# Supplementary material for: Gene network activity in cultivated primary hepatocytes is highly similar to diseased mammalian liver tissue
Source: Arch Toxicol. 2016 Jun 23;90(10):2513–29. doi: 10.1007/s00204-016-1761-4 (PMC5043005; doi:10.1007/s00204-016-1761-4)
Supplement: Supplementary file 2 — Supplementary material 2 (XLSX 19 kb) [file 204_2016_1761_MOESM2_ESM.xlsx]

## Sheet: Correlation_chips_CMC
			CMC10.1	CMC10.2	CMC10.3	CMC10.4	CMC10.5	CMC11.1	CMC11.2	CMC11.3	CMC11.4	CMC11.5	CMC12.1	CMC12.2	CMC12.3	CMC12.4	CMC12.5
Legend		CMC10.1	1	0.908	0.813	0.687	0.498	0.984	0.921	0.8	0.732	0.497	0.981	0.929	0.796	0.72	0.486
Day 1		CMC10.2	0.908	1	0.959	0.856	0.657	0.874	0.982	0.943	0.889	0.65	0.867	0.981	0.945	0.883	0.644
Day 2		CMC10.3	0.813	0.959	1	0.949	0.775	0.777	0.931	0.983	0.965	0.762	0.769	0.928	0.989	0.964	0.761
Day 3		CMC10.4	0.687	0.856	0.949	1	0.9	0.653	0.81	0.95	0.987	0.897	0.638	0.814	0.957	0.982	0.889
Day 5		CMC10.5	0.498	0.657	0.775	0.9	1	0.475	0.613	0.772	0.875	0.982	0.456	0.619	0.789	0.872	0.988
Day 7		CMC11.1	0.984	0.874	0.777	0.653	0.475	1	0.897	0.771	0.702	0.48	0.989	0.901	0.763	0.684	0.466
		CMC11.2	0.921	0.982	0.931	0.81	0.613	0.897	1	0.918	0.856	0.606	0.888	0.99	0.913	0.845	0.601
		CMC11.3	0.8	0.943	0.983	0.95	0.772	0.771	0.918	1	0.972	0.778	0.761	0.917	0.989	0.959	0.764
		CMC11.4	0.732	0.889	0.965	0.987	0.875	0.702	0.856	0.972	1	0.87	0.69	0.854	0.973	0.988	0.864
		CMC11.5	0.497	0.65	0.762	0.897	0.982	0.48	0.606	0.778	0.87	1	0.454	0.617	0.783	0.856	0.983
		CMC12.1	0.981	0.867	0.769	0.638	0.456	0.989	0.888	0.761	0.69	0.454	1	0.897	0.758	0.679	0.448
		CMC12.2	0.929	0.981	0.928	0.814	0.619	0.901	0.99	0.917	0.854	0.617	0.897	1	0.918	0.849	0.613
		CMC12.3	0.796	0.945	0.989	0.957	0.789	0.763	0.913	0.989	0.973	0.783	0.758	0.918	1	0.976	0.784
		CMC12.4	0.72	0.883	0.964	0.982	0.872	0.684	0.845	0.959	0.988	0.856	0.679	0.849	0.976	1	0.869
		CMC12.5	0.486	0.644	0.761	0.889	0.988	0.466	0.601	0.764	0.864	0.983	0.448	0.613	0.784	0.869	1

## Sheet: Correlation_chips_CMS
			CMS10.1	CMS10.2	CMS10.3	CMS10.4	CMS10.5	CMS11.1	CMS11.2	CMS11.3	CMS11.4	CMS11.5	CMS12.1	CMS12.2	CMS12.3	CMS12.4	CMS12.5
Legend		CMS10.1	1	0.794	0.76	0.691	0.635	0.936	0.851	0.735	0.676	0.633	0.887	0.809	0.746	0.665	0.612
Day 1		CMS10.2	0.794	1	0.942	0.828	0.807	0.895	0.965	0.943	0.874	0.735	0.902	0.989	0.931	0.876	0.765
Day 2		CMS10.3	0.76	0.942	1	0.94	0.898	0.809	0.958	0.98	0.951	0.85	0.799	0.947	0.98	0.951	0.855
Day 3		CMS10.4	0.691	0.828	0.94	1	0.932	0.696	0.885	0.946	0.976	0.939	0.665	0.847	0.96	0.975	0.93
Day 5		CMS10.5	0.635	0.807	0.898	0.932	1	0.696	0.823	0.91	0.959	0.97	0.685	0.815	0.902	0.95	0.976
Day 7		CMS11.1	0.936	0.895	0.809	0.696	0.696	1	0.888	0.812	0.739	0.647	0.98	0.895	0.797	0.729	0.662
		CMS11.2	0.851	0.965	0.958	0.885	0.823	0.888	1	0.951	0.894	0.792	0.862	0.977	0.954	0.892	0.795
		CMS11.3	0.735	0.943	0.98	0.946	0.91	0.812	0.951	1	0.974	0.871	0.806	0.951	0.99	0.973	0.888
		CMS11.4	0.676	0.874	0.951	0.976	0.959	0.739	0.894	0.974	1	0.937	0.727	0.885	0.968	0.992	0.945
		CMS11.5	0.633	0.735	0.85	0.939	0.97	0.647	0.792	0.871	0.937	1	0.614	0.757	0.875	0.926	0.984
		CMS12.1	0.887	0.902	0.799	0.665	0.685	0.98	0.862	0.806	0.727	0.614	1	0.899	0.787	0.725	0.647
		CMS12.2	0.809	0.989	0.947	0.847	0.815	0.895	0.977	0.951	0.885	0.757	0.899	1	0.948	0.892	0.785
		CMS12.3	0.746	0.931	0.98	0.96	0.902	0.797	0.954	0.99	0.968	0.875	0.787	0.948	1	0.976	0.889
		CMS12.4	0.665	0.876	0.951	0.975	0.95	0.729	0.892	0.973	0.992	0.926	0.725	0.892	0.976	1	0.944
		CMS12.5	0.612	0.765	0.855	0.93	0.976	0.662	0.795	0.888	0.945	0.984	0.647	0.785	0.889	0.944	1

## Sheet: Correlation_chips_CS
			CS10.1	CS10.2	CS10.3	CS10.4	CS10.5	CS11.1	CS11.2	CS11.3	CS11.4	CS11.5	CS12.1	CS12.2	CS12.3	CS12.4	CS12.5
Legende		CS10.1	1	0.926	0.834	0.594	0.713	0.985	0.916	0.814	0.78	0.722	0.982	0.89	0.835	0.757	0.677
Day 1		CS10.2	0.926	1	0.953	0.73	0.816	0.9	0.991	0.941	0.878	0.816	0.895	0.981	0.947	0.864	0.793
Day 2		CS10.3	0.834	0.953	1	0.804	0.888	0.81	0.955	0.985	0.941	0.881	0.8	0.961	0.989	0.93	0.874
Day 3		CS10.4	0.594	0.73	0.804	1	0.763	0.582	0.756	0.846	0.816	0.734	0.555	0.788	0.772	0.826	0.773
Day 5		CS10.5	0.713	0.816	0.888	0.763	1	0.698	0.822	0.876	0.954	0.991	0.688	0.83	0.897	0.952	0.983
Day 7		CS11.1	0.985	0.9	0.81	0.582	0.698	1	0.898	0.794	0.773	0.711	0.991	0.871	0.816	0.744	0.659
		CS11.2	0.916	0.991	0.955	0.756	0.822	0.898	1	0.954	0.889	0.819	0.889	0.989	0.949	0.876	0.806
		CS11.3	0.814	0.941	0.985	0.846	0.876	0.794	0.954	1	0.937	0.864	0.78	0.965	0.975	0.932	0.872
		CS11.4	0.78	0.878	0.941	0.816	0.954	0.773	0.889	0.937	1	0.95	0.764	0.899	0.951	0.987	0.939
		CS11.5	0.722	0.816	0.881	0.734	0.991	0.711	0.819	0.864	0.95	1	0.702	0.821	0.895	0.944	0.973
		CS12.1	0.982	0.895	0.8	0.555	0.688	0.991	0.889	0.78	0.764	0.702	1	0.865	0.811	0.736	0.65
		CS12.2	0.89	0.981	0.961	0.788	0.83	0.871	0.989	0.965	0.899	0.821	0.865	1	0.955	0.891	0.823
		CS12.3	0.835	0.947	0.989	0.772	0.897	0.816	0.949	0.975	0.951	0.895	0.811	0.955	1	0.941	0.885
		CS12.4	0.757	0.864	0.93	0.826	0.952	0.744	0.876	0.932	0.987	0.944	0.736	0.891	0.941	1	0.954
		CS12.5	0.677	0.793	0.874	0.773	0.983	0.659	0.806	0.872	0.939	0.973	0.65	0.823	0.885	0.954	1

## Sheet: Correlation_Chips_FH
	FH1_16	FH2_17	FH3_18
FH1_16	1	0.987	0.991
FH2_17	0.987	1	0.989
FH3_18	0.991	0.989	1
