# Supplementary material for: Gene network activity in cultivated primary hepatocytes is highly similar to diseased mammalian liver tissue
Source: Arch Toxicol. 2016 Jun 23;90(10):2513–29. doi: 10.1007/s00204-016-1761-4 (PMC5043005; doi:10.1007/s00204-016-1761-4)
Supplement: Supplementary file 3 — Supplementary material 3 (XLS 5220 kb) [file 204_2016_1761_MOESM3_ESM.xls]

## Sheet: Mc-FH (sortFold)
			Mc_Day1 vs FH		Mc_Day2 vs FH		Mc_Day3 vs FH		Mc_Day5 vs FH		Mc_Day7 vs FH
Unigene-ID	Symbol	Description	Fold	p-value	Fold	p-value	Fold	p-value	Fold	p-value	Fold	p-value
Mm.100144	S100a6	S100 calcium binding protein A6 (calcyclin)	41.63	1.61e-22	202.26	2.31e-27	317.64	1.2e-28	388.25	4.67e-29	397.14	2.74e-29
Mm.455819	Mus musculus	Transcribed locus, strongly similar to NP_033264.2 transcription factor SOX-4 [Mus musculus]	53.88	2.83e-20	109.61	1.53e-22	263.92	8.42e-25	383.97	9.63e-26	486.44	2.06e-26
Mm.31395	Cpe	Carboxypeptidase E	130.54	2.28e-20	277.17	1.9e-22	308.33	8.83e-23	292.56	7.53e-23	262.89	7.92e-23
Mm.390287	Ctgf	Connective tissue growth factor	79.76	2.87e-24	124.67	9.23e-26	190.59	7.1e-27	258.19	9.33e-28	389.71	1.49e-28
Mm.9537	Lcn2	Lipocalin 2	305.62	2.72e-34	272.1	4.09e-34	199.69	3.28e-33	165.16	5.75e-33	56.19	2.74e-29
Mm.331191	Sprr1a	Small proline-rich protein 1A	119.43	6.28e-26	162.95	8.44e-27	169.3	5.64e-27	160.8	7.22e-27	203.55	7.76e-28
Mm.29742	Cd24a	CD24a antigen	12.92	1.97e-15	47.68	1.66e-20	102.09	4.77e-23	155.41	2.96e-24	217.02	2.43e-25
Mm.238343	Anxa2	Annexin A2	50.12	2.72e-30	65.98	2.27e-31	75.94	7.11e-32	86.56	3.09e-32	104.6	1.16e-32
Mm.147226	Mt2	Metallothionein 2	78.62	1.31e-33	71.14	2.86e-33	67.6	4.35e-33	65.36	5.75e-33	55.62	3.24e-32
Mm.7214	Anxa3	Annexin A3	7.71	9.91e-13	35.64	1.85e-19	52.07	8.29e-21	62.87	1.39e-21	89.35	6.87e-23
Mm.25613	Ier3	Immediate early response 3	33.4	7.99e-21	33.75	8.02e-21	54.18	1.51e-22	71.5	1.52e-23	49.55	1.08e-22
Mm.268000	Vim	Vimentin	5.14	6.61e-12	17.56	5.01e-19	38.3	3.43e-22	59.84	8.91e-24	119.97	3.82e-26
Mm.275036	Klf6	Kruppel-like factor 6	38.78	4.87e-24	31.43	2.39e-23	36.83	5.34e-24	42.57	1.08e-24	62.91	3.45e-26
Mm.290320	Ccl2	Chemokine (C-C motif) ligand 2	11.07	1.43e-12	19.43	6.66e-15	38.01	1.63e-17	60.6	3.7e-19	43.71	2.59e-18
Mm.16228	Slc25a4	Solute carrier family 25 (mitochondrial carrier, adenine nucleotide translocator), member 4	3.87	3.63e-11	13.49	4.11e-19	30.68	1.05e-22	46.42	2.67e-24	75.68	4.25e-26
Mm.240627	Sox4	SRY-box containing gene 4	5.17	4.45e-10	10.49	5.68e-14	28.83	1.56e-18	50.2	1.22e-20	71.47	5.61e-22
Mm.441702	Plscr1	Phospholipid scramblase 1	17.2	2.95e-20	21.42	2.98e-21	28.5	1.68e-22	38.97	9.28e-24	44.71	3.22e-24
Mm.289936	Psat1	Phosphoserine aminotransferase 1	16.49	2.76e-18	15.54	5.78e-18	28.51	1.51e-20	33.05	2.71e-21	52.04	4.07e-23
Mm.250422	Serpine1	Serine (or cysteine) peptidase inhibitor, clade E, member 1	80.97	4.36e-19	29.97	5.81e-16	8.37	1.09e-10	7.28	4.68e-10	8.54	5.31e-11
Mm.252210	Serpinb6a	Serine (or cysteine) peptidase inhibitor, clade B, member 6a	8.69	3.36e-21	20.72	6.18e-26	30.64	1.45e-27	35.99	3.26e-28	37.77	1.49e-28
Mm.398503	Mus musculus	Transcribed locus	6.13	3.15e-12	11.2	1.66e-15	23.99	5.62e-19	34.78	1.86e-20	51.74	4.74e-22
Mm.328360	Filip1l	Filamin A interacting protein 1-like	2.44	1.13e-05	9.76	5.61e-15	24.27	5.26e-19	32.99	2.71e-20	45.79	9.12e-22
Mm.28518	Tnfrsf12a	Tumor necrosis factor receptor superfamily, member 12a	21.94	9.06e-30	18.26	6.91e-29	19.01	4.69e-29	24.09	2.57e-30	29.08	6.68e-31
Mm.273188	F3	Coagulation factor III	19.54	8.64e-18	15.61	1.04e-16	18.14	1.63e-17	19.01	8.27e-18	37.48	1.08e-20
Mm.27481	Akap12	A kinase (PRKA) anchor protein (gravin) 12	8.01	1.22e-13	8.54	4.43e-14	12.26	4.84e-16	23.56	4.57e-19	49.17	4.9e-22
Mm.358570	Afp	Alpha fetoprotein	2.96	0.000314	7.63	4.32e-09	32.36	4.35e-15	45.75	2.2e-16	7.3	3.8e-09
Mm.195663	Cdkn1a	Cyclin-dependent kinase inhibitor 1A (P21)	18.85	1.06e-28	13.27	4.43e-27	11.56	1.86e-26	15.94	3.28e-28	33.75	3.56e-31
Mm.29586	Basp1	Brain abundant, membrane attached signal protein 1	12.68	1.06e-16	8.17	2.79e-14	13.63	5.27e-17	20.4	6.93e-19	35.09	3.27e-21
Mm.398684	Mus musculus	Transcribed locus	5.57	5.81e-13	6.82	7.82e-14	14.97	4.17e-18	24.71	1.1e-20	36.18	1.25e-21
Mm.4691	Nid1	Nidogen 1	12.14	2.44e-16	15.39	2.22e-17	21.7	6.86e-19	19.94	9.18e-19	16.09	5.02e-18
Mm.192991	Mt1	Metallothionein 1	22.72	5.12e-26	20.66	9.23e-26	15.49	1.82e-24	13.97	3.93e-24	9.8	1.41e-22
Mm.3238	Ampd3	Adenosine monophosphate deaminase 3	15.61	9.93e-13	22.07	5.26e-14	11.45	2.98e-11	11.79	1.49e-11	21.03	5.01e-14
Mm.276572	Rras2	Related RAS viral (r-ras) oncogene homolog 2	9.76	1.82e-24	11.85	9.23e-26	15.77	3.43e-27	18.72	4.48e-28	23.62	5.54e-29
Mm.116714	Loxl2	Lysyl oxidase-like 2	6.65	2.26e-16	14.2	2.35e-20	15.19	6.36e-21	15.19	4.22e-21	25.23	1.5e-23
Mm.1620	Anxa5	Annexin A5	6.77	2.55e-25	11.79	8.77e-29	15.66	3.75e-30	17.09	1.2e-30	18.05	6.68e-31
Mm.26618	Tm4sf4	Transmembrane 4 superfamily member 4	5.5	6.85e-21	13.93	4.43e-27	15.03	1.47e-27	16.49	4.55e-28	17.55	1.63e-28
Mm.10279	Ankrd1	Ankyrin repeat domain 1 (cardiac muscle)	4.39	5.74e-09	9.64	1.85e-13	13.59	3.57e-15	15.03	8.94e-16	23.16	1.03e-17
Mm.29874	Myadm	Myeloid-associated differentiation marker	6.47	8.67e-13	10.85	1.42e-15	12.48	2.34e-16	14.31	3.97e-17	21.46	4.56e-19
Mm.36526	Serpinb6b	Serine (or cysteine) peptidase inhibitor, clade B, member 6b	3.83	9.41e-08	12.44	2.21e-14	23.18	4.07e-17	17.85	3.93e-16	6.5	2.49e-11
Mm.181860	Tubb6	Tubulin, beta 6	22.67	2.05e-22	13.54	2.97e-20	8.22	1.1e-17	8.19	7.84e-18	10.16	3.57e-19
Mm.271878	Pmaip1	Phorbol-12-myristate-13-acetate-induced protein 1	3.4	5.77e-05	3.5	4.53e-05	6.6	2.77e-08	9.84	3.96e-10	38.83	1.51e-15
Mm.4913	Fst	Follistatin	3.48	1.66e-12	3.93	2.02e-13	8.4	1.11e-18	15.79	4.97e-22	28.56	9.2e-25
Mm.10214	Tuft1	Tuftelin 1	4.63	1.65e-13	6.98	3.06e-16	11.69	3.01e-19	15.55	9.76e-21	20.7	3.01e-22
Mm.5598	Adrb2	Adrenergic receptor, beta 2	10.2	1.76e-15	12.97	1.6e-16	7.57	7.22e-14	8.2	1.9e-14	20.4	5.95e-19
Mm.479578			3.88	7.09e-09	10.08	1.62e-14	12.74	9.32e-16	14.33	1.57e-16	17	3.76e-17
Mm.86646	Maff	V-maf musculoaponeurotic fibrosarcoma oncogene family, protein F (avian)	18.8	1.97e-20	8.82	9.3e-17	8.47	1.05e-16	10.21	6.95e-18	11.72	9.53e-19
Mm.35806	Crct1	Cysteine-rich C-terminal 1	4.72	6.89e-08	19.39	4.01e-15	14.73	4.59e-14	12.71	1.57e-13	5.83	1.19e-09
Mm.1408	Adm	Adrenomedullin	31.2	1.13e-17	14.04	1.86e-14	4.81	6.22e-09	3.31	1.34e-06	3.56	3.49e-07
Mm.549	Ifngr1	Interferon gamma receptor 1	7.22	8.43e-17	6.69	3.02e-16	9.31	2.69e-18	12.64	5.1e-20	20.23	2.58e-22
Mm.330731	Tgm2	Transglutaminase 2, C polypeptide	12.73	2.87e-24	17.41	9.23e-26	11.12	9.3e-24	8.38	2.16e-22	6.3	1.97e-20
Mm.472048	Mus musculus	Transcribed locus	4.13	0.000129	7.43	8.86e-07	11.66	8.26e-09	14.58	9.53e-10	15.48	6.24e-10
Mm.83981	Otud1	OTU domain containing 1	9.67	5.97e-16	6.81	9.39e-14	8.82	2.2e-15	10.32	2.3e-16	17.24	4.52e-19
Mm.347407	Cebpd	CCAAT/enhancer binding protein (C/EBP), delta	14.47	1.57e-15	10.21	6.92e-14	9.71	1.14e-13	9.98	5.35e-14	8.44	5.55e-13
Mm.33574	Slc25a24	Solute carrier family 25 (mitochondrial carrier, phosphate carrier), member 24	3.29	1.04e-07	7.36	6.36e-13	10.99	3.71e-15	11.84	1.61e-15	17.22	1.86e-17
Mm.4159	Thbs1	Thrombospondin 1	3.85	2.16e-08	5.76	6.72e-11	9.03	1.82e-13	11.56	6.91e-15	20.43	1.16e-17
Mm.189270	Eda2r	Ectodysplasin A2 receptor	3.98	3.58e-10	4.37	1.28e-10	7.38	3.73e-14	11.34	1.75e-16	22.49	1.01e-19
Mm.436548	Tes	Testis derived transcript	13.33	1.88e-23	8.22	4.76e-21	8.91	1.07e-21	9.57	3.37e-22	9.36	2.81e-22
Mm.387108	Ero1l	ERO1-like (S. cerevisiae)	29.74	3.3e-20	10.47	7.79e-16	3.19	3.01e-08	2.62	1e-06	2.96	7.43e-08
Mm.100253	Jub	Ajuba	5.06	1.08e-16	6.37	2.64e-18	9.14	1.36e-20	10.75	1.05e-21	16.72	3.75e-24
Mm.22479	Krt18	Keratin 18	9.77	2.36e-26	8.17	2.19e-25	9.44	1.96e-26	9.73	1.1e-26	10.52	2.39e-27
Mm.411433	Mus musculus	Transcribed locus	5.34	6.25e-16	6.77	2.26e-17	8.91	4.24e-19	11.07	1.54e-20	14.67	5.55e-22
Mm.262	Rhoc	Ras homolog gene family, member C	4.92	1.01e-13	7.14	2.86e-16	10.26	1.79e-18	11.43	3.6e-19	12.75	5.98e-20
Mm.168	Ifrd1	Interferon-related developmental regulator 1	8.32	2.51e-12	5.34	9.29e-10	5.68	3.42e-10	8.43	1.89e-12	18.3	3.68e-16
Mm.2942	Asns	Asparagine synthetase	7.05	9.27e-13	5.21	7.33e-11	7.42	4.04e-13	9.29	1.68e-14	16.38	2.26e-17
Mm.268536	Mtmr11	Myotubularin related protein 11	6.02	1.37e-19	7.62	4.13e-21	9.54	1.13e-22	10.56	2.22e-23	10.97	7.89e-24
Mm.1815	Ctps	Cytidine 5'-triphosphate synthase	4.28	2.73e-17	6.62	1.55e-20	11.15	1.09e-23	10.62	9.64e-24	10.96	4.16e-24
Mm.3705	P4ha2	Procollagen-proline, 2-oxoglutarate 4-dioxygenase (proline 4-hydroxylase), alpha II polypeptide	14.76	2.47e-19	13.31	7.12e-19	6.58	3.86e-15	4.51	1.42e-12	3.91	1.51e-11
Mm.4933	Mcm6	Minichromosome maintenance deficient 6 (MIS5 homolog, S. pombe) (S. cerevisiae)	11.02	1.58e-16	8.57	3.54e-15	9.15	1.42e-15	8.43	3.03e-15	5.88	4.86e-13
Mm.440146	Mus musculus	Transcribed locus	5.57	6.32e-18	9.23	4.66e-21	10.89	4.23e-22	8.81	5.61e-21	8.43	6.66e-21
Mm.474178	Mus musculus	Transcribed locus	7.54	5.82e-11	6.77	2.32e-10	6.81	1.97e-10	8.59	8.28e-12	12.95	7.77e-14
Mm.30649	Prelid2	PRELI domain containing 2	19.78	5.86e-20	11.87	1.33e-17	4.44	9.5e-12	3.72	1.67e-10	2.54	2.36e-07
Mm.277812	Ezr	Ezrin	3.85	1.03e-12	5.5	1.49e-15	8.36	1.94e-18	10.77	5.49e-20	13.83	1.57e-21
Mm.250004	Gars	Glycyl-tRNA synthetase	6.11	4e-24	7.48	9.23e-26	8.19	2.02e-26	8.65	9.42e-27	11.17	3.17e-28
Mm.61488	AI413582	Expressed sequence AI413582	17.07	6.85e-21	7.53	1.11e-16	4.31	8.86e-13	4.8	1.08e-13	7.14	7.85e-17
Mm.275648	Pdlim7	PDZ and LIM domain 7	4.14	9.31e-13	7.15	1.62e-16	8.58	1.06e-17	9.5	1.98e-18	11.41	1.5e-19
Mm.271711	Tagln2	Transgelin 2	3.63	8.08e-13	6.69	1.9e-17	8.48	5.21e-19	9.79	6.32e-20	12.11	3.27e-21
Mm.13849	Hspb1	Heat shock protein 1	5.21	1.08e-15	7.17	9.93e-18	6.3	1.11e-16	7.65	2.56e-18	13.91	7.08e-22
Mm.207365	Ivl	Involucrin	2.42	0.00324	5.2	9.28e-07	7.49	1.52e-08	10.08	6.74e-10	14.29	1.72e-11
Mm.273122	Cpeb1	Cytoplasmic polyadenylation element binding protein 1	7.55	8.28e-15	5.06	2.94e-12	7	1.88e-14	8.49	1.17e-15	11.07	2.47e-17
Mm.290991	Cpne8	Copine VIII	3.91	6.99e-13	4.64	3.09e-14	7.29	2.25e-17	9.55	4.58e-19	13.78	4.62e-21
Mm.473594	Mus musculus	Transcribed locus	8.13	4.98e-12	4.38	3.66e-08	6	3.14e-10	7.74	1.35e-11	12.5	2.93e-14
Mm.6095	Cstb	Cystatin B	8.84	3.01e-26	7.76	8.53e-26	6.52	1.12e-24	6.76	4.27e-25	7.35	5.23e-26
Mm.433409	Agfg1	ArfGAP with FG repeats 1	8.12	1.8e-17	6.66	3.03e-16	7.2	7.79e-17	7.56	2.75e-17	7.62	1.96e-17
Mm.35705	Zmat3	Zinc finger matrin type 3	4.16	6.64e-12	3.86	3.41e-11	5.61	5.51e-14	7.56	4.54e-16	14.8	8.31e-20
Mm.211477	Phldb2	Pleckstrin homology-like domain, family B, member 2	2.14	0.000573	4.06	2.08e-08	8.24	9.6e-13	10.05	6.37e-14	11.48	1.45e-14
Mm.28405	Sgk1	Serum/glucocorticoid regulated kinase 1	5.84	5.83e-15	9.3	8.87e-18	3.69	2.18e-11	5.21	3.3e-14	11.85	2.5e-19
Mm.269991	Cep170	Centrosomal protein 170	5.76	7.71e-11	4.47	4.02e-09	6.34	2.72e-11	7.54	2.16e-12	11.19	1.38e-14
Mm.479215			3.39	8.87e-11	5.82	4.95e-15	7.1	2.04e-16	8.85	8.11e-18	9.86	1.57e-18
Mm.27355	Haus8	4HAUS augmin-like complex, subunit 8	8.9	3.7e-20	5.87	1.53e-17	8.38	6.48e-20	7.83	1.13e-19	3.76	2.34e-14
Mm.207619	Iqgap1	IQ motif containing GTPase activating protein 1	6.14	3.45e-18	4.86	1.78e-16	6.1	2.95e-18	6.7	5.29e-19	10.02	1.52e-21
Mm.389894	Rras	Harvey rat sarcoma oncogene, subgroup R	5.98	4.27e-22	8.09	3.64e-24	7.48	9.82e-24	6.72	2.18e-23	5.33	1.02e-21
Mm.35290	Ripk4	Receptor-interacting serine-threonine kinase 4	7.52	3.14e-17	5.72	1.66e-15	5.83	1.19e-15	6.43	1.71e-16	7.73	8.68e-18
Mm.268389	Mex3d	Mex3 homolog D (C. elegans)	6.21	1.35e-12	3.11	1.37e-07	5.34	1.37e-11	7.6	7.66e-14	10.96	6.18e-16
Mm.295533	Flna	Filamin, alpha	3.93	5.52e-12	5.26	4.47e-14	6.32	1.92e-15	6.7	5.77e-16	10.67	9.42e-19
Mm.253875	Fads3	Fatty acid desaturase 3	2.21	2.66e-08	5.51	5.81e-17	8.55	6.48e-20	8.43	4.91e-20	8.15	4.62e-20
Mm.380	Plk2	Polo-like kinase 2 (Drosophila)	2.7	2.26e-09	4.07	3.21e-13	6.24	2.57e-16	7.82	7.16e-18	11.47	6.52e-20
Mm.295124	Tpm4	Tropomyosin 4	4.86	2.76e-16	4.31	2.83e-15	5.47	3.36e-17	6.83	7.05e-19	10.58	1.17e-21
Mm.29815	Mus musculus	Transcribed locus, strongly similar to NP_005902.1 S-adenosylmethionine synthase isoform type-2 [Homo sapiens]	6.11	1.95e-22	6.13	1.47e-22	6.75	2.25e-23	6.96	9.55e-24	6.07	4.75e-23
Mm.3460	Cd14	CD14 antigen	10.79	5.64e-14	5.12	8.41e-10	6.63	2e-11	5.95	6.75e-11	3.5	1.69e-07
Mm.379390	AI987944	Expressed sequence AI987944	2.5	0.018	5.42	3.41e-05	10.23	1.17e-07	7.93	8.76e-07	5.82	9.96e-06
Mm.2344	Gnb1	Guanine nucleotide binding protein (G protein), beta 1	5.36	4.79e-21	5.85	7.83e-22	6.08	3.12e-22	6.6	5.59e-23	7.93	2.48e-24
Mm.395598	Efhd2	EF hand domain containing 2	10	5.33e-26	6.21	5.22e-23	4.86	3.38e-21	4.61	6.37e-21	5.97	3.65e-23
Mm.2103	Ccng1	Cyclin G1	3.98	1.99e-21	5.09	1.58e-23	5.9	9.87e-25	7.43	1.84e-26	8.95	8.71e-28
Mm.424023	Mus musculus	Transcribed locus	3.81	1.16e-13	4.73	1.73e-15	6.29	1.16e-17	7.46	7.05e-19	8.92	5.18e-20
Mm.218637	Cd2ap	CD2-associated protein	4.37	6.62e-07	4.45	6.4e-07	7.22	1.93e-09	7.22	1.66e-09	7.88	5.25e-10
Mm.24131	Mex3c	Mex3 homolog C (C. elegans)	6.19	7.91e-12	5.03	1.35e-10	5.93	9.71e-12	6.4	2.89e-12	7.55	3.15e-13
Mm.220367	Nop58	NOP58 ribonucleoprotein homolog (yeast)	7.39	1.66e-13	4	2.13e-09	4.84	7.64e-11	6.1	1.94e-12	8.69	1.1e-14
Mm.4512	Cbr3	Carbonyl reductase 3	4.2	5.15e-07	5.26	3.57e-08	6.51	1.52e-09	5.61	8.68e-09	9.39	9.9e-12
Mm.273152	Psmd8	Proteasome (prosome, macropain) 26S subunit, non-ATPase, 8	5.91	1.6e-28	6.52	3.19e-29	5.92	1.16e-28	5.91	1.03e-28	6.19	5.49e-29
Mm.38801	Tmem43	Transmembrane protein 43	5.99	2.73e-17	5.58	9.2e-17	5.6	8.44e-17	5.65	4.43e-17	7.6	4.08e-19
Mm.276389	Hmox1	Heme oxygenase (decycling) 1	18.35	1.38e-14	5.01	2.91e-08	2.67	0.000154	2.29	0.000971	2.02	0.00346
Mm.6700	Eif4ebp1	Eukaryotic translation initiation factor 4E binding protein 1	8.38	1.12e-25	5.79	2.99e-23	4.83	5.98e-22	4.93	3.55e-22	5.94	8.79e-24
Mm.38948	Zfp7	Zinc finger protein 7	3.04	1.02e-08	3.02	1.69e-08	5.04	2.28e-12	7.83	2.48e-15	10.81	2.63e-17
Mm.272321	Cited2	Cbp/p300-interacting transactivator, with Glu/Asp-rich carboxy-terminal domain, 2	4.41	7.23e-19	4.68	2.39e-19	4.76	1.33e-19	6.23	1.03e-21	9.46	2.37e-24
Mm.27545	Prmt1	Protein arginine N-methyltransferase 1	4.51	3.57e-11	3.69	1.68e-09	5.02	7.93e-12	6.92	3.85e-14	9.4	6.18e-16
Mm.287329	Morc3	Microrchidia 3	6.36	1.38e-14	4.87	1.17e-12	5.31	2.12e-13	6.11	1.97e-14	6.88	2.7e-15
Mm.1775	Hn1	Hematological and neurological expressed sequence 1	3.28	1.28e-11	3.54	3.67e-12	5.85	3.66e-16	8.03	1.74e-18	8.56	6.25e-19
Mm.196290	Obfc2a	Oligonucleotide/oligosaccharide-binding fold containing 2A	5.32	2.82e-13	8.65	3.65e-16	6.72	8.41e-15	5.11	3.91e-13	3.4	4.45e-10
Mm.261326	Tmem136	Transmembrane protein 136	2.23	8.3e-07	5.23	4.29e-14	5.95	5.73e-15	6.99	5.04e-16	8.48	2.22e-17
Mm.4876	Rcn1	Reticulocalbin 1	3.09	2.25e-08	3.55	2.39e-09	5.3	3.48e-12	7	4.22e-14	9.92	2.74e-16
Mm.272568	Anapc4	Anaphase promoting complex subunit 4	4.18	1.51e-12	4.29	1.3e-12	5.61	1.24e-14	7.22	1.86e-16	7.47	7.01e-17
Mm.440076	Akap2	A kinase (PRKA) anchor protein 2	5.81	1.88e-17	6.47	4.88e-18	4.91	3.27e-16	4.66	5.8e-16	6.89	6.96e-19
Mm.1451	Mfge8	Milk fat globule-EGF factor 8 protein	2.32	9.26e-09	5.53	8.4e-17	5.88	2.34e-17	6.45	3.76e-18	8.44	4.88e-20
Mm.512	Wbp5	WW domain binding protein 5	4.4	2.01e-15	3.66	6.74e-14	5.09	1.12e-16	6.67	9.73e-19	8.53	2.51e-20
Mm.22094	Dlgap4	Discs, large homolog-associated protein 4 (Drosophila)	4.52	4.01e-17	3.68	3.37e-15	4.94	7.58e-18	6.11	1.47e-19	8.9	4.82e-22
Mm.300814	Rragd	Ras-related GTP binding D	3.48	4.11e-12	3.5	4.92e-12	6.39	1.35e-16	7.52	1.05e-17	7.14	1.43e-17
Mm.30246	Cd151	CD151 antigen	2.15	3.44e-12	4.21	7.49e-20	5.69	2.36e-22	7.53	1.83e-24	8.42	2.6e-25
Mm.1360	Gadd45b	Growth arrest and DNA-damage-inducible 45 beta	2.84	4.5e-07	2.85	3.82e-07	4.61	6.08e-11	6.58	2.01e-13	11.06	2.93e-16
Mm.412717	Nbeal1	Neurobeachin like 1	3.6	1.04e-06	4.65	3.36e-08	5.13	8.43e-09	7.3	4.67e-11	7.2	3.84e-11
Mm.19904	Bax	BCL2-associated X protein	4.6	2.87e-13	4.3	1.23e-12	4.53	3.72e-13	6.55	7.39e-16	7.73	5.62e-17
Mm.389750			6.91	8.56e-10	3.01	4.47e-05	3.44	7.16e-06	4.55	1.49e-07	9.79	1.56e-11
Mm.271674	Eif6	Eukaryotic translation initiation factor 6	6.05	1.79e-18	4.76	1.13e-16	5.11	2.83e-17	5.48	4.93e-18	6.11	7.45e-19
Mm.261329	2900073G15Rik	RIKEN cDNA 2900073G15 gene	4.07	7.42e-24	5.8	2.65e-27	5.77	2.7e-27	6.12	7.34e-28	5.73	1.64e-27
Mm.323997	Rbpms	RNA binding protein gene with multiple splicing	4.34	6.36e-18	4.56	2.8e-18	5.51	6.68e-20	5.8	2.01e-20	7.12	6.84e-22
Mm.121878	Tpm1	Tropomyosin 1, alpha	3.78	6.58e-17	4.56	1.44e-18	5.16	1.24e-19	5.26	6.13e-20	8.41	2.58e-23
Mm.392841	Mus musculus	Transcribed locus	4.73	3.59e-14	4.21	3.97e-13	5.36	5.34e-15	5.99	7.82e-16	6.81	1.71e-16
Mm.273197	2010002N04Rik	RIKEN cDNA 2010002N04 gene	2.25	2.25e-05	3.5	8.14e-09	4.75	4.83e-11	6.43	4.12e-13	10.09	6.47e-16
Mm.399019	Mus musculus	Transcribed locus	2.29	2.11e-05	2.88	5.22e-07	6.37	1.26e-12	7.58	9.14e-14	7.76	4.29e-14
Mm.310772	Robo1	Roundabout homolog 1 (Drosophila)	3.97	9.76e-07	6.59	2.09e-09	5.23	3.05e-08	5.74	8.27e-09	5.16	2.44e-08
Mm.393211	Mus musculus	Transcribed locus	2.66	9.39e-06	4.01	1.33e-08	6.41	1.19e-11	6.65	5.7e-12	6.96	2.91e-12
Mm.2675	Pdgfa	Platelet derived growth factor, alpha	5.37	1.04e-21	4.23	6.39e-20	5.06	1.74e-21	5.58	2.16e-22	6.42	1.28e-23
Mm.271784	Psph	Phosphoserine phosphatase	3.55	1.97e-11	4.1	1.02e-12	5.23	1.19e-14	6.15	6.89e-16	7.56	2.5e-17
Mm.205224	Mus musculus	Transcribed locus	4.98	5.48e-06	4.34	3.16e-05	6.07	7.93e-07	5.81	9.99e-07	5.38	1.99e-06
Mm.41423	Endod1	Endonuclease domain containing 1	3.36	1.82e-11	5.03	1.39e-14	5.14	7.54e-15	4.67	2.9e-14	8.17	3.48e-18
Mm.603	Snrpd1	Small nuclear ribonucleoprotein D1	5.09	4.15e-13	3.78	9.42e-11	4.78	8.74e-13	5.72	3.77e-14	6.98	2.4e-15
Mm.208619	Sike1	Suppressor of IKBKE 1	6.28	1.9e-17	4.51	4.7e-15	4.65	2.39e-15	5.23	2.43e-16	5.62	4.6e-17
Mm.438250	Mus musculus	Transcribed locus	2.02	0.0337	4.84	1.55e-05	7.22	2.27e-07	6.52	6.65e-07	5.55	2.12e-06
Mm.29163	Cast	Calpastatin	9.18	1.88e-17	4.82	1.97e-13	4.34	1.19e-12	4.06	2.65e-12	3.7	1.54e-11
Mm.326167	Pkm2	Pyruvate kinase, muscle	9.77	1.36e-12	6.74	1.61e-10	3.49	1.66e-06	3.08	1.07e-05	2.94	1.27e-05
Mm.210676	Cd9	CD9 antigen	5.81	5.42e-20	4.52	6.75e-18	6.2	2.14e-20	5.84	5.6e-20	3.65	3.68e-16
Mm.442953	Mus musculus	Transcribed locus	3.05	3.62e-05	4.46	2.94e-07	4.86	9.09e-08	6.61	1.89e-09	6.99	6.67e-10
Mm.323386	Itpripl2	Inositol 1,4,5-triphosphate receptor interacting protein-like 2	3.79	3.4e-09	3.68	5.74e-09	4.19	5.63e-10	5.35	9.57e-12	8.6	1.16e-14
Mm.473985	Mus musculus	Transcribed locus	2.51	1.68e-07	4.68	1.24e-12	5.97	2.08e-14	6.98	1.51e-15	5.42	5.75e-14
Mm.34346	Phlda3	Pleckstrin homology-like domain, family A, member 3	2.54	1.98e-12	2.96	4.55e-14	4.08	2.63e-17	5.87	3.05e-20	10.03	1.2e-23
Mm.738	Col4a1	Collagen, type IV, alpha 1	5.29	1.61e-15	4.62	1.42e-14	4.51	1.85e-14	4.99	2.49e-15	6.04	2.6e-16
Mm.298199	Kdelr3	KDEL (Lys-Asp-Glu-Leu) endoplasmic reticulum protein retention receptor 3	3.35	1.94e-10	2.64	3.44e-08	3.84	1.33e-11	6.05	4.69e-15	9.5	7.09e-18
Mm.646	Tpm2	Tropomyosin 2, beta	2.54	1.15e-08	7.87	3.32e-17	5.39	4.97e-15	3.69	3.29e-12	5.88	6.15e-16
Mm.30837	Ndrg1	N-myc downstream regulated gene 1	11.99	5.67e-18	5.89	5.57e-14	2.4	6.52e-07	2.04	1.95e-05	3.01	3.4e-09
Mm.39725	Dusp8	Dual specificity phosphatase 8	8.19	2.15e-16	4.42	8.54e-13	4.63	2.98e-13	3.32	1.39e-10	4.64	1.83e-13
Mm.63342	Ccdc120	Coiled-coil domain containing 120	5.8	2.45e-15	4.74	7.55e-14	4.43	2.87e-13	4.45	1.48e-13	5.07	1.4e-14
Mm.57223	Hells	Helicase, lymphoid specific	4.11	1.48e-06	4	2.57e-06	6.69	3.26e-09	5.79	1.82e-08	3.87	2.02e-06
Mm.9563	Dimt1	DIM1 dimethyladenosine transferase 1-like (S. cerevisiae)	6.42	8.84e-11	3.8	1.07e-07	3.56	2.9e-07	4.38	9.09e-09	6.3	8.12e-11
Mm.268037	Ptrh1	Peptidyl-tRNA hydrolase 1 homolog (S. cerevisiae)	7.42	1.64e-19	6.28	1.96e-18	4.12	2.64e-15	3.3	2.43e-13	3.31	1.67e-13
Mm.118	Sap30	Sin3 associated polypeptide	6.38	6.14e-16	2.86	1.69e-09	3.47	2.37e-11	4.44	1.57e-13	7.13	6.2e-17
Mm.259702	Anxa4	Annexin A4	3.52	8.25e-16	5.1	3.77e-19	5.03	3.89e-19	5.48	6.57e-20	5.11	1.48e-19
Mm.443	Mthfd2	Methylenetetrahydrofolate dehydrogenase (NAD+ dependent), methenyltetrahydrofolate cyclohydrolase	5.08	8.19e-13	3.62	3.47e-10	4.54	5.34e-12	4.71	2.32e-12	6.23	2.46e-14
Mm.444377	Mus musculus	Transcribed locus	3.16	3.05e-06	3.18	3.93e-06	3.88	1.29e-07	5.01	3.11e-09	8.94	3.07e-12
Mm.2654	Wdr1	WD repeat domain 1	5.18	2.55e-18	5.14	3.2e-18	4.36	5.91e-17	4.04	2.11e-16	5.41	5.96e-19
Mm.458000	Csda	Cold shock domain protein A	5.81	2.47e-22	3.94	3.5e-19	3.69	9.51e-19	4	1.43e-19	6.66	1.5e-23
Mm.288765	Ppp2cb	Protein phosphatase 2 (formerly 2A), catalytic subunit, beta isoform	5.47	5.12e-26	3.75	8.04e-23	4.14	1.32e-23	4.61	1.09e-24	6.08	1.1e-26
Mm.371590	Tpd52	Tumor protein D52	4.9	5.24e-18	4.47	3.23e-17	4.7	1.09e-17	4.49	1.86e-17	5.48	3.59e-19
Mm.174133	Bcmo1	Beta-carotene 15,15'-monooxygenase	7.78	2.5e-17	6.28	6.16e-16	2.89	8.11e-10	2.62	8.74e-09	4.36	1.57e-13
Mm.28222	Ddx39	DEAD (Asp-Glu-Ala-Asp) box polypeptide 39	4.98	3.9e-17	4.28	9.7e-16	4.35	4.56e-16	4.34	4.27e-16	5.96	1.11e-18
Mm.28919	Dstn	Destrin	4.75	1.61e-20	5.21	2.86e-21	4.76	7.98e-21	4.41	2.41e-20	4.73	1.39e-20
Mm.260956	Ubtd2	Ubiquitin domain containing 2	5.38	1.5e-13	4.57	2.47e-12	3.92	3.14e-11	4.43	3.2e-12	5.51	6.74e-14
Mm.597	Pafah1b3	Platelet-activating factor acetylhydrolase, isoform 1b, subunit 3	4.27	4.06e-13	3.87	3.05e-12	4.21	5.2e-13	5.5	4.86e-15	5.95	1.12e-15
Mm.354863	B630005N14Rik	RIKEN cDNA B630005N14 gene	2.98	2.43e-06	3.48	2.79e-07	4.6	3.57e-09	5.8	9.5e-11	6.85	7.09e-12
Mm.395708	Mus musculus	Transcribed locus	4.96	1.48e-19	4.92	1.69e-19	4.6	4.68e-19	4.31	1.44e-18	4.86	9.72e-20
Mm.21697	Ddit4	DNA-damage-inducible transcript 4	9	3.6e-14	5.47	3.61e-11	2.57	6.48e-06	3.16	1.34e-07	3.42	2.98e-08
Mm.470992	Mus musculus	Transcribed locus	3.82	3.77e-09	3.59	1.24e-08	5.09	4.29e-11	5.2	2.53e-11	5.86	2.58e-12
Mm.34106	Mus musculus	Transcribed locus, strongly similar to NP_001028496.1 zinc finger and BTB domain-containing protein 16 [Mus musculus]	4.46	1.11e-11	4.76	4.88e-12	4.29	2.64e-11	4.22	2.66e-11	5.81	1.42e-13
Mm.24231	1110004F10Rik	RIKEN cDNA 1110004F10 gene	3.64	1.63e-06	3.38	3.86e-06	4.11	2.25e-07	5.19	7.9e-09	7.1	1.66e-10
Mm.1359	Plaur	Plasminogen activator, urokinase receptor	4.28	1.54e-11	4.53	6.6e-12	4.61	4.28e-12	4.58	3.54e-12	5.36	1.99e-13
Mm.478332			5.49	1.41e-13	4.01	2.91e-11	4.99	8.3e-13	4.52	2.51e-12	4.18	9.2e-12
Mm.136586	Smox	Spermine oxidase	11.9	9.85e-17	4.16	1.39e-10	2.27	1e-05	2.34	4.76e-06	2.5	9.4e-07
Mm.21300	Igfbp1	Insulin-like growth factor binding protein 1	6.49	1.7e-19	4.93	1.2e-17	3.9	1.01e-15	4.54	3.01e-17	3.24	7.58e-14
Mm.288282	Alcam	Activated leukocyte cell adhesion molecule	2.42	3.84e-05	3.33	2.4e-07	5.33	1.64e-10	6.55	7.85e-12	5.47	7.55e-11
Mm.21002	Slc2a1	Solute carrier family 2 (facilitated glucose transporter), member 1	10.68	1.27e-16	4.36	4.19e-11	2.52	1.09e-06	2.56	6.8e-07	2.91	4.07e-08
Mm.132299	Tmem71	Transmembrane protein 71	5.35	3.16e-15	6.45	1.85e-16	5.5	1.95e-15	3.47	7.16e-12	2.24	1.16e-07
Mm.13445	Oxct1	3-oxoacid CoA transferase 1	2.01	0.00423	4.9	2.37e-08	5.64	3.29e-09	4.77	2.59e-08	5.64	2.14e-09
Mm.292489	Mus musculus	Transcribed locus	5.8	2.88e-10	3.01	5e-06	3.24	1.67e-06	3.7	1.82e-07	7.08	1.38e-11
Mm.234368	Klhdc2	Kelch domain containing 2	4.18	5.31e-17	3.41	4.2e-15	4.05	8.26e-17	5.01	1.08e-18	6.1	2.69e-20
Mm.2444	Myc	Myelocytomatosis oncogene	5.38	5.81e-11	3.52	5.18e-08	3.32	1.43e-07	3.93	6.26e-09	6.53	3.71e-12
Mm.347770	Trim47	Tripartite motif-containing 47	3.8	4.6e-17	3.13	3.89e-15	4.07	8.08e-18	5.18	5.94e-20	6.39	1.13e-21
Mm.62876	Zwint	ZW10 interactor	3.92	1.21e-12	3.93	5.08e-13	4.74	1.37e-14	5.1	2.98e-15	4.82	7.12e-15
Mm.6839	Cdk4	Cyclin-dependent kinase 4	3.21	5.49e-15	3	3.29e-14	4.26	1.24e-17	5.69	3.98e-20	6.23	5.95e-21
Mm.1	S100a10	S100 calcium binding protein A10 (calpactin)	3.47	3.37e-21	3.65	7.82e-22	4.17	3.57e-23	4.72	2.67e-24	6.24	1.27e-26
Mm.299381	Hprt	Hypoxanthine guanine phosphoribosyl transferase	4.07	7.71e-18	5.29	7.44e-20	4.59	6.74e-19	4.31	2.07e-18	3.97	1.19e-17
Mm.261275	Als2cr4	Amyotrophic lateral sclerosis 2 (juvenile) chromosome region, candidate 4	4.36	4.74e-16	3.29	2.09e-13	3.65	1.99e-14	4.87	5.67e-17	6	1.24e-18
Mm.392505	Arl6	ADP-ribosylation factor-like 6	4.7	2.29e-15	3.2	6.56e-12	3.19	3.57e-12	4.33	5.53e-15	6.75	2.1e-18
Mm.22602	Atp6v0e	ATPase, H+ transporting, lysosomal V0 subunit E	3.43	3.06e-20	4.53	7.21e-23	4.46	1.1e-22	4.78	1.18e-23	4.96	5.67e-24
Mm.9684	Vasp	Vasodilator-stimulated phosphoprotein	3.45	1.07e-12	3.51	8.5e-13	4.42	9.04e-15	5.13	4.41e-16	5.63	9.07e-17
Mm.435508	Icam1	Intercellular adhesion molecule 1	2.43	1.97e-05	3.92	4.18e-09	5.49	2.24e-11	5.98	7.24e-12	4.22	8.54e-10
Mm.443545	Mus musculus	Transcribed locus	4.35	1.11e-11	3.47	8.84e-10	4.14	2.75e-11	5.42	2.25e-13	4.61	2.3e-12
Mm.204969	Spna2	Spectrin alpha 2	3.2	1.28e-14	4.02	9.56e-17	4.98	1.22e-18	4.96	9.19e-19	4.49	4.64e-18
Mm.1231	Cyr61	Cysteine rich protein 61	2.81	6.84e-07	2.97	3.3e-07	3.64	8.22e-09	4.47	2.27e-10	7.62	7.58e-14
Mm.28823	Tbc1d19	TBC1 domain family, member 19	3.03	1.84e-14	2.44	7.81e-12	2.93	5.17e-14	4.93	5.25e-19	8.14	1.26e-22
Mm.250841	Ddit4l	DNA-damage-inducible transcript 4-like	2.06	3.43e-09	2.18	6.73e-10	3.98	2.16e-16	5.6	3.16e-19	7.64	1.34e-21
Mm.31748	Nox4	NADPH oxidase 4	2.36	0.000333	5.86	1.21e-09	5.27	4.39e-09	4.27	6.29e-08	3.67	4.73e-07
Mm.37803	Mus musculus	Transcribed locus	6.31	3.43e-17	4.48	9.24e-15	4.52	8.57e-15	3.54	7.29e-13	2.3	1.12e-08
Mm.441142	2200002D01Rik	RIKEN cDNA 2200002D01 gene	2.55	8.02e-12	4.66	8.65e-18	4.98	2.31e-18	4.94	1.78e-18	3.98	7.48e-17
Mm.277864	Fam107b	Family with sequence similarity 107, member B	5.97	2.53e-21	4.28	8e-19	3.24	2.95e-16	3.08	7.33e-16	4.51	2.02e-19
Mm.21798	2810026P18Rik	RIKEN cDNA 2810026P18 gene	5.12	2.75e-11	2.71	1.14e-06	3	2.06e-07	4.05	6.48e-10	6.03	1.22e-12
Mm.276041	3110003A17Rik	RIKEN cDNA 3110003A17 gene	3.8	9.43e-12	4.64	2.5e-13	4.26	9.12e-13	3.73	9.53e-12	4.48	3.71e-13
Mm.319117	Ptpn12	Protein tyrosine phosphatase, non-receptor type 12	3.85	4.41e-13	3.01	7.86e-11	3.93	2.62e-13	4.45	2.35e-14	5.66	2.99e-16
Mm.565	Sptlc2	Serine palmitoyltransferase, long chain base subunit 2	4.48	2.1e-19	3.57	2.26e-17	4.43	1.8e-19	4.25	3e-19	4.15	3.73e-19
Mm.29061	Rrs1	RRS1 ribosome biogenesis regulator homolog (S. cerevisiae)	3.31	7.36e-10	3.5	3.21e-10	3.57	2.15e-10	4.07	1.37e-11	6.37	8.72e-15
Mm.389103	Rev1	REV1 homolog (S. cerevisiae)	3.17	3.67e-07	2.66	8.04e-06	3.44	1.13e-07	4.13	5.35e-09	6.76	4.3e-12
Mm.2756	Hmgn1	High mobility group nucleosomal binding domain 1	2.35	3.81e-14	3.1	2.28e-17	4.02	6.35e-20	4.87	6.68e-22	5.69	2.86e-23
Mm.196013	Samd9l	Sterile alpha motif domain containing 9-like	4.24	1.97e-11	3.45	9.19e-10	4.03	4.37e-11	4.3	1.09e-11	3.97	3.1e-11
AFFX-b-ActinMur/M12481_5			3.56	4.28e-15	3.71	1.66e-15	3.75	1.22e-15	3.72	1.09e-15	5.17	1.11e-18
Mm.4154	Il10rb	Interleukin 10 receptor, beta	2.85	2.24e-10	3.59	1.82e-12	4.21	6.94e-14	4.4	2.51e-14	4.84	2.96e-15
Mm.278922	Fubp1	Far upstream element (FUSE) binding protein 1	3.88	1.23e-09	3.24	3.57e-08	4.09	5.43e-10	3.84	1.22e-09	4.8	2.41e-11
Mm.4114	Slc3a2	Solute carrier family 3 (activators of dibasic and neutral amino acid transport), member 2	4.97	1.12e-16	2.56	1.56e-10	2.79	1.97e-11	3.36	1.75e-13	6.12	1.68e-18
Mm.28689	Tbrg1	Transforming growth factor beta regulated gene 1	3.98	3.23e-17	3.6	3.15e-16	3.53	3.03e-16	3.95	2.11e-17	4.68	7.74e-19
Mm.220843	Tsr1	TSR1, 20S rRNA accumulation, homolog (yeast)	5.15	3.73e-12	2.63	5.96e-07	3.11	2.73e-08	3.59	1.68e-09	5.22	3.02e-12
Mm.318250	Eps15	Epidermal growth factor receptor pathway substrate 15	4.8	7.28e-18	4.05	2.15e-16	3.68	1.61e-15	3.83	3.88e-16	3.34	5.24e-15
Mm.116683	Tnfaip3	Tumor necrosis factor, alpha-induced protein 3	2.22	8.27e-08	3.1	3.75e-11	3.63	1.23e-12	4.32	3.3e-14	6.4	3.62e-17
Mm.278458	Fkbp1a	FK506 binding protein 1a	3.81	2.41e-28	3.93	1.14e-28	3.99	6.58e-29	3.9	1.03e-28	4.04	7.07e-29
Mm.86453	Aebp2	AE binding protein 2	4.99	4.52e-15	3.71	1.09e-12	3.02	7.42e-11	3.37	6.5e-12	4.58	1.64e-14
Mm.140761	Dnajc5	DnaJ (Hsp40) homolog, subfamily C, member 5	4.77	1.87e-23	4.7	2.3e-23	3.79	1.23e-21	3.14	9.08e-20	3.25	3.05e-20
Mm.389901	Nipa1	Non imprinted in Prader-Willi/Angelman syndrome 1 homolog (human)	2.65	2.51e-10	3.23	2.68e-12	3.98	3.51e-14	4.13	1.04e-14	5.62	2.11e-17
Mm.42140	Zfp53	Zinc finger protein 53	2.04	0.00096	2.4	8.51e-05	4.01	2.18e-08	4.83	1.25e-09	6.28	2.22e-11
Mm.3110	Ktn1	Kinectin 1	4.23	2.59e-08	2.34	0.000214	3.49	4.32e-07	4.12	3.13e-08	5.34	5.49e-10
Mm.172	Lox	Lysyl oxidase	5.68	5.79e-11	2.89	2.19e-06	2.44	2.99e-05	2.87	1.75e-06	5.61	4.23e-11
Mm.280895	Uck2	Uridine-cytidine kinase 2	5.3	3.96e-17	3.12	1.9e-12	3.65	4.97e-14	3.77	1.8e-14	3.64	3.05e-14
Mm.441267	Mus musculus	Transcribed locus	2.76	4.62e-05	4.45	7.24e-08	3.82	6.26e-07	4.06	2.04e-07	4.36	6.31e-08
Mm.28203	Nhp2	NHP2 ribonucleoprotein homolog (yeast)	5	4.31e-18	3.91	4.41e-16	3.46	5.33e-15	3.43	3.79e-15	3.52	2.49e-15
Mm.400954	Nras	Neuroblastoma ras oncogene	4.28	4.43e-20	3.57	2e-18	3.51	2.24e-18	3.74	4.72e-19	4.16	5.88e-20
Mm.1022	Cdc42	Cell division cycle 42 homolog (S. cerevisiae)	3.1	2.11e-15	3.78	3.76e-17	4.14	3.28e-18	4.16	2.64e-18	3.97	6.93e-18
Mm.790	Tmem165	Transmembrane protein 165	3.16	8.23e-15	3.3	3.78e-15	3.85	1.01e-16	4.34	6.9e-18	4.49	2.33e-18
Mm.214950	Acta1	Actin, alpha 1, skeletal muscle	2.38	1.54e-06	5.4	1.14e-12	4.64	9.34e-12	2.37	1.61e-06	4.33	1.55e-11
Mm.276018	Trib3	Tribbles homolog 3 (Drosophila)	4.72	8.93e-13	2.74	3.42e-08	2.68	5.32e-08	3.23	8.91e-10	5.72	2.87e-14
Mm.243014	Lmna	Lamin A	2.38	5.93e-10	2.79	8.4e-12	3.78	7.18e-15	4.42	2.48e-16	5.7	1.95e-18
Mm.259585	Zfyve16	Zinc finger, FYVE domain containing 16	2.63	5.8e-06	2.54	1.1e-05	3.46	7.14e-08	3.92	7.44e-09	6.49	3.93e-12
Mm.34031	Plce1	Phospholipase C, epsilon 1	4.58	3.81e-13	4.48	6.22e-13	3.65	2.46e-11	3.38	8.76e-11	2.95	1.15e-09
Mm.291014	Arl6ip5	ADP-ribosylation factor-like 6 interacting protein 5	3.45	4.43e-20	3.5	3.15e-20	3.48	3.74e-20	3.75	3.97e-21	4.82	2.06e-23
Mm.29677	Myh9	Myosin, heavy polypeptide 9, non-muscle	3.49	2.48e-09	3.46	3.75e-09	3.77	6.61e-10	3.87	3.77e-10	4.38	3.25e-11
Mm.460157	Mus musculus	Transcribed locus	3.78	2.49e-08	2.2	0.000208	3.29	2.58e-07	4.22	4.12e-09	5.47	8.07e-11
Mm.207971	Mlkl	Mixed lineage kinase domain-like	4.47	2.74e-18	3.42	9.05e-16	3.45	6.19e-16	3.8	4.76e-17	3.78	5.42e-17
Mm.380435	Rplp2	Ribosomal protein, large P2	2.62	6.86e-10	3.79	7.16e-14	3.38	8.3e-13	3.7	1.01e-13	5.41	5.23e-17
Mm.392646	Btg2	B-cell translocation gene 2, anti-proliferative	5.55	4.96e-20	2.76	8.45e-14	2.94	1.45e-14	3.62	6.64e-17	4.01	5.3e-18
Mm.28121	Pdcl3	Phosducin-like 3	4.4	4.23e-17	3.2	4.17e-14	3.19	3.3e-14	3.61	1.66e-15	4.31	3.91e-17
Mm.6375	Gyg	Glycogenin	3.92	4.7e-14	3.27	2.43e-12	3.25	2.29e-12	3.6	1.98e-13	4.67	1.11e-15
Mm.407094	Mus musculus	Transcribed locus	3.72	2.1e-14	3.03	2.07e-12	3.23	4.84e-13	3.68	2.7e-14	5.04	5.37e-17
Mm.181836	Mphosph6	M phase phosphoprotein 6	3.05	3.5e-09	3.44	4.1e-10	3.34	8.81e-10	4.09	1.42e-11	4.74	7.04e-13
Mm.18535	Myef2	Myelin basic protein expression factor 2, repressor	2.65	3.09e-08	2.83	9.83e-09	4.19	5.57e-12	4.64	6.95e-13	4.33	1.82e-12
Mm.27832	Ralb	V-ral simian leukemia viral oncogene homolog B (ras related)	3.57	2.35e-14	3.03	1.25e-12	3.37	9.34e-14	3.38	7.21e-14	5.28	1.01e-17
Mm.209491	Fnbp1l	Formin binding protein 1-like	2.55	1.06e-05	2.33	5.21e-05	3.86	9.92e-09	4.73	4.05e-10	5.13	1.25e-10
Mm.2325	Pgm1	Phosphoglucomutase 1	6.42	5.38e-15	3.02	2.54e-09	2.93	4.48e-09	2.99	2.66e-09	3.11	7.62e-10
Mm.65021	Nmt2	N-myristoyltransferase 2	4.26	1.02e-12	3.42	8.35e-11	3.59	2.9e-11	3.44	5.46e-11	3.75	7.56e-12
Mm.390379	Nt5c	5',3'-nucleotidase, cytosolic	2.21	1.41e-10	2.81	1.45e-13	3.74	2.34e-16	4.87	6.06e-19	4.77	4.72e-19
Mm.274482	Mus musculus	Transcribed locus	5.86	2.73e-16	2.68	2.46e-09	2.51	5.66e-09	2.83	3.08e-10	4.43	3.14e-14
Mm.2706	Atf3	Activating transcription factor 3	5.97	8.19e-13	2.39	5.69e-06	2.45	3.28e-06	2.95	7.41e-08	4.55	4.16e-11
Mm.24873	Gar1	GAR1 ribonucleoprotein homolog (yeast)	4.1	1.36e-15	2.83	4.87e-12	3.11	4.84e-13	3.57	1.28e-14	4.69	8.29e-17
Mm.294623	Eif1ax	Eukaryotic translation initiation factor 1A, X-linked	3.16	4.89e-15	3.31	1.92e-15	3.37	1.56e-15	3.87	4.28e-17	4.58	1.62e-18
Mm.273538	Tubb5	Tubulin, beta 5	2.91	3.42e-14	3.19	3.56e-15	3.5	4.17e-16	4.33	2.86e-18	4.35	4.36e-18
Mm.273986	D4Bwg0951e	DNA segment, Chr 4, Brigham & Women's Genetics 0951 expressed	2.24	7.47e-11	3.55	3.9e-16	3.61	2.13e-16	4	1.68e-17	4.88	3.34e-19
Mm.391959	1500012F01Rik	RIKEN cDNA 1500012F01 gene	5.02	5.29e-14	3.1	4.11e-10	2.82	2.93e-09	3.18	1.85e-10	4.16	7.85e-13
Mm.45161	2310016C08Rik	RIKEN cDNA 2310016C08 gene	4.9	1.04e-12	3.35	8.73e-10	3.49	3.53e-10	3.51	2.77e-10	3.01	5.24e-09
Mm.24521	Zfand2a	Zinc finger, AN1-type domain 2A	7.05	5.3e-17	2.87	5.3e-10	2.44	2.11e-08	2.56	6.1e-09	3.28	1.65e-11
Mm.282303	Zyx	Zyxin	3.73	5.98e-18	2.85	4.29e-15	2.9	2.8e-15	3.51	1.77e-17	5.16	4.77e-21
Mm.248019	4933433P14Rik	RIKEN cDNA 4933433P14 gene	3.67	1.31e-14	4.06	1.97e-15	3.39	6.91e-14	3.62	1.4e-14	3.4	4.08e-14
Mm.238034	Btbd10	BTB (POZ) domain containing 10	3.18	2.28e-08	2.33	1.08e-05	3.12	4.57e-08	3.98	5.94e-10	5.52	2.21e-12
Mm.3819	Col12a1	Collagen, type XII, alpha 1	6.6	2.45e-14	3.8	1.96e-10	2.32	2.53e-06	2.36	1.62e-06	3.05	1.16e-08
Mm.28873	Ppap2c	Phosphatidic acid phosphatase type 2C	3.89	2.29e-18	3.84	3.3e-18	3.81	2.39e-18	3.56	8.45e-18	2.95	6.02e-16
Mm.16650	Zfp62	Zinc finger protein 62	2.03	0.00354	2.25	0.00124	3.63	1.59e-06	4.06	3.49e-07	6.07	1.35e-09
Mm.221609	BC016423	CDNA sequence BC016423	3.52	0.000694	2.7	0.00639	3.45	0.000764	3.75	0.000309	4.61	3.65e-05
Mm.259318	Rarb	Retinoic acid receptor, beta	2.32	2.19e-08	3.96	2.14e-13	4.12	8.25e-14	3.85	2.14e-13	3.77	2.1e-13
Mm.326911	Usp18	Ubiquitin specific peptidase 18	7.27	5.62e-10	3.67	3.35e-06	2.32	0.00104	2.63	0.000187	2.13	0.0023
Mm.273405	2610029G23Rik	RIKEN cDNA 2610029G23 gene	4.53	4.71e-18	3.17	3.75e-15	3.19	1.69e-15	3.3	5.77e-16	3.8	1.64e-17
Mm.316928	Rnpc3	RNA-binding region (RNP1, RRM) containing 3	3.82	1.19e-10	2.62	2.24e-07	3.15	4.74e-09	3.9	8.44e-11	4.47	6.99e-12
Mm.1640	Cdr2	Cerebellar degeneration-related 2	5.38	2.47e-12	2.25	1.72e-05	3.32	8.5e-09	3.32	7.28e-09	3.68	8.97e-10
Mm.154378	Ncl	Nucleolin	4.61	1.27e-10	3.21	7.21e-08	3.37	2.25e-08	3.05	1e-07	3.67	3.25e-09
Mm.153684	Sertad1	SERTA domain containing 1	4.35	6.28e-13	2.77	4.25e-09	2.9	1.53e-09	3.43	3.92e-11	4.45	2.15e-13
Mm.1421	Adamts1	A disintegrin-like and metallopeptidase (reprolysin type) with thrombospondin type 1 motif, 1	3.62	2.48e-10	3.27	2.15e-09	3.55	4.72e-10	3.27	1.47e-09	4.12	1.83e-11
Mm.432944	Chmp2b	Chromatin modifying protein 2B	3.62	1.83e-15	3.68	1.23e-15	3.57	1.83e-15	3.33	7.03e-15	3.6	1.27e-15
Mm.17640	Psmd10	Proteasome (prosome, macropain) 26S subunit, non-ATPase, 10	2.44	3.91e-12	3.5	6.08e-16	3.94	5.09e-17	4.41	2.75e-18	3.5	2.81e-16
Mm.101034	Tgif1	TGFB-induced factor homeobox 1	2.5	8.41e-09	2.41	2.1e-08	3.52	3.83e-12	4.56	2.07e-14	4.77	8.59e-15
Mm.200499	Aimp2	Aminoacyl tRNA synthetase complex-interacting multifunctional protein 2	5	1.27e-17	2.7	7.97e-12	2.65	1.28e-11	3.06	2.49e-13	4.34	9.47e-17
Mm.276618	Atp6v1c1	ATPase, H+ transporting, lysosomal V1 subunit C1	4.94	3.58e-23	3	1.56e-18	2.81	6.53e-18	3.08	4.37e-19	3.9	1.36e-21
Mm.200423	Gpt2	Glutamic pyruvate transaminase (alanine aminotransferase) 2	2.35	2.39e-10	3.97	8.38e-16	4.22	2.02e-16	4.13	2.78e-16	3.06	2.29e-13
Mm.235175	Picalm	Phosphatidylinositol binding clathrin assembly protein	3.96	1.63e-13	3.21	1.55e-11	3.19	1.26e-11	3.23	6.42e-12	4.13	5.12e-14
Mm.390756	Stk24	Serine/threonine kinase 24 (STE20 homolog, yeast)	5.17	3.58e-15	3.36	1.31e-11	2.88	3.34e-10	2.75	9.46e-10	3.56	2.11e-12
Mm.21688	Slc39a6	Solute carrier family 39 (metal ion transporter), member 6	5.28	1.48e-16	2.4	2.56e-09	2.38	2.71e-09	2.9	1.75e-11	4.72	6.33e-16
Mm.20415	Gtf2f2	General transcription factor IIF, polypeptide 2	5.02	7.88e-14	2.76	8.51e-09	2.8	6.04e-09	3.26	1.75e-10	3.79	6.52e-12
Mm.275555	Cnn3	Calponin 3, acidic	2.77	4.45e-20	3.3	3.07e-22	3.29	2.58e-22	3.5	4.16e-23	4.69	7.41e-26
Mm.393247	Arl2bp	ADP-ribosylation factor-like 2 binding protein	3.22	2.62e-15	3	1.38e-14	3.31	1.19e-15	3.66	9.98e-17	4.35	2.59e-18
Mm.392115			3.54	1.16e-19	3.59	7.49e-20	3.48	1.33e-19	3.12	1.16e-18	3.8	6.62e-21
Mm.423122	Gm9892	Predicted gene 9892	4.18	2.07e-10	3.34	1.54e-08	3.31	1.8e-08	3.16	2.53e-08	3.49	4.36e-09
AFFX-b-ActinMur/M12481_M			3.24	4.72e-18	3.36	2.49e-18	3.3	2.95e-18	3.28	2.49e-18	4.27	4.72e-21
Mm.274346	Mus musculus	Transcribed locus, moderately similar to NP_036006.1 twinfilin-2 [Mus musculus]	2.18	1.7e-06	2.89	3.03e-09	2.97	1.52e-09	3.85	6.48e-12	5.53	9.29e-15
Mm.286127	Elovl7	ELOVL family member 7, elongation of long chain fatty acids (yeast)	5.82	3.65e-20	3.01	1.38e-14	2.7	1.98e-13	2.52	1.1e-12	3.3	7.08e-16
Mm.354445	Nudt21	Nudix (nucleoside diphosphate linked moiety X)-type motif 21	3.87	3.26e-18	3.03	1.49e-15	3.17	3.02e-16	3.56	1.34e-17	3.72	7.69e-18
Mm.405029	Wwtr1	WW domain containing transcription regulator 1	2.53	1.18e-13	2.69	2.53e-14	3.03	1.19e-15	3.41	4.86e-17	5.69	1.2e-21
Mm.4649	Cenpc1	Centromere protein C1	2.04	0.000244	2.07	0.00023	3.61	1.34e-08	4.39	4.56e-10	5.24	3.02e-11
Mm.19306	Capn2	Calpain 2	3.23	1.29e-12	2.99	9.92e-12	3.4	6.34e-13	3.57	1.43e-13	4.15	6.98e-15
Mm.223744	Kif5b	Kinesin family member 5B	4.11	1.17e-05	3.24	0.000212	3.11	0.000265	2.85	0.000545	4.03	1.18e-05
Mm.439645	Tcp1	T-complex protein 1	2.92	3.08e-19	3.22	2.07e-20	3.09	6.61e-20	3.58	8.06e-22	4.5	8.68e-24
Mm.479583	Mus musculus	Transcribed locus, strongly similar to NP_038843.2 bromodomain adjacent to zinc finger domain protein 1A [Mus musculus]	3.57	1.76e-10	2.67	6.48e-08	3.37	5.77e-10	3.47	2.57e-10	4.21	7.9e-12
Mm.228797	Mvp	Major vault protein	3.01	1.05e-11	3.69	1.73e-13	4.08	1.72e-14	3.55	2.3e-13	2.91	1.55e-11
Mm.233009	Rap1b	RAS related protein 1b	3.52	8.85e-17	2.99	4.85e-15	3.13	1.22e-15	3.31	2.27e-16	4.26	7.64e-19
Mm.21965	Stbd1	Starch binding domain 1	3.95	1.71e-14	3.27	1.08e-12	2.73	7.67e-11	3.03	5.37e-12	4.21	4.85e-15
Mm.420893	Mus musculus	Transcribed locus	3.12	2.14e-05	2.82	6.82e-05	2.82	6.46e-05	4.05	4.32e-07	4.27	1.21e-07
Mm.87312	Gmfb	Glia maturation factor, beta	2.92	1.99e-08	2.73	8.98e-08	3.18	4.08e-09	3.42	9.03e-10	4.78	2.24e-12
Mm.12916	Zfp54	Zinc finger protein 54	3.22	5.05e-05	2.68	0.000514	3.34	5.49e-05	3.8	5.5e-06	3.98	3.04e-06
Mm.26212	Med21	Mediator complex subunit 21	3.63	4.7e-14	3.28	5.08e-13	3.55	7.35e-14	3.61	3.44e-14	2.92	5.53e-12
Mm.477746			2.75	5.05e-14	2.36	3.32e-12	3.06	2.16e-15	3.67	2.32e-17	5.15	1.74e-20
Mm.396210	Mus musculus	Transcribed locus, strongly similar to NP_001012396.2 3-hydroxyacyl-CoA dehydratase 1 isoform 2 [Mus musculus]	3.54	2.43e-19	3.6	2.22e-19	3.07	8.14e-18	2.82	7.49e-17	3.95	1.21e-20
Mm.2415	Pprc1	Peroxisome proliferative activated receptor, gamma, coactivator-related 1	3.81	2.65e-10	2.58	5.42e-07	2.93	4.69e-08	3.3	4.31e-09	4.31	2.44e-11
Mm.476015			5.97	6.19e-17	2.81	7.45e-11	2.64	3.06e-10	2.54	4.78e-10	2.96	1.1e-11
Mm.225096	Itga6	Integrin alpha 6	2.84	2.14e-10	3.1	4.35e-11	3.26	1.54e-11	3.47	2.67e-12	4.24	3.45e-14
Mm.395590	Mus musculus	Transcribed locus	3.01	0.00951	2.94	0.0109	3.69	0.00208	3.48	0.00252	3.78	0.00107
Mm.57734	Lims1	LIM and senescent cell antigen-like domains 1	4.66	1.71e-14	2.72	1.16e-09	3.02	1.07e-10	3.12	5.41e-11	3.38	6.91e-12
Mm.1614	F2rl1	Coagulation factor II (thrombin) receptor-like 1	2.9	3.5e-11	4.45	8.8e-15	3.94	4.84e-14	3.25	2.04e-12	2.28	8.49e-09
Mm.272025	Tex10	Testis expressed gene 10	3.36	7.41e-14	2.8	7.07e-12	2.84	3.88e-12	3.52	2.65e-14	4.3	3.78e-16
Mm.290338	Prkx	Protein kinase, X-linked	4.06	4.41e-19	3.16	1.42e-16	2.97	4.92e-16	2.98	4.25e-16	3.65	2.02e-18
Mm.281916	Ric8	Resistance to inhibitors of cholinesterase 8 homolog (C. elegans)	3.57	4.91e-13	3.48	1.09e-12	3.15	8.72e-12	3.12	7.46e-12	3.44	7.76e-13
Mm.251013	Kpnb1	Karyopherin (importin) beta 1	3.71	1.14e-15	2.66	3.38e-12	3.08	5.44e-14	3.17	2.34e-14	4.13	6.17e-17
Mm.445922	Mus musculus	Transcribed locus	3.12	3.19e-07	2.58	9.17e-06	3.32	1.3e-07	3.58	2.15e-08	4.12	2.38e-09
Mm.29210	Vat1	Vesicle amine transport protein 1 homolog (T californica)	3.12	6.57e-11	2.78	1.15e-09	3.16	6.05e-11	3.55	4.31e-12	4.01	3.5e-13
Mm.293030	Zfp51	Zinc finger protein 51	2.72	0.000899	2.42	0.00302	3.49	5.18e-05	3.31	8.45e-05	4.64	1.43e-06
Mm.29709	Orc6	Origin recognition complex, subunit 6	3.2	1.96e-10	2.45	1.35e-07	3.14	3.92e-10	3.6	1.88e-11	4.17	7.72e-13
Mm.252080	Pgd	Phosphogluconate dehydrogenase	4.19	5.29e-14	3.04	3.49e-11	3.3	5.03e-12	2.9	7.84e-11	3.12	1.49e-11
Mm.192580	Rtn4	Reticulon 4	3.24	2.88e-13	2.02	6.38e-08	2.31	1.29e-09	3.6	2.14e-14	5.36	8.75e-18
Mm.245537	Hddc2	HD domain containing 2	2.17	8.89e-08	4.44	7.53e-15	2.84	8.36e-11	3.1	8.38e-12	3.91	4.82e-14
Mm.21118	Iars	Isoleucine-tRNA synthetase	3.33	5.63e-15	3.18	1.48e-14	3.2	9.85e-15	3.03	3.26e-14	3.71	2.68e-16
Mm.151436	Dem1	Defects in morphology 1 homolog (S. cerevisiae)	2.15	1.99e-09	2.59	1.03e-11	3.4	1.13e-14	3.87	6.21e-16	4.4	3.54e-17
Mm.19073	Mus musculus	Transcribed locus	2.21	1.01e-11	2.17	2.34e-11	3.28	2.3e-16	4.12	1.2e-18	4.62	9.43e-20
Mm.404024	Dusp10	Dual specificity phosphatase 10	2.08	3.16e-12	2.93	1.44e-16	3.62	7.8e-19	4.18	2.59e-20	3.57	5.98e-19
Mm.34268	Cdc42ep5	CDC42 effector protein (Rho GTPase binding) 5	6.07	6.37e-12	2.43	2.48e-05	2.45	1.98e-05	2.54	7.84e-06	2.88	7.25e-07
Mm.294882	F11r	F11 receptor	2.11	3.06e-09	2.89	7.47e-13	3.81	1.42e-15	3.98	4.18e-16	3.57	4.04e-15
Mm.8294	Vbp1	Von Hippel-Lindau binding protein 1	3.11	1.38e-06	2.59	2.5e-05	3.15	1.2e-06	3.46	2.25e-07	4.05	1.33e-08
Mm.46480	Tmem41a	Transmembrane protein 41a	2.98	1.71e-13	3.72	1.23e-15	3.43	5.62e-15	3.25	1.6e-14	2.95	1.01e-13
Mm.1639	Mcl1	Myeloid cell leukemia sequence 1	4.19	2.54e-19	2.72	6.48e-15	2.95	6.86e-16	3.21	6.3e-17	3.26	4.81e-17
Mm.284906	Rars	Arginyl-tRNA synthetase	3.41	6.65e-16	2.42	5.09e-12	2.74	1.24e-13	3.34	9.31e-16	4.41	2.9e-18
Mm.218473	Serinc3	Serine incorporator 3	3.97	2.61e-14	4.12	1.84e-14	3.17	3e-12	2.6	2.09e-10	2.39	1.77e-09
Mm.260158	Coro1c	Coronin, actin binding protein 1C	3.38	1.54e-11	2.73	2.3e-09	2.98	3.08e-10	3.06	1.5e-10	4.08	2.74e-13
Mm.441097	Zfp948	Zinc finger protein 948	4.15	8.36e-07	2.14	0.00348	3.41	9.41e-06	2.58	0.000301	3.95	9.43e-07
Mm.11827	Comtd1	Catechol-O-methyltransferase domain containing 1	2.31	1.68e-08	3.56	9.16e-13	3.43	1.46e-12	3.36	1.53e-12	3.56	4.6e-13
Mm.478848	Eef1e1	eukaryotic translation elongation factor 1 epsilon 1	3.79	1.26e-17	2.41	1.48e-12	2.51	3.6e-13	3.03	2.44e-15	4.41	4.72e-19
Mm.226899	Fam13b	Family with sequence similarity 13, member B	2.12	0.000477	2.06	0.000828	3.05	1.51e-06	3.79	4.41e-08	5.12	4.14e-10
Mm.49309	Mobkl2a	MOB1, Mps One Binder kinase activator-like 2A (yeast)	3.38	2.63e-14	2.68	8.76e-12	2.97	5.22e-13	3.13	1.08e-13	3.91	7.46e-16
Mm.331544	3110043O21Rik	RIKEN cDNA 3110043O21 gene	6.01	4.51e-18	2.71	4.17e-11	2.2	8.95e-09	2.27	3.09e-09	2.88	4.98e-12
Mm.220334	Rab11fip5	RAB11 family interacting protein 5 (class I)	2.12	1.82e-05	2.08	2.88e-05	2.89	3.32e-08	3.67	3.02e-10	5.2	5.96e-13
Mm.413097	Mus musculus	Transcribed locus	3.57	1.01e-15	2.71	7.03e-13	2.9	1.2e-13	3.02	4.38e-14	3.69	2.6e-16
Mm.21848	Bzw1	Basic leucine zipper and W2 domains 1	3.81	3.67e-19	3.01	8.18e-17	3.06	5.1e-17	2.93	1.17e-16	3.06	2.62e-17
Mm.241276	Ift57	Intraflagellar transport 57 homolog (Chlamydomonas)	3.75	1.92e-15	2.33	2.1e-10	2.1	4.23e-09	2.7	3.28e-12	4.96	5.31e-18
Mm.288974	Arpc5	Actin related protein 2/3 complex, subunit 5	3.12	2.73e-16	3.46	1.57e-17	3.07	1.64e-16	3.16	5.37e-17	3.03	1.32e-16
Mm.29524	Clic1	Chloride intracellular channel 1	2.87	6.08e-15	2.47	5.22e-13	2.77	1.63e-14	3.36	8.98e-17	4.34	2.35e-19
Mm.184752	Mthfd1l	Methylenetetrahydrofolate dehydrogenase (NADP+ dependent) 1-like	5.42	2.04e-16	3.2	4.02e-12	2.41	3.17e-09	2.25	1.47e-08	2.52	6.58e-10
Mm.302602	Gpnmb	Glycoprotein (transmembrane) nmb	2.6	4.74e-06	2.29	5.02e-05	2.15	0.000111	2.37	1.78e-05	6.35	4.84e-12
Mm.258476	Tbl1x	Transducin (beta)-like 1 X-linked	2.42	5.44e-06	2.76	3.92e-07	2.93	1.15e-07	3.24	1.35e-08	4.38	5.95e-11
Mm.247535	Fam118a	Family with sequence similarity 118, member A	3.92	6.45e-14	2.43	3.68e-09	2.5	1.56e-09	2.99	1.59e-11	3.87	5.93e-14
Mm.274314	Qser1	Glutamine and serine rich 1	3.23	1.32e-06	2.72	2.12e-05	3.01	4.53e-06	3.04	3.12e-06	3.66	1.53e-07
Mm.273379	Snx5	Sorting nexin 5	4.02	5.37e-16	3.23	6.99e-14	2.85	1.08e-12	2.83	1.18e-12	2.7	3.26e-12
Mm.273997	Ppp2r2a	Protein phosphatase 2 (formerly 2A), regulatory subunit B (PR 52), alpha isoform	2.78	2.58e-09	2.15	1.06e-06	2.72	3.79e-09	3.21	8.99e-11	4.75	5.99e-14
Mm.274846	Ilk	Integrin linked kinase	2.8	8.37e-15	3.26	1.37e-16	2.9	1.69e-15	2.74	5.76e-15	3.89	6.16e-19
Mm.280075	Reep5	Receptor accessory protein 5	2.65	8.5e-16	3.37	1.8e-18	3.08	1.42e-17	3.08	9.77e-18	3.41	5.87e-19
Mm.273659	Parp3	Poly (ADP-ribose) polymerase family, member 3	2.22	5.1e-07	3.52	2.2e-11	3.48	2.37e-11	3.29	6.13e-11	3.01	3.52e-10
Mm.358649	Banf1	Barrier to autointegration factor 1	2.5	8.08e-14	2.79	3.64e-15	3.18	1.14e-16	3.39	1.7e-17	3.65	3.23e-18
Mm.440548	Snx16	Sorting nexin 16	2.98	2.46e-12	2.65	5.45e-11	2.87	7.19e-12	3.08	9.25e-13	3.93	3.88e-15
Mm.30199	Csnk1e	Casein kinase 1, epsilon	2.62	5.88e-12	2	2.16e-08	2.58	1.26e-11	3.34	1.4e-14	4.96	4.23e-18
Mm.279898	Polr2d	Polymerase (RNA) II (DNA directed) polypeptide D	2.83	2.59e-16	2.74	5.25e-16	2.82	1.51e-16	3.12	1.01e-17	3.97	2.97e-20
Mm.28240	Snx6	Sorting nexin 6	3.31	2.41e-17	3.04	1.92e-16	2.82	1.13e-15	3	1.51e-16	3.3	1.2e-17
Mm.8385	Mapk3	Mitogen-activated protein kinase 3	2.21	1.19e-08	2.53	3.96e-10	3.16	1.48e-12	3.84	1.74e-14	3.72	3.65e-14
Mm.296985	Cct4	Chaperonin containing Tcp1, subunit 4 (delta)	3.12	8.26e-20	2.68	4.88e-18	2.75	2.09e-18	3.17	3.5e-20	3.73	6.38e-22
Mm.266716	Mtap7d1	Microtubule-associated protein 7 domain containing 1	2.85	8.15e-11	2.71	2.61e-10	2.96	3.01e-11	3.07	1.09e-11	3.86	5.57e-14
Mm.154275	Rbbp8	Retinoblastoma binding protein 8	2.29	1.31e-07	3.7	5.28e-12	3.3	4.91e-11	3.15	1.1e-10	3	2.08e-10
Mm.138740	Clasp1	CLIP associating protein 1	3.29	9.19e-16	2.69	1.47e-13	2.89	1.98e-14	3.09	2.43e-15	3.47	1.31e-16
Mm.11311	Enoph1	Enolase-phosphatase 1	2.4	1.2e-09	2.38	1.82e-09	3.09	2.31e-12	3.32	3.07e-13	4.24	1.65e-15
Mm.270530	Ube2d1	Ubiquitin-conjugating enzyme E2D 1, UBC4/5 homolog (yeast)	2.65	2.3e-09	2.78	1.12e-09	3.22	2.89e-11	3.44	7.11e-12	3.33	9.38e-12
Mm.25307	Prdm4	PR domain containing 4	3.54	1.03e-15	2.29	7.98e-11	2.69	8.78e-13	3	4.56e-14	3.88	8.68e-17
Mm.425101	Eid1	EP300 interacting inhibitor of differentiation 1	2.54	5.05e-14	2.62	2.89e-14	2.67	1.44e-14	3.25	7.23e-17	4.3	1e-19
Mm.294753	Litaf	LPS-induced TN factor	2.18	4.4e-11	2.36	5.37e-12	3.35	4.46e-16	3.71	3.27e-17	3.75	2.65e-17
Mm.254297	Atp7a	ATPase, Cu++ transporting, alpha polypeptide	3.49	9.75e-08	3.19	4.41e-07	2.33	6.97e-05	2.7	4.9e-06	3.62	3.85e-08
Mm.38229	Cnih4	Cornichon homolog 4 (Drosophila)	2.07	6.05e-12	2.12	3.29e-12	2.71	1.43e-15	3.62	6.93e-19	4.76	1.43e-21
Mm.379292	Zzz3	Zinc finger, ZZ domain containing 3	2.95	3.05e-08	2.5	8.32e-07	2.95	2.79e-08	3.09	9.66e-09	3.78	1.69e-10
Mm.149403	Cyb561	Cytochrome b-561	3.42	4.22e-13	3.18	2.29e-12	2.91	1.56e-11	2.78	3.43e-11	2.97	5.84e-12
Mm.239814	Chic2	Cysteine-rich hydrophobic domain 2	3.98	2.76e-15	2.22	5.38e-09	2.48	1.83e-10	3.08	4.33e-13	3.5	3.04e-14
Mm.413275	Ddx21	DEAD (Asp-Glu-Ala-Asp) box polypeptide 21	5.23	6.55e-19	2.72	6.75e-13	2.46	1.07e-11	2.21	2.28e-10	2.63	1.61e-12
Mm.5291	Rps5	Ribosomal protein S5	2.7	8.97e-17	3.42	1.67e-19	2.84	3.08e-17	2.85	1.12e-17	3.43	1.1e-19
Mm.11545	Rhbdf1	Rhomboid family 1 (Drosophila)	2.29	6.82e-12	2.23	2.12e-11	3.1	1.83e-15	3.57	4.74e-17	4.04	2.16e-18
Mm.280175	Mmp14	Matrix metallopeptidase 14 (membrane-inserted)	2.48	1.71e-13	2.33	1.32e-12	3.03	7.2e-16	3.31	5.83e-17	4.07	4.89e-19
Mm.389232	Lrrc8a	Leucine rich repeat containing 8A	4.45	9.37e-16	2.27	4.54e-09	2.36	1.24e-09	2.68	3.27e-11	3.43	1.06e-13
Mm.117709	Pdlim5	PDZ and LIM domain 5	3.57	2.65e-15	3.04	1.27e-13	2.73	1.51e-12	2.69	1.77e-12	3.15	2.42e-14
Mm.21740	Hnrnph1	Heterogeneous nuclear ribonucleoprotein H1	2.01	0.0301	2.42	0.00769	3.56	0.000167	3.63	0.000122	3.53	0.000175
Mm.205601	Cttn	Cortactin	2.63	8.34e-12	2.31	3.34e-10	3.02	2.83e-13	3.49	8.31e-15	3.7	1.52e-15
Mm.247480	Ofd1	Oral-facial-digital syndrome 1 gene homolog (human)	3.17	5.42e-09	2.37	1.71e-06	2.76	6.11e-08	3.13	4.21e-09	3.66	1.61e-10
Mm.207004	Prkaa1	Protein kinase, AMP-activated, alpha 1 catalytic subunit	2.2	0.00363	2.78	0.000158	2.77	0.000211	3.12	2.64e-05	4.19	4.41e-07
Mm.104744	Tjp2	Tight junction protein 2	2.36	9.91e-14	2.44	4.15e-14	3.21	1.82e-17	3.49	1.77e-18	3.56	7.92e-19
Mm.41063	Trim24	Tripartite motif-containing 24	3.65	1.73e-09	2.84	1.59e-07	2.75	2.74e-07	3.03	3.12e-08	2.78	1.22e-07
Mm.290207	Ets2	E26 avian leukemia oncogene 2, 3' domain	3.3	1.25e-11	2.79	5.53e-10	3.21	2.56e-11	2.96	1.09e-10	2.78	4.69e-10
Mm.381231	2700007P21Rik	RIKEN cDNA 2700007P21 gene	2.31	4.71e-08	2.34	3.66e-08	2.68	1.45e-09	3.22	2.32e-11	4.49	3.58e-14
Mm.257276	Sfpq	Splicing factor proline/glutamine rich (polypyrimidine tract binding protein associated)	3.12	1.9e-08	2.58	8.64e-07	3.09	2.48e-08	3.08	1.86e-08	3.17	1.07e-08
Mm.8256	Khdrbs1	KH domain containing, RNA binding, signal transduction associated 1	2.7	2.73e-12	2.25	5.45e-10	2.91	4.6e-13	3.41	8.41e-15	3.77	6.77e-16
Mm.88512	Gnl3	Guanine nucleotide binding protein-like 3 (nucleolar)	4.82	2.2e-14	2.14	5.49e-07	2.23	1.73e-07	2.4	2.23e-08	3.42	7.83e-12
Mm.272722	Tusc3	Tumor suppressor candidate 3	2.62	1.14e-09	2.88	1.32e-10	2.68	8.17e-10	3.09	2.47e-11	3.73	3.26e-13
Mm.391142	Mtvr2	Mammary tumor virus receptor 2	2.12	6.13e-09	2.16	5.68e-09	3.03	4.84e-13	3.56	7.88e-15	4.12	5.06e-16
Mm.183102	Actr3	ARP3 actin-related protein 3 homolog (yeast)	3.78	1.51e-15	2.46	6.13e-11	2.51	2.14e-11	2.7	3.01e-12	3.54	8.59e-15
Mm.270484	Mkrn1	Makorin, ring finger protein, 1	4.82	2.18e-15	2.69	2.99e-10	2.49	1.85e-09	2.43	3.02e-09	2.55	6.81e-10
Mm.132226	Ehd4	EH-domain containing 4	2.05	7.64e-05	2.84	1.67e-07	3.68	1.12e-09	3.24	1.05e-08	3.16	1.17e-08
Mm.30464	Iffo2	Intermediate filament family orphan 2	3.48	8.22e-15	2.98	3.47e-13	2.6	1e-11	2.62	7.57e-12	3.28	1.85e-14
Mm.276826	Cfl2	Cofilin 2, muscle	3.61	7.89e-20	2.65	9.2e-17	2.73	3.05e-17	2.77	1.61e-17	3.19	2.66e-19
Mm.28808	Pfdn4	Prefoldin 4	2.97	5.11e-13	2.33	3.21e-10	2.59	1.5e-11	3.19	5.48e-14	3.87	7.13e-16
Mm.292345	1700019E19Rik	RIKEN cDNA 1700019E19 gene	2.77	8.18e-15	2.46	3.52e-13	2.68	2.69e-14	3.18	3.06e-16	3.81	2.24e-18
Mm.334810	Exosc6	Exosome component 6	2.88	1.22e-13	2.23	1.87e-10	2.64	1.24e-12	3.11	1.42e-14	4.03	2.92e-17
Mm.29906	Ebna1bp2	EBNA1 binding protein 2	3.47	3.98e-15	2.21	2.65e-10	2.48	7.99e-12	2.8	2.62e-13	3.89	1.5e-16
Mm.246693	Lsm3	LSM3 homolog, U6 small nuclear RNA associated (S. cerevisiae)	2.47	2.23e-11	2.34	1.21e-10	2.92	3.32e-13	3.3	1.48e-14	3.81	3.84e-16
Mm.251904	Nudt5	Nudix (nucleoside diphosphate linked moiety X)-type motif 5	2.88	5.88e-12	3.03	1.48e-12	2.81	1.02e-11	3.13	5.89e-13	2.94	3.14e-12
Mm.294908	Ccdc86	Coiled-coil domain containing 86	3.77	2.12e-14	2.18	2.18e-08	2.19	1.47e-08	2.62	8.72e-11	4	4.04e-15
Mm.390816	Kctd17	Potassium channel tetramerisation domain containing 17	2.44	4.45e-06	2.79	3.85e-07	2.84	2.89e-07	2.93	1.23e-07	3.75	1.28e-09
Mm.220817	Ppip5k2	Diphosphoinositol pentakisphosphate kinase 2	3.68	9.82e-07	3.26	7.09e-06	2.99	1.82e-05	2.33	0.000473	2.48	0.000171
Mm.241205	Ptpla	Protein tyrosine phosphatase-like (proline instead of catalytic arginine), member a	3.24	1.84e-14	3.22	7.82e-14	2.71	2.07e-12	2.37	5.64e-11	3.17	2.44e-14
Mm.2718	Eef1b2	Eukaryotic translation elongation factor 1 beta 2	2.71	1.08e-21	3.45	1.91e-24	2.78	3.8e-22	2.75	5.36e-22	3.01	2.78e-23
Mm.104919	Bcas2	Breast carcinoma amplified sequence 2	3.68	1.18e-08	2.87	1.28e-06	2.43	1.67e-05	2.57	5.07e-06	3.14	1.35e-07
Mm.89926	Polk	Polymerase (DNA directed), kappa	2.37	3.26e-13	2.07	3.28e-11	2.74	5.26e-15	3.31	4.18e-17	4.16	3.35e-19
Mm.379350	Utp18	UTP18, small subunit (SSU) processome component, homolog (yeast)	4.12	2.68e-15	2.21	4.16e-09	2.35	1.06e-09	2.55	8.55e-11	3.4	8.54e-14
Mm.259893	Topbp1	Topoisomerase (DNA) II binding protein 1	2.6	1.91e-05	2.42	6.47e-05	3.35	3.41e-07	3.3	3.05e-07	2.96	1.81e-06
Mm.31325	Gdf15	Growth differentiation factor 15	2.09	2.46e-08	2.61	7.08e-11	2.67	3.49e-11	2.75	1.24e-11	4.47	3.07e-16
Mm.52356	Zcchc9	Zinc finger, CCHC domain containing 9	2.69	1.91e-08	2.74	1.61e-08	2.85	5.98e-09	2.95	2.15e-09	3.36	1.65e-10
Mm.8687	Cap1	CAP, adenylate cyclase-associated protein 1 (yeast)	3.06	4.79e-16	2.85	3.56e-15	2.75	7.22e-15	2.7	8.87e-15	3.2	7.85e-17
Mm.470748	Mus musculus	Transcribed locus, moderately similar to NP_034425.1 glutamate--cysteine ligase catalytic subunit [Mus musculus]	3.34	9.39e-13	3.37	7.77e-13	2.59	3.13e-10	2.31	4.24e-09	2.93	9.16e-12
Mm.302693	Tctex1d2	Tctex1 domain containing 2	3.38	5.83e-13	2.75	8.76e-11	2.36	2.68e-09	2.67	1.14e-10	3.38	3.56e-13
Mm.404863	Mus musculus	Transcribed locus	3.07	6.35e-07	2.3	0.000124	2.51	1.93e-05	2.67	6.08e-06	3.99	5.96e-09
Mm.290950	Vwa5a	Von Willebrand factor A domain containing 5A	2.7	7.39e-14	2.7	9.23e-14	2.75	5.25e-14	3.09	2.54e-15	3.29	2.58e-16
Mm.479540			2.75	7.1e-10	2.36	3.44e-08	2.8	5.16e-10	2.95	1.17e-10	3.66	9.32e-13
Mm.237670	Nae1	NEDD8 activating enzyme E1 subunit 1	2.83	1.66e-14	2.3	4.86e-12	2.67	7.18e-14	3.16	5.79e-16	3.54	6.98e-17
Mm.28244	Fam43a	Family with sequence similarity 43, member A	2.41	4.41e-05	2.98	1.58e-06	2.97	1.26e-06	3.27	2.29e-07	2.81	2.38e-06
Mm.116713	Npat	Nuclear protein in the AT region	2.36	5.59e-05	2.21	0.000189	2.94	1.55e-06	3.03	7.6e-07	3.9	9.62e-09
Mm.27816	Hexb	Hexosaminidase B	2.44	1.71e-06	2.85	1.02e-07	2.13	3.67e-05	2.39	3e-06	4.62	1.11e-11
Mm.386774	Tnfaip1	Tumor necrosis factor, alpha-induced protein 1 (endothelial)	2.84	5.38e-15	2.66	3.21e-14	2.82	5.07e-15	2.83	3.8e-15	3.28	9.55e-17
Mm.3868	Yy1	YY1 transcription factor	2.97	1.3e-10	2.47	9.18e-09	2.6	2.59e-09	2.68	9.25e-10	3.71	6.83e-13
Mm.282158	Cct5	Chaperonin containing Tcp1, subunit 5 (epsilon)	2.62	4.85e-21	2.39	5.57e-20	2.51	1.18e-20	2.95	5.91e-23	3.94	5.01e-26
Mm.346842	2010-09-01	Septin 10	2.23	2.22e-07	2.58	7.59e-09	3.29	3.75e-11	3.33	2.46e-11	2.95	3.04e-10
Mm.476868			2.92	9.1e-15	3.31	6.74e-16	2.87	1.24e-14	2.76	2.23e-14	2.52	2.03e-13
Mm.30262	Klf5	Kruppel-like factor 5	2.13	0.000725	2.05	0.00141	2.52	5.45e-05	2.76	1.1e-05	4.91	1.46e-09
Mm.313185	Cdca4	Cell division cycle associated 4	2.65	4.93e-09	2.15	8.9e-07	2.69	2.95e-09	2.99	2.37e-10	3.85	1.25e-12
Mm.35170	5830433M19Rik	RIKEN cDNA 5830433M19 gene	2.24	0.000408	2.57	6.57e-05	3.08	4.16e-06	3.08	3.07e-06	3.34	7.2e-07
Mm.332593	Alkbh2	AlkB, alkylation repair homolog 2 (E. coli)	4.48	1.32e-13	2.31	2.21e-07	2.21	4.62e-07	2.5	2.23e-08	2.79	1.23e-09
Mm.262037	Eif1a	Eukaryotic translation initiation factor 1A	3.08	1.97e-10	3.11	2.13e-10	2.54	1.54e-08	2.61	6.76e-09	2.9	6.9e-10
Mm.415825	Mus musculus	Transcribed locus	2.62	1.52e-05	2.94	3.82e-06	3.26	4.95e-07	2.92	2.62e-06	2.49	3.16e-05
Mm.422251	Mus musculus	Transcribed locus	2.6	0.0014	2.68	0.00145	2.97	0.000325	2.9	0.00037	3.07	0.000155
Mm.4342	Tjp1	Tight junction protein 1	2.44	1.18e-05	2.44	1.57e-05	3.25	9.12e-08	3.28	5.92e-08	2.8	1.09e-06
Mm.277626	Uba3	Ubiquitin-like modifier activating enzyme 3	2.98	1.58e-06	2.41	6.61e-05	2.69	8.37e-06	2.82	3.55e-06	3.3	2.41e-07
Mm.290407	Nap1l1	Nucleosome assembly protein 1-like 1	2.29	6.91e-10	2.59	2.94e-11	3.5	1.82e-14	3.19	1.14e-13	2.63	1.4e-11
Mm.391419	Pawr	PRKC, apoptosis, WT1, regulator	2.2	6.12e-09	2.31	2.15e-09	2.61	7.52e-11	2.92	3.78e-12	4.16	1.83e-15
Mm.30010	Arpc1b	Actin related protein 2/3 complex, subunit 1B	2.52	9.41e-11	2.88	4.43e-12	2.93	6.18e-12	3.01	1.94e-12	2.81	9.84e-12
Mm.272527	0610010O12Rik	RIKEN cDNA 0610010O12 gene	2.43	7.6e-14	3.23	2.26e-17	2.93	2.63e-16	2.84	4.96e-16	2.71	9.65e-16
Mm.439921	Tnnc1	Troponin C, cardiac/slow skeletal	2.75	2.87e-10	2.69	6.55e-10	2.59	1.48e-09	2.92	6.97e-11	3.16	9.21e-12
Mm.276504	Nudcd2	NudC domain containing 2	2.06	7.04e-10	2.59	9.22e-13	2.87	5.78e-14	3.26	2.28e-15	3.31	1.8e-15
Mm.333006	E330009J07Rik	RIKEN cDNA E330009J07 gene	3.17	3.61e-15	3.19	3.6e-15	2.64	3.55e-13	2.5	1.53e-12	2.58	6.08e-13
Mm.218233	Myh10	Myosin, heavy polypeptide 10, non-muscle	2.29	1.73e-05	2.57	2.39e-06	3.08	9.03e-08	2.88	2.33e-07	3.23	2.62e-08
Mm.182746	Mtpn	Myotrophin	2.65	1.75e-10	2.79	5.5e-11	2.68	1.34e-10	2.8	5.65e-11	3.12	5.71e-12
Mm.246803	Smarca5	SWI/SNF related, matrix associated, actin dependent regulator of chromatin, subfamily a, member 5	3.11	6.04e-05	2.39	0.00157	2.59	0.000567	2.68	0.000329	3.27	2.55e-05
Mm.273333	Itgb1bp1	Integrin beta 1 binding protein 1	2.73	3.82e-12	3.04	2.1e-13	2.55	1.84e-11	2.51	2.1e-11	3.2	2.97e-14
Mm.249479	Dync1i2	Dynein cytoplasmic 1 intermediate chain 2	2.91	7.18e-14	2.27	8.57e-11	2.71	5.08e-13	3.02	2.9e-14	3.1	2.23e-14
Mm.277527	Mus musculus	Transcribed locus, strongly similar to XP_231626.2 PREDICTED: similar to solute carrier family 37 (glycerol-3-phosphate transporter), member 3 [Rattus norvegicus]	2.11	6.18e-09	2.8	3.02e-12	3.05	3.04e-13	3.05	2.57e-13	2.99	3.38e-13
Mm.478810			2.78	3.01e-17	2.36	4.34e-15	2.53	4.01e-16	2.98	2.55e-18	3.32	1.61e-19
Mm.46497	Rnd3	Rho family GTPase 3	3	3.39e-09	2.07	1.09e-05	2.67	4.12e-08	2.77	1.59e-08	3.43	2.05e-10
Mm.66293	Frrs1	Ferric-chelate reductase 1	2.53	3.77e-08	2.59	2.06e-08	2.49	4.87e-08	2.6	1.39e-08	3.71	5.87e-12
Mm.28480	Fkbp3	FK506 binding protein 3	2.07	0.00428	2.69	0.000214	2.9	6.46e-05	3.06	2.58e-05	3.18	1.6e-05
Mm.444015	Mus musculus	Transcribed locus	2.16	0.00483	2.5	0.00114	2.27	0.00281	3.04	8.71e-05	3.92	3.05e-06
Mm.27308	Arf6	ADP-ribosylation factor 6	2.36	3.94e-07	2.7	3.02e-08	2.62	5.03e-08	2.67	2.36e-08	3.53	6.31e-11
Mm.307488	Cdc42ep1	CDC42 effector protein (Rho GTPase binding) 1	2.59	6.26e-13	2.22	7.86e-11	2.67	2.18e-13	3.02	7.54e-15	3.38	5.28e-16
Mm.33310	Rbm45	RNA binding motif protein 45	3.68	9.46e-14	2.03	1.78e-07	2.28	6.08e-09	2.75	4.56e-11	3.13	1.19e-12
Mm.4139	Rtkn	Rhotekin	2.53	1.57e-10	2.27	3.58e-09	2.69	3.85e-11	3.06	1.31e-12	3.31	2e-13
Mm.282932	Polr1e	Polymerase (RNA) I polypeptide E	2.13	1.67e-06	2.29	3.85e-07	2.56	2.9e-08	3.1	3.57e-10	3.78	6.18e-12
Mm.423094	Cdkn2b	Cyclin-dependent kinase inhibitor 2B (p15, inhibits CDK4)	2.87	2.19e-08	2.28	4.17e-06	3	1.1e-08	3.27	1.56e-09	2.44	5.12e-07
Mm.209880	Kctd3	Potassium channel tetramerisation domain containing 3	2.55	4.26e-11	2.33	5.66e-10	2.62	2.91e-11	2.84	2.31e-12	3.47	1.63e-14
Mm.136648	Tpd52l2	Tumor protein D52-like 2	2.27	4.86e-14	2.39	1.08e-14	2.67	2.9e-16	3.2	1.64e-18	3.26	7.12e-19
Mm.20805	Phf23	PHD finger protein 23	3.27	6.69e-15	2.19	3.63e-10	2.35	3.66e-11	2.47	6.53e-12	3.45	1.52e-15
Mm.12481	Cetn3	Centrin 3	2.55	3.18e-07	2.38	1.46e-06	2.64	1.32e-07	2.83	2.8e-08	3.32	1.28e-09
Mm.360569	Rbm3	RNA binding motif protein 3	3.82	1.08e-08	2.51	1.44e-05	2.71	4.71e-06	2.38	2.71e-05	2.29	4e-05
Mm.27801	Slc30a4	Solute carrier family 30 (zinc transporter), member 4	2.38	5.88e-08	2.23	3.36e-07	2.65	5.28e-09	2.89	7.75e-10	3.55	9.89e-12
Mm.247788	Cct2	Chaperonin containing Tcp1, subunit 2 (beta)	2.79	9.17e-16	2.55	1.28e-14	2.54	1.13e-14	2.67	2.09e-15	3.12	3.1e-17
Mm.18962	Ctnna1	Catenin (cadherin associated protein), alpha 1	2.44	2.13e-13	2.54	8.12e-14	2.83	2.02e-15	2.77	3.89e-15	3.09	1.63e-16
Mm.328673	Cct8	Chaperonin containing Tcp1, subunit 8 (theta)	2.87	2.61e-12	2.58	5.54e-11	2.5	9.65e-11	2.56	5.61e-11	3.15	4.41e-13
Mm.289306	Arpc4	Actin related protein 2/3 complex, subunit 4	2.7	4.58e-10	2.66	7.86e-10	2.51	2.68e-09	2.7	3.5e-10	3.08	1.62e-11
Mm.249586	Commd3	COMM domain containing 3	2.18	7.61e-11	2.54	8.54e-13	2.57	4.09e-13	2.97	7.47e-15	3.35	6.34e-16
Mm.479297			3.23	2.81e-09	2.06	3.24e-05	2.26	4.29e-06	2.47	5.73e-07	3.59	2.43e-10
Mm.319175	Rheb	Ras homolog enriched in brain	3.22	1.32e-13	2.42	2.16e-10	2.34	4.33e-10	2.48	7.43e-11	3.12	2.96e-13
Mm.37577	Mbtps2	Membrane-bound transcription factor peptidase, site 2	2.6	1.81e-08	2.06	4.18e-06	2.58	2.39e-08	2.56	2.32e-08	3.76	5.82e-12
Mm.412935	Mus musculus	Transcribed locus	2.83	1.5e-08	2.21	4.12e-06	2.42	4.15e-07	2.99	4.19e-09	3.11	2.26e-09
Mm.23689	AW555464	Expressed sequence AW555464	2.67	1.83e-16	2.01	1.82e-12	2.32	1.16e-14	2.59	2.64e-16	3.96	4.85e-21
Mm.337038	Arpc2	Actin related protein 2/3 complex, subunit 2	2.53	4.43e-19	2.39	2.51e-18	2.6	1.68e-19	2.88	7.12e-21	3.14	5.31e-22
Mm.207261	Fubp3	Far upstream element (FUSE) binding protein 3	2.4	3.96e-07	2.42	4.74e-07	2.7	3.15e-08	2.72	2.36e-08	3.29	4.89e-10
Mm.474657			2.24	6.48e-07	2.12	2.22e-06	2.58	1.53e-08	3.01	4.43e-10	3.57	1.65e-11
Mm.25937	Snapc1	Small nuclear RNA activating complex, polypeptide 1	3.13	2.65e-10	2.37	1.18e-07	2.34	1.41e-07	2.6	1.05e-08	3.04	2.69e-10
Mm.216528	Vps29	Vacuolar protein sorting 29 (S. pombe)	2.55	1.79e-18	2.88	7.44e-20	2.71	3.05e-19	2.68	3.73e-19	2.65	3.14e-19
Mm.30016	Arhgdia	Rho GDP dissociation inhibitor (GDI) alpha	2.71	4.69e-18	2.47	9.92e-17	2.55	3.08e-17	2.72	2.94e-18	3.01	1.52e-19
Mm.27445	Fbxo6	F-box protein 6	3.75	7.61e-19	2.64	4.08e-15	2.34	1.3e-13	2.55	7.62e-15	2.16	1.56e-12
Mm.31175	Prkab2	Protein kinase, AMP-activated, beta 2 non-catalytic subunit	3.5	6.84e-17	2.33	2.46e-12	2.14	2.65e-11	2.34	1.33e-12	3.12	4.72e-16
Mm.217318	Mtap4	Microtubule-associated protein 4	2.57	4.74e-12	2.3	1.27e-10	2.64	2.55e-12	2.92	1.47e-13	2.97	8.01e-14
Mm.23998	Ythdf2	YTH domain family 2	2.29	7.07e-14	2	6.89e-12	2.4	1.28e-14	2.9	3.44e-17	3.8	3.84e-20
Mm.475646			2.23	9.66e-09	2.57	3.1e-10	2.45	8.96e-10	2.88	1.52e-11	3.26	5.47e-13
Mm.27831	Pno1	Partner of NOB1 homolog (S. cerevisiae)	3.45	1.96e-18	2.48	1.48e-14	2.25	2.21e-13	2.38	2.51e-14	2.81	1.37e-16
Mm.87319	Amdhd2	Amidohydrolase domain containing 2	3	3.21e-13	2.23	1.12e-09	2.64	1.15e-11	2.97	3.5e-13	2.51	3.36e-11
Mm.245715	Snap23	Synaptosomal-associated protein 23	2.29	1.95e-08	3.06	3.1e-11	2.95	4.7e-11	2.72	3.08e-10	2.31	1.18e-08
Mm.479175			2.08	1.1e-06	3.18	8.78e-11	3.23	4.12e-11	2.7	1.82e-09	2.12	4.65e-07
Mm.354115	Taf1d	TATA box binding protein (Tbp)-associated factor, RNA polymerase I, D	2.93	5.93e-10	2.78	2.58e-09	2.48	2.96e-08	2.25	2.28e-07	2.83	1.01e-09
Mm.89888	Gclc	Glutamate-cysteine ligase, catalytic subunit	3.02	4.22e-13	3.05	5.18e-13	2.33	4.33e-10	2.1	6.92e-09	2.77	4.27e-12
Mm.21450	Ost4	Oligosaccharyltransferase 4 homolog (S. cerevisiae)	2.34	8.64e-15	3.01	9.46e-18	2.99	8.58e-18	2.76	6.43e-17	2.15	2.74e-13
Mm.24685	Tead1	TEA domain family member 1	2.46	3.85e-08	2.03	4.37e-06	2.33	1.69e-07	2.65	7.56e-09	3.74	5.91e-12
Mm.215745	Rlf	Rearranged L-myc fusion sequence	3.25	1.5e-10	2.82	4.15e-09	2.68	1.05e-08	2.29	3.25e-07	2.17	9.65e-07
Mm.227506	Pvr	Poliovirus receptor	4.48	2.88e-18	2.09	4.37e-10	2.08	5.05e-10	2.06	5.2e-10	2.48	1.22e-12
Mm.358911	Zfp697	Zinc finger protein 697	2.9	1.25e-05	2.15	0.00104	2.73	3.2e-05	3.13	3.77e-06	2.27	0.000288
AFFX-b-ActinMur/M12481_3			2.48	1.07e-18	2.53	6.9e-19	2.51	6.33e-19	2.53	3.67e-19	3.12	6.87e-22
Mm.289446	Srd5a3	Steroid 5 alpha-reductase 3	2.72	2.67e-14	2.93	4.85e-15	2.63	7.79e-14	2.55	1.57e-13	2.33	1.7e-12
Mm.279485	Rnh1	Ribonuclease/angiogenin inhibitor 1	4.07	3.83e-14	2.66	5.19e-10	2.05	3.43e-07	2.04	3.16e-07	2.31	1.36e-08
Mm.390172	Zc3h12c	Zinc finger CCCH type containing 12C	2.93	2.6e-06	2.91	2.97e-06	2.14	0.000391	2.2	0.000188	2.95	1.48e-06
Mm.174256	Tpr	Translocated promoter region	3.22	3.07e-05	2.49	0.000749	2.84	0.000134	2.31	0.00126	2.26	0.00134
Mm.3360	Ywhaz	Tyrosine 3-monooxygenase/tryptophan 5-monooxygenase activation protein, zeta polypeptide	2.28	7.02e-16	2.33	4.1e-16	2.76	1.65e-18	2.77	1.09e-18	2.96	1.01e-19
Mm.221271	Ccm2	Cerebral cavernous malformation 2 homolog (human)	3.01	6.71e-14	2.61	2.58e-12	2.58	2.73e-12	2.49	6.96e-12	2.4	1.73e-11
Mm.266875	Ppl	Periplakin	2.82	2.23e-11	2.27	6.37e-09	2.68	7.99e-11	2.91	8.56e-12	2.41	7.52e-10
Mm.277377	Trim30d	Tripartite motif-containing 30D	3.17	4e-07	2.67	8.94e-06	2.38	4.97e-05	2.45	2.76e-05	2.42	2.45e-05
Mm.286104	Mus musculus	Transcribed locus	2.85	1.2e-14	2.2	2.26e-11	2.35	1.98e-12	2.77	1.54e-14	2.91	4.35e-15
Mm.285993	Calm1	Calmodulin 1	2.28	1.62e-16	2.88	1.47e-19	2.89	8.83e-20	2.65	9.53e-19	2.37	5.92e-17
Mm.280842	Hnrnpab	Heterogeneous nuclear ribonucleoprotein A/B	2.67	1.05e-15	2.23	2.97e-13	2.43	1.52e-14	2.65	9.18e-16	3.08	1.13e-17
Mm.3458	Polr1c	Polymerase (RNA) I polypeptide C	3.31	9.12e-16	2.51	1.11e-12	2.14	1.36e-10	2.31	9.12e-12	2.78	4.51e-14
Mm.272127	Cbwd1	COBW domain containing 1	2.38	2.28e-06	2.02	7.42e-05	2.43	1.8e-06	2.75	1.28e-07	3.46	1.36e-09
Mm.48031	0610010F05Rik	RIKEN cDNA 0610010F05 gene	2.69	4.26e-11	2.65	7.41e-11	2.78	1.68e-11	2.52	1.65e-10	2.39	5.3e-10
Mm.272130	Cyth2	Cytohesin 2	3.15	9.39e-10	2.01	2.61e-05	2.48	1.71e-07	2.57	5.23e-08	2.75	1.02e-08
Mm.34706	Ankrd12	Ankyrin repeat domain 12	3.04	1.01e-06	2.37	6.58e-05	2.7	6.96e-06	2.21	0.000145	2.64	6.76e-06
Mm.259638	4933421E11Rik	RIKEN cDNA 4933421E11 gene	2.43	0.00106	2.32	0.00205	2.67	0.000355	2.56	0.000514	2.97	7.1e-05
Mm.6250	Prom1	Prominin 1	2.55	3.67e-06	3.29	5.42e-08	2.71	1.33e-06	2.02	0.000202	2.37	9.11e-06
Mm.476931	Mus musculus	Transcribed locus	3.92	1.16e-11	2.03	1.16e-05	2.11	3.91e-06	2.11	3.23e-06	2.76	7.06e-09
Mm.338021	Adss	Adenylosuccinate synthetase, non muscle	2.3	3.74e-11	2.38	1.87e-11	2.76	2.71e-13	2.83	1.24e-13	2.62	8.91e-13
Mm.311696	Plin3	Perilipin 3	3.77	1.09e-20	2.5	2.6e-16	2.15	2.64e-14	2.2	8.31e-15	2.23	5.11e-15
Mm.457432	Mus musculus	Transcribed locus	2.07	0.0121	2.26	0.00537	2.61	0.00111	2.82	0.000398	3.09	0.000118
Mm.20169	Dnase1l1	Deoxyribonuclease 1-like 1	2.03	4.45e-10	2.32	7.76e-12	2.77	4.18e-14	3.06	2.53e-15	2.66	7.21e-14
Mm.236868	Rps3	Ribosomal protein S3	2.15	1.16e-11	2.5	1.52e-13	2.62	3.24e-14	2.73	9.2e-15	2.83	3.73e-15
Mm.21762	Dnajc10	DnaJ (Hsp40) homolog, subfamily C, member 10	2.37	2.47e-14	2.31	7.14e-14	2.64	1.14e-15	2.77	2.17e-16	2.73	2.17e-16
Mm.390014	Rab20	RAB20, member RAS oncogene family	2.44	3.09e-05	2.41	3.91e-05	2.67	6.96e-06	2.82	2.19e-06	2.48	1.7e-05
Mm.125477	Fbxl14	F-box and leucine-rich repeat protein 14	2.55	8.95e-07	2	0.000154	2.41	3.13e-06	2.72	3.47e-07	3.11	1.99e-08
Mm.239041	Dusp1	Dual specificity phosphatase 1	2.69	5.49e-12	2.43	6.83e-11	2.14	2.28e-09	2.23	5.97e-10	3.3	3.14e-14
Mm.277373	Camk1	Calcium/calmodulin-dependent protein kinase I	2.32	1.19e-08	2	7.87e-07	2.64	5.37e-10	2.69	2.17e-10	3.1	8.28e-12
Mm.31979	Ndel1	Nuclear distribution gene E-like homolog 1 (A. nidulans)	2.87	1.34e-14	2.51	7.89e-13	2.46	1.28e-12	2.49	5.64e-13	2.4	1.4e-12
Mm.214569	Phax	Phosphorylated adaptor for RNA export	2.63	1.36e-14	2.14	1.54e-11	2.17	6.1e-12	2.53	3.76e-14	3.22	6.99e-17
Mm.235137	Aimp1	Aminoacyl tRNA synthetase complex-interacting multifunctional protein 1	2.51	9.16e-15	2.43	1.86e-14	2.27	1.33e-13	2.63	1.04e-15	2.85	1.34e-16
Mm.290669	Ndfip2	Nedd4 family interacting protein 2	3.13	1.15e-15	2.23	1.63e-11	2.57	2.27e-13	2.4	1e-12	2.35	2.64e-12
Mm.38445	Tmod3	Tropomodulin 3	2.87	1.28e-12	2.14	3.8e-09	2.31	3.41e-10	2.48	3.47e-11	2.85	9.36e-13
Mm.29685	Dnajc8	DnaJ (Hsp40) homolog, subfamily C, member 8	2.28	5.35e-19	2.1	1.32e-17	2.25	7.06e-19	2.67	2.38e-21	3.34	4.67e-24
Mm.172720	Lrrc59	Leucine rich repeat containing 59	2.13	2.62e-10	2.25	4.99e-11	2.77	1.16e-13	2.74	1.13e-13	2.73	1.05e-13
Mm.390045	Nr2c2ap	Nuclear receptor 2C2-associated protein	2.67	2.21e-12	2.32	1.52e-10	2.49	1.67e-11	2.61	3.46e-12	2.52	7.31e-12
Mm.22700	Gtf2h1	General transcription factor II H, polypeptide 1	3.62	1.88e-17	2.21	7.85e-12	2.03	1.22e-10	2.15	1.58e-11	2.57	6.12e-14
Mm.27670	Txndc17	Thioredoxin domain containing 17	2.3	2.1e-18	2.63	2.97e-20	2.54	6.76e-20	2.54	4.8e-20	2.56	3.84e-20
Mm.48686	Ppp4r1	Protein phosphatase 4, regulatory subunit 1	2.57	9.86e-11	2.12	2.49e-08	2.35	1.37e-09	2.38	6.45e-10	3.15	6.22e-13
Mm.294770	Ssu72	Ssu72 RNA polymerase II CTD phosphatase homolog (yeast)	2.63	1.74e-15	2.27	1.7e-13	2.27	1.77e-13	2.6	2.12e-15	2.78	3.84e-16
Mm.253564	Actn1	Actinin, alpha 1	2.09	1.05e-08	2.04	2.51e-08	2.21	2.02e-09	2.46	8.32e-11	3.74	2.91e-15
Mm.28593	Ier3ip1	Immediate early response 3 interacting protein 1	2.47	7.45e-11	2.54	4.52e-11	2.26	1.04e-09	2.39	1.91e-10	2.86	2.41e-12
Mm.471770	Mus musculus	Transcribed locus	2.26	9.72e-11	2.01	4.72e-09	2.31	6.27e-11	2.7	6.25e-13	3.23	1.03e-14
Mm.159684	Tmpo	Thymopoietin	3.21	3.14e-16	2.15	2.22e-11	2.34	1.32e-12	2.35	9.07e-13	2.45	2.12e-13
Mm.2945	Capzb	Capping protein (actin filament) muscle Z-line, beta	2.22	2.96e-13	2.47	1.01e-14	2.52	5.11e-15	2.54	3.69e-15	2.74	3.84e-16
Mm.544	Pea15a	Phosphoprotein enriched in astrocytes 15A	2.53	4.51e-10	2.09	1.01e-07	2.67	1.51e-10	2.8	4.07e-11	2.4	1.43e-09
Mm.288682	Mus musculus	Transcribed locus	2.4	4.69e-07	2.07	1.26e-05	2.49	2.27e-07	2.56	1.05e-07	2.94	4.66e-09
Mm.102487	Gm71	Predicted gene 71	2.1	2.37e-05	2.88	3.33e-08	2.5	5.54e-07	2.45	6.46e-07	2.51	3.49e-07
Mm.440409	Mus musculus	Transcribed locus	3.59	2.52e-08	2.1	0.000264	2.02	0.000415	2.12	0.00018	2.61	3.61e-06
Mm.24532	Nup160	Nucleoporin 160	2.59	2.08e-05	2.01	0.00121	2.43	4.62e-05	2.46	3.04e-05	2.94	1.47e-06
Mm.254997	Zfp386	Zinc finger protein 386 (Kruppel-like)	2.38	7.61e-05	2.04	0.000909	2.51	3.11e-05	2.71	7.82e-06	2.76	4.77e-06
Mm.41558	Fundc1	FUN14 domain containing 1	2.87	3.33e-12	2.37	5.19e-10	2.57	8.42e-11	2.46	1.51e-10	2.12	9e-09
Mm.181610	6330577E15Rik	RIKEN cDNA 6330577E15 gene	2.52	1.11e-12	2.2	9.92e-11	2.52	2.05e-12	2.62	3.66e-13	2.53	9.47e-13
Mm.248906	Atxn10	Ataxin 10	2.27	4.44e-19	2.74	1.24e-21	2.44	3.48e-20	2.43	2.56e-20	2.48	8.36e-21
Mm.142095	Carhsp1	Calcium regulated heat stable protein 1	2.14	4.22e-12	2.12	5.4e-12	2.51	3.07e-14	2.89	6.17e-16	2.68	5.87e-15
Mm.30141	Gnb2	Guanine nucleotide binding protein (G protein), beta 2	2.03	1.93e-09	2.11	4.88e-10	2.34	1.78e-11	2.71	2.39e-13	3.15	5.92e-15
Mm.2436	Bhlhe40	Basic helix-loop-helix family, member e40	2.81	2.1e-10	2.26	5.29e-08	2.52	2.82e-09	2.56	1.72e-09	2.18	1.1e-07
Mm.218665	E430025E21Rik	RIKEN cDNA E430025E21 gene	2.64	6.25e-16	2.44	6.37e-15	2.28	4.65e-14	2.23	6.55e-14	2.72	1.47e-16
Mm.258568	Yrdc	YrdC domain containing (E.coli)	3.13	6.81e-13	2.35	1.1e-09	2.05	4.64e-08	2.09	2.2e-08	2.69	2.64e-11
Mm.262327	Vdac2	Voltage-dependent anion channel 2	2.16	1.28e-14	2.2	5.71e-15	2.42	1.8e-16	2.61	8.85e-18	2.92	2.28e-19
Mm.240265	Fam133b	Family with sequence similarity 133, member B	2.31	8.34e-13	2.14	9.2e-12	2.26	1.4e-12	2.56	3.4e-14	3.02	3.03e-16
Mm.219685	Pigf	Phosphatidylinositol glycan anchor biosynthesis, class F	2.49	5.09e-13	2.22	1.49e-11	2.05	1.86e-10	2.47	5.25e-13	2.96	2.29e-15
Mm.257765	Clic4	Chloride intracellular channel 4 (mitochondrial)	2.58	1.79e-16	2.26	1.28e-14	2.37	2.64e-15	2.3	5.16e-15	2.65	4.52e-17
Mm.173286	Tnpo1	Transportin 1	2.32	1.01e-11	2.44	2.43e-12	2.44	2.22e-12	2.45	1.63e-12	2.51	9.66e-13
Mm.117809	Atpbd4	ATP binding domain 4	2.35	2.09e-11	2.03	2.39e-09	2.12	5.16e-10	2.41	1.07e-11	3.21	4.65e-15
Mm.479553	Mff	Mitochondrial fission factor	2.17	1.4e-10	2.17	1.97e-10	2.33	1.77e-11	2.62	7.44e-13	2.83	7.37e-14
Mm.234342	Gng12	Guanine nucleotide binding protein (G protein), gamma 12	2.21	2.32e-12	2.44	1.35e-13	2.6	1.79e-14	2.46	7.87e-14	2.39	1.98e-13
Mm.251228	Rtcd1	RNA terminal phosphate cyclase domain 1	2.43	2.49e-13	2.07	6.68e-11	2.16	1.39e-11	2.41	2.59e-13	3.03	2.84e-16
Mm.455792	9130401M01Rik	RIKEN cDNA 9130401M01 gene	3.09	3.16e-14	2.19	4.39e-10	2.4	2.21e-11	2.38	2.42e-11	2.04	1.95e-09
Mm.109329	Cript	Cysteine-rich PDZ-binding protein	2.74	1.44e-14	2.6	7.5e-14	2.23	6.56e-12	2.22	1.04e-11	2.29	5.73e-12
Mm.10374	2610002J02Rik	RIKEN cDNA 2610002J02 gene	2.19	9.75e-15	2.33	1.66e-15	2.35	1.08e-15	2.47	1.58e-16	2.7	7.23e-18
Mm.1387	Rab11a	RAB11a, member RAS oncogene family	2.24	3.29e-11	2.01	1e-09	2.38	3.88e-12	2.72	8.01e-14	2.65	1.21e-13
Mm.30504	Cyp4f16	Cytochrome P450, family 4, subfamily f, polypeptide 16	2.11	2.99e-07	2.54	4.21e-09	2.43	8.85e-09	2.34	2.05e-08	2.55	1.68e-09
Mm.275942	Arpc3	Actin related protein 2/3 complex, subunit 3	2.27	7.96e-15	2.33	3.9e-15	2.37	1.7e-15	2.57	1.23e-16	2.41	9.96e-16
Mm.320978	Arhgef5	Rho guanine nucleotide exchange factor (GEF) 5	2.28	1.34e-14	2.09	3.44e-13	2.35	5.07e-15	2.41	1.7e-15	2.82	1.53e-17
Mm.435472	Mpv17	MpV17 mitochondrial inner membrane protein	2.44	1.13e-13	2.91	9.78e-16	2.36	2.78e-13	2.02	5.61e-11	2.19	3.44e-12
Mm.248042	Stx7	Syntaxin 7	2.38	1.35e-14	2.12	8.75e-13	2.18	3.12e-13	2.3	3.77e-14	2.92	4.19e-17
Mm.180458	Rpl13a	Ribosomal protein L13A	2.09	1.64e-17	2.42	1.2e-19	2.22	2.22e-18	2.21	1.32e-18	2.93	2.62e-22
Mm.182650	Snrnp27	Small nuclear ribonucleoprotein 27 (U4/U6.U5)	2.19	7.82e-11	2.42	4.24e-12	2.18	8.58e-11	2.39	3.38e-12	2.61	2.29e-13
Mm.440009	Dnttip1	Deoxynucleotidyltransferase, terminal, interacting protein 1	2.46	7.24e-16	2.08	2.32e-13	2.21	1.98e-14	2.44	6.81e-16	2.6	9.03e-17
Mm.379278	Eif3m	Eukaryotic translation initiation factor 3, subunit M	2.34	7.78e-18	2.05	1.21e-15	2.07	3.97e-16	2.49	4.97e-19	2.82	9.94e-21
Mm.330707	Mus musculus	Transcribed locus	2.59	5.97e-15	2.24	4.72e-13	2.26	2.61e-13	2.26	2.14e-13	2.41	2.87e-14
Mm.192111	Setd7	SET domain containing (lysine methyltransferase) 7	2.34	8.67e-13	2.1	3.17e-11	2.2	6.91e-12	2.4	3.5e-13	2.71	1.42e-14
Mm.89667	Bcl7c	B-cell CLL/lymphoma 7C	2.51	3.77e-06	2.05	0.000117	2.08	6.58e-05	2.45	3.97e-06	2.65	4.58e-07
Mm.258746	1190002N15Rik	RIKEN cDNA 1190002N15 gene	2.17	0.000282	2.25	0.000192	2.37	6.79e-05	2.21	0.00018	2.71	5.98e-06
Mm.27560	Uba2	Ubiquitin-like modifier activating enzyme 2	2.44	5.19e-13	2.1	7.23e-11	2.14	2.98e-11	2.28	3.59e-12	2.73	1.66e-14
Mm.10702	Cacybp	Calcyclin binding protein	2.52	4.06e-06	2.19	6.47e-05	2.31	2.09e-05	2.21	4.09e-05	2.44	6.81e-06
Mm.29192	Mus musculus	Transcribed locus	2.08	9.28e-09	2.07	9.39e-09	2.3	3.91e-10	2.41	9.29e-11	2.81	1.39e-12
Mm.329353	Etf1	Eukaryotic translation termination factor 1	2.47	1.8e-12	2.06	5.49e-10	2.26	2.64e-11	2.3	1.47e-11	2.58	5.65e-13
Mm.2252	Pkp2	Plakophilin 2	2.21	3.41e-15	2.13	1.7e-14	2.34	5.33e-16	2.39	1.93e-16	2.58	1.42e-17
Mm.391967	Actb	Actin, beta	2.25	2.01e-19	2.24	5.45e-19	2.24	1.68e-19	2.22	2.43e-19	2.66	3.89e-22
Mm.453636	Mus musculus	Transcribed locus	2.11	6.78e-05	2.21	2.62e-05	2.29	1.31e-05	2.28	1.29e-05	2.72	4.13e-07
Mm.393375	Mus musculus	Transcribed locus	2.55	1.41e-08	2.17	7.93e-07	2.12	1.3e-06	2.33	1.1e-07	2.42	4.06e-08
Mm.449412	Mus musculus	Transcribed locus	2.07	1.37e-08	2.17	3.92e-09	2.19	2.81e-09	2.59	2.59e-11	2.52	3.41e-11
Mm.426509	Mus musculus	Transcribed locus	2.73	7.91e-07	2.1	0.000125	2.09	0.000113	2.12	7.35e-05	2.46	4.42e-06
Mm.468231	Mus musculus	Transcribed locus	2.37	3.09e-07	2.26	7.05e-07	2.05	5.02e-06	2.39	1.31e-07	2.42	6.9e-08
Mm.241931	Ppp1cb	Protein phosphatase 1, catalytic subunit, beta isoform	2.25	2.49e-05	2.14	7.93e-05	2.34	1.25e-05	2.27	2.03e-05	2.47	5.05e-06
Mm.163339	Dis3	DIS3 mitotic control homolog (S. cerevisiae)	2.92	4.64e-16	2.05	2e-11	2.13	5.5e-12	2.17	1.69e-12	2.19	9.17e-13
Mm.478277	Prpf19	PRP19/PSO4 pre-mRNA processing factor 19 homolog (S. cerevisiae)	2.14	1.34e-09	2.11	2.75e-09	2.28	2.45e-10	2.47	1.86e-11	2.45	3.28e-11
Mm.331841	Adat2	Adenosine deaminase, tRNA-specific 2, TAD2 homolog (S. cerevisiae)	2.12	2.65e-10	2.18	1.27e-10	2.18	1.13e-10	2.59	6.7e-13	2.36	7.81e-12
Mm.27762	Nsmce2	Non-SMC element 2 homolog (MMS21, S. cerevisiae)	2.11	2.95e-07	2.13	2.51e-07	2.24	5.84e-08	2.29	2.68e-08	2.6	1.2e-09
Mm.15125	Nptn	Neuroplastin	2.04	7.42e-09	2.1	3.28e-09	2.25	4.23e-10	2.46	2.78e-11	2.49	1.76e-11
Mm.46346	Nhlrc2	NHL repeat containing 2	2.24	2.92e-12	2.12	2.23e-11	2.34	7.61e-13	2.18	6.92e-12	2.44	1.51e-13
Mm.278577	Mus musculus	Transcribed locus	2.73	1.16e-05	2.19	0.00039	2.1	0.000611	2.04	0.000734	2.19	0.000203
Mm.282081	Tomm5	Translocase of outer mitochondrial membrane 5 homolog (yeast)	2.26	2.94e-08	2	7.98e-07	2.09	3.15e-07	2.28	2.59e-08	2.58	8.6e-10
Mm.20945	Gipc1	GIPC PDZ domain containing family, member 1	2.11	9.1e-10	2.09	1.71e-09	2.13	7.37e-10	2.37	2.88e-11	2.48	6.92e-12
Mm.23551	Ube2e2	Ubiquitin-conjugating enzyme E2E 2 (UBC4/5 homolog, yeast)	2.03	6.33e-09	2.25	3.07e-10	2.14	1.13e-09	2.29	1.41e-10	2.42	2.23e-11
Mm.29816	Pdcd6ip	Programmed cell death 6 interacting protein	2.26	6.21e-11	2.16	2.98e-10	2.13	4.38e-10	2.2	1.58e-10	2.34	1.81e-11
Mm.30169	Ehd1	EH-domain containing 1	2.51	2.77e-10	2.15	2.69e-08	2.21	9.68e-09	2.15	1.52e-08	2.04	5.12e-08
Mm.371570	Pabpc1	Poly(A) binding protein, cytoplasmic 1	2.3	1.16e-14	2.02	1.05e-12	2.01	1.11e-12	2.16	5.76e-14	2.54	2.81e-16
Mm.251255	Ddx1	DEAD (Asp-Glu-Ala-Asp) box polypeptide 1	2.02	1.63e-10	2.23	7.16e-12	2.17	1.25e-11	2.27	2.73e-12	2.17	1.42e-11
Mm.297768	Arf4	ADP-ribosylation factor 4	2.14	4.63e-12	2.15	6.84e-12	2.31	5.2e-13	2.11	7.8e-12	2.15	4.24e-12
Mm.358692	Bola2	BolA-like 2 (E. coli)	2.09	1.19e-13	2.42	1.05e-15	2.09	1.31e-13	2.11	6.58e-14	2.15	3.18e-14
Mm.37338	4930506M07Rik	RIKEN cDNA 4930506M07 gene	2.23	1.19e-10	2.23	1.22e-10	2.2	1.36e-10	2.1	5.25e-10	2.02	1.69e-09
Mm.288737	Tprgl	Transformation related protein 63 regulated like	2.3	3.72e-15	2.05	2.45e-13	2.08	1.37e-13	2.06	1.33e-13	2.2	2.79e-14
Mm.19169	Txnl1	Thioredoxin-like 1	2.11	3.44e-15	2	2.53e-14	2.07	5.36e-15	2.18	7.33e-16	2.27	1.74e-16
Mm.582	Fabp4	Fatty acid binding protein 4, adipocyte	10.57	3.7e-16	7.22	5.36e-14	3.7	1.34e-09	3.01	4.73e-08	-3.37	8.15e-08
Mm.218749	Cyp2b10	Cytochrome P450, family 2, subfamily b, polypeptide 10	79.69	2.63e-19	102.32	6.39e-20	50.33	5.96e-18	17.05	3.95e-14	1.58	0.0675
Mm.38929	Esm1	Endothelial cell-specific molecule 1	42.34	2.67e-16	45.66	2.19e-16	41.27	3.33e-16	27.47	6.22e-15	-1.22	0.465
Mm.371583	Slpi	Secretory leukocyte peptidase inhibitor	29.15	1.96e-18	26.93	4.17e-18	12.69	3.91e-15	5.1	3.42e-10	1.09	0.695
Mm.30144	Ctla2b	Cytotoxic T lymphocyte-associated protein 2 beta	20.89	1.13e-13	23.78	5.73e-14	11.67	4.08e-11	10.55	7.84e-11	1.53	0.113
Mm.14277	Saa3	Serum amyloid A 3	24.44	5.83e-13	15.97	2.68e-11	5.81	4.5e-07	2.65	0.00162	-1.58	0.15
Mm.99	Rrm2	Ribonucleotide reductase M2	22.71	8.03e-20	7.18	2.5e-14	5.49	1.08e-12	4.47	3.04e-11	1.55	0.00806
Mm.140210	Ubd	Ubiquitin D	2.24	3.06e-05	16.58	2.35e-17	12.3	3.93e-16	6.05	1.53e-12	1.54	0.0136
Mm.443874	Nrg4	Neuregulin 4	22.33	4.69e-21	7.32	1.14e-15	4.21	5.44e-12	3.16	1.02e-09	1.67	0.000707
Mm.28262	Rgs2	Regulator of G-protein signaling 2	15.83	1.53e-17	9.02	6.96e-15	2.42	5.2e-06	2.1	6.42e-05	1.6	0.00558
Mm.89655	Sult1e1	Sulfotransferase family 1E, member 1	7.05	8.81e-13	5.84	1.5e-11	4.73	2.97e-10	3.86	5.92e-09	1.24	0.244
Mm.286600	Rhpn2	Rhophilin, Rho GTPase binding protein 2	7.41	4.33e-15	6.06	9.6e-14	4.27	2.14e-11	2.43	7.96e-07	1.35	0.0511
Mm.218639	Srxn1	Sulfiredoxin 1 homolog (S. cerevisiae)	9.05	1.65e-17	3.13	6.66e-10	2.64	2.21e-08	2.15	2.05e-06	1.92	2.42e-05
Mm.440201	BC021614	CDNA sequence BC021614	2.57	5.68e-11	7.3	2.49e-19	3.84	7.85e-15	3.22	2.22e-13	1.5	0.000269
Mm.298416	Ifi27l2b	Interferon, alpha-inducible protein 27 like 2B	2.54	1.62e-06	6.24	4.78e-13	4.78	2.19e-11	3.12	2.92e-08	1.51	0.0129
Mm.7339	Cldn4	Claudin 4	3.58	1.79e-08	5.27	5.14e-11	3.62	1.67e-08	2.32	3.12e-05	1.44	0.0415
Mm.265744	Rcan1	Regulator of calcineurin 1	6.07	1.96e-18	2.75	5.45e-12	2.3	6.79e-10	2.06	1.17e-08	1.57	5.77e-05
Mm.378921	Gja1	Gap junction protein, alpha 1	3.76	8.04e-08	2.82	7.01e-06	4.12	2.21e-08	2.65	1.37e-05	-1.27	0.224
Mm.19931	Slc10a3	Solute carrier family 10 (sodium/bile acid cotransporter family), member 3	4.42	5.24e-18	2.95	3.09e-14	2.31	1.71e-11	2.13	1.58e-10	1.93	3.02e-09
Mm.288179	Lig1	Ligase I, DNA, ATP-dependent	2.12	0.000128	2.11	0.00022	3.63	1.05e-08	3.54	1.33e-08	1.99	0.000326
Mm.196295	Dusp3	Dual specificity phosphatase 3 (vaccinia virus phosphatase VH1-related)	3.01	7.3e-19	3.17	1.67e-19	2.67	1.57e-17	2.29	1.35e-15	2	1.83e-13
Mm.3979	Ubl4	Ubiquitin-like 4	3.89	2.73e-16	2.81	4.75e-13	2.27	1.23e-10	2.16	5.38e-10	1.88	3.63e-08
Mm.34191	Nudt18	Nudix (nucleoside diphosphate linked moiety X)-type motif 18	3.1	8.55e-18	3.32	2.03e-18	2.43	7.93e-15	2.29	5.82e-14	1.73	1.05e-09
Mm.287178	Prps1	Phosphoribosyl pyrophosphate synthetase 1	2.99	5.66e-12	2.52	2.93e-10	2.41	8.7e-10	2.17	1.34e-08	1.92	5.19e-07
Mm.12967	Ikbkg	Inhibitor of kappaB kinase gamma	3.25	2.72e-16	2.26	6.53e-12	2.26	5.63e-12	2.28	3.55e-12	1.9	1.28e-09
Mm.368668	Csnk1g3	Casein kinase 1, gamma 3	2.45	7.56e-10	2.27	6.14e-09	2.48	6.1e-10	2.36	1.44e-09	1.99	1.56e-07
Mm.248647	Pi4k2b	Phosphatidylinositol 4-kinase type 2 beta	3.14	9.82e-14	2.21	1.03e-09	2.22	8.53e-10	2.04	7.76e-09	1.85	1.35e-07
Mm.41044	Slc4a4	Solute carrier family 4 (anion exchanger), member 4	2.14	0.000408	2.9	4.83e-06	2.28	0.00017	2.13	0.000386	1.87	0.00216
Mm.6595	Map3k5	Mitogen-activated protein kinase kinase kinase 5	2.02	9.36e-07	2.36	2.59e-08	2.44	8.58e-09	2.31	3.09e-08	1.92	2.67e-06
Mm.44591	Gas2l1	Growth arrest-specific 2 like 1	2.09	1.34e-07	2.06	2.12e-07	2.24	1.75e-08	2.05	1.17e-07	1.92	7.43e-07
Mm.331185	S100a16	S100 calcium binding protein A16	2.17	8.76e-08	2.05	4.13e-07	2.06	3.08e-07	2.12	1.11e-07	1.87	3.11e-06
Mm.15819	Cd68	CD68 antigen	45.27	9.26e-17	32.15	1.49e-15	4.86	2.35e-07	1.49	0.132	2.24	0.00264
Mm.218409	Tsc22d2	TSC22 domain family, member 2	5.56	2.58e-10	2.66	1.46e-05	2.43	4.95e-05	1.97	0.00109	2.82	3.08e-06
Mm.259929	Eppk1	Epiplakin 1	4.58	2.78e-10	3.41	3.55e-08	2.29	3.25e-05	1.97	0.00043	2.57	4.04e-06
Mm.207052	Atp6v0b	ATPase, H+ transporting, lysosomal V0 subunit B	3.84	4.66e-13	2.88	1.93e-10	2.06	7.61e-07	1.8	2.37e-05	2.1	3.32e-07
Mm.436518			3.17	3.39e-14	2.92	3.11e-13	2.07	3.74e-09	1.86	1.18e-07	2.09	2.98e-09
Mm.293273	Wdfy1	WD repeat and FYVE domain containing 1	3.01	2.49e-15	2.11	7.28e-11	2.06	1.63e-10	1.93	1.39e-09	2.56	1.72e-13
Mm.41622	Chchd4	Coiled-coil-helix-coiled-coil-helix domain containing 4	3.15	1.49e-18	2.25	1.65e-14	2.01	5.72e-13	1.89	5.07e-12	2.19	1.98e-14
Mm.3336	1110007C09Rik	RIKEN cDNA 1110007C09 gene	2.93	2.32e-12	2.26	2.35e-09	2.07	3.17e-08	1.94	1.71e-07	2.22	2.24e-09
Mm.213128	Pik3cb	Phosphatidylinositol 3-kinase, catalytic, beta polypeptide	2.21	1.51e-08	2.01	2.22e-07	2.04	1.29e-07	1.88	1.07e-06	2.25	4.86e-09
Mm.41475	Asna1	ArsA arsenite transporter, ATP-binding, homolog 1 (bacterial)	2.01	2.36e-08	2.13	4.76e-09	2	3.39e-08	1.82	4.81e-07	2.18	1.47e-09
Mm.40965	Nt5c2	5'-nucleotidase, cytosolic II	2.01	1.36e-09	2.12	2.66e-10	2.07	5.27e-10	1.83	2.74e-08	2.04	6.14e-10
Mm.4533	Apoa4	Apolipoprotein A-IV	4.13	3.62e-14	6.37	2.7e-17	4.31	1.82e-14	1.96	1.06e-06	-35.31	2.16e-23
Mm.419415	LOC100502818	Hypothetical protein LOC100502818	5.26	2.51e-12	9.24	1.19e-15	5.32	2.36e-12	1.99	0.000102	-14.85	3.42e-15
Mm.14173	Orm2	Orosomucoid 2	11.12	1.8e-13	9.37	1.54e-12	3.48	8.55e-07	1.14	0.541	-8.42	6.45e-11
Mm.6824	Sult1d1	Sulfotransferase family 1D, member 1	2.35	6.61e-06	3.05	5.11e-08	2.14	3.81e-05	1.38	0.0494	-2.25	1.21e-05
Mm.17336	Hemt1	Hematopoietic cell transcript 1	40.67	6.29e-22	25.77	2.71e-20	3.51	2.48e-09	1.13	0.474	-1.41	0.0357
Mm.4641	Tff3	Trefoil factor 3, intestinal	12.52	1.26e-18	10.75	6.09e-18	2.95	4.33e-09	1.16	0.334	-1.87	0.000991
Mm.4610	Upp1	Uridine phosphorylase 1	14.76	9.27e-20	3.81	1.46e-11	2.05	6.32e-06	1.78	0.000152	1.47	0.00641
Mm.202781	Serpinb9g	Serine (or cysteine) peptidase inhibitor, clade B, member 9g	5.29	3.65e-07	8.63	2.03e-09	2.55	0.00125	1.57	0.0979	1.42	0.19
Mm.154796	Npy	Neuropeptide Y	8.22	8.61e-17	5.28	5.58e-14	2.25	7.54e-07	1.27	0.0864	-1.61	0.00158
Mm.23269	Mus musculus	Transcribed locus, strongly similar to NP_001180238.1 MORC family CW-type zinc finger protein 4 isoform A [Mus musculus]	7.61	1.14e-15	4.08	1.66e-11	2.4	5.83e-07	1.77	0.000349	1.9	6.25e-05
Mm.726	Bsg	Basigin	3.97	6.38e-22	4.66	2.36e-23	2.94	5.16e-19	1.94	4.22e-13	1.58	4.38e-09
Mm.35867	Ccne2	Cyclin E2	5.32	8.17e-09	2.74	8.52e-05	2.48	0.000271	1.98	0.0039	1.44	0.104
Mm.878	Ly6d	Lymphocyte antigen 6 complex, locus D	5.13	2.65e-10	2.88	2.56e-06	2.44	3.27e-05	1.63	0.0123	-1.72	0.00845
Mm.29646	Cndp2	CNDP dipeptidase 2 (metallopeptidase M20 family)	3.61	8.83e-15	2.86	2.72e-12	2.1	8.87e-09	1.76	1.87e-06	1.75	1.91e-06
Mm.248440	Tmem140	Transmembrane protein 140	4.53	1.24e-11	2.08	3.52e-05	2.01	6.57e-05	1.86	0.000212	1.4	0.0315
Mm.478300	Slain2	SLAIN motif family, member 2	3.53	5.24e-10	2.57	3.46e-07	2.16	9.64e-06	1.63	0.00252	1.88	0.000112
Mm.42230	Cyp26a1	Cytochrome P450, family 26, subfamily a, polypeptide 1	2.54	2.22e-07	3.15	3.29e-09	2.97	8.87e-09	1.69	0.000894	-1.37	0.0319
Mm.439656	Cebpb	CCAAT/enhancer binding protein (C/EBP), beta	3.38	4.45e-12	2.58	2.26e-09	2	1.31e-06	1.82	1.21e-05	1.78	1.99e-05
AFFX-GapdhMur/M32599_5			3.02	2.47e-22	2.97	3.47e-22	2.14	7.39e-18	1.61	2.56e-12	1.35	1.54e-07
Mm.140380	Rpl23	Ribosomal protein L23	2.24	4.79e-07	2.88	3.19e-09	2.03	6.09e-06	1.83	4.9e-05	1.44	0.00816
Mm.1482	Kcnj8	Potassium inwardly-rectifying channel, subfamily J, member 8	2.99	6.83e-07	2.22	0.000121	2.02	0.000465	1.45	0.0461	-1.73	0.00629
Mm.255848	Hk2	Hexokinase 2	2.32	2.9e-06	2.11	2.02e-05	2.02	4.3e-05	1.86	0.00019	1.86	0.000174
Mm.11982	Gas2l3	Growth arrest-specific 2 like 3	2.08	5.35e-08	2.61	1.64e-10	2.41	1.15e-09	1.89	6.88e-07	1.15	0.197
Mm.7472	Dscr3	Down syndrome critical region gene 3	2.04	7.47e-10	2.26	4.12e-11	2.03	8.75e-10	1.88	8.33e-09	1.81	3.56e-08
Mm.458025	Specc1	Sperm antigen with calponin homology and coiled-coil domains 1	2.17	1.24e-07	2.16	1.56e-07	2.09	3.39e-07	1.78	2.13e-05	1.51	0.0011
Mm.100125	Mus musculus	Transcribed locus	2.01	3.8e-07	2.04	3.77e-07	2.16	5.53e-08	1.58	0.000225	1.3	0.0232
Mm.79983	Plod2	Procollagen lysine, 2-oxoglutarate 5-dioxygenase 2	5.49	3.96e-12	3.98	6.84e-10	1.54	0.013	2.11	5.06e-05	6.27	3.26e-13
Mm.18939	Pmm1	Phosphomannomutase 1	6.52	3.41e-15	3.8	3.07e-11	1.74	0.000385	2.05	9.38e-06	4	6.45e-12
Mm.393018	Trp53inp1	Transformation related protein 53 inducible nuclear protein 1	3.46	4.74e-06	2.51	0.000351	1.75	0.0195	2.24	0.00108	3.59	1.89e-06
Mm.309975	Tns1	Tensin 1	2.08	1.63e-09	2.01	5.6e-09	1.92	2.01e-08	2.4	1.57e-11	4.28	1.91e-17
Mm.474469	1500011H22Rik	RIKEN cDNA 1500011H22 gene	2.3	1.52e-10	2.12	2.04e-09	1.87	1.1e-07	2.56	7.88e-12	3.31	9.55e-15
Mm.240473	Klf13	Kruppel-like factor 13	3.01	2.12e-13	2.14	2.89e-09	1.97	2.9e-08	2.07	5.03e-09	2.72	1.73e-12
Mm.300404	Zfp593	Zinc finger protein 593	3.18	2.97e-15	2	1.97e-09	1.89	1.28e-08	2.18	7.62e-11	2.45	2.45e-12
Mm.451713	Mus musculus	Transcribed locus	2.08	6.42e-05	2.48	2.54e-06	1.99	0.000168	2.41	3.19e-06	2.72	2.69e-07
Mm.35413	Pcgf6	Polycomb group ring finger 6	2.83	1.71e-14	2.06	1.87e-10	1.92	1.6e-09	2.35	1.76e-12	2.52	2.14e-13
Mm.271911	Mus musculus	Transcribed locus	2.55	1.36e-08	2.42	4.84e-08	1.97	6.78e-06	2.09	1.28e-06	2.41	4.26e-08
Mm.416560	Mus musculus	Transcribed locus	2.75	1.74e-09	2.11	1.13e-06	1.77	6.3e-05	2.05	1.73e-06	2.49	1.32e-08
Mm.289992	Eif3e	Eukaryotic translation initiation factor 3, subunit E	2.3	9.08e-15	2.09	3.7e-13	1.93	4.23e-12	2.21	2.57e-14	2.63	1.22e-16
Mm.29344	Serinc1	Serine incorporator 1	2.29	1.6e-09	2.06	4.33e-08	1.99	9.99e-08	2.17	7.54e-09	2.43	3.19e-10
Mm.290036	2400003C14Rik	RIKEN cDNA 2400003C14 gene	2.18	7.74e-12	2	1.53e-10	1.94	4.13e-10	2.22	3.68e-12	2.51	9.22e-14
Mm.41779	Rabl5	RAB, member of RAS oncogene family-like 5	2.03	5e-09	2.1	3.34e-09	1.88	7.24e-08	2.2	3.69e-10	2.24	1.5e-10
Mm.28679	l7Rn6	Lethal, Chr 7, Rinchik 6	2.08	1.26e-15	2.19	2.74e-16	1.96	1.36e-14	2.07	1.41e-15	2.07	1.96e-15
Mm.314378	Arl5a	ADP-ribosylation factor-like 5A	2.16	1.17e-08	2.36	1.3e-09	1.91	4.27e-07	2.06	3.68e-08	1.98	9.86e-08
Mm.291569	Serpina3k	Serine (or cysteine) peptidase inhibitor, clade A, member 3K	5.86	8.38e-21	2.52	5.77e-13	-1.16	0.0947	-2.11	2.07e-10	-7.91	1.64e-22
Mm.1262	Cyp17a1	Cytochrome P450, family 17, subfamily a, polypeptide 1	2.31	0.00152	4.85	1.64e-07	-1.38	0.195	-3.9	1.87e-06	-4.56	2.13e-07
Mm.24038	Gbp2	Guanylate binding protein 2	6.3	2.53e-09	3.48	5.09e-06	1.72	0.026	1.76	0.0189	2.37	0.000484
Mm.4141	Vldlr	Very low density lipoprotein receptor	6.48	1.42e-15	2.83	3.06e-09	1.39	0.0184	1.71	0.0002	2.24	3.61e-07
Mm.247037	Bag2	BCL2-associated athanogene 2	4.9	9.47e-14	2.85	3.79e-09	1.46	0.00988	1.59	0.0016	2.07	2.55e-06
Mm.457803	Zbtb16	Zinc finger and BTB domain containing 16	3.1	1.8e-10	2.36	9.9e-08	1.91	1.3e-05	1.99	4.17e-06	2.66	4.41e-09
Mm.291554	Prkci	Protein kinase C, iota	3.19	3.78e-18	2.5	3.11e-15	1.97	8.4e-12	1.76	5.83e-10	2.26	4.68e-14
Mm.20313	Chchd6	Coiled-coil-helix-coiled-coil-helix domain containing 6	3.57	1.71e-10	2.46	4.17e-07	1.24	0.166	1.23	0.161	2.64	4.71e-08
Mm.244482	Ythdc2	YTH domain containing 2	2.96	4.88e-06	2.35	0.000208	1.91	0.00313	1.59	0.0285	2.17	0.000369
Mm.22473	Rabac1	Rab acceptor 1 (prenylated)	2.64	8.31e-14	2.25	1.01e-11	1.92	2.63e-09	1.98	5.97e-10	2.18	2.89e-11
Mm.277831	Rabggtb	RAB geranylgeranyl transferase, b subunit	2.76	5.83e-15	2.13	1.29e-11	1.55	1.68e-06	1.61	2.69e-07	2.19	4.02e-12
Mm.19119	Lysmd2	LysM, putative peptidoglycan-binding, domain containing 2	2.05	5.97e-09	2.43	3.77e-11	1.87	9.32e-08	1.7	1.93e-06	2.01	6.12e-09
Mm.477757			2.04	2.23e-15	2.12	7.08e-16	1.84	1.89e-13	1.91	2.68e-14	2.12	3.97e-16
Mm.431316	Defb1	Defensin beta 1	20.59	6.84e-17	4.95	1.02e-09	1.6	0.0199	-1.35	0.128	-2.25	0.000148
Mm.248334	St3gal1	ST3 beta-galactoside alpha-2,3-sialyltransferase 1	7.09	4.15e-16	5.28	4.05e-14	1.46	0.00835	-1.15	0.321	-2.02	1.22e-05
Mm.396078	Lyve1	Lymphatic vessel endothelial hyaluronan receptor 1	4.35	3.5e-09	2.56	1.81e-05	1.69	0.00864	1.21	0.323	-3.51	1.74e-07
Mm.381399	Orm3	Orosomucoid 3	4.46	4.42e-12	2.97	9.77e-09	1.21	0.199	-1.79	0.000296	-2.69	7.11e-08
Mm.153911	Lcp1	Lymphocyte cytosolic protein 1	4.11	1.63e-13	2.73	9.25e-10	1.12	0.365	-1.7	9.15e-05	-2.24	6.35e-08
Mm.196558	Selenbp1	Selenium binding protein 1	2.92	1.92e-11	2.71	1.4e-10	1.84	3.09e-06	1.22	0.0807	-2.28	8.8e-09
Mm.35288	Gpr120	G protein-coupled receptor 120	13.02	6.08e-17	6.08	9.16e-13	1.91	0.000385	1.57	0.00884	1.62	0.00417
Mm.401280	Mus musculus	Transcribed locus	9.58	3.66e-12	5.77	1.39e-09	1.26	0.302	1.1	0.662	1.84	0.00515
Mm.440766	Dcaf17	DDB1 and CUL4 associated factor 17	8.48	1.08e-14	6.39	6.47e-13	1.69	0.00271	1.32	0.0933	1.36	0.0554
Mm.229128	Syce2	Synaptonemal complex central element protein 2	11.13	1.86e-19	3.02	1.57e-10	1.57	0.000954	1.51	0.00187	1.44	0.00415
Mm.6522	Cxcr7	Chemokine (C-X-C motif) receptor 7	9.93	6.06e-10	3.84	1.8e-05	1.83	0.0336	1.24	0.445	-1.51	0.121
Mm.38884	Nipal1	NIPA-like domain containing 1	7.92	3.35e-17	4.21	7.74e-13	1.73	0.000177	1.37	0.0198	1.28	0.0604
Mm.4979	Cxcl2	Chemokine (C-X-C motif) ligand 2	8.99	1.42e-13	3.14	5.12e-07	1.53	0.0289	1.62	0.013	1.17	0.399
Mm.4103	Myom1	Myomesin 1	8.8	9.1e-14	3.15	2.84e-07	1.25	0.213	1.02	0.926	-1.26	0.186
Mm.334517	Ankrd37	Ankyrin repeat domain 37	7.99	2.11e-15	2.91	2.13e-08	-1.11	0.493	-1.43	0.0195	-1.58	0.00309
Mm.8039	Areg	Amphiregulin	7.24	9.81e-13	3.09	3.82e-07	1.3	0.167	1.24	0.261	1.76	0.00293
Mm.336856	Ndufa4l2	NADH dehydrogenase (ubiquinone) 1 alpha subcomplex, 4-like 2	5.52	2.59e-12	4.96	1.33e-11	1.4	0.0394	-1.02	0.888	-1.05	0.754
Mm.172222	Ostf1	Osteoclast stimulating factor 1	4.63	1.45e-17	3.67	2.28e-15	1.97	1.74e-08	1.76	5.15e-07	1.72	7.55e-07
Mm.257931	Rassf4	Ras association (RalGDS/AF-6) domain family member 4	7.53	3.63e-16	2.45	1.02e-07	-1.09	0.545	-1.32	0.0386	-1.23	0.109
Mm.259074	Rasgef1b	RasGEF domain family, member 1B	6.66	2.73e-12	3.44	6.41e-08	1.13	0.507	1.06	0.745	-1.18	0.365
Mm.37817	Cldn23	Claudin 23	4.52	6.94e-11	4.88	2.23e-11	1.53	0.0135	1.19	0.305	-1.03	0.842
Mm.42126	Mknk2	MAP kinase-interacting serine/threonine kinase 2	5.03	2.72e-16	2.65	1.86e-10	1.98	3.81e-07	1.75	8.99e-06	1.55	0.000245
Mm.4809	Pgf	Placental growth factor	3.82	8.31e-10	3.36	8.15e-09	1.95	0.000205	1.73	0.00143	2	8.27e-05
Mm.36640	Map3k6	Mitogen-activated protein kinase kinase kinase 6	4.62	1.57e-13	2.65	9.06e-09	1.9	1.86e-05	1.66	0.000424	1.71	0.000151
Mm.25311	Fam134b	Family with sequence similarity 134, member B	5.31	2.18e-15	2.91	2.16e-10	1.46	0.00345	1.27	0.0561	1.5	0.00161
Mm.2024	Btc	Betacellulin, epidermal growth factor family member	5.45	3.89e-16	2.33	1.06e-08	1.63	0.000129	1.63	0.000126	1.24	0.0569
Mm.139418	Sesn1	Sestrin 1	5.59	1.07e-12	3.17	1.75e-08	1.14	0.43	-1.2	0.267	-1.14	0.413
Mm.7446	Slc10a6	Solute carrier family 10 (sodium/bile acid cotransporter family), member 6	6.65	1.63e-11	2.08	0.000492	1.06	0.773	1.1	0.619	-1.04	0.835
Mm.338790	Srgn	Serglycin	4.87	1.11e-07	2.69	0.000247	1.13	0.64	-1.42	0.151	-1.76	0.0207
Mm.248606	Arhgef3	Rho guanine nucleotide exchange factor (GEF) 3	4.1	4.31e-12	3.03	1.74e-09	1.6	0.00175	1.47	0.00792	1.47	0.00643
Mm.273874	Pfkp	Phosphofructokinase, platelet	4.1	9.96e-16	3.18	2.17e-13	1.52	0.000144	1.27	0.0194	1.49	0.00018
Mm.212991	Fam162a	Family with sequence similarity 162, member A	5.36	1e-21	2.76	1.2e-15	1.22	0.0111	1.06	0.425	1.05	0.516
Mm.383423	Jmjd6	Jumonji domain containing 6	3.99	5.59e-18	2.11	7.45e-11	1.61	1.03e-06	1.64	4.53e-07	1.97	4.25e-10
Mm.276405	Fkbp5	FK506 binding protein 5	3.27	5.63e-16	3.06	2.9e-15	1.79	3.3e-08	1.56	4.71e-06	1.6	1.29e-06
Mm.140619	Egln1	EGL nine homolog 1 (C. elegans)	4.27	2.73e-17	2.54	3.78e-12	1.56	1.92e-05	1.36	0.00166	1.51	3.81e-05
Mm.4222	Tpi1	Triosephosphate isomerase 1	3.13	1.87e-21	3.25	6.61e-22	1.83	1.06e-13	1.43	2.04e-08	1.15	0.00671
Mm.396102	Gbe1	Glucan (1,4-alpha-), branching enzyme 1	3.7	1.67e-13	2.61	4.76e-10	1.91	1.51e-06	1.35	0.0114	-1.19	0.131
Mm.358691	Josd2	Josephin domain containing 2	3.31	8e-13	2.26	1.26e-08	1.77	8.21e-06	1.61	9.71e-05	1.75	7.58e-06
Mm.280484	Sbds	Shwachman-Bodian-Diamond syndrome homolog (human)	3.18	4.35e-20	2.01	5.77e-14	1.79	5.11e-12	1.87	8.04e-13	1.82	1.85e-12
Mm.272847	Asrgl1	Asparaginase like 1	2.61	6.68e-14	3.1	1e-15	1.88	2.24e-09	1.53	4.68e-06	1.44	4.57e-05
Mm.220923	Rab24	RAB24, member RAS oncogene family	2.48	1.99e-08	2.37	5.61e-08	1.96	5.68e-06	1.94	5.53e-06	1.8	3.14e-05
Mm.14543	Edn1	Endothelin 1	2.43	2.04e-10	2.57	6.6e-11	1.92	1.86e-07	1.65	1.56e-05	1.86	3.14e-07
Mm.390342	Dhrs13	Dehydrogenase/reductase (SDR family) member 13	2.95	4.34e-14	2.36	2.42e-11	1.82	7.03e-08	1.78	1.24e-07	1.47	6.87e-05
Mm.28693	Dars	Aspartyl-tRNA synthetase	3.3	2.69e-13	2.06	5.31e-08	1.63	4.22e-05	1.66	2.27e-05	1.64	3.07e-05
Mm.221452	Ipo5	Importin 5	2.91	7.07e-14	2.08	6.94e-10	1.84	3.99e-08	1.65	1.33e-06	1.78	1.12e-07
Mm.217787	Atp6v1a	ATPase, H+ transporting, lysosomal V1 subunit A	2.1	3.82e-10	2.18	1.1e-10	1.99	1.81e-09	1.85	1.8e-08	1.98	2.68e-09
Mm.28877	Ugp2	UDP-glucose pyrophosphorylase 2	2.95	1.73e-10	2.51	8.35e-09	1.72	7.56e-05	1.29	0.0415	-1.61	0.000365
Mm.589	Gpi1	Glucose phosphate isomerase 1	3.63	4.09e-17	2.65	8.02e-14	1.39	0.000261	1.17	0.0647	1.15	0.0773
Mm.201455	Scamp1	Secretory carrier membrane protein 1	3.27	1.5e-09	2.29	1.82e-06	1.49	0.00943	1.52	0.00596	1.41	0.0184
AFFX-GapdhMur/M32599_M			2.83	7.16e-21	2.7	2.36e-20	1.89	5.93e-15	1.41	3.46e-08	1.13	0.015
Mm.158662	Cldn3	Claudin 3	2.08	2.15e-08	2.2	4.59e-09	1.92	2.68e-07	1.83	9.5e-07	1.89	2.73e-07
Mm.276145	Tmprss2	Transmembrane protease, serine 2	4.59	5.73e-14	2.08	1.14e-06	1.23	0.112	1	0.998	1	0.996
Mm.158958	Mus musculus	Transcribed locus	3.53	2.45e-10	2	2.65e-05	1.22	0.18	1.32	0.0538	1.82	0.00011
Mm.296520	Vps35	Vacuolar protein sorting 35	2.52	2.29e-14	2.01	3.31e-11	1.82	1.39e-09	1.72	9.99e-09	1.79	1.72e-09
Mm.55115	Fezf1	Fez family zinc finger 1	2.49	4.28e-08	2.98	1.28e-09	1.84	3.17e-05	1.39	0.0134	1.15	0.261
Mm.188413	Fam57a	Family with sequence similarity 57, member A	3.35	2.34e-14	2.13	3.15e-09	1.45	0.000513	1.39	0.0014	1.53	6.52e-05
Mm.29820	Bnip3l	BCL2/adenovirus E1B interacting protein 3-like	3.07	8.86e-12	2.32	7.65e-09	1.53	0.000479	1.52	0.000559	1.39	0.00476
Mm.41288	Mpp6	Membrane protein, palmitoylated 6 (MAGUK p55 subfamily member 6)	3.04	1.49e-10	2.1	7.52e-07	1.62	0.000439	1.57	0.000767	1.5	0.00169
Mm.156919	Ctsz	Cathepsin Z	2.32	3.85e-11	2.97	5.78e-14	1.92	1.63e-08	1.38	0.000995	1.23	0.0264
Mm.216027	Lrrc39	Leucine rich repeat containing 39	2.28	2.44e-06	3.32	1.8e-09	1.77	0.000455	1.38	0.0354	-1.05	0.747
Mm.143817	Nek7	NIMA (never in mitosis gene a)-related expressed kinase 7	2.22	2.84e-07	2.2	4.98e-07	1.76	8.38e-05	1.66	0.000281	1.95	6.21e-06
Mm.217759	Atox1	ATX1 (antioxidant protein 1) homolog 1 (yeast)	2.21	5.22e-17	2.44	2.01e-18	1.93	7.96e-15	1.76	4.04e-13	1.43	2.23e-08
Mm.379170	Ccdc115	Coiled-coil domain containing 115	2.61	3.48e-09	2.09	4.65e-07	1.5	0.00165	1.57	0.000629	2	8.37e-07
Mm.273990	Slc35c1	Solute carrier family 35, member C1	2.37	1.32e-10	2.1	3.37e-09	1.89	1.26e-07	1.77	7.63e-07	1.6	1.54e-05
Mm.311549	Atp6v1d	ATPase, H+ transporting, lysosomal V1 subunit D	2.57	4.93e-14	2	1.72e-10	1.66	1.54e-07	1.68	7.05e-08	1.82	3.67e-09
Mm.317557	Polr1d	Polymerase (RNA) I polypeptide D	2.83	1.47e-17	2.07	3.3e-13	1.64	4.08e-09	1.63	4.7e-09	1.56	3.71e-08
Mm.25148	Atp6ap2	ATPase, H+ transporting, lysosomal accessory protein 2	2.71	3.27e-09	2.27	2.77e-07	1.54	0.00219	1.31	0.0407	1.83	3.43e-05
Mm.440132	Pppde1	PPPDE peptidase domain containing 1	2.2	1.75e-12	2.14	6.32e-12	1.94	1.82e-10	1.72	1.39e-08	1.65	6.19e-08
Mm.227924	Lpin2	Lipin 2	2.58	7.59e-10	2.55	1.11e-09	1.81	8.74e-06	1.35	0.0124	-1.33	0.0175
Mm.453382	Mus musculus	Transcribed locus	2.42	7.11e-05	2.03	0.00144	1.55	0.0391	1.74	0.00955	1.85	0.00392
Mm.397732	Mus musculus	Transcribed locus	2.02	0.0184	2.11	0.014	1.7	0.0674	1.93	0.0221	1.81	0.0337
Mm.295670	Chmp2a	Chromatin modifying protein 2A	2.36	1.05e-12	2.1	5.14e-11	1.65	2.88e-07	1.73	3.8e-08	1.69	1.16e-07
Mm.206223	Klhl25	Kelch-like 25 (Drosophila)	2.15	1.8e-11	2.16	2e-11	1.66	2.44e-07	1.59	9.02e-07	1.88	1.57e-09
Mm.439764	Bmp8b	Bone morphogenetic protein 8b	2.35	1.3e-08	3.03	5.04e-11	1.39	0.00772	-1.13	0.295	-1.54	0.000697
Mm.41272	Reep3	Receptor accessory protein 3	2.48	8.18e-15	2.51	6.96e-15	1.61	5.96e-08	1.47	3.44e-06	1.33	0.000175
Mm.328206	Cblb	Casitas B-lineage lymphoma b	2.31	1.46e-13	2.04	1.23e-11	1.68	1.89e-08	1.65	3.09e-08	1.66	2.08e-08
Mm.269649	Pfkl	Phosphofructokinase, liver, B-type	3.11	2.36e-14	2.64	1.74e-12	1.35	0.0024	-1.02	0.87	-1.11	0.265
Mm.34891	Tmem82	Transmembrane protein 82	2.16	1.21e-12	2.02	1.54e-11	1.87	1.9e-10	1.83	4.03e-10	1.34	0.000159
Mm.474472	Bcl2l14	BCL2-like 14 (apoptosis facilitator)	3.07	1.22e-12	2.44	3.87e-10	1.34	0.00809	1.28	0.0224	-1.08	0.459
Mm.255822	Camk2d	Calcium/calmodulin-dependent protein kinase II, delta	2.73	2.79e-10	2.08	3.39e-07	1.47	0.00195	1.36	0.0114	1.55	0.000531
Mm.24117	Agpat5	1-acylglycerol-3-phosphate O-acyltransferase 5 (lysophosphatidic acid acyltransferase, epsilon)	3.19	5.6e-18	2.1	4.68e-13	1.22	0.00573	1.18	0.0166	1.4	7.93e-06
Mm.74610	Fam46a	Family with sequence similarity 46, member A	3.24	2.78e-09	2.31	2.62e-06	1.42	0.0254	-1.02	0.908	1.07	0.649
Mm.335252	Dapk2	Death-associated protein kinase 2	2.08	5.31e-10	2.24	6.73e-11	1.75	1.89e-07	1.44	0.000164	-1.49	7.65e-05
AFFX-GapdhMur/M32599_3			2.4	5.12e-20	2.3	2.12e-19	1.69	9.45e-14	1.35	8.21e-08	1.09	0.0565
Mm.378899	Crybb3	Crystallin, beta B3	2.99	6.72e-10	2.18	9.01e-07	-1	0.976	-1.12	0.408	-1.16	0.257
Mm.200695	Tor2a	Torsin family 2, member A	2.03	8.65e-09	2.09	4.71e-09	1.62	1.18e-05	1.32	0.00539	1.18	0.0894
Mm.12966	Plin4	Perilipin 4	2.42	1.24e-08	2.19	2.29e-07	1.24	0.0931	1.01	0.954	-1.34	0.0191
Mm.228363	Oasl2	2'-5' oligoadenylate synthetase-like 2	2.41	0.000127	2.17	0.000667	1.15	0.51	-1.02	0.938	-1.29	0.204
Mm.136889	Mus musculus	Transcribed locus	2.21	3.46e-05	2.11	0.000103	1.27	0.163	-1.14	0.448	-1.16	0.377
Mm.18213	Tgfb2	Transforming growth factor, beta 2	2.15	1.4e-06	1.97	1.33e-05	3.03	6.69e-10	3.94	3.24e-12	7.03	2.07e-16
Mm.28484	Tspan3	Tetraspanin 3	2.28	3.86e-07	1.8	0.000128	2.67	1.31e-08	4.1	1.89e-12	7.19	1.82e-16
Mm.24642	Vopp1	Vesicular, overexpressed in cancer, prosurvival protein 1	3.18	8.72e-09	1.91	0.000238	2.66	3.15e-07	3.61	8.67e-10	5.7	3.02e-13
Mm.18742	Nupr1	Nuclear protein 1	2.57	9.66e-09	1.61	0.000848	2.61	7.21e-09	3.71	4.01e-12	5.44	4.15e-15
Mm.389532	Akirin2	Akirin 2	2.37	9.55e-12	1.75	2.12e-07	2.53	2.03e-12	3.34	1.38e-15	5.38	1.21e-19
Mm.276229	Fbxo30	F-box protein 30	5.61	5.34e-12	1.85	0.000994	2.2	4.16e-05	2.32	1.33e-05	2.82	3.57e-07
Mm.392187	Mus musculus	Transcribed locus	2.02	0.00181	1.65	0.0272	2.1	0.00106	3.08	3.96e-06	5.91	2.9e-10
Mm.22670	Mdm2	Transformed mouse 3T3 cell double minute 2	2.85	1.25e-10	1.89	4.65e-06	2.33	1.8e-08	2.81	1.69e-10	4.38	1.81e-14
Mm.124502	Rasa2	RAS p21 protein activator 2	3.73	1.34e-08	2	0.000479	2.34	3.24e-05	2.67	2.9e-06	3.28	6.63e-08
Mm.1741	Relb	Avian reticuloendotheliosis viral (v-rel) oncogene related B	2.41	8.82e-10	1.85	1.96e-06	2.58	1.75e-10	3.22	8.32e-13	3.91	8.8e-15
Mm.240619	Ift74	Intraflagellar transport 74 homolog (Chlamydomonas)	3.26	5.02e-09	1.88	0.000283	2.44	1.38e-06	2.73	1.34e-07	3.63	4.61e-10
Mm.40370	Trove2	TROVE domain family, member 2	2.97	5.92e-07	1.66	0.00864	2.39	2.34e-05	2.7	2.89e-06	4.18	1.51e-09
Mm.39299	Dyrk3	Dual-specificity tyrosine-(Y)-phosphorylation regulated kinase 3	3.03	1.23e-10	1.88	1.43e-05	2.03	1.58e-06	2.53	5.73e-09	4.29	6.6e-14
Mm.477731			2.61	1.7e-10	1.56	0.000298	2.19	1.72e-08	3.21	1.24e-12	4.17	4.35e-15
Mm.205514	Mtrr	5-methyltetrahydrofolate-homocysteine methyltransferase reductase	2.89	1.36e-06	2	0.000684	2.09	0.00031	2.47	1.61e-05	3.91	5.58e-09
Mm.24586	Znhit6	Zinc finger, HIT type 6	2.76	2.32e-10	1.71	5.48e-05	2.29	2.62e-08	2.92	5.96e-11	3.55	1.7e-12
Mm.212908	Zfp704	Zinc finger protein 704	2.1	1.01e-08	1.91	2.11e-07	2.8	6.49e-12	3.21	2.15e-13	3.15	2.78e-13
Mm.416678	Mus musculus	Transcribed locus	2.26	4.44e-05	1.9	0.00116	2.67	3.02e-06	2.91	7.55e-07	3.42	3.02e-08
Mm.22453	Tardbp	TAR DNA binding protein	2.63	4.58e-11	1.94	2.34e-07	2.43	4.01e-10	2.6	5.27e-11	3.42	6.63e-14
Mm.44219	Ddx18	DEAD (Asp-Glu-Ala-Asp) box polypeptide 18	3.1	1.15e-16	1.89	4.62e-10	2.21	1.76e-12	2.55	1.57e-14	3.21	3.1e-17
Mm.61682	Pgam5	Phosphoglycerate mutase family member 5	2.69	8.52e-12	1.99	4.57e-08	2.19	2.6e-09	2.45	8.12e-11	3.61	5.17e-15
Mm.266312	Dnajc2	DnaJ (Hsp40) homolog, subfamily C, member 2	3.5	5.56e-11	1.98	1.57e-05	2.23	9.15e-07	2.47	7.5e-08	2.74	6.7e-09
Mm.3921	Casp2	Caspase 2	2.19	5.03e-11	1.98	1.59e-09	2.4	3.69e-12	2.75	5.66e-14	3.4	2.67e-16
Mm.3243	Procr	Protein C receptor, endothelial	3.05	4.47e-05	1.81	0.0225	2.47	0.000536	3.12	2.54e-05	2.26	0.00108
Mm.398647	Dnttip2	Deoxynucleotidyltransferase, terminal, interacting protein 2	2.57	6.64e-10	1.79	1.17e-05	2.13	9.14e-08	2.59	4.87e-10	3.59	2.95e-13
Mm.171615	Tcf12	Transcription factor 12	2	1.63e-09	1.77	1.4e-07	2.16	1.74e-10	2.78	1.14e-13	3.89	3.59e-17
Mm.215034	Matr3	Matrin 3	2.28	3.87e-05	1.82	0.00194	2.44	1.1e-05	2.71	1.48e-06	3.32	3.9e-08
Mm.26468	4632434I11Rik	RIKEN cDNA 4632434I11 gene	2.24	1.09e-05	1.75	0.00139	2.46	1.93e-06	3	4.22e-08	3.08	1.87e-08
Mm.993	Dhx15	DEAH (Asp-Glu-Ala-His) box polypeptide 15	2.6	3.35e-10	1.99	4.78e-07	2.25	1.2e-08	2.47	9.99e-10	3.16	2.89e-12
Mm.276024	Rock2	Rho-associated coiled-coil containing protein kinase 2	2.14	5.02e-06	1.96	3.51e-05	2.57	9.54e-08	2.66	4.2e-08	2.96	4.18e-09
Mm.28688	Sars	Seryl-aminoacyl-tRNA synthetase	2.48	8.59e-11	1.87	4.03e-07	2.09	1.38e-08	2.32	7.6e-10	3.47	2.1e-14
Mm.247473	Sdcbp	Syndecan binding protein	2.06	6.37e-09	1.91	6.78e-08	2.37	9.08e-11	2.82	5.97e-13	3.05	6.25e-14
Mm.4113	Rae1	RAE1 RNA export 1 homolog (S. pombe)	2.71	1.94e-12	1.81	2.76e-07	2.17	6.42e-10	2.44	1.74e-11	3.03	5.22e-14
Mm.241334	Tsg101	Tumor susceptibility gene 101	2.48	2.44e-12	1.92	8.96e-09	2.33	1.79e-11	2.6	7.11e-13	2.77	7.68e-14
Mm.479201			2.07	8.88e-05	1.99	0.000226	2.25	1.7e-05	2.27	1.23e-05	3.5	3.78e-09
Mm.290758	Pde12	Phosphodiesterase 12	2.33	8.42e-07	1.98	3.21e-05	2.22	2.42e-06	2.4	4.28e-07	3.09	1.77e-09
Mm.360232	Cct6a	Chaperonin containing Tcp1, subunit 6a (zeta)	2.55	9.03e-18	1.97	7.84e-14	2.13	3.36e-15	2.48	1.57e-17	2.85	2.88e-19
Mm.279361	Vcl	Vinculin	3.12	5.22e-14	1.95	2.69e-08	2.11	2.28e-09	2.19	4.49e-10	2.58	3.19e-12
Mm.28171	Kctd5	Potassium channel tetramerisation domain containing 5	2.26	3.98e-08	1.69	0.000108	2.06	4.48e-07	2.62	9.09e-10	3.24	5.76e-12
Mm.74730	Haus6	HAUS augmin-like complex, subunit 6	2.53	3.74e-05	1.77	0.00766	2.42	7.58e-05	2.63	1.83e-05	2.47	4.02e-05
Mm.464434	Lzic	Leucine zipper and CTNNBIP1 domain containing	2	3.83e-08	1.88	3.01e-07	2.31	6.03e-10	2.6	2.22e-11	3.03	3.69e-13
Mm.249474	Zfp644	Zinc finger protein 644	2.07	0.000101	1.84	0.000899	2.18	4.27e-05	2.39	6.42e-06	3.31	1.46e-08
Mm.33179	9430020K01Rik	RIKEN cDNA 9430020K01 gene	2.24	1.24e-09	1.76	2.32e-06	2.2	2.41e-09	2.49	6.45e-11	3.06	3.14e-13
Mm.371557	Eif4a1	Eukaryotic translation initiation factor 4A1	2.37	1.24e-14	1.81	1.66e-10	2.08	9.79e-13	2.46	2.65e-15	3.03	6.13e-18
Mm.440465	Gls	Glutaminase	2.63	3.07e-12	1.79	3.08e-07	2.24	2.69e-10	2.28	1.4e-10	2.7	1.63e-12
Mm.391153	Tbc1d12	TBC1D12: TBC1 domain family, member 12	2.44	5.91e-07	1.62	0.00295	2.17	9.1e-06	2.53	3.23e-07	2.85	2.14e-08
Mm.259036	Zranb2	Zinc finger, RAN-binding domain containing 2	2.49	1.69e-05	1.44	0.0619	2.2	0.000143	2.49	1.42e-05	2.96	5.54e-07
Mm.28101	D030056L22Rik	RIKEN cDNA D030056L22 gene	2.26	3.18e-11	1.82	4.22e-08	2.27	3.14e-11	2.45	2.71e-12	2.73	9.63e-14
Mm.397415	Mus musculus	Transcribed locus	2.3	0.000448	1.82	0.00853	2.21	0.000613	2.05	0.00155	3.15	2.85e-06
Mm.254845	Tmem168	Transmembrane protein 168	2.06	2.14e-05	1.82	0.000312	2.19	6.02e-06	2.55	2.18e-07	2.89	1.56e-08
Mm.427078	Phf20	PHD finger protein 20	2.3	8.46e-16	1.83	4.78e-12	2.12	1.16e-14	2.47	6.03e-17	2.77	1.62e-18
Mm.312170	Lars	Leucyl-tRNA synthetase	2.03	1.3e-08	1.91	9.51e-08	2.16	1.81e-09	2.44	5.16e-11	2.92	3.39e-13
Mm.297440	Ran	RAN, member RAS oncogene family	2.54	1.36e-12	1.99	2.71e-09	2.07	5.29e-10	2.18	7.9e-11	2.55	7.91e-13
Mm.292447	Slc12a4	Solute carrier family 12, member 4	2.7	1.17e-10	1.93	1.13e-06	2.02	2.7e-07	2.18	2.87e-08	2.48	7.13e-10
Mm.24632	Gtf2f1	General transcription factor IIF, polypeptide 1	2.08	7.07e-13	1.88	3.79e-11	2.02	2.24e-12	2.32	1.58e-14	3	5.69e-18
Mm.293754	Tmem65	Transmembrane protein 65	2.3	2.14e-12	1.86	3.41e-09	2.02	1.73e-10	2.18	1.13e-11	2.92	2.62e-15
Mm.137966	Setd8	SET domain containing (lysine methyltransferase) 8	2.6	3.35e-10	1.96	6.26e-07	2.28	8.66e-09	2.12	5.85e-08	2.29	5.51e-09
Mm.217547	Xpo1	Exportin 1, CRM1 homolog (yeast)	2.27	3.76e-06	1.81	0.000391	2.15	1.09e-05	2.28	2.74e-06	2.71	6.26e-08
Mm.427762	Mus musculus	Transcribed locus	2.08	0.000223	1.68	0.0073	2.08	0.000241	2.15	0.000117	3.21	8.06e-08
Mm.280125	Crk	V-crk sarcoma virus CT10 oncogene homolog (avian)	2.13	1.17e-09	1.91	4.32e-08	2.1	2.2e-09	2.2	4.66e-10	2.75	8.86e-13
Mm.28650	Rab6	RAB6, member RAS oncogene family	2.13	1.03e-09	1.72	1.37e-06	2.03	3.91e-09	2.29	9.34e-11	2.9	1.86e-13
Mm.41864	Ubap2	Ubiquitin-associated protein 2	2.06	3.68e-06	1.92	1.85e-05	2.16	1.25e-06	2.25	3.29e-07	2.67	6.88e-09
Mm.291062	Dkc1	Dyskeratosis congenita 1, dyskerin homolog (human)	2.15	4.14e-08	1.84	3.81e-06	2.08	1.18e-07	2.19	2.1e-08	2.73	5.73e-11
Mm.73777	Chmp1b	Chromatin modifying protein 1B	2.01	6.17e-08	1.95	1.77e-07	2.34	1.03e-09	2.36	5.23e-10	2.29	9.12e-10
Mm.27947	Tbcb	Tubulin folding cofactor B	2.14	3.02e-11	1.84	7.56e-09	2.05	2.27e-10	2.27	5.91e-12	2.62	9.47e-14
Mm.279437	Cfdp1	Craniofacial development protein 1	2.01	1.16e-09	1.84	2.58e-08	2.1	2.12e-10	2.41	2.65e-12	2.54	3.81e-13
Mm.479577			2.74	8.9e-07	1.56	0.0145	2.02	0.000185	2.06	0.000104	2.48	3.25e-06
Mm.247007	Mtmr6	Myotubularin related protein 6	2.37	3.59e-09	1.98	5.31e-07	2.1	9.31e-08	2.05	1.53e-07	2.35	4.45e-09
Mm.27063	Trip6	Thyroid hormone receptor interactor 6	2.48	4.42e-12	1.96	7.39e-09	2.1	6.17e-10	2.12	3.69e-10	2.17	1.42e-10
Mm.418370	Mus musculus	Transcribed locus	2.08	4.55e-17	1.88	2.73e-15	2.07	3.5e-17	2.22	6.95e-18	2.57	2.11e-20
Mm.28427	Rprd1a	Regulation of nuclear pre-mRNA domain containing 1A	2.16	6.32e-10	1.97	9.29e-09	2	6.38e-09	2.31	6.71e-11	2.37	2.02e-11
Mm.28955	Slc48a1	Solute carrier family 48 (heme transporter), member 1	2.15	4.04e-09	1.92	1.89e-07	2.3	7.02e-10	2.29	5.53e-10	2.11	4.69e-09
Mm.265610	Ptbp1	Polypyrimidine tract binding protein 1	2.08	1.89e-07	1.7	5.12e-05	2	5.8e-07	2.15	6.39e-08	2.82	5.43e-11
Mm.41940	Stard3nl	STARD3 N-terminal like	2	1.07e-08	1.7	2.58e-06	2.07	3.77e-09	2.33	1.16e-10	2.65	2.3e-12
Mm.296100	Zfp52	Zinc finger protein 52	2.1	3.83e-05	1.7	0.00206	2.04	6.32e-05	2.31	4.78e-06	2.58	4.25e-07
Mm.29044	Zdhhc20	Zinc finger, DHHC domain containing 20	2.56	7.35e-07	1.6	0.0067	2.06	5.38e-05	2.16	2.17e-05	2.26	7.53e-06
Mm.260545	Syncrip	Synaptotagmin binding, cytoplasmic RNA interacting protein	2.23	4.88e-06	1.75	0.000664	2.03	3.08e-05	2.07	1.68e-05	2.52	2.33e-07
Mm.196580	Ube2m	Ubiquitin-conjugating enzyme E2M (UBC12 homolog, yeast)	2.14	1.25e-11	1.93	6.29e-10	2.03	8.86e-11	2.08	2.97e-11	2.4	2.74e-13
Mm.335149	AU019823	Expressed sequence AU019823	2.09	1.31e-06	1.68	0.000342	2.03	2.89e-06	2.21	2.81e-07	2.53	1e-08
Mm.234191	Fbxo4	F-box protein 4	2.13	5.67e-10	2	5.38e-09	2.07	1.46e-09	2.18	2.77e-10	2.07	1.18e-09
Mm.28189	Cdc42se1	CDC42 small effector 1	2.05	4.4e-12	1.93	4.23e-11	2.11	1.53e-12	2.09	1.75e-12	2.22	2.18e-13
Mm.212577	Mta1	Metastasis associated 1	2.01	5.72e-11	1.7	4.33e-08	2.02	5.1e-11	2.25	7.59e-13	2.41	9.71e-14
Mm.30927	Luc7l3	LUC7-like 3 (S. cerevisiae)	2.02	0.00211	1.47	0.0854	2.09	0.00126	2.14	0.000724	2.47	8.58e-05
Mm.272472	Hat1	Histone aminotransferase 1	2.75	1.37e-08	1.72	0.000481	2.05	8.31e-06	2.15	2.66e-06	1.89	3.73e-05
Mm.84073	Bag3	BCL2-associated athanogene 3	2.27	4.82e-08	1.97	2.04e-06	2.15	2.37e-07	2.03	8.24e-07	1.93	2.9e-06
Mm.2238	Eif3a	Eukaryotic translation initiation factor 3, subunit A	2.08	0.000628	1.68	0.0138	2.1	0.000525	1.99	0.000974	2.34	6.6e-05
Mm.127692	Nln	Neurolysin (metallopeptidase M3 family)	2.38	4.49e-13	1.88	1.61e-09	2.02	1.02e-10	1.98	1.87e-10	1.8	4.13e-09
Mm.38231	8430408G22Rik	RIKEN cDNA 8430408G22 gene	2.05	0.000122	-1.19	0.334	-2.01	0.000162	-2.6	1.36e-06	-5.78	6.66e-12
Mm.331637	Mus musculus	Transcribed locus	2.1	4.36e-09	-1.31	0.00884	-2.3	1.79e-10	-2.49	1.62e-11	-2.9	3.15e-13
Mm.24454	1700019G17Rik	RIKEN cDNA 1700019G17 gene	4.64	5.16e-10	1.81	0.00271	1.86	0.00159	2.22	7.12e-05	2.15	9.49e-05
Mm.159496	Med31	Mediator of RNA polymerase II transcription, subunit 31 homolog (yeast)	2.44	2.58e-14	1.52	1.67e-06	1.88	2.03e-10	2.67	1.69e-15	4.11	1.87e-20
Mm.276503	Lsm14a	LSM14 homolog A (SCD6, S. cerevisiae)	2.67	5.8e-11	1.84	1.56e-06	2	1.25e-07	2.45	3.9e-10	3.64	2.89e-14
Mm.425747	Trmt61a	TRNA methyltransferase 61 homolog A (S. cerevisiae)	3.65	2.35e-12	1.65	0.000289	1.86	1.56e-05	2.13	3.64e-07	3.1	5.93e-11
Mm.321937	Dcaf13	DDB1 and CUL4 associated factor 13	3.72	2.39e-19	1.8	4.46e-10	1.78	5.56e-10	2.12	6.32e-13	2.63	5.03e-16
Mm.477795	Tmem68	transmembrane protein 68	2.76	1.26e-06	1.66	0.00681	1.95	0.000348	2.36	1.02e-05	3.28	1.94e-08
Mm.641	Atf4	Activating transcription factor 4	2.56	2.15e-17	1.76	1.46e-11	1.94	2.29e-13	2.26	5.71e-16	3.42	4.8e-21
Mm.272618	Ankrd49	Ankyrin repeat domain 49	3.59	4.43e-11	2	1.51e-05	1.99	1.31e-05	2	9.77e-06	2.21	9.51e-07
Mm.21062	Nmd3	NMD3 homolog (S. cerevisiae)	2.74	6.79e-11	1.8	6.72e-06	1.91	1.05e-06	2.2	1.94e-08	3.04	6.32e-12
Mm.11480	Rpf2	Ribosome production factor 2 homolog (S. cerevisiae)	2.79	8.15e-11	1.94	1.55e-06	1.86	3.66e-06	2.12	9.32e-08	2.95	2.01e-11
Mm.465375	Mus musculus	Transcribed locus, moderately similar to NP_034412.1 geranylgeranyl pyrophosphate synthase [Mus musculus]	2.06	1.53e-05	1.56	0.00523	1.93	6.98e-05	2.35	9.38e-07	3.73	7.69e-11
Mm.289818	Mak16	MAK16 homolog (S. cerevisiae)	2.28	3.48e-17	1.78	7.85e-13	1.95	1.02e-14	2.35	7.12e-18	2.99	6.37e-21
Mm.236123	Sf3b3	Splicing factor 3b, subunit 3	2.14	3.46e-11	1.86	5.33e-09	1.99	3.87e-10	2.22	9.47e-12	2.99	1.44e-15
Mm.272475	Spg21	Spastic paraplegia 21 homolog (human)	2.81	2.64e-14	1.91	4.04e-09	1.89	6.05e-09	2.19	2.91e-11	2.38	3.63e-12
Mm.275106	Rbm22	RNA binding motif protein 22	2.26	6.2e-11	1.76	3.59e-07	1.86	3.49e-08	2.23	8.85e-11	3.06	1.23e-14
Mm.21793	Anapc16	Anaphase promoting complex subunit 16	2.57	1.03e-15	1.93	1.63e-11	1.92	1.7e-11	2.21	7.63e-14	2.53	8.77e-16
Mm.28291	Rsl1d1	Ribosomal L1 domain containing 1	2.91	1.23e-15	1.79	5.7e-09	1.89	9.29e-10	2.08	1.94e-11	2.43	1.68e-13
Mm.274226	Wdr73	WD repeat domain 73	2.43	1.15e-16	1.91	7.45e-13	1.94	3.07e-13	2.21	1.81e-15	2.58	7.74e-18
Mm.371563	H3f3b	H3 histone, family 3B	2.14	2.94e-06	1.63	0.00116	1.79	0.000133	2.41	1.66e-07	3.07	1.07e-09
Mm.258051	Nupl1	Nucleoporin like 1	2.6	1.74e-14	1.9	5.65e-10	1.91	4.34e-10	2.11	1.1e-11	2.51	4.52e-14
Mm.255398	Nup153	Nucleoporin 153	2.37	3.44e-08	1.57	0.000894	1.89	7.37e-06	2.09	4.74e-07	3.06	4.3e-11
Mm.389346	Scand1	SCAN domain-containing 1	2.12	1.82e-08	1.89	6.2e-07	1.76	4.08e-06	2.3	1.35e-09	2.91	3.43e-12
Mm.380914	Eed	Embryonic ectoderm development	2.28	8.12e-11	1.8	1.77e-07	1.93	1.65e-08	2.12	8.13e-10	2.79	2.3e-13
Mm.38376	Rad1	RAD1 homolog (S. pombe)	2.13	1.22e-06	1.77	0.000106	1.76	0.000118	2.21	4.35e-07	2.97	6.06e-10
Mm.90760	Gnl2	Guanine nucleotide binding protein-like 2 (nucleolar)	2.25	2e-10	1.6	1.39e-05	1.91	4.19e-08	2.18	5.88e-10	2.84	3.36e-13
Mm.220289	Apaf1	Apoptotic peptidase activating factor 1	2.03	8.07e-07	1.71	8.26e-05	1.97	2.1e-06	2.32	2.7e-08	2.73	4.23e-10
Mm.24591	Wdr3	WD repeat domain 3	2.1	1.49e-07	1.75	3.05e-05	1.89	2.98e-06	2.08	1.86e-07	2.94	4.4e-11
Mm.22858	Zfp217	Zinc finger protein 217	2.45	1.75e-10	1.66	2.38e-05	1.74	4.47e-06	2.08	1.93e-08	2.81	2.99e-12
Mm.234879	C130022K22Rik	RIKEN cDNA C130022K22 gene	2.05	1.03e-05	1.4	0.0266	1.74	0.000348	2.38	3.84e-07	3.17	7.26e-10
Mm.30601	Kpna4	Karyopherin (importin) alpha 4	2.17	6.86e-09	1.66	2.27e-05	1.98	1.18e-07	2.09	2.51e-08	2.83	6.92e-12
Mm.427309	Eif3g	Eukaryotic translation initiation factor 3, subunit G	2.13	2.83e-13	1.75	4.27e-10	1.87	2.96e-11	2.17	7.51e-14	2.79	3.55e-17
Mm.41800	Gtpbp4	GTP binding protein 4	2.55	2.92e-09	1.61	0.000396	1.96	2.23e-06	2.13	2.43e-07	2.45	7.21e-09
Mm.239141	Bcl10	B-cell leukemia/lymphoma 10	2.16	1.42e-15	1.73	1.25e-11	1.99	2.88e-14	2.16	1.13e-15	2.59	1.53e-18
Mm.391091	Smad2	MAD homolog 2 (Drosophila)	2.33	5.14e-11	1.57	1.74e-05	1.85	7.4e-08	2.23	1.39e-10	2.61	1.52e-12
Mm.281900	Usp39	Ubiquitin specific peptidase 39	2.16	7.69e-15	1.81	8.43e-12	1.92	7.96e-13	2.06	3.43e-14	2.6	1.73e-17
Mm.136458	Mus musculus	Transcribed locus	2.4	8.12e-12	1.77	1.78e-07	1.73	3.8e-07	2.06	9.2e-10	2.58	8.1e-13
Mm.392504	Capza2	Capping protein (actin filament) muscle Z-line, alpha 2	2.06	3.53e-10	1.75	9.26e-08	1.95	2.07e-09	2.21	3e-11	2.56	3.61e-13
Mm.41998	Ppp4c	Protein phosphatase 4, catalytic subunit	2.15	5.41e-10	1.69	2.11e-06	1.85	9.13e-08	2.16	4.25e-10	2.67	9.27e-13
Mm.196137	Fdx1l	Ferredoxin 1-like	2.22	2.43e-11	1.99	9.49e-10	1.92	3.25e-09	2.01	7.62e-10	2.36	3.59e-12
Mm.341243	Pum2	Pumilio 2 (Drosophila)	2.37	9.9e-08	1.42	0.0126	1.7	0.000231	2.08	1.77e-06	2.93	5.31e-10
Mm.100399	Smad4	MAD homolog 4 (Drosophila)	2.08	1.21e-09	1.45	0.000199	1.8	9.8e-08	2.07	8.57e-10	3.06	1.4e-14
Mm.275158	Naa38	N(alpha)-acetyltransferase 38, NatC auxiliary subunit	2.3	3.59e-13	1.78	2.84e-09	1.89	2.75e-10	2.12	3.8e-12	2.35	1.11e-13
Mm.21482	Clns1a	Chloride channel, nucleotide-sensitive, 1A	2.15	3.1e-16	1.92	2.54e-14	1.99	6.13e-15	2.08	7.11e-16	2.27	3.09e-17
Mm.9257	D10Wsu52e	DNA segment, Chr 10, Wayne State University 52, expressed	2.2	4.93e-09	1.9	4.03e-07	1.94	2.1e-07	2.13	1.01e-08	2.23	2.97e-09
Mm.371614	Atp6v1f	ATPase, H+ transporting, lysosomal V1 subunit F	2.32	2.19e-11	1.86	2.9e-08	1.86	1.87e-08	2.08	6.01e-10	2.26	2.06e-11
Mm.239183	Trnau1ap	TRNA selenocysteine 1 associated protein 1	2.48	5.83e-12	1.77	3.24e-07	1.86	4.31e-08	2.05	1.75e-09	2.13	3.95e-10
Mm.4467	Nsmce1	Non-SMC element 1 homolog (S. cerevisiae)	2.09	2.78e-08	1.76	6.72e-06	1.95	2.9e-07	2.38	8.76e-10	2.08	2.64e-08
Mm.380129	G3bp1	Ras-GTPase-activating protein SH3-domain binding protein 1	2.01	2.1e-09	1.7	8.22e-07	1.9	1.86e-08	2.05	1.71e-09	2.58	1.16e-12
Mm.292492	Polr2c	Polymerase (RNA) II (DNA directed) polypeptide C	2.06	1.06e-10	1.76	3.67e-08	1.79	1.57e-08	2.06	7.68e-11	2.51	1.29e-13
Mm.13430	Rai12	Retinoic acid induced 12	2.06	1.52e-12	1.9	3.4e-11	1.93	2.14e-11	2.09	7.67e-13	2.18	1.42e-13
Mm.18834	Pwp1	PWP1 homolog (S. cerevisiae)	2.16	3.57e-17	1.65	4.75e-12	1.91	4.2e-15	2.04	2.17e-16	2.4	4.28e-19
Mm.289086	Exosc1	Exosome component 1	2.12	2.34e-14	1.74	9.17e-11	1.83	7.34e-12	2.04	8.05e-14	2.42	1.55e-16
Mm.265874	Slc16a6	Solute carrier family 16 (monocarboxylic acid transporters), member 6	2.01	9.82e-06	1.62	0.00129	1.77	0.000166	2.04	7.23e-06	2.7	8.26e-09
Mm.424	Atp1b3	ATPase, Na+/K+ transporting, beta 3 polypeptide	2.17	6.03e-09	1.95	1.52e-07	1.94	1.75e-07	2.01	4.01e-08	2.06	2.45e-08
Mm.1323	Snrpb2	U2 small nuclear ribonucleoprotein B	2.43	1.46e-09	1.67	4.75e-05	1.71	2.12e-05	2.13	4.52e-08	2.18	1.86e-08
Mm.41077	Actl6a	Actin-like 6A	2.01	1.94e-09	1.61	5.26e-06	1.96	4.89e-09	2.11	3.5e-10	2.42	4.54e-12
Mm.18472	Psmc6	Proteasome (prosome, macropain) 26S subunit, ATPase, 6	2.06	0.000153	1.5	0.0275	1.78	0.00161	2.08	0.000105	2.68	8.35e-07
Mm.28777	Pls3	Plastin 3 (T-isoform)	2.17	6.88e-10	1.69	3.7e-06	1.81	2.56e-07	2.04	5.24e-09	2.39	4.15e-11
Mm.439827	Bat1a	HLA-B-associated transcript 1A	2.1	1.02e-09	1.35	0.00253	1.85	5.41e-08	2.14	4.87e-10	2.61	8.46e-13
Mm.301148	Taf9	TAF9 RNA polymerase II, TATA box binding protein (TBP)-associated factor	2.23	4.83e-12	1.78	1.39e-08	1.95	4.22e-10	2	1.3e-10	2.04	7.57e-11
Mm.334775	Cenpt	Centromere protein T	2.07	6.35e-10	1.75	2.33e-07	1.95	4.92e-09	2.06	5.67e-10	2.11	2.47e-10
Mm.259095	Ube2j1	Ubiquitin-conjugating enzyme E2, J1	2.13	2.05e-11	1.65	2.58e-07	1.9	1.13e-09	2.03	1.01e-10	2.19	7.61e-12
Mm.169929	Creb3l2	CAMP responsive element binding protein 3-like 2	2.54	4.07e-11	1.91	1.7e-07	1.86	3.6e-07	2.08	1.02e-08	1.77	1.16e-06
Mm.272093	Crlf3	Cytokine receptor-like factor 3	2.19	7.22e-11	1.89	1.11e-08	1.92	5.78e-09	2.01	1.23e-09	1.87	1.36e-08
Mm.24045	Rsad2	Radical S-adenosyl methionine domain containing 2	8.98	6.16e-11	1.21	0.46	-1.92	0.00745	-2.18	0.00156	-3.47	3.42e-06
Mm.133037	Egln3	EGL nine homolog 3 (C. elegans)	5.05	4.41e-13	1.69	0.000857	-1.75	0.000327	-2.49	1.38e-07	-2.75	1.41e-08
Mm.258912	Snora44	Small nucleolar RNA, H/ACA box 44	4.19	1.68e-10	1.53	0.0151	1.35	0.0721	1.57	0.00884	2.83	1.19e-07
Mm.272264	Stx3	Syntaxin 3	3.76	1.1e-19	1.78	3.56e-10	1.52	3.11e-07	1.62	1.39e-08	2.53	7.7e-16
Mm.439806	Tmem185b	Transmembrane protein 185B	2.63	6.82e-10	1.99	9.85e-07	1.88	4.01e-06	1.92	1.76e-06	2.65	5.26e-10
Mm.303534	Dr1	Down-regulator of transcription 1	2.88	5.26e-12	1.93	2.91e-07	1.68	1.36e-05	1.91	2.37e-07	2.67	2.53e-11
Mm.334561	Naf1	Nuclear assembly factor 1 homolog (S. cerevisiae)	3.84	1.21e-12	1.47	0.00511	1.49	0.00332	1.73	9.67e-05	2.5	1.07e-08
Mm.20944	Sphk1	Sphingosine kinase 1	2.22	6.49e-06	1.47	0.0192	1.37	0.0448	1.86	0.000178	3.98	5.11e-11
Mm.29203	Nop2	NOP2 nucleolar protein homolog (yeast)	2.74	2.24e-13	1.8	1.15e-07	1.74	3.22e-07	2	2.06e-09	2.61	1.02e-12
Mm.27536	Nol10	Nucleolar protein 10	2.26	3.27e-08	1.84	8.28e-06	1.85	5.83e-06	1.96	1.14e-06	2.95	3.1e-11
Mm.478284	Dst	Dystonin	2.84	4.49e-07	1.89	0.000719	1.83	0.00103	1.91	0.000443	2.35	9.24e-06
Mm.261027	D19Bwg1357e	DNA segment, Chr 19, Brigham & Women's Genetics 1357 expressed	3.17	6.76e-16	1.52	8.5e-06	1.65	2.91e-07	1.88	2.27e-09	2.41	5.37e-13
Mm.231400	Rrp8	Ribosomal RNA processing 8, methyltransferase, homolog (yeast)	2.69	1.93e-11	1.85	5.77e-07	1.66	1.67e-05	1.89	2.35e-07	2.5	5.79e-11
Mm.10665	Cirh1a	Cirrhosis, autosomal recessive 1A (human)	2.97	2.52e-16	1.57	5.01e-07	1.68	2.61e-08	1.85	3.51e-10	2.49	1.58e-14
Mm.323	Pdcd2	Programmed cell death 2	2.77	4.58e-17	1.6	2.1e-08	1.57	4.57e-08	1.92	6.9e-12	2.69	7.21e-17
Mm.38151	Adsl	Adenylosuccinate lyase	2.75	1.1e-13	1.66	1.46e-06	1.62	2.78e-06	1.89	1.08e-08	2.59	3.49e-13
Mm.67366	Zfp317	Zinc finger protein 317	2.14	5.69e-05	1.8	0.00145	1.9	0.000498	1.94	0.000299	2.68	6.51e-07
Mm.33721	Snx18	Sorting nexin 18	2.18	4.27e-08	1.59	0.000275	1.81	7.53e-06	1.91	1.63e-06	2.95	1.84e-11
Mm.37486	Yars2	Tyrosyl-tRNA synthetase 2 (mitochondrial)	2.66	8.46e-10	1.81	2.11e-05	1.62	0.000291	1.84	8.06e-06	2.49	3.25e-09
Mm.6799	Fhl2	Four and a half LIM domains 2	2.08	1.04e-06	1.97	6.11e-06	1.94	6.25e-06	1.89	1.05e-05	2.53	6.49e-09
Mm.4325	Klf4	Kruppel-like factor 4 (gut)	2.07	0.000468	1.65	0.0137	1.1	0.65	1.49	0.0393	4.02	7.22e-09
Mm.258915	Nol8	Nucleolar protein 8	2.95	1.9e-07	1.73	0.0028	1.76	0.00183	1.69	0.00302	2.18	2.85e-05
Mm.398757	Mus musculus	Transcribed locus	2.46	6.69e-12	2	7.49e-09	1.87	4.57e-08	1.92	1.43e-08	2.05	2.34e-09
Mm.128627	Dync1li1	Dynein cytoplasmic 1 light intermediate chain 1	2.44	2.6e-14	1.7	9.76e-09	1.78	1.59e-09	1.94	4.3e-11	2.44	1.89e-14
Mm.5831	Abce1	ATP-binding cassette, sub-family E (OABP), member 1	2.6	2.07e-06	1.67	0.00528	1.76	0.0019	1.86	0.000668	2.38	8.97e-06
Mm.222612	Mapkapk3	Mitogen-activated protein kinase-activated protein kinase 3	2.13	6.47e-10	1.78	2.74e-07	1.74	4.38e-07	1.97	6.33e-09	2.64	8.98e-13
Mm.1786	Aprt	Adenine phosphoribosyl transferase	2.35	7.65e-12	2	1.55e-09	1.82	3.48e-08	1.88	9.15e-09	2.2	3.55e-11
Mm.182769	Rbm17	RNA binding motif protein 17	2.52	1.14e-09	1.62	0.000175	1.77	1.53e-05	1.96	9.49e-07	2.32	8.72e-09
Mm.24684	Fosl2	Fos-like antigen 2	2.43	8.69e-13	1.78	2.63e-08	1.83	9.47e-09	1.92	1.21e-09	2.22	1e-11
Mm.20938	Elf1	E74-like factor 1	2.78	2.07e-07	1.88	0.000459	1.6	0.00671	1.78	0.000808	2.13	2.46e-05
Mm.316894	Stxbp3a	Syntaxin binding protein 3A	2.14	1.26e-05	1.88	0.000234	1.89	0.000134	1.98	4.72e-05	2.27	2.14e-06
Mm.272206	Mapkapk5	MAP kinase-activated protein kinase 5	2.23	2.04e-10	1.97	1.39e-08	1.86	8.91e-08	1.92	2.54e-08	2.15	8.41e-10
Mm.23879	Sbno1	Sno, strawberry notch homolog 1 (Drosophila)	2.47	4.31e-07	1.65	0.00195	1.68	0.00123	1.86	0.000148	2.44	4.29e-07
Mm.288742	Rg9mtd1	RNA (guanine-9-) methyltransferase domain containing 1	3.17	2.01e-07	1.52	0.0318	1.63	0.0103	1.66	0.0075	2.11	0.000135
Mm.794	Trim41	Tripartite motif-containing 41	2.53	9.08e-12	1.91	5.78e-08	1.62	9.74e-06	1.81	2.21e-07	2.21	3.47e-10
Mm.193925	Gna13	Guanine nucleotide binding protein, alpha 13	2.61	5.44e-13	1.88	1.67e-08	1.68	8.83e-07	1.66	1.07e-06	2.24	5.64e-11
Mm.426680	Hnrpdl	heterogeneous nuclear ribonucleoprotein D-like	3.13	5.43e-12	1.31	0.0269	1.49	0.00131	1.75	1.59e-05	2.38	4.13e-09
Mm.38816	Wdr36	WD repeat domain 36	2.35	3.11e-14	1.83	2.42e-10	1.74	1.55e-09	1.92	2.91e-11	2.21	1.37e-13
Mm.1406	Npm3	Nucleoplasmin 3	2.35	6.24e-06	1.69	0.00377	1.68	0.00306	1.94	0.000187	2.36	2.9e-06
Mm.295031	Ddx27	DEAD (Asp-Glu-Ala-Asp) box polypeptide 27	2.38	1.18e-08	1.55	0.000938	1.69	9.81e-05	1.94	3.36e-06	2.4	1.99e-08
Mm.294138	Ppp2r1a	Protein phosphatase 2 (formerly 2A), regulatory subunit A (PR 65), alpha isoform	2	7.92e-11	1.73	2.14e-08	1.85	1.73e-09	1.98	1.09e-10	2.36	2.77e-13
Mm.28506	Slc15a4	Solute carrier family 15, member 4	2.88	1.36e-09	1.7	0.000328	1.55	0.00223	1.56	0.0016	2.2	5.96e-07
Mm.276044	Rrp12	Ribosomal RNA processing 12 homolog (S. cerevisiae)	3.34	2.42e-12	1.52	0.000932	1.39	0.00709	1.4	0.00541	2.24	2.11e-08
Mm.198119	Rabif	RAB interacting factor	2.07	3.3e-08	1.66	2.67e-05	1.78	2.59e-06	1.99	8.48e-08	2.35	5.31e-10
Mm.29795	Ftsj3	FtsJ homolog 3 (E. coli)	2.12	1.19e-08	1.61	5.9e-05	1.81	1.86e-06	1.98	8.97e-08	2.32	9.03e-10
Mm.248489	Rad17	RAD17 homolog (S. pombe)	2.2	2.68e-08	1.65	9.45e-05	1.73	2.3e-05	1.92	1.13e-06	2.31	8.11e-09
Mm.76911	Rbm7	RNA binding motif protein 7	2.2	5.33e-09	1.74	8.02e-06	1.84	1.44e-06	1.96	1.66e-07	2.07	3.3e-08
Mm.429877	Mus musculus	Transcribed locus	2.49	3.1e-08	1.38	0.0197	1.58	0.00114	1.75	0.000116	2.58	1.5e-08
Mm.29965	Puf60	Poly-U binding splicing factor 60	2.09	4.07e-11	1.6	9.28e-07	1.73	3.51e-08	1.92	4.87e-10	2.44	1.32e-13
Mm.23838	Zfp954	Zinc finger protein 954	2.82	1.03e-11	1.74	9.73e-06	1.46	0.00111	1.55	0.000199	2.17	8.26e-09
Mm.281517	Phf16	PHD finger protein 16	2.55	3.2e-08	1.49	0.00563	1.58	0.00152	1.88	3.19e-05	2.21	5.49e-07
Mm.330487	Bahd1	Bromo adjacent homology domain containing 1	2.02	1.65e-07	1.63	7.65e-05	1.8	3.71e-06	1.93	5.82e-07	2.32	3.33e-09
Mm.171370	Cd3eap	CD3E antigen, epsilon polypeptide associated protein	2.53	3.31e-10	1.68	3.09e-05	1.7	1.68e-05	1.65	3.51e-05	2.1	2.42e-08
Mm.280311	Mki67ip	Mki67 (FHA domain) interacting nucleolar phosphoprotein	2.3	9.92e-10	1.65	2.43e-05	1.65	1.88e-05	1.83	6.73e-07	2.22	2.49e-09
Mm.318259	Faf1	Fas-associated factor 1	2.17	3.71e-15	1.79	7.38e-12	1.75	2.24e-11	1.84	1.55e-12	2.1	1e-14
Mm.28399	Pom121	Nuclear pore membrane protein 121	2.38	9.72e-09	1.69	8.9e-05	1.63	0.000184	1.68	7.35e-05	2.24	3.77e-08
Mm.21214	Ngdn	Neuroguidin, EIF4E binding protein	2.2	3.04e-16	1.49	1.25e-08	1.49	9.92e-09	1.81	4.31e-13	2.62	4.82e-19
Mm.229141	Arfgef1	ADP-ribosylation factor guanine nucleotide-exchange factor 1(brefeldin A-inhibited)	2.02	0.000198	1.58	0.0133	1.74	0.00227	1.84	0.000864	2.43	6.53e-06
Mm.233855	Eif2b5	Eukaryotic translation initiation factor 2B, subunit 5 epsilon	2.02	3.19e-09	1.7	1.17e-06	1.67	1.79e-06	1.87	2.78e-08	2.34	2.16e-11
Mm.46029	Gpatch4	G patch domain containing 4	2.33	8.76e-14	1.77	2.24e-09	1.68	1.57e-08	1.72	4.84e-09	2.08	2.53e-12
Mm.34612	Eif2b3	Eukaryotic translation initiation factor 2B, subunit 3	2.17	7.53e-11	1.57	6.33e-06	1.59	4.35e-06	1.87	8.98e-09	2.36	4.01e-12
Mm.450608	Mus musculus	Transcribed locus	2.25	7.52e-07	1.35	0.0332	1.46	0.00721	1.68	0.000382	2.8	2.55e-09
Mm.45151	Snrpd3	Small nuclear ribonucleoprotein D3	2.17	3e-10	1.62	5.72e-06	1.71	8.55e-07	1.9	1.94e-08	2.12	5.26e-10
Mm.3770	Sos2	Son of sevenless homolog 2 (Drosophila)	2.04	0.000919	1.45	0.0766	1.65	0.0147	1.73	0.00787	2.63	1.13e-05
Mm.21826	Timm10	Translocase of inner mitochondrial membrane 10 homolog (yeast)	2.32	2.85e-14	1.58	6.77e-08	1.53	2.82e-07	1.7	1.7e-09	2.34	2.14e-14
Mm.289841	Rrp15	Ribosomal RNA processing 15 homolog (S. cerevisiae)	2.25	1.7e-12	1.46	1.66e-05	1.65	1.02e-07	1.81	3.22e-09	2.28	5.17e-13
Mm.7373	Per1	Period homolog 1 (Drosophila)	2.41	8.16e-10	1.68	2.84e-05	1.32	0.0151	1.49	0.000583	2.54	1.7e-10
Mm.176347	Utp23	UTP23, small subunit (SSU) processome component, homolog (yeast)	2.1	5.93e-14	1.71	2.62e-10	1.69	4e-10	1.83	9.73e-12	2.11	3.43e-14
Mm.274553	Slc6a8	Solute carrier family 6 (neurotransmitter transporter, creatine), member 8	2.06	1.38e-13	1.88	4.71e-12	1.71	2.15e-10	1.72	1.43e-10	2.07	6.33e-14
Mm.461194	Mus musculus	Transcribed locus	2.15	8.51e-07	1.54	0.00215	1.53	0.00194	1.9	1.12e-05	2.32	6.54e-08
Mm.156440	Eapp	E2F-associated phosphoprotein	2.16	1.43e-12	1.56	3.67e-07	1.56	4.06e-07	1.91	9.54e-11	2.2	2.79e-13
Mm.234204	Pak2	P21 protein (Cdc42/Rac)-activated kinase 2	2.03	6.3e-08	1.62	6.94e-05	1.77	3.67e-06	1.87	5.78e-07	2.09	2.05e-08
Mm.440000	Mus musculus	Transcribed locus	2.27	1.26e-09	1.76	2.68e-06	1.58	6.07e-05	1.71	4.37e-06	2.03	2.62e-08
Mm.147946	Mybbp1a	MYB binding protein (P160) 1a	2.52	6.46e-15	1.4	4.88e-05	1.46	5.9e-06	1.66	1.57e-08	2.27	1.3e-13
Mm.383431	Tmem199	Transmembrane protein 199	2.09	1.09e-08	1.63	2.5e-05	1.7	6.2e-06	1.78	1.38e-06	2.11	6.65e-09
Mm.253264	G2e3	G2/M-phase specific E3 ubiquitin ligase	2.09	5.19e-05	1.55	0.0116	1.87	0.000407	1.75	0.0011	2.04	5.73e-05
Mm.21520	Tiprl	TIP41, TOR signalling pathway regulator-like (S. cerevisiae)	2.3	2.43e-12	1.52	7.47e-06	1.63	4.62e-07	1.78	1.28e-08	2.06	4.64e-11
Mm.10815	Zfp143	Zinc finger protein 143	2.22	2.96e-09	1.59	6.75e-05	1.59	6.35e-05	1.77	2.13e-06	2.11	9.4e-09
Mm.254820	Smug1	Single-strand selective monofunctional uracil DNA glycosylase	2.04	5.03e-10	1.5	3.39e-05	1.76	8.54e-08	1.9	3.91e-09	2.07	2.04e-10
Mm.210996	Esco1	Establishment of cohesion 1 homolog 1 (S. cerevisiae)	2.04	0.00562	1.48	0.128	1.92	0.0113	1.64	0.046	2.13	0.00252
Mm.86589	Hnrnpu	Heterogeneous nuclear ribonucleoprotein U	2.02	3.75e-07	1.49	0.00133	1.72	3.13e-05	1.8	7.05e-06	2.13	6.27e-08
Mm.257762	Wdr43	WD repeat domain 43	2.35	2.02e-11	1.48	9.93e-05	1.52	3.29e-05	1.66	1.29e-06	2.11	4.35e-10
Mm.274847	Grwd1	Glutamate-rich WD repeat containing 1	2.09	9.52e-09	1.43	0.00113	1.63	2.05e-05	1.75	1.8e-06	2.17	2.17e-09
Mm.440348	Csnk2a2	Casein kinase 2, alpha prime polypeptide	2.21	3.73e-09	1.45	0.00125	1.57	9.28e-05	1.69	9.85e-06	2.12	8.99e-09
Mm.3955	Eif3d	Eukaryotic translation initiation factor 3, subunit D	2.23	2.49e-10	1.39	0.0013	1.48	0.00016	1.74	5.8e-07	2.17	4.46e-10
Mm.17964	Khdrbs3	KH domain containing, RNA binding, signal transduction associated 3	2.2	7.75e-06	1.57	0.00575	1.56	0.00597	1.57	0.00451	2.03	2.4e-05
Mm.58660	Pus7	Pseudouridylate synthase 7 homolog (S. cerevisiae)	2.47	1.36e-09	1.27	0.0397	1.39	0.00525	1.44	0.00176	2.35	2.83e-09
Mm.7405	Gpank1	G patch domain and ankyrin repeats 1	2.05	1.99e-05	1.31	0.0819	1.49	0.0115	1.77	0.000593	2.25	2.68e-06
Mm.273174	Stam	Signal transducing adaptor molecule (SH3 domain and ITAM motif) 1	2.16	5.03e-07	1.31	0.0433	1.31	0.0404	1.58	0.000703	2.4	2.69e-08
Mm.425574	Pus3	Pseudouridine synthase 3	2.56	2.73e-15	1.18	0.0258	1.3	0.000478	1.48	1.11e-06	2.2	1.35e-13
Mm.270091	Mettl2	Methyltransferase like 2	2.32	6.17e-10	1.31	0.0122	1.31	0.0117	1.55	8.88e-05	2.15	2.78e-09
Mm.21138	Nufip1	Nuclear fragile X mental retardation protein interacting protein 1	2.2	1.2e-11	1.32	0.00185	1.32	0.00181	1.58	1.69e-06	2.2	8.91e-12
Mm.143810	Mrps30	Mitochondrial ribosomal protein S30	2.18	1.29e-12	1.38	9.57e-05	1.38	8.21e-05	1.65	3.44e-08	2.02	1.06e-11
Mm.40292	Nop14	NOP14 nucleolar protein homolog (yeast)	2.1	2.31e-12	1.27	0.00188	1.41	2.15e-05	1.69	5.98e-09	2.1	1.02e-12
Mm.196480	Micall1	Microtubule associated monoxygenase, calponin and LIM domain containing -like 1	2.04	1.59e-08	1.45	0.00064	1.36	0.00382	1.54	8.24e-05	2.06	1.06e-08
Mm.270775	Smg7	Smg-7 homolog, nonsense mediated mRNA decay factor (C. elegans)	2.07	4.08e-06	1.09	0.56	1.23	0.131	1.39	0.018	2.08	2.96e-06
Mm.232930	Nrn1	Neuritin 1	2.15	3.08e-08	1.62	0.000109	-1.28	0.0322	-1.79	4.58e-06	-3.76	9.58e-14
Mm.439751	Ifit1	Interferon-induced protein with tetratricopeptide repeats 1	2.44	0.00222	-1.09	0.776	-1.63	0.0731	-1.54	0.103	-2.88	0.000195
Mm.181709	Rgs16	Regulator of G-protein signaling 16	2.15	5.37e-07	-1.06	0.7	-1.28	0.056	-1.57	0.000918	-2.2	2.4e-07
Mm.176243	Lce1d	Late cornified envelope 1D	108.51	2.69e-22	1.95	0.00259	1.19	0.396	1.19	0.401	1.13	0.54
Mm.1536	Mt4	Metallothionein 4	28.12	1.77e-17	1.72	0.0128	1.42	0.0969	1.22	0.343	1.01	0.963
Mm.2390	Cited1	Cbp/p300-interacting transactivator with Glu/Asp-rich carboxy-terminal domain 1	20.8	1e-17	1.22	0.287	-1.12	0.525	-1.09	0.629	-1.32	0.114
Mm.246398	Tiparp	TCDD-inducible poly(ADP-ribose) polymerase	7.37	3.49e-15	1.9	9.67e-05	1.08	0.6	1.24	0.152	1.82	0.000137
Mm.3500	Slc10a2	Solute carrier family 10, member 2	5.38	6.2e-12	1.86	0.000622	1.57	0.00917	1.74	0.00144	1.13	0.448
Mm.30857	Cep192	Centrosomal protein 192	4.41	2.59e-14	1.6	0.000291	1.73	3.24e-05	1.64	9.87e-05	1.66	5.42e-05
Mm.257590	Ncapd2	Non-SMC condensin I complex, subunit D2	5.09	4.22e-13	1.79	0.000318	1.48	0.00975	1.39	0.0295	1.22	0.162
Mm.4370	Fam50a	Family with sequence similarity 50, member A	3.68	4.46e-16	1.96	8.01e-09	1.65	2.25e-06	1.66	1.6e-06	1.89	1.36e-08
Mm.347525	Tmem60	Transmembrane protein 60	3.46	2.77e-20	1.85	4.59e-12	1.66	5.56e-10	1.81	7.85e-12	1.82	5.99e-12
Mm.116844	Ly96	Lymphocyte antigen 96	3.73	5.67e-10	1.6	0.00537	1.78	0.000709	1.73	0.000971	1.71	0.000993
Mm.260479	Kdm3a	Lysine (K)-specific demethylase 3A	3.95	7.67e-12	1.55	0.00319	1.39	0.0225	1.62	0.000999	1.95	1.41e-05
Mm.479138			2.89	3.94e-18	1.88	5.92e-12	1.84	1.2e-11	1.88	4.16e-12	1.93	9.32e-13
Mm.877	Cxcl10	Chemokine (C-X-C motif) ligand 10	5.49	1.16e-10	1.23	0.297	1.03	0.899	1.06	0.775	-1.59	0.0114
Mm.10	Srm	Spermidine synthase	3.56	3.34e-14	1.82	1.39e-06	1.69	1.09e-05	1.53	0.000172	1.75	3.28e-06
Mm.17185	Lgmn	Legumain	3.3	5.54e-08	1.53	0.0243	1.87	0.000917	1.89	0.000708	1.75	0.00184
Mm.300317	Csgalnact2	Chondroitin sulfate N-acetylgalactosaminyltransferase 2	2.78	5.53e-07	1.94	0.000558	1.83	0.0011	1.76	0.00183	1.97	0.000218
Mm.208723	Spire1	Spire homolog 1 (Drosophila)	4.08	9.04e-15	1.69	1.8e-05	1.34	0.00925	1.39	0.00329	1.78	2.17e-06
Mm.28654	Slc35f5	Solute carrier family 35, member F5	3.42	3.7e-19	1.97	3.71e-12	1.77	2.42e-10	1.71	8.42e-10	1.3	0.00019
Mm.3527	Ccng2	Cyclin G2	2.93	3.24e-11	1.84	4.61e-06	1.78	9.55e-06	1.86	2.51e-06	1.69	2.78e-05
Mm.341352	2010109K11Rik	RIKEN cDNA 2010109K11 gene	3.7	5.6e-15	1.6	2.79e-05	1.47	0.000396	1.52	0.0001	1.68	3.88e-06
Mm.20914	Rps6ka4	Ribosomal protein S6 kinase, polypeptide 4	2.3	1.12e-11	1.9	6.19e-09	1.87	1.2e-08	1.92	3.39e-09	1.96	1.3e-09
Mm.253335	Tor1aip2	Torsin A interacting protein 2	2.71	2.04e-09	1.83	3.2e-05	1.64	0.000355	1.74	7.04e-05	2	2.6e-06
Mm.327654	Lonrf3	LON peptidase N-terminal domain and ring finger 3	3.21	3.42e-13	1.98	1.22e-07	1.6	6.38e-05	1.34	0.00704	1.74	3.63e-06
Mm.146194	Irak3	Interleukin-1 receptor-associated kinase 3	3.6	3.24e-13	1.57	0.000303	1.44	0.00247	1.52	0.000581	1.67	4.27e-05
Mm.28940	Bbx	Bobby sox homolog (Drosophila)	3.75	1.33e-11	1.43	0.0138	1.31	0.0513	1.47	0.00581	1.79	7.6e-05
Mm.41942	Abca5	ATP-binding cassette, sub-family A (ABC1), member 5	2.4	2.38e-10	1.83	6.72e-07	1.82	8.69e-07	1.77	1.56e-06	1.92	9.86e-08
Mm.471646	Mus musculus	Transcribed locus, strongly similar to NP_001002242.1 casein kinase II subunit alpha [Gallus gallus]	2.48	1.93e-05	1.94	0.00108	1.62	0.0127	1.92	0.00101	1.74	0.00322
Mm.182628	Rad21	RAD21 homolog (S. pombe)	2.28	2.91e-06	1.73	0.001	1.84	0.000233	1.85	0.000162	1.98	4.67e-05
Mm.273930	Vamp3	Vesicle-associated membrane protein 3	2.37	1.72e-09	1.92	6.95e-07	1.8	3.78e-06	1.76	6.31e-06	1.78	3.87e-06
Mm.29045	Atp6v1e1	ATPase, H+ transporting, lysosomal V1 subunit E1	2.41	6.19e-17	1.94	1.6e-13	1.78	4.5e-12	1.78	3.59e-12	1.7	2.11e-11
Mm.5915	Dph5	DPH5 homolog (S. cerevisiae)	2.32	9.85e-12	1.84	2.55e-08	1.73	1.99e-07	1.72	1.96e-07	1.95	2.02e-09
Mm.28379	Nup50	Nucleoporin 50	2.81	1.53e-16	1.78	6e-10	1.59	8.24e-08	1.57	9.01e-08	1.8	2.49e-10
Mm.28560	Lyar	Ly1 antibody reactive clone	2.7	1.49e-10	1.61	0.000184	1.67	6.32e-05	1.69	3.29e-05	1.83	3.01e-06
Mm.471692	Rg9mtd2	RNA (guanine-9-) methyltransferase domain containing 2	2.12	1.41e-13	1.76	2.51e-10	1.8	8.23e-11	1.89	1.04e-11	1.93	3.61e-12
Mm.117581	Ltv1	LTV1 homolog (S. cerevisiae)	2.8	6.4e-14	1.63	2.01e-06	1.52	1.96e-05	1.52	1.54e-05	1.98	2.03e-09
Mm.271222	Eif5	Eukaryotic translation initiation factor 5	2.87	2.44e-10	1.51	0.00212	1.51	0.0017	1.6	0.000419	1.93	2.96e-06
Mm.271891	Snx1	Sorting nexin 1	2.72	3.95e-14	1.65	5.37e-07	1.58	2.28e-06	1.72	8.26e-08	1.75	4.26e-08
Mm.12831	Fyttd1	Forty-two-three domain containing 1	2.28	1.05e-06	1.58	0.00274	1.75	0.000277	1.78	0.000159	1.95	1.86e-05
Mm.439718	Gbp3	Guanylate binding protein 3	3.09	1.78e-05	1.73	0.0236	-1.16	0.522	-1.36	0.173	-1.99	0.00276
Mm.389242	Ppp6c	Protein phosphatase 6, catalytic subunit	2.03	5.66e-09	1.91	2.56e-08	1.73	7.47e-07	1.81	1.45e-07	1.83	7.44e-08
Mm.22511	2310004I24Rik	RIKEN cDNA 2310004I24 gene	2.41	2.61e-12	1.45	0.000108	1.59	3.27e-06	1.86	9.41e-09	1.99	1.02e-09
Mm.17875	Slc25a32	Solute carrier family 25, member 32	4.22	1.64e-12	1.85	5.76e-05	1.13	0.386	-1.03	0.813	1.04	0.778
Mm.21228	Esf1	ESF1, nucleolar pre-rRNA processing protein, homolog (S. cerevisiae)	2.59	0.000527	1.41	0.194	1.78	0.0261	1.64	0.0501	1.84	0.0156
Mm.453367	Mus musculus	Transcribed locus, moderately similar to NP_081694.1 mitogen-activated protein kinase 6 [Mus musculus]	2.3	1.37e-05	1.66	0.00437	1.54	0.0122	1.79	0.000947	1.95	0.00015
Mm.3036	Ankrd57	Ankyrin repeat domain 57	2.65	3.18e-08	1.58	0.00242	1.47	0.0082	1.58	0.00181	1.95	1.73e-05
Mm.292405	Zfand5	Zinc finger, AN1-type domain 5	2.69	3.94e-12	1.62	1.09e-05	1.47	0.000257	1.5	0.000124	1.93	3.68e-08
Mm.29495	Celf1	CUGBP, Elav-like family member 1	2.5	1.76e-14	1.9	1.54e-10	1.66	2.66e-08	1.56	2.61e-07	1.58	1.5e-07
Mm.29743	Sf3b5	Splicing factor 3b, subunit 5	2.16	3.66e-14	1.73	3.56e-10	1.63	4e-09	1.78	7.35e-11	1.86	1.14e-11
Mm.21873	Cdt1	Chromatin licensing and DNA replication factor 1	2.26	5.41e-08	1.57	0.000647	1.88	5.39e-06	1.82	1.15e-05	1.61	0.0002
Mm.272551	Cnot7	CCR4-NOT transcription complex, subunit 7	2.83	2.75e-12	1.68	9.79e-06	1.58	5.82e-05	1.48	0.000297	1.57	4.21e-05
Mm.271703	Gnai3	Guanine nucleotide binding protein (G protein), alpha inhibiting 3	2.29	8.77e-06	1.66	0.00375	1.72	0.00179	1.69	0.00213	1.75	0.00103
Mm.283573	Gsr	Glutathione reductase	2.38	1.61e-09	1.83	2.7e-06	1.88	1.1e-06	1.64	4.45e-05	1.37	0.00458
Mm.236764	Tmem5	Transmembrane protein 5	2.24	1.16e-13	1.51	5.4e-07	1.57	9.64e-08	1.75	5.87e-10	1.98	5.11e-12
Mm.249966	Rela	V-rel reticuloendotheliosis viral oncogene homolog A (avian)	2.39	5.67e-18	1.5	2.73e-09	1.51	1.93e-09	1.72	2.02e-12	1.93	1.16e-14
Mm.473073	Heca	Headcase homolog (Drosophila)	2.68	2.67e-05	1.82	0.00609	1.74	0.0098	1.33	0.165	1.48	0.0515
Mm.479203			2.93	1.86e-14	1.52	1.47e-05	1.47	4.34e-05	1.41	0.000153	1.72	1.09e-07
Mm.99776	Xpnpep1	X-prolyl aminopeptidase (aminopeptidase P) 1, soluble	2.08	4.44e-11	1.79	1.07e-08	1.7	7.27e-08	1.72	3.38e-08	1.75	3.03e-08
Mm.30963	Itpkc	Inositol 1,4,5-trisphosphate 3-kinase C	3.53	1.91e-11	1.5	0.00356	1.33	0.0314	1.29	0.0539	1.38	0.013
Mm.153415	E2f5	E2F transcription factor 5	2.18	3.33e-10	1.35	0.0026	1.74	4.83e-07	1.88	3.27e-08	1.87	3.05e-08
Mm.193086	Dhps	Deoxyhypusine synthase	2.05	1.41e-10	1.61	1.26e-06	1.64	5.22e-07	1.72	6.92e-08	2	2.59e-10
Mm.28943	1300014I06Rik	RIKEN cDNA 1300014I06 gene	2.31	2.23e-11	1.56	1.13e-05	1.67	1.02e-06	1.63	1.61e-06	1.83	2.62e-08
Mm.296971	Ccdc41	Coiled-coil domain containing 41	2.08	3.63e-05	1.54	0.0101	1.99	7.87e-05	1.67	0.00195	1.72	0.000914
Mm.258739	Ppp2r2d	Protein phosphatase 2, regulatory subunit B, delta isoform	2.5	6.86e-17	1.75	5.01e-11	1.6	3e-09	1.5	4.39e-08	1.63	7.7e-10
Mm.10091	Pkig	Protein kinase inhibitor, gamma	2.53	1.11e-10	1.73	2.59e-06	1.42	0.00077	1.49	0.000177	1.8	4.48e-07
Mm.289248	Tceb1	Transcription elongation factor B (SIII), polypeptide 1	2.04	1.91e-06	1.79	6.25e-05	1.82	3.54e-05	1.62	0.000383	1.7	9.74e-05
Mm.197640	Cyp20a1	Cytochrome P450, family 20, subfamily A, polypeptide 1	2.21	2.65e-09	1.79	1.51e-06	1.68	8.88e-06	1.59	4.23e-05	1.69	5.6e-06
Mm.307515	Ddx28	DEAD (Asp-Glu-Ala-Asp) box polypeptide 28	2.73	4.55e-11	1.73	1.46e-05	1.45	0.00142	1.45	0.00132	1.58	0.000101
Mm.322843	Isg20	Interferon-stimulated protein	3.97	4.59e-12	1.63	0.000946	1.18	0.239	1.07	0.607	1.07	0.6
Mm.30824	Ch25h	Cholesterol 25-hydroxylase	3.05	6.15e-10	1.73	0.000143	1.55	0.00137	1.46	0.00415	-1.12	0.364
Mm.37562	Pold3	Polymerase (DNA-directed), delta 3, accessory subunit	2.28	1.13e-13	1.59	1.07e-07	1.72	3.5e-09	1.64	1.98e-08	1.68	5.87e-09
Mm.27546	Ipo4	Importin 4	2.6	3.16e-12	1.59	1.31e-05	1.52	5.21e-05	1.51	6.21e-05	1.68	1.39e-06
Mm.282092	Dnajb1	DnaJ (Hsp40) homolog, subfamily B, member 1	2.02	8.39e-12	1.63	4.48e-08	1.7	6.96e-09	1.67	1.52e-08	1.87	1.15e-10
Mm.130665	Wdr54	WD repeat domain 54	2.76	2.18e-10	1.66	9.49e-05	1.42	0.00419	1.47	0.00164	1.57	0.000236
Mm.390949	1600012H06Rik	RIKEN cDNA 1600012H06 gene	2.02	2.44e-11	1.57	5.49e-07	1.7	1.99e-08	1.81	1.56e-09	1.76	3.33e-09
Mm.125196	Csrnp1	Cysteine-serine-rich nuclear protein 1	2.62	7.49e-10	1.52	0.00092	1.35	0.0141	1.46	0.00189	1.89	1.86e-06
Mm.257925	Hipk3	Homeodomain interacting protein kinase 3	2.83	2.4e-06	1.86	0.00253	1.74	0.00508	1.03	0.882	1.38	0.0765
Mm.24621	Tcfcp2l1	Transcription factor CP2-like 1	2.22	0.000237	1.89	0.00263	1.68	0.0113	1.43	0.0726	1.58	0.0203
Mm.5110	Wdr77	WD repeat domain 77	2.39	1.14e-10	1.47	0.000397	1.5	0.000159	1.58	2.73e-05	1.85	1.91e-07
Mm.334789	Nip7	Nuclear import 7 homolog (S. cerevisiae)	2.14	4.49e-12	1.61	2.55e-07	1.51	3.47e-06	1.55	9.68e-07	1.94	9.33e-11
Mm.41877	Slc25a33	Solute carrier family 25, member 33	3.53	5.47e-12	1.59	0.000801	1.24	0.0916	1.15	0.286	1.22	0.118
Mm.40740	Adora2b	Adenosine A2b receptor	4	1.31e-18	1.56	5.06e-07	1.06	0.439	1.01	0.899	-1.09	0.239
Mm.159453	Rchy1	Ring finger and CHY zinc finger domain containing 1	2.05	4.11e-14	1.5	5.01e-08	1.49	4.79e-08	1.71	5.03e-11	1.96	1.7e-13
Mm.124666	Ufsp1	UFM1-specific peptidase 1	2.01	8.25e-09	1.51	0.000118	1.6	1.44e-05	1.74	8.35e-07	1.85	8.74e-08
Mm.24069	Fem1b	Feminization 1 homolog b (C. elegans)	2.25	2.36e-08	1.41	0.00576	1.42	0.00444	1.62	0.000148	1.98	4.9e-07
Mm.21281	Rnf4	Ring finger protein 4	2.06	1.62e-15	1.47	1.52e-08	1.63	6.01e-11	1.75	1.79e-12	1.76	1.25e-12
Mm.432152	Mus musculus	Transcribed locus	2.13	1.43e-07	1.42	0.00576	1.67	0.000107	1.66	9.54e-05	1.78	1.1e-05
Mm.339224	Ccdc59	Coiled-coil domain containing 59	2.31	3.85e-09	1.52	0.000612	1.45	0.00161	1.5	0.000622	1.85	1.68e-06
Mm.285620	Zfp639	Zinc finger protein 639	2.29	3.63e-11	1.49	6.55e-05	1.36	0.00114	1.5	4.27e-05	1.98	2.32e-09
Mm.395958	Mus musculus	Transcribed locus	2.99	1.63e-05	1.36	0.187	1.46	0.0931	1.64	0.0283	1.16	0.499
Mm.5547	Heatr2	HEAT repeat containing 2	2.08	2.01e-10	1.66	5.68e-07	1.6	2.36e-06	1.58	2.89e-06	1.69	2.01e-07
Mm.25548	Kpna3	Karyopherin (importin) alpha 3	2.01	3.86e-07	1.57	0.000355	1.72	2.8e-05	1.64	8.87e-05	1.64	6.86e-05
Mm.310573	BC027231	CDNA sequence BC027231	2.77	1.02e-11	1.24	0.0459	1.3	0.0144	1.39	0.00248	1.88	3.32e-07
Mm.25568	Scrib	Scribbled homolog (Drosophila)	2.14	2.86e-10	1.44	0.000221	1.48	8.69e-05	1.65	1.24e-06	1.86	1.4e-08
Mm.138292	Mus musculus	Transcribed locus	2.68	0.000264	1.71	0.0409	1.05	0.864	-1.41	0.17	-1.71	0.0281
Mm.390480	Sav1	Salvador homolog 1 (Drosophila)	2.11	1.69e-12	1.59	1.24e-07	1.56	2.99e-07	1.53	5.69e-07	1.77	9.51e-10
Mm.46176	Ppp1r11	Protein phosphatase 1, regulatory (inhibitor) subunit 11	2.08	3.88e-09	1.41	0.00118	1.48	0.00021	1.65	6.08e-06	1.94	1.95e-08
Mm.29824	Npepps	Aminopeptidase puromycin sensitive	2.04	2.86e-11	1.53	1.77e-06	1.51	2.81e-06	1.62	1.63e-07	1.85	7.7e-10
Mm.266767	Vapa	Vesicle-associated membrane protein, associated protein A	2.13	2.05e-13	1.62	8.3e-09	1.46	9.86e-07	1.48	4.5e-07	1.84	3.7e-11
Mm.378990	Eif2ak2	Eukaryotic translation initiation factor 2-alpha kinase 2	2.43	4.47e-07	1.6	0.0028	1.49	0.0082	1.59	0.00231	1.4	0.0189
Mm.29274	Rab31	RAB31, member RAS oncogene family	2.33	3.81e-09	1.61	0.000128	1.5	0.000712	1.44	0.00201	1.59	0.000111
Mm.270643	Mkl2	MKL/myocardin-like 2	2.05	2.39e-12	1.85	1.32e-10	1.66	1.15e-08	1.56	1.31e-07	1.34	0.000124
Mm.389966	Rab30	RAB30, member RAS oncogene family	3.82	9.38e-12	1.41	0.0189	-1.05	0.761	-1.08	0.586	1.09	0.52
Mm.4498	Ptpn14	Protein tyrosine phosphatase, non-receptor type 14	2.38	3.47e-13	1.66	6.85e-08	1.26	0.00338	1.37	0.000126	1.78	2.82e-09
Mm.295578	Trim30a	Tripartite motif-containing 30A	3.08	3.37e-07	1.99	0.000532	1.13	0.5	1.15	0.433	1.07	0.704
Mm.289646	Dusp22	Dual specificity phosphatase 22	2.1	2.42e-08	1.89	6.56e-07	1.53	0.000264	1.47	0.000724	1.41	0.00168
Mm.62886	Galnt7	UDP-N-acetyl-alpha-D-galactosamine: polypeptide N-acetylgalactosaminyltransferase 7	2.08	6.22e-09	1.3	0.0125	1.45	0.000571	1.7	2.98e-06	1.87	1.43e-07
Mm.63984	Mitd1	MIT, microtubule interacting and transport, domain containing 1	2.46	7.39e-07	1.54	0.00842	1.56	0.00556	1.46	0.0145	1.38	0.03
Mm.45558	Ifi35	Interferon-induced protein 35	2.38	1.77e-09	1.74	1.21e-05	1.35	0.0102	1.5	0.000599	1.41	0.00234
Mm.289662	Ddx3x	DEAD/H (Asp-Glu-Ala-Asp/His) box polypeptide 3, X-linked	2.03	0.000115	1.38	0.0613	1.57	0.00896	1.59	0.00658	1.81	0.000699
Mm.295289	Cln5	Ceroid-lipofuscinosis, neuronal 5	2.82	5.24e-18	1.49	8.74e-08	1.4	2.68e-06	1.36	9.29e-06	1.31	4.16e-05
Mm.477788			3.08	7.3e-16	1.37	0.000359	1.23	0.0119	1.3	0.0018	1.39	0.000122
Mm.259609	Prrg4	Proline rich Gla (G-carboxyglutamic acid) 4 (transmembrane)	3.55	3.47e-11	1.55	0.00192	1.14	0.325	1.12	0.408	-1	0.986
Mm.34580	Tbk1	TANK-binding kinase 1	2.32	3.29e-09	1.6	0.000106	1.43	0.00197	1.43	0.00157	1.58	9.04e-05
Mm.6720	Kctd9	Potassium channel tetramerisation domain containing 9	2.06	1.03e-06	1.51	0.00231	1.57	0.000717	1.52	0.00144	1.69	8.56e-05
Mm.479544			2.06	1.23e-11	1.71	2.12e-08	1.47	9.61e-06	1.52	1.85e-06	1.58	2.45e-07
Mm.244236	Pkn2	Protein kinase N2	2.13	5.3e-07	1.36	0.0211	1.48	0.00323	1.56	0.000929	1.8	2.48e-05
Mm.260433	Ptpn2	Protein tyrosine phosphatase, non-receptor type 2	3.42	4.74e-13	1.28	0.0327	1.25	0.0423	1.21	0.0775	1.17	0.136
Mm.34087	Fnip1	Folliculin interacting protein 1	2.94	2.19e-05	1.55	0.0681	1.22	0.381	1.05	0.822	1.57	0.0432
Mm.112824	Foxn2	Forkhead box N2	2.02	0.000188	1.56	0.0163	1.55	0.0145	1.34	0.0878	1.85	0.000535
Mm.254027	Cln8	Ceroid-lipofuscinosis, neuronal 8	3.57	4.76e-15	1.33	0.00536	-1.12	0.255	-1.16	0.134	1.13	0.207
Mm.21288	Ell2	Elongation factor RNA polymerase II 2	2.39	9.7e-08	1.97	1.04e-05	1.43	0.0112	1.33	0.0368	1.18	0.206
Mm.297862	Dnajc21	DnaJ (Hsp40) homolog, subfamily C, member 21	3.22	5.33e-09	1.57	0.00704	1.28	0.126	1.07	0.67	1.16	0.343
Mm.476803			3.45	1.28e-19	1.42	2.07e-06	1.28	0.000309	1.07	0.255	1.07	0.289
Mm.326945	Trim34a	Tripartite motif-containing 34A	2.19	5.92e-06	1.53	0.00732	1.41	0.0241	1.66	0.00127	1.5	0.00663
Mm.29424	Fam53c	Family with sequence similarity 53, member C	2.34	8.04e-11	1.46	0.000289	1.41	0.000759	1.51	8.3e-05	1.5	6.26e-05
Mm.479154	Zfp106	zinc finger protein 106	2.04	1.44e-09	1.77	1.71e-07	1.62	4.05e-06	1.42	0.000318	1.37	0.00105
Mm.23790	Hipk2	Homeodomain interacting protein kinase 2	2.01	6.64e-12	1.65	1.87e-08	1.46	3.03e-06	1.37	4.82e-05	1.72	2.33e-09
Mm.36756	Hsdl1	Hydroxysteroid dehydrogenase like 1	2.16	4.12e-10	1.31	0.00633	1.43	0.00039	1.47	0.000117	1.83	6.05e-08
Mm.341776	4933426M11Rik	RIKEN cDNA 4933426M11 gene	2.29	1.17e-06	1.46	0.0132	1.19	0.23	1.24	0.14	2	1.77e-05
Mm.119646	Tab3	TGF-beta activated kinase 1/MAP3K7 binding protein 3	2.06	0.000219	1.16	0.429	1.49	0.0283	1.53	0.0194	1.92	0.000442
Mm.27082	Atp6v1h	ATPase, H+ transporting, lysosomal V1 subunit H	2.87	2.57e-14	1.49	4.52e-05	1.17	0.0747	1.2	0.0401	1.43	0.000117
Mm.271719	Wdr55	WD repeat domain 55	2.07	3.08e-11	1.64	2.53e-07	1.59	7.87e-07	1.43	3.95e-05	1.43	3.55e-05
Mm.440876	AI607873	Expressed sequence AI607873	3.85	2.85e-09	1.06	0.762	-1.11	0.517	1.03	0.876	-1.11	0.502
Mm.28753	Eif1b	Eukaryotic translation initiation factor 1B	2.52	2.8e-13	1.55	6.58e-06	1.29	0.00375	1.31	0.00181	1.45	5.74e-05
Mm.479541	Rod1	ROD1 regulator of differentiation 1 (S. pombe)	2	0.000147	1.62	0.00599	1.65	0.00403	1.43	0.0322	1.42	0.0339
Mm.150701	Psmg2	Proteasome (prosome, macropain) assembly chaperone 2	2.11	4.42e-09	1.34	0.0056	1.32	0.00673	1.52	9.85e-05	1.82	2.53e-07
Mm.24789	Pak1ip1	PAK1 interacting protein 1	2	5.71e-13	1.32	9.06e-05	1.43	1.56e-06	1.54	3.09e-08	1.82	1.54e-11
Mm.344831	Ugdh	UDP-glucose dehydrogenase	2.6	3.63e-11	1.34	0.00795	1.39	0.0022	1.03	0.778	-1.75	2.72e-06
Mm.259969	Lysmd3	LysM, putative peptidoglycan-binding, domain containing 3	2.3	0.000118	2	0.00109	1.45	0.0612	1.11	0.607	1.23	0.268
Mm.341608	Rffl	Ring finger and FYVE like domain containing protein	2.22	8.57e-14	1.58	6.13e-08	1.54	1.36e-07	1.43	4.41e-06	1.3	0.000323
Mm.3863	Por	P450 (cytochrome) oxidoreductase	2.73	1.52e-10	1.81	7.75e-06	-1.09	0.455	-1.28	0.0398	-1.16	0.205
Mm.319684	Ints6	Integrator complex subunit 6	2.38	5.86e-05	1.66	0.013	1.38	0.119	1.21	0.332	1.43	0.0619
Mm.387293	Tbc1d8	TBC1 domain family, member 8	2.33	5.62e-09	1.84	5.07e-06	1.45	0.00211	1.28	0.0346	1.13	0.286
Mm.273339	4930583H14Rik	RIKEN cDNA 4930583H14 gene	2.63	1.46e-10	1.89	9.87e-07	1.05	0.687	-1.11	0.348	-1.33	0.00769
Mm.288477	Psme3	Proteaseome (prosome, macropain) 28 subunit, 3	2	6.61e-12	1.46	3.56e-06	1.51	7.55e-07	1.49	1.24e-06	1.54	2.2e-07
Mm.260209	Tbce	Tubulin-specific chaperone E	2.29	2.01e-08	1.19	0.169	1.26	0.0555	1.54	0.000604	1.71	4.67e-05
Mm.41417	Glmn	Glomulin, FKBP associated protein	2.34	2.35e-07	1.11	0.486	1.32	0.0454	1.56	0.00143	1.66	0.000351
Mm.478279	Bri3	brain protein I3	2.02	3.97e-11	1.39	0.000126	1.27	0.0032	1.36	0.000297	1.94	1.36e-10
Mm.23528	Pus1	Pseudouridine synthase 1	2.25	4.69e-12	1.38	0.000284	1.36	0.000372	1.3	0.00169	1.68	9.64e-08
Mm.323358	Tmem184b	Transmembrane protein 184b	2.21	4.94e-10	1.49	0.000168	1.43	0.000469	1.4	0.000896	1.42	0.000378
Mm.273142	Gde1	Glycerophosphodiester phosphodiesterase 1	2.84	5.83e-15	1.85	3.21e-09	1.09	0.291	-1.11	0.177	1.05	0.538
Mm.324032	Lonrf1	LON peptidase N-terminal domain and ring finger 1	2.55	2.31e-06	1.3	0.137	1.28	0.15	1.3	0.118	1.5	0.0153
Mm.202727	Nampt	Nicotinamide phosphoribosyltransferase	3.22	1.75e-14	1.52	5.7e-05	1.16	0.109	1.01	0.882	-1.01	0.916
Mm.9852	Atg12	Autophagy-related 12 (yeast)	2.19	1.67e-16	1.5	4.69e-09	1.37	8.19e-07	1.45	2.27e-08	1.4	1.58e-07
Mm.458546	Mus musculus	Transcribed locus	2.93	1.14e-10	1.69	9.57e-05	1.14	0.279	-1.09	0.486	1.02	0.872
Mm.280559	Tmem106a	Transmembrane protein 106A	2.02	5.36e-11	1.73	1.9e-08	1.5	4.88e-06	1.42	3.74e-05	1.09	0.255
Mm.382	Dlg1	Discs, large homolog 1 (Drosophila)	2.03	2.43e-08	1.55	8.99e-05	1.35	0.00455	1.34	0.00436	1.47	0.000297
Mm.477724			2.39	3.97e-06	1.43	0.04	-1.02	0.916	1.31	0.0952	1.57	0.00608
Mm.158936	Nt5c3	5'-nucleotidase, cytosolic III	2.11	1.04e-12	1.49	8.77e-07	1.39	1.49e-05	1.4	1.06e-05	1.33	8.55e-05
Mm.1061	Fdx1	Ferredoxin 1	2.42	1.9e-17	1.72	1.14e-11	1.15	0.0134	-1.03	0.597	-1.39	1.07e-06
Mm.381165	Pcgf5	Polycomb group ring finger 5	2.28	1.35e-14	1.43	3.94e-06	1.31	0.000138	1.35	3.39e-05	1.33	5.83e-05
Mm.287173	Wee1	WEE 1 homolog 1 (S. pombe)	2.11	2.37e-12	1.69	1.22e-08	1.5	1.81e-06	1.24	0.0039	1.12	0.111
Mm.3506	Arg2	Arginase type II	3.26	4.29e-07	1.07	0.754	-1.11	0.6	-1.07	0.721	-1.15	0.459
Mm.86564	Sdad1	SDA1 domain containing 1	2.23	5.83e-15	1.44	8e-07	1.26	0.00051	1.29	0.000167	1.44	5.65e-07
Mm.464851	Mus musculus	Transcribed locus	2.06	1.18e-07	1.39	0.0062	1.22	0.0786	1.44	0.0018	1.53	0.000326
Mm.255877	Papola	Poly (A) polymerase alpha	2.23	9.37e-08	1.49	0.00252	1.27	0.058	1.24	0.0767	1.4	0.00602
Mm.404309	Mus musculus	Transcribed locus	2.92	2.06e-10	1.23	0.107	-1.07	0.564	-1.08	0.533	-1.33	0.0182
Mm.442654	Mus musculus	Transcribed locus	3.28	1.32e-09	-1.01	0.963	-1.12	0.457	-1.15	0.346	-1.07	0.636
Mm.19669	Pfkfb3	6-phosphofructo-2-kinase/fructose-2,6-biphosphatase 3	2.73	3.41e-11	1.53	0.000318	1.18	0.137	1.06	0.566	1.12	0.284
Mm.39265	0610010K14Rik	RIKEN cDNA 0610010K14 gene	2.15	1.46e-06	1.24	0.138	1.31	0.0511	1.44	0.00939	1.48	0.00446
Mm.196219	Tipin	Timeless interacting protein	2.15	1.1e-11	1.35	0.000418	1.38	0.000144	1.4	7.23e-05	1.33	0.000477
Mm.399997	Slc12a2	Solute carrier family 12, member 2	2.78	9.58e-11	1.16	0.211	1.1	0.394	1.16	0.191	1.41	0.00322
Mm.88053	Wdr34	WD repeat domain 34	2.13	1.42e-07	1.19	0.159	1.18	0.174	1.43	0.00298	1.68	4.81e-05
Mm.209903	Atf2	Activating transcription factor 2	2.14	4.51e-07	1.35	0.0236	1.46	0.00455	1.32	0.0305	1.29	0.0401
Mm.300795	Nfkbil1	Nuclear factor of kappa light polypeptide gene enhancer in B-cells inhibitor-like 1	2.1	1.04e-06	1.23	0.131	1.14	0.338	1.39	0.0132	1.67	0.000178
Mm.386792	Rnf115	Ring finger protein 115	2.03	6.41e-08	1.51	0.000424	1.34	0.00828	1.26	0.0308	1.39	0.00264
Mm.260988	Slc7a11	Solute carrier family 7 (cationic amino acid transporter, y+ system), member 11	2.54	1.17e-07	1.49	0.0101	1.14	0.387	1.16	0.319	1.16	0.307
Mm.180546	Ormdl3	ORM1-like 3 (S. cerevisiae)	2.91	6.44e-11	1.32	0.0258	1.07	0.595	1.08	0.505	1.1	0.423
Mm.242379	Bcap29	B-cell receptor-associated protein 29	2.45	4.94e-06	1.22	0.255	1.17	0.364	1.27	0.158	1.34	0.0717
Mm.30151	A2m	Alpha-2-macroglobulin	2.44	0.00139	1.55	0.1	1.1	0.73	1.24	0.403	1.1	0.718
Mm.33808	Galnt2	UDP-N-acetyl-alpha-D-galactosamine:polypeptide N-acetylgalactosaminyltransferase 2	2.14	7.18e-14	1.44	1.89e-06	1.24	0.00183	1.22	0.00371	1.38	7.16e-06
Mm.270647	Slc39a14	Solute carrier family 39 (zinc transporter), member 14	2.32	6e-12	1.19	0.0485	-1.13	0.158	-1.24	0.0115	-1.52	6.15e-06
Mm.286149	Znrf2	Zinc and ring finger 2	2.17	2.43e-10	1.49	9.62e-05	1.43	0.000247	1.24	0.0193	1.07	0.433
Mm.291131	Xaf1	XIAP associated factor 1	2.06	1.12e-08	1.66	5.17e-06	1.24	0.0285	1.33	0.0041	1.09	0.362
Mm.26237	Cry1	Cryptochrome 1 (photolyase-like)	2.22	3.49e-06	1.53	0.00716	1.02	0.892	-1.2	0.228	1.39	0.0249
Mm.314757	Gcnt2	Glucosaminyl (N-acetyl) transferase 2, I-branching enzyme	2.01	7.96e-12	1.52	8.2e-07	1.33	0.000219	1.26	0.00166	1.24	0.003
Mm.444918	Mus musculus	Transcribed locus	2.1	1.69e-09	1.39	0.00108	1.38	0.00121	1.27	0.0123	1.2	0.0515
Mm.7233	Cpeb2	Cytoplasmic polyadenylation element binding protein 2	2.02	0.0171	1.46	0.204	1.1	0.761	-1.08	0.803	1.68	0.0584
Mm.134053	Mfsd7b	Major facilitator superfamily domain containing 7B	2.14	2.9e-09	1.16	0.139	1.14	0.173	1.29	0.00998	1.6	2e-05
Mm.45044	Srf	Serum response factor	2.1	5.76e-12	1.28	0.00214	1.2	0.0185	1.16	0.0479	1.59	3.6e-07
Mm.446199	Mus musculus	Transcribed locus, strongly similar to XP_857309.1 PREDICTED: similar to poly(rC) binding protein 2 isoform 3 [Canis familiaris]	2.19	3.03e-07	-1.07	0.615	-1.27	0.063	-1.32	0.0285	-1.44	0.00416
Mm.2212	P4ha1	Procollagen-proline, 2-oxoglutarate 4-dioxygenase (proline 4-hydroxylase), alpha 1 polypeptide	2.05	2.84e-10	1.36	0.00103	1.08	0.355	1.11	0.204	1.67	2.89e-07
Mm.271296	Tyw1	TRNA-yW synthesizing protein 1 homolog (S. cerevisiae)	2.19	5.54e-14	1.41	5.39e-06	1.26	0.00109	1.22	0.00324	1.19	0.00748
Mm.397472	Mus musculus	Transcribed locus	2.07	1.59e-09	1.21	0.052	-1.24	0.0244	-1.4	0.000866	-1.34	0.00284
Mm.21549	Hspb8	Heat shock protein 8	2.3	5.15e-14	1.37	5.57e-05	1.1	0.196	1.1	0.191	1.35	6.58e-05
Mm.34316	Arid5a	AT rich interactive domain 5A (MRF1-like)	2.53	2.92e-09	1.27	0.0593	-1.01	0.913	1.11	0.391	-1.25	0.0596
Mm.260009	Nsun2	NOL1/NOP2/Sun domain family member 2	2.17	1.72e-11	1.3	0.00255	1.13	0.13	1.17	0.0546	1.38	0.000171
Mm.29482	Cldnd1	Claudin domain containing 1	2.28	5.23e-10	1.22	0.0601	1.06	0.55	1.16	0.128	1.38	0.0018
Mm.390576	Lyrm4	LYR motif containing 4	2.04	1.79e-08	1.45	0.000788	1.27	0.0233	1.18	0.114	1.16	0.133
Mm.198803	Ugcg	UDP-glucose ceramide glucosyltransferase	2.44	6.88e-08	1.37	0.0249	1.1	0.479	1.06	0.67	1.09	0.518
Mm.259688	Tmem87b	Transmembrane protein 87B	2.48	4.54e-14	1.35	0.000263	1.05	0.505	-1.02	0.805	-1.15	0.0475
Mm.20634	Coq7	Demethyl-Q 7	2.17	4e-14	1.52	7.22e-08	1.2	0.00681	1.12	0.0752	-1.02	0.756
Mm.45019	Acer2	Alkaline ceramidase 2	2.04	9.72e-11	1.17	0.0659	-1.05	0.588	1.02	0.807	-1.75	1.99e-08
Mm.458517	Irgm2	Immunity-related GTPase family M member 2	2.02	0.000201	1.24	0.234	1.02	0.896	1.01	0.948	-1.66	0.00428
Mm.248445	Trim25	Tripartite motif-containing 25	2.09	3.73e-10	1.51	2.46e-05	1.21	0.0295	1.11	0.217	1.01	0.877
Mm.238044	Irx3	Iroquois related homeobox 3 (Drosophila)	2.1	0.00271	1.22	0.417	-1.02	0.944	1.2	0.436	1.31	0.221
Mm.295212	Rnf217	Ring finger protein 217	2.18	1.72e-10	1.62	4e-06	-1.02	0.815	-1.02	0.838	-1.01	0.942
Mm.290242	Pop7	Processing of precursor 7, ribonuclease P family, (S. cerevisiae)	2.03	6.35e-09	1.25	0.0261	1.05	0.614	1.12	0.233	1.37	0.00125
Mm.309053	Smg1	SMG1 homolog, phosphatidylinositol 3-kinase-related kinase (C. elegans)	2.29	1.46e-09	1.26	0.0275	1.01	0.958	1.07	0.497	1.18	0.084
Mm.103812	Rad18	RAD18 homolog (S. cerevisiae)	2.14	1.25e-13	1.15	0.0408	1.07	0.336	1.17	0.0168	1.14	0.0492
Mm.428905	1700017B05Rik	RIKEN cDNA 1700017B05 gene	2.07	9.06e-08	1.28	0.0395	-1.01	0.952	1.02	0.853	1.24	0.051
Mm.6215	Fosl1	Fos-like antigen 1	2.1	2.51e-10	1.15	0.129	1.05	0.604	1.09	0.339	1.22	0.0202
Mm.402077	Mus musculus	Transcribed locus	2.15	0.00158	1.07	0.792	1.1	0.69	1.1	0.7	1.16	0.506
Mm.159915	Dcaf8	DDB1 and CUL4 associated factor 8	2.1	3.99e-11	1.32	0.00125	-1.02	0.836	-1.01	0.902	-1.08	0.352
Mm.26147	Bach1	BTB and CNC homology 1	2.1	0.000211	-1	0.997	1	1	1.21	0.292	1.21	0.275
Mm.4538	Lbr	Lamin B receptor	2.05	4.75e-08	1.13	0.292	1.14	0.227	1.05	0.666	-1.14	0.22
Mm.29254	Igfbp3	Insulin-like growth factor binding protein 3	-2.07	0.0071	3.07	2.69e-05	9.86	6.99e-12	14.14	1.22e-13	11.19	1.05e-12
Mm.44176	Efemp1	Epidermal growth factor-containing fibulin-like extracellular matrix protein 1	-2.4	0.000131	-2	0.00159	6.71	1.77e-11	12.14	1.22e-14	11.9	9.58e-15
Mm.290727	2810007J24Rik	RIKEN cDNA 2810007J24 gene	-6.66	5.22e-13	-80.74	3.16e-23	-164.52	2.81e-25	-224.01	5.41e-26	-238.75	1.82e-26
Mm.29110	Ces1f	Carboxylesterase 1F	-6.05	1.55e-14	-73.17	8.98e-26	-161.56	5.76e-28	-220.22	1.56e-28	-235.09	8.88e-29
Mm.2118	Rgn	Regucalcin	-3.25	1.72e-07	-25.62	1.09e-18	-112.37	1.58e-23	-181.61	1.83e-24	-262.94	1.37e-25
Mm.26741	Ugt2b1	UDP glucuronosyltransferase 2 family, polypeptide B1	-3.07	4.66e-05	-14.08	7.81e-13	-51.83	1.25e-17	-153.71	1.86e-20	-356.67	2.73e-22
Mm.292803	Ces1d	Carboxylesterase 1D	-3.11	5.53e-06	-24.31	1.84e-16	-131.61	6.4e-22	-181.74	8.63e-23	-205.33	1.94e-23
Mm.299	Inmt	Indolethylamine N-methyltransferase	-9.47	2.66e-12	-105.07	1.7e-21	-123.54	4.91e-22	-145.88	1.75e-22	-157.11	6.26e-23
Mm.21806	Elovl3	Elongation of very long chain fatty acids (FEN1/Elo2, SUR4/Elo3, yeast)-like 3	-19.47	3.46e-15	-108.23	4.76e-21	-137.23	8.12e-22	-120.96	1.39e-21	-149.68	1.92e-22
Mm.4515	Cyp2f2	Cytochrome P450, family 2, subfamily f, polypeptide 2	-3.12	3.21e-09	-18.04	6.56e-20	-23.68	4.12e-21	-56.51	3.03e-24	-351.46	6.03e-28
Mm.439709	Hpd	4-hydroxyphenylpyruvic acid dioxygenase	-3.51	6.2e-08	-11.99	4.11e-15	-23.66	3.76e-18	-83.36	3.08e-22	-247.53	1.02e-24
Mm.20889	Cyp8b1	Cytochrome P450, family 8, subfamily b, polypeptide 1	-39.23	3.14e-26	-52.39	2.31e-27	-60.9	5.76e-28	-59.93	5.05e-28	-67.86	1.5e-28
Mm.272223	Slco1b2	Solute carrier organic anion transporter family, member 1b2	-12.28	2.06e-17	-29.33	2.03e-21	-44.3	4.56e-23	-82.68	4.29e-25	-110.37	3.5e-26
Mm.13000	Hal	Histidine ammonia lyase	-13.26	9.97e-17	-42.09	3.32e-21	-54.81	2.63e-22	-69.88	5.91e-23	-96.76	3.08e-24
Mm.439855	Abcb11	ATP-binding cassette, sub-family B (MDR/TAP), member 11	-15.56	7.15e-18	-35.13	2.69e-21	-38.47	8.44e-22	-63.89	2.03e-23	-122	2.47e-25
Mm.300	Car3	Carbonic anhydrase 3	-17.89	1.19e-20	-43.78	1.27e-24	-53.87	2.15e-25	-56.07	1.15e-25	-89.78	2.4e-27
Mm.218561	Keg1	Kidney expressed gene 1	-33.59	3.62e-22	-52.71	8.61e-24	-37.12	8.27e-23	-50.06	5.49e-24	-85.53	9.59e-26
Mm.341781	Slc10a1	Solute carrier family 10 (sodium/bile acid cotransporter family), member 1	-8.44	5.91e-15	-12.16	9.93e-17	-26.61	3.01e-20	-64.04	2.3e-23	-147.67	1.37e-25
Mm.148342	Dio1	Deiodinase, iodothyronine, type I	-10.62	9.47e-13	-35.12	9.8e-18	-44.78	1.22e-18	-60.59	8.31e-20	-92.46	2.38e-21
Mm.29738	Apoa5	Apolipoprotein A-V	-17.67	8.74e-17	-25.66	2.44e-18	-39.46	4.55e-20	-67.07	1.44e-21	-92.02	9e-23
Mm.212983	Ces2a	Carboxylesterase 2A	-2.25	4.99e-05	-4.19	1.19e-09	-10.97	1.83e-15	-36.17	5.81e-20	-183	1.02e-24
Mm.379402	Acaa1b	Acetyl-Coenzyme A acyltransferase 1B	-4.33	1.67e-08	-47.84	1.2e-19	-55.34	3.37e-20	-55.5	2.59e-20	-57.3	2.23e-20
Mm.20108	Aox3	Aldehyde oxidase 3	-16.61	2.38e-16	-16.63	2.61e-16	-15.17	5.37e-16	-30.06	6.59e-19	-119.64	1.91e-22
Mm.30102	Gls2	Glutaminase 2 (liver, mitochondrial)	-6.65	1.21e-14	-18.8	5.87e-20	-30.05	4.91e-22	-48.17	1.12e-23	-89.3	2.99e-25
Mm.381253	Mus musculus	Transcribed locus	-25	1.33e-12	-13.26	3.34e-10	-26.33	6.01e-13	-59.02	1.77e-15	-61	5.78e-16
Mm.125110	Sucnr1	Succinate receptor 1	-40.76	3.53e-26	-40.31	2.68e-26	-32.93	1.31e-25	-35.29	6.33e-26	-35.1	4.21e-26
Mm.22720	Ces1g	Carboxylesterase 1G	-3.12	1.95e-08	-12.43	4.05e-17	-30.86	4.08e-21	-54.51	8.09e-23	-73.53	5.47e-24
Mm.290079	Serpina6	Serine (or cysteine) peptidase inhibitor, clade A, member 6	-5.04	7.69e-11	-28.44	3.87e-19	-39.92	1.51e-20	-43.83	4.48e-21	-54.4	7.63e-22
Mm.29395	Gnmt	Glycine N-methyltransferase	-2.32	9.6e-08	-9.71	9.56e-19	-19.13	5.11e-22	-42.16	5.72e-25	-97.19	4.23e-27
Mm.18064	G6pc	Glucose-6-phosphatase, catalytic	-17.07	3.75e-15	-31.41	2.34e-17	-36.53	6.38e-18	-35.43	4.17e-18	-44.58	4.28e-19
Mm.63490	Ces1e	Carboxylesterase 1E	-3.59	5.61e-11	-18.64	8.26e-21	-37.23	1.41e-23	-44.83	2.25e-24	-57.53	1.58e-25
Mm.442553	Mus musculus	Transcribed locus	-3.93	8.26e-09	-16.04	8.7e-17	-39.76	1.9e-20	-45.43	5.11e-21	-56.35	5.48e-22
Mm.28398	Fabp2	Fatty acid binding protein 2, intestinal	-3.29	5.47e-09	-17.11	6.92e-19	-21.77	3.73e-20	-42.18	1.77e-22	-76.57	2.04e-24
Mm.232636	Apol7a	Apolipoprotein L 7a	-13.39	3.47e-14	-13.37	8.39e-14	-16.59	4.37e-15	-34.84	4.48e-18	-81.05	5.31e-21
Mm.2611	Otc	Ornithine transcarbamylase	-4.07	4.09e-14	-12.22	1.12e-21	-16.05	4.17e-23	-32.03	6.64e-26	-94.25	1.5e-28
Mm.200370	Upp2	Uridine phosphorylase 2	-14.96	5.02e-18	-28.53	5.76e-21	-36.4	5.11e-22	-36.82	3.55e-22	-40.25	9e-23
Mm.276414	Pigr	Polymeric immunoglobulin receptor	-3.49	1.07e-05	-7.85	6.02e-10	-10.53	2.46e-11	-18.24	7.73e-14	-116.33	1.6e-18
Mm.7457	Agxt	Alanine-glyoxylate aminotransferase	-6.38	4.04e-14	-18.65	6.8e-20	-30.89	5.12e-22	-38.76	8.38e-23	-51.3	4.91e-24
Mm.100741	Slc47a1	Solute carrier family 47, member 1	-14.15	5.68e-18	-15.26	2.66e-18	-18.53	2.83e-19	-37.8	3.06e-22	-56.66	1.29e-23
Mm.329866	Cyp2c44	Cytochrome P450, family 2, subfamily c, polypeptide 44	-3.31	1.48e-06	-10.59	4.29e-13	-16.24	3.89e-15	-27.21	3.44e-17	-78.02	2.8e-20
Mm.358794	Hrg	Histidine-rich glycoprotein	-2.89	1.78e-11	-8.58	5.49e-20	-13.75	2.21e-22	-21.55	2.6e-24	-86.03	4.12e-28
Mm.38887	Hacl1	2-hydroxyacyl-CoA lyase 1	-19.85	1.2e-29	-18.68	2.87e-29	-22.5	3.51e-30	-30.4	1.67e-31	-39.64	5.52e-32
Mm.26634	Hao1	Hydroxyacid oxidase 1, liver	-8.01	1.02e-15	-5.01	1.31e-12	-5.68	1.45e-13	-14.66	8.05e-19	-96.58	2.31e-24
Mm.391729	Mus musculus	Transcribed locus	-23.13	1.16e-16	-13.51	2.39e-14	-12.35	5.65e-14	-16.53	1.71e-15	-62.01	3.6e-20
Mm.262635	Akr1d1	Aldo-keto reductase family 1, member D1	-14.09	5.24e-18	-21.57	7.49e-20	-21.35	6.94e-20	-30.58	2.21e-21	-39.31	1.7e-22
Mm.28585	Thrsp	Thyroid hormone responsive SPOT14 homolog (Rattus)	-4.24	8.05e-12	-12.87	1.18e-18	-20.62	8.28e-21	-30.22	2.78e-22	-55.23	5.19e-24
Mm.479600	Acsm1	acyl-CoA synthetase medium-chain family member 1	-5.47	4.52e-13	-26.6	7.28e-21	-19.53	7.82e-20	-26.19	4.22e-21	-45.1	3.26e-23
Mm.372587	Mus musculus	Transcribed locus	-27.57	3.58e-23	-19.55	7.29e-22	-19.02	7.26e-22	-26.83	1.83e-23	-24.81	1.88e-23
Mm.30100	Haao	3-hydroxyanthranilate 3,4-dioxygenase	-7.1	6.25e-14	-21.92	2.27e-19	-23.22	1.11e-19	-31.22	7.1e-21	-34.31	2.14e-21
Mm.244518	Amdhd1	Amidohydrolase domain containing 1	-12.83	2.1e-18	-18.85	3.51e-20	-17.26	8.54e-20	-24.05	2.42e-21	-38.5	2.86e-23
Mm.26794	Ugt2a1	UDP glucuronosyltransferase 2 family, polypeptide A1	-2.62	7.38e-09	-5.97	7.42e-16	-9.61	6.75e-19	-18.22	4.01e-22	-73.88	1.1e-26
Mm.185183	Acsm5	Acyl-CoA synthetase medium-chain family member 5	-19.45	1.06e-19	-13.88	3.51e-18	-14.99	1e-18	-21.54	2.41e-20	-35.86	1.11e-22
Mm.26719	Hsd17b6	Hydroxysteroid (17-beta) dehydrogenase 6	-4.63	2.39e-05	-16.23	1.53e-10	-25.43	3.39e-12	-27.9	1.24e-12	-30.87	3.8e-13
Mm.14064	Mat1a	Methionine adenosyltransferase I, alpha	-9.35	7.63e-13	-24.08	8.18e-17	-15.49	3.67e-15	-15.82	2.58e-15	-37.56	1.12e-18
Mm.36341	Mus musculus	Transcribed locus	-10.89	4.69e-18	-12.76	9.8e-19	-13.06	5.16e-19	-18.86	7.84e-21	-45.86	2.98e-24
Mm.197638	C8a	Complement component 8, alpha polypeptide	-2.76	1.23e-07	-8.44	1.89e-15	-5.17	1.83e-12	-7.84	2.95e-15	-75.08	1.36e-24
Mm.77133	Aspg	Asparaginase homolog (S. cerevisiae)	-6.51	1.78e-12	-13.66	1.82e-16	-19.89	3.28e-18	-25.73	4.57e-19	-32.59	3.12e-20
Mm.87072	C8b	Complement component 8, beta polypeptide	-2.53	3.82e-10	-4.32	2.71e-15	-7.27	3.89e-19	-15.15	5.91e-23	-64.49	2.31e-26
Mm.259315	Abat	4-aminobutyrate aminotransferase	-29.17	3e-19	-10.11	6.53e-15	-11.71	9.32e-16	-17.2	1.27e-17	-25.2	2.22e-19
Mm.2168	Hc	Hemolytic complement	-2.71	4.32e-08	-5.5	9.35e-14	-5.87	2.66e-14	-9.2	2.84e-17	-69.52	1.57e-24
Mm.439846	Apon	Apolipoprotein N	-6.71	1.57e-15	-3.23	5.47e-10	-3.91	1.32e-11	-7.86	1.43e-16	-69.45	5.12e-24
Mm.390017	Clec4g	C-type lectin domain family 4, member g	-18.16	2.48e-23	-18.3	1.91e-23	-17.64	2.25e-23	-15.04	9.17e-23	-21.58	1.46e-24
Mm.2567	Elovl2	Elongation of very long chain fatty acids (FEN1/Elo2, SUR4/Elo3, yeast)-like 2	-4.4	6.52e-10	-10.47	7.43e-15	-16.54	4.73e-17	-25.47	1.02e-18	-31.32	9.43e-20
Mm.355174	9130409I23Rik	RIKEN cDNA 9130409I23 gene	-7.46	2.06e-12	-14.12	1.3e-15	-19.87	3.3e-17	-21.79	9.98e-18	-24.79	2.03e-18
Mm.29125	Agxt2l1	Alanine-glyoxylate aminotransferase 2-like 1	-13.52	6.69e-19	-10.72	1.03e-17	-17.21	3.96e-20	-20.81	4.32e-21	-25.08	4.74e-22
Mm.151485	Paqr9	Progestin and adipoQ receptor family member IX	-22.92	4.98e-22	-11.23	4.14e-19	-11.63	2.22e-19	-18.67	1.05e-21	-20.78	2.08e-22
Mm.214923	BC089597	CDNA sequence BC089597	-2.52	6.37e-06	-9.59	1.21e-14	-19.77	4.09e-18	-23.74	5.53e-19	-29.33	4.65e-20
Mm.479651	Mus musculus	Transcribed locus	-20.19	1.17e-15	-22.89	3.77e-16	-14.58	2.59e-14	-10.76	6.52e-13	-14.44	1.58e-14
Mm.397442	Mus musculus	Transcribed locus, strongly similar to XP_001520637.1 PREDICTED: similar to tryptophan oxygenase, partial [Ornithorhynchus anatinus]	-17.64	4.01e-18	-10.49	1.31e-15	-10.26	1.42e-15	-13.52	5.51e-17	-29.87	1.22e-20
Mm.368563	3110049J23Rik	RIKEN cDNA 3110049J23 gene	-11.46	4.74e-16	-13.71	8.97e-17	-12.98	1.25e-16	-18.04	2.74e-18	-24.65	9.98e-20
Mm.337232	Mettl7b	Methyltransferase like 7B	-8.74	5.61e-18	-6.06	1.19e-15	-6.89	1.47e-16	-16.07	9.67e-21	-42.79	4.32e-24
Mm.250901	Cyp4a14	Cytochrome P450, family 4, subfamily a, polypeptide 14	-3.48	0.00755	-10.82	2.1e-06	-18.09	4.26e-08	-23.01	6.95e-09	-25.11	2.61e-09
Mm.90181	Aldh8a1	Aldehyde dehydrogenase 8 family, member A1	-13.44	9.93e-20	-6.32	1.82e-15	-9.86	3.28e-18	-15.99	8.99e-21	-34.35	5.02e-24
Mm.275974	Dpys	Dihydropyrimidinase	-15.11	1.28e-19	-10.26	1.07e-17	-9.55	2.27e-17	-15.49	5.39e-20	-28.24	1.65e-22
Mm.392107	Mus musculus	Transcribed locus	-17.73	8.1e-18	-16.72	1.6e-17	-11.08	1.67e-15	-14.34	4.86e-17	-17.68	3.37e-18
Mm.15537	Cyp1a2	Cytochrome P450, family 1, subfamily a, polypeptide 2	-3.39	7.49e-07	-13.02	5.42e-14	-31.79	7.27e-17	-20.71	5.11e-16	-8.41	2.31e-12
Mm.116761	Car5a	Carbonic anhydrase 5a, mitochondrial	-10.7	1.96e-20	-11.38	9e-21	-16.69	1.01e-22	-17.68	3.79e-23	-19.01	8.84e-24
Mm.220362	Cfhr1	Complement factor H-related 1	-4.42	1.26e-08	-9.96	3.71e-13	-6.31	1.03e-10	-10	2.34e-13	-44.68	1.21e-19
Mm.30105	F13b	Coagulation factor XIII, beta subunit	-2.64	1.89e-05	-5.38	4.92e-10	-5.63	2.25e-10	-9.21	3.47e-13	-50.57	1.34e-19
Mm.28685	Sds	Serine dehydratase	-5.51	5.5e-12	-15.51	2.22e-17	-12.34	1.62e-16	-14.31	2.42e-17	-25.38	6.17e-20
Mm.266867	Mus musculus	Transcribed locus	-16.11	8.02e-12	-6.12	1.81e-07	-5.44	5.94e-07	-12.79	6.67e-11	-31.49	1.81e-14
Mm.281805	Mbl1	Mannose-binding lectin (protein A) 1	-3.77	2.75e-14	-7.45	3.78e-19	-6.68	1.67e-18	-9.16	1.55e-20	-43.66	1.09e-26
Mm.302724	Alas2	Aminolevulinic acid synthase 2, erythroid	-2.99	6.28e-09	-7.78	6.82e-16	-15.79	1.52e-19	-18.73	2.59e-20	-25.29	8.28e-22
Mm.210323	Acsl1	Acyl-CoA synthetase long-chain family member 1	-13.51	5.99e-23	-7.81	2.97e-20	-11.66	1.46e-22	-16.5	2.46e-24	-20.52	1.72e-25
Mm.158750	Adh4	Alcohol dehydrogenase 4 (class II), pi polypeptide	-8.59	6.45e-21	-8.43	5.99e-21	-13.13	1.82e-23	-16.3	1.8e-24	-23.54	4.57e-26
Mm.325487	Ttc36	Tetratricopeptide repeat domain 36	-3.72	1.56e-10	-5.64	1.88e-13	-5.04	8.3e-13	-7.77	1.28e-15	-47.72	4.69e-23
Mm.18651	Aass	Aminoadipate-semialdehyde synthase	-2.58	7.9e-11	-3.26	3.7e-13	-8.07	2.72e-20	-17.06	1.22e-23	-38.86	1.57e-26
Mm.316000	Cyp7b1	Cytochrome P450, family 7, subfamily b, polypeptide 1	-3.3	1.8e-05	-12.11	3.26e-12	-11.88	3.01e-12	-15.48	2.15e-13	-26.07	2.07e-15
Mm.158717	Hsd3b3	Hydroxy-delta-5-steroid dehydrogenase, 3 beta- and steroid delta-isomerase 3	-12.36	8.59e-28	-11.33	2.31e-27	-12.46	5.76e-28	-14.89	1.03e-28	-17.48	2.18e-29
Mm.389860	Hamp2	Hepcidin antimicrobial peptide 2	-4.97	7.73e-11	-12.11	3.27e-16	-14.09	6.3e-17	-17.96	3.76e-18	-18.49	1.55e-18
Mm.27889	Nudt7	Nudix (nucleoside diphosphate linked moiety X)-type motif 7	-10.22	9.37e-23	-12.51	5.35e-24	-13.04	2.73e-24	-14.35	7.42e-25	-17.36	5.01e-26
Mm.277152	Nlrp12	NLR family, pyrin domain containing 12	-2.85	0.00033	-4.98	4.92e-07	-17.27	8.78e-13	-20.13	1.62e-13	-22.19	6.18e-14
Mm.371580	Sord	Sorbitol dehydrogenase	-5.2	5.15e-14	-8.13	1.01e-16	-7.41	2.4e-16	-12.74	1.74e-19	-33.29	3.24e-23
Mm.439721	G0s2	G0/G1 switch gene 2	-28.73	6.76e-23	-10.37	1.02e-19	-9.45	2.12e-19	-8.35	8.78e-19	-9.52	9.3e-20
Mm.27038	Slc17a3	Solute carrier family 17 (sodium phosphate), member 3	-15.35	1.09e-20	-9.62	1.32e-18	-9.34	1.7e-18	-13.07	1.84e-20	-18.77	3.05e-22
Mm.389654	LOC665792	Alpha-fetoprotein-like	-6.41	8.47e-20	-10.92	4.5e-23	-14.36	1.8e-24	-15.8	4.27e-25	-18.39	3.91e-26
Mm.426027	Cyp4f14	Cytochrome P450, family 4, subfamily f, polypeptide 14	-4.31	2.84e-11	-15.54	2.13e-18	-9.39	4.57e-16	-11.74	2.04e-17	-24.16	1.39e-20
Mm.290614	Cpn2	Carboxypeptidase N, polypeptide 2	-18.27	5.9e-19	-6	3.54e-13	-5.29	1.88e-12	-7.08	2.29e-14	-28.25	8.8e-21
Mm.24251	Cml2	Camello-like 2	-3.07	4.98e-09	-4.13	2.28e-11	-5.73	6.99e-14	-9.07	7.39e-17	-42.54	1.94e-23
Mm.255026	Acss2	Acyl-CoA synthetase short-chain family member 2	-7.98	1.04e-22	-9.71	5.44e-24	-10.88	1.22e-24	-13.76	9.2e-26	-21.42	5.81e-28
Mm.12900	F5	Coagulation factor V	-4.27	5.72e-10	-6.44	1.37e-12	-6.08	2.84e-12	-11.35	6.52e-16	-34.53	2.79e-20
Mm.440571	Slc26a1	Solute carrier family 26 (sulfate transporter), member 1	-2.54	6.93e-09	-2.09	1.14e-06	-5.06	7.19e-15	-9.91	3.95e-19	-41.77	7.19e-25
Mm.27335	Bbox1	Butyrobetaine (gamma), 2-oxoglutarate dioxygenase 1 (gamma-butyrobetaine hydroxylase)	-11.71	4.53e-20	-7.34	2.05e-17	-7.97	4.97e-18	-11.77	2.55e-20	-22.41	3.24e-23
Mm.103665	Slco1a1	Solute carrier organic anion transporter family, member 1a1	-4.87	7.65e-16	-11.35	1.12e-21	-13.92	6.39e-23	-14.58	2.59e-23	-15.93	6.01e-24
Mm.86373	Gchfr	GTP cyclohydrolase I feedback regulator	-3.88	1.12e-12	-8.15	1.2e-17	-9.05	2.9e-18	-14.32	2.71e-20	-24.91	9.13e-23
Mm.26722	Ndrg2	N-myc downstream regulated gene 2	-7.89	1.01e-13	-7.48	2.39e-13	-8.67	3e-14	-12.66	3.17e-16	-22.99	6.27e-19
Mm.2731	Pemt	Phosphatidylethanolamine N-methyltransferase	-2.87	4.31e-12	-8.36	2.8e-20	-10.56	9.4e-22	-15.78	9.52e-24	-22.12	2.96e-25
Mm.76757	Fam47e	Family with sequence similarity 47, member E	-2.7	0.000168	-4.49	2.38e-07	-12.68	1.05e-12	-18.11	2.94e-14	-21.19	5.93e-15
Mm.26462	Sgk2	Serum/glucocorticoid regulated kinase 2	-6.05	6.86e-17	-8.07	1.07e-18	-11.07	1.41e-20	-14.72	8.1e-22	-18.94	3.89e-23
Mm.13036	Cml1	Camello-like 1	-5.02	1.58e-16	-14.8	6.94e-23	-14.47	6.39e-23	-11.1	9.33e-22	-13.3	7.05e-23
Mm.100276	Rdh16	Retinol dehydrogenase 16	-5.17	5.17e-09	-11.46	2.32e-13	-12.32	9.59e-14	-13.54	2.43e-14	-16.08	2.86e-15
Mm.442909	Mus musculus	Transcribed locus	-4.34	1.25e-10	-8.57	3.42e-15	-9.38	9.26e-16	-14.98	6.56e-18	-21.18	1.3e-19
Mm.24030	Slc17a2	Solute carrier family 17 (sodium phosphate), member 2	-8.81	3.26e-16	-7.85	1.83e-15	-6.38	3.01e-14	-10.19	4e-17	-25.12	1.54e-21
Mm.272457	Mosc1	MOCO sulphurase C-terminal domain containing 1	-6.06	1.99e-18	-4.46	3.44e-16	-5.65	5.04e-18	-8.98	3.34e-21	-32.52	1.48e-26
Mm.13694	Oat	Ornithine aminotransferase	-4.56	4.77e-09	-5.84	1.58e-10	-13.49	5.83e-15	-17.2	5.25e-16	-15.39	1.06e-15
Mm.344148	Abca8a	ATP-binding cassette, sub-family A (ABC1), member 8a	-13.29	3.02e-15	-8.37	7.73e-13	-9.34	1.87e-13	-10.13	5.06e-14	-15.25	3.62e-16
Mm.387538	Slc22a7	Solute carrier family 22 (organic anion transporter), member 7	-4.15	9.01e-12	-10.37	1.41e-17	-12.44	1.4e-18	-14.22	2e-19	-15.01	6.75e-20
Mm.476916	Pglyrp2	peptidoglycan recognition protein 2	-2.3	6.63e-08	-2.44	1.91e-08	-2.59	4.31e-09	-4.38	7.3e-14	-43.5	4.18e-24
Mm.270525	Prodh2	Proline dehydrogenase (oxidase) 2	-2.77	8.72e-08	-8.36	1.38e-15	-10.33	9.93e-17	-13.88	2.86e-18	-18.91	5.17e-20
Mm.11249	Slco2b1	Solute carrier organic anion transporter family, member 2b1	-6.76	2.96e-19	-6.24	1.08e-18	-8.61	7.77e-21	-14	1.51e-23	-18.3	6.84e-25
Mm.26539	Cyp4f15	Cytochrome P450, family 4, subfamily f, polypeptide 15	-9.47	2.88e-18	-12.97	8.42e-20	-9.85	1.53e-18	-8.2	1.3e-17	-13.33	1.51e-20
Mm.293470	Bdh1	3-hydroxybutyrate dehydrogenase, type 1	-10.84	2.25e-18	-8.79	3.29e-17	-6.06	4.82e-15	-7.67	1.21e-16	-20.26	2.88e-21
Mm.202665	Rnase4	Ribonuclease, RNase A family 4	-2.41	9.81e-11	-10.03	2.32e-22	-12.94	1.09e-23	-11.78	1.81e-23	-16.39	4.6e-25
Mm.38330	Adck3	AarF domain containing kinase 3	-9.65	2.72e-21	-9.2	4.52e-21	-9.75	1.61e-21	-11.28	2.16e-22	-12.84	3.54e-23
Mm.157442	Hgd	Homogentisate 1, 2-dioxygenase	-6.31	1.85e-22	-7.02	2.9e-23	-8.36	1.82e-24	-10.51	6.85e-26	-19.68	1.49e-28
Mm.2019	Mrc1	Mannose receptor, C type 1	-10.82	2.31e-18	-11.79	1.02e-18	-9.17	1.95e-17	-7.6	2.13e-16	-12.41	1.78e-19
Mm.30221	Insig1	Insulin induced gene 1	-2.86	3.43e-09	-3.89	8.4e-12	-5.04	1.09e-13	-9.83	1.16e-17	-29.85	8.33e-22
Mm.258622	Tdo2	Tryptophan 2,3-dioxygenase	-11.94	1.15e-14	-5.19	4.05e-10	-4.61	2.33e-09	-5.9	3.88e-11	-23.55	4.1e-18
Mm.395196	Mus musculus	Transcribed locus	-3.58	1.49e-08	-6.56	1.27e-12	-11.39	1.42e-15	-11.68	6.68e-16	-17.16	5.63e-18
Mm.290044	Slc27a2	Solute carrier family 27 (fatty acid transporter), member 2	-5.2	3.27e-12	-4.94	9.73e-12	-4.59	2.86e-11	-7.95	6.16e-15	-27.38	1.11e-20
Mm.28100	Ehhadh	Enoyl-Coenzyme A, hydratase/3-hydroxyacyl Coenzyme A dehydrogenase	-6.02	2.66e-13	-4.92	6.91e-12	-8.74	2.2e-15	-13.19	1.05e-17	-17	5.21e-19
Mm.1593	Lcat	Lecithin cholesterol acyltransferase	-2.33	2.99e-07	-2.95	2.08e-09	-5.67	1.42e-14	-10.79	3.2e-18	-27.92	2.11e-21
Mm.409686	Mus musculus	Transcribed locus	-12	6.45e-18	-7.66	1.97e-15	-7.77	1.42e-15	-10.01	2.75e-17	-11.87	2.21e-18
Mm.197689	Clec2h	C-type lectin domain family 2, member h	-2.92	2.64e-07	-10.58	3.9e-16	-10.93	2.19e-16	-12	5.19e-17	-12.24	2.65e-17
Mm.348786	Afm	Afamin	-2.03	2.44e-08	-3.78	4.71e-15	-7.39	3.35e-20	-11.44	8.09e-23	-22.13	1.11e-25
Mm.19987	Dct	Dopachrome tautomerase	-2.66	5.93e-09	-6.79	2.22e-16	-10.83	3.72e-19	-13.02	2.78e-20	-12.77	1.79e-20
Mm.24724	Ppp1r3c	Protein phosphatase 1, regulatory (inhibitor) subunit 3C	-4.91	1.16e-12	-5.18	6.56e-13	-11.01	1.81e-17	-12.52	2.91e-18	-12.42	1.71e-18
Mm.346759	Nr0b2	Nuclear receptor subfamily 0, group B, member 2	-11.19	2.89e-20	-9.56	1.63e-19	-6.25	6.17e-17	-6.62	2.07e-17	-12.37	2e-21
Mm.2787	Amacr	Alpha-methylacyl-CoA racemase	-10.13	5.5e-24	-6.25	1.92e-21	-7.28	1.98e-22	-9.15	7.75e-24	-13.04	1.32e-25
Mm.21789	Dmgdh	Dimethylglycine dehydrogenase precursor	-3.25	3.17e-10	-4.4	1.15e-12	-4.51	6.94e-13	-7.19	3.4e-16	-26.04	7.63e-22
Mm.432526	Abhd15	Abhydrolase domain containing 15	-6.62	1.59e-18	-7.16	6.04e-19	-9.67	7.59e-21	-9.98	3.27e-21	-11.46	3.13e-22
Mm.6676	Cd5l	CD5 antigen-like	-9.4	3.27e-07	-11.4	7.28e-08	-12.08	4.36e-08	-9.28	3.04e-07	-2.34	0.0196
Mm.18625	Aqp1	Aquaporin 1	-10.29	9.62e-15	-7.72	4.19e-13	-4.91	2.28e-10	-3.67	2.18e-08	-17.9	1.4e-17
Mm.251196	Tmem30b	Transmembrane protein 30B	-4.97	6.95e-13	-5.09	7.05e-13	-7.02	5.01e-15	-10.02	4.08e-17	-16.88	1.15e-19
Mm.149720	Lifr	Leukemia inhibitory factor receptor	-4.3	2.62e-14	-7.24	6.43e-18	-8.18	8.35e-19	-10.28	3.15e-20	-13.96	6.22e-22
Mm.385180	Fmo5	Flavin containing monooxygenase 5	-9.98	1.32e-16	-2.12	1.66e-05	-2.67	1.13e-07	-5.45	2.25e-13	-23.61	4.8e-21
Mm.158320	Sdr9c7	4short chain dehydrogenase/reductase family 9C, member 7	-7.89	1.74e-21	-6.13	6.56e-20	-9.1	1.51e-22	-9.75	3.92e-23	-10.66	7.65e-24
Mm.112365	Mus musculus	Transcribed locus	-9.52	7.46e-21	-8.62	1.46e-20	-8.12	2.18e-20	-8.49	8.1e-21	-8.3	5.92e-21
Mm.222517	Dhtkd1	Dehydrogenase E1 and transketolase domain containing 1	-9.4	3.86e-19	-6.93	2.35e-17	-8.44	1.19e-18	-9.17	2.76e-19	-8.95	2.18e-19
Mm.63514	Abcc6	ATP-binding cassette, sub-family C (CFTR/MRP), member 6	-4.48	4.82e-15	-6.04	3.82e-17	-7.22	2.09e-18	-8.54	1.39e-19	-16.14	4.75e-23
Mm.289590	Abcg5	ATP-binding cassette, sub-family G (WHITE), member 5	-8.21	3.17e-17	-6.49	1.01e-15	-6.1	1.96e-15	-8.64	9.98e-18	-12.9	5.88e-20
Mm.24742	Pank1	Pantothenate kinase 1	-8.11	1.47e-19	-6.18	7.38e-18	-7.04	8.35e-19	-8.88	2.06e-20	-11.43	6.12e-22
Mm.82400	Colec10	Collectin sub-family member 10	-8.52	1.3e-20	-7.9	4.55e-20	-8.46	1.36e-20	-8.61	7.71e-21	-8.04	1.67e-20
Mm.330850	Psen2	Presenilin 2	-7.84	8.21e-24	-6.08	3.25e-22	-7.06	2.6e-23	-9.32	4.27e-25	-11.15	2.4e-26
Mm.253922	Sec14l2	SEC14-like 2 (S. cerevisiae)	-8.6	8.45e-19	-6.21	3.52e-17	-5.99	4.41e-17	-7.3	1.75e-18	-12.98	9.56e-22
Mm.305108	Retsat	Retinol saturase (all trans retinol 13,14 reductase)	-3.33	3.45e-09	-5.64	6.47e-13	-6.73	3.83e-14	-9.98	1.62e-16	-15.39	9.8e-19
Mm.423078	Fbp1	Fructose bisphosphatase 1	-3.26	2.05e-16	-3.11	8.53e-16	-5.21	1.49e-20	-5.29	9.76e-21	-24.15	7.11e-29
Mm.26207	Gulo	Gulonolactone (L-) oxidase	-3.15	9.04e-06	-2.46	0.000327	-6.78	3.22e-10	-11.68	9.18e-13	-16.68	2.06e-14
Mm.10742	Cyp4a10	Cytochrome P450, family 4, subfamily a, polypeptide 10	-2.83	1.18e-05	-5.77	2.31e-10	-6.63	3.25e-11	-10.89	5.87e-14	-14.59	1.74e-15
Mm.22702	Slc23a1	Solute carrier family 23 (nucleobase transporters), member 1	-3.85	1.97e-14	-4.38	2.08e-15	-8.02	1.21e-19	-10.82	1.79e-21	-13.55	8.79e-23
Mm.25612	Tfpi2	Tissue factor pathway inhibitor 2	-5.68	8.97e-17	-3.4	1.5e-12	-3.95	5.74e-14	-6.05	1.99e-17	-21.07	9.87e-24
Mm.391704	Phyh	Phytanoyl-CoA hydroxylase	-2.35	2.49e-08	-5.78	2.96e-16	-6.52	4.01e-17	-8.61	4.48e-19	-16.38	1.26e-22
Mm.57029	Cyp7a1	Cytochrome P450, family 7, subfamily a, polypeptide 1	-6.85	1.03e-15	-6.87	1.11e-15	-7.86	1.74e-16	-8.35	4.77e-17	-9.17	9.5e-18
Mm.88478	Aspdh	Aspartate dehydrogenase domain containing	-3.34	9.91e-14	-4.53	3e-16	-6.98	1.63e-19	-9.39	2.19e-21	-14.57	8.92e-24
Mm.594	Slc22a1	Solute carrier family 22 (organic cation transporter), member 1	-3.1	1.12e-11	-5.53	1.34e-16	-8	3.97e-19	-9.44	3.05e-20	-12.66	7.25e-22
Mm.27217	Kmo	Kynurenine 3-monooxygenase (kynurenine 3-hydroxylase)	-6.43	2.57e-22	-4.82	3.02e-20	-6.03	4.91e-22	-7.1	2.59e-23	-14.33	5.58e-27
Mm.227117	Slc30a10	Solute carrier family 30, member 10	-7.14	2.44e-21	-6.49	8.87e-21	-8.02	2.91e-22	-8.33	1.15e-22	-8.49	4.72e-23
Mm.451912	Srd5a1	Steroid 5 alpha-reductase 1	-8.4	1.96e-18	-5.93	3e-16	-6.89	2.41e-17	-7.67	3.75e-18	-8.87	4.21e-19
Mm.3077	Nr1i3	Nuclear receptor subfamily 1, group I, member 3	-6.3	1.66e-16	-5.78	7.08e-16	-7.31	1.57e-17	-8.12	2.66e-18	-10.03	9e-20
Mm.6609	Serpind1	Serine (or cysteine) peptidase inhibitor, clade D, member 1	-6.1	1.96e-15	-6.52	1.07e-15	-3.4	6.02e-11	-4.03	1.73e-12	-17.06	1.37e-20
Mm.227176	Slc3a1	Solute carrier family 3, member 1	-2.19	7.87e-07	-2.29	3.04e-07	-6.56	5.68e-16	-11.12	5.76e-19	-14.85	2.79e-20
Mm.337666	Mus musculus	Transcribed locus	-7.7	4.46e-21	-7.28	9.12e-21	-6.84	2.02e-20	-7.45	3.57e-21	-7.3	2.29e-21
Mm.441195	Upb1	Ureidopropionase, beta	-3.88	2.17e-15	-3.67	9.08e-15	-4.56	9.93e-17	-8.25	1.02e-20	-15.92	4.36e-24
Mm.34404	Sema4g	Sema domain, immunoglobulin domain (Ig), transmembrane domain (TM) and short cytoplasmic domain, (semaphorin) 4G	-13.07	3.37e-19	-4.18	4.55e-12	-4.13	6.07e-12	-5.27	3.99e-14	-9.22	8.16e-18
Mm.29981	Bhmt2	Betaine-homocysteine methyltransferase 2	-9.67	5.21e-19	-2.17	3.08e-07	-3.35	9.35e-12	-5.97	2.12e-16	-14.57	1.44e-21
Mm.393566	Mus musculus	Transcribed locus	-7.27	1.34e-18	-5.85	3.27e-17	-5.89	2.31e-17	-7.22	8.62e-19	-9.18	1.45e-20
Mm.52526	Ttc39c	Tetratricopeptide repeat domain 39C	-5.02	2.51e-22	-5.83	1.31e-23	-7.46	1.93e-25	-7.84	1.04e-25	-9.1	2.56e-26
Mm.33403	Entpd8	Ectonucleoside triphosphate diphosphohydrolase 8	-5.85	1.79e-18	-3.94	2.27e-15	-5.19	1.25e-17	-7.31	3.05e-20	-12.93	2.44e-23
Mm.281738	Pecr	Peroxisomal trans-2-enoyl-CoA reductase	-6.24	1.61e-22	-6.08	2.78e-22	-6.54	5.36e-23	-7.59	3.85e-24	-8.47	4.25e-25
Mm.335669	Uroc1	Urocanase domain containing 1	-4.83	1.01e-16	-4.94	7.75e-17	-5.06	4.07e-17	-7.69	4.37e-20	-12.2	2.9e-22
Mm.3489	Saa4	Serum amyloid A 4	-6.57	3.8e-16	-4.98	3.73e-14	-4.42	2.76e-13	-5.32	8e-15	-13.4	1.8e-20
Mm.407687	Mus musculus	Transcribed locus	-5.11	9.09e-11	-5.03	1.52e-10	-6.87	2.3e-12	-8.07	1.23e-13	-9.39	2.14e-14
Mm.21198	Gjb1	Gap junction protein, beta 1	-3.63	1.8e-13	-5.06	5.48e-16	-4.14	1.42e-14	-5.75	3.44e-17	-15.51	2.27e-22
Mm.422636	Mreg	Melanoregulin	-4.61	1.2e-11	-2.99	4.75e-08	-3.28	4.99e-09	-6.17	1.14e-13	-16.65	4.89e-19
Mm.441449	Cml5	Camello-like 5	-5.01	5.15e-12	-3.97	3.49e-10	-6.64	7.24e-14	-8.27	2.93e-15	-9.62	3.36e-16
Mm.331583	Aldh1b1	Aldehyde dehydrogenase 1 family, member B1	-8.72	6.97e-15	-6.07	7.25e-13	-6.11	5.39e-13	-6.34	3.13e-13	-6.13	2.79e-13
Mm.356689	Acox1	Acyl-Coenzyme A oxidase 1, palmitoyl	-5.76	1.96e-20	-5.51	3.88e-20	-5.65	2.32e-20	-6.93	6.68e-22	-8.81	1.81e-23
Mm.241282	Fgf1	Fibroblast growth factor 1	-3.67	5.5e-15	-2.32	5.17e-10	-5.26	6.24e-18	-9.13	1.92e-21	-12.12	7.27e-23
Mm.28147	Reep6	Receptor accessory protein 6	-6.27	5.08e-18	-3.12	1.94e-12	-3.45	1.69e-13	-5.59	1.67e-17	-14.04	1.92e-22
Mm.191949	Camk1d	Calcium/calmodulin-dependent protein kinase ID	-5.33	1.48e-17	-4.68	1.93e-16	-6.21	1.18e-18	-7.35	5.99e-20	-8.84	2.62e-21
Mm.291831	Gpld1	Glycosylphosphatidylinositol specific phospholipase D1	-5.64	2.46e-15	-6.17	6.15e-16	-5.52	3.05e-15	-6.36	2.64e-16	-8.66	2.18e-18
Mm.261389	Pbld	Phenazine biosynthesis-like protein domain containing	-4.04	5.02e-11	-2.85	4.51e-08	-4.38	1.45e-11	-6.82	1.16e-14	-13.96	1.09e-18
Mm.278467	Sardh	Sarcosine dehydrogenase	-4.62	4.64e-16	-5.9	9.78e-18	-6.54	2.22e-18	-7.03	8.34e-19	-7.81	8.14e-20
Mm.384726	Pnkd	Paroxysmal nonkinesiogenic dyskinesia	-10.07	5.07e-22	-3.28	3.27e-14	-3.73	1.42e-15	-6.21	9.48e-20	-8.61	4.6e-22
Mm.289131	Hmgcs2	3-hydroxy-3-methylglutaryl-Coenzyme A synthase 2	-11.34	1.11e-16	-4.27	7.86e-11	-3.3	7.19e-09	-4.38	3.7e-11	-7.99	2.78e-15
Mm.430736	Elovl5	ELOVL family member 5, elongation of long chain fatty acids (yeast)	-4.34	1.25e-17	-6.74	9.75e-21	-6.86	5.26e-21	-6.83	4.49e-21	-6.48	6.53e-21
Mm.440035	Ppm1k	Protein phosphatase 1K (PP2C domain containing)	-6.3	2.2e-16	-4.75	2.65e-14	-5.59	1.38e-15	-7.24	2.04e-17	-7.14	1.73e-17
Mm.378962	Masp2	Mannan-binding lectin serine peptidase 2	-2.61	2.67e-14	-3.23	1.41e-16	-4.05	6.93e-19	-5.83	6.03e-22	-15.24	2.48e-27
Mm.37907	Lrit1	Leucine-rich repeat, immunoglobulin-like and transmembrane domains 1	-5.75	2.39e-16	-5.33	1.49e-15	-5.9	1.67e-16	-6.62	2.32e-17	-7.32	2.85e-18
Mm.241098	Gpr155	G protein-coupled receptor 155	-5.5	1.36e-12	-4.09	2.81e-10	-4.38	8.05e-11	-6.74	6.28e-14	-10.17	2.45e-16
Mm.23502	Sult1b1	Sulfotransferase family 1B, member 1	-2.91	2.01e-10	-3.7	1.31e-12	-6.02	2.12e-16	-7.16	1.07e-17	-10.82	6.17e-20
Mm.153218	Slc46a3	Solute carrier family 46, member 3	-4.95	2.46e-17	-5.06	2.04e-17	-5.4	7.31e-18	-6.36	3.34e-19	-8.67	2.83e-21
Mm.5731	Gstt3	Glutathione S-transferase, theta 3	-7.07	2.99e-15	-4.71	1.41e-12	-5.58	7.63e-14	-6.53	5.73e-15	-6.53	3.57e-15
Mm.142581	Cyp2c55	Cytochrome P450, family 2, subfamily c, polypeptide 55	-4.08	1.11e-11	-5.28	1.47e-13	-6.26	9.92e-15	-7.15	1.1e-15	-7.56	3.36e-16
Mm.159950	Gpr110	G protein-coupled receptor 110	-2.95	3.54e-07	-6.57	6.56e-13	-6.4	1.45e-12	-7.28	1.1e-13	-7.04	1.35e-13
Mm.291575	Ugt2b5	UDP glucuronosyltransferase 2 family, polypeptide B5	-2.03	6.2e-09	-3.52	3.56e-15	-3.4	7.1e-15	-4.65	7.71e-18	-16.62	2.6e-25
Mm.19316	Gramd1c	GRAM domain containing 1C	-3.6	3.3e-13	-4.99	8.99e-16	-6.28	1.48e-17	-7.1	1.5e-18	-8.01	1.78e-19
Mm.273108	Abhd3	Abhydrolase domain containing 3	-4.85	3.64e-11	-3.58	9.37e-09	-4	1.06e-09	-6.38	6.03e-13	-10.94	3.81e-16
Mm.275975	Gys2	Glycogen synthase 2	-4.47	1.14e-13	-2.6	6.12e-09	-2.77	1.72e-09	-4.18	2.67e-13	-15.73	2.57e-21
Mm.28301	Cth	Cystathionase (cystathionine gamma-lyase)	-5.12	1.36e-13	-5.16	1.47e-13	-5.59	2.76e-14	-6.86	9.85e-16	-6.69	1.19e-15
Mm.390683	Gjb2	Gap junction protein, beta 2	-7.42	1.6e-17	-2.09	5.9e-07	-2.48	6.56e-09	-4.06	1.32e-13	-13.31	1.14e-20
Mm.31331	Mus musculus	Transcribed locus	-7.1	5.91e-15	-3.27	3.16e-09	-4.58	5.03e-12	-6.6	1.43e-14	-7.69	9.27e-16
Mm.1357	Asgr2	Asialoglycoprotein receptor 2	-2.06	9.52e-08	-3.08	4.76e-12	-5	2.63e-16	-7.67	3.15e-19	-11.35	1.98e-21
Mm.334199	Acsm3	Acyl-CoA synthetase medium-chain family member 3	-9.35	1.94e-18	-4.63	4.89e-14	-5.16	6.44e-15	-5.55	1.4e-15	-4.3	8.42e-14
Mm.200907	Slc25a15	Solute carrier family 25 (mitochondrial carrier ornithine transporter), member 15	-4.69	4.48e-20	-4.02	7.75e-19	-5.56	1.37e-21	-7.24	2.02e-23	-7.41	6.36e-24
Mm.23844	Pm20d1	Peptidase M20 domain containing 1	-6.03	4.92e-15	-4.79	1.62e-13	-4.74	1.54e-13	-5.4	1.56e-14	-7.89	5.39e-17
Mm.296560	Slc38a3	Solute carrier family 38, member 3	-4.97	6.26e-20	-5.24	2.6e-20	-4.6	2.13e-19	-5.67	4.07e-21	-8.36	1.1e-23
Mm.201338	Serpina11	Serine (or cysteine) peptidase inhibitor, clade A (alpha-1 antiproteinase, antitrypsin), member 11	-2.31	6.17e-08	-3.23	3.97e-11	-3.83	1.24e-12	-5.08	6.04e-15	-14.35	1.47e-19
Mm.4827	F7	Coagulation factor VII	-2.74	2.15e-11	-2.71	3.74e-11	-4.41	1.34e-15	-5.87	7.77e-18	-13.07	1.25e-21
Mm.30035	Aldh1l1	Aldehyde dehydrogenase 1 family, member L1	-4.05	7.45e-21	-4.81	2.27e-22	-5.54	1.52e-23	-6.27	1.24e-24	-8.1	2.88e-26
Mm.55513	AI317395	Expressed sequence AI317395	-5.1	4.67e-18	-3	2.78e-13	-3.53	4.75e-15	-5.75	3.46e-19	-11.38	1.35e-23
Mm.119546	9630013D21Rik	RIKEN cDNA 9630013D21 gene	-5.48	8.8e-17	-5.36	1.69e-16	-5.5	9.98e-17	-5.9	2.66e-17	-6.49	2.34e-18
Mm.38002	Rarres1	Retinoic acid receptor responder (tazarotene induced) 1	-3.42	5.91e-09	-3.36	8.09e-09	-3.5	3.26e-09	-6.52	2.16e-13	-11.78	2.97e-16
Mm.467495	Hbb-b2	Hemoglobin, beta adult minor chain	-2.81	7.11e-05	-5.78	5.14e-09	-5.33	1e-08	-7.42	1.8e-10	-7.22	1.75e-10
Mm.12838	Cyp2j5	Cytochrome P450, family 2, subfamily j, polypeptide 5	-7.01	3.09e-15	-8.54	2.14e-16	-4.37	5.15e-12	-3.45	2.82e-10	-5.14	1.58e-13
Mm.212789	Ppara	Peroxisome proliferator activated receptor alpha	-2.25	4.31e-09	-2.09	4.56e-08	-5.41	3.93e-17	-8.43	6.61e-20	-10.14	7.08e-21
Mm.34431	2610528J11Rik	RIKEN cDNA 2610528J11 gene	-5.98	1.18e-16	-4.85	3.75e-15	-4.99	1.98e-15	-5.51	2.41e-16	-6.98	4.38e-18
Mm.247126	Ppp1r3b	Protein phosphatase 1, regulatory (inhibitor) subunit 3B	-3.22	1.14e-09	-2.66	7.38e-08	-5.54	8.98e-14	-7.53	7.24e-16	-9.34	2.57e-17
Mm.215259	1700061E17Rik	RIKEN cDNA 1700061E17 gene	-6.38	3.44e-13	-3.94	8.02e-10	-4.65	6.01e-11	-6.39	5.13e-13	-6.81	2.43e-13
Mm.263539	Pah	Phenylalanine hydroxylase	-6.42	2.12e-13	-2.72	4.77e-07	-5.39	2.62e-12	-7.51	1.98e-14	-6.01	3.05e-13
Mm.20247	C6	Complement component 6	-3.56	6.01e-11	-4.53	9.35e-13	-3.37	2.07e-10	-5.88	7.02e-15	-10.68	1.61e-18
Mm.976	Fmo1	Flavin containing monooxygenase 1	-7.7	7.2e-19	-4.73	1e-15	-3.75	6.82e-14	-4.09	8.75e-15	-7.67	2.51e-19
Mm.236443	Fasn	Fatty acid synthase	-5.25	9.43e-17	-5.5	3.82e-17	-4.99	1.42e-16	-6.09	2.85e-18	-6.1	2.39e-18
Mm.458189	Gstm7	Glutathione S-transferase, mu 7	-5.14	3.31e-17	-4.7	1.22e-16	-4.41	2.43e-16	-5.7	2.15e-18	-7.96	1.01e-20
Mm.105278	Kynu	Kynureninase (L-kynurenine hydrolase)	-12.93	1.74e-20	-4.66	5.06e-15	-2.58	1.81e-09	-2.68	4.63e-10	-4.92	7.14e-16
Mm.439660	BC026782	CDNA sequence BC026782	-5.51	3.42e-13	-2.58	3.87e-07	-3.05	1.25e-08	-4.2	2.77e-11	-12.43	3.61e-18
Mm.268025	Lin7a	Lin-7 homolog A (C. elegans)	-5.62	1.17e-20	-5.02	6.39e-20	-5.51	1.01e-20	-5.76	3.43e-21	-5.86	1.57e-21
Mm.23352	Suox	Sulfite oxidase	-8.72	2.95e-20	-5.1	4.39e-17	-4.24	1.14e-15	-4.73	1.51e-16	-4.93	5.77e-17
Mm.23720	Slc25a23	Solute carrier family 25 (mitochondrial carrier; phosphate carrier), member 23	-9.64	7.61e-19	-3.5	2e-12	-3.92	1.77e-13	-4.63	5.67e-15	-5.97	6.2e-17
Mm.154782	Nat8	N-acetyltransferase 8 (GCN5-related, putative)	-4.18	5.08e-14	-4.71	5.63e-15	-6.02	9.7e-17	-5.84	1.12e-16	-6.58	1.18e-17
Mm.21853	Pxmp2	Peroxisomal membrane protein 2	-6.19	1.41e-19	-5.87	1.93e-19	-4.75	5.96e-18	-4.46	1.67e-17	-5.88	6.47e-20
Mm.41409	Tmem25	Transmembrane protein 25	-6.88	2.95e-20	-5.07	3.27e-18	-4.7	1.05e-17	-4.67	9.17e-18	-5.64	1.58e-19
Mm.37605	Akr1c20	Aldo-keto reductase family 1, member C20	-6.42	5.26e-17	-5.67	4.26e-16	-4.32	3.88e-14	-4.57	1.1e-14	-5.93	1.04e-16
Mm.3135	Igfals	Insulin-like growth factor binding protein, acid labile subunit	-5.49	1.28e-18	-4.4	7.6e-17	-5.13	2.97e-18	-5.34	1.26e-18	-6.31	4.74e-20
Mm.268521	Igf1	Insulin-like growth factor 1	-4.15	8.43e-11	-4.01	1.95e-10	-4.99	4.58e-12	-6.11	1.57e-13	-7.4	8.44e-15
Mm.207360	Gas2	Growth arrest specific 2	-4.57	4.64e-10	-2.18	0.00014	-2.39	2.77e-05	-3.99	4.75e-09	-13.38	1.29e-15
Mm.439452	Mus musculus	Transcribed locus	-3.78	1.66e-13	-3.43	1.12e-12	-5.27	1.81e-16	-7.09	1.67e-18	-6.82	2.53e-18
Mm.17235	Csrp3	Cysteine and glycine-rich protein 3	-2.2	2.09e-08	-3.57	2.21e-13	-6.31	6.44e-18	-6.48	3.4e-18	-7.77	1.22e-19
Mm.181852	Hopx	HOP homeobox	-3.87	3.94e-16	-2.32	1.26e-10	-3.21	2.14e-14	-5.35	6.76e-19	-11.55	3.54e-23
Mm.87114	Sec16b	SEC16 homolog B (S. cerevisiae)	-4.32	5.28e-14	-2.11	4.1e-07	-2.79	3.76e-10	-4.84	4.74e-15	-12.17	6.05e-21
Mm.29652	Gstz1	Glutathione transferase zeta 1 (maleylacetoacetate isomerase)	-5.94	2.08e-19	-4.45	2.65e-17	-3.55	2.28e-15	-4.31	2.24e-17	-7.88	5.74e-22
Mm.81793	Acacb	Acetyl-Coenzyme A carboxylase beta	-2.47	2.87e-11	-3.23	4.29e-14	-5.27	1.91e-18	-6.73	3.05e-20	-8.31	1.36e-21
Mm.52111	Etnk2	Ethanolamine kinase 2	-3.7	3.56e-13	-3.88	1.91e-13	-5.13	9.94e-16	-6.39	2.57e-17	-6.86	7.9e-18
Mm.293233	Acat1	Acetyl-Coenzyme A acetyltransferase 1	-8.64	7.19e-22	-3.42	3.89e-15	-2.94	1.02e-13	-3.96	8.93e-17	-6.84	5.98e-21
Mm.30724	Colec11	Collectin sub-family member 11	-4.83	2.37e-14	-4.5	1.02e-13	-5.83	1.16e-15	-5.89	6.65e-16	-4.66	2.48e-14
Mm.35020	Aadat	Aminoadipate aminotransferase	-4.9	8.66e-15	-4.7	2.59e-14	-3.99	3.29e-13	-4.65	1.63e-14	-7.44	7.26e-18
Mm.407415	D0H4S114	DNA segment, human D4S114	-10.19	3.79e-19	-6.56	9.81e-17	-3.43	8.35e-12	-2.9	2.77e-10	-2.42	1.72e-08
Mm.479576	Hsd3b7	Hydroxy-delta-5-steroid dehydrogenase, 3 beta- and steroid delta-isomerase 7	-2.58	4.11e-14	-4.96	1.29e-20	-5.06	5.88e-21	-5.3	1.87e-21	-7.24	8.79e-24
Mm.259334	Agphd1	Aminoglycoside phosphotransferase domain containing 1	-6.24	3.01e-20	-4.49	6.77e-18	-4.6	3.28e-18	-4.9	7.18e-19	-4.86	5.58e-19
Mm.30204	Qdpr	Quinoid dihydropteridine reductase	-4.59	5.36e-18	-3.66	4.54e-16	-4.02	6.31e-17	-5.39	2e-19	-7.36	8.33e-22
Mm.335427	Abhd14b	Abhydrolase domain containing 14b	-4.32	5.25e-19	-3.41	5.86e-17	-3.56	2.88e-17	-5.06	2.39e-20	-8.58	1.33e-23
Mm.30158	Fads1	Fatty acid desaturase 1	-2.93	7.21e-17	-3.67	2.58e-19	-4.86	6.55e-22	-5.81	2.59e-23	-7.58	3.28e-25
Mm.19937	Ggcx	Gamma-glutamyl carboxylase	-7.51	3.22e-16	-3.3	1.86e-10	-3.16	4.24e-10	-4.42	7.82e-13	-6.42	9.99e-16
Mm.2859	Baat	Bile acid-Coenzyme A: amino acid N-acyltransferase	-9.64	5.34e-15	-2.06	0.000168	-2.01	0.000201	-2.95	1.61e-07	-8.1	2.05e-14
Mm.273958	Afmid	Arylformamidase	-6.23	1.93e-18	-3.94	1.74e-15	-3.03	4.88e-13	-3.96	9.66e-16	-7.53	3.12e-20
Mm.386833	Nlrp6	NLR family, pyrin domain containing 6	-3.97	3.33e-14	-4.53	3.73e-15	-4.86	7.64e-16	-5.36	1.08e-16	-5.93	1.52e-17
Mm.27334	Vnn3	Vanin 3	-2.98	3.87e-11	-4	8.02e-14	-3.77	2.2e-13	-5.15	5.99e-16	-8.71	3.7e-19
Mm.335570	Mus musculus	Transcribed locus	-6.48	4.19e-17	-3.8	5.29e-13	-3.32	6.09e-12	-4.09	6.8e-14	-6.88	8.05e-18
Mm.206417	Cbs	Cystathionine beta-synthase	-5.77	4.92e-18	-4.26	9.48e-16	-3.93	3.01e-15	-4.32	3.44e-16	-6.11	5.87e-19
Mm.15295	Ephx2	Epoxide hydrolase 2, cytoplasmic	-4.4	2.36e-20	-2.74	6.81e-16	-3.23	8.01e-18	-4.44	1.07e-20	-9.56	1.26e-25
Mm.246479	Oaf	OAF homolog (Drosophila)	-7.68	8.86e-17	-4.13	3.31e-13	-3.38	1.36e-11	-4.03	3.35e-13	-5.02	5.75e-15
Mm.303231	Cxcl12	Chemokine (C-X-C motif) ligand 12	-8.24	5.14e-23	-5.29	8.87e-21	-4.05	9.96e-19	-3.92	1.43e-18	-2.62	3.22e-14
Mm.57174	Pstpip2	Proline-serine-threonine phosphatase-interacting protein 2	-4.1	1.17e-20	-3.98	2.44e-20	-4.2	5.88e-21	-5.52	2.59e-23	-6.32	1.69e-24
Mm.249342	Dhcr7	7-dehydrocholesterol reductase	-3.16	8.6e-15	-3.41	1.97e-15	-4.15	2.1e-17	-5.03	6.45e-19	-8.14	4.63e-22
Mm.2475	Gcdh	Glutaryl-Coenzyme A dehydrogenase	-3.85	8.93e-14	-4.4	5.67e-15	-4.16	1.22e-14	-4.91	9.18e-16	-6.55	5.72e-18
Mm.234654	Timd2	T-cell immunoglobulin and mucin domain containing 2	-3.57	6.15e-13	-3.15	1.12e-11	-3.07	1.83e-11	-4.19	2.11e-14	-9.83	1.07e-19
Mm.2594	Inhbc	Inhibin beta-C	-5.44	5.03e-16	-4.08	8.86e-14	-2.74	5.76e-10	-4.28	2.93e-14	-7.21	3.48e-18
Mm.458654	Kcnn2	Potassium intermediate/small conductance calcium-activated channel, subfamily N, member 2	-4.65	7.73e-15	-3.06	3.11e-11	-4.57	9.27e-15	-5.63	1.86e-16	-5.81	8.02e-17
Mm.247510	Aldh6a1	Aldehyde dehydrogenase family 6, subfamily A1	-3.22	4.91e-12	-2.82	1.46e-10	-3.43	1.3e-12	-5.28	3.01e-16	-8.9	1.54e-19
Mm.1605	Pdcd4	Programmed cell death 4	-8.06	1.08e-12	-4.64	3.43e-09	-3.42	3.16e-07	-3.31	4.48e-07	-4.18	9.05e-09
Mm.441140	Proz	Protein Z, vitamin K-dependent plasma glycoprotein	-3.23	5.09e-13	-2.62	8.96e-11	-2.88	7.67e-12	-4.25	1.41e-15	-10.51	2.38e-21
Mm.364956	Shmt1	Serine hydroxymethyltransferase 1 (soluble)	-6.37	6.63e-19	-3.89	3.41e-15	-3.41	4.23e-14	-3.97	1.36e-15	-5.7	1.27e-18
Mm.43784	Hagh	Hydroxyacyl glutathione hydrolase	-3.21	2.65e-17	-3.49	4.31e-18	-4.73	5.81e-21	-5.68	2.1e-22	-5.91	5.98e-23
Mm.22329	Gcgr	Glucagon receptor	-4.68	5.59e-18	-4.09	1.11e-16	-3.11	3.09e-14	-3.46	1.77e-15	-7.63	1.54e-21
Mm.388973	Slc16a2	Solute carrier family 16 (monocarboxylic acid transporters), member 2	-6.96	2.83e-20	-3.61	1.44e-15	-3.53	2.38e-15	-4.05	1.24e-16	-4.71	2.67e-18
Mm.392079	Mus musculus	Transcribed locus	-5.33	8.21e-21	-3.66	1.12e-17	-4.41	2.43e-19	-5.05	1.17e-20	-4.35	9.56e-20
Mm.241656	Maob	Monoamine oxidase B	-7.48	8.26e-17	-2.42	8.57e-08	-2.63	1.02e-08	-3.74	4.5e-12	-6.43	4.5e-16
Mm.184021	Ptprd	Protein tyrosine phosphatase, receptor type, D	-9.97	1.64e-16	-3.16	5.85e-09	-2.68	1.7e-07	-2.92	2.36e-08	-3.97	4.04e-11
Mm.378937	Hebp1	Heme binding protein 1	-3.83	9.03e-17	-2.76	2.33e-13	-3.47	8.8e-16	-4.86	6.55e-19	-7.74	3.87e-22
Mm.27907	Dpyd	Dihydropyrimidine dehydrogenase	-3.21	1.59e-10	-2.66	1.1e-08	-2.82	2.61e-09	-4.36	3.74e-13	-9.59	2.53e-18
Mm.10516	Prlr	Prolactin receptor	-3.93	4.67e-18	-4.02	2.51e-18	-4.24	6.11e-19	-5.13	1.17e-20	-5.27	4.85e-21
Mm.30032	Agmat	Agmatine ureohydrolase (agmatinase)	-3.69	9.81e-17	-3.5	3.07e-16	-3.45	4.24e-16	-4.45	1.43e-18	-7.37	3.45e-22
Mm.261842	4931406C07Rik	RIKEN cDNA 4931406C07 gene	-6.72	1.33e-20	-3.94	1.04e-16	-3.27	4.62e-15	-3.69	2.39e-16	-4.71	1.22e-18
Mm.32700	Sc5d	Sterol-C5-desaturase (fungal ERG3, delta-5-desaturase) homolog (S. cerevisae)	-2.58	3.78e-11	-3.38	6.24e-14	-3.49	1.55e-14	-4.45	1.38e-16	-8.43	3.82e-21
Mm.1193	Enpep	Glutamyl aminopeptidase	-6.1	1.83e-12	-4.2	6.31e-10	-4.24	5.1e-10	-4.21	4.37e-10	-3.39	1.33e-08
Mm.10812	Pde9a	Phosphodiesterase 9A	-5.63	9.3e-17	-3.23	2.95e-12	-3.33	1.1e-12	-4.27	6.1e-15	-5.51	5.31e-17
Mm.137134	Tiam2	T-cell lymphoma invasion and metastasis 2	-4.08	6.46e-15	-4.19	5.62e-15	-4.31	3.37e-15	-4.69	4.24e-16	-4.62	4.46e-16
Mm.458583	Slco1a4	solute carrier organic anion transporter family, member 1a4	-2.97	2.32e-08	-3.26	5.29e-09	-4.28	3.63e-11	-4.88	3.28e-12	-6.48	3.92e-14
Mm.337476	Sec14l4	SEC14-like 4 (S. cerevisiae)	-4.72	1.97e-17	-3.08	1.48e-13	-3.56	4.62e-15	-4.16	1.3e-16	-6.21	5.98e-20
Mm.23869	Asl	Argininosuccinate lyase	-3.3	4.74e-12	-3.87	1.95e-13	-4.05	9.41e-14	-4.49	8.93e-15	-5.9	9.08e-17
Mm.439226	Mus musculus	Mus musculus, clone IMAGE:1511633, mRNA	-7.65	3.34e-17	-4.24	7.5e-13	-3.59	1.78e-11	-2.58	1.27e-08	-3.38	2.12e-11
Mm.298443	Hmgn5	High-mobility group nucleosome binding domain 5	-6.55	2.62e-08	-3.56	3.8e-05	-2.48	0.00175	-3.93	8.81e-06	-4.8	6.63e-07
Mm.274892	Ociad2	OCIA domain containing 2	-5.04	7.29e-19	-3.67	1.26e-16	-3	1.06e-14	-3.8	3.71e-17	-5.76	1.93e-20
Mm.37213	Ptprb	Protein tyrosine phosphatase, receptor type, B	-3.81	6.27e-18	-3.68	1.8e-17	-3.6	2.31e-17	-3.77	5.83e-18	-6.33	3.57e-22
Mm.8396	Cmah	Cytidine monophospho-N-acetylneuraminic acid hydroxylase	-5.97	9.1e-16	-2.49	3e-08	-2.22	4.48e-07	-3.25	5.75e-11	-7.02	3.52e-17
Mm.16973	Lect2	Leukocyte cell-derived chemotaxin 2	-2.03	0.000533	-2.79	3.21e-06	-2.69	5.02e-06	-3.95	9.96e-09	-9.2	5.15e-13
Mm.298947	Ddt	D-dopachrome tautomerase	-2.25	9.85e-17	-3.54	3.24e-22	-4.41	2.73e-24	-4.67	5.92e-25	-5.74	1.27e-26
Mm.384779	Mus musculus	Transcribed locus	-4.49	2.24e-15	-3.76	8.4e-14	-3.59	1.66e-13	-3.45	3.56e-13	-5.29	6.62e-17
Mm.281298	Gadd45g	Growth arrest and DNA-damage-inducible 45 gamma	-3.36	0.00128	-4.49	0.000107	-5.25	2.5e-05	-4.84	3.91e-05	-2.49	0.00857
Mm.314113	Elovl6	ELOVL family member 6, elongation of long chain fatty acids (yeast)	-4.56	8.4e-09	-3.77	1.72e-07	-3.03	4.29e-06	-4.06	4.14e-08	-4.88	2.43e-09
Mm.391283	F9	Coagulation factor IX	-2.04	4.93e-06	-2.52	3.31e-08	-2.45	4.81e-08	-3.03	3.46e-10	-10.18	5.93e-19
Mm.349667	Cebpa	CCAAT/enhancer binding protein (C/EBP), alpha	-3.82	7.58e-15	-4.5	2.77e-16	-3.89	3.69e-15	-4.16	7.19e-16	-3.83	2.68e-15
Mm.7329	Gamt	Guanidinoacetate methyltransferase	-3.69	7.14e-12	-5.9	4e-15	-3.17	1.24e-10	-2.7	3.07e-09	-4.7	4e-14
Mm.14455	Tgfbi	Transforming growth factor, beta induced	-4.11	3.94e-18	-4.24	2.13e-18	-4.39	9.92e-19	-4.45	6.06e-19	-2.93	5.71e-15
Mm.18526	Ehd3	EH-domain containing 3	-4.2	4.11e-21	-4.24	2.4e-21	-4.37	7.82e-22	-3.95	4.22e-21	-3.34	2.01e-19
Mm.28217	Epb4.1l4b	Erythrocyte protein band 4.1-like 4b	-5.7	5.23e-16	-2.95	3.46e-11	-2.9	5.14e-11	-3.43	8.62e-13	-5.08	5.39e-16
Mm.245297	Cyp4v3	Cytochrome P450, family 4, subfamily v, polypeptide 3	-3.36	1.68e-11	-2.6	5.32e-09	-2.8	7.33e-10	-3.82	9.38e-13	-7.4	1.71e-17
Mm.1151	Dpp4	Dipeptidylpeptidase 4	-4.07	5.83e-16	-2.64	1.82e-11	-3.2	1.09e-13	-3.92	8.08e-16	-6.04	2.18e-19
Mm.45980	Rnf125	Ring finger protein 125	-2.73	1.08e-06	-3.53	1.07e-08	-3.72	4.86e-09	-4.15	4.65e-10	-5.68	4.42e-12
Mm.22832	Akr1c19	Aldo-keto reductase family 1, member C19	-4	1.22e-08	-3.24	3.96e-07	-2.27	0.000101	-3.07	6.2e-07	-7.22	4.24e-12
Mm.28212	Sepx1	Selenoprotein X 1	-4.27	6.22e-19	-3.35	1.04e-16	-3.48	3.98e-17	-3.89	1.83e-18	-4.52	1.08e-19
Mm.330055	Aldh9a1	Aldehyde dehydrogenase 9, subfamily A1	-4.99	2.88e-19	-3.23	1.49e-15	-3.34	5.34e-16	-3.91	1.48e-17	-4.02	8.96e-18
Mm.6635	Ivd	Isovaleryl coenzyme A dehydrogenase	-4.27	1.51e-21	-3.44	5.94e-20	-3.22	1.69e-19	-3.69	5.13e-21	-4.87	1.38e-23
Mm.245724	Acaa2	Acetyl-Coenzyme A acyltransferase 2 (mitochondrial 3-oxoacyl-Coenzyme A thiolase)	-2.44	1.25e-11	-2.64	1.65e-12	-3.05	4.04e-14	-3.88	1.45e-16	-7.47	2.21e-21
Mm.29584	Mthfd1	Methylenetetrahydrofolate dehydrogenase (NADP+ dependent), methenyltetrahydrofolate cyclohydrolase, formyltetrahydrofolate synthase	-5.23	4.34e-21	-3.74	1.68e-18	-3.32	2.18e-17	-3.66	1.63e-18	-3.48	4.23e-18
Mm.27183	Ebp	Phenylalkylamine Ca2+ antagonist (emopamil) binding protein	-2.86	2.28e-14	-2.64	2e-13	-3.21	1.69e-15	-4.5	8.66e-19	-6.13	5.9e-21
Mm.54981	2810459M11Rik	RIKEN cDNA 2810459M11 gene	-5.31	2.74e-20	-3.01	9.84e-16	-2.76	1.12e-14	-3.01	8.23e-16	-4.86	1.46e-20
Mm.1805	F8	Coagulation factor VIII	-3.72	1.83e-12	-3.57	5.17e-12	-3.74	1.83e-12	-3.44	8.76e-12	-4.39	5.63e-14
Mm.406687	Mus musculus	Transcribed locus	-4.64	4.09e-14	-2.16	9.9e-07	-3.19	8.14e-11	-3.61	5.08e-12	-5.25	3.13e-15
Mm.413635	Mus musculus	Transcribed locus	-4.15	5.04e-16	-3.96	1.8e-15	-3.69	5.3e-15	-3.43	2.51e-14	-3.6	5.18e-15
Mm.390149	Bco2	Beta-carotene oxygenase 2	-4.44	2.14e-17	-2.96	1.07e-13	-3.28	6.29e-15	-3.67	4.46e-16	-4.41	1.01e-17
Mm.131443	Srr	Serine racemase	-3.41	8.43e-17	-3.1	9.06e-16	-3.42	1.04e-16	-3.76	5.57e-18	-5.05	1.32e-20
Mm.14063	Dhrs3	Dehydrogenase/reductase (SDR family) member 3	-6.7	9.46e-15	-2.78	3.32e-08	-2.72	4.44e-08	-3.04	3.63e-09	-3.37	4.34e-10
Mm.327798	Mus musculus	Transcribed locus	-4.12	1.85e-11	-2.82	3.56e-08	-3.14	3.82e-09	-3.72	1.1e-10	-4.81	8.11e-13
Mm.24153	Iyd	Iodotyrosine deiodinase	-3	4.89e-16	-2.33	5.87e-13	-3.13	1.64e-16	-4.24	1.29e-19	-5.89	2.77e-22
Mm.267014	Gstk1	Glutathione S-transferase kappa 1	-2.71	3.33e-11	-3.71	1.96e-14	-3.35	2.4e-13	-3.95	3.93e-15	-4.82	1.32e-16
Mm.6562	Sult5a1	Sulfotransferase family 5A, member 1	-2.32	4.17e-11	-2.97	6.39e-14	-3.68	4.21e-16	-4.51	4.45e-18	-5.04	3.63e-19
Mm.22758	Ebpl	Emopamil binding protein-like	-3.64	4.44e-19	-3.41	2.06e-18	-3.38	1.95e-18	-3.39	1.63e-18	-4.69	1.12e-21
Mm.379358	A2ld1	AIG2-like domain 1	-4.06	3.85e-13	-3.01	1.97e-10	-2.85	6.37e-10	-3.49	7.6e-12	-5	1.38e-14
Mm.44235	Foxq1	Forkhead box Q1	-2.22	0.0107	-3.6	0.000102	-3.38	0.000162	-4.07	1.9e-05	-5.12	1.47e-06
Mm.272197	Mgll	Monoglyceride lipase	-4.92	2.06e-17	-2.2	1.42e-09	-2.53	2.63e-11	-3.66	2.79e-15	-4.98	6.29e-18
Mm.41719	1700020C11Rik	RIKEN cDNA 1700020C11 gene	-4.13	2.76e-15	-2.8	1.55e-11	-3.26	5.57e-13	-3.94	5.14e-15	-4.14	1.55e-15
Mm.359393	Mus musculus	Isolate 1B4 immunoglobulin light chain variable region (Igk-V)	-2.88	1.39e-06	-3.21	1.71e-07	-3.82	1.56e-08	-3.94	5.92e-09	-4.36	8.67e-10
Mm.322502	Ceacam1	Carcinoembryonic antigen-related cell adhesion molecule 1	-3.27	1.3e-07	-2.49	1.72e-05	-2.87	1.19e-06	-4.08	4.06e-09	-5.49	2.71e-11
Mm.24673	Pxmp4	Peroxisomal membrane protein 4	-4.01	2.52e-19	-2.19	1.23e-12	-2.87	3.97e-16	-3.96	1.27e-19	-5.16	4.82e-22
Mm.418136	Mus musculus	Transcribed locus, strongly similar to NP_033820.2 CD5 antigen-like precursor [Mus musculus]	-3.25	4.75e-08	-3.79	4.75e-09	-4.31	4.01e-10	-3.6	8.41e-09	-3.08	1.12e-07
Mm.389247	Neb	Nebulin	-3.45	4.51e-15	-3.34	1.11e-14	-3.44	5.3e-15	-3.61	1.22e-15	-4.05	1.12e-16
Mm.103205	Bmp2	Bone morphogenetic protein 2	-2.9	5.55e-09	-3.23	8.15e-10	-3.63	5.85e-11	-3.61	5.96e-11	-4.51	1.16e-12
Mm.21439	Pcyt2	Phosphate cytidylyltransferase 2, ethanolamine	-2.98	3.62e-13	-2.97	4.25e-13	-3.14	1.01e-13	-3.78	2.88e-15	-4.98	1.56e-17
Mm.279733	Serpinf2	Serine (or cysteine) peptidase inhibitor, clade F, member 2	-2.51	5.83e-11	-2.14	5.89e-09	-2.01	3.71e-08	-2.46	7.44e-11	-8.71	1.07e-20
Mm.197536	Clec2d	C-type lectin domain family 2, member d	-3.09	7.89e-07	-2.39	5.5e-05	-2.74	4.73e-06	-3.03	9.5e-07	-6.56	2.13e-11
Mm.294693	Creb3l3	CAMP responsive element binding protein 3-like 3	-2.92	1.12e-14	-2.07	3.42e-10	-2.17	7.64e-11	-3.33	4.77e-16	-7.3	1.1e-21
Mm.29735	Acy3	Aspartoacylase (aminoacylase) 3	-3.99	7.39e-15	-3.25	7.43e-13	-3.45	1.2e-13	-3.06	1.11e-12	-3.93	4.51e-15
Mm.21757	Trfr2	Transferrin receptor 2	-2.08	2.69e-10	-2.23	4.23e-11	-2.53	8.76e-13	-3.24	1.13e-15	-7.6	2.66e-22
Mm.34208	Dhdh	Dihydrodiol dehydrogenase (dimeric)	-3.57	4.17e-07	-2.42	0.000178	-3.29	1.57e-06	-3.97	6.73e-08	-4.41	1.18e-08
Mm.407041	Mus musculus	Transcribed locus, weakly similar to NP_001014286.1 hypothetical protein LOC366772 [Rattus norvegicus]	-2.64	4.15e-07	-3.26	9.29e-09	-3.63	1.17e-09	-3.83	4.11e-10	-4.28	5.06e-11
Mm.14313	Tek	Endothelial-specific receptor tyrosine kinase	-2.76	1.8e-09	-3.42	2.23e-11	-2.72	3.78e-09	-2.73	2.45e-09	-5.96	5.37e-16
Mm.389031	Necab1	N-terminal EF-hand calcium binding protein 1	-3.36	1.6e-12	-3.25	3.73e-12	-3.15	7.83e-12	-3.72	1.48e-13	-4.09	1.85e-14
Mm.34213	Mlxipl	MLX interacting protein-like	-3.84	4.29e-15	-3.59	2e-14	-2.78	7.34e-12	-3.11	3.27e-13	-4.23	4.08e-16
Mm.439216	Mus musculus	Transcribed locus	-3.6	4.69e-10	-2.7	1.7e-07	-3.5	8.67e-10	-3.76	2.1e-10	-3.93	5.66e-11
Mm.45121	Bdh2	3-hydroxybutyrate dehydrogenase, type 2	-2.86	1.4e-08	-4.09	2.11e-11	-3.8	6.55e-11	-3.4	5.56e-10	-3.3	6.87e-10
Mm.372459	Enho	Energy homeostasis associated	-2.85	8.21e-14	-2.75	2.77e-13	-3.67	2.68e-16	-3.7	1.38e-16	-4.45	2.05e-18
Mm.412533	Mus musculus	Transcribed locus	-4.02	1.61e-08	-2.87	4.79e-06	-3.42	2.29e-07	-3.42	1.8e-07	-3.6	6.19e-08
Mm.29098	Galm	Galactose mutarotase	-4.02	1.13e-20	-2.93	1.74e-17	-3.01	6.45e-18	-3.33	3.79e-19	-4.02	8.5e-21
Mm.478056			-4.02	8.86e-16	-2.86	2.23e-12	-2.61	2.53e-11	-3.14	1.59e-13	-4.58	3.71e-17
Mm.332576	Mn1	Meningioma 1	-3.73	3.56e-12	-3.35	1.91e-11	-3.3	2.29e-11	-3.27	2.23e-11	-3.5	4.3e-12
Mm.423137	Arrdc3	Arrestin domain containing 3	-2.96	5.24e-07	-2.87	1e-06	-2.29	3.6e-05	-3.08	1.71e-07	-5.93	6.82e-12
Mm.3986	Ghr	Growth hormone receptor	-4.05	5.2e-18	-3.07	2.74e-15	-3.01	3.79e-15	-2.89	7.61e-15	-4.1	1.6e-18
Mm.39300	Olig1	Oligodendrocyte transcription factor 1	-3.02	2.23e-12	-3.41	1.61e-13	-3.52	7.63e-14	-3.64	3.37e-14	-3.5	4.26e-14
Mm.293574	Aspa	Aspartoacylase	-3.42	7.73e-13	-2.54	7.77e-10	-3.05	9.35e-12	-3.66	1.46e-13	-4.3	3.94e-15
Mm.410111	Mus musculus	Transcribed locus, strongly similar to XP_003086252.1 PREDICTED: hypothetical protein LOC100504348 [Mus musculus]	-3.38	2.77e-10	-3.67	5.73e-11	-2.98	3.71e-09	-3.46	1.16e-10	-3.47	6.76e-11
Mm.444240	Mus musculus	Transcribed locus, strongly similar to NP_942052.1 serine racemase [Rattus norvegicus]	-2.68	2.43e-11	-2.9	3.95e-12	-3.5	4.37e-14	-3.57	2.61e-14	-4.28	5.45e-16
Mm.31626	Fam55b	Family with sequence similarity 55, member B	-3.37	7.59e-10	-2.95	1.04e-08	-3.46	4.19e-10	-3.4	5.23e-10	-3.73	7.05e-11
Mm.383203	Nit2	Nitrilase family, member 2	-4.94	2.28e-20	-3.46	1.54e-17	-2.98	5.49e-16	-2.74	3.34e-15	-2.7	4.04e-15
Mm.439977	Macrod1	MACRO domain containing 1	-2.64	1.78e-10	-2.78	7.58e-11	-3.06	7.92e-12	-3.85	3.99e-14	-4.49	1.53e-15
Mm.252941	Fyco1	FYVE and coiled-coil domain containing 1	-4.82	1.11e-10	-2.4	1.91e-05	-2.6	6.31e-06	-3.56	2.34e-08	-3.43	2.82e-08
Mm.475421	Mus musculus	Transcribed locus	-4.76	7.43e-17	-3.13	2.93e-13	-2.85	2.45e-12	-2.98	6.12e-13	-3.01	4.2e-13
Mm.294295	Zfp707	Zinc finger protein 707	-4.59	1.66e-15	-2.91	1.79e-11	-3.16	1.93e-12	-3.22	1.22e-12	-2.8	2.2e-11
Mm.364180	5033411D12Rik	RIKEN cDNA 5033411D12 gene	-2.06	1.58e-08	-2.59	3.42e-11	-3.65	7.19e-15	-3.69	4.95e-15	-4.6	4.45e-17
Mm.479298	B3galt1	UDP-Gal:betaGlcNAc beta 1,3-galactosyltransferase, polypeptide 1	-3.72	1.18e-16	-2.95	3.43e-14	-3.1	7.45e-15	-3.43	5.03e-16	-3.34	7.11e-16
Mm.26361	Dclk3	Doublecortin-like kinase 3	-4.03	1.65e-13	-2.97	1.08e-10	-2.52	5.49e-09	-2.95	9.8e-11	-4.05	9.46e-14
Mm.31203	Gstm4	Glutathione S-transferase, mu 4	-4.36	5.71e-15	-2.7	1.02e-10	-2.4	1.87e-09	-2.94	1.09e-11	-4.12	7.02e-15
Mm.24244	Agpat2	1-acylglycerol-3-phosphate O-acyltransferase 2 (lysophosphatidic acid acyltransferase, beta)	-5.2	1.41e-18	-2.28	1.16e-10	-2.25	1.57e-10	-2.8	2.27e-13	-3.94	8.77e-17
Mm.458154	Gstm6	Glutathione S-transferase, mu 6	-2.4	4.02e-05	-2.04	0.000647	-2.09	0.000385	-3.88	1.64e-08	-6.03	1.95e-11
Mm.324550	Lonp2	Lon peptidase 2, peroxisomal	-3.33	1.79e-16	-2.92	5.64e-15	-3.01	2.28e-15	-3.23	2.43e-16	-3.91	2.35e-18
Mm.23811	Btg1	B-cell translocation gene 1, anti-proliferative	-2.09	5.45e-06	-3.58	7.41e-11	-3.71	2.96e-11	-3.65	3.39e-11	-3.34	1.42e-10
Mm.458387	Cyp2j9	Cytochrome P450, family 2, subfamily j, polypeptide 9	-4.16	5.36e-13	-3.82	3.31e-12	-2.73	4.41e-09	-2.37	9.97e-08	-3.25	4.21e-11
Mm.479176			-3.19	1.15e-13	-2.51	4.99e-11	-3.67	5.34e-15	-3.64	4.99e-15	-3.32	2.48e-14
Mm.288897	Chpt1	Choline phosphotransferase 1	-3.31	6.4e-14	-2.89	1.43e-12	-2.37	2.39e-10	-2.95	6.12e-13	-4.8	2.07e-17
Mm.100043	Gckr	Glucokinase regulatory protein	-3.78	8.79e-16	-2.78	1.3e-12	-2.28	3.34e-10	-2.39	4.96e-11	-5.07	2.79e-18
Mm.123013	Oit3	Oncoprotein induced transcript 3	-2.19	1.15e-05	-2.81	8.5e-08	-2.96	2.8e-08	-3.17	6.15e-09	-5.13	1.23e-12
Mm.119320	Car8	Carbonic anhydrase 8	-5.19	1.61e-20	-2.38	7.83e-13	-2.33	1.26e-12	-2.64	2.07e-14	-3.71	2.59e-18
Mm.394687	Mus musculus	Transcribed locus	-2.78	0.00033	-3.59	2e-05	-3.01	0.000105	-3.53	1.41e-05	-3.32	2.45e-05
Mm.3991	Slc25a10	Solute carrier family 25 (mitochondrial carrier, dicarboxylate transporter), member 10	-3.3	3.45e-19	-2.85	1.38e-17	-2.63	1.03e-16	-3.12	6.46e-19	-4.32	3.63e-22
Mm.23876	Pcca	Propionyl-Coenzyme A carboxylase, alpha polypeptide	-3.57	8.22e-18	-2.64	3.44e-14	-2.77	6.44e-15	-3.41	2.07e-17	-3.83	8.81e-19
Mm.295642	Spc24	SPC24, NDC80 kinetochore complex component, homolog (S. cerevisiae)	-3.73	4.03e-12	-2.59	6.36e-09	-2.26	1.2e-07	-2.84	4.96e-10	-4.78	2.01e-14
Mm.278701	Srebf1	Sterol regulatory element binding transcription factor 1	-3.04	3e-14	-3.73	4.35e-16	-3.29	6.27e-15	-3.08	2.27e-14	-3.05	3.27e-14
Mm.4487	Anpep	Alanyl (membrane) aminopeptidase	-3.33	8.66e-14	-2.6	4.56e-11	-2.74	1.01e-11	-3.26	1.1e-13	-4.22	4.58e-16
Mm.208955	BC031353	CDNA sequence BC031353	-3.48	2.44e-14	-2.33	7.12e-10	-3.24	1.33e-13	-3.52	1.78e-14	-3.56	8.41e-15
Mm.25848	Bckdha	Branched chain ketoacid dehydrogenase E1, alpha polypeptide	-4.57	8.15e-13	-2.92	1.84e-09	-2.57	2.72e-08	-2.79	3.46e-09	-3.27	1.12e-10
Mm.312628	Serpina3g	Serine (or cysteine) peptidase inhibitor, clade A, member 3G	-2.36	2.52e-05	-2.92	5.62e-07	-3.12	1.69e-07	-2.51	6.24e-06	-5.14	4.06e-11
Mm.205258	Mus musculus	Transcribed locus	-2.86	2.03e-15	-3.2	1.62e-16	-3.31	6.86e-17	-3.25	6.58e-17	-3.3	3.05e-17
Mm.6105	Pltp	Phospholipid transfer protein	-2.02	1.47e-10	-2.23	7.41e-12	-3.12	5.34e-16	-4	1.72e-18	-4.55	1.18e-19
Mm.329462	BC023105	CDNA sequence BC023105	-2.99	2.5e-07	-2.83	6.34e-07	-3.29	5.3e-08	-3.04	1.24e-07	-3.77	2.37e-09
Mm.389856	Zfp36	Zinc finger protein 36	-2.02	2.71e-07	-2.92	2.84e-11	-3.85	1.15e-13	-3.69	1.89e-13	-3.42	4.21e-13
Mm.415302	Ppargc1b	Peroxisome proliferative activated receptor, gamma, coactivator 1 beta	-3.06	1.09e-09	-2.31	4.33e-07	-2.95	2.04e-09	-3.55	4.51e-11	-3.94	4.21e-12
Mm.1894	Cd1d1	CD1d1 antigen	-4.82	4.98e-15	-2.46	6.77e-09	-2.24	5.27e-08	-2.37	1.2e-08	-3.9	1.67e-13
Mm.27054	AI464131	Expressed sequence AI464131	-4.46	8.18e-15	-2.8	1.05e-10	-2.75	1.86e-10	-2.83	8.32e-11	-2.94	2.16e-11
Mm.11535	Dcaf11	DDB1 and CUL4 associated factor 11	-3.25	9.94e-16	-2.45	1.84e-12	-2.59	2.71e-13	-3.21	8.23e-16	-4.27	1.5e-18
Mm.347964	Fahd1	Fumarylacetoacetate hydrolase domain containing 1	-2.55	9.78e-11	-2.59	5.7e-11	-3.24	2.28e-13	-3.69	1.13e-14	-3.6	1.49e-14
Mm.77695	Ccnf	Cyclin F	-4.34	2.17e-15	-2.26	4.21e-09	-2.52	2.13e-10	-2.81	1.23e-11	-3.73	1.74e-14
Mm.440264	Gm6484	Predicted gene 6484	-3.77	9.69e-11	-3.03	5.38e-09	-3.06	5.09e-09	-2.9	1.06e-08	-2.88	8.86e-09
Mm.321147	Chn2	Chimerin (chimaerin) 2	-4	3.52e-15	-2.1	2.03e-08	-2.47	1.83e-10	-2.92	2.11e-12	-4.1	8.47e-16
Mm.341520	Adap2	ArfGAP with dual PH domains 2	-2.94	1.14e-08	-2.67	9.25e-08	-2.5	3.15e-07	-3.1	4.46e-09	-4.38	4.77e-12
Mm.3115	Clec4f	C-type lectin domain family 4, member f	-2.98	1.09e-11	-3.42	6.05e-13	-3.28	1.48e-12	-3.15	2.73e-12	-2.67	1.02e-10
Mm.286458	Hibadh	3-hydroxyisobutyrate dehydrogenase	-2.47	2.11e-18	-2.6	3.93e-19	-2.86	2.55e-20	-3.24	6.68e-22	-4.31	8.86e-25
Mm.29975	Gatm	Glycine amidinotransferase (L-arginine:glycine amidinotransferase)	-3.78	4.03e-16	-3.36	6.72e-15	-2.85	2.66e-13	-2.44	2e-11	-3.01	4.55e-14
Mm.23214	D630039A03Rik	RIKEN cDNA D630039A03 gene	-3.38	2.5e-12	-2.97	5.18e-11	-2.65	8.02e-10	-2.94	5.15e-11	-3.45	1.29e-12
Mm.273571	Aldh4a1	Aldehyde dehydrogenase 4 family, member A1	-2.69	4.09e-14	-2.67	6.8e-14	-2.9	6.27e-15	-3.3	2.27e-16	-3.81	5.31e-18
Mm.479546			-3.31	9.68e-17	-2.62	2.54e-14	-2.77	4.28e-15	-3.26	5.4e-17	-3.29	2.72e-17
Mm.219580	Ido2	Indoleamine 2,3-dioxygenase 2	-3.14	5.98e-13	-2.92	4.31e-12	-2.48	2.82e-10	-3.07	1.15e-12	-3.56	3.26e-14
Mm.41506	Hdhd3	Haloacid dehalogenase-like hydrolase domain containing 3	-3.77	1.43e-14	-2.49	1.01e-10	-2.63	2.27e-11	-2.83	2.99e-12	-3.44	2.42e-14
Mm.12819	Bckdhb	Branched chain ketoacid dehydrogenase E1, beta polypeptide	-3.39	4.29e-18	-2.45	2.39e-14	-2.57	5.07e-15	-3.04	3.95e-17	-3.7	2.88e-19
Mm.289643	Ccbl2	Cysteine conjugate-beta lyase 2	-2.1	5.7e-10	-2.23	1.22e-10	-2.62	9.8e-13	-3.45	1.19e-15	-4.73	1.32e-18
Mm.41393	Tlcd2	TLC domain containing 2	-3.73	2.33e-15	-2.76	1.2e-12	-2.56	7.81e-12	-2.57	6.28e-12	-3.51	4.59e-15
Mm.6988	Alad	Aminolevulinate, delta-, dehydratase	-4.19	5.08e-15	-2.69	2.41e-11	-2.15	5.55e-09	-2.54	4.81e-11	-3.56	2.55e-14
Mm.248637	Slc31a1	Solute carrier family 31, member 1	-4.16	2.71e-19	-2.36	2.85e-13	-2.51	3.49e-14	-2.68	4.29e-15	-3.41	4.48e-18
Mm.252391	Gpd1	Glycerol-3-phosphate dehydrogenase 1 (soluble)	-2.44	2.68e-11	-2.48	1.64e-11	-2.26	2.07e-10	-2.85	2.77e-13	-5.06	1.52e-18
Mm.293716	Nipsnap1	4-nitrophenylphosphatase domain and non-neuronal SNAP25-like protein homolog 1 (C. elegans)	-4.95	5.47e-22	-2.83	3.27e-17	-2.13	2.24e-13	-2.2	5.01e-14	-2.97	5.76e-18
Mm.28108	Cmbl	Carboxymethylenebutenolidase-like (Pseudomonas)	-3.41	5.79e-14	-2.26	1.48e-09	-2.36	3.32e-10	-2.94	7.11e-13	-4.06	9.49e-16
Mm.244216	Sirt3	Sirtuin 3 (silent mating type information regulation 2, homolog) 3 (S. cerevisiae)	-3.4	7.37e-12	-2.18	2.1e-07	-2.66	1.16e-09	-3.08	3.92e-11	-3.68	5.95e-13
Mm.280029	Hes6	Hairy and enhancer of split 6 (Drosophila)	-4.28	9.74e-18	-2.8	6.32e-14	-2.41	3.4e-12	-2.54	5.41e-13	-2.94	1.26e-14
Mm.40667	Fam158a	Family with sequence similarity 158, member A	-3.52	3.1e-19	-2.36	1.5e-14	-2.51	1.77e-15	-2.94	1.45e-17	-3.57	1.05e-19
Mm.46561	Lect1	Leukocyte cell derived chemotaxin 1	-2.33	8.83e-10	-2.61	3.36e-11	-3.05	6.53e-13	-3.16	2.54e-13	-3.71	4.5e-15
Mm.220975	Mettl7a1	Methyltransferase like 7A1	-3.1	1.26e-10	-2.04	1.16e-06	-2.03	1.06e-06	-2.57	2.68e-09	-5.11	2.22e-14
Mm.101581	Inca1	Inhibitor of CDK, cyclin A1 interacting protein 1	-2.11	9.61e-10	-2.06	2.73e-09	-3.09	3.24e-14	-3.26	7.92e-15	-4.29	2.63e-17
Mm.429030	Ccdc13	coiled-coil domain containing 13	-2.28	3.96e-06	-2.58	3.4e-07	-3.05	1.09e-08	-3.01	1.22e-08	-3.74	2.11e-10
Mm.231091	Dcxr	Dicarbonyl L-xylulose reductase	-2.61	8.88e-10	-2.84	1.53e-10	-3.35	6.39e-12	-2.94	5.69e-11	-2.89	6.63e-11
Mm.291826	Adipor2	Adiponectin receptor 2	-2.95	2.73e-17	-2.76	1.81e-16	-2.67	3.8e-16	-2.79	8.37e-17	-3.45	3.12e-19
Mm.42012	Lama3	Laminin, alpha 3	-2.29	5.62e-11	-2.55	3.94e-12	-2.97	5.51e-14	-3.14	1.19e-14	-3.64	2.91e-16
Mm.282039	Acly	ATP citrate lyase	-2.44	5.11e-16	-2.87	5.55e-18	-2.84	5.19e-18	-3.01	9.05e-19	-3.43	3.12e-20
Mm.254704	Pnpo	Pyridoxine 5'-phosphate oxidase	-2.7	7.24e-16	-2.15	1.27e-12	-2.32	6.57e-14	-2.91	9.2e-17	-4.48	7.32e-21
Mm.181973	Acbd5	Acyl-Coenzyme A binding domain containing 5	-3.29	2.25e-05	-2.22	0.00263	-2.02	0.00569	-2.87	8.77e-05	-4.16	1.07e-06
Mm.38868	Lman2	Lectin, mannose-binding 2	-3.03	1.5e-16	-2.86	6.55e-16	-2.79	9.12e-16	-3.05	5.48e-17	-2.81	3.8e-16
Mm.331573	Reck	Reversion-inducing-cysteine-rich protein with kazal motifs	-3.22	7.55e-14	-3.05	4.32e-13	-3.12	2.13e-13	-2.87	1.02e-12	-2.26	5.09e-10
Mm.5062	Pctp	Phosphatidylcholine transfer protein	-3.16	2.27e-14	-2.4	2.62e-11	-2.71	6.3e-13	-2.94	5.5e-14	-3.27	3.84e-15
Mm.288368	Naprt1	Nicotinate phosphoribosyltransferase domain containing 1	-4.27	5.04e-14	-2.32	2.35e-08	-2.24	5.81e-08	-2.34	1.61e-08	-3.28	6.8e-12
Mm.272359	1190003J15Rik	RIKEN cDNA 1190003J15 gene	-2.38	1.44e-14	-2.34	2.96e-14	-2.69	4.53e-16	-2.94	2.7e-17	-4.02	1.92e-20
Mm.227281	Cd302	CD302 antigen	-2.13	1.34e-09	-2.39	5.18e-11	-2.09	2.53e-09	-2.37	5.49e-11	-5.29	1.12e-18
Mm.185413	Slc25a42	Solute carrier family 25, member 42	-3.33	1.5e-14	-2.79	9.92e-13	-2.46	2.39e-11	-2.66	2.36e-12	-2.97	1.17e-13
Mm.291519	Cpox	Coproporphyrinogen oxidase	-3.37	9.62e-13	-2.63	2.97e-10	-2.92	2.38e-11	-3.03	7.63e-12	-2.24	1.03e-08
Mm.83037	Insc	Inscuteable homolog (Drosophila)	-2.36	1.27e-10	-2.52	1.94e-11	-2.83	1.32e-12	-3.05	1.2e-13	-3.43	8.2e-15
Mm.330745	Mafb	V-maf musculoaponeurotic fibrosarcoma oncogene family, protein B (avian)	-3.09	7.97e-12	-2.92	3.6e-11	-2.85	5.34e-11	-2.81	5.74e-11	-2.47	1.65e-09
Mm.8038	Zap70	Zeta-chain (TCR) associated protein kinase	-2.14	8.76e-11	-2.52	7.43e-13	-2.8	3.81e-14	-3.18	1.4e-15	-3.36	2e-16
Mm.295740	Fgd5	FYVE, RhoGEF and PH domain containing 5	-2.25	2.34e-08	-2.08	2.44e-07	-2.16	7.66e-08	-2.35	6.25e-09	-5.14	3.07e-16
Mm.273195	Car1	Carbonic anhydrase 1	-2.49	2.24e-10	-2.96	3.42e-12	-2.56	1.11e-10	-2.93	2.84e-12	-2.97	1.54e-12
Mm.426727	Mus musculus	LINE L1 ASL1/Suclg2 fusion protein	-2.19	1.66e-09	-2.14	4.88e-09	-2.39	1.99e-10	-3.11	1.43e-13	-4.08	3.33e-16
Mm.41389	Klf15	Kruppel-like factor 15	-3.03	2.62e-10	-2.57	1.59e-08	-2.83	1.24e-09	-3.03	2.17e-10	-2.43	2.44e-08
Mm.338425	Enpp3	Ectonucleotide pyrophosphatase/phosphodiesterase 3	-4.39	1.92e-19	-3	6.14e-16	-2.1	1.9e-11	-2.02	6.07e-11	-2.35	2.45e-13
Mm.473179	Cyp2u1	Cytochrome P450, family 2, subfamily u, polypeptide 1	-2.87	6.73e-17	-2.81	1.08e-16	-2.62	6.56e-16	-2.69	2.78e-16	-2.86	4.69e-17
Mm.63645	1300002K09Rik	RIKEN cDNA 1300002K09 gene	-2.36	9.57e-11	-2.06	8.07e-09	-2.47	2.99e-11	-2.97	2.05e-13	-3.91	3.1e-16
Mm.437416	Mus musculus	Transcribed locus	-2.51	1.97e-10	-2.63	7.72e-11	-2.81	1.25e-11	-2.8	1.25e-11	-3	1.77e-12
Mm.333849	Chchd10	Coiled-coil-helix-coiled-coil-helix domain containing 10	-2.14	2.61e-11	-2.81	9.66e-15	-2.98	1.87e-15	-3.65	1.75e-17	-2.15	1.65e-11
Mm.474295	D830046C22Rik	RIKEN cDNA D830046C22 gene	-2.73	1.59e-18	-2.45	3.83e-17	-2.45	3.68e-17	-2.87	2.42e-19	-3.22	5.79e-21
Mm.3311	Plbd1	Phospholipase B domain containing 1	-2.92	2.7e-10	-2.73	1.59e-09	-2.66	2.59e-09	-2.86	4.57e-10	-2.46	1.11e-08
Mm.37547	Thnsl2	Threonine synthase-like 2 (bacterial)	-3.53	2.07e-15	-2.08	1.69e-09	-2.38	2.4e-11	-2.65	1.03e-12	-2.96	5.24e-14
Mm.158971	1110001J03Rik	RIKEN cDNA 1110001J03 gene	-2.86	7.76e-12	-3.19	5.43e-13	-3.01	1.94e-12	-2.5	1.5e-10	-2.01	4.14e-08
Mm.28146	Mvd	Mevalonate (diphospho) decarboxylase	-2.2	8.66e-10	-2.22	1.06e-09	-2.72	4.71e-12	-2.94	5.07e-13	-3.42	2.01e-14
Mm.10510	Fcna	Ficolin A	-2.44	9.52e-09	-2.47	9.68e-09	-2.88	2.49e-10	-3.06	5.65e-11	-2.63	1.6e-09
Mm.274376	Rdh10	Retinol dehydrogenase 10 (all-trans)	-2.18	3.87e-10	-2.38	3.25e-11	-2.8	4.01e-13	-3.14	2.04e-14	-2.98	4.42e-14
Mm.15312	Tst	Thiosulfate sulfurtransferase, mitochondrial	-2.18	2.18e-10	-2.46	7.55e-12	-2.85	1.1e-13	-2.8	1.11e-13	-3.18	4.97e-15
Mm.221239	Apob	Apolipoprotein B	-2.95	1.07e-05	-2.3	0.000479	-2.25	0.000569	-2.7	3.64e-05	-3.27	1.93e-06
Mm.32656	Chac2	ChaC, cation transport regulator homolog 2 (E. coli)	-2.56	3.99e-11	-2.52	7.67e-11	-2.33	4.05e-10	-2.79	3.25e-12	-3.25	7.26e-14
Mm.22680	Celsr1	Cadherin, EGF LAG seven-pass G-type receptor 1 (flamingo homolog, Drosophila)	-3.62	5.78e-11	-2.32	4.03e-07	-2.53	4.69e-08	-2.55	2.91e-08	-2.38	1.2e-07
Mm.4352	Col18a1	Collagen, type XVIII, alpha 1	-2.95	2.26e-13	-2.35	1.18e-10	-2.26	3.06e-10	-2.59	5.9e-12	-3.24	4.08e-14
Mm.25791	Habp2	Hyaluronic acid binding protein 2	-2.03	1.01e-10	-2.33	1.46e-12	-2.53	1.12e-13	-3.09	4.41e-16	-3.41	2.59e-17
Mm.8543	Pipox	Pipecolic acid oxidase	-3.1	1.92e-14	-2.73	4.06e-13	-2.25	1.13e-10	-2.17	3.19e-10	-3.11	8.45e-15
Mm.259884	Mut	Methylmalonyl-Coenzyme A mutase	-2.46	1.19e-11	-2.33	7.02e-11	-2.47	1.21e-11	-2.78	3.25e-13	-3.28	5.54e-15
Mm.60499	Pms1	Postmeiotic segregation increased 1 (S. cerevisiae)	-3.11	3.71e-11	-2.9	1.99e-10	-2.47	7.93e-09	-2.36	1.97e-08	-2.41	1.16e-08
Mm.2312	Tnfaip8l1	Tumor necrosis factor, alpha-induced protein 8-like 1	-3.17	2.91e-13	-2.31	6.57e-10	-2.05	1.74e-08	-2.19	2.01e-09	-3.49	8.63e-14
Mm.103362	L2hgdh	L-2-hydroxyglutarate dehydrogenase	-2.21	5.35e-06	-2.24	3.44e-06	-2.43	6.88e-07	-2.93	9.74e-09	-3.33	4.38e-10
Mm.182271	Coasy	Coenzyme A synthase	-2.22	2.31e-10	-2.61	2.04e-12	-2.29	8.15e-11	-2.49	7.08e-12	-3.4	2.2e-15
Mm.3636	Dbt	Dihydrolipoamide branched chain transacylase E2	-3.22	1.2e-09	-2.02	2.69e-05	-2.34	8.52e-07	-2.79	1.72e-08	-2.62	6.54e-08
Mm.138512	Foxred1	FAD-dependent oxidoreductase domain containing 1	-2.65	7.35e-11	-2.16	1.5e-08	-2.32	2.43e-09	-2.79	1.25e-11	-3.01	1.21e-12
Mm.22701	Gas1	Growth arrest specific 1	-2.42	5.46e-11	-2.55	1.88e-11	-2.76	1.89e-12	-2.66	3.47e-12	-2.53	1.08e-11
Mm.400402	Mus musculus	Transcribed locus	-2.03	1.1e-08	-2.34	2.28e-10	-2.65	6.84e-12	-2.42	5.78e-11	-3.47	6.22e-15
Mm.399042	Abcd3	ATP-binding cassette, sub-family D (ALD), member 3	-3.18	1.15e-15	-2.3	8.26e-12	-2.41	1.75e-12	-2.41	1.54e-12	-2.59	1.34e-13
Mm.26580	Ces2g	Carboxylesterase 2G	-3.08	4.94e-10	-2.87	2.45e-09	-2.19	7.57e-07	-2.2	6.49e-07	-2.54	1.54e-08
Mm.440230	Rnf43	Ring finger protein 43	-3.47	1.89e-11	-2.68	3.68e-09	-2.16	5.38e-07	-2.19	3.46e-07	-2.35	6.65e-08
Mm.251002	St3gal3	ST3 beta-galactoside alpha-2,3-sialyltransferase 3	-3.18	7.31e-17	-2.69	3.62e-15	-2.35	1.54e-13	-2.32	2e-13	-2.29	2.49e-13
Mm.439998	Ece1	endothelin converting enzyme 1	-2.63	5.58e-14	-2.39	8.09e-13	-2.42	5.49e-13	-2.42	4.11e-13	-2.88	2.31e-15
Mm.17880	Mus musculus	Transcribed locus	-2.31	7.62e-12	-2.32	6.6e-12	-2.64	1.22e-13	-2.63	1.14e-13	-2.8	1.4e-14
Mm.32182	Mus musculus	Transcribed locus	-2.24	2.42e-07	-2.42	3.75e-08	-2.74	2.24e-09	-2.63	4.17e-09	-2.66	2.47e-09
Mm.41459	Spata2L	Spermatogenesis associated 2-like	-2.5	1.49e-11	-2.15	1.28e-09	-2.42	3.48e-11	-2.73	1.16e-12	-2.85	2.75e-13
Mm.279765	Sntg2	Syntrophin, gamma 2	-2.69	4.73e-12	-2.12	4.18e-09	-2.44	8.26e-11	-2.59	1.07e-11	-2.78	1.25e-12
Mm.182574	Isoc1	Isochorismatase domain containing 1	-3.6	5.63e-16	-2.16	2.91e-10	-2.11	5.57e-10	-2.29	3.65e-11	-2.45	3.79e-12
Mm.249016	Mccc1	Methylcrotonoyl-Coenzyme A carboxylase 1 (alpha)	-2.6	2.11e-18	-2.42	1.07e-17	-2.41	9.31e-18	-2.48	3.09e-18	-2.69	2.26e-19
Mm.378235	Dbp	D site albumin promoter binding protein	-2.29	7.91e-06	-2.68	5.06e-07	-2.43	2.62e-06	-2.22	1.22e-05	-2.93	4.6e-08
Mm.2251	Plxna2	Plexin A2	-2.7	2.08e-14	-2.2	8.49e-12	-2.29	2.56e-12	-2.34	9.05e-13	-3.01	6.52e-16
Mm.450104	Mus musculus	Transcribed locus	-2.04	0.0194	-2.45	0.00463	-2.57	0.00226	-2.74	0.00105	-2.73	0.000795
Mm.26581	Abcg8	ATP-binding cassette, sub-family G (WHITE), member 8	-2.15	3.23e-11	-2.09	9.99e-11	-2.47	3.47e-13	-2.65	3.51e-14	-3.12	5.3e-16
Mm.174372	Cyp2d10	Cytochrome P450, family 2, subfamily d, polypeptide 10	-2.37	9.03e-13	-2.09	4.67e-11	-2.14	1.7e-11	-2.31	1.17e-12	-3.56	5.26e-17
Mm.34379	Tmem204	Transmembrane protein 204	-2.63	6.46e-09	-2.14	9.13e-07	-2.25	2.71e-07	-2.28	1.43e-07	-3.15	7.45e-11
Mm.290857	Lman1	Lectin, mannose-binding, 1	-2.79	8.76e-14	-2.01	1.7e-09	-2.31	2.08e-11	-2.68	2.52e-13	-2.61	3.83e-13
Mm.331052	Susd4	Sushi domain containing 4	-2.23	2.13e-09	-2.46	1.54e-10	-2.58	3.9e-11	-2.53	4.99e-11	-2.54	3.39e-11
Mm.266448	Fn3k	Fructosamine 3 kinase	-2.37	3.41e-13	-2.21	4.27e-12	-2.51	7.46e-14	-2.57	3.8e-14	-2.67	6.6e-15
Mm.95398	Gngt1	Guanine nucleotide binding protein (G protein), gamma transducing activity polypeptide 1	-2.1	7.72e-11	-2.3	5.55e-12	-2.43	1.08e-12	-2.63	7.03e-14	-2.85	6.08e-15
Mm.20242	Cyb5b	Cytochrome b5 type B	-2.45	3.22e-15	-2.23	8.86e-14	-2.1	7.19e-13	-2.53	1.1e-15	-2.98	1.08e-17
Mm.280563	Clec14a	C-type lectin domain family 14, member a	-2.21	1.8e-13	-2.35	3.44e-14	-2.53	2.69e-15	-2.2	1.99e-13	-2.94	2.89e-17
Mm.271600	Fam89a	Family with sequence similarity 89, member A	-2.36	2.1e-10	-2.42	1.11e-10	-2.28	6.8e-10	-2.48	4.57e-11	-2.64	9.46e-12
Mm.44201	Pigy	Phosphatidylinositol glycan anchor biosynthesis, class Y	-2.32	6.26e-14	-2.18	9.38e-13	-2.29	1.8e-13	-2.5	7.19e-15	-2.86	1.29e-16
Mm.158231	Sdha	Succinate dehydrogenase complex, subunit A, flavoprotein (Fp)	-2.31	1.34e-15	-2.06	1.02e-13	-2.23	4.17e-15	-2.54	5.41e-17	-2.99	3.56e-19
Mm.130769	Fign	Fidgetin	-3.07	3.03e-11	-2.39	1.01e-08	-2.3	2.5e-08	-2.16	9.67e-08	-2.14	9.51e-08
Mm.441788	Mus musculus	Transcribed locus	-2.25	7.99e-07	-2.1	4.2e-06	-2.51	6.29e-08	-2.59	2.33e-08	-2.52	5.82e-08
Mm.239655	Mertk	C-mer proto-oncogene tyrosine kinase	-2.05	0.0119	-2.23	0.00543	-2.46	0.00199	-2.72	0.000426	-2.49	0.000952
Mm.361900	Gm10658	Predicted gene 10658	-2.52	1.2e-15	-2.14	2.57e-13	-2.25	4.06e-14	-2.43	2.25e-15	-2.61	1.75e-16
Mm.390397	Nr1d1	Nuclear receptor subfamily 1, group D, member 1	-2.14	8.23e-09	-2.52	1.03e-10	-2.53	8.94e-11	-2.36	4.3e-10	-2.39	2.51e-10
Mm.236928	Stard8	START domain containing 8	-2.58	5.76e-10	-2.34	9.01e-09	-2.53	1.26e-09	-2.35	6.77e-09	-2.13	6.45e-08
Mm.396101	Mus musculus	Transcribed locus, strongly similar to NP_599252.2 solute carrier family 26, member 6 [Mus musculus]	-2.12	2.75e-06	-2.39	1.54e-07	-2.52	4.64e-08	-2.53	3.05e-08	-2.37	1.27e-07
Mm.478282			-2.92	1.83e-16	-2.47	1.7e-14	-2.18	8.87e-13	-2.23	3.51e-13	-2.11	1.7e-12
Mm.28584	Fbxo9	F-box protein 9	-2.86	6.81e-17	-2.16	3.7e-13	-2.17	2.14e-13	-2.47	3.44e-15	-2.17	1.39e-13
Mm.395995	Mus musculus	Transcribed locus	-2.48	3.45e-05	-2.61	2.89e-05	-2.38	7e-05	-2.08	0.000484	-2.23	0.00014
Mm.177761	Clcn2	Chloride channel 2	-2.06	1.38e-06	-2.45	2.72e-08	-2.56	8.9e-09	-2.29	9.31e-08	-2.42	2.86e-08
Mm.339792	Cpeb4	Cytoplasmic polyadenylation element binding protein 4	-2.3	9.53e-06	-2.44	3.94e-06	-2.3	1e-05	-2.47	2.19e-06	-2.18	2.06e-05
Mm.244719	Sepsecs	Sep (O-phosphoserine) tRNA:Sec (selenocysteine) tRNA synthase	-2.28	1.47e-15	-2.31	1.21e-15	-2.23	2.85e-15	-2.42	1.76e-16	-2.44	1.25e-16
Mm.226576	Wdtc1	WD and tetratricopeptide repeats 1	-2.12	1.16e-10	-2.11	1.44e-10	-2.22	3e-11	-2.41	1.72e-12	-2.62	1.34e-13
Mm.261514	D130043K22Rik	RIKEN cDNA D130043K22 gene	-2.11	6.62e-07	-2.18	5.17e-07	-2.34	6.14e-08	-2.39	2.96e-08	-2.41	1.86e-08
Mm.84631	Pdilt	Protein disulfide isomerase-like, testis expressed	-2	2.15e-11	-2.13	2.6e-12	-2.25	3.86e-13	-2.45	2.07e-14	-2.59	2.96e-15
Mm.282242	Scarb1	Scavenger receptor class B, member 1	-2.23	2.18e-13	-2.4	2.78e-14	-2.16	7.35e-13	-2.14	6.85e-13	-2.48	4.95e-15
Mm.88839	Accn5	Amiloride-sensitive cation channel 5, intestinal	-2.07	3.67e-09	-2.23	3.79e-10	-2.02	6.67e-09	-2.43	2.93e-11	-2.64	3.13e-12
Mm.30239	Slc39a8	Solute carrier family 39 (metal ion transporter), member 8	-2.14	4.35e-11	-2.21	1.93e-11	-2.23	1.3e-11	-2.22	1.17e-11	-2.55	1.22e-13
Mm.254974	Fam73b	Family with sequence similarity 73, member B	-2.57	1.68e-18	-2.02	2.53e-15	-2.1	4.57e-16	-2.13	1.76e-16	-2.3	6.82e-18
Mm.75315	1810046K07Rik	RIKEN cDNA 1810046K07 gene	-2.12	2.19e-10	-2.08	5.59e-10	-2.11	4.3e-10	-2.23	4.77e-11	-2.56	6.68e-13
Mm.48712	Mmd2	Monocyte to macrophage differentiation-associated 2	-2.09	1.21e-13	-2.08	1.58e-13	-2.23	1.35e-14	-2.29	3.67e-15	-2.38	9.15e-16
Mm.5133	Mtnr1a	Melatonin receptor 1A	-2.05	2.83e-07	-2.09	2.87e-07	-2.17	7.11e-08	-2.33	9.11e-09	-2.42	3.04e-09
Mm.4206	Ranbp10	RAN binding protein 10	-2.16	1.96e-15	-2.17	1.97e-15	-2.19	1.17e-15	-2.28	1.65e-16	-2.21	6.11e-16
Mm.284446	Aldh2	Aldehyde dehydrogenase 2, mitochondrial	-2.08	1.68e-15	-2.33	4.31e-17	-2.01	7.96e-15	-2.05	2.87e-15	-2.52	1.45e-18
Mm.423037	Mlycd	Malonyl-CoA decarboxylase	-2.22	2.1e-14	-2.07	3.44e-13	-2.04	3.92e-13	-2.3	6.5e-15	-2.34	2.64e-15
Mm.253559	Plekha6	Pleckstrin homology domain containing, family A member 6	-2.54	1.32e-12	-2.05	9.84e-10	-2.1	5.94e-10	-2.04	9.44e-10	-2.22	4.41e-11
Mm.261780	BC029214	CDNA sequence BC029214	-2.1	1.09e-14	-2.16	4.52e-15	-2.28	5.36e-16	-2.12	4.16e-15	-2.17	1.29e-15
Mm.100172	8430416G17Rik	RIKEN cDNA 8430416G17 gene	-2.03	0.000304	-2.43	1.65e-05	-2.19	0.000107	-2.07	0.000193	-2.08	0.000146
Mm.250786	Aqp4	Aquaporin 4	-2.04	4.74e-13	-2.1	1.65e-13	-2.15	5.97e-14	-2.16	4.07e-14	-2.34	2.38e-15
Mm.295456	Abcd2	ATP-binding cassette, sub-family D (ALD), member 2	-2.02	2.88e-09	-2.14	5.28e-10	-2.08	1.09e-09	-2.27	5.54e-11	-2.27	4.41e-11
Mm.29460	Ak2	Adenylate kinase 2	-2.02	9.73e-13	-2.08	4.74e-13	-2.05	8.3e-13	-2.16	8.2e-14	-2.24	1.69e-14
Mm.26781	Vsig4	V-set and immunoglobulin domain containing 4	-5	0.000432	-3.74	0.00336	-3.7	0.00313	-2.08	0.083	1.81	0.151
Mm.439957	C1qa	Complement component 1, q subcomponent, alpha polypeptide	-3.04	0.0058	-3.48	0.00255	-3.78	0.00109	-2.9	0.00653	1.09	0.82
Mm.212812	Spns2	Spinster homolog 2 (Drosophila)	-2.14	4.06e-07	-2.36	3.66e-08	-3.46	6.71e-12	-3.49	4.01e-12	-1.82	1.72e-05
Mm.467125	Mus musculus	Transcribed locus, moderately similar to NP_062135.1 complement C1q subcomponent subunit B precursor [Rattus norvegicus]	-2.6	0.0333	-2.92	0.0184	-3.13	0.0104	-2.6	0.0271	1.78	0.192
Mm.439732	C1qc	Complement component 1, q subcomponent, C chain	-2.92	0.000249	-3.14	0.000121	-3.11	0.000103	-2.64	0.000576	1.1	0.722
Mm.246513	Fos	FBJ osteosarcoma oncogene	-2.68	4.02e-08	-3.18	1.41e-09	-2.32	1.01e-06	-2.15	5.52e-06	-1.85	8.57e-05
Mm.3619	Ctss	Cathepsin S	-2.17	0.051	-2.69	0.0137	-3.08	0.00473	-2.21	0.0377	1.85	0.104
Mm.28858	Cmtm6	CKLF-like MARVEL transmembrane domain containing 6	-3.65	1.72e-16	-2.3	1.18e-11	-2.12	1.22e-10	-2.04	3.84e-10	-1.88	5.96e-09
Mm.358797	Hist2h3c2-ps	Histone cluster 2, H3c2, pseudogene	-2.18	1.24e-07	-2.39	1.36e-08	-2.54	2.96e-09	-2.45	5.66e-09	-1.75	2.4e-05
Mm.45274	Klb	Klotho beta	-2.18	1.3e-11	-2.18	1.58e-11	-2.01	1.87e-10	-2.17	1.13e-11	-1.98	2.31e-10
Mm.39752	Tppp	Tubulin polymerization promoting protein	-2.06	4.35e-09	-2.13	1.85e-09	-2	1.19e-08	-2.04	6.1e-09	-1.98	1.59e-08
Mm.2570	C1qb	Complement component 1, q subcomponent, beta polypeptide	-2.24	0.095	-2.75	0.0371	-2.87	0.0257	-1.98	0.137	2.25	0.0844
Mm.394593	Gsta3	Glutathione S-transferase, alpha 3	-3.7	6.34e-14	-2.85	2.26e-11	-2.02	1.61e-07	-1.95	4.11e-07	-2.6	2.12e-10
Mm.477791			-3.63	1.09e-11	-2.53	1.66e-08	-2.06	1.86e-06	-1.85	2.18e-05	-2.38	4e-08
Mm.1410	Il18	Interleukin 18	-3.28	2.55e-18	-2.68	3.54e-16	-2.05	1.53e-12	-1.79	2.52e-10	-2.24	6.61e-14
Mm.289244	Acad8	Acyl-Coenzyme A dehydrogenase family, member 8	-2.61	1.29e-17	-2.08	2.39e-14	-2	8.48e-14	-1.96	1.55e-13	-2.08	9.7e-15
Mm.36560	Pcdh1	Protocadherin 1	-2.8	7.56e-11	-2.48	1.13e-09	-2.02	2.22e-07	-1.82	3.17e-06	-1.58	0.000128
Mm.46301	Tyrobp	TYRO protein tyrosine kinase binding protein	-2.19	0.00108	-2.66	9.62e-05	-2.48	0.000187	-1.84	0.00838	1.25	0.318
Mm.18888	Lum	Lumican	-2.71	2.23e-07	-2.45	2.11e-06	-2.14	2.41e-05	-1.43	0.0298	1.61	0.00591
Mm.1514	Lpl	Lipoprotein lipase	-2.31	1.09e-05	-2.41	6.34e-06	-2.01	0.000151	-1.92	0.000266	-1.22	0.228
Mm.26838	Akr1c14	Aldo-keto reductase family 1, member C14	-17.33	9.68e-14	-3.07	3.29e-05	-1.48	0.105	-2.36	0.000675	-7.71	2.5e-10
Mm.226708	Cyp2d9	Cytochrome P450, family 2, subfamily d, polypeptide 9	-2.05	8.22e-07	-2.04	1.32e-06	-1.91	5.77e-06	-2.94	1.25e-10	-14.08	7.49e-21
Mm.296382	Csad	Cysteine sulfinic acid decarboxylase	-5.02	3.18e-09	-3.44	6.56e-07	-1.89	0.0034	-2.18	0.00041	-5.85	2.11e-10
Mm.329582	Bhmt	Betaine-homocysteine methyltransferase	-4.77	2.27e-11	-2.7	7.74e-07	-1.89	0.000411	-2.09	5.52e-05	-6.27	3.34e-13
Mm.295397	Depdc6	DEP domain containing 6	-8.1	3.18e-11	-2.2	0.000895	-1.81	0.00822	-2.26	0.00046	-3.29	1.65e-06
Mm.26787	Aox1	Aldehyde oxidase 1	-3.66	1.94e-15	-2.27	2.38e-10	-1.84	1.93e-07	-2.29	1.74e-10	-4.82	2.77e-18
Mm.297825	Abcb4	ATP-binding cassette, sub-family B (MDR/TAP), member 4	-3.25	3.88e-13	-2.15	1.68e-08	-1.88	7.68e-07	-2.52	1.75e-10	-5.04	3.54e-17
Mm.143977	Hrsp12	Heat-responsive protein 12	-2.08	1.23e-05	-2.28	1.89e-06	-1.8	0.000261	-2.46	2.97e-07	-6.11	2.03e-14
Mm.1491	Fxyd1	FXYD domain-containing ion transport regulator 1	-2.32	1.69e-12	-2.39	9.3e-13	-1.89	1.7e-09	-2.02	1.32e-10	-5.86	3.92e-21
Mm.26928	Qprt	Quinolinate phosphoribosyltransferase	-3.61	8.92e-15	-2.01	3.06e-08	-1.84	3.69e-07	-2.34	3.2e-10	-4.47	1.52e-16
Mm.29703	Vkorc1	Vitamin K epoxide reductase complex, subunit 1	-2.52	4.11e-14	-2.1	1.48e-11	-2	7.44e-11	-2.58	3.1e-14	-3.53	1.56e-17
Mm.2464	Zfp467	Zinc finger protein 467	-3.5	4.23e-18	-2.35	1.5e-13	-1.97	4.68e-11	-2.3	1.75e-13	-2.57	4.21e-15
Mm.2442	Pdia4	Protein disulfide isomerase associated 4	-2.66	2.67e-09	-2.07	1.25e-06	-1.81	2.53e-05	-2.31	5.66e-08	-3.72	1.2e-12
Mm.281844	Ugt2b34	UDP glucuronosyltransferase 2 family, polypeptide B34	-2.44	1.26e-08	-2.1	8.01e-07	-1.98	2.79e-06	-2.5	6.08e-09	-3.5	3e-12
Mm.283217	C2	Complement component 2 (within H-2S)	-2.19	1.69e-10	-2.08	1.16e-09	-1.85	4.42e-08	-2.09	6.95e-10	-4.25	1.03e-17
Mm.271854	Lrp1	Low density lipoprotein receptor-related protein 1	-3.87	1.14e-13	-2.28	3.13e-08	-1.96	1.3e-06	-2.01	5.44e-07	-2.17	4.55e-08
Mm.27427	Dhrs4	Dehydrogenase/reductase (SDR family) member 4	-2.9	3.65e-10	-2.07	1.16e-06	-1.99	2.57e-06	-2.27	8.78e-08	-3.04	7.92e-11
Mm.389162	Rnf152	Ring finger protein 152	-3.2	2.44e-09	-2.02	4.68e-05	-1.77	0.000562	-2	3.86e-05	-2.6	1.17e-07
Mm.275452	H2-Ke6	H2-K region expressed gene 6	-2.11	5.78e-10	-2.06	1.31e-09	-1.98	4.18e-09	-2.23	9.48e-11	-3.18	4.51e-15
Mm.478266	Pcmtd1	protein-L-isoaspartate (D-aspartate) O-methyltransferase domain containing 1	-2.42	2.19e-05	-2	0.000632	-1.95	0.000775	-2.28	5.5e-05	-2.21	6.48e-05
Mm.118400	Bag4	BCL2-associated athanogene 4	-2.05	1.77e-14	-2.06	1.48e-14	-1.98	5.28e-14	-2.17	1.6e-15	-1.83	9.1e-13
Mm.2608	Bgn	Biglycan	-2.41	1.82e-07	-2.06	6.77e-06	-1.52	0.00347	-1.05	0.74	3.22	4.37e-10
Mm.279741	Rbp1	Retinol binding protein 1, cellular	-2.57	0.00151	-2.05	0.0124	1.3	0.324	1.6	0.0721	2.32	0.00165
Mm.425062	Fcgr2b	Fc receptor, IgG, low affinity IIb	-3.14	7.76e-13	-2.24	4.53e-09	-1.8	2.29e-06	-1.75	4.12e-06	-7.1	3.75e-18
Mm.46367	Gpihbp1	GPI-anchored HDL-binding protein 1	-3.69	5.12e-13	-2.79	1.72e-10	-1.86	5.56e-06	-1.79	1.4e-05	-4.66	5.48e-15
Mm.112	Tcea3	Transcription elongation factor A (SII), 3	-5.13	3.67e-12	-2.1	4.13e-05	-1.61	0.00474	-1.98	8.77e-05	-3.62	7.65e-10
Mm.277518	Mmd	Monocyte to macrophage differentiation-associated	-5.66	4.03e-17	-2.4	3.55e-10	-1.67	1.38e-05	-1.96	7.76e-08	-2.55	4.31e-11
Mm.31374	Acaca	Acetyl-Coenzyme A carboxylase alpha	-3.71	2.27e-14	-2.71	1.98e-11	-1.88	3.94e-07	-1.96	1.04e-07	-2.75	6.21e-12
Mm.285	Kdr	Kinase insert domain protein receptor	-3.11	8.73e-13	-2.31	1.75e-09	-1.88	5.65e-07	-1.82	1.13e-06	-3.19	3.19e-13
Mm.255332	Tnfaip2	Tumor necrosis factor, alpha-induced protein 2	-3.44	2.28e-13	-2.34	1.04e-09	-1.66	1.86e-05	-1.66	1.72e-05	-2.39	3.37e-10
Mm.331805	Tmem53	Transmembrane protein 53	-3.11	8.2e-13	-2.09	1.98e-08	-1.72	6.25e-06	-1.72	4.87e-06	-2.34	5.01e-10
Mm.260768	Plvap	Plasmalemma vesicle associated protein	-2.69	3.55e-06	-2.24	8.28e-05	-1.42	0.06	-1.34	0.104	-3.27	7.68e-08
Mm.171374	1110032A03Rik	RIKEN cDNA 1110032A03 gene	-2.7	1.13e-08	-2.09	3.17e-06	-1.96	1.01e-05	-1.98	8.04e-06	-2.2	5.96e-07
Mm.2746	Gstt1	Glutathione S-transferase, theta 1	-2.73	5.31e-16	-2.01	1.36e-11	-1.53	6.9e-07	-1.64	3.34e-08	-2.96	5.57e-17
Mm.292056	Acsl5	Acyl-CoA synthetase long-chain family member 5	-2.2	5.66e-13	-2.09	4.43e-12	-1.83	6.2e-10	-1.91	1.01e-10	-2.6	2.69e-15
Mm.158251	Pgcp	Plasma glutamate carboxypeptidase	-2.23	8.1e-05	-2.1	0.000257	-1.72	0.00473	-1.79	0.00272	-2.66	2.74e-06
Mm.35062	Agtr1a	Angiotensin II receptor, type 1a	-8.17	9.94e-16	-2.15	4.09e-06	-1.89	5.97e-05	-1.93	3.16e-05	-1.91	3.32e-05
Mm.252862	Ddo	D-aspartate oxidase	-4.07	4.27e-11	-2.54	4.11e-07	-1.84	0.000274	-1.77	0.000459	-1.84	0.000178
Mm.226941	Gpsm2	G-protein signalling modulator 2 (AGS3-like, C. elegans)	-3.33	1.19e-15	-2.33	1.45e-11	-1.99	1.56e-09	-1.89	8.28e-09	-1.77	6.83e-08
Mm.21912	Fbxo21	F-box protein 21	-3.19	1.59e-14	-2.18	2.42e-10	-1.82	7.78e-08	-1.79	9.75e-08	-1.54	1.62e-05
Mm.206218	Hdac11	Histone deacetylase 11	-2.24	5.43e-12	-2.22	6.53e-12	-1.88	1.51e-09	-1.82	4.4e-09	-1.92	5.96e-10
Mm.23897	Pag1	Phosphoprotein associated with glycosphingolipid microdomains 1	-3.46	8.1e-11	-2.39	2.36e-07	-1.42	0.0151	-1.28	0.0745	1.26	0.103
Mm.158143	Nr2f2	Nuclear receptor subfamily 2, group F, member 2	-2.71	1.13e-15	-2.21	6.17e-13	-1.84	3.56e-10	-1.6	9.03e-08	-1.35	0.000143
Mm.398550	Mus musculus	Transcribed locus	-2.23	1.1e-08	-2.08	7.73e-08	-1.86	1.56e-06	-1.99	1.82e-07	-1.5	0.00042
Mm.392894	Mus musculus	Transcribed locus	-2.06	7.03e-07	-2.05	1.05e-06	-1.78	3.15e-05	-1.98	1.89e-06	-1.47	0.00228
Mm.16898	Phgdh	3-phosphoglycerate dehydrogenase	-2.39	1.65e-07	-2.06	3.52e-06	-1.7	0.00025	-1.58	0.00105	-1.58	0.000865
Mm.181959	Egr1	Early growth response 1	-2.31	7.21e-05	-2.69	6.58e-06	-1.95	0.00102	-1.25	0.245	1.08	0.666
Mm.194116	Col27a1	Collagen, type XXVII, alpha 1	-2.6	1.21e-12	-2.06	1.3e-09	-1.62	5e-06	-1.57	1.34e-05	-1.29	0.00671
Mm.252776	Prkd3	Protein kinase D3	-3.37	6.14e-13	-2.07	1.19e-07	-1.27	0.0357	-1.01	0.917	1.22	0.0691
Mm.118617	Lhfp	Lipoma HMGIC fusion partner	-3.05	6.79e-07	-1.06	0.768	4.66	3.21e-10	6.02	6.14e-12	10.46	3.59e-15
Mm.224306	Klhl13	Kelch-like 13 (Drosophila)	-2.64	4.93e-09	1.3	0.042	5.86	2.57e-16	7.05	1.04e-17	4.52	9.18e-15
Mm.398690	Mus musculus	Transcribed locus	-3	2.86e-12	-1.16	0.182	2.67	1.74e-11	3.95	1.73e-15	5.37	3.55e-18
Mm.74636	Slc16a12	Solute carrier family 16 (monocarboxylic acid transporters), member 12	-2.32	4.64e-05	1.85	0.00141	2.44	1.27e-05	2.34	2.08e-05	2.14	8.74e-05
Mm.27154	Vnn1	Vanin 1	-4.47	8.05e-10	-1.08	0.708	2.45	8.22e-06	1.92	0.000456	-1.01	0.934
Mm.28341	Angptl3	Angiopoietin-like 3	-2.42	9.72e-06	-1.11	0.593	-2.11	9.08e-05	-9.63	2.26e-15	-47.45	4.13e-22
Mm.25195	9530008L14Rik	RIKEN cDNA 9530008L14 gene	-4.76	3.88e-17	-1.73	3.22e-06	-3.28	5.52e-14	-6.28	3.72e-19	-23.54	5.25e-25
Mm.37974	Tm6sf2	Transmembrane 6 superfamily member 2	-3.29	8.31e-14	-1.93	1.4e-07	-2.57	4.14e-11	-4.17	1.38e-15	-8.99	8.65e-21
Mm.3798	Fah	Fumarylacetoacetate hydrolase	-2.44	4.66e-12	-1.98	3.76e-09	-3.59	4.44e-16	-5.33	1.7e-19	-7.36	6.36e-22
Mm.28015	Mus musculus	Transcribed locus, strongly similar to NP_067492.1 PDZ domain containing 1 [Mus musculus]	-3.49	4.24e-13	-1.75	1.97e-05	-3.51	3.86e-13	-5.03	3.81e-16	-6.53	4.8e-18
Mm.33401	Mgam	Maltase-glucoamylase	-4.38	3.46e-10	-1.53	0.0235	-2.32	2.24e-05	-3.4	2.27e-08	-5.95	2.71e-12
Mm.439711	Acat2	Acetyl-Coenzyme A acetyltransferase 2	-2.19	3.31e-08	-2	5.31e-07	-2.37	4.5e-09	-3.9	8e-14	-6.9	1.04e-17
Mm.6381	AW112010	Expressed sequence AW112010	-2.1	6.78e-08	-1.92	1.11e-06	-2.14	4.33e-08	-2.64	1.68e-10	-7.81	6.35e-19
Mm.256926	Pygl	Liver glycogen phosphorylase	-2.34	2.89e-13	-1.91	3.31e-10	-2.72	5.34e-15	-3.48	8.79e-18	-5.76	2.62e-22
Mm.335420	Glyctk	Glycerate kinase	-2.15	5.22e-13	-1.55	2.28e-07	-2.42	1.15e-14	-3.31	1.49e-18	-5	3.13e-22
Mm.30088	Clpx	Caseinolytic peptidase X (E.coli)	-2.61	2.12e-09	-1.92	6.27e-06	-2.48	9.5e-09	-3.21	2.07e-11	-3.84	5.48e-13
Mm.2131	Cela1	Chymotrypsin-like elastase family, member 1	-2.38	2.43e-10	-1.8	1.33e-06	-2.74	7.64e-12	-3.1	3.77e-13	-3.92	3e-15
Mm.318133	Ube2u	Ubiquitin-conjugating enzyme E2U (putative)	-3.37	2.46e-14	-1.97	5.04e-08	-2.49	5.34e-11	-2.76	3.22e-12	-2.91	4.82e-13
Mm.28663	Abcb6	ATP-binding cassette, sub-family B (MDR/TAP), member 6	-2.45	1.75e-10	-1.97	1.2e-07	-2.35	6.8e-10	-2.96	1.89e-12	-3.75	1.42e-14
Mm.10211	Entpd5	Ectonucleoside triphosphate diphosphohydrolase 5	-2.03	6.74e-11	-1.8	6.44e-09	-2.05	5.06e-11	-3.07	2.84e-16	-4.44	1.28e-19
Mm.196574	Grhpr	Glyoxylate reductase/hydroxypyruvate reductase	-2.24	1.38e-11	-1.75	5.66e-08	-2.39	1.54e-12	-2.74	3.76e-14	-4.24	1.39e-18
Mm.261984	Glo1	Glyoxalase 1	-3.39	3.4e-14	-1.84	4.55e-07	-2.22	1.75e-09	-2.71	7.89e-12	-3.17	1.15e-13
Mm.3830	Fpgs	Folylpolyglutamyl synthetase	-2.12	1.01e-13	-1.93	4.13e-12	-2.57	2.42e-16	-3.04	2.51e-18	-3.43	7.09e-20
Mm.31686	Nags	N-acetylglutamate synthase	-2.71	1.19e-12	-1.85	1.54e-07	-2.12	1.4e-09	-2.59	3.88e-12	-3.57	1.49e-15
Mm.52592	4930528F23Rik	RIKEN cDNA 4930528F23 gene	-3.09	3.36e-09	-1.97	6.27e-05	-2.31	2.18e-06	-2.31	1.59e-06	-3.16	1.77e-09
Mm.157882	Lactb	Lactamase, beta	-2.3	4.24e-13	-1.96	1.22e-10	-2.25	1.26e-12	-2.79	1.03e-15	-3.25	2.34e-17
Mm.25466	Mus musculus	Transcribed locus	-2.42	8.38e-07	-1.95	8.1e-05	-2.38	1.05e-06	-3.04	6.21e-09	-2.7	5.57e-08
Mm.307620	Cpt2	Carnitine palmitoyltransferase 2	-2.81	1.01e-15	-1.79	1.69e-09	-2.23	7.07e-13	-2.54	9.1e-15	-3.06	4.29e-17
Mm.478379			-3.84	4.21e-13	-1.86	9.04e-06	-2.01	1.04e-06	-2.5	3.33e-09	-2.21	6.97e-08
Mm.28514	Adhfe1	Alcohol dehydrogenase, iron containing, 1	-2.1	2.85e-12	-1.82	6.95e-10	-2.13	1.55e-12	-2.66	1.38e-15	-3.49	8.26e-19
Mm.151748	Ttc38	Tetratricopeptide repeat domain 38	-2.92	1.93e-17	-1.87	9.89e-12	-2.21	1.9e-14	-2.32	2.48e-15	-2.82	4.92e-18
Mm.24624	Rxra	Retinoid X receptor alpha	-2.07	1.17e-13	-1.76	5.57e-11	-2.24	3.23e-15	-2.73	4.99e-18	-3.25	3.38e-20
Mm.214574	1300001I01Rik	RIKEN cDNA 1300001I01 gene	-2.58	2.55e-15	-2	8.11e-12	-2.21	2.14e-13	-2.66	4.67e-16	-2.54	1.2e-15
Mm.400756	Mus musculus	Transcribed locus	-2.3	2.23e-09	-1.99	1.89e-07	-2.26	4.05e-09	-2.28	2.6e-09	-3.12	1.13e-12
Mm.158903	Hlf	Hepatic leukemia factor	-2.8	1.51e-12	-1.67	4.97e-06	-2.02	1.06e-08	-2.35	1.13e-10	-3.01	9.37e-14
Mm.334274	Acadsb	Acyl-Coenzyme A dehydrogenase, short/branched chain	-2.55	3.94e-11	-2	4.98e-08	-2.05	1.98e-08	-2.38	2.55e-10	-2.85	1.75e-12
Mm.131618	Slc46a1	Solute carrier family 46, member 1	-2.32	2.35e-15	-1.96	7.56e-13	-2.28	2.51e-15	-2.39	3.98e-16	-2.77	3.97e-18
Mm.294007	Pcsk6	Proprotein convertase subtilisin/kexin type 6	-2.22	4.07e-13	-1.95	4.6e-11	-2	1.48e-11	-2.33	5.87e-14	-3.17	1.23e-17
Mm.25760	Grem2	Gremlin 2 homolog, cysteine knot superfamily (Xenopus laevis)	-2.17	9.92e-10	-1.66	7.05e-06	-2.13	2.73e-09	-2.48	2.7e-11	-3.21	2.55e-14
Mm.7165	Acy1	Aminoacylase 1	-2.07	4.6e-10	-1.85	2.88e-08	-2.24	4.74e-11	-2.58	6.79e-13	-2.66	2.27e-13
Mm.5323	Slc25a45	Solute carrier family 25, member 45	-2.26	4.35e-16	-1.87	6.87e-13	-2.62	7.01e-18	-2.39	4.72e-17	-2.1	3.38e-15
Mm.215892	D9Ertd402e	DNA segment, Chr 9, ERATO Doi 402, expressed	-2.12	5.37e-08	-1.98	4.16e-07	-2.16	3.59e-08	-2.31	3.8e-09	-2.46	5.1e-10
Mm.28930	Echdc1	Enoyl Coenzyme A hydratase domain containing 1	-2.02	1.44e-07	-1.76	9.93e-06	-2.11	3.66e-08	-2.41	7.38e-10	-2.69	4.36e-11
Mm.211595	BC016495	CDNA sequence BC016495	-2.77	8.39e-07	-1.62	0.00998	-2.15	8.65e-05	-2.11	9.82e-05	-2.32	1.39e-05
Mm.414359	Mus musculus	Transcribed locus	-2.2	5.03e-09	-1.98	1.46e-07	-2.01	7.37e-08	-2.14	9.56e-09	-2.63	5.15e-11
Mm.38851	Ganc	Glucosidase, alpha; neutral C	-2.5	5.04e-14	-1.97	1.17e-10	-2.11	1.14e-11	-2.18	2.86e-12	-2.18	2.01e-12
Mm.413115	Mus musculus	Transcribed locus	-2.13	8.81e-06	-1.96	7.94e-05	-2.19	5.1e-06	-2.13	7.56e-06	-2.49	2.65e-07
Mm.269998	Mus musculus	Transcribed locus	-2.13	4.77e-07	-1.87	9.53e-06	-2.15	2.82e-07	-2.2	1.02e-07	-2.48	4.37e-09
Mm.1129	Ndufb10	NADH dehydrogenase (ubiquinone) 1 beta subcomplex, 10	-2.1	1.04e-07	-1.83	5.28e-06	-2.13	9.15e-08	-2.27	1.09e-08	-2.18	3.51e-08
Mm.250605	Sel1l	Sel-1 suppressor of lin-12-like (C. elegans)	-2.22	1.4e-16	-1.73	4.2e-12	-2.07	1.82e-15	-2.38	9.7e-18	-2.11	6.33e-16
Mm.294215	Mpst	Mercaptopyruvate sulfurtransferase	-2.27	1.36e-09	-1.75	3.22e-06	-2.19	4.42e-09	-2.03	3.28e-08	-2.11	8.13e-09
Mm.41904	Zcchc24	Zinc finger, CCHC domain containing 24	-2.27	4.09e-09	-1.81	2.64e-06	-2.03	9.15e-08	-2.03	6.2e-08	-2.17	8.36e-09
Mm.459513	Mus musculus	Transcribed locus	-2.04	1.23e-06	-1.81	3.84e-05	-2.1	7.64e-07	-2.25	1.01e-07	-2.03	1.03e-06
Mm.21926	Ficd	FIC domain containing	-2.07	7.53e-07	-1.72	7.92e-05	-2.02	1.44e-06	-2.08	4.36e-07	-2.1	3.9e-07
Mm.413677	Mus musculus	Transcribed locus	-3.79	2.18e-14	-1.93	3.25e-07	-2.14	1.7e-08	-2.33	1.22e-09	-1.99	9.05e-08
Mm.439669	Galt	Galactose-1-phosphate uridyl transferase	-2.5	3.16e-11	-1.99	8.4e-09	-2.08	3.75e-09	-2.03	3.09e-09	-1.89	3.86e-08
Mm.352037	Mus musculus	Transcribed locus	-2.35	7.5e-13	-1.95	3.45e-10	-2.07	4.11e-11	-2.17	7.18e-12	-1.88	8.68e-10
Mm.257989	Snrk	SNF related kinase	-2.41	8.05e-12	-1.89	1.33e-08	-2	1.9e-09	-2	1.5e-09	-1.89	8.33e-09
Mm.476983			-2.25	2.46e-06	-1.53	0.00723	-2.07	1.61e-05	-2.27	1.58e-06	-1.92	5.74e-05
Mm.332967	Ube2h	Ubiquitin-conjugating enzyme E2H	-2.33	1.85e-12	-1.99	3.34e-10	-2.06	1.04e-10	-1.96	3.67e-10	-1.62	3.77e-07
Mm.348429	Mus musculus	Transcribed locus	-2	6.37e-08	-1.83	1.07e-06	-2.09	1.8e-08	-1.78	2.09e-06	-1.99	4.56e-08
Mm.233470	Igfbp7	Insulin-like growth factor binding protein 7	-3.05	5.34e-08	-1.99	9.35e-05	1.09	0.6	2.06	3.34e-05	4.67	4.46e-12
Mm.24842	Antxr2	Anthrax toxin receptor 2	-2.31	3.8e-07	1.23	0.146	1.97	1.15e-05	2.17	1.2e-06	2.58	1.8e-08
Mm.273049	Ccnd1	Cyclin D1	-2.29	2.83e-08	-1.36	0.00982	1.51	0.000448	2.26	4.38e-09	2.33	1.48e-09
Mm.441478	Tmem14a	Transmembrane protein 14A	-2.71	6.49e-06	1.17	0.425	1.33	0.132	2.12	0.000236	2.04	0.00035
Mm.46366	Tstd1	Thiosulfate sulfurtransferase (rhodanese)-like domain containing 1	-2.04	2.52e-05	-1.37	0.0426	1.93	6.98e-05	2.17	4.82e-06	-1.11	0.475
Mm.2409	Adh1	Alcohol dehydrogenase 1 (class I)	-2.42	1.25e-07	-1.16	0.313	-1.43	0.0113	-2.45	7.44e-08	-19.39	1.2e-21
Mm.6696	Rdh7	Retinol dehydrogenase 7	-2.86	7.5e-09	-1.79	0.000207	-1.95	2.54e-05	-2.63	3.05e-08	-12.16	7.79e-19
Mm.33120	Hnmt	Histamine N-methyltransferase	-7.59	5.31e-13	-1.92	0.00107	-1.71	0.00522	-3	4.29e-07	-6.39	1.89e-12
Mm.171314	Hfe2	Hemochromatosis type 2 (juvenile) (human homolog)	-3.26	9.38e-11	-1.29	0.0689	-1.77	9.49e-05	-3.25	7.44e-11	-9.02	2.74e-16
Mm.389243	Pnpla7	Patatin-like phospholipase domain containing 7	-2.33	2.47e-13	-1.42	4.51e-05	-1.66	6.69e-08	-2.59	8.01e-15	-9.96	1.26e-25
Mm.36278	Ftcd	Formiminotransferase cyclodeaminase	-2.39	2.3e-10	-1.55	9.81e-05	-1.86	3.43e-07	-2.11	8.06e-09	-9.57	2.33e-21
Mm.23881	1600002H07Rik	RIKEN cDNA 1600002H07 gene	-6.66	2.36e-15	-1.97	9.71e-06	-1.86	3.58e-05	-2.58	1.58e-08	-2.95	7.13e-10
Mm.77425	Olfml1	Olfactomedin-like 1	-3.82	3.29e-14	-1.93	7.27e-07	-1.98	3.07e-07	-2.81	2.39e-11	-5.2	8.16e-17
Mm.211255	Tmem195	Transmembrane protein 195	-5.47	5.24e-15	-1.88	2.25e-05	-1.75	9.64e-05	-2.17	4.54e-07	-4.31	3.16e-13
Mm.42100	Cyp2c38	Cytochrome P450, family 2, subfamily c, polypeptide 38	-2.81	1.66e-08	-1.9	7.04e-05	-1.29	0.0851	-2.11	5.6e-06	-7.01	2.3e-15
Mm.244226	1110020G09Rik	RIKEN cDNA 1110020G09 gene	-3.71	3.48e-11	-1.95	3.71e-05	-1.87	7.35e-05	-2.67	2.71e-08	-4.68	3.41e-13
Mm.140243	Bphl	Biphenyl hydrolase-like (serine hydrolase, breast epithelial mucin-associated antigen)	-3.59	2.76e-18	-1.93	6.69e-11	-1.96	3.72e-11	-2.23	3.23e-13	-3.94	1.79e-19
Mm.41274	Acad11	Acyl-Coenzyme A dehydrogenase family, member 11	-3.62	1.38e-11	-1.47	0.00629	-1.6	0.000846	-2.2	3.85e-07	-4.54	9.99e-14
Mm.149438	Mtus1	Mitochondrial tumor suppressor 1	-3.64	3.69e-13	-1.79	1.27e-05	-1.74	2.27e-05	-2.4	3.43e-09	-3.45	5.54e-13
Mm.206774	Cpn1	Carboxypeptidase N, polypeptide 1	-2.47	5.37e-10	-1.97	2.76e-07	-1.99	1.82e-07	-2.31	2.1e-09	-3.92	8.16e-15
Mm.26088	Tmem56	Transmembrane protein 56	-3.02	4.82e-08	-1.85	0.000639	-1.77	0.00118	-2.6	7.69e-07	-3.26	8.55e-09
Mm.282679	Btd	Biotinidase	-2.82	4.04e-12	-1.84	6.86e-07	-1.93	1.29e-07	-2.51	6.52e-11	-3.38	6.94e-14
Mm.277857	Hsd17b4	Hydroxysteroid (17-beta) dehydrogenase 4	-3.32	1.34e-13	-1.71	8.47e-06	-1.83	1.1e-06	-2.38	3.6e-10	-3.05	8.52e-13
Mm.477237	Prr16	proline rich 16	-2.75	1.29e-08	-1.62	0.00148	-1.85	7.47e-05	-2.36	3.17e-07	-3.59	3.89e-11
Mm.117294	Man1a	Mannosidase 1, alpha	-2.21	8.54e-08	-1.53	0.00127	-1.72	6.49e-05	-2.38	1.37e-08	-4.25	3.37e-14
Mm.200497	Hadha	Hydroxyacyl-Coenzyme A dehydrogenase/3-ketoacyl-Coenzyme A thiolase/enoyl-Coenzyme A hydratase (trifunctional protein), alpha subunit	-3.41	2.18e-14	-1.76	6.22e-07	-1.81	2.72e-07	-2.23	2.97e-10	-2.72	1.39e-12
Mm.30222	Sdf2l1	Stromal cell-derived factor 2-like 1	-3.12	1.28e-12	-1.76	3.01e-06	-1.53	0.000204	-2.06	1.88e-08	-3.45	7.22e-14
Mm.263673	1700066M21Rik	RIKEN cDNA 1700066M21 gene	-3.07	6.49e-11	-1.82	2.28e-05	-1.6	0.000538	-2.14	3.13e-07	-3.16	2.65e-11
Mm.133301	Lrrc3	Leucine rich repeat containing 3	-2.59	3.17e-13	-1.52	1.73e-05	-1.88	7.53e-09	-2.35	3.82e-12	-3.39	2.2e-16
Mm.23336	Ggt6	Gamma-glutamyltransferase 6	-2.23	1.37e-11	-1.55	5.06e-06	-1.85	6.67e-09	-2.35	2.1e-12	-3.74	1.48e-17
Mm.25539	Cryl1	Crystallin, lambda 1	-2.4	6.34e-09	-1.89	2.18e-06	-1.9	1.77e-06	-2.33	5.75e-09	-3.03	1.48e-11
Mm.20294	Sephs2	Selenophosphate synthetase 2	-2.77	3.19e-14	-1.6	1.85e-06	-1.94	1.45e-09	-2.28	4.84e-12	-2.95	4.38e-15
Mm.87238	2610029I01Rik	RIKEN cDNA 2610029I01 gene	-3.16	5.78e-10	-1.81	0.000121	-1.89	4.21e-05	-2.1	3.94e-06	-2.32	2.79e-07
Mm.249932	A230050P20Rik	RIKEN cDNA A230050P20 gene	-2.59	1.07e-11	-1.58	4.36e-05	-1.42	0.000909	-2.15	2.11e-09	-3.52	3.67e-15
[truncated: 17,180 more rows]
