# Supplementary material for: Gene network activity in cultivated primary hepatocytes is highly similar to diseased mammalian liver tissue
Source: Arch Toxicol. 2016 Jun 23;90(10):2513–29. doi: 10.1007/s00204-016-1761-4 (PMC5043005; doi:10.1007/s00204-016-1761-4)
Supplement: Supplementary file 4 — Supplementary material 4 (XLS 6066 kb) [file 204_2016_1761_MOESM4_ESM.xls]

## Sheet: Ms-FH (sortFold)
			MS_Day1 vs FH		Ms_Day2 vs FH		Ms_Day3 vs FH		Ms_Day5 vs FH		Ms_Day7 vs FH
Unigene-ID	Symbol	Description	Fold	p-value	Fold	p-value	Fold	p-value	Fold	p-value	Fold	p-value	#group	summe
Mm.100144	S100a6	S100 calcium binding protein A6 (calcyclin)	271.75	5.62e-27	894.19	5.54e-31	1055.38	3.01e-31	1013.88	3.98e-31	748.54	1.33e-30	1	3983.74
Mm.390287	Ctgf	Connective tissue growth factor	246.32	1.87e-26	232.04	1.85e-27	244.72	1.21e-27	294.29	4.03e-28	285.54	4.08e-28	1	1302.91
Mm.31395	Cpe	Carboxypeptidase E	74.55	7.07e-18	213.74	3.42e-22	307.01	4.25e-23	429.14	5.53e-24	264.29	9.97e-23	1	1288.73
Mm.331191	Sprr1a	Small proline-rich protein 1A	253.75	1.2e-26	333.92	3.22e-28	269.87	4.62e-28	235.42	5.72e-28	132.68	1.4e-26	1	1225.64
Mm.455819	Mus musculus	Transcribed locus, strongly similar to NP_033264.2 transcription factor SOX-4 [Mus musculus]	22.5	4.26e-16	107.87	9.17e-23	209.96	1.66e-24	330.05	1.11e-25	363.86	9.15e-26	1	1034.24
Mm.9537	Lcn2	Lipocalin 2	241.49	1.3e-32	202.42	2.45e-33	157.31	7.21e-33	114.08	7.68e-32	45.87	7.28e-29	1	761.17
Mm.29742	Cd24a	CD24a antigen	7	2.4e-11	24.5	1.18e-18	105.15	1.69e-23	173.05	6.51e-25	234.5	2.09e-25	1	544.2
Mm.238343	Anxa2	Annexin A2	79.3	6.12e-31	116.1	8.42e-33	121.67	7.21e-33	112.49	1.6e-32	89.61	6.84e-32	1	519.17
Mm.268000	Vim	Vimentin	25.6	1.45e-19	71.85	2.47e-24	106.01	1.49e-25	125.39	4.68e-26	111.93	7.59e-26	1	440.78
Mm.25613	Ier3	Immediate early response 3	79.47	2.25e-22	68.42	1.91e-23	76.71	8.35e-24	74.85	6.02e-24	53.6	6.85e-23	1	353.05
Mm.437095	Mus musculus	Transcribed locus	2.88	4.27e-08	21.64	6.4e-22	46.5	8.34e-25	118.28	1.17e-27	152.92	2.12e-28	1	342.22
Mm.289936	Psat1	Phosphoserine aminotransferase 1	83.37	4.83e-23	80.17	3.83e-24	68.18	7.58e-24	49.57	6.08e-23	23	4.91e-20	1	304.29
Mm.358570	Afp	Alpha fetoprotein	13.16	9.29e-11	18.46	2.86e-13	62.56	2.13e-17	102.24	7.82e-19	64.87	1.57e-17	1	261.29
Mm.7214	Anxa3	Annexin A3	9.74	2.38e-13	66.32	8.82e-22	57.71	1.92e-21	60.53	1.05e-21	62.39	1.01e-21	1	256.69
Mm.252210	Serpinb6a	Serine (or cysteine) peptidase inhibitor, clade B, member 6a	17.74	3.57e-24	59.62	4.81e-30	65.7	2.16e-30	59.38	4.96e-30	47.53	2.26e-29	1	249.97
Mm.35806	Crct1	Cysteine-rich C-terminal 1	48.4	4.24e-17	108.16	8.27e-21	66.95	1.44e-19	22.57	5.89e-16	3.72	6.37e-07	1	249.8
Mm.16228	Slc25a4	Solute carrier family 25 (mitochondrial carrier, adenine nucleotide translocator), member 4	6.86	2.02e-14	42.85	4.75e-24	61.32	3.07e-25	70.34	8.89e-26	67.37	1.17e-25	1	248.74
Mm.43831	Lgals1	Lectin, galactose binding, soluble 1	6.85	2.65e-15	50.6	7.27e-26	67.02	1.27e-26	62.41	1.6e-26	53.85	2.61e-26	1	240.73
Mm.147226	Mt2	Metallothionein 2	70.13	4.61e-32	42.78	2.42e-31	43.3	2.2e-31	30.05	8.24e-30	40.63	7.1e-31	1	226.89
Mm.441702	Plscr1	Phospholipid scramblase 1	52.82	3.71e-23	39.27	8.19e-24	35.48	1.5e-23	39.28	4.78e-24	34.9	2.94e-23	1	201.75
Mm.398503	Mus musculus	Transcribed locus	17.57	9.97e-17	20.02	1.71e-18	31.22	2.69e-20	48.33	7.92e-22	61.94	1.44e-22	1	179.08
Mm.275036	Klf6	Kruppel-like factor 6	27.82	8.54e-22	25.63	7.05e-23	31.07	8.84e-24	46	2.79e-25	45.92	3.66e-25	1	176.44
Mm.29586	Basp1	Brain abundant, membrane attached signal protein 1	2.7	4.52e-06	14.13	1.9e-17	33.13	5.64e-21	59.93	5.22e-23	55.53	1.08e-22	1	165.42
Mm.286834	Bicc1	Bicaudal C homolog 1 (Drosophila)	2.09	1.96e-05	11.65	2.38e-19	22.56	1.78e-22	53.73	1.08e-25	74.05	1.19e-26	1	164.08
Mm.28518	Tnfrsf12a	Tumor necrosis factor receptor superfamily, member 12a	43.74	2.02e-31	29.47	3.6e-31	29.59	2.45e-31	30.94	2.22e-31	29.07	5.09e-31	1	162.81
Mm.276572	Rras2	Related RAS viral (r-ras) oncogene homolog 2	17.95	1.79e-26	31.87	4.55e-30	35.98	1.05e-30	44.94	2.31e-31	30.68	3.56e-30	1	161.42
Mm.4512	Cbr3	Carbonyl reductase 3	8.27	4.14e-10	8.55	3.26e-11	14.82	9.61e-14	35.72	4.59e-17	90.55	6.15e-20	1	157.91
Mm.273188	F3	Coagulation factor III	46.56	7.98e-20	29.61	1.03e-19	26.97	2.14e-19	31.78	4.63e-20	17.64	1.12e-17	1	152.56
Mm.27481	Akap12	A kinase (PRKA) anchor protein (gravin) 12	33.03	4.84e-19	21.37	9.11e-19	29.24	4.3e-20	40.45	2.5e-21	24.26	2.15e-19	1	148.35
Mm.116714	Loxl2	Lysyl oxidase-like 2	5.39	7.83e-14	28.61	1.03e-23	31.87	3.12e-24	41.69	2.52e-25	28.83	5.14e-24	1	136.39
Mm.3238	Ampd3	Adenosine monophosphate deaminase 3	14.67	1.23e-11	21.07	3.52e-14	30.47	1.61e-15	41.1	1.23e-16	28.44	2.86e-15	1	135.75
Mm.240627	Sox4	SRY-box containing gene 4	2.7	6.4e-05	12.84	2.4e-15	25.33	2.74e-18	44.14	2.08e-20	50.58	7.41e-21	1	135.59
Mm.4691	Nid1	Nidogen 1	18.38	4.56e-17	30.19	2.29e-20	29.81	2.14e-20	35.42	4.61e-21	21.15	4.29e-19	1	134.95
Mm.29254	Igfbp3	Insulin-like growth factor binding protein 3	5.88	2.15e-08	22.94	1.06e-15	45.15	4.39e-18	41.97	6.62e-18	14.26	8.72e-14	1	130.2
Mm.290320	Ccl2	Chemokine (C-C motif) ligand 2	18.98	3.26e-14	22.38	7.94e-16	25.33	2.5e-16	27.14	1.16e-16	35.72	1.37e-17	1	129.55
Mm.277812	Ezr	Ezrin	14.4	3.62e-20	17.31	2.81e-22	27.29	2.54e-24	37.58	1.3e-25	31.18	5.93e-25	1	127.76
Mm.4159	Thbs1	Thrombospondin 1	19.6	4.29e-16	22.35	6.35e-18	33.45	1.64e-19	33.73	1.33e-19	13.47	9.22e-16	1	122.6
Mm.22240	Sh3bgrl3	SH3 domain binding glutamic acid-rich protein-like 3	2.49	2.82e-07	22.11	3.3e-22	33.8	5.71e-24	30.1	1.14e-23	28.32	1.79e-23	1	116.82
Mm.28042	Krt20	Keratin 20	16.34	2.68e-14	26.56	1.11e-17	34.35	1.01e-18	22.05	4.02e-17	12.06	2.11e-14	1	111.36
Mm.36526	Serpinb6b	Serine (or cysteine) peptidase inhibitor, clade B, member 6b	15.82	2.13e-14	12.66	9.97e-15	27.1	6.14e-18	28.12	3.24e-18	18.79	1.5e-16	1	102.49
Mm.29874	Myadm	Myeloid-associated differentiation marker	17.77	4.61e-17	18.91	2.01e-18	19.52	1.3e-18	22.13	2.83e-19	20.05	8.34e-19	1	98.38
Mm.4933	Mcm6	Minichromosome maintenance deficient 6 (MIS5 homolog, S. pombe) (S. cerevisiae)	21.3	2.75e-18	36.2	9.46e-22	17.68	4.55e-19	11.28	6e-17	6.49	1.29e-13	1	92.95
Mm.423621	Cd44	CD44 antigen	9.12	3.99e-17	18.85	4.05e-22	20.16	1.57e-22	19.87	1.57e-22	23.73	3.57e-23	1	91.73
Mm.10279	Ankrd1	Ankyrin repeat domain 1 (cardiac muscle)	12.26	1.16e-13	11.33	1.43e-14	15.81	3.84e-16	23.2	9.07e-18	23.79	8.29e-18	1	86.39
Mm.86646	Maff	V-maf musculoaponeurotic fibrosarcoma oncogene family, protein F (avian)	11.74	1.3e-17	12.08	8e-19	15.22	4.47e-20	20.04	2.61e-21	25.32	3.12e-22	1	84.4
Mm.195663	Cdkn1a	Cyclin-dependent kinase inhibitor 1A (P21)	16.86	3.1e-27	13.35	2.3e-27	13.5	1.84e-27	15.95	2.62e-28	24.67	4.03e-30	1	84.33
Mm.83981	Otud1	OTU domain containing 1	22.71	3.44e-18	19.56	2.32e-19	14.96	2.46e-18	15.95	8.22e-19	10.16	1.58e-16	1	83.34
Mm.181860	Tubb6	Tubulin, beta 6	27.74	2.25e-22	23.84	5.87e-23	14.56	4.7e-21	8.76	1.83e-18	6.23	3.8e-16	1	81.13
Mm.178	Cryab	Crystallin, alpha B	2.47	9.9e-06	7.75	4.02e-15	19.13	1.42e-19	27.88	3.73e-21	20.24	7.42e-20	1	77.47
Mm.24096	Thbd	Thrombomodulin	3.77	3.67e-06	8.27	1.85e-11	15.08	3.22e-14	23.94	4.36e-16	23.62	5.67e-16	1	74.68
Mm.30144	Ctla2b	Cytotoxic T lymphocyte-associated protein 2 beta	28.52	1.16e-13	15.75	1.11e-12	18.81	2.35e-13	7.78	1.6e-09	2.04	0.0112	1	72.9
Mm.262	Rhoc	Ras homolog gene family, member C	7.82	4.22e-16	10.51	7.79e-19	16.28	4.92e-21	18.2	1.4e-21	19.21	8.44e-22	1	72.02
Mm.268536	Mtmr11	Myotubularin related protein 11	13.39	2.47e-23	14.3	7.76e-25	14.94	3.56e-25	14.92	2.63e-25	14.13	4.49e-25	1	71.68
Mm.10214	Tuft1	Tuftelin 1	7.93	2.98e-16	12.3	9.95e-20	14.1	1.93e-20	18.71	9.71e-22	18.42	9.94e-22	1	71.46
Mm.21109	Gsn	Gelsolin	2.85	3.11e-05	19.78	9.24e-17	16.25	5.37e-16	15.33	8.87e-16	15.08	1.12e-15	1	69.29
Mm.271711	Tagln2	Transgelin 2	12.58	4.49e-20	16.44	1.8e-22	14.35	4.21e-22	12.69	1.28e-21	12.18	2.33e-21	1	68.24
Mm.1620	Anxa5	Annexin A5	7.05	3.29e-24	11.91	4.4e-29	14.17	4.88e-30	17.41	7.77e-31	17.19	1.01e-30	1	67.73
Mm.1359	Plaur	Plasminogen activator, urokinase receptor	19.23	1.32e-18	12.69	3.04e-18	11.66	5.72e-18	12.89	1.78e-18	10.77	1.33e-17	1	67.24
Mm.100253	Jub	Ajuba	9.05	2.51e-19	10.75	9.38e-22	12.36	1.3e-22	17.37	2.21e-24	16.72	3.56e-24	1	66.25
Mm.398684	Mus musculus	Transcribed locus	6.99	4.89e-13	4.84	3.34e-12	12	1.18e-17	20.28	5.46e-20	21.26	4.85e-20	1	65.37
Mm.473594	Mus musculus	Transcribed locus	7.21	3.62e-10	11.7	5.56e-14	11.33	7.11e-14	17.11	7.9e-16	15.72	3.94e-15	1	63.07
Mm.1775	Hn1	Hematological and neurological expressed sequence 1	5.32	3.51e-14	11.73	1.17e-20	14.58	7.81e-22	15.35	4.57e-22	15.23	5.07e-22	1	62.21
Mm.13849	Hspb1	Heat shock protein 1	12.6	1.64e-19	10.26	3.73e-20	10.73	1.74e-20	12.6	2.41e-21	15.78	2.55e-22	1	61.97
Mm.26618	Tm4sf4	Transmembrane 4 superfamily member 4	7.24	7.74e-22	13.74	3.16e-27	13.99	1.91e-27	13.81	1.88e-27	12.9	4.27e-27	1	61.68
Mm.328360	Filip1l	Filamin A interacting protein 1-like	3.57	7.96e-08	9.89	2.32e-15	13.06	9.9e-17	18.59	2.3e-18	16.16	9.89e-18	1	61.27
Mm.2942	Asns	Asparagine synthetase	16.89	3.22e-16	8.89	2e-14	12.11	5.66e-16	13.49	1.62e-16	9.38	1.13e-14	1	60.76
Mm.332366	Fam164a	Family with sequence similarity 164, member A	2.74	6.71e-09	4.8	6.61e-15	9.81	1.22e-19	19.35	5.22e-23	23.94	6.98e-24	1	60.64
Mm.275648	Pdlim7	PDZ and LIM domain 7	11.84	2.69e-18	9.38	1.83e-18	12.44	5.07e-20	14.76	7.33e-21	11.95	7.24e-20	1	60.37
Mm.33574	Slc25a24	Solute carrier family 25 (mitochondrial carrier, phosphate carrier), member 24	9	5.31e-13	11.9	1.12e-15	11.92	1.14e-15	14.16	1.34e-16	12.62	4.8e-16	1	59.6
Mm.440146	Mus musculus	Transcribed locus	11.41	7.04e-21	12.64	5.24e-23	12.56	4.22e-23	13.4	1.53e-23	8.8	2.9e-21	1	58.81
Mm.1451	Mfge8	Milk fat globule-EGF factor 8 protein	4.38	3.08e-14	9.51	1.3e-20	12.82	3.51e-22	15.33	3.99e-23	16.21	2.7e-23	1	58.25
Mm.22479	Krt18	Keratin 18	12.49	3.17e-26	12.64	9.38e-28	11.34	1.79e-27	11.04	1.73e-27	9.54	9.5e-27	1	57.05
Mm.347407	Cebpd	CCAAT/enhancer binding protein (C/EBP), delta	11.7	1.43e-13	12.1	4.38e-15	13.36	2e-15	10.49	2.26e-14	9.09	2.42e-13	1	56.74
Mm.295533	Flna	Filamin, alpha	9.93	7.75e-17	9.6	3.79e-18	10.56	1.02e-18	13.12	7.69e-20	13.33	7.02e-20	1	56.54
Mm.250004	Gars	Glycyl-tRNA synthetase	8.43	5.1e-25	10.24	9.38e-28	12.53	8.45e-29	13	5.03e-29	11.22	2.52e-28	1	55.42
Mm.253875	Fads3	Fatty acid desaturase 3	8.67	7.41e-19	12.07	5.61e-22	11.92	4.63e-22	12.47	2.25e-22	10.07	2.84e-21	1	55.2
Mm.138876	Msn	Moesin	4.06	5.92e-11	9.42	9.4e-18	13	1.67e-19	16.23	1.26e-20	11.65	5.81e-19	1	54.36
Mm.261453	Ect2	Ect2 oncogene	2.29	0.000416	21.05	1.15e-17	17	7.72e-17	10.41	1.24e-14	2.86	2.22e-06	1	53.61
Mm.252080	Pgd	Phosphogluconate dehydrogenase	7.73	3.8e-17	10.46	2.35e-20	10.21	2.79e-20	12.17	3.35e-21	12.92	1.66e-21	1	53.49
Mm.436548	Tes	Testis derived transcript	11.8	6.04e-22	9.37	3.96e-22	10.48	6.85e-23	11.29	2.5e-23	10.41	7.67e-23	1	53.35
Mm.3460	Cd14	CD14 antigen	11.8	1.48e-13	9.75	1.05e-13	15.42	6.76e-16	8.04	1.3e-12	8.2	1.07e-12	1	53.21
Mm.142729	Mus musculus	Transcribed locus, moderately similar to XP_002724661.1 PREDICTED: thymosin, beta 4-like [Rattus norvegicus]	4.56	1.17e-13	7.82	6.29e-19	11.21	4.98e-21	14.35	2.49e-22	14.77	2.29e-22	1	52.71
Mm.15801	Tinagl1	Tubulointerstitial nephritis antigen-like 1	2.7	8.31e-07	8.55	5.36e-16	10.71	2.93e-17	15.5	3.6e-19	14.9	6.08e-19	1	52.36
Mm.34268	Cdc42ep5	CDC42 effector protein (Rho GTPase binding) 5	8.35	1.29e-12	11.25	2.88e-15	11.69	1.65e-15	9.36	1.93e-14	10.83	3.53e-15	1	51.48
Mm.271784	Psph	Phosphoserine phosphatase	12.5	1.42e-18	9.81	8.52e-19	10.87	2.14e-19	10.9	1.83e-19	6.4	2.99e-16	1	50.48
Mm.395598	Efhd2	EF hand domain containing 2	22.54	2.3e-27	9.97	3.67e-26	6.98	3.4e-24	5.32	2.06e-22	5.41	3.53e-22	1	50.22
Mm.411433	Mus musculus	Transcribed locus	7.17	1.18e-16	8.37	5.77e-19	10.26	3.31e-20	11.9	4.43e-21	12.38	2.61e-21	1	50.08
Mm.13445	Oxct1	3-oxoacid CoA transferase 1	2.68	0.000328	13.96	8.46e-14	18.4	6e-15	9.66	3.5e-12	5.19	7.76e-09	1	49.89
Mm.30246	Cd151	CD151 antigen	5.23	2.44e-20	8.91	2.06e-25	11.49	5.84e-27	12.67	1.71e-27	11.48	4.76e-27	1	49.78
Mm.472048	Mus musculus	Transcribed locus	10.57	2.59e-07	10.31	1.64e-08	13.19	1.85e-09	6.62	1.07e-06	8.74	7.76e-08	1	49.43
Mm.28405	Sgk1	Serum/glucocorticoid regulated kinase 1	2.84	3.15e-08	7.56	6.66e-17	9.81	1.73e-18	14.23	1.93e-20	14.28	3.11e-20	1	48.72
Mm.433409	Agfg1	ArfGAP with FG repeats 1	8.33	1.41e-16	9.04	1.98e-18	10.83	1.67e-19	10.84	1.33e-19	9.33	1e-18	1	48.37
Mm.192991	Mt1	Metallothionein 1	15.92	2.47e-23	9.45	5.61e-22	8.82	1.16e-21	5.94	3.64e-19	7.5	1.21e-20	1	47.63
Mm.273197	2010002N04Rik	RIKEN cDNA 2010002N04 gene	6.23	6.86e-12	9.03	2.93e-15	10.5	4.41e-16	11.96	8.08e-17	9.9	9.04e-16	1	47.62
Mm.474178	Mus musculus	Transcribed locus	14.85	2.57e-13	9.7	1.73e-12	7.18	5.74e-11	10.73	4.75e-13	4.71	1.88e-08	1	47.17
Mm.27545	Prmt1	Protein arginine N-methyltransferase 1	9.89	5.16e-15	8.17	3.95e-15	8.67	1.54e-15	9.5	5.16e-16	10.17	2.25e-16	1	46.4
Mm.479564			2.28	1.2e-07	6.07	1.88e-17	9.28	3.55e-20	16.1	5.22e-23	12.66	7.51e-22	1	46.39
Mm.268389	Mex3d	Mex3 homolog D (C. elegans)	4.2	3.79e-09	5.94	1.63e-12	9.82	2.21e-15	12.8	1.08e-16	12.61	1.53e-16	1	45.37
Mm.272321	Cited2	Cbp/p300-interacting transactivator, with Glu/Asp-rich carboxy-terminal domain, 2	6.81	7.94e-21	8.78	6.15e-24	9.75	1.35e-24	10.89	2.52e-25	7.93	1.79e-23	1	44.16
Mm.28222	Ddx39	DEAD (Asp-Glu-Ala-Asp) box polypeptide 39	9.78	5.7e-20	12.83	3.96e-23	9.49	1.2e-21	6.63	1.36e-19	4.89	3.49e-17	1	43.62
Mm.30262	Klf5	Kruppel-like factor 5	10.48	3.88e-12	8.85	1.04e-12	7.63	5.64e-12	7.35	9.13e-12	9.13	6.38e-13	1	43.44
Mm.3093	Serpine2	Serine (or cysteine) peptidase inhibitor, clade E, member 2	2.41	2.19e-05	3.6	1.69e-09	12.26	3.7e-17	14.71	4.97e-18	10.27	2.96e-16	1	43.25
Mm.86425	Chrnb1	Cholinergic receptor, nicotinic, beta polypeptide 1 (muscle)	4.25	8.61e-10	12.31	1.68e-17	9.47	3.58e-16	9.45	3e-16	7	1.76e-14	1	42.48
Mm.61488	AI413582	Expressed sequence AI413582	8.5	1.95e-16	6.07	1.28e-15	7.84	2.22e-17	8.7	4.75e-18	11.14	2.23e-19	1	42.25
Mm.1815	Ctps	Cytidine 5'-triphosphate synthase	6.65	1.15e-19	8.92	9.09e-23	8.2	1.83e-22	9.6	2.2e-23	8.77	7.67e-23	1	42.14
Mm.271674	Eif6	Eukaryotic translation initiation factor 6	12.17	3.04e-21	7.48	3.59e-20	6.97	8.9e-20	6.66	1.41e-19	7.91	1.3e-20	1	41.19
Mm.290991	Cpne8	Copine VIII	6.18	2.96e-15	6.04	1.9e-16	8.23	1.73e-18	10.3	8.08e-20	10.41	7.87e-20	1	41.16
Mm.218639	Srxn1	Sulfiredoxin 1 homolog (S. cerevisiae)	12.32	7.87e-18	6.2	1.66e-15	6.19	1.67e-15	8.44	2.02e-17	7.76	7.27e-17	1	40.91
Mm.207619	Iqgap1	IQ motif containing GTPase activating protein 1	7.52	2.08e-18	7.5	8.36e-20	8.09	2.62e-20	9.66	2.34e-21	8.05	2.91e-20	1	40.82
Mm.423094	Cdkn2b	Cyclin-dependent kinase inhibitor 2B (p15, inhibits CDK4)	5.43	2.34e-12	4.98	6.91e-13	11.04	1.5e-17	11.73	6.49e-18	7.4	1.7e-15	1	40.58
Mm.157770	Cnn2	Calponin 2	4.5	5.43e-11	6.47	1.16e-14	8.22	4.02e-16	12.35	2.49e-18	8.95	1.19e-16	1	40.49
Mm.132226	Ehd4	EH-domain containing 4	6.46	2.29e-12	10.41	1.91e-16	9.2	7e-16	8.9	8.87e-16	5.49	9.26e-13	1	40.46
Mm.220334	Rab11fip5	RAB11 family interacting protein 5 (class I)	3.79	1.7e-09	8	1.12e-15	9.14	2.45e-16	10.48	3.99e-17	9.01	2.58e-16	1	40.42
Mm.549	Ifngr1	Interferon gamma receptor 1	6.95	1.74e-15	5.76	1.34e-15	6.98	6.84e-17	11.2	1.18e-19	9.49	1.43e-18	1	40.38
Mm.2344	Gnb1	Guanine nucleotide binding protein (G protein), beta 1	5.57	4.79e-20	8.26	3.31e-24	8.51	1.19e-24	9.18	2.71e-25	8.77	7.63e-25	1	40.29
Mm.268037	Ptrh1	Peptidyl-tRNA hydrolase 1 homolog (S. cerevisiae)	13.75	1.25e-21	9.47	2.97e-21	7.41	6.57e-20	5.62	4.14e-18	4.04	2.35e-15	1	40.29
Mm.477746			6.68	2.26e-20	6.86	2.47e-22	8.25	1.17e-23	9.56	1.41e-24	8.41	1.02e-23	1	39.76
Mm.22094	Dlgap4	Discs, large homolog-associated protein 4 (Drosophila)	6.33	1.68e-18	7.89	2.91e-21	7.99	2.18e-21	8.79	4.75e-22	8.58	7.98e-22	1	39.58
Mm.6095	Cstb	Cystatin B	7.29	3.57e-24	8.86	9.16e-27	8.7	8.65e-27	7.57	4.5e-26	6.77	2.72e-25	1	39.19
Mm.4913	Fst	Follistatin	4.03	1.25e-12	3.36	2.4e-12	6.64	1.24e-17	12.56	2.76e-21	12.49	3.41e-21	1	39.08
Mm.323386	Itpripl2	Inositol 1,4,5-triphosphate receptor interacting protein-like 2	5.69	5.35e-11	6.61	3.72e-13	6.4	4.61e-13	9.7	2.86e-15	10.42	1.18e-15	1	38.82
Mm.1408	Adm	Adrenomedullin	13.74	1.87e-13	10.69	1.72e-13	6.76	4.07e-11	4.28	2.45e-08	2.84	2.15e-05	1	38.31
Mm.85429	Steap1	Six transmembrane epithelial antigen of the prostate 1	5.68	6.82e-12	7.86	3.05e-15	7.92	2.7e-15	8.8	6.35e-16	7.94	2.62e-15	1	38.2
Mm.389894	Rras	Harvey rat sarcoma oncogene, subgroup R	8.81	1.63e-23	8.25	1.22e-24	7.52	3.92e-24	7.27	4.4e-24	6.06	1.48e-22	1	37.91
Mm.151962	Cachd1	Cache domain containing 1	3.03	4.76e-10	4.85	2.52e-15	6.3	3.38e-17	11.74	1.23e-20	11.47	1.62e-20	1	37.39
Mm.458000	Csda	Cold shock domain protein A	8.63	1.51e-23	8.36	4.77e-25	6.81	7.63e-24	6.61	1.08e-23	6.93	6.37e-24	1	37.34
Mm.140210	Ubd	Ubiquitin D	12.05	1.21e-14	13.84	5.43e-17	5.43	5.48e-12	2.63	1.28e-06	3.3	2.08e-08	1	37.25
Mm.27968	Arl4c	ADP-ribosylation factor-like 4C	3.31	4.65e-10	5.7	1.34e-15	8.24	5.39e-18	9.93	4.2e-19	9.98	4.34e-19	1	37.16
Mm.35290	Ripk4	Receptor-interacting serine-threonine kinase 4	5.01	9.89e-14	6.16	2.84e-16	6.67	8.31e-17	8.07	3.91e-18	11.13	8.58e-20	1	37.04
Mm.9684	Vasp	Vasodilator-stimulated phosphoprotein	8.1	1.27e-17	7.77	6.24e-19	8.35	1.8e-19	7.56	6.19e-19	5.08	5e-16	1	36.86
Mm.479578			5.57	7.1e-10	5.09	9.79e-11	6.44	2.8e-12	9.34	1.44e-14	10.32	8.8e-15	1	36.76
Mm.291014	Arl6ip5	ADP-ribosylation factor-like 6 interacting protein 5	7.32	7.31e-25	8.56	1.97e-27	6.73	7.97e-26	6.77	5.24e-26	7.06	2.51e-26	1	36.44
Mm.174133	Bcmo1	Beta-carotene 15,15'-monooxygenase	10.03	9.74e-18	6.3	2.13e-16	7.4	2.19e-17	6.47	1.36e-16	6.05	4.17e-16	1	36.25
Mm.6700	Eif4ebp1	Eukaryotic translation initiation factor 4E binding protein 1	7.5	1.02e-23	7.22	5.42e-25	7.29	3.73e-25	7.32	2.79e-25	6.87	1e-24	1	36.2
Mm.371590	Tpd52	Tumor protein D52	5.83	4.76e-18	7.04	8.82e-21	7.87	1.38e-21	7.96	9.51e-22	7.27	3.66e-21	1	35.97
Mm.41407	Shisa4	Shisa homolog 4 (Xenopus laevis)	2.24	1.65e-05	7.82	6.85e-16	7.95	4.71e-16	9.49	3.88e-17	8.33	2.43e-16	1	35.83
Mm.2654	Wdr1	WD repeat domain 1	8.97	1.4e-20	7.87	2.21e-21	6.7	1.6e-20	6.53	2.03e-20	5.57	3.17e-19	1	35.64
Mm.441142	2200002D01Rik	RIKEN cDNA 2200002D01 gene	4.88	4.73e-17	8.2	9.38e-22	8.52	4.85e-22	7.8	1e-21	5.73	8.58e-20	1	35.13
Mm.2103	Ccng1	Cyclin G1	2.87	7.86e-17	6.54	1.53e-25	8.05	4.32e-27	8.91	1.09e-27	8.74	1.84e-27	1	35.11
Mm.276389	Hmox1	Heme oxygenase (decycling) 1	5.95	1.33e-08	6.05	1.41e-09	8.45	2.36e-11	9.73	4.82e-12	4.6	5.23e-08	1	34.78
Mm.424023	Mus musculus	Transcribed locus	3.31	2.01e-11	6.14	9.71e-18	8.25	1.23e-19	9.49	1.34e-20	7.54	4.23e-19	1	34.73
Mm.261329	2900073G15Rik	RIKEN cDNA 2900073G15 gene	5.22	1.65e-24	6.42	3.22e-28	7.61	2e-29	7.87	1.06e-29	7.28	3.53e-29	1	34.4
Mm.330492	Rad51	RAD51 homolog (S. cerevisiae)	2.78	3.15e-08	15.18	1.44e-20	8.59	7.98e-18	5.43	5.82e-15	2.36	8.84e-08	1	34.34
Mm.28873	Ppap2c	Phosphatidic acid phosphatase type 2C	9.71	1.12e-23	8.86	1.77e-24	6.48	9e-23	4.9	8.31e-21	4.32	1.26e-19	1	34.27
Mm.380	Plk2	Polo-like kinase 2 (Drosophila)	3.17	2.93e-10	4.45	3.29e-14	6.22	1.57e-16	9.94	2.67e-19	10.09	2.48e-19	1	33.87
Mm.29210	Vat1	Vesicle amine transport protein 1 homolog (T californica)	5.58	2.46e-14	7.18	2.2e-17	7.27	2.37e-17	6.52	9.8e-17	7.2	2.41e-17	1	33.75
Mm.243014	Lmna	Lamin A	6.54	7.66e-18	7.3	5.98e-20	6.72	1.59e-19	6.48	2.41e-19	6.66	1.78e-19	1	33.7
Mm.3925	S100a4	S100 calcium binding protein A4	2.48	1.21e-07	6.58	8.99e-17	10.38	2.05e-19	9.95	2.76e-19	4.28	7.86e-14	1	33.67
Mm.275766	Gltp	Glycolipid transfer protein	2.45	9.05e-06	7.42	9.38e-15	7.57	7.55e-15	7.9	3.93e-15	8.27	2e-15	1	33.61
Mm.35705	Zmat3	Zinc finger matrin type 3	3.88	2.11e-10	5.68	2.1e-14	5.9	1.11e-14	8.48	4.87e-17	9.62	1.58e-17	1	33.56
Mm.250422	Serpine1	Serine (or cysteine) peptidase inhibitor, clade E, member 1	4.51	7.56e-07	5.55	9.71e-09	7.9	1.32e-10	10.39	6.2e-12	5.06	3.67e-08	1	33.41
Mm.19904	Bax	BCL2-associated X protein	5.03	5.02e-13	6.17	1.3e-15	6.95	2.58e-16	7.01	1.75e-16	7.97	3.29e-17	1	33.13
Mm.738	Col4a1	Collagen, type IV, alpha 1	6.82	2.86e-16	6.3	4.42e-17	6.14	5.75e-17	7.7	2.01e-18	5.9	1.98e-16	1	32.86
Mm.103560	Jdp2	Jun dimerization protein 2	4.68	5.03e-12	5.16	5.95e-14	7.66	1.28e-16	8.7	2.23e-17	6.47	1.6e-15	1	32.67
Mm.443	Mthfd2	Methylenetetrahydrofolate dehydrogenase (NAD+ dependent), methenyltetrahydrofolate cyclohydrolase	10.84	3.29e-16	5.5	1.44e-13	6.65	8.41e-15	6.26	2.03e-14	3.33	1.03e-09	1	32.58
Mm.286600	Rhpn2	Rhophilin, Rho GTPase binding protein 2	10.77	6.82e-16	9.47	1.03e-16	5.66	1.42e-13	4.4	7.18e-12	2.23	5.77e-06	1	32.53
Mm.330731	Tgm2	Transglutaminase 2, C polypeptide	9.34	2.7e-21	5.29	2.16e-19	6.5	6.63e-21	6.23	1.13e-20	5.16	4.02e-19	1	32.52
Mm.260158	Coro1c	Coronin, actin binding protein 1C	8.5	1.07e-16	7.06	3.26e-17	5.89	4.92e-16	5.58	8.87e-16	5.07	5.96e-15	1	32.1
Mm.235007	Ttll1	Tubulin tyrosine ligase-like 1	3.9	2.78e-12	5.4	5.66e-16	6.89	1.19e-17	7.7	2.57e-18	8.08	1.28e-18	1	31.97
Mm.27355	Haus8	4HAUS augmin-like complex, subunit 8	9.43	2.15e-19	5.4	2.38e-17	6.09	3.38e-18	5.8	6.72e-18	4.82	1.55e-16	1	31.54
Mm.358911	Zfp697	Zinc finger protein 697	6.25	2.58e-09	8.03	8.23e-12	8.36	5.04e-12	6.5	1.1e-10	2.34	0.00027	1	31.48
Mm.228797	Mvp	Major vault protein	7.1	2.87e-17	7.35	4.36e-19	6.16	5.37e-18	5.75	1.43e-17	4.98	2.45e-16	1	31.34
Mm.473985	Mus musculus	Transcribed locus	3.29	5.41e-09	6.93	1.14e-15	7.75	2.86e-16	7.19	6.05e-16	6.15	8.66e-15	1	31.31
Mm.1	S100a10	S100 calcium binding protein A10 (calpactin)	6.7	4.89e-25	7.09	3.5e-27	6.35	1.53e-26	5.98	2.45e-26	5.01	5.53e-25	1	31.13
Mm.6839	Cdk4	Cyclin-dependent kinase 4	4.32	1.5e-16	5.47	5.89e-20	6.63	2.08e-21	7.51	2.77e-22	7.14	7.51e-22	1	31.07
Mm.273152	Psmd8	Proteasome (prosome, macropain) 26S subunit, non-ATPase, 8	5.9	4.39e-27	6.7	8.34e-30	6.36	1.84e-29	5.96	4.67e-29	6.12	4.42e-29	1	31.04
Mm.295124	Tpm4	Tropomyosin 4	5.11	1.23e-15	5.29	3.29e-17	5.99	3.61e-18	7.65	9.86e-20	6.95	3.53e-19	1	30.99
Mm.22602	Atp6v0e	ATPase, H+ transporting, lysosomal V0 subunit E	3.79	9.2e-20	6.05	2.25e-25	7.02	1.91e-26	6.71	3.01e-26	7.16	1.33e-26	1	30.73
Mm.273538	Tubb5	Tubulin, beta 5	6.11	2.53e-19	8.4	6.92e-23	6.05	5.03e-21	5.16	6.33e-20	3.88	2.11e-17	1	29.6
Mm.392841	Mus musculus	Transcribed locus	6.49	5.44e-15	4.9	1.52e-14	5.02	9.73e-15	7.23	3.22e-17	5.92	8.45e-16	1	29.56
Mm.171335	Golm1	Golgi membrane protein 1	2.19	2.57e-06	4.78	3.15e-14	6.87	1.09e-16	8.07	1.14e-17	7.52	2.99e-17	1	29.43
Mm.597	Pafah1b3	Platelet-activating factor acetylhydrolase, isoform 1b, subunit 3	2.3	1.27e-06	4.41	1.48e-13	6.87	9.48e-17	7.62	2.17e-17	8.18	9.34e-18	1	29.38
Mm.298199	Kdelr3	KDEL (Lys-Asp-Glu-Leu) endoplasmic reticulum protein retention receptor 3	2.26	4.29e-06	2.7	1.15e-08	5.78	7.74e-15	8.05	5.88e-17	10.37	2.84e-18	1	29.16
Mm.395708	Mus musculus	Transcribed locus	6.08	1e-19	6.9	3.55e-22	5.99	1.95e-21	5.88	2.33e-21	4.25	1.11e-18	1	29.1
Mm.289306	Arpc4	Actin related protein 2/3 complex, subunit 4	7.35	6.92e-17	6.28	2.34e-17	5.72	1.02e-16	5.03	8.04e-16	4.61	4.44e-15	1	28.99
Mm.97	Gipc2	GIPC PDZ domain containing family, member 2	4.28	1.76e-11	5.75	9.13e-15	6.3	2.21e-15	6.55	1.18e-15	6.01	4.8e-15	1	28.89
Mm.21002	Slc2a1	Solute carrier family 2 (facilitated glucose transporter), member 1	7.23	2.04e-13	5	2.33e-12	4.86	3.84e-12	5.98	1.52e-13	5.75	2.99e-13	1	28.82
Mm.4641	Tff3	Trefoil factor 3, intestinal	6.24	8.76e-14	6.41	2.62e-15	8.26	6.89e-17	5.82	1.05e-14	2.02	1.63e-05	1	28.75
Mm.208619	Sike1	Suppressor of IKBKE 1	6.35	1.43e-16	5.67	4.16e-17	5.85	2.87e-17	6.02	1.28e-17	4.8	8.11e-16	1	28.69
Mm.234502	Myo1c	Myosin IC	5	3.28e-18	6.63	6.3e-22	5.8	3.73e-21	5.95	1.97e-21	5.21	2.17e-20	1	28.59
AFFX-b-ActinMur/M12481_5			6.54	1.82e-18	5.98	1.5e-19	5.5	4.73e-19	5.47	3.58e-19	4.97	2.4e-18	1	28.46
Mm.479654			6.18	1.52e-15	4.7	4.98e-15	4.47	8.57e-15	6.18	2.78e-17	6.76	9.89e-18	1	28.29
Mm.1360	Gadd45b	Growth arrest and DNA-damage-inducible 45 beta	3.07	2.62e-07	4.55	4.11e-11	5.63	1.56e-12	8.73	3.35e-15	6.27	3.76e-13	1	28.25
Mm.49309	Mobkl2a	MOB1, Mps One Binder kinase activator-like 2A (yeast)	7.08	8.37e-19	5.77	5.96e-19	5.56	1.05e-18	5.1	3.79e-18	4.7	2.1e-17	1	28.21
Mm.323997	Rbpms	RNA binding protein gene with multiple splicing	4.26	1.73e-16	4.59	1.04e-18	5.47	4.1e-20	6.91	8.18e-22	6.82	9.69e-22	1	28.05
Mm.203866	Ahnak	AHNAK nucleoprotein (desmoyokin)	3.22	3.15e-11	5.94	1.82e-17	5.32	1.01e-16	6.81	1.72e-18	6.74	2.22e-18	1	28.03
Mm.22575	Maged2	Melanoma antigen, family D, 2	3.13	9.27e-06	5.39	3.34e-10	5.84	1.22e-10	6.85	1.39e-11	6.46	2.79e-11	1	27.67
Mm.28203	Nhp2	NHP2 ribonucleoprotein homolog (yeast)	7.69	7.2e-20	7.4	2.9e-21	5.39	4.33e-19	3.99	1.05e-16	3.16	2.91e-14	1	27.63
Mm.204969	Spna2	Spectrin alpha 2	3.98	1.93e-15	4.53	3.94e-18	5.92	3.32e-20	7.4	9.16e-22	5.78	4.85e-20	1	27.61
Mm.2675	Pdgfa	Platelet derived growth factor, alpha	6.84	2.43e-22	5.07	1.01e-21	5.05	9.23e-22	5.51	1.6e-22	4.95	1.14e-21	1	27.42
Mm.252	Nqo1	NAD(P)H dehydrogenase, quinone 1	6.82	1.07e-10	2.8	3.39e-06	4.12	8.54e-09	6.39	1.32e-11	7.26	2.71e-12	1	27.39
Mm.299381	Hprt	Hypoxanthine guanine phosphoribosyl transferase	2.83	7.09e-13	5.36	2.72e-20	6.21	2.75e-21	6.92	3.66e-22	6.03	4.48e-21	1	27.35
Mm.207971	Mlkl	Mixed lineage kinase domain-like	5.94	5.04e-19	5.5	4.61e-20	6.36	3.51e-21	6	7.77e-21	3.54	1.69e-16	1	27.34
Mm.27832	Ralb	V-ral simian leukemia viral oncogene homolog B (ras related)	4.18	1.37e-14	5.23	1.21e-17	5.74	2.72e-18	5.79	1.98e-18	6.32	5.62e-19	1	27.26
Mm.273122	Cpeb1	Cytoplasmic polyadenylation element binding protein 1	4.35	5.37e-10	4.08	6.86e-11	4.89	3.27e-12	6.65	2.43e-14	7.2	7.83e-15	1	27.17
Mm.444377	Mus musculus	Transcribed locus	4.49	9.55e-08	5.13	2.18e-09	4.8	4.84e-09	6.8	5.27e-11	5.85	3.99e-10	1	27.07
Mm.443545	Mus musculus	Transcribed locus	3.61	2.57e-09	4.49	4.26e-12	7.9	6.21e-16	7.9	5.54e-16	3.06	6.12e-09	1	26.96
Mm.393247	Arl2bp	ADP-ribosylation factor-like 2 binding protein	4.51	2.61e-17	5.52	2.38e-20	5.77	1.25e-20	5.58	1.56e-20	5.49	2.66e-20	1	26.87
Mm.393211	Mus musculus	Transcribed locus	4.86	3.51e-09	3.89	1.21e-08	4.52	1.12e-09	5.84	2.58e-11	7.7	7.63e-13	1	26.81
Mm.181021	Col4a2	Collagen, type IV, alpha 2	3.01	4.54e-07	5.85	1e-12	5.29	4.32e-12	7.07	7.18e-14	5.54	2.74e-12	1	26.76
Mm.33402	Cdh17	Cadherin 17	3.71	2.08e-05	9.54	4.19e-11	6.84	1.83e-09	4.28	5.51e-07	2.36	0.00111	1	26.73
Mm.274346	Mus musculus	Transcribed locus, moderately similar to NP_036006.1 twinfilin-2 [Mus musculus]	3.94	4.49e-11	4.51	3.1e-13	5.42	1.28e-14	5.54	8.22e-15	7.25	1.74e-16	1	26.66
Mm.278458	Fkbp1a	FK506 binding protein 1a	5.12	1.21e-29	5.88	8.04e-32	5.51	1.91e-31	5.02	4.98e-31	5.11	7.1e-31	1	26.64
Mm.28919	Dstn	Destrin	6.24	4.88e-21	5.37	5.34e-22	5.39	5.41e-22	5.27	4.5e-22	4.36	3.71e-20	1	26.63
Mm.202781	Serpinb9g	Serine (or cysteine) peptidase inhibitor, clade B, member 9g	6.9	1.57e-07	4.88	6.4e-07	7.93	3.44e-09	4.75	9.14e-07	2.14	0.00694	1	26.6
Mm.268547	AA986860	Expressed sequence AA986860	5.24	2.24e-11	5.73	2.73e-13	5.3	8.65e-13	4.9	2.58e-12	5.34	9.44e-13	1	26.51
Mm.4154	Il10rb	Interleukin 10 receptor, beta	5.4	8.77e-15	5.68	2.29e-16	5.36	5.65e-16	4.86	2.69e-15	5.1	1.39e-15	1	26.4
Mm.28689	Tbrg1	Transforming growth factor beta regulated gene 1	5.78	7.78e-19	5.13	1.26e-19	5.34	6.23e-20	5.14	7.85e-20	4.75	4.27e-19	1	26.14
Mm.140761	Dnajc5	DnaJ (Hsp40) homolog, subfamily C, member 5	5.77	1.18e-23	6.66	3.13e-26	5.43	6.86e-25	4.89	2.67e-24	3.31	1.75e-20	1	26.06
Mm.270484	Mkrn1	Makorin, ring finger protein, 1	8.89	2.7e-18	5.99	2.2e-17	4.31	6.16e-15	3.65	1.65e-13	3.22	2.79e-12	1	26.06
Mm.11827	Comtd1	Catechol-O-methyltransferase domain containing 1	4.15	3.92e-13	5.41	1.62e-16	5.29	2.14e-16	6.06	2.24e-17	5.05	5.09e-16	1	25.96
Mm.280895	Uck2	Uridine-cytidine kinase 2	6.8	1.18e-17	6.43	1.17e-18	5.26	2.45e-17	4.38	5.52e-16	3.06	2.03e-12	1	25.93
Mm.20944	Sphk1	Sphingosine kinase 1	7.65	8.99e-14	3.9	6.36e-11	4.97	1.24e-12	4.7	3.47e-12	4.66	4.86e-12	1	25.88
Mm.4114	Slc3a2	Solute carrier family 3 (activators of dibasic and neutral amino acid transport), member 2	7.38	5.2e-18	4.28	9.02e-16	3.79	9.59e-15	5.45	8.68e-18	4.98	4.39e-17	1	25.88
Mm.389901	Nipa1	Non imprinted in Prader-Willi/Angelman syndrome 1 homolog (human)	5.04	6.09e-15	5.99	9.73e-18	5.2	1.24e-16	4.83	2.91e-16	4.75	5.24e-16	1	25.81
Mm.275054	Epdr1	Ependymin related protein 1 (zebrafish)	2.25	5.06e-11	3.65	6.21e-18	5.56	1.7e-21	7.58	1.36e-23	6.77	8e-23	1	25.81
Mm.3243	Procr	Protein C receptor, endothelial	3.15	9.75e-05	5.38	1.93e-08	6.72	1.4e-09	6.33	2.89e-09	4.22	4.6e-07	1	25.8
Mm.288765	Ppp2cb	Protein phosphatase 2 (formerly 2A), catalytic subunit, beta isoform	6.02	2.77e-25	5.34	4.76e-26	4.55	6.87e-25	4.86	1.26e-25	4.98	9.15e-26	1	25.75
Mm.603	Snrpd1	Small nuclear ribonucleoprotein D1	5.95	2.12e-13	5.61	4.15e-14	4.92	3.7e-13	5.37	8.98e-14	3.9	2.65e-11	1	25.75
Mm.214950	Acta1	Actin, alpha 1, skeletal muscle	9.9	2.83e-15	5.69	1.55e-13	4.28	1.62e-11	3.02	9.85e-09	2.85	3.87e-08	1	25.74
Mm.29709	Orc6	Origin recognition complex, subunit 6	5.8	6.1e-14	7.59	6.89e-17	5.11	2.45e-14	4.16	8.51e-13	3.08	3.38e-10	1	25.74
Mm.380435	Rplp2	Ribosomal protein, large P2	4.31	4.84e-14	5.55	7.56e-17	5.09	1.97e-16	4.87	2.45e-16	5.9	1.51e-17	1	25.72
Mm.29524	Clic1	Chloride intracellular channel 1	4.47	4.9e-18	4.65	8.62e-20	5.36	5.18e-21	5.37	4.88e-21	5.83	1.66e-21	1	25.68
Mm.211477	Phldb2	Pleckstrin homology-like domain, family B, member 2	2.82	2.88e-05	4.22	7.21e-09	5.54	1.43e-10	8.11	8.26e-13	4.96	9.05e-10	1	25.65
Mm.34346	Phlda3	Pleckstrin homology-like domain, family A, member 3	2.49	2.91e-11	4.12	1.31e-17	4.72	9.71e-19	5.7	3.51e-20	8.55	9.31e-23	1	25.58
Mm.234368	Klhdc2	Kelch domain containing 2	3.74	7.69e-15	4.32	1.32e-17	5.32	2.44e-19	6.03	3.04e-20	6.15	2.7e-20	1	25.56
Mm.288179	Lig1	Ligase I, DNA, ATP-dependent	3.52	1.89e-07	9.77	1.55e-14	5.9	3.27e-12	3.62	7.07e-09	2.63	2.46e-06	1	25.44
Mm.8385	Mapk3	Mitogen-activated protein kinase 3	2.48	4.43e-09	4.45	7.36e-16	5.53	1.56e-17	5.84	5.17e-18	7.06	3.35e-19	1	25.36
Mm.196464	Gnai2	Guanine nucleotide binding protein (G protein), alpha inhibiting 2	3.11	1.23e-15	4.8	3.87e-21	5.72	1.78e-22	5.78	1.11e-22	5.89	9.17e-23	1	25.3
Mm.274846	Ilk	Integrin linked kinase	6.96	4.02e-21	5.06	4.76e-21	4.53	5.7e-20	4.47	8.49e-20	4.25	2.41e-19	1	25.27
Mm.269991	Cep170	Centrosomal protein 170	3.81	3.36e-07	3.32	2.72e-07	4.91	5.83e-10	6.95	4.53e-12	6.15	2.18e-11	1	25.14
Mm.646	Tpm2	Tropomyosin 2, beta	7.05	1.27e-15	8.16	8.3e-18	4.31	1.27e-13	3.01	1.63e-10	2.55	7.81e-09	1	25.08
Mm.274482	Mus musculus	Transcribed locus	6.34	1.04e-15	5.16	1.35e-15	4.73	7.74e-15	4.61	1.07e-14	4.08	1.53e-13	1	24.92
Mm.478848	Eef1e1	eukaryotic translation elongation factor 1 epsilon 1	6.59	2.77e-20	4.68	1.48e-19	4.66	1.1e-19	4.79	9.6e-20	4.16	1.62e-18	1	24.88
Mm.30010	Arpc1b	Actin related protein 2/3 complex, subunit 1B	3.34	1.56e-12	6.9	1.48e-19	6.12	6.57e-19	5.03	2.48e-17	3.39	5.31e-14	1	24.78
Mm.200499	Aimp2	Aminoacyl tRNA synthetase complex-interacting multifunctional protein 2	6.03	9.62e-18	5.4	2.19e-18	4.67	2.37e-17	4.05	3.3e-16	4.49	4.8e-17	1	24.64
Mm.19073	Mus musculus	Transcribed locus	2.53	2.3e-12	3.91	3.36e-18	5.4	6.33e-21	6.28	4.97e-22	6.51	2.71e-22	1	24.63
Mm.30169	Ehd1	EH-domain containing 1	6.58	4.16e-17	5.33	2.96e-17	4.91	1.08e-16	4.34	9.48e-16	3.44	1.07e-13	1	24.6
Mm.121878	Tpm1	Tropomyosin 1, alpha	4.76	8.83e-18	4.47	1.18e-18	4.86	1.94e-19	5.57	1.58e-20	4.91	1.72e-19	1	24.57
Mm.207365	Ivl	Involucrin	5.74	1.22e-06	3.7	2.6e-05	5.23	5.28e-07	5.54	2.63e-07	4.34	4.5e-06	1	24.55
Mm.196484	Csrp1	Cysteine and glycine-rich protein 1	3.05	4.12e-07	4.46	6.65e-11	5.72	1.51e-12	5.01	1.07e-11	6.28	3.94e-13	1	24.52
Mm.116683	Tnfaip3	Tumor necrosis factor, alpha-induced protein 3	4.1	7.06e-13	3.6	8.04e-13	4.01	9.08e-14	6.26	4.52e-17	6.45	2.65e-17	1	24.42
Mm.1508	Tspo	Translocator protein	2.02	9.59e-09	4.97	1.54e-19	5.74	1.14e-20	5.62	1.47e-20	6.05	4.77e-21	1	24.4
Mm.32020	Prmt2	Protein arginine N-methyltransferase 2	3.28	9.78e-11	3.98	1.67e-13	5.14	2.15e-15	5.79	3.09e-16	6.16	1.29e-16	1	24.35
Mm.294908	Ccdc86	Coiled-coil domain containing 86	7.34	7.8e-18	4.95	9.64e-17	4.03	4.18e-15	4.02	3.34e-15	3.99	4.65e-15	1	24.33
Mm.8687	Cap1	CAP, adenylate cyclase-associated protein 1 (yeast)	5.35	1.03e-19	5.52	1.77e-21	5.22	2.99e-21	4.36	8.35e-20	3.87	8.57e-19	1	24.32
Mm.210676	Cd9	CD9 antigen	4.69	5.81e-17	5.59	5.38e-20	5.89	2.15e-20	4.67	1.11e-18	3.46	8.06e-16	1	24.3
Mm.347770	Trim47	Tripartite motif-containing 47	5.31	6.12e-19	4.68	3.07e-19	4.25	1.43e-18	4.5	4.7e-19	5.55	1.17e-20	1	24.29
Mm.29815	Mus musculus	Transcribed locus, strongly similar to NP_005902.1 S-adenosylmethionine synthase isoform type-2 [Homo sapiens]	5.72	1.01e-20	5.12	1.23e-21	4.58	8e-21	4.5	1.12e-20	4.36	2.84e-20	1	24.28
Mm.126885	Socs5	Suppressor of cytokine signaling 5	4.76	4.08e-15	4.31	8.58e-16	4.41	5.32e-16	5.22	2.11e-17	5.57	8.6e-18	1	24.27
Mm.274366	Rgs19	Regulator of G-protein signaling 19	3	5.24e-07	3.65	1.34e-09	4.6	2.75e-11	5.57	1.29e-12	7.38	2.5e-14	1	24.2
Mm.38801	Tmem43	Transmembrane protein 43	4.27	1.52e-13	4.88	4.32e-16	4.73	7.51e-16	5.02	2.86e-16	5.22	1.6e-16	1	24.12
Mm.168	Ifrd1	Interferon-related developmental regulator 1	3.72	9.45e-07	2.83	8.41e-06	4.41	9.18e-09	5.74	1.78e-10	7.37	7.37e-12	1	24.07
Mm.1231	Cyr61	Cysteine rich protein 61	7.15	3.46e-12	4.6	1.14e-10	3.65	5.39e-09	4.62	1.1e-10	4.03	1.14e-09	1	24.05
Mm.19306	Capn2	Calpain 2	4.92	6.1e-15	4.58	9.18e-16	4.48	1.12e-15	5.33	4.66e-17	4.6	8.45e-16	1	23.91
Mm.65021	Nmt2	N-myristoyltransferase 2	4.3	1.16e-11	6.21	1.49e-15	5.58	7.49e-15	4.63	1.55e-13	3.19	2.29e-10	1	23.91
Mm.4876	Rcn1	Reticulocalbin 1	3.56	1.67e-08	4.8	8.28e-12	5.01	4.02e-12	5.16	2.59e-12	5.35	1.38e-12	1	23.88
Mm.11311	Enoph1	Enolase-phosphatase 1	4.88	3.85e-15	5.56	1.52e-17	4.91	1.12e-16	4.53	4.71e-16	3.85	1.39e-14	1	23.73
Mm.6375	Gyg	Glycogenin	4.15	2.01e-13	4.89	4.73e-16	5	2.58e-16	4.91	4.16e-16	4.77	6.53e-16	1	23.72
Mm.7339	Cldn4	Claudin 4	7.69	3.28e-12	4.91	8.07e-11	5.28	2.68e-11	3.62	1.11e-08	2.13	0.000122	1	23.63
Mm.390756	Stk24	Serine/threonine kinase 24 (STE20 homolog, yeast)	6.4	1.91e-15	5.35	1.5e-15	4.45	2.97e-14	4.07	1.88e-13	3.36	7.27e-12	1	23.63
Mm.132299	Tmem71	Transmembrane protein 71	2.61	9.48e-08	7.01	4.31e-17	5.48	1.29e-15	5.59	1.11e-15	2.92	2.4e-10	1	23.61
Mm.12407	Creb3	CAMP responsive element binding protein 3	3.97	1.1e-19	4.79	9.35e-23	4.86	5.65e-23	5.35	8.3e-24	4.58	1.7e-22	1	23.55
Mm.28955	Slc48a1	Solute carrier family 48 (heme transporter), member 1	4.13	8.48e-15	3.96	7.41e-16	4.32	1.29e-16	5.75	8.01e-19	5.24	4.16e-18	1	23.4
Mm.153684	Sertad1	SERTA domain containing 1	7.13	2.53e-15	4.45	1.83e-13	3.69	7.44e-12	3.71	6.64e-12	4.36	3.14e-13	1	23.34
Mm.318250	Eps15	Epidermal growth factor receptor pathway substrate 15	4.86	1.09e-16	5.37	5.84e-19	4.86	2.48e-18	4.43	1.21e-17	3.7	6.88e-16	1	23.22
Mm.16711	Mcm2	Minichromosome maintenance deficient 2 mitotin (S. cerevisiae)	5.14	4.62e-13	8.68	8.27e-18	4.16	4.97e-13	3.19	7.5e-11	2	3.58e-06	1	23.17
Mm.245537	Hddc2	HD domain containing 2	3.1	7.68e-11	6.06	1.69e-17	4.66	1.63e-15	4.72	1.07e-15	4.62	2.09e-15	1	23.16
Mm.24231	1110004F10Rik	RIKEN cDNA 1110004F10 gene	4.23	8.27e-07	4.36	6.73e-08	4.83	1.71e-08	4.69	3.44e-08	5	2.05e-08	1	23.11
Mm.86439	Syde1	Synapse defective 1, Rho GTPase, homolog 1 (C. elegans)	3.74	1.82e-12	4.83	7.2e-16	4.88	5.47e-16	4.94	4.05e-16	4.72	9.69e-16	1	23.11
Mm.28244	Fam43a	Family with sequence similarity 43, member A	5.88	4.57e-10	3.98	8.88e-09	4.42	1.55e-09	4.57	8.99e-10	4.24	3.54e-09	1	23.09
Mm.28874	Plscr3	Phospholipid scramblase 3	2.26	6.97e-11	3.19	2.52e-16	5.3	6.94e-21	6.6	2.06e-22	5.6	2.66e-21	1	22.95
Mm.9563	Dimt1	DIM1 dimethyladenosine transferase 1-like (S. cerevisiae)	7.21	2.79e-10	4.19	1.68e-08	3.85	5.59e-08	3.52	2.73e-07	4.17	2.82e-08	1	22.94
AFFX-b-ActinMur/M12481_M			5.18	3.57e-20	4.87	1.01e-21	4.49	2.34e-21	4.38	2.77e-21	3.94	3.08e-20	1	22.86
Mm.289810	Rpl14	Ribosomal protein L14	3.44	1.67e-14	5.99	1.44e-20	5.01	2.37e-19	4.41	2.41e-18	3.98	2.12e-17	1	22.83
Mm.392115			4.32	1.96e-20	4.55	3.39e-22	4.36	4.63e-22	4.69	1.12e-22	4.81	6.35e-23	1	22.73
Mm.142253	Panx1	Pannexin 1	2.88	1.98e-08	4.73	1.12e-13	4.64	1.6e-13	4.56	2.08e-13	5.82	5.18e-15	1	22.63
Mm.294753	Litaf	LPS-induced TN factor	3.63	1.55e-15	3.85	1.16e-17	5.08	4.41e-20	5.8	3.96e-21	4.17	2.04e-18	1	22.53
Mm.104744	Tjp2	Tight junction protein 2	4.25	1.23e-18	4.87	1.81e-21	4.61	3.83e-21	4.69	2.03e-21	4.08	4.46e-20	1	22.5
Mm.391142	Mtvr2	Mammary tumor virus receptor 2	2.66	8.78e-11	3.88	1.22e-15	4.95	1.21e-17	4.82	1.99e-17	6.17	3.37e-19	1	22.48
Mm.386774	Tnfaip1	Tumor necrosis factor, alpha-induced protein 1 (endothelial)	4.83	7.86e-19	4.95	1.3e-20	4.58	4.31e-20	4.26	1.54e-19	3.86	1.83e-18	1	22.48
Mm.422738	Wtip	WT1-interacting protein	2.13	1.46e-06	3.13	1.16e-11	4.38	1.26e-14	6.16	3.84e-17	6.67	1.08e-17	1	22.47
Mm.38948	Zfp7	Zinc finger protein 7	2.1	0.000101	3.83	1.22e-10	4.32	1.26e-11	5.88	8.13e-14	6.3	3.26e-14	1	22.43
Mm.470992	Mus musculus	Transcribed locus	5.28	2.03e-10	5.21	2.07e-11	4.57	1.36e-10	4.04	9.74e-10	3.29	3.76e-08	1	22.39
Mm.279485	Rnh1	Ribonuclease/angiogenin inhibitor 1	5.37	4.67e-15	5.01	6.54e-16	4.41	6.88e-15	3.49	8.34e-13	3.99	4.72e-14	1	22.27
Mm.266716	Mtap7d1	Microtubule-associated protein 7 domain containing 1	6.05	6.07e-16	4.27	7.31e-15	3.82	7.26e-14	4.15	1.51e-14	3.96	3.57e-14	1	22.25
Mm.282303	Zyx	Zyxin	4.82	5.04e-19	3.85	1.78e-18	4.26	2.14e-19	4.75	2.05e-20	4.57	5.57e-20	1	22.25
Mm.390379	Nt5c	5',3'-nucleotidase, cytosolic	2.92	5.26e-13	3.77	7.72e-17	4.78	6.55e-19	5.25	9.05e-20	5.52	4.26e-20	1	22.24
Mm.1640	Cdr2	Cerebellar degeneration-related 2	3.2	1.21e-07	4.33	5.15e-11	4.93	7.43e-12	5.14	3.64e-12	4.57	2.39e-11	1	22.17
Mm.290338	Prkx	Protein kinase, X-linked	4.89	2.95e-19	4.8	8.82e-21	4.01	2.58e-19	4.35	4.44e-20	4.07	2.15e-19	1	22.12
Mm.63342	Ccdc120	Coiled-coil domain containing 120	5.16	1.71e-13	4.13	4.94e-13	3.68	4.27e-12	4.62	6.75e-14	4.52	1.59e-13	1	22.11
Mm.313185	Cdca4	Cell division cycle associated 4	4.17	5.01e-12	5.17	5.37e-15	4.22	1.89e-13	4.41	7.18e-14	3.95	7.15e-13	1	21.92
Mm.172720	Lrrc59	Leucine rich repeat containing 59	5.13	3.97e-18	4.76	5.98e-19	4.66	6.06e-19	4.08	7.53e-18	3.25	1.36e-15	1	21.88
Mm.271922	Rin1	Ras and Rab interactor 1	4.29	1.37e-09	3.8	5.82e-10	4.06	2.06e-10	5.39	2.14e-12	4.31	8.05e-11	1	21.85
Mm.39725	Dusp8	Dual specificity phosphatase 8	6.59	2.84e-14	4.74	1.15e-13	3.25	1.66e-10	3.45	3.93e-11	3.8	9.1e-12	1	21.83
Mm.41864	Ubap2	Ubiquitin-associated protein 2	4.19	1.13e-11	5.75	3.7e-15	4.14	8.42e-13	4.14	9.91e-13	3.6	1.25e-11	1	21.82
Mm.260956	Ubtd2	Ubiquitin domain containing 2	4.78	7.53e-12	4.6	1.12e-12	4.21	5.96e-12	4.18	5.66e-12	4.02	1.51e-11	1	21.79
Mm.205601	Cttn	Cortactin	3.24	1.1e-12	3.98	4.02e-16	4.46	3.33e-17	5.35	1.06e-18	4.69	1.19e-17	1	21.72
Mm.251904	Nudt5	Nudix (nucleoside diphosphate linked moiety X)-type motif 5	4.08	3.07e-14	5.22	1.99e-17	5.02	2.93e-17	4.12	1.15e-15	3.25	2.64e-13	1	21.69
Mm.371601	Hn1l	Hematological and neurological expressed 1-like	4.5	1.67e-14	5.46	1.81e-17	4.72	2.47e-16	4.06	3.6e-15	2.94	5.6e-12	1	21.68
Mm.258201	Eid2	EP300 interacting inhibitor of differentiation 2	2.25	5.85e-10	2.53	1.07e-12	4.05	1.64e-17	5.7	3.68e-20	7.11	1.08e-21	1	21.64
Mm.276018	Trib3	Tribbles homolog 3 (Drosophila)	4.11	6.8e-11	3.32	3.62e-10	4.58	9.49e-13	5.01	2.11e-13	4.6	8.38e-13	1	21.62
Mm.40974	Sh2d4a	SH2 domain containing 4A	3.38	3.32e-08	5.71	4.48e-13	4.45	2.27e-11	4.13	7.85e-11	3.94	1.88e-10	1	21.61
Mm.2444	Myc	Myelocytomatosis oncogene	5.02	1.17e-09	3.71	1.52e-08	3.54	2.8e-08	4.78	2.73e-10	4.54	7.12e-10	1	21.59
Mm.386835	Rfc4	Replication factor C (activator 1) 4	2.74	3.15e-07	8.06	4.46e-16	5.1	3.79e-13	3.36	6.11e-10	2.3	1.63e-06	1	21.56
Mm.292345	1700019E19Rik	RIKEN cDNA 1700019E19 gene	3.14	4.98e-15	3.84	2.53e-18	4.58	6.43e-20	5.27	5.18e-21	4.7	3.21e-20	1	21.53
Mm.286127	Elovl7	ELOVL family member 7, elongation of long chain fatty acids (yeast)	7.23	3.79e-20	3.58	1.22e-16	3.07	4.29e-15	3.58	1.05e-16	4.01	1.01e-17	1	21.47
Mm.289681	Hbegf	Heparin-binding EGF-like growth factor	6.09	3.98e-16	3.22	1.45e-12	3.3	7.8e-13	3.94	2.5e-14	4.92	3.55e-16	1	21.47
Mm.390319	Acyp2	Acylphosphatase 2, muscle type	2.24	9.79e-09	4.51	5.37e-17	5.07	6.22e-18	5.17	3.69e-18	4.45	7.62e-17	1	21.44
Mm.389232	Lrrc8a	Leucine rich repeat containing 8A	5.28	7.1e-16	3.95	3.76e-15	3.75	1.29e-14	4.21	1.08e-15	4.18	1.76e-15	1	21.37
Mm.246693	Lsm3	LSM3 homolog, U6 small nuclear RNA associated (S. cerevisiae)	3.51	5.25e-14	5.48	6.52e-19	4.68	7.15e-18	4.1	8.67e-17	3.57	1.59e-15	1	21.34
Mm.271967	Lasp1	LIM and SH3 protein 1	3.56	6.86e-20	4.51	1.6e-23	4.52	1.17e-23	4.91	1.69e-24	3.82	4.09e-22	1	21.32
Mm.289915	Ddb1	Damage specific DNA binding protein 1	2.82	9.31e-17	3.52	8.8e-21	4.7	1.7e-23	5	4.84e-24	5.27	1.57e-24	1	21.31
Mm.251013	Kpnb1	Karyopherin (importin) beta 1	4.74	1.76e-16	4.33	2.56e-17	3.99	1.3e-16	4.54	7.3e-18	3.63	8.5e-16	1	21.23
Mm.2756	Hmgn1	High mobility group nucleosomal binding domain 1	2.9	1.49e-15	4.35	4.95e-21	4.57	2.12e-21	4.71	1.16e-21	4.66	1.3e-21	1	21.19
Mm.439782	Capns1	Calpain, small subunit 1	2.54	8.04e-12	4.25	2.75e-18	4.9	1.57e-19	4.67	3.26e-19	4.81	2.62e-19	1	21.17
Mm.225096	Itga6	Integrin alpha 6	4.85	1.19e-13	5.4	4.78e-16	4.12	8.93e-14	3.57	1.13e-12	3.17	1.32e-11	1	21.11
Mm.440076	Akap2	A kinase (PRKA) anchor protein 2	3.44	3.57e-12	4.12	4.67e-15	4.33	1.71e-15	4.96	1.09e-16	4.24	2.21e-15	1	21.09
Mm.425692	Cxcl16	Chemokine (C-X-C motif) ligand 16	3.89	3.84e-10	5.46	1.12e-13	4.48	2.37e-12	3.18	1.29e-09	4	1.78e-11	1	21.01
Mm.272568	Anapc4	Anaphase promoting complex subunit 4	2.74	5.54e-08	3.8	5.54e-12	4.39	4.38e-13	4.85	8.26e-14	5.02	4.42e-14	1	20.8
Mm.299774	Jup	Junction plakoglobin	3.34	4.94e-09	3.81	3.85e-11	4.55	1.7e-12	4.91	4.47e-13	4.18	7.1e-12	1	20.79
Mm.46067	Slc25a30	Solute carrier family 25, member 30	2.47	2.86e-10	4.7	9.72e-18	4.98	3.03e-18	4.57	1.38e-17	4.02	1.66e-16	1	20.74
Mm.217318	Mtap4	Microtubule-associated protein 4	3.43	6.15e-14	3.99	1.38e-16	4.15	5.78e-17	4.92	1.65e-18	4.22	4.27e-17	1	20.71
Mm.221271	Ccm2	Cerebral cavernous malformation 2 homolog (human)	4.95	3.24e-17	5.15	7.35e-19	4.06	4.38e-17	3.49	9.07e-16	3.04	2.7e-14	1	20.69
Mm.253564	Actn1	Actinin, alpha 1	4.8	1.16e-15	3.9	1.2e-15	3.94	9e-16	4.73	2.36e-17	3.32	3.57e-14	1	20.69
Mm.61682	Pgam5	Phosphoglycerate mutase family member 5	5.32	7.91e-17	4.58	4.76e-17	4.05	4.58e-16	3.77	1.99e-15	2.97	4.64e-13	1	20.69
Mm.265610	Ptbp1	Polypyrimidine tract binding protein 1	4.75	3.14e-14	4.18	2.06e-14	4.12	1.74e-14	3.86	6.44e-14	3.75	1.31e-13	1	20.66
Mm.280075	Reep5	Receptor accessory protein 5	3.17	7.75e-17	4.98	3.96e-22	4.89	3.94e-22	3.99	1.1e-20	3.51	2.88e-19	1	20.54
Mm.358649	Banf1	Barrier to autointegration factor 1	3.89	2.48e-17	4.83	8.81e-21	4.38	4.3e-20	3.72	1.14e-18	3.71	2.1e-18	1	20.53
Mm.544	Pea15a	Phosphoprotein enriched in astrocytes 15A	3.37	5.73e-12	4.5	1.34e-15	4.92	2.6e-16	4.39	1.93e-15	3.35	5.08e-13	1	20.53
Mm.5598	Adrb2	Adrenergic receptor, beta 2	3.52	1.16e-07	2.84	7.18e-07	3.2	6.02e-08	3.98	1.3e-09	6.94	1.71e-13	1	20.48
Mm.30199	Csnk1e	Casein kinase 1, epsilon	2.74	2.17e-11	3.2	3.18e-14	3.99	2.6e-16	5.22	1.88e-18	5.29	1.34e-18	1	20.44
Mm.273986	D4Bwg0951e	DNA segment, Chr 4, Brigham & Women's Genetics 0951 expressed	3.32	2.64e-14	3.82	3.34e-17	3.69	6.38e-17	4.58	7.6e-19	4.94	2.15e-19	1	20.35
Mm.272527	0610010O12Rik	RIKEN cDNA 0610010O12 gene	2.77	1.15e-14	4.58	7.7e-21	4.78	2.65e-21	4.24	3.35e-20	3.98	9.27e-20	1	20.35
Mm.154660	Plat	Plasminogen activator, tissue	2.07	5.2e-05	4.44	2.39e-12	5.07	2.99e-13	5.13	2.48e-13	3.45	2.55e-10	1	20.16
Mm.86759	Mgat4b	Mannoside acetylglucosaminyltransferase 4, isoenzyme B	3.12	2.39e-15	3.95	4e-19	4.14	1.61e-19	4.64	1.67e-20	4.29	9.27e-20	1	20.14
Mm.281916	Ric8	Resistance to inhibitors of cholinesterase 8 homolog (C. elegans)	4.39	1.55e-13	4.24	1.01e-14	3.87	6.11e-14	3.7	1.48e-13	3.93	4.74e-14	1	20.13
Mm.28823	Tbc1d19	TBC1 domain family, member 19	2.49	3.26e-11	2.61	5.87e-13	3.16	4.24e-15	5.05	1.99e-19	6.78	1.64e-21	1	20.09
Mm.34031	Plce1	Phospholipase C, epsilon 1	3.56	2.64e-10	3.72	9.9e-12	4.3	7.4e-13	4.37	5.85e-13	4.08	2.33e-12	1	20.03
Mm.46493	S1pr2	Sphingosine-1-phosphate receptor 2	4.78	9.1e-13	4.43	1.44e-13	3.76	2.86e-12	3.74	3.1e-12	3.28	4.11e-11	1	19.99
Mm.24521	Zfand2a	Zinc finger, AN1-type domain 2A	3.86	1.08e-11	4.28	8.67e-14	3.86	6.78e-13	4.24	9.25e-14	3.73	1.23e-12	1	19.97
Mm.5567	Pdlim1	PDZ and LIM domain 1 (elfin)	3.5	2.92e-12	4.44	1.11e-15	4.37	1.48e-15	4.42	1e-15	3.22	1.08e-12	1	19.95
Mm.413097	Mus musculus	Transcribed locus	3.82	2.4e-15	3.69	2.85e-16	3.78	1.35e-16	4.48	5.09e-18	4.13	2.32e-17	1	19.9
Mm.20415	Gtf2f2	General transcription factor IIF, polypeptide 2	5.55	1.59e-13	4.04	1.7e-12	3.69	1.24e-11	3.4	4.81e-11	3.13	3.95e-10	1	19.81
Mm.38229	Cnih4	Cornichon homolog 4 (Drosophila)	2.53	1.71e-13	3.31	6.6e-18	3.96	7.31e-20	4.53	3.65e-21	5.43	2.96e-22	1	19.76
Mm.23689	AW555464	Expressed sequence AW555464	3.21	2.34e-17	4.09	3.87e-21	3.71	1.91e-20	4.4	5.49e-22	4.35	6.53e-22	1	19.76
Mm.149403	Cyb561	Cytochrome b-561	3.9	3.6e-13	4.8	3.55e-16	4.17	3.43e-15	3.54	9.88e-14	3.34	4.29e-13	1	19.75
Mm.277864	Fam107b	Family with sequence similarity 107, member B	5.53	2.77e-19	3.29	1.13e-16	3.23	1.47e-16	3.89	1.94e-18	3.81	5.5e-18	1	19.75
Mm.3336	1110007C09Rik	RIKEN cDNA 1110007C09 gene	5.47	1.81e-16	3.61	1.47e-14	3.39	5.34e-14	3.38	5.21e-14	3.9	2.64e-15	1	19.75
Mm.435508	Icam1	Intercellular adhesion molecule 1	4.85	9.43e-10	4.42	4.45e-10	3.44	2.36e-08	2.7	1.61e-06	4.33	7.47e-10	1	19.74
Mm.257765	Clic4	Chloride intracellular channel 4 (mitochondrial)	5.02	2.63e-21	3.48	4.78e-20	4.3	4.2e-22	3.85	2.77e-21	3.08	5.42e-19	1	19.73
Mm.4809	Pgf	Placental growth factor	6.65	7.11e-12	2.88	8.44e-08	3.71	8.92e-10	3.2	1.16e-08	3.27	7.9e-09	1	19.71
Mm.29163	Cast	Calpastatin	4.39	9.62e-12	3.95	3.4e-12	4.11	1.79e-12	4.1	1.62e-12	3.15	3.6e-10	1	19.7
Mm.258568	Yrdc	YrdC domain containing (E.coli)	6.65	3.15e-17	4.29	7.86e-16	3.24	2.6e-13	2.84	5.35e-12	2.67	4.31e-11	1	19.69
Mm.21118	Iars	Isoleucine-tRNA synthetase	4.65	8.74e-17	4.32	1.11e-17	3.9	8.53e-17	3.96	5.7e-17	2.83	2.18e-13	1	19.66
Mm.272130	Cyth2	Cytohesin 2	3.83	1.86e-10	3.74	1.99e-11	4.1	4.49e-12	4.09	3.98e-12	3.9	1.15e-11	1	19.66
Mm.3705	P4ha2	Procollagen-proline, 2-oxoglutarate 4-dioxygenase (proline 4-hydroxylase), alpha II polypeptide	3.93	1.2e-10	4.46	1.24e-12	3.68	5.24e-11	3.7	3.58e-11	3.88	2.38e-11	1	19.65
Mm.354445	Nudt21	Nudix (nucleoside diphosphate linked moiety X)-type motif 21	4.08	1.81e-17	4.23	3.91e-19	4.09	6.67e-19	3.75	6.39e-18	3.36	7.59e-17	1	19.51
Mm.1022	Cdc42	Cell division cycle 42 homolog (S. cerevisiae)	3.47	6.01e-15	3.85	1.09e-17	4	6.66e-18	4.23	1e-18	3.95	7.16e-18	1	19.5
Mm.184752	Mthfd1l	Methylenetetrahydrofolate dehydrogenase (NADP+ dependent) 1-like	5.57	1.45e-15	4.21	9.27e-15	3.59	1.83e-13	3.52	2.71e-13	2.54	6.96e-10	1	19.43
Mm.261275	Als2cr4	Amyotrophic lateral sclerosis 2 (juvenile) chromosome region, candidate 4	3.36	1.5e-12	3.38	5.29e-14	3.98	1.98e-15	4.64	9.98e-17	4.07	1.28e-15	1	19.43
Mm.260988	Slc7a11	Solute carrier family 7 (cationic amino acid transporter, y+ system), member 11	3.03	4.33e-08	2.71	2.64e-08	4.03	1.1e-11	5.44	8.92e-14	4.21	6.18e-12	1	19.42
Mm.29677	Myh9	Myosin, heavy polypeptide 9, non-muscle	4.55	4.13e-10	3.1	1.6e-08	3.38	3.13e-09	4.58	1.69e-11	3.75	5.32e-10	1	19.36
Mm.30141	Gnb2	Guanine nucleotide binding protein (G protein), beta 2	3.15	8.77e-14	3.5	3.12e-16	4.08	1.4e-17	4.3	4.53e-18	4.33	4.39e-18	1	19.36
Mm.248019	4933433P14Rik	RIKEN cDNA 4933433P14 gene	4.03	2.52e-14	3.93	1.88e-15	4.07	1.04e-15	3.65	8.83e-15	3.61	1.25e-14	1	19.29
Mm.334344	Phlda2	Pleckstrin homology-like domain, family A, member 2	4.89	5.6e-13	5.5	3.06e-15	3.74	2.88e-12	2.73	1.65e-09	2.42	2.71e-08	1	19.28
Mm.390201	Pgm3	Phosphoglucomutase 3	4.33	1.22e-12	3.54	2.47e-12	4.32	5.43e-14	4.01	2.04e-13	2.98	9.55e-11	1	19.18
Mm.18213	Tgfb2	Transforming growth factor, beta 2	2.46	4.64e-07	2.37	1.1e-07	3.49	2.52e-11	5.18	2.14e-14	5.66	4.81e-15	1	19.16
Mm.196295	Dusp3	Dual specificity phosphatase 3 (vaccinia virus phosphatase VH1-related)	4.73	8.43e-22	4.6	3.47e-23	4.17	1.78e-22	3.12	9.42e-20	2.5	7.6e-17	1	19.12
Mm.28219	Cdipt	CDP-diacylglycerol--inositol 3-phosphatidyltransferase (phosphatidylinositol synthase)	3.35	9.7e-15	4	8.93e-18	3.83	1.8e-17	4.15	3.14e-18	3.77	3.01e-17	1	19.1
Mm.405029	Wwtr1	WW domain containing transcription regulator 1	3.23	5.56e-15	3.06	4.46e-16	3.52	1.4e-17	4.5	6.46e-20	4.76	2.58e-20	1	19.07
Mm.24131	Mex3c	Mex3 homolog C (C. elegans)	2.82	7.62e-06	3.54	1.92e-08	3.8	5.66e-09	4.73	1.68e-10	4.1	2.25e-09	1	18.99
Mm.28808	Pfdn4	Prefoldin 4	4.61	5.76e-16	3.5	4.4e-15	4.09	1.63e-16	3.65	2.11e-15	3.14	6.85e-14	1	18.99
Mm.271770	Myl9	Myosin, light polypeptide 9, regulatory	3.4	6.18e-08	3.78	8.06e-10	3.76	9.29e-10	3.81	7.1e-10	4.22	1.32e-10	1	18.97
Mm.282932	Polr1e	Polymerase (RNA) I polypeptide E	5.31	3.74e-13	3.99	1.82e-12	3.43	3.78e-11	3.19	1.63e-10	3.05	4.6e-10	1	18.97
Mm.468152	Mus musculus	Transcribed locus, moderately similar to NP_032667.2 microtubule-associated serine/threonine-protein kinase 2 isoform 2 [Mus musculus]	3.07	5.22e-14	4.54	3.51e-19	4.16	1.62e-18	3.93	6.39e-18	3.24	4.62e-16	1	18.94
Mm.203556	Pofut2	Protein O-fucosyltransferase 2	3.65	2.13e-14	3.6	7.13e-16	4.01	7.13e-17	3.99	6.48e-17	3.65	6.21e-16	1	18.9
Mm.36640	Map3k6	Mitogen-activated protein kinase kinase kinase 6	5.69	4.18e-14	4.84	3.14e-14	3.41	2.18e-11	2.69	3.9e-09	2.26	2.47e-07	1	18.89
Mm.28171	Kctd5	Potassium channel tetramerisation domain containing 5	3.29	7.01e-11	3.56	7.53e-13	3.84	1.78e-13	4.28	2.11e-14	3.88	1.53e-13	1	18.85
Mm.262327	Vdac2	Voltage-dependent anion channel 2	3.68	4.87e-20	3.93	4.35e-22	4.09	1.53e-22	3.99	1.81e-22	3.14	3.75e-20	1	18.83
Mm.46444	Nenf	Neuron derived neurotrophic factor	2.18	1.74e-09	3.1	5.12e-15	4.11	8.01e-18	4.72	6.47e-19	4.67	6.25e-19	1	18.78
Mm.272025	Tex10	Testis expressed gene 10	3.73	1.06e-13	4.25	3.69e-16	3.49	1.95e-14	4.05	9.75e-16	3.24	1.3e-13	1	18.76
Mm.151436	Dem1	Defects in morphology 1 homolog (S. cerevisiae)	2.74	2.33e-11	3.52	3.33e-15	3.98	2.45e-16	4.49	2.16e-17	4.01	2.46e-16	1	18.74
Mm.118	Sap30	Sin3 associated polypeptide	2.15	4.84e-06	2.73	2.75e-09	3.41	2.38e-11	4.58	7.61e-14	5.87	1.44e-15	1	18.74
Mm.390816	Kctd17	Potassium channel tetramerisation domain containing 17	3.87	5.18e-09	3.11	3.05e-08	3.82	8.92e-10	3.66	2.06e-09	4.26	1.53e-10	1	18.72
Mm.29646	Cndp2	CNDP dipeptidase 2 (metallopeptidase M20 family)	3.2	3.55e-12	4.43	9e-17	4.54	6.02e-17	3.61	3.84e-15	2.86	1.35e-12	1	18.64
Mm.3979	Ubl4	Ubiquitin-like 4	5.17	1.52e-17	4.21	1.88e-17	3.84	1.62e-16	2.84	1.55e-13	2.58	2.56e-12	1	18.64
Mm.17631	4930444A02Rik	RIKEN cDNA 4930444A02 gene	3.83	2.39e-10	3.45	9.79e-11	3.93	8.8e-12	3.67	3.1e-11	3.75	2.35e-11	1	18.63
Mm.270530	Ube2d1	Ubiquitin-conjugating enzyme E2D 1, UBC4/5 homolog (yeast)	2.53	4.52e-08	3.5	3.31e-12	3.93	3.25e-13	4.39	3.25e-14	4.26	6.97e-14	1	18.61
Mm.158662	Cldn3	Claudin 3	4.37	9.93e-15	4.3	4.63e-16	3.69	7.9e-15	3.26	1.2e-13	2.93	1.86e-12	1	18.55
Mm.331185	S100a16	S100 calcium binding protein A16	6.61	7.99e-16	4	4.92e-14	3.19	4.02e-12	2.56	6.78e-10	2.19	4.68e-08	1	18.55
Mm.258476	Tbl1x	Transducin (beta)-like 1 X-linked	3.01	4.01e-07	3.92	4.3e-10	3.78	7.24e-10	4.27	9.15e-11	3.56	2.24e-09	1	18.54
Mm.276618	Atp6v1c1	ATPase, H+ transporting, lysosomal V1 subunit C1	4.38	5.81e-21	3.53	1.07e-20	3.43	1.85e-20	3.73	2.26e-21	3.44	2.06e-20	1	18.51
Mm.21300	Igfbp1	Insulin-like growth factor binding protein 1	2.62	1.43e-10	3.02	2.07e-13	4.24	7.89e-17	3.13	9.64e-14	5.46	9.81e-19	1	18.47
Mm.4139	Rtkn	Rhotekin	4.18	3.04e-14	3.27	2.12e-13	3.39	1.12e-13	3.51	4.35e-14	4.12	2e-15	1	18.47
Mm.790	Tmem165	Transmembrane protein 165	3.96	1.34e-15	4.12	1.6e-17	3.58	2.88e-16	3.62	1.86e-16	3.12	7.57e-15	1	18.4
Mm.196580	Ube2m	Ubiquitin-conjugating enzyme E2M (UBC12 homolog, yeast)	4.36	3.93e-18	3.63	5.45e-18	3.36	2.9e-17	3.1	1.86e-16	3.89	1.08e-18	1	18.34
Mm.180363	2610039C10Rik	RIKEN cDNA 2610039C10 gene	2.42	7.62e-08	6.21	8.25e-17	4.3	3.57e-14	3.28	6.12e-12	2.12	2.4e-07	1	18.33
Mm.279898	Polr2d	Polymerase (RNA) II (DNA directed) polypeptide D	3.62	9.28e-18	4.32	6.39e-21	3.73	8.9e-20	3.43	5.14e-19	3.21	4.19e-18	1	18.31
Mm.101034	Tgif1	TGFB-induced factor homeobox 1	3.45	3.28e-11	3.32	7.01e-12	3.61	1.72e-12	3.96	2.54e-13	3.95	2.61e-13	1	18.29
Mm.136586	Smox	Spermine oxidase	4.81	6.64e-11	3.43	2.28e-09	3.8	3.87e-10	3.05	2.05e-08	3.15	1.19e-08	1	18.24
Mm.1786	Aprt	Adenine phosphoribosyl transferase	4.39	4.2e-17	3.98	1.1e-17	3.34	4.1e-16	3.04	3.8e-15	3.46	1.94e-16	1	18.21
Mm.320978	Arhgef5	Rho guanine nucleotide exchange factor (GEF) 5	2.5	1.23e-14	3.33	1.83e-19	3.68	1.8e-20	4.34	5.36e-22	4.33	6.46e-22	1	18.18
Mm.390045	Nr2c2ap	Nuclear receptor 2C2-associated protein	4.87	1.13e-16	4.11	9.38e-17	3.52	2.36e-15	2.78	5.63e-13	2.9	2.13e-13	1	18.18
Mm.30016	Arhgdia	Rho GDP dissociation inhibitor (GDI) alpha	4.08	1.01e-20	3.61	2.99e-21	3.55	2.77e-21	3.37	9.71e-21	3.55	2.47e-21	1	18.16
Mm.24873	Gar1	GAR1 ribonucleoprotein homolog (yeast)	4.18	2.37e-14	3.6	1.12e-14	3.43	2.89e-14	3.57	8.26e-15	3.35	5.01e-14	1	18.13
Mm.102487	Gm71	Predicted gene 71	3.55	3.98e-09	4.38	9.17e-12	4.01	4.4e-11	3.11	5.43e-09	3.07	7.61e-09	1	18.12
Mm.309395	Ext1	Exostoses (multiple) 1	3.23	5.21e-11	3.13	2.68e-12	3.16	3.39e-12	4.6	1.24e-15	3.97	2.1e-14	1	18.09
Mm.33179	9430020K01Rik	RIKEN cDNA 9430020K01 gene	3.13	3.38e-12	3.81	2.66e-15	3.54	1.1e-14	3.9	1.72e-15	3.7	4.03e-15	1	18.08
Mm.259702	Anxa4	Annexin A4	2.4	1.29e-10	3.46	4.37e-16	3.52	3.07e-16	4.1	1.17e-17	4.53	2.01e-18	1	18.01
Mm.21688	Slc39a6	Solute carrier family 39 (metal ion transporter), member 6	3.79	6.7e-13	3.96	1.5e-14	3.04	4.23e-12	3.55	1.34e-13	3.65	8.04e-14	1	17.99
Mm.2415	Pprc1	Peroxisome proliferative activated receptor, gamma, coactivator-related 1	4.55	1.33e-10	3.67	3.56e-10	3.14	6.79e-09	3.4	1.46e-09	3.22	4.9e-09	1	17.98
Mm.30464	Iffo2	Intermediate filament family orphan 2	4.52	8.57e-16	4.35	7.16e-17	3.38	1.13e-14	3.25	2.54e-14	2.48	2.36e-11	1	17.98
Mm.239814	Chic2	Cysteine-rich hydrophobic domain 2	4.35	9.98e-15	2.77	5.46e-12	3.35	7.87e-14	3.96	2.1e-15	3.54	2.16e-14	1	17.97
Mm.41423	Endod1	Endonuclease domain containing 1	4.04	7.04e-12	3.09	7.43e-11	3.19	3.71e-11	3.82	8.65e-13	3.79	1.08e-12	1	17.93
Mm.2962	Frmd6	FERM domain containing 6	3.13	1.79e-11	2.96	3.5e-12	3.56	6.31e-14	4.48	5.2e-16	3.79	1.37e-14	1	17.92
Mm.273659	Parp3	Poly (ADP-ribose) polymerase family, member 3	4.85	1.06e-12	3.79	3e-12	3.14	1.24e-10	3.4	2.14e-11	2.67	6.3e-09	1	17.85
Mm.2945	Capzb	Capping protein (actin filament) muscle Z-line, beta	3.07	4.52e-16	3.74	1.56e-19	3.97	3.32e-20	3.7	1.53e-19	3.35	1.57e-18	1	17.83
Mm.23978	Pacsin2	Protein kinase C and casein kinase substrate in neurons 2	2.51	1.35e-13	3.75	1.78e-19	3.61	2.83e-19	4.65	1.92e-21	3.28	3.99e-18	1	17.8
Mm.396210	Mus musculus	Transcribed locus, strongly similar to NP_001012396.2 3-hydroxyacyl-CoA dehydratase 1 isoform 2 [Mus musculus]	6.84	2.29e-23	4.06	6.98e-21	2.6	6.3e-16	2.09	4.58e-13	2.2	8.14e-14	1	17.79
Mm.248906	Atxn10	Ataxin 10	2.84	1e-20	3.61	8.65e-25	3.93	1.14e-25	3.87	9.43e-26	3.53	6.82e-25	1	17.78
Mm.296191	Acot7	Acyl-CoA thioesterase 7	3.04	4.69e-11	4.94	1.92e-16	4.31	2.08e-15	3.2	8.36e-13	2.29	2.8e-09	1	17.78
Mm.3360	Ywhaz	Tyrosine 3-monooxygenase/tryptophan 5-monooxygenase activation protein, zeta polypeptide	3.45	1.66e-19	3.35	6.97e-21	3.52	1.47e-21	3.8	2.14e-22	3.55	1.13e-21	1	17.67
Mm.10	Srm	Spermidine synthase	7.11	1.53e-18	3.59	1.19e-14	2.7	9.4e-12	2.1	9.32e-09	2.13	8.45e-09	1	17.63
Mm.192580	Rtn4	Reticulon 4	2.72	1.75e-10	2.9	2.68e-12	3.28	1.26e-13	4.48	1.57e-16	4.22	6.24e-16	1	17.6
Mm.227506	Pvr	Poliovirus receptor	6.21	2.51e-19	3.18	1.88e-15	2.82	3.91e-14	2.74	6.86e-14	2.6	3.68e-13	1	17.55
Mm.479172			2.94	6.65e-09	4.6	1.03e-13	4.38	2.12e-13	3.08	2.05e-10	2.55	1.6e-08	1	17.55
Mm.25307	Prdm4	PR domain containing 4	2.93	1.01e-12	3.7	2.49e-16	3.45	1.04e-15	3.69	1.81e-16	3.74	1.49e-16	1	17.51
Mm.273333	Itgb1bp1	Integrin beta 1 binding protein 1	4.09	8.42e-15	3.94	3.75e-16	3.18	4.15e-14	2.78	8.6e-13	3.49	4.45e-15	1	17.48
Mm.182962	Eif3f	Eukaryotic translation initiation factor 3, subunit F	3.35	1.23e-15	3.67	7.15e-18	3.22	1.04e-16	3.17	1.52e-16	4.01	9.69e-19	1	17.42
Mm.334810	Exosc6	Exosome component 6	3.55	1.52e-14	4.06	3.18e-17	3.25	4.77e-15	3.29	3.19e-15	3.23	4.48e-15	1	17.38
Mm.389750			2.99	0.000207	2.23	0.00141	3.35	8.04e-06	4.9	4.81e-08	3.88	1.31e-06	1	17.35
Mm.289446	Srd5a3	Steroid 5 alpha-reductase 3	3.77	2.39e-16	3.87	3.69e-18	3.51	2.78e-17	3.33	8.65e-17	2.84	5.93e-15	1	17.32
Mm.292510	Rac1	RAS-related C3 botulinum substrate 1	3.25	7.08e-17	4.35	5.7e-21	3.47	6.06e-19	3.38	6.35e-19	2.83	9.87e-17	1	17.28
Mm.282081	Tomm5	Translocase of outer mitochondrial membrane 5 homolog (yeast)	4.44	1.35e-13	3.59	4.59e-13	3.14	7.96e-12	2.92	3.73e-11	3.18	9.12e-12	1	17.27
Mm.233009	Rap1b	RAS related protein 1b	3.32	5.54e-15	3.49	8.07e-17	3.34	1.48e-16	3.72	1.07e-17	3.4	1.08e-16	1	17.27
Mm.390347	2310004N24Rik	RIKEN cDNA 2310004N24 gene	2.03	1.22e-05	4.25	1.23e-13	3.66	1.86e-12	3.84	7.57e-13	3.46	8.72e-12	1	17.24
Mm.479215			2.13	1.05e-05	2.49	4.14e-08	3.06	4.23e-10	4.1	1.09e-12	5.45	8.76e-15	1	17.23
Mm.565	Sptlc2	Serine palmitoyltransferase, long chain base subunit 2	3.77	8.21e-17	3.9	1.5e-18	3.5	1.66e-17	3.22	1.03e-16	2.81	4.78e-15	1	17.2
Mm.21450	Ost4	Oligosaccharyltransferase 4 homolog (S. cerevisiae)	3.36	1.08e-17	4.01	4.95e-21	3.63	4.32e-20	3.19	6.8e-19	2.99	1.66e-17	1	17.18
Mm.48686	Ppp4r1	Protein phosphatase 4, regulatory subunit 1	3.83	1.72e-13	3.88	1.27e-14	3.12	9.07e-13	3.13	9.77e-13	3.22	4.55e-13	1	17.18
Mm.294623	Eif1ax	Eukaryotic translation initiation factor 1A, X-linked	2.67	4.52e-12	3.94	2.7e-17	3.56	2e-16	3.65	1.1e-16	3.31	2.54e-15	1	17.13
Mm.300404	Zfp593	Zinc finger protein 593	4.22	1.81e-16	3.15	2.43e-15	3.35	4.75e-16	3.44	2.5e-16	2.93	1.84e-14	1	17.09
Mm.34106	Mus musculus	Transcribed locus, strongly similar to NP_001028496.1 zinc finger and BTB domain-containing protein 16 [Mus musculus]	2.28	1.99e-05	2.74	7.55e-08	3.06	1.15e-08	4.22	1.96e-11	4.76	3.31e-12	1	17.06
Mm.33310	Rbm45	RNA binding motif protein 45	3.93	3.46e-13	2.83	1.68e-11	3.33	3.61e-13	3.55	6.76e-14	3.41	2.73e-13	1	17.05
Mm.1741	Relb	Avian reticuloendotheliosis viral (v-rel) oncogene related B	3.87	1.88e-13	2.87	6.8e-12	2.86	7.6e-12	3.07	1.46e-12	4.35	1e-15	1	17.02
Mm.136116	Lrrc20	Leucine rich repeat containing 20	2.84	1.97e-09	3.48	1.48e-12	3.3	4.76e-12	3.72	4.48e-13	3.67	6.29e-13	1	17.01
Mm.205514	Mtrr	5-methyltetrahydrofolate-homocysteine methyltransferase reductase	4.88	2.3e-09	3.37	1.05e-07	2.89	9.49e-07	2.94	6.9e-07	2.92	7.47e-07	1	17
Mm.2325	Pgm1	Phosphoglucomutase 1	5.44	1.09e-12	3.35	1.95e-10	2.69	2.12e-08	2.79	1.03e-08	2.7	2.01e-08	1	16.97
Mm.11545	Rhbdf1	Rhomboid family 1 (Drosophila)	3.45	1.84e-15	3.09	1.13e-15	3.03	1.86e-15	3.28	2.74e-16	4.07	1.85e-18	1	16.92
Mm.207052	Atp6v0b	ATPase, H+ transporting, lysosomal V0 subunit B	3.99	3.42e-12	4.37	2.67e-14	3.6	9.36e-13	2.6	1.51e-09	2.36	1.95e-08	1	16.92
Mm.156895	Smyd2	SET and MYND domain containing 2	2.87	1.23e-12	3.77	7.37e-17	3.4	6.1e-16	3.46	4.65e-16	3.37	8.2e-16	1	16.87
Mm.288630	Calm3	Calmodulin 3	2.34	2.38e-12	3.35	7.07e-18	3.73	4.43e-19	3.63	8.2e-19	3.82	3.77e-19	1	16.87
Mm.223980	Farp1	FERM, RhoGEF (Arhgef) and pleckstrin domain protein 1 (chondrocyte-derived)	2.77	3.28e-10	3.43	1.35e-13	3.37	2.22e-13	3.99	7.05e-15	3.3	4.6e-13	1	16.86
Mm.332593	Alkbh2	AlkB, alkylation repair homolog 2 (E. coli)	4.79	6.67e-13	3.63	4.59e-12	2.98	3.7e-10	2.8	1.16e-09	2.66	4.09e-09	1	16.86
Mm.358691	Josd2	Josephin domain containing 2	6.77	5.43e-17	2.46	6.58e-10	2.64	1.11e-10	2.37	1.71e-09	2.61	1.7e-10	1	16.85
Mm.182746	Mtpn	Myotrophin	2.98	1.61e-10	3.55	2.44e-13	3.96	1.33e-14	3.79	3.42e-14	2.53	4.62e-10	1	16.81
Mm.181836	Mphosph6	M phase phosphoprotein 6	3.37	4.34e-09	3.26	5.54e-10	3.42	2.51e-10	3.78	4.16e-11	2.94	4.84e-09	1	16.77
Mm.241334	Tsg101	Tumor susceptibility gene 101	2.62	9.76e-12	3.38	4.84e-16	3.44	4.55e-16	3.86	2.28e-17	3.46	3.64e-16	1	16.76
Mm.439702	Nme1	Non-metastatic cells 1, protein (NM23A) expressed in	2.55	1.49e-15	4.28	1.66e-22	3.74	1.96e-21	3.23	5.27e-20	2.94	8.8e-19	1	16.74
Mm.290950	Vwa5a	Von Willebrand factor A domain containing 5A	2.23	2.54e-10	3.39	1.92e-16	3.22	6.05e-16	3.95	5.13e-18	3.93	5.65e-18	1	16.72
Mm.413275	Ddx21	DEAD (Asp-Glu-Ala-Asp) box polypeptide 21	5.76	4.96e-18	3.65	4.02e-16	2.85	1.44e-13	2.41	9.59e-12	2.05	1.61e-09	1	16.72
Mm.46480	Tmem41a	Transmembrane protein 41a	3.18	3.55e-13	3.25	1.1e-14	3.02	9.59e-14	3.37	4.87e-15	3.89	2.58e-16	1	16.71
Mm.273997	Ppp2r2a	Protein phosphatase 2 (formerly 2A), regulatory subunit B (PR 52), alpha isoform	3	6.52e-09	3.17	7.85e-11	3.18	9.41e-11	3.91	1.25e-12	3.44	1.92e-11	1	16.7
Mm.38151	Adsl	Adenylosuccinate lyase	4.81	8.77e-18	3.58	1.02e-16	3.09	3.29e-15	2.63	2.87e-13	2.56	5.88e-13	1	16.67
Mm.8256	Khdrbs1	KH domain containing, RNA binding, signal transduction associated 1	3.34	2.99e-13	3.35	9.5e-15	3.24	1.85e-14	3.47	3.81e-15	3.23	2.42e-14	1	16.63
Mm.28240	Snx6	Sorting nexin 6	2.87	1.29e-14	3.83	3.91e-19	3.55	1.73e-18	3.42	4.59e-18	2.91	7.63e-16	1	16.58
Mm.27585	Gcom1	GRINL1A complex locus	2.15	0.000815	2.85	1.56e-06	4.86	2.81e-10	4.3	2e-09	2.41	2.99e-05	1	16.57
Mm.283573	Gsr	Glutathione reductase	3.05	3.32e-11	2.9	7.57e-12	2.7	4.85e-11	4	6.92e-15	3.92	1.28e-14	1	16.57
Mm.23551	Ube2e2	Ubiquitin-conjugating enzyme E2E 2 (UBC4/5 homolog, yeast)	3.47	6.84e-14	3.47	2.41e-15	3.29	7.74e-15	3.62	7.08e-16	2.71	1.06e-12	1	16.56
Mm.319117	Ptpn12	Protein tyrosine phosphatase, non-receptor type 12	3.84	6.07e-12	2.94	6.39e-11	3.15	1.49e-11	3.48	1.8e-12	3.14	2.01e-11	1	16.55
Mm.275864	Rab34	RAB34, member of RAS oncogene family	2.03	4.66e-08	2.32	7.99e-11	2.85	2.65e-13	3.78	3.28e-16	5.57	2.64e-19	1	16.55
Mm.292492	Polr2c	Polymerase (RNA) II (DNA directed) polypeptide C	3.25	4.89e-15	3.67	8.65e-18	3.55	1.95e-17	3.13	2.67e-16	2.95	1.36e-15	1	16.55
Mm.62876	Zwint	ZW10 interactor	2.8	5.16e-09	3.8	9.25e-13	3.59	1.98e-12	3.37	6.52e-12	2.99	7.67e-11	1	16.55
Mm.20313	Chchd6	Coiled-coil-helix-coiled-coil-helix domain containing 6	3.47	2.96e-09	3.65	8.85e-11	2.89	9.39e-09	2.63	5.79e-08	3.9	2.51e-11	1	16.54
Mm.311696	Plin3	Perilipin 3	3.13	7.01e-18	3.24	9.55e-20	3.59	5.77e-21	3.2	8.75e-20	3.38	4.09e-20	1	16.54
Mm.400954	Nras	Neuroblastoma ras oncogene	3.85	6.41e-18	3.47	2.19e-18	3.11	2.22e-17	3.11	2.01e-17	2.98	7.8e-17	1	16.52
Mm.89667	Bcl7c	B-cell CLL/lymphoma 7C	4.81	7.44e-10	3.16	1.99e-08	2.65	5.44e-07	2.51	1.49e-06	3.38	5.46e-09	1	16.51
Mm.136648	Tpd52l2	Tumor protein D52-like 2	2.65	6.45e-15	3.12	2.65e-18	3.45	2.05e-19	3.67	4.79e-20	3.57	9e-20	1	16.46
Mm.2931	Flot1	Flotillin 1	3.8	1.78e-13	2.49	1.77e-10	2.53	1.29e-10	3.03	1.85e-12	4.58	4.41e-16	1	16.43
Mm.290207	Ets2	E26 avian leukemia oncogene 2, 3' domain	4.39	6.37e-13	3.12	2.41e-11	2.64	1.3e-09	2.84	2.25e-10	3.42	5.1e-12	1	16.41
AFFX-18SRNAMur/X00686_3			2.99	5.77e-06	3.21	2.64e-07	3.25	2.15e-07	3.5	6.46e-08	3.44	1.09e-07	1	16.39
Mm.277373	Camk1	Calcium/calmodulin-dependent protein kinase I	3.04	1.75e-10	2.9	3.7e-11	3.54	4.85e-13	3.51	5.74e-13	3.4	1.18e-12	1	16.39
Mm.471601	Vil1	Villin 1	6.62	8.68e-11	3.29	1.54e-07	2.37	4.03e-05	2	0.000639	2.11	0.000299	1	16.39
Mm.471770	Mus musculus	Transcribed locus	2.49	1.09e-10	3.23	7.7e-15	2.99	3.95e-14	3.89	8.54e-17	3.74	2.67e-16	1	16.34
Mm.247037	Bag2	BCL2-associated athanogene 2	2.82	1.66e-08	3.58	1.87e-11	3.35	6.84e-11	3.41	4.53e-11	3.17	2.19e-10	1	16.33
Mm.5291	Rps5	Ribosomal protein S5	3.21	1.3e-17	3.73	1.03e-20	3.17	6.27e-19	2.94	2.57e-18	3.26	4.59e-19	1	16.31
AFFX-18SRNAMur/X00686_M			3.14	6.55e-07	3.15	7.78e-08	3.19	6.56e-08	3.34	2.98e-08	3.44	2.05e-08	1	16.26
Mm.311912	Crim1	Cysteine rich transmembrane BMP regulator 1 (chordin like)	2.36	0.0039	2.68	0.000249	2.83	0.000151	4.23	8.86e-07	4.16	1.23e-06	1	16.26
Mm.157190	Hmga2	High mobility group AT-hook 2	3.76	1.31e-10	2.86	1.48e-09	3.07	3.36e-10	2.99	4.67e-10	3.58	1.65e-11	1	16.26
Mm.365490	Abhd2	Abhydrolase domain containing 2	5.36	4.07e-16	3.34	4.75e-14	2.83	1.85e-12	2.46	7.74e-11	2.26	8.4e-10	1	16.25
Mm.288606	Rrn3	RRN3 RNA polymerase I transcription factor homolog (yeast)	3.44	1.78e-14	3.26	2.42e-15	3.24	2.48e-15	3.17	4.03e-15	3.13	5.84e-15	1	16.24
Mm.39299	Dyrk3	Dual-specificity tyrosine-(Y)-phosphorylation regulated kinase 3	4.06	2.45e-12	2.84	2.85e-10	2.59	2.93e-09	2.71	1.01e-09	4.04	2.9e-13	1	16.24
Mm.279158	Tmem55a	Transmembrane protein 55A	2.46	5.29e-08	2.43	3.94e-09	2.9	5.98e-11	4.21	2.19e-14	4.21	4.36e-14	1	16.21
Mm.255063	Wrb	Tryptophan rich basic protein	3.39	1.62e-11	3.2	2.48e-12	3.14	3.85e-12	3.08	6.27e-12	3.39	8.59e-13	1	16.2
Mm.32518	Pold4	Polymerase (DNA-directed), delta 4	5.07	4.45e-15	3.73	2.61e-14	2.77	1.3e-11	2.36	9.57e-10	2.25	3.51e-09	1	16.18
Mm.17640	Psmd10	Proteasome (prosome, macropain) 26S subunit, non-ATPase, 10	2.73	2.5e-12	3.58	2.04e-16	3.54	2.28e-16	3.42	4.49e-16	2.9	3.1e-14	1	16.17
Mm.267692	Glrx3	Glutaredoxin 3	2.48	5.34e-17	3.2	3.96e-22	3.36	1.34e-22	3.49	2.52e-23	3.64	1.53e-23	1	16.17
Mm.275555	Cnn3	Calponin 3, acidic	2.93	1.92e-19	3.01	1.54e-21	3.22	1.9e-22	3.7	6.02e-24	3.3	1.71e-22	1	16.16
Mm.307488	Cdc42ep1	CDC42 effector protein (Rho GTPase binding) 1	2.82	6.24e-13	2.69	1.47e-13	2.8	6.03e-14	3.72	4.87e-17	4.12	8.06e-18	1	16.15
Mm.20904	Crtap	Cartilage associated protein	2.25	1.26e-07	3.66	1.57e-13	3.78	8.42e-14	3.41	6.74e-13	3.04	9.01e-12	1	16.14
Mm.288974	Arpc5	Actin related protein 2/3 complex, subunit 5	3.16	1.19e-15	3.6	1.96e-18	3.39	7.43e-18	3.58	1.82e-18	2.4	1.34e-13	1	16.13
Mm.2718	Eef1b2	Eukaryotic translation elongation factor 1 beta 2	3.53	1.83e-23	3.62	3.68e-25	3.09	1.24e-23	2.95	2.75e-23	2.93	5.3e-23	1	16.12
Mm.389532	Akirin2	Akirin 2	2.64	1.38e-11	2.69	2.27e-13	2.85	5.41e-14	3.97	2.06e-17	3.97	2.32e-17	1	16.12
Mm.29274	Rab31	RAB31, member RAS oncogene family	3.69	1.44e-12	3.97	1.35e-14	3.4	3.03e-13	2.8	2.82e-11	2.25	8.25e-09	1	16.11
Mm.209880	Kctd3	Potassium channel tetramerisation domain containing 3	3.01	1.56e-11	3.58	1.19e-14	3.27	6.06e-14	3.13	1.53e-13	3.08	2.26e-13	1	16.07
Mm.439645	Tcp1	T-complex protein 1	3.14	6.37e-19	3.55	1.16e-21	3.04	4.3e-20	3.17	9.9e-21	3.17	1.85e-20	1	16.07
Mm.28688	Sars	Seryl-aminoacyl-tRNA synthetase	3.23	2.26e-12	2.83	2.06e-12	3.35	3.87e-14	3.31	4.85e-14	3.33	5.49e-14	1	16.05
Mm.18939	Pmm1	Phosphomannomutase 1	4.31	2.83e-11	3.28	2.68e-10	2.33	4.99e-07	2.62	3.38e-08	3.5	8.52e-11	1	16.04
Mm.455792	9130401M01Rik	RIKEN cDNA 9130401M01 gene	4.81	4.81e-17	4.03	8e-17	2.6	1.74e-12	2.25	1.16e-10	2.31	5.1e-11	1	16
Mm.4325	Klf4	Kruppel-like factor 4 (gut)	2.35	0.000211	2.14	0.000217	2.9	1.71e-06	3.38	1.02e-07	5.18	1.61e-10	1	15.95
Mm.38474	Hmg20b	High mobility group 20 B	2.34	1.28e-09	2.82	6.27e-13	3.57	1.95e-15	3.68	1.11e-15	3.53	1.93e-15	1	15.94
Mm.833	Ap1s1	Adaptor protein complex AP-1, sigma 1	2.75	6.51e-13	3.96	5.52e-18	3.48	8.13e-17	2.92	5.03e-15	2.83	1.12e-14	1	15.94
Mm.273836	Glt25d1	Glycosyltransferase 25 domain containing 1	2.41	9.11e-09	3.28	3.26e-13	3.47	9.81e-14	3.46	1.05e-13	3.3	3.59e-13	1	15.92
AFFX-b-ActinMur/M12481_3			3.31	1.35e-20	3.3	3.24e-22	3.18	5.21e-22	3.11	8.4e-22	2.96	2.6e-21	1	15.86
Mm.19931	Slc10a3	Solute carrier family 10 (sodium/bile acid cotransporter family), member 3	4.27	1.42e-16	3.37	4.35e-16	2.76	7.8e-14	2.74	8.59e-14	2.72	1.05e-13	1	15.86
Mm.252316	Gss	Glutathione synthetase	3.76	7.75e-15	3.06	2.79e-14	2.83	1.67e-13	2.96	5.09e-14	3.24	7.21e-15	1	15.85
Mm.42126	Mknk2	MAP kinase-interacting serine/threonine kinase 2	4.31	4.98e-14	3.06	2.6e-12	2.8	2.68e-11	2.67	8.26e-11	3.01	5.59e-12	1	15.85
Mm.247788	Cct2	Chaperonin containing Tcp1, subunit 2 (beta)	2.89	7.76e-15	3.11	2.18e-17	3.29	5.28e-18	3.52	9.48e-19	3.02	8.01e-17	1	15.83
Mm.30837	Ndrg1	N-myc downstream regulated gene 1	3.12	1.5e-08	2.88	8.83e-09	2.6	8.53e-08	2.84	1.08e-08	4.39	2.92e-12	1	15.83
Mm.23575	Gprc5a	G protein-coupled receptor, family C, group 5, member A	3.14	1.87e-09	4.39	1.98e-13	3.16	9.79e-11	2.88	6.48e-10	2.22	2.63e-07	1	15.79
Mm.442953	Mus musculus	Transcribed locus	4.55	1.25e-06	2.33	0.000894	2.63	0.000205	2.81	7.77e-05	3.44	5.8e-06	1	15.76
Mm.266875	Ppl	Periplakin	2.89	8.73e-11	2.42	6.86e-10	2.37	1.27e-09	3.32	3.32e-13	4.73	5.16e-16	1	15.73
Mm.20945	Gipc1	GIPC PDZ domain containing family, member 1	2.81	2.97e-12	3.22	6.63e-15	3.25	6.13e-15	3.12	1.69e-14	3.29	5.61e-15	1	15.69
Mm.186678	BC022687	CDNA sequence BC022687	2.62	4.92e-08	2.5	9.86e-09	3.17	5.42e-11	3.51	5.5e-12	3.89	8.31e-13	1	15.69
Mm.287329	Morc3	Microrchidia 3	3.37	1.06e-08	2.52	2.07e-07	2.82	1.75e-08	3.64	1.12e-10	3.32	6.23e-10	1	15.67
Mm.238034	Btbd10	BTB (POZ) domain containing 10	3.07	3.24e-07	2.5	1.85e-06	2.98	8.91e-08	3.31	9.68e-09	3.79	7.86e-10	1	15.65
Mm.389346	Scand1	SCAN domain-containing 1	3.01	1.96e-11	2.48	1.31e-10	2.84	3.67e-12	2.83	6.92e-12	4.44	5.27e-16	1	15.6
Mm.41353	Wasf1	WASP family 1	3.48	2.59e-10	3.78	3.31e-12	2.98	3.49e-10	2.97	3.78e-10	2.37	6.01e-08	1	15.58
Mm.139607	BC003266	CDNA sequence BC003266	3.04	8.03e-15	2.95	6.93e-16	3.02	2.83e-16	3.12	1.06e-16	3.45	1.75e-17	1	15.58
Mm.27947	Tbcb	Tubulin folding cofactor B	2.79	2.04e-13	3.12	4.22e-16	3.08	5.37e-16	3.03	8.39e-16	3.55	1.94e-17	1	15.57
Mm.347919	Clcf1	Cardiotrophin-like cytokine factor 1	2.6	3.82e-09	2.15	3.53e-08	2.68	1.28e-10	3.78	6.77e-14	4.3	5.54e-15	1	15.51
Mm.265744	Rcan1	Regulator of calcineurin 1	4.16	1.63e-14	3.89	1.21e-15	2.95	6.28e-13	2.43	9.76e-11	2.03	2.26e-08	1	15.46
Mm.282158	Cct5	Chaperonin containing Tcp1, subunit 5 (epsilon)	3.35	8.74e-23	3.17	8.56e-24	2.83	1.53e-22	2.93	5.27e-23	3.18	6.29e-24	1	15.46
Mm.10374	2610002J02Rik	RIKEN cDNA 2610002J02 gene	2.53	2.13e-15	3.26	5.47e-20	3.1	1.72e-19	3.25	4.82e-20	3.3	3.28e-20	1	15.44
Mm.104919	Bcas2	Breast carcinoma amplified sequence 2	3.5	2.58e-07	3.16	9.98e-08	2.98	2.86e-07	3.14	1.1e-07	2.65	3.1e-06	1	15.43
Mm.183102	Actr3	ARP3 actin-related protein 3 homolog (yeast)	3.91	1.07e-14	2.63	3.57e-12	2.87	3.52e-13	3.09	8.71e-14	2.83	1.18e-12	1	15.33
Mm.182470	Rnaseh2a	Ribonuclease H2, large subunit	2.11	3.6e-05	3.88	1.99e-11	3.51	1.28e-10	3.27	7.48e-10	2.55	1.32e-07	1	15.32
Mm.249364	Ifngr2	Interferon gamma receptor 2	3.53	1.45e-17	3.32	2.65e-18	2.83	1.57e-16	2.57	2.41e-15	3.06	1.93e-17	1	15.31
Mm.28420	Vars	Valyl-tRNA synthetase	3.6	1.64e-15	3.97	7.16e-18	2.99	4.49e-15	2.35	2.61e-12	2.39	1.85e-12	1	15.3
Mm.29829	Rab5c	RAB5C, member RAS oncogene family	2.36	9.31e-13	3.19	9.9e-18	3.22	7.98e-18	3.24	6.34e-18	3.29	5.5e-18	1	15.3
Mm.247535	Fam118a	Family with sequence similarity 118, member A	3.59	6.28e-12	2.96	2.08e-11	2.77	7.99e-11	2.89	2.86e-11	3.05	9.27e-12	1	15.26
Mm.3676	Golt1b	Golgi transport 1 homolog B (S. cerevisiae)	2.66	2.27e-09	3.11	3.31e-12	3.11	3.22e-12	3.16	1.88e-12	3.2	1.68e-12	1	15.24
Mm.6799	Fhl2	Four and a half LIM domains 2	4.44	1.83e-12	2.81	6.11e-10	3.03	1.14e-10	2.6	3.98e-09	2.36	3.44e-08	1	15.24
Mm.20914	Rps6ka4	Ribosomal protein S6 kinase, polypeptide 4	3.01	9.76e-14	3.52	1.63e-16	3	4.11e-15	2.78	2.86e-14	2.91	9.87e-15	1	15.22
Mm.216528	Vps29	Vacuolar protein sorting 29 (S. pombe)	2.64	2.23e-17	3.44	4.53e-22	3.32	8.03e-22	3.12	2.3e-21	2.69	2.54e-19	1	15.21
Mm.285993	Calm1	Calmodulin 1	2.9	3.09e-18	3.85	9.4e-23	3.38	1.13e-21	2.92	3.35e-20	2.14	1.54e-15	1	15.19
Mm.146649	Abcb1b	ATP-binding cassette, sub-family B (MDR/TAP), member 1B	2	7.62e-06	3.8	4.24e-13	3.24	8.87e-12	2.94	7.27e-11	3.21	1.17e-11	1	15.19
Mm.6645	Akt1	Thymoma viral proto-oncogene 1	2.85	3.48e-13	3.35	2.41e-16	3.02	2.3e-15	3.01	2.52e-15	2.92	6.29e-15	1	15.15
Mm.479138			4.12	4.53e-20	2.88	2.52e-18	2.93	1.13e-18	2.96	6.52e-19	2.23	5.55e-15	1	15.12
Mm.196137	Fdx1l	Ferredoxin 1-like	3.93	5.42e-16	2.92	8.83e-15	2.85	1.86e-14	2.65	1.32e-13	2.74	5.77e-14	1	15.09
Mm.272722	Tusc3	Tumor suppressor candidate 3	2.36	9.79e-08	4.38	2.19e-14	3.1	1.27e-11	2.76	2.69e-10	2.48	3.06e-09	1	15.08
Mm.14155	Prune	Prune homolog (Drosophila)	3.25	1.83e-09	2.68	3.8e-09	3.03	2.5e-10	2.99	4.43e-10	3.12	1.76e-10	1	15.07
Mm.4467	Nsmce1	Non-SMC element 1 homolog (S. cerevisiae)	2.64	5.36e-10	3.35	1.77e-13	3.16	5.67e-13	2.93	3.56e-12	2.99	1.81e-12	1	15.07
Mm.220367	Nop58	NOP58 ribonucleoprotein homolog (yeast)	3.73	4.63e-08	2.96	1.99e-07	2.5	4.89e-06	3.07	1.2e-07	2.79	6.48e-07	1	15.05
Mm.17629	Card10	Caspase recruitment domain family, member 10	2.48	9.61e-14	2.43	7.41e-15	2.46	4.85e-15	3.63	1.59e-19	4.03	2.15e-20	1	15.03
Mm.33284	Lrrk1	Leucine-rich repeat kinase 1	2.27	6.93e-11	3.13	6.74e-16	2.89	5.02e-15	3.46	6.55e-17	3.25	3.21e-16	1	15
Mm.238044	Irx3	Iroquois related homeobox 3 (Drosophila)	4.38	9.6e-07	2.65	9.28e-05	2.81	4.46e-05	2.01	0.00349	3.14	9.61e-06	1	14.99
Mm.28101	D030056L22Rik	RIKEN cDNA D030056L22 gene	2.98	2.87e-13	3.77	2.96e-17	3.06	4.24e-15	2.68	1.34e-13	2.48	1.47e-12	1	14.97
Mm.296985	Cct4	Chaperonin containing Tcp1, subunit 4 (delta)	2.92	9.76e-18	2.89	3.81e-19	2.91	2.18e-19	3.22	9.9e-21	3.02	9.79e-20	1	14.96
Mm.440405	Msto1	Misato homolog 1 (Drosophila)	3.11	2.02e-12	3.24	2.91e-14	2.99	2.09e-13	2.83	9.64e-13	2.79	2.13e-12	1	14.96
Mm.44219	Ddx18	DEAD (Asp-Glu-Ala-Asp) box polypeptide 18	3.81	3.99e-17	2.77	1.13e-15	2.8	8.29e-16	2.93	2.03e-16	2.64	6.63e-15	1	14.95
Mm.20805	Phf23	PHD finger protein 23	3.07	3.46e-13	2.84	1.34e-13	2.67	6.87e-13	2.95	5.46e-14	3.41	1.85e-15	1	14.94
Mm.288737	Tprgl	Transformation related protein 63 regulated like	2.96	6.21e-17	2.76	7.66e-18	2.66	1.91e-17	2.8	3.99e-18	3.69	7.98e-21	1	14.87
Mm.3128	Pitpna	Phosphatidylinositol transfer protein, alpha	2.62	2.78e-12	3.31	2.85e-16	3.01	3.47e-15	2.99	2.7e-15	2.91	7.33e-15	1	14.84
Mm.27291	Ccnd3	Cyclin D3	2.89	2.47e-11	3.96	6.26e-16	2.68	3.19e-12	2.54	1.05e-11	2.76	1.5e-12	1	14.83
Mm.1639	Mcl1	Myeloid cell leukemia sequence 1	4.36	6.15e-18	2.88	1.09e-15	2.53	2.6e-14	2.46	5.26e-14	2.58	1.75e-14	1	14.81
Mm.21444	Ssna1	Sjogren's syndrome nuclear autoantigen 1	2.21	7.78e-11	3.43	2.76e-17	3.1	2.6e-16	3.01	5.11e-16	3.05	5.05e-16	1	14.8
Mm.284906	Rars	Arginyl-tRNA synthetase	3.45	7.04e-15	2.67	1.76e-13	3.07	4.86e-15	3.24	1.17e-15	2.37	6.23e-12	1	14.8
Mm.57734	Lims1	LIM and senescent cell antigen-like domains 1	3.63	3.54e-11	2.64	1.58e-09	2.98	8.16e-11	3.15	2.44e-11	2.4	1.45e-08	1	14.8
Mm.309975	Tns1	Tensin 1	2.24	1.69e-09	2.44	7.01e-12	2.42	1.15e-11	3.14	1.19e-14	4.55	7.3e-18	1	14.79
Mm.196239	Map1lc3a	Microtubule-associated protein 1 light chain 3 alpha	3.53	1.01e-13	3.57	2.95e-15	2.67	2.65e-12	2.23	4.54e-10	2.78	1.15e-12	1	14.78
Mm.154121	Eml2	Echinoderm microtubule associated protein like 2	2.46	4.13e-08	2.58	1.69e-09	3.15	1.38e-11	3.59	9.43e-13	2.99	4.64e-11	1	14.77
Mm.40828	Sqstm1	Sequestosome 1	2.83	1.71e-08	2.36	8.17e-08	2.83	1.37e-09	3.36	4.92e-11	3.37	3.55e-11	1	14.75
Mm.81144	Actn4	Actinin alpha 4	2.92	9.09e-16	2.95	3.09e-17	2.99	1.87e-17	3.08	6.68e-18	2.79	1.29e-16	1	14.73
Mm.12967	Ikbkg	Inhibitor of kappaB kinase gamma	2.54	2.89e-12	2.81	8.83e-15	2.93	2.27e-15	3.41	4e-17	3.03	8.03e-16	1	14.72
Mm.251228	Rtcd1	RNA terminal phosphate cyclase domain 1	2.78	8.21e-14	3.11	2.2e-16	3.08	2.08e-16	2.77	3.69e-15	2.94	7.94e-16	1	14.68
Mm.24685	Tead1	TEA domain family member 1	2.62	7.93e-08	2.5	2.09e-08	2.51	1.88e-08	3.88	1.88e-12	3.14	1.59e-10	1	14.65
Mm.290692	Tkt	Transketolase	2.06	1.2e-13	3.26	5.5e-21	3.16	8.4e-21	3.1	1.05e-20	3.07	1.31e-20	1	14.65
Mm.1614	F2rl1	Coagulation factor II (thrombin) receptor-like 1	3.49	3.87e-12	3.2	2.56e-12	2.92	1.94e-11	2.78	5.89e-11	2.24	1.59e-08	1	14.63
Mm.27560	Uba2	Ubiquitin-like modifier activating enzyme 2	3.58	8.06e-16	3.33	9.38e-17	2.78	7.71e-15	2.64	2.71e-14	2.25	5.3e-12	1	14.58
Mm.124728	Adck4	AarF domain containing kinase 4	3.42	1.51e-11	3.21	1.6e-12	2.71	6.53e-11	2.31	4.31e-09	2.9	1.22e-11	1	14.55
Mm.21904	Dennd5a	DENN/MADD domain containing 5A	2.31	7.35e-12	2.68	5.11e-15	2.87	8.53e-16	3.27	2.54e-17	3.39	1.57e-17	1	14.52
Mm.478810			2.75	5.23e-16	2.81	1.06e-17	3.04	1.06e-18	3.1	6.05e-19	2.82	9.2e-18	1	14.52
Mm.479547			2.79	5.85e-09	2.71	8.07e-10	3.01	6.84e-11	3.32	8.28e-12	2.68	1.06e-09	1	14.51
Mm.41779	Rabl5	RAB, member of RAS oncogene family-like 5	2.46	1.97e-10	3.07	3.97e-14	3.33	4.89e-15	2.77	4.37e-13	2.8	4.29e-13	1	14.43
Mm.30184	Pfdn1	Prefoldin 1	2.23	2.16e-07	3.12	5.45e-12	3.18	3.47e-12	3.15	4e-12	2.74	1.32e-10	1	14.42
Mm.337038	Arpc2	Actin related protein 2/3 complex, subunit 2	2.18	1.15e-15	2.71	2.47e-20	2.94	2.13e-21	3.39	4.23e-23	3.19	2.76e-22	1	14.41
Mm.29203	Nop2	NOP2 nucleolar protein homolog (yeast)	3.99	1.41e-15	2.9	4.98e-14	2.55	1.16e-12	2.47	3.93e-12	2.49	2.8e-12	1	14.4
Mm.283283	Tagln	Transgelin	2.96	1.49e-06	2.86	3.88e-07	2.43	6.73e-06	2.73	8.46e-07	3.41	1.61e-08	1	14.39
Mm.2706	Atf3	Activating transcription factor 3	3.26	6.96e-08	2.25	1.27e-05	2.46	2.35e-06	2.93	6.77e-08	3.48	3.46e-09	1	14.38
Mm.273930	Vamp3	Vesicle-associated membrane protein 3	3.39	6.56e-12	3.39	2.02e-13	2.85	1.08e-11	2.36	1.63e-09	2.39	1.28e-09	1	14.38
Mm.289456	Cdkn2aipnl	CDKN2A interacting protein N-terminal like	3.02	1.55e-12	3.32	8.54e-15	3.02	6.69e-14	2.71	9.85e-13	2.31	9.01e-11	1	14.38
Mm.21911	Rexo2	REX2, RNA exonuclease 2 homolog (S. cerevisiae)	2.03	1.36e-12	3.37	9.37e-21	3.3	1.29e-20	3.09	7.32e-20	2.57	1.94e-17	1	14.36
Mm.392505	Arl6	ADP-ribosylation factor-like 6	2.12	7.63e-07	2.11	7.5e-08	2.5	9.07e-10	2.77	6.17e-11	4.86	4.49e-16	1	14.36
Mm.233855	Eif2b5	Eukaryotic translation initiation factor 2B, subunit 5 epsilon	3.04	4.2e-13	2.81	1.54e-13	2.82	1.27e-13	2.76	2.1e-13	2.92	4.72e-14	1	14.35
Mm.276041	3110003A17Rik	RIKEN cDNA 3110003A17 gene	3.58	2.93e-10	3.03	4.15e-10	3.22	1.09e-10	2.46	5.01e-08	2.06	4.2e-06	1	14.35
Mm.276044	Rrp12	Ribosomal RNA processing 12 homolog (S. cerevisiae)	5.18	1.14e-14	2.73	1.01e-10	2.08	1.42e-07	2.06	2.02e-07	2.27	1.23e-08	1	14.32
Mm.24540	Gemin7	Gem (nuclear organelle) associated protein 7	2.92	3.88e-14	3.08	5.35e-16	2.85	2.82e-15	2.61	2.7e-14	2.84	4.03e-15	1	14.3
Mm.173286	Tnpo1	Transportin 1	2.82	5.25e-13	3.5	1.08e-16	3.12	1.88e-15	2.51	4.91e-13	2.34	6.71e-12	1	14.29
Mm.294770	Ssu72	Ssu72 RNA polymerase II CTD phosphatase homolog (yeast)	3.11	7.2e-16	2.68	7.2e-16	2.68	6.32e-16	2.78	1.71e-16	3.03	2.41e-17	1	14.28
Mm.240885	Dusp14	Dual specificity phosphatase 14	3.18	1.04e-11	3.48	4.91e-14	2.43	3.43e-10	2.71	1.48e-11	2.47	1.72e-10	1	14.27
Mm.282351	Gstm5	Glutathione S-transferase, mu 5	2.43	3.17e-10	2.53	5.25e-12	2.48	9.34e-12	2.7	1.05e-12	4.1	1.08e-16	1	14.24
Mm.235175	Picalm	Phosphatidylinositol binding clathrin assembly protein	2.9	8.44e-10	2.03	4.07e-07	3.09	1.75e-11	3.63	5.33e-13	2.55	1.94e-09	1	14.2
Mm.2454	Sh3d19	SH3 domain protein D19	2.03	2.01e-08	2.69	5.24e-13	2.79	2.08e-13	3.55	5.42e-16	3.14	9.14e-15	1	14.2
Mm.27365	Fat1	FAT tumor suppressor homolog 1 (Drosophila)	2.21	0.00205	2.41	0.000204	2.48	0.000134	3.62	5.38e-07	3.46	1.16e-06	1	14.18
Mm.274847	Grwd1	Glutamate-rich WD repeat containing 1	4.33	4.94e-15	3.05	3.41e-13	2.3	4.07e-10	2.16	2.54e-09	2.34	2.67e-10	1	14.18
Mm.297440	Ran	RAN, member RAS oncogene family	3.43	9.96e-15	3.1	4.48e-15	2.72	1.19e-13	2.7	1.19e-13	2.23	3.46e-11	1	14.18
Mm.276043	Polr3c	Polymerase (RNA) III (DNA directed) polypeptide C	2.97	1.38e-10	3.35	4.56e-13	2.83	2.6e-11	2.6	2.03e-10	2.41	1.45e-09	1	14.16
Mm.29760	Psmd13	Proteasome (prosome, macropain) 26S subunit, non-ATPase, 13	3.11	1.17e-15	3.26	1.58e-17	2.74	1e-15	2.55	6.47e-15	2.5	1.36e-14	1	14.16
Mm.206949	Snx12	Sorting nexin 12	3.04	2.98e-17	3.18	2.67e-19	2.89	2.34e-18	2.68	1.84e-17	2.35	1.54e-15	1	14.14
Mm.34191	Nudt18	Nudix (nucleoside diphosphate linked moiety X)-type motif 18	3.33	2.58e-17	2.58	8.56e-16	3.32	7.27e-19	2.67	1.92e-16	2.24	6.06e-14	1	14.14
Mm.240668	Tmem9b	TMEM9 domain family, member B	3.07	7.86e-18	3.5	1.18e-20	2.8	2.16e-18	2.51	5.61e-17	2.25	3.86e-15	1	14.13
Mm.280175	Mmp14	Matrix metallopeptidase 14 (membrane-inserted)	2.4	4.41e-12	2.36	4.54e-13	3.2	9.93e-17	3.32	4.1e-17	2.84	2.81e-15	1	14.12
Mm.21728	Psma7	Proteasome (prosome, macropain) subunit, alpha type 7	3.19	2.12e-21	2.72	3.44e-21	2.8	1.43e-21	2.82	1.05e-21	2.56	3.75e-20	1	14.09
Mm.259671	Tnip1	TNFAIP3 interacting protein 1	2.81	1.06e-11	2.84	5.9e-13	2.64	2.9e-12	2.67	2.36e-12	3.13	5.54e-14	1	14.09
Mm.334775	Cenpt	Centromere protein T	2.92	3.31e-13	3.13	4.39e-15	2.86	3.52e-14	2.68	2.07e-13	2.49	1.57e-12	1	14.08
Mm.21880	Htra2	HtrA serine peptidase 2	2.05	3.56e-06	3.02	3.18e-11	2.82	1.61e-10	3.32	3.79e-12	2.86	1.19e-10	1	14.07
Mm.270632	Psmd5	Proteasome (prosome, macropain) 26S subunit, non-ATPase, 5	3.01	5.15e-18	2.81	1.07e-18	2.73	2.28e-18	2.97	1.58e-19	2.54	1.51e-17	1	14.06
Mm.28189	Cdc42se1	CDC42 small effector 1	2.96	1.31e-15	2.58	1.37e-15	2.78	1.75e-16	2.78	1.67e-16	2.96	3.36e-17	1	14.06
Mm.297768	Arf4	ADP-ribosylation factor 4	2.75	6.28e-14	2.77	1.49e-15	3.04	1.21e-16	3	1.37e-16	2.5	3.26e-14	1	14.06
Mm.1406	Npm3	Nucleoplasmin 3	3.87	2.42e-09	2.59	6.29e-07	2.39	2.77e-06	2.48	1.33e-06	2.71	2.65e-07	1	14.04
Mm.476931	Mus musculus	Transcribed locus	3.39	1.53e-09	2.92	2.11e-09	2.55	4.35e-08	2.86	3.37e-09	2.31	4.33e-07	1	14.03
Mm.29061	Rrs1	RRS1 ribosome biogenesis regulator homolog (S. cerevisiae)	3.04	4.83e-08	2.47	2.07e-07	2.32	1.11e-06	2.82	1.04e-08	3.37	4.02e-10	1	14.02
Mm.264673	2310009B15Rik	RIKEN cDNA 2310009B15 gene	2.74	2.69e-05	3.13	4.9e-07	2.85	2.86e-06	2.53	1.79e-05	2.74	4.65e-06	1	13.99
Mm.346842	2010-09-01	Septin 10	2.13	4.82e-06	2.91	3.25e-10	3.02	1.33e-10	3.41	1.17e-11	2.52	1.3e-08	1	13.99
Mm.41998	Ppp4c	Protein phosphatase 4, catalytic subunit	3.19	3.91e-13	2.75	3.68e-13	2.66	9.26e-13	2.57	2.03e-12	2.82	1.89e-13	1	13.99
Mm.468231	Mus musculus	Transcribed locus	2.91	2.47e-08	3.28	1.46e-10	2.67	8.5e-09	2.59	2.25e-08	2.53	4.85e-08	1	13.98
Mm.358692	Bola2	BolA-like 2 (E. coli)	2.79	2.13e-16	3.43	5.47e-20	2.81	5.39e-18	2.46	2.79e-16	2.48	2.16e-16	1	13.97
Mm.477757			2.26	1.04e-15	3.27	1.41e-21	3.08	3.33e-21	2.89	1.32e-20	2.46	3.11e-18	1	13.96
Mm.33167	Mettl11a	Methyltransferase like 11A	3.49	6.85e-13	2.71	4.76e-12	2.58	1.89e-11	2.43	1.07e-10	2.73	5.64e-12	1	13.94
Mm.432944	Chmp2b	Chromatin modifying protein 2B	2.8	1.08e-11	2.71	1.02e-12	2.88	1.91e-13	2.95	9.95e-14	2.59	3.7e-12	1	13.93
Mm.27063	Trip6	Thyroid hormone receptor interactor 6	3.07	2.35e-13	2.97	2.61e-14	2.83	8.56e-14	2.52	1.71e-12	2.5	2.27e-12	1	13.89
Mm.213128	Pik3cb	Phosphatidylinositol 3-kinase, catalytic, beta polypeptide	3.13	4.92e-11	3.21	8.09e-13	2.36	1.65e-09	2.81	2.24e-11	2.37	1.27e-09	1	13.88
Mm.128627	Dync1li1	Dynein cytoplasmic 1 light intermediate chain 1	2.82	7.48e-15	2.85	1.73e-16	2.7	7.17e-16	2.88	1.19e-16	2.62	2.09e-15	1	13.87
Mm.196585	Prmt5	Protein arginine N-methyltransferase 5	3.14	2.49e-11	2.7	6.34e-11	2.4	1.36e-09	2.5	4.02e-10	3.13	2.04e-12	1	13.87
Mm.109329	Cript	Cysteine-rich PDZ-binding protein	2.24	1.24e-10	2.56	6.16e-14	2.89	2.01e-15	3.11	3.02e-16	3.05	7.94e-16	1	13.85
Mm.390418	Traf4	TNF receptor associated factor 4	2.22	1.67e-10	2.71	4.44e-14	2.93	4.79e-15	2.93	5.65e-15	3.05	2e-15	1	13.84
Mm.292447	Slc12a4	Solute carrier family 12, member 4	3.55	1.88e-12	2.95	9.76e-12	2.4	1.73e-09	2.38	2.2e-09	2.53	4.41e-10	1	13.81
Mm.222612	Mapkapk3	Mitogen-activated protein kinase-activated protein kinase 3	3.28	1.26e-13	2.62	1.12e-12	2.65	9.36e-13	2.63	1.05e-12	2.63	1.03e-12	1	13.81
Mm.333322	Tatdn2	TatD DNase domain containing 2	2.9	1.36e-08	3.58	1.95e-11	2.3	1.91e-07	2.01	4.17e-06	2.96	6.52e-10	1	13.75
Mm.296409	Pip5k1a	Phosphatidylinositol-4-phosphate 5-kinase, type 1 alpha	2.8	2.92e-15	2.71	1.71e-16	2.7	1.59e-16	3.06	5.29e-18	2.47	2.41e-15	1	13.74
Mm.3758	Bcar1	Breast cancer anti-estrogen resistance 1	3.1	1.41e-16	2.31	1.98e-14	2.27	3.05e-14	3.26	1.04e-18	2.8	4.96e-17	1	13.74
Mm.276826	Cfl2	Cofilin 2, muscle	3.26	7.79e-18	2.62	6.88e-17	2.45	5.25e-16	2.88	3.53e-18	2.51	2.25e-16	1	13.72
Mm.423019	Snrnp40	Small nuclear ribonucleoprotein 40 (U5)	2.93	1.23e-12	3.32	3.42e-15	2.74	3.05e-13	2.46	5.04e-12	2.27	6.57e-11	1	13.72
Mm.249479	Dync1i2	Dynein cytoplasmic 1 intermediate chain 2	2.12	5.61e-09	2.44	5.34e-12	2.82	1.08e-13	3.29	2.15e-15	2.99	4.25e-14	1	13.66
Mm.3921	Casp2	Caspase 2	2.1	1.87e-09	2.75	5.88e-14	2.63	1.83e-13	2.84	1.77e-14	3.34	3.92e-16	1	13.66
Mm.329243	Calm2	Calmodulin 2	2.03	1.82e-09	2.78	9.47e-15	3.15	3.73e-16	3.14	3.41e-16	2.55	1e-13	1	13.65
Mm.286394	Pcbp4	Poly(rC) binding protein 4	3.07	4.47e-14	2.21	1.54e-11	2.35	2.1e-12	2.64	6.46e-14	3.36	1.81e-16	1	13.63
Mm.260360	Dda1	DET1 and DDB1 associated 1	2.37	4.26e-14	2.51	2.99e-16	2.74	3.24e-17	2.88	5.97e-18	3.12	6.78e-19	1	13.62
Mm.29629	Dab2ip	Disabled homolog 2 (Drosophila) interacting protein	2.25	1.06e-10	2.98	1.5e-15	2.6	4.97e-14	2.92	2.66e-15	2.87	3.85e-15	1	13.62
Mm.873	Eftud2	Elongation factor Tu GTP binding domain containing 2	2.66	7.2e-12	3	1.18e-14	2.86	3.9e-14	2.63	2.5e-13	2.46	2.12e-12	1	13.61
Mm.41940	Stard3nl	STARD3 N-terminal like	2.55	1.21e-10	2.43	2.66e-11	2.61	3.56e-12	3.03	1.02e-13	2.97	1.29e-13	1	13.59
Mm.220843	Tsr1	TSR1, 20S rRNA accumulation, homolog (yeast)	3.02	3.81e-07	2.61	4.21e-07	2.43	1.7e-06	2.79	1.1e-07	2.73	2.79e-07	1	13.58
Mm.294138	Ppp2r1a	Protein phosphatase 2 (formerly 2A), regulatory subunit A (PR 65), alpha isoform	2.37	8.95e-12	2.81	1.49e-15	2.86	8.73e-16	2.78	1.88e-15	2.73	2.94e-15	1	13.55
Mm.280230	Cyb5r1	Cytochrome b5 reductase 1	2.79	6.66e-10	3.23	1.61e-12	2.51	5.7e-10	2.49	6.74e-10	2.52	5.29e-10	1	13.54
Mm.21199	Osbpl5	Oxysterol binding protein-like 5	2.41	5.46e-08	2.81	1.21e-10	2.65	5.84e-10	2.55	1.46e-09	3.1	1.7e-11	1	13.52
Mm.30504	Cyp4f16	Cytochrome P450, family 4, subfamily f, polypeptide 16	2.21	3.99e-07	3.27	7.57e-12	2.93	6.98e-11	2.52	2.44e-09	2.59	1.33e-09	1	13.52
Mm.28489	Wsb2	WD repeat and SOCS box-containing 2	2.27	9.22e-15	3.07	3.81e-20	2.95	9.17e-20	2.59	3.97e-18	2.63	2.52e-18	1	13.51
Mm.26212	Med21	Mediator complex subunit 21	2.81	1.8e-10	2.82	9.02e-12	2.93	3.49e-12	2.76	1.71e-11	2.16	1.22e-08	1	13.48
Mm.28121	Pdcl3	Phosducin-like 3	3.04	1.67e-12	2.01	7.1e-09	2.54	7.24e-12	3.16	2.65e-14	2.71	1.35e-12	1	13.46
Mm.38746	Trappc2l	Trafficking protein particle complex 2-like	2.3	1.3e-10	2.77	5.32e-14	2.79	3.95e-14	2.63	1.8e-13	2.95	1.02e-14	1	13.44
Mm.41475	Asna1	ArsA arsenite transporter, ATP-binding, homolog 1 (bacterial)	2.49	5.83e-10	2.89	7.62e-13	2.88	7.54e-13	2.46	4e-11	2.65	6.65e-12	1	13.37
Mm.2581	Epha2	Eph receptor A2	3.2	7.72e-13	2.47	2.14e-11	2.4	4.95e-11	2.91	2.73e-13	2.39	5.97e-11	1	13.37
Mm.7906	Pin1	Protein (peptidyl-prolyl cis/trans isomerase) NIMA-interacting 1	2.78	2.38e-09	3.12	7.49e-12	2.65	4.17e-10	2.55	7.96e-10	2.26	4.13e-08	1	13.36
Mm.239141	Bcl10	B-cell leukemia/lymphoma 10	3.86	4.81e-21	2.67	7.93e-19	2.38	3.01e-17	2.27	1.18e-16	2.18	5.94e-16	1	13.36
Mm.248042	Stx7	Syntaxin 7	2.04	2.6e-11	2.47	3.19e-15	2.79	8.13e-17	3.07	6.49e-18	2.98	1.46e-17	1	13.35
Mm.318259	Faf1	Fas-associated factor 1	3.01	3.59e-18	2.58	7.25e-18	2.51	1.44e-17	2.59	5.49e-18	2.66	2.7e-18	1	13.35
Mm.289669	Rps21	Ribosomal protein S21	2.21	3.79e-18	3.06	2.65e-24	2.69	1.06e-22	2.47	1.13e-21	2.9	6.02e-24	1	13.33
Mm.289800	Eif3h	Eukaryotic translation initiation factor 3, subunit H	2.26	1.73e-14	2.88	4.5e-19	2.85	4.49e-19	2.6	3.28e-18	2.74	1.19e-18	1	13.33
Mm.276859	Coro1b	Coronin, actin binding protein 1B	2.29	1.34e-07	2.73	1.33e-10	2.82	5.56e-11	2.85	4.99e-11	2.63	3.6e-10	1	13.32
Mm.458226	Mus musculus	Transcribed locus	2.89	7.52e-10	2.13	9.69e-08	2.38	4.47e-09	3.08	8.83e-12	2.84	5.76e-11	1	13.32
Mm.24197	Fam118b	Family with sequence similarity 118, member B	2.66	5.29e-08	3.07	2.17e-10	2.75	1.99e-09	2.39	5.24e-08	2.43	3.47e-08	1	13.3
Mm.28500	Mtap	Methylthioadenosine phosphorylase	3.05	4.98e-15	3.01	3.08e-16	2.58	1.59e-14	2.56	2.32e-14	2.1	1.17e-11	1	13.3
Mm.290433	Unc5b	Unc-5 homolog B (C. elegans)	2.19	1.08e-09	2.28	2.63e-11	2.77	1.3e-13	3.38	9.85e-16	2.67	3.81e-13	1	13.29
Mm.240473	Klf13	Kruppel-like factor 13	2.56	1.43e-10	2.71	1.92e-12	2.48	2.77e-11	2.71	2.37e-12	2.78	1.28e-12	1	13.24
Mm.425	Hint1	Histidine triad nucleotide binding protein 1	2.27	7.07e-15	2.7	1.67e-18	2.4	5.17e-17	2.51	1.21e-17	3.35	6.35e-21	1	13.23
Mm.239183	Trnau1ap	TRNA selenocysteine 1 associated protein 1	2.79	3.63e-12	3.18	7.81e-15	2.58	1.54e-12	2.27	5.43e-11	2.39	1.5e-11	1	13.21
Mm.391967	Actb	Actin, beta	2.72	3.33e-20	2.77	4.05e-22	2.65	6.22e-22	2.59	1.7e-21	2.47	4.88e-21	1	13.2
Mm.138740	Clasp1	CLIP associating protein 1	2.44	3.71e-11	2.3	9.11e-12	2.58	3.03e-13	3.04	3.83e-15	2.83	2.71e-14	1	13.19
Mm.371557	Eif4a1	Eukaryotic translation initiation factor 4A1	2.83	9.47e-16	2.47	3.13e-15	2.56	4.47e-16	2.63	1.61e-16	2.69	2.85e-16	1	13.18
Mm.28308	Inpp5a	Inositol polyphosphate-5-phosphatase A	2.68	9.41e-08	3.05	6.31e-10	2.6	1.87e-08	2.58	2.07e-08	2.27	3.98e-07	1	13.18
Mm.427309	Eif3g	Eukaryotic translation initiation factor 3, subunit G	3.07	5.96e-17	2.43	1.3e-15	2.4	2.08e-15	2.47	7.34e-16	2.78	2.11e-17	1	13.15
Mm.221440	Raly	HnRNP-associated with lethal yellow	2.36	2.66e-08	2.63	1.84e-10	2.53	3.96e-10	2.68	1.13e-10	2.94	1.37e-11	1	13.14
Mm.246863	Prpf31	PRP31 pre-mRNA processing factor 31 homolog (yeast)	2.87	6.59e-13	2.91	1.66e-14	2.63	2.29e-13	2.53	6.93e-13	2.17	9.3e-11	1	13.11
Mm.25137	2410004B18Rik	RIKEN cDNA 2410004B18 gene	3.08	4.14e-13	3.24	4.76e-15	2.5	3.73e-12	2.09	9.16e-10	2.2	2.13e-10	1	13.11
Mm.407094	Mus musculus	Transcribed locus	3.13	1.51e-11	2.83	7.58e-12	2.47	1.99e-10	2.57	7.71e-11	2.1	2.14e-08	1	13.1
Mm.391143	Rce1	RCE1 homolog, prenyl protein peptidase (S. cerevisiae)	2.67	2.39e-14	2.54	5.62e-15	2.36	5.39e-14	2.52	7.66e-15	3	5.55e-17	1	13.09
Mm.420893	Mus musculus	Transcribed locus	3.19	6.87e-05	2.83	3.62e-05	2.16	0.00171	2.51	0.000246	2.4	0.000555	1	13.09
Mm.333916	Chsy1	Chondroitin sulfate synthase 1	2.51	9.14e-06	2.44	2.22e-06	2.2	1.68e-05	2.86	8.81e-08	3.07	2.36e-08	1	13.08
Mm.220330	Fxc1	Fractured callus expressed transcript 1	3.23	2.07e-11	3.03	2.32e-12	2.58	1.07e-10	2.16	1.28e-08	2.07	5.52e-08	1	13.07
Mm.261182	Tmbim1	Transmembrane BAX inhibitor motif containing 1	3.28	9.96e-15	2.55	3.02e-13	2.59	1.75e-13	2.52	4.23e-13	2.13	1.03e-10	1	13.07
Mm.24937	1500001M20Rik	RIKEN cDNA 1500001M20 gene	2.34	2.3e-05	3.56	6.41e-10	2.51	4.17e-07	2.38	1.54e-06	2.27	3.4e-06	1	13.06
Mm.276405	Fkbp5	FK506 binding protein 5	2.49	4.2e-12	2.58	1.2e-13	2.84	9.25e-15	2.64	5.42e-14	2.49	4.22e-13	1	13.04
Mm.380129	G3bp1	Ras-GTPase-activating protein SH3-domain binding protein 1	2.92	1.26e-12	3.28	1.65e-15	2.44	3.97e-12	2.28	2.7e-11	2.11	3.59e-10	1	13.03
Mm.4113	Rae1	RAE1 RNA export 1 homolog (S. pombe)	3.13	8.83e-13	2.37	3.03e-11	2.52	5.77e-12	2.46	1.05e-11	2.54	5.6e-12	1	13.02
Mm.316928	Rnpc3	RNA-binding region (RNP1, RRM) containing 3	2.96	1.32e-07	2.49	4.56e-07	2.56	2.78e-07	2.54	2.94e-07	2.46	6.41e-07	1	13.01
Mm.125288	Med9	Mediator of RNA polymerase II transcription, subunit 9 homolog (yeast)	2.77	2.01e-14	3.04	7.19e-17	2.61	4.18e-15	2.29	1.99e-13	2.28	2.8e-13	1	12.99
Mm.643	Rps15	Ribosomal protein S15	2.69	6.76e-12	2.64	3.51e-13	2.57	1.09e-12	2.31	2.18e-11	2.76	2.93e-13	1	12.97
Mm.390014	Rab20	RAB20, member RAS oncogene family	3.3	1.38e-06	2.85	1.5e-06	2.01	0.000759	2.12	0.000257	2.67	5.36e-06	1	12.95
Mm.311874	Memo1	Mediator of cell motility 1	2.36	4.84e-15	3.06	1.26e-19	2.65	3.93e-18	2.74	1.32e-18	2.13	6.25e-15	1	12.94
Mm.196544	Kars	Lysyl-tRNA synthetase	2.81	1.76e-11	2.73	1.84e-12	2.46	3.78e-11	2.36	1.06e-10	2.58	9.75e-12	1	12.94
Mm.28943	1300014I06Rik	RIKEN cDNA 1300014I06 gene	2.82	1.15e-12	2.78	5.89e-14	2.5	1.16e-12	2.7	1.55e-13	2.13	1.79e-10	1	12.93
Mm.32889	Eif4e3	Eukaryotic translation initiation factor 4E member 3	2.25	0.000245	2.37	2.11e-05	2.57	6.1e-06	2.63	3.45e-06	3.11	2.07e-07	1	12.93
Mm.331588	Tstd2	Thiosulfate sulfurtransferase (rhodanese)-like domain containing 2	2.23	1.44e-07	2.7	9.34e-11	2.49	7.51e-10	2.96	9.76e-12	2.55	3.9e-10	1	12.93
Mm.252255	Psma2	Proteasome (prosome, macropain) subunit, alpha type 2	2.52	5.62e-18	2.46	3.89e-19	2.61	3.95e-20	2.76	6.93e-21	2.56	7.76e-20	1	12.91
Mm.169929	Creb3l2	CAMP responsive element binding protein 3-like 2	2.53	1.18e-09	2.53	3.68e-11	2.6	1.61e-11	2.75	3.63e-12	2.47	7.82e-11	1	12.88
Mm.27670	Txndc17	Thioredoxin domain containing 17	2.17	3.64e-16	2.94	7.87e-22	2.7	5.16e-21	2.65	8.6e-21	2.42	1.57e-19	1	12.88
Mm.28639	Phldb1	Pleckstrin homology-like domain, family B, member 1	2.33	1.24e-12	2.44	1.25e-14	2.38	2.92e-14	2.64	1.12e-15	3.09	2.72e-17	1	12.88
Mm.278085	Mri1	Methylthioribose-1-phosphate isomerase homolog (S. cerevisiae)	2.9	1.17e-12	2.08	4.23e-10	2.6	5.39e-13	2.61	6.35e-13	2.67	3.26e-13	1	12.86
Mm.125477	Fbxl14	F-box and leucine-rich repeat protein 14	2.88	5.16e-07	2.86	6.22e-08	2.29	6.67e-06	2.57	7.68e-07	2.25	1.05e-05	1	12.85
Mm.435472	Mpv17	MpV17 mitochondrial inner membrane protein	2.69	1.22e-13	2.7	4.74e-15	2.41	9.71e-14	2.53	2.32e-14	2.52	3.59e-14	1	12.85
Mm.29002	Cdyl	Chromodomain protein, Y chromosome-like	2.33	1.43e-08	2.4	4.82e-10	2.97	2.73e-12	2.78	1.42e-11	2.36	1e-09	1	12.84
Mm.236868	Rps3	Ribosomal protein S3	2.31	2.41e-11	2.49	1.66e-13	2.59	2.76e-14	2.62	1.84e-14	2.81	2.62e-15	1	12.82
Mm.328928	Ppil1	Peptidylprolyl isomerase (cyclophilin)-like 1	2.24	2.93e-08	3.62	2.88e-14	2.58	7.22e-11	2.25	2.63e-09	2.11	1.87e-08	1	12.8
Mm.39053	Ap2b1	Adaptor-related protein complex 2, beta 1 subunit	2.29	1.25e-11	2.38	1.1e-13	2.57	1.01e-14	2.75	1.27e-15	2.8	1.77e-15	1	12.79
Mm.404024	Dusp10	Dual specificity phosphatase 10	2.75	9.47e-15	2.57	2.48e-15	2.42	1.5e-14	2.53	3.58e-15	2.5	6.53e-15	1	12.77
Mm.27536	Nol10	Nucleolar protein 10	3.22	1.84e-10	2.54	1.65e-09	2.41	3.92e-09	2.54	1.26e-09	2.05	3.37e-07	1	12.76
Mm.333006	E330009J07Rik	RIKEN cDNA E330009J07 gene	2.77	1.7e-12	3.11	4.49e-15	2.58	4.61e-13	2.17	7.3e-11	2.13	1.35e-10	1	12.76
Mm.383219	2810453I06Rik	RIKEN cDNA 2810453I06 gene	2.6	1.52e-09	2.94	4.24e-12	2.39	5.6e-10	2.29	2.1e-09	2.52	1.1e-10	1	12.74
Mm.31325	Gdf15	Growth differentiation factor 15	2.22	3.02e-08	2.07	2.19e-08	2.15	9.08e-09	2.78	7.18e-12	3.51	4e-14	1	12.73
Mm.479583	Mus musculus	Transcribed locus, strongly similar to NP_038843.2 bromodomain adjacent to zinc finger domain protein 1A [Mus musculus]	2.32	5.74e-06	2.72	2.91e-08	2.67	4.42e-08	2.61	7.42e-08	2.4	4.88e-07	1	12.72
Mm.210405	Mtmr2	Myotubularin related protein 2	2.26	7.32e-10	2.43	6.14e-12	2.63	6.3e-13	2.81	1.49e-13	2.59	1.64e-12	1	12.72
Mm.277527	Mus musculus	Transcribed locus, strongly similar to XP_231626.2 PREDICTED: similar to solute carrier family 37 (glycerol-3-phosphate transporter), member 3 [Rattus norvegicus]	2.13	3.23e-08	2.96	4.02e-13	2.66	6e-12	2.46	5.67e-11	2.5	3.55e-11	1	12.71
Mm.22261	Net1	Neuroepithelial cell transforming gene 1	2	0.00013	2.58	1.67e-07	2.86	1.78e-08	3.03	6.19e-09	2.24	3.39e-06	1	12.71
Mm.281900	Usp39	Ubiquitin specific peptidase 39	2.83	4.76e-17	2.78	1.71e-18	2.47	5.28e-17	2.48	3.67e-17	2.14	6.37e-15	1	12.7
Mm.425747	Trmt61a	TRNA methyltransferase 61 homolog A (S. cerevisiae)	3.19	5.07e-10	2.2	1.41e-07	2.03	1.28e-06	2.54	3.56e-09	2.74	8.81e-10	1	12.7
Mm.141054	Ankrd40	Ankyrin repeat domain 40	2.44	9.47e-14	2.83	4.91e-17	2.59	6.33e-16	2.36	8.5e-15	2.48	2.24e-15	1	12.7
Mm.6379	Slc1a4	Solute carrier family 1 (glutamate/neutral amino acid transporter), member 4	2.44	4.62e-11	2.33	7.25e-12	2.71	1.21e-13	2.91	1.97e-14	2.3	1.49e-11	1	12.69
Mm.13430	Rai12	Retinoic acid induced 12	2.89	5.08e-16	2.68	2.2e-16	2.46	2.79e-15	2.38	8.86e-15	2.28	3.31e-14	1	12.69
Mm.147946	Mybbp1a	MYB binding protein (P160) 1a	3.89	1.28e-17	2.26	1.37e-13	2.13	1.14e-12	2.11	1.1e-12	2.29	6.88e-14	1	12.68
Mm.275106	Rbm22	RNA binding motif protein 22	2.57	1.86e-11	2.53	1.82e-12	2.41	6.27e-12	2.55	1.38e-12	2.61	7.39e-13	1	12.67
Mm.259795	Rhog	Ras homolog gene family, member G	2.86	4.57e-12	2.59	3.11e-12	2.39	3.13e-11	2.37	4.02e-11	2.45	1.5e-11	1	12.66
Mm.280842	Hnrnpab	Heterogeneous nuclear ribonucleoprotein A/B	2.81	5.17e-15	2.85	8.4e-17	2.43	8.47e-15	2.42	8.37e-15	2.14	6.29e-13	1	12.65
Mm.479188	Srpk1	Serine/arginine-rich protein specific kinase 1	2.1	1.42e-12	2.84	5.47e-18	2.6	6.02e-17	2.64	3.07e-17	2.44	4.53e-16	1	12.62
Mm.29816	Pdcd6ip	Programmed cell death 6 interacting protein	2.66	1.25e-11	2.84	1.63e-13	2.41	9.41e-12	2.64	5.09e-13	2.06	9.05e-10	1	12.61
Mm.21482	Clns1a	Chloride channel, nucleotide-sensitive, 1A	2.91	4.92e-19	2.79	3.48e-20	2.47	1.19e-18	2.34	5.71e-18	2.1	4.17e-16	1	12.61
Mm.234191	Fbxo4	F-box protein 4	2.77	4.89e-12	2.49	4.5e-12	2.49	3.99e-12	2.51	2.45e-12	2.31	3.43e-11	1	12.57
Mm.105230	Ppp1r8	Protein phosphatase 1, regulatory (inhibitor) subunit 8	2.72	3.22e-12	2.58	4.69e-13	2.49	1.37e-12	2.4	4.36e-12	2.37	7.01e-12	1	12.56
Mm.391091	Smad2	MAD homolog 2 (Drosophila)	2.6	2.42e-11	2.23	1.06e-10	2.47	5.66e-12	2.78	2.18e-13	2.48	5.83e-12	1	12.56
Mm.193086	Dhps	Deoxyhypusine synthase	2.94	7.34e-14	2.45	3.58e-13	2.41	5.53e-13	2.27	3.26e-12	2.47	3.25e-13	1	12.54
Mm.371546	Arf1	ADP-ribosylation factor 1	2.38	3.45e-08	2.66	5.81e-11	2.54	1.77e-10	2.53	2.83e-10	2.43	2.43e-09	1	12.54
Mm.27546	Ipo4	Importin 4	3.66	3.03e-14	2.48	6.62e-12	2.12	7.02e-10	2.08	1.38e-09	2.19	2.76e-10	1	12.53
Mm.3059	Nsmaf	Neutral sphingomyelinase (N-SMase) activation associated factor	2.36	1.3e-05	2.15	1.2e-05	2.16	1.14e-05	2.96	1.57e-08	2.88	3.4e-08	1	12.51
Mm.22596	Tsta3	Tissue specific transplantation antigen P35B	2.03	7.31e-08	2.85	5.92e-13	2.69	1.91e-12	2.38	6.65e-11	2.55	9.43e-12	1	12.5
Mm.24632	Gtf2f1	General transcription factor IIF, polypeptide 1	2.63	8.49e-15	2.63	2.39e-16	2.43	2.27e-15	2.44	1.9e-15	2.36	6.88e-15	1	12.49
Mm.218665	E430025E21Rik	RIKEN cDNA E430025E21 gene	2.13	5.98e-12	2.66	2.25e-16	2.7	1.48e-16	2.57	5.94e-16	2.4	5.47e-15	1	12.46
Mm.253	Rcc2	Regulator of chromosome condensation 2	2.91	7.42e-12	2.19	6.11e-10	2.27	2.09e-10	2.42	4.03e-11	2.67	5.21e-12	1	12.46
Mm.478828			2.12	2.42e-13	2.67	3.58e-18	2.63	4.12e-18	2.6	8.09e-18	2.44	5.66e-17	1	12.46
Mm.183076	2510039O18Rik	RIKEN cDNA 2510039O18 gene	2.54	2.04e-08	2.52	1.7e-09	2.29	2.35e-08	2.63	6.55e-10	2.45	4.39e-09	1	12.43
Mm.290774	Hspa8	Heat shock protein 8	2.39	5.2e-15	2.43	1.97e-16	2.52	3.71e-17	2.59	1.17e-17	2.5	5.89e-17	1	12.43
Mm.44591	Gas2l1	Growth arrest-specific 2 like 1	2.68	1.55e-09	3.25	1.1e-12	2.36	2.3e-09	2.14	5.1e-08	2	3.22e-07	1	12.43
Mm.274226	Wdr73	WD repeat domain 73	3.33	8.37e-19	2.4	8.25e-17	2.28	4.24e-16	2.19	1.79e-15	2.22	1.31e-15	1	12.42
Mm.99776	Xpnpep1	X-prolyl aminopeptidase (aminopeptidase P) 1, soluble	2.46	2.56e-12	2.88	1.56e-15	2.76	5.28e-15	2.18	5.46e-12	2.13	2.19e-11	1	12.41
Mm.198119	Rabif	RAB interacting factor	2.8	1.03e-10	2.55	5.96e-11	2.39	3.61e-10	2.51	7.72e-11	2.15	9.31e-09	1	12.4
Mm.422766	LOC100039128	Nuclear pore complex protein Nup93-like	2.54	4.73e-10	2.89	1.46e-12	2.49	3.71e-11	2.32	2.9e-10	2.16	2.43e-09	1	12.4
Mm.180458	Rpl13a	Ribosomal protein L13A	2.62	6.16e-19	2.66	4.95e-21	2.4	1.2e-19	2.19	1.63e-18	2.52	2.95e-20	1	12.39
Mm.391419	Pawr	PRKC, apoptosis, WT1, regulator	2.35	6.3e-09	2.01	6.01e-08	2.38	5.53e-10	2.83	6.67e-12	2.81	7e-12	1	12.38
Mm.236835	Fez2	Fasciculation and elongation protein zeta 2 (zygin II)	2.1	1.27e-11	2.44	2.99e-15	2.43	3.72e-15	2.87	2.38e-17	2.51	1.95e-15	1	12.35
Mm.212577	Mta1	Metastasis associated 1	2.4	1.7e-12	2.36	1.54e-13	2.43	5.08e-14	2.5	3.04e-14	2.64	4.89e-15	1	12.33
Mm.137966	Setd8	SET domain containing (lysine methyltransferase) 8	2.47	1.1e-08	2.88	1.75e-11	2.45	9.7e-10	2.47	8.67e-10	2.05	1.24e-07	1	12.32
Mm.45161	2310016C08Rik	RIKEN cDNA 2310016C08 gene	2.25	1.18e-05	2.62	8.31e-08	2.95	6.71e-09	2.45	3.65e-07	2.05	1.83e-05	1	12.32
Mm.29906	Ebna1bp2	EBNA1 binding protein 2	3.31	9.94e-14	2.28	4.78e-11	2.17	2.97e-10	2.29	6.07e-11	2.25	1.16e-10	1	12.3
Mm.41063	Trim24	Tripartite motif-containing 24	2.17	8.71e-05	2.29	6.48e-06	2.38	3.34e-06	2.85	9.05e-08	2.61	5.78e-07	1	12.3
Mm.272389	2900010M23Rik	RIKEN cDNA 2900010M23 gene	2.95	1.49e-12	2.53	3.85e-12	2.14	4.95e-10	2.13	4.79e-10	2.53	3.71e-12	1	12.28
Mm.341248	Myo18a	Myosin XVIIIA	2.13	2.82e-11	2.15	8.87e-13	2.21	3.02e-13	2.8	2.58e-16	2.99	4.49e-17	1	12.28
Mm.290669	Ndfip2	Nedd4 family interacting protein 2	3.03	3.14e-14	2.37	1.16e-12	2.4	9.19e-13	2.43	5.13e-13	2.04	1.52e-10	1	12.27
Mm.29041	Eif2b2	Eukaryotic translation initiation factor 2B, subunit 2 beta	3.11	6.26e-11	2.28	3.89e-09	2.36	1.62e-09	2.07	6.71e-08	2.44	7.91e-10	1	12.26
Mm.276504	Nudcd2	NudC domain containing 2	2.09	4.31e-09	2.43	3.27e-12	2.56	8.5e-13	2.9	3.51e-14	2.27	3.17e-11	1	12.25
Mm.303534	Dr1	Down-regulator of transcription 1	3.14	8.2e-12	2.25	1.66e-09	2.15	7.26e-09	2.34	6.52e-10	2.36	7.24e-10	1	12.24
Mm.36115	Prmt6	Protein arginine N-methyltransferase 6	2.56	6.01e-09	2.59	3.77e-10	2.48	1.36e-09	2.42	2.42e-09	2.18	4.1e-08	1	12.23
Mm.30136	Cherp	Calcium homeostasis endoplasmic reticulum protein	2.36	3.97e-09	2.54	2.79e-11	2.36	2.16e-10	2.6	1.59e-11	2.35	2.86e-10	1	12.21
Mm.473241	Mus musculus	Transcribed locus, strongly similar to NP_001014181.1 RNA binding motif protein 42 [Rattus norvegicus]	2.33	2.03e-09	2.24	5.28e-10	2.39	7.62e-11	2.49	3.49e-11	2.74	2.89e-12	1	12.19
Mm.479540			2.65	1.5e-08	2.29	3.76e-08	2.51	3.99e-09	2.7	6.69e-10	2.03	9.63e-07	1	12.18
Mm.331064	Schip1	Schwannomin interacting protein 1	2.23	1.05e-11	2.23	4.85e-13	2.42	4.11e-14	2.68	2e-15	2.61	5.06e-15	1	12.17
Mm.279361	Vcl	Vinculin	2.71	1.76e-11	2.38	2.76e-11	2.23	2.34e-10	2.63	1.99e-12	2.21	2.97e-10	1	12.16
Mm.239041	Dusp1	Dual specificity phosphatase 1	2.77	3.09e-11	2.6	5.15e-12	2.21	6e-10	2.41	5.85e-11	2.16	1.55e-09	1	12.15
Mm.464434	Lzic	Leucine zipper and CTNNBIP1 domain containing	2.38	2.76e-09	2.44	1.03e-10	2.6	1.74e-11	2.61	1.31e-11	2.11	6.59e-09	1	12.14
Mm.124666	Ufsp1	UFM1-specific peptidase 1	2.85	6.87e-12	2.46	1.53e-11	2.38	3.48e-11	2.15	7.77e-10	2.29	1.06e-10	1	12.13
Mm.331544	3110043O21Rik	RIKEN cDNA 3110043O21 gene	2.6	1.03e-09	2.49	2.15e-10	2.45	3.06e-10	2.5	2.1e-10	2.09	2.63e-08	1	12.13
Mm.402384	Cops5	COP9 (constitutive photomorphogenic) homolog, subunit 5 (Arabidopsis thaliana)	2.49	7.76e-15	2.51	1.49e-16	2.29	2.98e-15	2.41	5.27e-16	2.42	8.11e-16	1	12.12
Mm.29743	Sf3b5	Splicing factor 3b, subunit 5	2.18	6.57e-13	3.03	9.31e-19	2.62	3.83e-17	2.21	1.09e-14	2.07	1.36e-13	1	12.11
Mm.333597	Ap2s1	Adaptor-related protein complex 2, sigma 1 subunit	2.15	2.71e-08	2.89	5.67e-13	2.55	1.51e-11	2.2	1.01e-09	2.29	3.14e-10	1	12.08
Mm.440906	Ints2	Integrator complex subunit 2	2.21	3.7e-05	2.24	3.99e-06	2.47	5.82e-07	2.86	2.37e-08	2.29	3.05e-06	1	12.07
Mm.440009	Dnttip1	Deoxynucleotidyltransferase, terminal, interacting protein 1	3.09	4.54e-17	2.45	5.13e-16	2.18	2.55e-14	2.1	7.29e-14	2.24	1.28e-14	1	12.06
Mm.472262	Mus musculus	Transcribed locus	2.2	9.9e-06	2.09	3.37e-06	2.83	3.14e-09	2.69	9.85e-09	2.25	6.26e-07	1	12.06
Mm.20918	Mrpl40	Mitochondrial ribosomal protein L40	2.56	3.03e-14	2.55	1.12e-15	2.31	1.86e-14	2.26	4.77e-14	2.38	8.74e-15	1	12.06
Mm.272206	Mapkapk5	MAP kinase-activated protein kinase 5	3.13	7.62e-13	2.33	9.09e-11	2.16	6.8e-10	2.17	4.9e-10	2.27	1.01e-10	1	12.06
Mm.18962	Ctnna1	Catenin (cadherin associated protein), alpha 1	2.19	1.01e-10	2.19	6.08e-12	2.55	3.81e-14	2.82	3.08e-15	2.3	8.65e-13	1	12.05
Mm.29714	Eif3k	Eukaryotic translation initiation factor 3, subunit K	2.15	3.4e-08	2.52	3.76e-11	2.4	1.36e-10	2.25	7.23e-10	2.73	5.35e-12	1	12.05
Mm.360232	Cct6a	Chaperonin containing Tcp1, subunit 6a (zeta)	2.68	5.43e-17	2.22	5.22e-16	2.3	1.62e-16	2.52	5.28e-18	2.32	1.49e-16	1	12.04
Mm.478357	Bend3	BEN domain containing 3	2.53	4.38e-06	2.2	1.01e-05	2.25	8.88e-06	2.47	1.08e-06	2.59	6.2e-07	1	12.04
Mm.23825	Mrpl20	Mitochondrial ribosomal protein L20	2.67	7.81e-15	2.85	6.72e-17	2.46	7.34e-15	2.04	2.1e-12	2.02	3.4e-12	1	12.04
Mm.288282	Alcam	Activated leukocyte cell adhesion molecule	2.11	0.00112	2.11	0.000342	2.3	8e-05	2.73	3.98e-06	2.79	2.85e-06	1	12.04
Mm.45225	N6amt2	N-6 adenine-specific DNA methyltransferase 2 (putative)	2.4	2.46e-10	2.65	1.09e-12	2.66	8.7e-13	2.3	3.87e-11	2.02	2.27e-09	1	12.03
Mm.458125	Ube2g2	Ubiquitin-conjugating enzyme E2G 2	2.46	5.6e-12	2.56	6.72e-14	2.44	2.82e-13	2.24	3.63e-12	2.33	1.35e-12	1	12.03
Mm.143818	Nek6	NIMA (never in mitosis gene a)-related expressed kinase 6	2.38	4.89e-15	2.17	3.2e-15	2.49	3.11e-17	2.7	2.15e-18	2.28	6.19e-16	1	12.02
Mm.234700	Ywhae	Tyrosine 3-monooxygenase/tryptophan 5-monooxygenase activation protein, epsilon polypeptide	2.18	6.41e-12	2.44	4.28e-15	2.46	3.47e-15	2.57	8.4e-16	2.37	1.49e-14	1	12.02
Mm.469929	Gatad1	GATA zinc finger domain containing 1	2.39	1.54e-10	2.72	4.42e-13	2.31	3.11e-11	2.34	2.13e-11	2.26	7.86e-11	1	12.02
Mm.18834	Pwp1	PWP1 homolog (S. cerevisiae)	3.01	4.49e-20	2.37	7.1e-19	2.23	6.45e-18	2.21	8.22e-18	2.17	1.6e-17	1	11.99
Mm.142095	Carhsp1	Calcium regulated heat stable protein 1	2.14	4.67e-11	2.66	2.63e-15	2.6	5.53e-15	2.49	1.36e-14	2.09	5.72e-12	1	11.98
Mm.479297			2.35	8.89e-06	2.15	7.58e-06	2.29	2.16e-06	2.61	1.55e-07	2.58	1.87e-07	1	11.98
Mm.321312	Wdr70	WD repeat domain 70	2.22	3.03e-08	2.16	7.98e-09	2.3	1.51e-09	2.39	5.66e-10	2.89	4.7e-12	1	11.96
Mm.38376	Rad1	RAD1 homolog (S. pombe)	2.8	2.4e-08	2.43	4.91e-08	2.15	9.61e-07	2.19	5.03e-07	2.31	1.81e-07	1	11.88
Mm.279	Fam96b	Family with sequence similarity 96, member B	2.71	1.32e-11	2.25	1.4e-10	2.37	2.52e-11	2.3	5.67e-11	2.25	1.48e-10	1	11.88
Mm.7472	Dscr3	Down syndrome critical region gene 3	2.51	1.94e-11	2.6	3.13e-13	2.47	1.33e-12	2.23	2.13e-11	2.06	3.9e-10	1	11.87
Mm.284594	Mus musculus	Transcribed locus	2.03	0.000509	2.33	1.29e-05	2.14	5.66e-05	2.53	2.55e-06	2.84	2.91e-07	1	11.87
Mm.148007	Akt1s1	AKT1 substrate 1 (proline-rich)	2.74	8.81e-11	2.11	4.82e-09	2.25	6.98e-10	2.23	1.07e-09	2.53	3.32e-11	1	11.86
Mm.41596	Chmp1a	Chromatin modifying protein 1A	2.19	1.59e-10	2.38	8.13e-13	2.49	1.5e-13	2.25	4.02e-12	2.54	1.53e-13	1	11.85
Mm.371570	Pabpc1	Poly(A) binding protein, cytoplasmic 1	2.52	5.18e-15	2.37	1.53e-15	2.19	2.07e-14	2.48	3.8e-16	2.27	8.54e-15	1	11.83
Mm.22284	Pop4	Processing of precursor 4, ribonuclease P/MRP family, (S. cerevisiae)	2.1	7.5e-10	2.65	5.63e-14	2.52	2.2e-13	2.41	7.57e-13	2.14	3.48e-11	1	11.82
Mm.251483	2410016O06Rik	RIKEN cDNA 2410016O06 gene	2.31	6.46e-11	2.56	1.91e-13	2.23	1.24e-11	2.29	4.96e-12	2.43	8.65e-13	1	11.82
Mm.3955	Eif3d	Eukaryotic translation initiation factor 3, subunit D	3.04	5.89e-13	2.19	2.7e-10	2.18	2.99e-10	2.2	2.29e-10	2.21	2.92e-10	1	11.82
Mm.34266	2610034B18Rik	RIKEN cDNA 2610034B18 gene	2.54	1.23e-06	2.5	1.23e-07	2.29	8.7e-07	2.11	4.89e-06	2.36	5.21e-07	1	11.8
Mm.46424	Med11	Mediator of RNA polymerase II transcription, subunit 11 homolog (S. cerevisiae)	2.47	6.26e-11	2.48	4.12e-12	2.52	2.65e-12	2.13	3.79e-10	2.19	1.82e-10	1	11.79
Mm.27503	1810009A15Rik	RIKEN cDNA 1810009A15 gene	2.87	1.61e-13	2.46	3.87e-13	2.28	4.04e-12	2.14	2.89e-11	2.04	1.82e-10	1	11.79
Mm.29582	Psmc4	Proteasome (prosome, macropain) 26S subunit, ATPase, 4	2.48	7.72e-09	2.29	2.62e-09	2.26	5.1e-09	2.36	1.16e-09	2.39	1.02e-09	1	11.78
Mm.371614	Atp6v1f	ATPase, H+ transporting, lysosomal V1 subunit F	2.38	1.34e-10	2.55	1.36e-12	2.31	1.86e-11	2.16	1.47e-10	2.35	9.11e-12	1	11.75
Mm.234342	Gng12	Guanine nucleotide binding protein (G protein), gamma 12	2.12	1.32e-10	2.44	1.67e-13	2.43	7.58e-14	2.5	3.38e-14	2.24	1.25e-12	1	11.73
Mm.256925	Dbnl	Drebrin-like	2.61	1.23e-15	2.58	4.49e-17	2.32	1.65e-15	2.1	3.67e-14	2.08	6.76e-14	1	11.69
Mm.37294	Prep	Prolyl endopeptidase	2.31	8.05e-12	2.41	5.3e-14	2.39	6.6e-14	2.32	1.67e-13	2.24	7.54e-13	1	11.67
Mm.23566	Wasf2	WAS protein family, member 2	2.29	2.94e-07	2.4	9.55e-09	2.1	2e-07	2.45	5.31e-09	2.42	7.51e-09	1	11.66
Mm.371737	Parl	Presenilin associated, rhomboid-like	2.23	1.58e-10	2.41	6.39e-13	2.25	6.45e-12	2.29	2.67e-12	2.46	3.3e-13	1	11.64
Mm.29476	Cdc42se2	CDC42 small effector 2	2.15	2.4e-09	2.11	3.65e-10	2.21	8.91e-11	2.61	7.66e-13	2.5	2.44e-12	1	11.58
Mm.167537	Dctn2	Dynactin 2	2.18	1.41e-13	2.09	2.02e-14	2.38	1.94e-16	2.4	1.21e-16	2.53	3.57e-17	1	11.58
Mm.207261	Fubp3	Far upstream element (FUSE) binding protein 3	2.07	7.79e-05	2.12	6.6e-06	2.37	4.29e-07	2.8	1.11e-08	2.09	8.05e-06	1	11.45
Mm.330487	Bahd1	Bromo adjacent homology domain containing 1	2.21	8.54e-08	2.05	6.55e-08	2.23	6.98e-09	2.43	6.95e-10	2.53	2.67e-10	1	11.45
Mm.46346	Nhlrc2	NHL repeat containing 2	2.21	5.88e-11	2.18	4.3e-12	2.24	1.93e-12	2.21	2.78e-12	2.61	2.15e-14	1	11.45
Mm.249110	Snrpe	Small nuclear ribonucleoprotein E	2.08	4.94e-08	2.46	3.29e-11	2.47	4.4e-11	2.16	1.36e-09	2.27	7.73e-10	1	11.44
Mm.279751	Smarcb1	SWI/SNF related, matrix associated, actin dependent regulator of chromatin, subfamily b, member 1	2.12	1.68e-12	2.23	9.78e-15	2.49	2.45e-16	2.34	1.69e-15	2.26	8.43e-15	1	11.44
Mm.286104	Mus musculus	Transcribed locus	2.06	1.5e-09	2.28	3.05e-12	2.51	2.29e-13	2.46	3.23e-13	2.12	4.78e-11	1	11.43
Mm.127692	Nln	Neurolysin (metallopeptidase M3 family)	2.47	1.77e-12	2.24	2.2e-12	2.17	5.8e-12	2.36	4.17e-13	2.16	8.02e-12	1	11.4
Mm.28893	Rap1gds1	RAP1, GTP-GDP dissociation stimulator 1	2.09	6.73e-14	2.59	2.02e-18	2.25	1.89e-16	2.41	1.83e-17	2.05	4.58e-15	1	11.39
Mm.272475	Spg21	Spastic paraplegia 21 homolog (human)	2.13	7.49e-10	2.03	2.78e-10	2.22	1.84e-11	2.4	1.81e-12	2.58	2.33e-13	1	11.36
Mm.313687	Smndc1	Survival motor neuron domain containing 1	2.65	6.1e-11	2.04	5.08e-09	2.14	1.18e-09	2.25	2.28e-10	2.25	2.92e-10	1	11.33
Mm.268548	Max	Max protein	2.48	1.01e-08	2.11	4.46e-08	2.1	5e-08	2.26	7e-09	2.38	1.45e-09	1	11.33
Mm.236123	Sf3b3	Splicing factor 3b, subunit 3	2.36	2.45e-11	2.29	2.52e-12	2.09	5.35e-11	2.12	2.9e-11	2.43	3.78e-13	1	11.29
Mm.182650	Snrnp27	Small nuclear ribonucleoprotein 27 (U4/U6.U5)	2.03	6.93e-09	2.1	1.74e-10	2.43	1.86e-12	2.46	1.22e-12	2.24	3.94e-11	1	11.26
Mm.235137	Aimp1	Aminoacyl tRNA synthetase complex-interacting multifunctional protein 1	2.32	7.24e-13	2.08	1.43e-12	2.26	8.3e-14	2.42	1.1e-14	2.17	4.39e-13	1	11.25
Mm.23298	Smpd3	Sphingomyelin phosphodiesterase 3, neutral	2.46	1.6e-13	2.1	1.01e-12	2.28	7.49e-14	2.24	1.19e-13	2.16	4.2e-13	1	11.24
Mm.219685	Pigf	Phosphatidylinositol glycan anchor biosynthesis, class F	2.34	2.55e-11	2.42	6.78e-13	2.18	1.77e-11	2.12	3.8e-11	2.17	2.11e-11	1	11.23
Mm.3868	Yy1	YY1 transcription factor	2.27	6.18e-07	2.32	3.1e-08	2.07	4.75e-07	2.29	4.32e-08	2.24	8.04e-08	1	11.19
Mm.26594	Adnp2	ADNP homeobox 2	2.25	1.47e-09	2.04	1.43e-09	2	2.32e-09	2.48	3.29e-12	2.37	1.75e-11	1	11.14
Mm.418370	Mus musculus	Transcribed locus	2.14	5.04e-16	2.19	2.37e-18	2.24	1.13e-18	2.24	1.21e-18	2.33	6.64e-19	1	11.14
Mm.1387	Rab11a	RAB11a, member RAS oncogene family	2.05	2.79e-09	2.11	1.2e-10	2.26	1.16e-11	2.37	2.81e-12	2.35	4.57e-12	1	11.14
Mm.27801	Slc30a4	Solute carrier family 30 (zinc transporter), member 4	2.27	1.13e-06	2.1	9.28e-07	2.29	1.4e-07	2.14	6.44e-07	2.33	9.9e-08	1	11.13
Mm.27762	Nsmce2	Non-SMC element 2 homolog (MMS21, S. cerevisiae)	2.02	5.32e-06	2.44	4.28e-09	2.22	5.14e-08	2.21	5.62e-08	2.23	4.86e-08	1	11.12
Mm.287795	Gtf2e1	General transcription factor II E, polypeptide 1 (alpha subunit)	2.18	0.000142	2.22	1.66e-05	2.05	7.91e-05	2.52	1.41e-06	2.15	3.51e-05	1	11.12
Mm.338021	Adss	Adenylosuccinate synthetase, non muscle	2.16	2.36e-09	2.03	1.27e-09	2.23	6.87e-11	2.49	2.46e-12	2.21	1.03e-10	1	11.12
Mm.277638	Ccdc43	Coiled-coil domain containing 43	2.2	1.41e-07	2.29	3.34e-09	2.29	3.58e-09	2.22	6.84e-09	2.11	3.84e-08	1	11.11
Mm.248559	Mtap1s	Microtubule-associated protein 1S	2.13	3.01e-09	2.25	3.13e-11	2.02	9.6e-10	2.16	1.29e-10	2.54	1.05e-12	1	11.1
Mm.218198	Psmd14	Proteasome (prosome, macropain) 26S subunit, non-ATPase, 14	2.11	3.46e-13	2.17	4.18e-15	2.27	1.15e-15	2.51	5.06e-17	2.03	7.59e-14	1	11.09
Mm.259095	Ube2j1	Ubiquitin-conjugating enzyme E2, J1	2.29	2.85e-11	2.26	2.53e-12	2.2	4.98e-12	2.18	7.48e-12	2.12	2.33e-11	1	11.05
Mm.9257	D10Wsu52e	DNA segment, Chr 10, Wayne State University 52, expressed	2.48	2.61e-09	2.2	3.26e-09	2.07	2e-08	2.18	4.75e-09	2.12	1.22e-08	1	11.05
Mm.119177	Cops8	COP9 (constitutive photomorphogenic) homolog, subunit 8 (Arabidopsis thaliana)	2.28	3.03e-11	2.22	2.72e-12	2.2	3.71e-12	2.14	8.48e-12	2.2	3.87e-12	1	11.04
Mm.46778	Ttll12	Tubulin tyrosine ligase-like family, member 12	2.11	1.53e-08	2.2	2.66e-10	2.25	1.43e-10	2.32	6.91e-11	2.13	9.32e-10	1	11.01
Mm.171484	Pdxdc1	Pyridoxal-dependent decarboxylase domain containing 1	2.04	1.08e-06	2.31	2.63e-09	2.12	2.24e-08	2.27	3.92e-09	2.25	3.95e-09	1	10.99
Mm.475640	Cpsf3l	Cleavage and polyadenylation specific factor 3-like	2.06	2.57e-07	2.5	1.05e-10	2.21	3.44e-09	2.1	1.41e-08	2.11	1.01e-08	1	10.98
Mm.29063	2410022L05Rik	RIKEN cDNA 2410022L05 gene	2.15	2.54e-10	2.24	3.75e-12	2.19	7.76e-12	2.06	7.11e-11	2.33	1.54e-12	1	10.97
Mm.29873	Csnk1g2	Casein kinase 1, gamma 2	2.09	1.93e-09	2.21	1.72e-11	2.32	3.59e-12	2.21	1.68e-11	2.12	6.86e-11	1	10.95
Mm.295791	Ccdc124	Coiled-coil domain containing 124	2.33	2.9e-13	2.31	1.5e-14	2.18	1.06e-13	2.01	1.89e-12	2.05	9.88e-13	1	10.88
Mm.219389	Fam98b	Family with sequence similarity 98, member B	2.01	1.3e-09	2.09	2.2e-11	2.2	3.32e-12	2.38	3.02e-13	2.17	6.34e-12	1	10.85
Mm.203	Apex1	Apurinic/apyrimidinic endonuclease 1	2.36	4.31e-10	2.33	5.14e-11	2.05	2.19e-09	2.02	4.04e-09	2.06	1.81e-09	1	10.82
Mm.328673	Cct8	Chaperonin containing Tcp1, subunit 8 (theta)	2.15	7.52e-08	2.13	5.61e-09	2.13	7.04e-09	2.28	7.33e-10	2.11	1.13e-08	1	10.8
Mm.221235	Mapkapk2	MAP kinase-activated protein kinase 2	2.19	3.82e-12	2.01	2.82e-12	2.04	1.45e-12	2.02	1.89e-12	2.5	2.77e-15	1	10.76
Mm.200859	Pafah1b2	Platelet-activating factor acetylhydrolase, isoform 1b, subunit 2	2.29	1.26e-13	2.1	9.93e-14	2.09	1.26e-13	2.2	1.73e-14	2.07	1.62e-13	1	10.75
Mm.27557	Cdk9	Cyclin-dependent kinase 9 (CDC2-related kinase)	2.03	5.92e-08	2.33	1.05e-10	2.1	2.39e-09	2.11	1.56e-09	2.16	8.41e-10	1	10.73
Mm.318350	Arhgap22	Rho GTPase activating protein 22	2.23	8.4e-08	2.07	4.57e-08	2	8.88e-08	2.35	1.42e-09	2.01	1.21e-07	1	10.66
Mm.289818	Mak16	MAK16 homolog (S. cerevisiae)	2.16	3.07e-15	2.06	6.7e-16	2.11	2.83e-16	2.24	2.79e-17	2.01	2.2e-15	1	10.58
Mm.400905	Mus musculus	Transcribed locus	2.12	6.33e-10	2.19	1.2e-11	2.03	1.43e-10	2.05	8.76e-11	2.07	7.95e-11	1	10.46
Mm.218749	Cyp2b10	Cytochrome P450, family 2, subfamily b, polypeptide 10	104.37	4.84e-19	41.09	1.66e-17	11.18	2.55e-12	2.43	0.000897	1.53	0.117	2	160.6
Mm.38929	Esm1	Endothelial cell-specific molecule 1	36.59	1.37e-14	29.68	2.52e-15	18.15	1.54e-13	7.37	1.84e-09	-1.11	0.723	2	92.9
Mm.99	Rrm2	Ribonucleotide reductase M2	3.01	3.86e-07	31.11	2.11e-21	14.42	2.3e-18	6.49	5.19e-14	1.83	0.000725	2	56.86
Mm.17336	Hemt1	Hematopoietic cell transcript 1	30.13	1.45e-19	13.23	9.08e-18	6.17	1.5e-13	2.28	6.72e-06	-1.32	0.102	2	53.13
Mm.371583	Slpi	Secretory leukocyte peptidase inhibitor	14.16	8.28e-15	9.5	6.35e-14	7.27	1.82e-12	4.89	5.09e-10	1.73	0.0115	2	37.55
Mm.14277	Saa3	Serum amyloid A 3	14.81	2.84e-10	7.19	3.19e-08	4.95	1.96e-06	2.84	0.000844	-1.43	0.287	2	31.22
Mm.1500	Mcm4	Minichromosome maintenance deficient 4 homolog (S. cerevisiae)	6.49	6.92e-12	12.5	1.02e-16	5.89	8.78e-13	4.19	1.96e-10	1.69	0.00321	2	30.76
Mm.23269	Mus musculus	Transcribed locus, strongly similar to NP_001180238.1 MORC family CW-type zinc finger protein 4 isoform A [Mus musculus]	12.49	4.57e-17	6.31	8.12e-15	3.97	1.67e-11	2.61	6.69e-08	1.6	0.00285	2	26.98
Mm.38884	Nipal1	NIPA-like domain containing 1	13.86	9.95e-19	4.65	6.06e-14	3	2.93e-10	2.05	2.16e-06	1.31	0.0551	2	24.87
Mm.196290	Obfc2a	Oligonucleotide/oligosaccharide-binding fold containing 2A	8.35	1.04e-14	6.15	2.11e-14	4.33	5.58e-12	4.17	9.25e-12	1.86	0.000166	2	24.86
Mm.298416	Ifi27l2b	Interferon, alpha-inducible protein 27 like 2B	4.73	2.47e-10	7.48	2.81e-14	6.39	2.3e-13	4.09	2.11e-10	1.97	0.000155	2	24.66
Mm.28038	Cdca8	Cell division cycle associated 8	2.05	6.25e-06	10.87	7.99e-20	6.3	1.11e-16	3.04	8.54e-11	1.57	0.000698	2	23.83
Mm.582	Fabp4	Fatty acid binding protein 4, adipocyte	6.44	2.54e-12	5.97	4.37e-13	6.21	2.56e-13	3.14	1.88e-08	1.44	0.0354	2	23.2
Mm.117709	Pdlim5	PDZ and LIM domain 5	7.94	1.28e-19	4.65	8.93e-18	4	1.35e-16	3.44	2.96e-15	1.94	2.27e-08	2	21.97
Mm.15819	Cd68	CD68 antigen	7.02	2.25e-08	6.06	1.12e-08	4.31	7.43e-07	2.55	0.000698	1.22	0.493	2	21.16
Mm.21873	Cdt1	Chromatin licensing and DNA replication factor 1	6.06	2.12e-15	7.62	2.83e-18	3.29	3.99e-12	2.27	2.82e-08	1.43	0.00497	2	20.67
Mm.57223	Hells	Helicase, lymphoid specific	2.65	0.00146	8.4	1.4e-10	4.53	3.05e-07	2.51	0.000557	1.44	0.154	2	19.53
Mm.387108	Ero1l	ERO1-like (S. cerevisiae)	3.71	1.67e-08	5.06	7.46e-12	4.55	4.53e-11	3.42	6.16e-09	1.97	0.000263	2	18.71
Mm.5048	Mcm5	Minichromosome maintenance deficient 5, cell division cycle 46 (S. cerevisiae)	3.13	2.2e-09	7.12	1.63e-16	3.28	5.01e-11	2.09	1.09e-06	1.11	0.451	2	16.73
Mm.4502	Mcm3	Minichromosome maintenance deficient 3 (S. cerevisiae)	4.15	4.26e-14	5.98	3.85e-18	2.85	5.05e-12	2.03	4.08e-08	1.29	0.0203	2	16.3
Mm.271911	Mus musculus	Transcribed locus	5.98	2.7e-14	3.15	8.73e-11	2.17	4.3e-07	2.16	4.85e-07	2	3.71e-06	2	15.46
Mm.128580	Dnmt1	DNA methyltransferase (cytosine-5) 1	4.06	2.82e-16	4.83	3.17e-19	2.72	8.12e-14	2.19	3.97e-11	1.45	9.32e-05	2	15.25
Mm.272093	Crlf3	Cytokine receptor-like factor 3	3.8	1.82e-15	3.5	3.39e-16	3.09	5.8e-15	2.45	2.16e-12	1.8	5.33e-08	2	14.64
Mm.8039	Areg	Amphiregulin	5.89	1.41e-10	2.15	0.000149	3.04	3.32e-07	2.03	0.000334	1.24	0.286	2	14.35
Mm.469917	Tubb2a	tubulin, beta 2A	4.44	1.39e-14	3.59	2.05e-14	2.34	8.55e-10	2	5.05e-08	1.77	2.85e-06	2	14.14
Mm.292016	Srsf7	Serine/arginine-rich splicing factor 7	3.29	3.89e-14	3.81	4.25e-17	3.01	1.61e-14	2.51	1.13e-12	1.25	0.0167	2	13.87
Mm.197486	Rrm1	Ribonucleotide reductase M1	2.07	3.1e-08	5.28	2.68e-18	2.92	2.48e-13	2.14	8.21e-10	1.41	0.000815	2	13.82
Mm.254370	Clcn5	Chloride channel 5	3.37	2.85e-15	3.75	6.15e-18	2.59	5.01e-14	2.19	7.27e-12	1.7	5.92e-08	2	13.6
Mm.178767	Loxl4	Lysyl oxidase-like 4	3.57	6.03e-16	3.22	1.36e-16	2.71	1.06e-14	2.35	6.32e-13	1.66	1.27e-07	2	13.51
Mm.338311	Phactr2	phosphatase and actin regulator 2	2.23	7.37e-06	3.47	9.66e-11	3.21	4.76e-10	2.77	8.31e-09	1.64	0.00101	2	13.32
Mm.37803	Mus musculus	Transcribed locus	3.57	1.17e-11	3.38	1.27e-12	2.83	8.77e-11	2.05	2.54e-07	1.47	0.00227	2	13.3
Mm.378965	Mcm7	Minichromosome maintenance deficient 7 (S. cerevisiae)	2.09	1.58e-08	4.51	8.57e-18	2.66	1.05e-12	2.07	1.62e-09	1.88	3.71e-08	2	13.21
Mm.259893	Topbp1	Topoisomerase (DNA) II binding protein 1	2.12	0.00141	4.48	2.57e-09	2.49	3.21e-05	2.52	2.64e-05	1.52	0.0438	2	13.13
Mm.440173	Tomm40	Translocase of outer mitochondrial membrane 40 homolog (yeast)	3.58	8.67e-12	2.98	2.45e-11	2.41	3.31e-09	2.14	6.92e-08	1.99	6.03e-07	2	13.1
Mm.158705	Rabepk	Rab9 effector protein with kelch motifs	3.48	1.62e-12	2.9	3.38e-12	2.48	1.72e-10	2.19	5.62e-09	1.97	1.25e-07	2	13.02
Mm.3317	Gusb	Glucuronidase, beta	2.2	5.29e-08	3.4	8.85e-14	3.19	3.65e-13	2.4	4.19e-10	1.78	2.41e-06	2	12.97
Mm.478300	Slain2	SLAIN motif family, member 2	4.15	4.32e-10	2.85	2.64e-08	2.08	2.48e-05	2.05	2.39e-05	1.75	0.000724	2	12.88
Mm.197518	Laptm4b	Lysosomal-associated protein transmembrane 4B	2.48	1.47e-15	3.66	2.36e-21	2.53	2.8e-17	2.21	2.33e-15	1.8	1.12e-11	2	12.68
Mm.273379	Snx5	Sorting nexin 5	3.05	3.64e-12	2.24	4.53e-10	2.48	2.53e-11	2.93	3.16e-13	1.98	2.4e-08	2	12.68
Mm.216027	Lrrc39	Leucine rich repeat containing 39	2.41	5.02e-06	4.5	3.92e-12	2.5	3.23e-07	2.05	1.83e-05	1.08	0.622	2	12.54
Mm.30649	Prelid2	PRELI domain containing 2	2.66	6.83e-07	3.97	3.75e-11	2.46	5.38e-07	2.01	4.36e-05	1.43	0.0261	2	12.53
Mm.273405	2610029G23Rik	RIKEN cDNA 2610029G23 gene	2.88	3.12e-13	2.94	9.96e-15	2.45	1.38e-12	2.25	1.9e-11	1.91	3.94e-09	2	12.43
Mm.288072	Zcchc10	Zinc finger, CCHC domain containing 10	2.54	6.32e-07	2.5	8.11e-08	2.8	5.22e-09	2.64	1.89e-08	1.95	2.11e-05	2	12.43
Mm.257276	Sfpq	Splicing factor proline/glutamine rich (polypyrimidine tract binding protein associated)	3.28	6.36e-08	2.97	3.08e-08	2.24	9.53e-06	2.14	2.02e-05	1.78	0.000814	2	12.41
Mm.84073	Bag3	BCL2-associated athanogene 3	3.32	7.94e-11	2.66	7.81e-10	2.32	2.71e-08	2.13	1.74e-07	1.98	1.78e-06	2	12.41
Mm.19892	Whsc1	Wolf-Hirschhorn syndrome candidate 1 (human)	2.48	2.08e-11	3.34	5.42e-16	2.53	6.28e-13	2.25	2.07e-11	1.79	4.68e-08	2	12.39
Mm.398757	Mus musculus	Transcribed locus	3.29	1.17e-13	2.72	2.78e-13	2.34	2.31e-11	2.15	2.54e-10	1.88	2.32e-08	2	12.38
Mm.458025	Specc1	Sperm antigen with calponin homology and coiled-coil domains 1	2.52	2.68e-08	3.23	9.04e-12	2.5	2.93e-09	2.23	5.27e-08	1.85	1.03e-05	2	12.33
Mm.23296	E2f6	E2F transcription factor 6	2.62	3.2e-13	2.96	2.25e-16	2.44	4.56e-14	2.43	5.12e-14	1.87	5.02e-10	2	12.32
Mm.48795	Usp46	Ubiquitin specific peptidase 46	2.05	1.38e-08	3.06	8.09e-15	2.78	6.77e-14	2.58	5.74e-13	1.84	2.4e-08	2	12.31
Mm.218582	Orai1	ORAI calcium release-activated calcium modulator 1	3.48	1.54e-14	2.61	3.38e-13	2.23	2.51e-11	2.1	1.57e-10	1.8	3.19e-08	2	12.22
Mm.31690	Mthfsd	Methenyltetrahydrofolate synthetase domain containing	2.01	2.7e-08	2.7	6.02e-13	2.9	9.54e-14	2.66	8.07e-13	1.93	1.03e-08	2	12.2
Mm.331841	Adat2	Adenosine deaminase, tRNA-specific 2, TAD2 homolog (S. cerevisiae)	2.8	1.11e-12	2.86	3.59e-14	2.58	4.57e-13	2.14	1.19e-10	1.79	8.92e-08	2	12.17
Mm.287826	Srsf9	Serine/arginine-rich splicing factor 9	2.5	7.79e-13	2.93	2.58e-16	2.38	1.21e-13	2.38	1.18e-13	1.97	6.44e-11	2	12.16
Mm.21848	Bzw1	Basic leucine zipper and W2 domains 1	2.44	3.48e-13	3.08	2.64e-17	2.44	1.23e-14	2.23	2.08e-13	1.96	2.15e-11	2	12.15
Mm.21762	Dnajc10	DnaJ (Hsp40) homolog, subfamily C, member 10	2.03	6.34e-11	2.74	2.43e-16	2.95	2.98e-17	2.44	5.78e-15	1.95	1.61e-11	2	12.11
Mm.28679	l7Rn6	Lethal, Chr 7, Rinchik 6	2.51	5.08e-17	2.58	4.81e-19	2.61	3.08e-19	2.26	3.06e-17	1.98	8.42e-15	2	11.94
Mm.221452	Ipo5	Importin 5	2.94	9.42e-13	2.62	5.67e-13	2.26	3.75e-11	2.14	1.92e-10	1.87	2.04e-08	2	11.83
Mm.52312	Mical2	Microtubule associated monoxygenase, calponin and LIM domain containing 2	2.77	2.41e-09	2.12	1.08e-07	2.38	5.01e-09	2.65	4.79e-10	1.79	1.07e-05	2	11.71
AFFX-GapdhMur/M32599_5			2.32	8.44e-18	2.8	6.4e-22	2.58	5.64e-21	2.11	6.58e-18	1.9	8.27e-16	2	11.71
Mm.10528	Hars	Histidyl-tRNA synthetase	2.74	5.67e-15	2.62	5.84e-16	2.34	2.27e-14	2.17	2.07e-13	1.83	1.62e-10	2	11.7
Mm.205045	Ddx41	DEAD (Asp-Glu-Ala-Asp) box polypeptide 41	2.23	1.17e-07	2.76	4.61e-11	2.73	5.53e-11	2.13	4.05e-08	1.76	1.17e-05	2	11.61
Mm.258051	Nupl1	Nucleoporin like 1	2.94	1.78e-14	2.45	6.38e-14	2.15	3.99e-12	2.07	1.4e-11	1.98	8.11e-11	2	11.59
Mm.1259	Ngf	Nerve growth factor	2.43	3.51e-06	2.46	3.85e-07	2.25	2.99e-06	2.43	5.89e-07	1.93	6.41e-05	2	11.5
Mm.33824	Snx7	Sorting nexin 7	2.28	2.64e-12	2.74	5.56e-16	2.29	1.1e-13	2.34	5.25e-14	1.85	3.27e-10	2	11.5
Mm.478839			2.07	5.24e-13	2.58	2.21e-17	2.64	6.9e-18	2.27	7.47e-16	1.9	7.52e-13	2	11.46
Mm.2252	Pkp2	Plakophilin 2	2.93	4.61e-17	2.17	5.65e-15	2.09	2.06e-14	2.31	5.57e-16	1.92	5.56e-13	2	11.42
Mm.9043	Hnrnpl	Heterogeneous nuclear ribonucleoprotein L	2.61	1.6e-14	2.36	9e-15	2.48	2.83e-15	2.16	1.76e-13	1.79	2.78e-10	2	11.4
Mm.41077	Actl6a	Actin-like 6A	2.18	1.87e-09	2.5	1.53e-12	2.36	8.79e-12	2.28	2.1e-11	1.99	2.44e-09	2	11.31
Mm.15125	Nptn	Neuroplastin	2.26	4.09e-09	2.53	1.06e-11	2.22	4.18e-10	2.24	3.36e-10	1.93	3.16e-08	2	11.18
Mm.478329			2.83	4.89e-15	2.21	2.31e-13	2.06	2.51e-12	2.09	1.6e-12	1.95	2.33e-11	2	11.14
Mm.311344	Trmt5	TRM5 tRNA methyltransferase 5 homolog (S. cerevisiae)	2.11	1.34e-09	2.43	6.16e-13	2.34	2.15e-12	2.32	2.94e-12	1.89	2.82e-09	2	11.09
Mm.202774	Rbfox2	RNA binding protein, fox-1 homolog (C. elegans) 2	2.37	5.02e-13	2.28	4.96e-14	2.22	1.28e-13	2.27	6.41e-14	1.92	2.21e-11	2	11.06
Mm.27831	Pno1	Partner of NOB1 homolog (S. cerevisiae)	2.39	5.01e-13	2.36	3.14e-14	2.15	5.87e-13	2.21	2.17e-13	1.91	5.63e-11	2	11.02
Mm.455818	Sssca1	Sjogren's syndrome/scleroderma autoantigen 1 homolog (human)	2.71	4.16e-12	2.21	6.21e-11	2.14	1.67e-10	2	1.28e-09	1.92	4.73e-09	2	10.98
Mm.199223	Dhx32	DEAH (Asp-Glu-Ala-His) box polypeptide 32	2.43	7.81e-11	2.48	1.44e-12	2.25	1.96e-11	2.05	4.25e-10	1.64	1.22e-06	2	10.85
Mm.275039	Xpo5	Exportin 5	2.64	1.31e-14	2.26	5.44e-14	2.11	6.04e-13	2.01	3.38e-12	1.81	3.15e-10	2	10.83
Mm.22845	Src	Rous sarcoma oncogene	2.53	1.87e-12	2.07	3e-11	2.16	7.19e-12	2.03	7.05e-11	2	1.07e-10	2	10.79
Mm.298875	Clta	Clathrin, light polypeptide (Lca)	2.04	1.58e-12	2.32	5.84e-16	2.29	1.37e-15	2.16	6.59e-15	1.98	5.08e-13	2	10.79
Mm.3250	Drg1	Developmentally regulated GTP binding protein 1	2.2	3.12e-12	2.25	7.08e-14	2.23	8.4e-14	2.16	2.6e-13	1.91	2.46e-11	2	10.75
Mm.267998	Taf11	TAF11 RNA polymerase II, TATA box binding protein (TBP)-associated factor	2.1	6.01e-08	2.46	3.38e-11	2.26	5.06e-10	2.08	5.28e-09	1.74	1.54e-06	2	10.64
Mm.28427	Rprd1a	Regulation of nuclear pre-mRNA domain containing 1A	2.02	3.93e-08	2.11	7.19e-10	2.19	2.96e-10	2.32	3.55e-11	1.98	5.86e-09	2	10.62
Mm.248647	Pi4k2b	Phosphatidylinositol 4-kinase type 2 beta	2.22	9.84e-09	2.14	1.82e-09	2.22	6.35e-10	2.26	3.32e-10	1.77	6.55e-07	2	10.61
Mm.256185	Tmem128	Transmembrane protein 128	2.13	2.62e-13	2.35	1.84e-16	2.15	4.18e-15	2.13	4.24e-15	1.78	9.4e-12	2	10.54
Mm.45396	Ctbs	Chitobiase, di-N-acetyl-	2.09	2.35e-06	2.05	3.84e-07	2.32	1.52e-08	2.41	6.28e-09	1.63	0.000214	2	10.5
Mm.381	Plin2	Perilipin 2	2.12	2.84e-09	2.26	2.27e-11	2.31	1.07e-11	2.07	3.16e-10	1.68	6.07e-07	2	10.44
Mm.221298	Arf3	ADP-ribosylation factor 3	2.26	1.19e-10	2.25	4.68e-12	2	2.34e-10	2.08	6.72e-11	1.79	1.32e-08	2	10.38
Mm.241205	Ptpla	Protein tyrosine phosphatase-like (proline instead of catalytic arginine), member a	6.72	4.06e-19	4.07	8.31e-17	2.48	1.27e-11	1.92	3.97e-08	2.03	9.13e-09	3	17.22
Mm.245355	Chid1	Chitinase domain containing 1	4.22	3.87e-12	3.55	5.4e-12	2.02	1.96e-06	1.94	5.51e-06	2.45	1.95e-08	3	14.18
Mm.4610	Upp1	Uridine phosphorylase 1	3.44	7.39e-10	3.11	3.96e-10	2.5	4.54e-08	1.96	1.45e-05	2.03	7.02e-06	3	13.04
Mm.3458	Polr1c	Polymerase (RNA) I polypeptide C	3.48	4.64e-15	2.56	3.07e-13	2.09	1.62e-10	1.93	2.73e-09	2.28	1.34e-11	3	12.34
Mm.26995	Thop1	Thimet oligopeptidase 1	3.23	1.4e-11	2.76	3.38e-11	2.31	3.01e-09	1.9	7.2e-07	2.04	9.85e-08	3	12.24
Mm.334313	Hras1	Harvey rat sarcoma virus oncogene 1	2.6	3.48e-12	2.78	2.97e-14	2.37	2.86e-12	1.94	1.75e-09	2.08	1.43e-10	3	11.77
Mm.255822	Camk2d	Calcium/calmodulin-dependent protein kinase II, delta	2.97	6.96e-10	2.47	2.78e-09	2.12	1.28e-07	1.9	2.46e-06	2.2	6.21e-08	3	11.66
Mm.22473	Rabac1	Rab acceptor 1 (prenylated)	2.39	1.94e-11	2.36	1.09e-12	2.07	8.42e-11	1.98	4.29e-10	2.75	2.17e-14	3	11.55
Mm.18026	Eif5a	Eukaryotic translation initiation factor 5A	2.65	2.51e-15	2.65	5.63e-17	2.26	6.61e-15	1.94	1.21e-12	2.01	5.11e-13	3	11.51
Mm.19119	Lysmd2	LysM, putative peptidoglycan-binding, domain containing 2	2.63	2.67e-11	2.58	4.5e-12	2.15	9.19e-10	1.97	1.06e-08	2.11	1.82e-09	3	11.44
Mm.23838	Zfp954	Zinc finger protein 954	2.59	1.23e-09	2.32	1.31e-09	2.11	1.87e-08	1.87	5.87e-07	2.45	3.31e-10	3	11.34
Mm.273990	Slc35c1	Solute carrier family 35, member C1	2.74	2.45e-11	2.28	1.71e-10	2.13	1.68e-09	1.94	3.7e-08	2	1.93e-08	3	11.09
Mm.282092	Dnajb1	DnaJ (Hsp40) homolog, subfamily B, member 1	2.51	9.58e-14	2.47	5.97e-15	2.02	5.07e-12	1.94	2.28e-11	2.09	1.82e-12	3	11.03
Mm.4387	Bad	BCL2-associated agonist of cell death	2.14	1.2e-08	2.36	4.38e-11	2.19	3.2e-10	1.9	2.87e-08	2.43	1.75e-11	3	11.02
Mm.10091	Pkig	Protein kinase inhibitor, gamma	2.53	2.56e-10	2.49	1.75e-11	2.03	7.12e-09	1.62	1.08e-05	2.14	1.66e-09	3	10.81
Mm.118076	Ppp2r5b	Protein phosphatase 2, regulatory subunit B (B56), beta isoform	2.72	1.92e-10	2.09	2.35e-08	2.07	2.78e-08	1.88	5.5e-07	2.03	4.91e-08	3	10.79
Mm.34410	Ruvbl2	RuvB-like protein 2	2.46	1.03e-11	2.2	1.3e-11	2.09	5.3e-11	1.91	1.28e-09	2.12	3.43e-11	3	10.78
Mm.126873	Ppie	Peptidylprolyl isomerase E (cyclophilin E)	2.15	2.03e-06	2.04	9.12e-07	2.22	9.52e-08	1.97	1.78e-06	2.25	7.19e-08	3	10.63
Mm.22521	Pygo2	Pygopus 2	2.22	6.54e-10	2.22	4.17e-11	2.03	7.06e-10	1.95	3.21e-09	2.21	6.9e-11	3	10.63
Mm.34663	Nxt1	NTF2-related export protein 1	2.21	8.78e-12	2.49	1.01e-14	2.04	6.63e-12	1.84	2.93e-10	2.04	6.89e-12	3	10.62
Mm.29965	Puf60	Poly-U binding splicing factor 60	2.38	6.51e-12	2.06	3.45e-11	2.01	7.65e-11	1.89	8.06e-10	2.22	3.65e-12	3	10.56
Mm.378901	Csnk2b	Casein kinase 2, beta polypeptide	2.3	5.09e-11	2.26	4.71e-12	2.08	7.84e-11	1.85	5.06e-09	2.03	1.81e-10	3	10.52
Mm.274894	Vac14	Vac14 homolog (S. cerevisiae)	2.27	2.9e-06	2.28	3.47e-07	2.04	5.61e-06	1.8	8.47e-05	2.01	6.91e-06	3	10.4
Mm.89655	Sult1e1	Sulfotransferase family 1E, member 1	22.67	4.2e-17	3.6	1.49e-08	2.39	1.92e-05	1.15	0.492	-1.01	0.978	4	30.82
Mm.878	Ly6d	Lymphocyte antigen 6 complex, locus D	18.64	1.49e-15	3.42	9.7e-08	2.03	0.000565	1.03	0.889	-1.63	0.0236	4	26.75
Mm.473087	Mus musculus	Transcribed locus	3.67	3.04e-07	6.25	1.17e-11	2.57	7.25e-06	1.72	0.00458	1.15	0.487	4	15.36
Mm.165735	Lsm2	LSM2 homolog, U6 small nuclear RNA associated (S. cerevisiae)	4.03	4.47e-11	3.96	3.49e-12	2.71	7.54e-09	1.99	7.49e-06	1.66	0.000656	4	14.35
Mm.439764	Bmp8b	Bone morphogenetic protein 8b	3.94	2.05e-12	4.95	1.94e-15	2.65	5.34e-10	1.45	0.00316	-1.2	0.15	4	14.19
Mm.14543	Edn1	Endothelin 1	4.27	1.23e-14	3.8	4.84e-15	2.6	2.66e-11	1.81	7.46e-07	1.65	1.6e-05	4	14.13
Mm.474472	Bcl2l14	BCL2-like 14 (apoptosis facilitator)	4.53	1.24e-14	4.08	2.34e-15	2.45	1.95e-10	1.73	4.66e-06	1.34	0.0076	4	14.13
Mm.221520	4930579G24Rik	RIKEN cDNA 4930579G24 gene	2.5	8.26e-07	5.35	4.68e-14	2.68	1.65e-08	1.81	0.000117	1.67	0.00076	4	14.01
Mm.287157	Cinp	Cyclin-dependent kinase 2 interacting protein	3.84	2.36e-16	3.89	4.45e-18	2.4	8.62e-13	1.94	8.76e-10	1.85	5.05e-09	4	13.92
Mm.163339	Dis3	DIS3 mitotic control homolog (S. cerevisiae)	3.93	9.56e-18	3.53	2.56e-18	2.31	1.34e-13	1.8	1.2e-09	1.52	1.49e-06	4	13.09
Mm.2870	Rpa2	Replication protein A2	2.62	8.6e-09	4.88	1.88e-15	2.33	9.33e-09	1.62	0.000167	1.43	0.00389	4	12.88
Mm.317557	Polr1d	Polymerase (RNA) I polypeptide D	3.6	1.21e-18	3.35	8.6e-20	2.39	1.05e-15	1.92	2.71e-12	1.54	5.7e-08	4	12.8
Mm.188516	Smtn	Smoothelin	3.58	1.16e-08	2.94	2.1e-08	2.52	5.17e-07	1.97	9.22e-05	1.73	0.000911	4	12.74
Mm.250332	Dtymk	Deoxythymidylate kinase	3.08	1.75e-14	3.63	1.61e-17	2.42	7.24e-13	1.83	7.8e-09	1.52	7.43e-06	4	12.48
Mm.171370	Cd3eap	CD3E antigen, epsilon polypeptide associated protein	3.3	1.35e-11	2.66	5.22e-11	2.1	2.78e-08	1.95	2.73e-07	1.99	1.53e-07	4	12
Mm.41622	Chchd4	Coiled-coil-helix-coiled-coil-helix domain containing 4	3.75	4.26e-19	2.51	1.78e-16	2.02	2.76e-13	1.87	6.69e-12	1.77	8.45e-11	4	11.92
Mm.265874	Slc16a6	Solute carrier family 16 (monocarboxylic acid transporters), member 6	3.65	4.01e-10	2.74	7e-09	2.22	7.51e-07	1.86	4.33e-05	1.37	0.0298	4	11.84
Mm.6065	Impdh2	Inosine 5'-phosphate dehydrogenase 2	3.68	1.52e-17	2.84	2.49e-16	2	1.29e-11	1.65	3.07e-08	1.62	8.64e-08	4	11.79
Mm.46176	Ppp1r11	Protein phosphatase 1, regulatory (inhibitor) subunit 11	3.09	1.49e-12	2.56	6.08e-12	2.29	1.36e-10	1.85	1.08e-07	1.95	2e-08	4	11.74
Mm.180338	2610027L16Rik	RIKEN cDNA 2610027L16 gene	3.12	6.13e-13	2.53	4.49e-12	2.09	1.03e-09	1.97	7.42e-09	1.98	8.19e-09	4	11.69
Mm.276293	Mrpl19	Mitochondrial ribosomal protein L19	3.04	2.3e-14	2.46	2.44e-13	2.17	1.01e-11	1.98	2.61e-10	1.9	1.23e-09	4	11.55
Mm.288477	Psme3	Proteaseome (prosome, macropain) 28 subunit, 3	3.59	1.44e-17	2.34	2.33e-14	2.03	3e-12	1.86	7.99e-11	1.71	2.21e-09	4	11.53
Mm.24038	Gbp2	Guanylate binding protein 2	2.63	0.000925	3.06	2.04e-05	2.32	0.00081	1.89	0.00941	1.62	0.0474	4	11.52
Mm.253771	Sdccag3	Serologically defined colon cancer antigen 3	3.18	4.16e-13	2.43	1.05e-11	2.02	2.56e-09	1.92	1.44e-08	1.93	1.48e-08	4	11.48
Mm.201455	Scamp1	Secretory carrier membrane protein 1	2.73	4.51e-07	2.72	2.82e-08	2.63	4.92e-08	1.82	0.000187	1.51	0.00713	4	11.41
Mm.479156			2.39	2.35e-10	3.14	7.99e-15	2.32	2.96e-11	1.92	1.07e-08	1.63	3.11e-06	4	11.4
AFFX-GapdhMur/M32599_M			2.25	1.25e-16	2.7	1.05e-20	2.46	1.94e-19	2	3.6e-16	1.84	1.85e-14	4	11.25
Mm.23926	Ptpmt1	Protein tyrosine phosphatase, mitochondrial 1	2.69	1.51e-15	2.47	4.87e-16	2.22	1.86e-14	1.97	1.45e-12	1.8	7.67e-11	4	11.15
Mm.34351	Plekhf2	Pleckstrin homology domain containing, family F (with FYVE domain) member 2	2.73	1.67e-09	2.38	3.43e-09	2.07	1.6e-07	1.96	6.83e-07	1.98	4.87e-07	4	11.12
Mm.383431	Tmem199	Transmembrane protein 199	3.07	1.54e-11	2.23	1.6e-09	2.23	1.42e-09	2	3.12e-08	1.57	5.77e-05	4	11.1
Mm.287443	Mrps18a	Mitochondrial ribosomal protein S18A	2.75	1.35e-11	2.6	2.1e-12	2.27	9.54e-11	1.76	3.08e-07	1.67	2.46e-06	4	11.05
Mm.290026	Cltb	Clathrin, light polypeptide (Lcb)	2.44	7.84e-15	2.78	5.67e-18	2.2	5.46e-15	1.91	8.98e-13	1.69	1.77e-10	4	11.02
Mm.294445	Tmem192	Transmembrane protein 192	2.47	1.78e-10	2.56	3.3e-12	2.21	2.04e-10	1.84	7.95e-08	1.89	3.33e-08	4	10.97
Mm.270676	Cdca7	Cell division cycle associated 7	2.54	6.2e-05	3.1	2.11e-07	2.22	4.94e-05	1.63	0.00903	1.47	0.0396	4	10.96
Mm.424	Atp1b3	ATPase, Na+/K+ transporting, beta 3 polypeptide	2.11	9.78e-08	3.22	2.08e-13	2.25	1.53e-09	1.9	2.31e-07	1.45	0.000844	4	10.93
Mm.29495	Celf1	CUGBP, Elav-like family member 1	3.15	5.79e-16	2.66	1.33e-15	2.07	3.89e-12	1.7	8.06e-09	1.34	0.000232	4	10.92
Mm.306673	Chmp6	Chromatin modifying protein 6	2.42	2.91e-12	2.4	1.88e-13	2.25	1.21e-12	1.88	4.9e-10	1.92	2.41e-10	4	10.87
Mm.29037	Nubp1	Nucleotide binding protein 1	2.37	8.34e-12	2.4	3.59e-13	2.17	9.17e-12	1.95	3.3e-10	1.94	3.4e-10	4	10.83
Mm.23528	Pus1	Pseudouridine synthase 1	2.81	1.62e-13	2.23	3e-12	2	1.33e-10	1.88	1.28e-09	1.87	1.83e-09	4	10.79
Mm.255045	Rcc1	Regulator of chromosome condensation 1	2.53	8.99e-12	2.8	3.06e-14	2.26	1.05e-11	1.77	4.11e-08	1.43	0.000123	4	10.79
Mm.30198	Lsm1	LSM1 homolog, U6 small nuclear RNA associated (S. cerevisiae)	2.72	9.53e-11	2.5	6.17e-11	2.01	2.84e-08	1.81	6.37e-07	1.73	2.58e-06	4	10.77
Mm.27701	Rhod	Ras homolog gene family, member D	2.79	1.1e-10	2.21	3.2e-09	2.03	3.9e-08	1.8	1.33e-06	1.94	2e-07	4	10.77
Mm.390468	Mus musculus	Transcribed locus, moderately similar to XP_003128740.1 PREDICTED: NADH dehydrogenase [ubiquinone] 1 beta subcomplex subunit 1-like [Sus scrofa]	2.53	4.1e-12	2.4	2.97e-13	2.19	4.22e-12	1.91	5.08e-10	1.73	1.92e-08	4	10.76
Mm.368	Psmb4	Proteasome (prosome, macropain) subunit, beta type 4	2.57	5.85e-17	2.31	3.73e-17	2.07	3.08e-15	1.89	7.41e-14	1.89	1.55e-13	4	10.73
Mm.30228	Sntb2	Syntrophin, basic 2	2.49	4.01e-13	2.62	3.52e-15	2.23	4.93e-13	1.83	4.96e-10	1.52	1.14e-06	4	10.69
Mm.293273	Wdfy1	WD repeat and FYVE domain containing 1	2.68	9.07e-13	2.13	3.16e-11	2.06	9.98e-11	1.92	1.11e-09	1.89	2.28e-09	4	10.68
Mm.257925	Hipk3	Homeodomain interacting protein kinase 3	2.94	4.26e-06	2.89	1.44e-06	2.06	0.000355	1.41	0.0757	1.33	0.144	4	10.63
Mm.292208	Hdgf	Hepatoma-derived growth factor	2.37	4.9e-20	2.29	3.44e-21	2.03	3.21e-19	1.99	6.29e-19	1.95	1.57e-18	4	10.63
Mm.209750	Foxk2	Forkhead box K2	2.63	9.24e-13	2.3	1.61e-12	2.12	1.97e-11	1.81	6.22e-09	1.76	1.47e-08	4	10.62
Mm.379733	Znhit3	Zinc finger, HIT type 3	2.28	1.51e-08	2.72	9.68e-12	2.11	1.06e-08	1.76	2.43e-06	1.75	3.38e-06	4	10.62
Mm.38010	Atic	5-aminoimidazole-4-carboxamide ribonucleotide formyltransferase/IMP cyclohydrolase	2.68	7.27e-10	2.38	9.47e-10	2.02	7.39e-08	1.83	1.35e-06	1.67	1.97e-05	4	10.58
Mm.435	Kctd20	Potassium channel tetramerisation domain containing 20	2.22	2.36e-11	2.35	2.32e-13	2.31	3.31e-13	1.92	1.87e-10	1.78	3.31e-09	4	10.58
Mm.16549	Pold1	Polymerase (DNA directed), delta 1, catalytic subunit	2.18	9e-08	2.64	6.62e-11	2.06	3.92e-08	1.85	1.15e-06	1.81	1.9e-06	4	10.54
Mm.25661	Dnajc24	DnaJ (Hsp40) homolog, subfamily C, member 24	2.76	4.12e-08	2.25	3.28e-07	2.12	1.17e-06	1.74	0.000146	1.63	0.000689	4	10.5
Mm.270975	Rangap1	RAN GTPase activating protein 1	2.3	1.23e-14	2.62	3.94e-18	2.17	1.83e-15	1.77	4.97e-12	1.64	3.34e-10	4	10.5
Mm.156893	P2rx5	Purinergic receptor P2X, ligand-gated ion channel, 5	2.28	3.29e-10	2.67	2.51e-13	2.25	2.99e-11	1.79	4.79e-08	1.5	3.19e-05	4	10.49
Mm.168680	Mrps23	Mitochondrial ribosomal protein S23	2.2	3.1e-10	2.37	1.96e-12	2.16	2.92e-11	1.86	5.43e-09	1.86	5.64e-09	4	10.45
Mm.39485	Rps19bp1	Ribosomal protein S19 binding protein 1	2.37	5.23e-13	2.26	8.67e-14	2.02	4.05e-12	1.91	3.35e-11	1.88	8.34e-11	4	10.44
Mm.21399	Itpa	Inosine triphosphatase (nucleoside triphosphate pyrophosphatase)	2.41	3.36e-12	2.31	4.37e-13	2	4.08e-11	1.98	7.63e-11	1.68	3.42e-08	4	10.38
Mm.329083	Mea1	Male enhanced antigen 1	2.19	2.2e-09	2.32	2.76e-11	2.12	5.2e-10	1.91	1.84e-08	1.81	1.3e-07	4	10.35
Mm.271715	Phf5a	PHD finger protein 5A	2.11	1.85e-14	2.6	6.24e-19	2.06	1.73e-15	1.86	1.03e-13	1.67	2.95e-11	4	10.3
Mm.102278	Scamp5	Secretory carrier membrane protein 5	2.57	5.26e-13	2.39	2.08e-13	2.2	1.78e-12	1.67	4.49e-08	1.46	1.25e-05	4	10.29
Mm.52	Ccdc56	Coiled-coil domain containing 56	2.26	8.15e-11	2.1	4.72e-11	2.14	2.94e-11	1.91	1.53e-09	1.81	1.29e-08	4	10.22
Mm.335252	Dapk2	Death-associated protein kinase 2	2.6	8.53e-12	2.49	1.61e-12	2.23	4.58e-11	1.63	1.7e-06	1.19	0.0557	4	10.14
Mm.4505	Gart	Phosphoribosylglycinamide formyltransferase	2.07	8.06e-10	2.47	1.42e-13	2.14	1.13e-11	1.85	1.79e-09	1.51	6.05e-06	4	10.04
Mm.7723	Pabpn1	Poly(A) binding protein, nuclear 1	2.05	1.12e-12	2.23	1.86e-15	2.14	1.16e-14	1.98	1.75e-13	1.63	9.23e-10	4	10.03
Mm.323925	5031439G07Rik	RIKEN cDNA 5031439G07 gene	2.43	4.67e-11	2.1	1.88e-10	2.08	2.33e-10	1.72	1.51e-07	1.69	2.69e-07	4	10.02
Mm.291874	Rexo4	REX4, RNA exonuclease 4 homolog (S. cerevisiae)	2.2	5.26e-09	2.21	3.25e-10	2.07	3.06e-09	1.72	9.29e-07	1.46	0.000242	4	9.66
Mm.125659	Cars	Cysteinyl-tRNA synthetase	2.07	1.31e-12	2.07	5.06e-14	2.17	8.84e-15	1.87	3e-12	1.38	4.44e-06	4	9.56
Mm.474441	Ccnk	Cyclin K	2.02	1.15e-06	2.05	6.96e-08	2.02	1.02e-07	1.9	6.02e-07	1.55	0.000228	4	9.54
Mm.25317	Tsku	Tsukushin	2.92	7.12e-10	2.47	5.46e-09	1.96	2.29e-06	2.48	3.31e-09	3.24	6.23e-12	5	13.07
Mm.479776			2.06	5.78e-07	2.02	9.03e-08	1.94	3.09e-07	2.84	1.18e-11	3.15	1.01e-12	5	12.01
Mm.478277	Prpf19	PRP19/PSO4 pre-mRNA processing factor 19 homolog (S. cerevisiae)	2.69	3.15e-11	2.01	5.97e-09	1.89	4.73e-08	2.24	2.42e-10	2.88	4.13e-13	5	11.71
Mm.439806	Tmem185b	Transmembrane protein 185B	2.74	3.42e-09	2.17	6.72e-08	1.98	8.46e-07	2.06	3.15e-07	2.44	4.34e-09	5	11.39
Mm.31324	Dbr1	Debranching enzyme homolog 1 (S. cerevisiae)	2.21	8.81e-08	2.57	1.09e-10	1.96	2.08e-07	2.13	1.78e-08	2.06	4.9e-08	5	10.93
Mm.211047	Lrrc16a	Leucine rich repeat containing 16A	2.26	4.97e-09	2.06	6.67e-09	1.92	6.68e-08	2.19	1.12e-09	2.36	1.32e-10	5	10.79
Mm.290758	Pde12	Phosphodiesterase 12	2.27	7.46e-06	2.21	1.99e-06	1.78	0.000254	2.33	6.79e-07	2.04	1.32e-05	5	10.63
Mm.440348	Csnk2a2	Casein kinase 2, alpha prime polypeptide	2.19	3.64e-08	2.1	9.67e-09	1.92	1.69e-07	2.23	1.99e-09	2.12	1.07e-08	5	10.56
Mm.440156	Uck2	Uridine-cytidine kinase 2	2.16	1.97e-13	2.05	5.96e-14	1.98	2e-13	2.12	1.45e-14	2.13	1.35e-14	5	10.44
Mm.291554	Prkci	Protein kinase C, iota	3.68	3.88e-18	2.29	2.55e-14	1.97	4.98e-12	2.21	7.18e-14	1.92	1.34e-11	6	12.07
Mm.440409	Mus musculus	Transcribed locus	3.18	9.92e-07	2.65	3.07e-06	1.85	0.00169	2.17	0.000111	1.77	0.0031	6	11.62
Mm.125196	Csrnp1	Cysteine-serine-rich nuclear protein 1	3.38	4.31e-11	2.12	9.59e-08	1.84	4.92e-06	2.16	5.38e-08	1.66	8.3e-05	6	11.16
Mm.403318	Arhgap17	Rho GTPase activating protein 17	2.73	9.94e-08	2.43	1.12e-07	1.94	2.33e-05	2.1	3.81e-06	1.78	0.000135	6	10.98
Mm.196480	Micall1	Microtubule associated monoxygenase, calponin and LIM domain containing -like 1	2	1.92e-07	2.18	1.66e-09	1.84	3.07e-07	2.33	2.05e-10	1.95	6.71e-08	6	10.3
Mm.436686	Traf3ip2	TRAF3 interacting protein 2	2.13	6.95e-09	2.35	2.29e-11	1.98	5.82e-09	2.02	2.37e-09	1.81	1.17e-07	6	10.29
Mm.410994	Mal2	Mal, T-cell differentiation protein 2	2.05	0.000134	2.28	1.91e-06	1.85	0.000178	2.05	1.84e-05	1.7	0.00104	6	9.93
Mm.21013	Cxcl1	Chemokine (C-X-C motif) ligand 1	3.6	8.94e-08	2.94	2.6e-07	2	0.000266	1.8	0.00156	2.84	4.78e-07	7	13.18
Mm.9114	Crym	Crystallin, mu	2.51	3.44e-06	2.73	6e-08	1.87	0.000186	1.56	0.00513	2.99	1.14e-08	7	11.66
Mm.21981	Cdc34	Cell division cycle 34 homolog (S. cerevisiae)	2.98	9.89e-14	2.44	9.57e-13	1.95	1.15e-09	1.8	1.64e-08	2.08	1.03e-10	7	11.25
Mm.27445	Fbxo6	F-box protein 6	3.11	1.01e-15	2.18	8.72e-13	1.94	4.95e-11	1.82	6.48e-10	2.12	2.65e-12	7	11.17
Mm.2437	Wdr46	WD repeat domain 46	2.9	3.71e-12	2.32	4.91e-11	1.83	9.07e-08	1.95	1.08e-08	2.11	9.76e-10	7	11.11
Mm.25568	Scrib	Scribbled homolog (Drosophila)	2.17	1.88e-09	2.36	6.44e-12	1.87	1.52e-08	1.95	2.93e-09	2.38	6.59e-12	7	10.73
Mm.2519	Dph3	DPH3 homolog (KTI11, S. cerevisiae)	2.32	1.76e-09	2.25	2.36e-10	1.83	1.35e-07	1.81	1.81e-07	2.31	1.18e-10	7	10.52
Mm.478827			2.12	1.18e-09	2.04	3.15e-10	1.95	1.37e-09	1.91	2.97e-09	2.18	3.59e-11	7	10.2
Mm.41977	Taf1c	TATA box binding protein (Tbp)-associated factor, RNA polymerase I, C	2.28	8.12e-10	2.04	1.75e-09	1.73	4.59e-07	1.87	2.77e-08	2.25	9.68e-11	7	10.17
Mm.4742	Pa2g4	Proliferation-associated 2G4	2.47	4.74e-11	2.1	2.74e-10	1.57	6.46e-06	1.65	9.7e-07	2.2	7.1e-11	7	9.99
Mm.249966	Rela	V-rel reticuloendotheliosis viral oncogene homolog A (avian)	2.18	2.39e-15	2.08	3.85e-16	1.77	4.73e-13	1.8	2.51e-13	2.13	2.65e-16	7	9.96
Mm.425292	Lrwd1	Leucine-rich repeats and WD repeat domain containing 1	2.04	6.29e-08	2.23	2.78e-10	1.87	5.92e-08	1.74	5.84e-07	2.04	3.47e-09	7	9.92
Mm.13823	Dph2	DPH2 homolog (S. cerevisiae)	2.21	1.7e-09	2.08	6.06e-10	1.63	3.53e-06	1.77	1.29e-07	2.13	2.78e-10	7	9.82
Mm.478862			2.28	3.55e-06	2.17	1.35e-06	1.44	0.0114	1.57	0.00178	2.19	1.12e-06	7	9.65
Mm.4533	Apoa4	Apolipoprotein A-IV	3.78	3.42e-12	2.44	2.97e-09	1.29	0.0389	-1.24	0.0811	-14.19	4.9e-20	8	22.94
Mm.419415	LOC100502818	Hypothetical protein LOC100502818	4.9	9.43e-11	2.58	5.4e-07	1.27	0.157	-1.36	0.0652	-9.99	1.44e-14	8	20.1
Mm.396078	Lyve1	Lymphatic vessel endothelial hyaluronan receptor 1	6.29	3.12e-10	3.07	6.27e-07	1.58	0.0219	-1.71	0.00702	-3.38	3.89e-07	8	16.03
Mm.133268	Pcsk9	Proprotein convertase subtilisin/kexin type 9	3.54	1.55e-09	2.73	1.19e-08	1.84	9.15e-05	1.14	0.388	-2.55	1.85e-07	8	11.8
Mm.443874	Nrg4	Neuregulin 4	8.8	1.45e-15	4.32	2.07e-12	1.88	8.01e-05	1.1	0.556	1.86	0.000101	9	17.96
Mm.154796	Npy	Neuropeptide Y	7.72	3.37e-15	2.36	1.75e-07	1.77	0.000155	-1.19	0.237	-1.44	0.018	9	14.48
Mm.6215	Fosl1	Fos-like antigen 1	5.62	4.45e-18	2.52	8.93e-13	1.99	1.25e-09	1.95	2.42e-09	1.6	2.71e-06	9	13.68
Mm.231400	Rrp8	Ribosomal RNA processing 8, methyltransferase, homolog (yeast)	4.71	2.08e-15	2.42	1.52e-10	1.94	9.4e-08	1.92	1.27e-07	1.83	6.06e-07	9	12.82
Mm.29467	Rrad	Ras-related associated with diabetes	4.5	6.67e-13	2.4	8.04e-09	1.47	0.00288	1.43	0.00422	1.82	1.02e-05	9	11.62
Mm.11688	Tmem120a	Transmembrane protein 120A	3.74	1.27e-15	2.38	2.47e-12	1.76	6.15e-08	1.6	1.97e-06	1.99	8.33e-10	9	11.47
Mm.287187	Smpdl3b	Sphingomyelin phosphodiesterase, acid-like 3B	4.53	7.49e-14	2.85	1.2e-11	1.86	8.51e-07	1.18	0.129	-1	0.979	9	11.42
Mm.17964	Khdrbs3	KH domain containing, RNA binding, signal transduction associated 3	5.05	2.02e-11	2.35	1.31e-06	1.52	0.00995	1.23	0.193	1.24	0.179	9	11.39
Mm.5110	Wdr77	WD repeat domain 77	3.54	2.1e-13	2.25	4.16e-10	1.84	1.69e-07	1.72	1.42e-06	1.69	3.75e-06	9	11.04
Mm.378921	Gja1	Gap junction protein, alpha 1	3.99	2.82e-07	2.35	8.49e-05	1.91	0.00215	-1.13	0.573	-1.55	0.0363	9	10.93
Mm.296106	Zmynd19	Zinc finger, MYND domain containing 19	2.86	1.26e-11	2.54	1.55e-11	1.94	3.16e-08	1.93	3.71e-08	1.65	6.04e-06	9	10.92
Mm.10665	Cirh1a	Cirrhosis, autosomal recessive 1A (human)	3.06	1.49e-15	2.33	1.03e-13	1.94	5.35e-11	1.87	2.18e-10	1.67	2.37e-08	9	10.87
Mm.22700	Gtf2h1	General transcription factor II H, polypeptide 1	2.85	1e-13	2.21	3.82e-12	2	1.35e-10	1.99	1.53e-10	1.77	1.42e-08	9	10.82
Mm.295031	Ddx27	DEAD (Asp-Glu-Ala-Asp) box polypeptide 27	2.78	2.59e-09	2.19	7.68e-08	1.96	1.46e-06	1.95	2.61e-06	1.94	3.72e-06	9	10.82
Mm.29801	Elof1	Elongation factor 1 homolog (ELF1, S. cerevisiae)	2.59	8.08e-12	2.74	8.53e-14	1.94	2.84e-09	1.63	1.52e-06	1.88	1.18e-08	9	10.78
Mm.1840	Cyp4b1	Cytochrome P450, family 4, subfamily b, polypeptide 1	3.86	2.89e-08	2.4	6.44e-06	1.73	0.00265	-1.29	0.145	-1.44	0.0355	9	10.72
Mm.29960	Noc4l	Nucleolar complex associated 4 homolog (S. cerevisiae)	2.98	4.67e-11	2.5	1.52e-10	1.96	1.2e-07	1.64	2.25e-05	1.58	7.4e-05	9	10.66
Mm.37486	Yars2	Tyrosyl-tRNA synthetase 2 (mitochondrial)	3.44	4.11e-11	2.47	4.1e-09	1.68	8.87e-05	1.58	0.000425	1.48	0.00253	9	10.65
Mm.272620	Ankrd27	Ankyrin repeat domain 27 (VPS9 domain)	2.86	5.9e-13	2.44	1.4e-12	1.93	1.97e-09	1.79	2.53e-08	1.63	8.85e-07	9	10.65
Mm.41022	Rbm19	RNA binding motif protein 19	3	5.52e-10	2.24	3.96e-08	1.88	3.49e-06	1.64	0.000126	1.86	4.23e-06	9	10.62
Mm.28379	Nup50	Nucleoporin 50	2.78	4.23e-15	2.47	3.64e-15	1.99	3.94e-12	1.7	2.69e-09	1.65	1.07e-08	9	10.59
Mm.249752	Pdss1	Prenyl (solanesyl) diphosphate synthase, subunit 1	3.11	2.6e-12	2.88	7.36e-13	1.84	2.15e-07	1.47	0.000332	1.28	0.0183	9	10.58
Mm.38816	Wdr36	WD repeat domain 36	2.79	5.27e-15	2.19	1.7e-13	1.88	4.9e-11	1.9	3.35e-11	1.82	2.27e-10	9	10.58
Mm.14501	Ppm1g	Protein phosphatase 1G (formerly 2C), magnesium-dependent, gamma isoform	2.65	2.49e-15	2.61	7.86e-17	1.89	3.84e-12	1.7	5.6e-10	1.71	3.31e-10	9	10.56
Mm.143810	Mrps30	Mitochondrial ribosomal protein S30	2.77	1.37e-14	2.07	3.84e-12	1.89	1.43e-10	1.77	1.78e-09	2	1.92e-11	9	10.5
Mm.28399	Pom121	Nuclear pore membrane protein 121	2.87	1.4e-09	2.58	8.07e-10	1.75	3.09e-05	1.74	2.58e-05	1.48	0.00217	9	10.42
Mm.291062	Dkc1	Dyskeratosis congenita 1, dyskerin homolog (human)	2.95	1.77e-10	2.43	9.62e-10	1.81	3.65e-06	1.78	5.06e-06	1.44	0.0023	9	10.41
Mm.277413	Bud31	BUD31 homolog (yeast)	2.43	1.04e-19	2.24	2.53e-20	2	1.61e-18	1.86	3.71e-17	1.77	7.34e-16	9	10.3
Mm.275446	Drap1	Dr1 associated protein 1 (negative cofactor 2 alpha)	2.49	8.01e-12	2.26	5.27e-12	1.92	1.45e-09	1.7	1.24e-07	1.92	1.75e-09	9	10.29
Mm.102761	Rrp1b	Ribosomal RNA processing 1 homolog B (S. cerevisiae)	3.28	9.68e-18	2.19	1.66e-14	1.76	6.95e-11	1.59	7.75e-09	1.43	1.7e-06	9	10.25
Mm.4283	Bop1	Block of proliferation 1	2.56	9.35e-10	2.12	8.53e-09	1.89	2.55e-07	1.79	1.5e-06	1.83	7.47e-07	9	10.19
Mm.323358	Tmem184b	Transmembrane protein 184b	2.54	9.29e-11	2.13	8.4e-10	1.94	2.05e-08	1.95	1.39e-08	1.6	9.53e-06	9	10.16
Mm.440044	S100a3	S100 calcium binding protein A3	2.48	5.71e-09	2.18	9.78e-09	1.94	2.45e-07	1.88	5.74e-07	1.65	2.09e-05	9	10.13
Mm.279861	Polr2f	Polymerase (RNA) II (DNA directed) polypeptide F	2.28	3.12e-13	2.2	3.29e-14	1.97	1.5e-12	1.81	5.35e-11	1.85	2.33e-11	9	10.11
Mm.197640	Cyp20a1	Cytochrome P450, family 20, subfamily A, polypeptide 1	2.25	1.54e-08	2.32	4.91e-10	1.96	6.58e-08	1.97	4.75e-08	1.6	3.45e-05	9	10.1
Mm.34891	Tmem82	Transmembrane protein 82	3.4	1.4e-16	2.13	9.82e-13	1.7	6.13e-09	1.48	2.5e-06	1.39	4.17e-05	9	10.1
Mm.37817	Cldn23	Claudin 23	3.95	7.97e-09	2.08	5.49e-05	1.56	0.0103	1.21	0.276	1.23	0.222	9	10.03
Mm.331948	Zdhhc18	Zinc finger, DHHC domain containing 18	3.4	4.89e-11	2.05	2.33e-07	1.69	3.9e-05	1.74	1.92e-05	1.15	0.246	9	10.03
Mm.390342	Dhrs13	Dehydrogenase/reductase (SDR family) member 13	3.36	4.02e-14	2.21	1.03e-10	1.58	9.48e-06	1.36	0.0017	1.51	4.4e-05	9	10.02
Mm.217759	Atox1	ATX1 (antioxidant protein 1) homolog 1 (yeast)	2.12	4.16e-15	2.26	1.4e-17	2	1.12e-15	1.74	4.92e-13	1.87	1.94e-14	9	9.99
Mm.10294	Dapk3	Death-associated protein kinase 3	2.79	1.14e-10	2.05	3.99e-08	1.83	1.07e-06	1.39	0.00371	1.92	2.62e-07	9	9.98
Mm.245931	H2afx	H2A histone family, member X	2.67	1.04e-11	2.51	2.24e-12	1.88	1.55e-08	1.61	3.58e-06	1.29	0.0072	9	9.96
Mm.22522	Mbd1	Methyl-CpG binding domain protein 1	2.51	2.13e-12	2.45	1.67e-13	1.49	1.05e-05	1.57	1.32e-06	1.94	3.5e-10	9	9.96
Mm.456184	Ncdn	Neurochondrin	2.36	2.21e-12	2.1	5.31e-12	1.85	5.82e-10	1.72	8.96e-09	1.92	1.49e-10	9	9.95
Mm.440105	E130309D02Rik	RIKEN cDNA E130309D02 gene	2.32	1.19e-12	2.14	6.99e-13	1.82	2.58e-10	1.79	4.48e-10	1.88	6.33e-11	9	9.95
Mm.5547	Heatr2	HEAT repeat containing 2	2.36	5.66e-11	2.18	3.2e-11	1.95	1.29e-09	1.92	2.35e-09	1.53	1.16e-05	9	9.94
Mm.159684	Tmpo	Thymopoietin	2.51	2.98e-12	2.24	3.11e-12	1.79	7.91e-09	1.9	8.7e-10	1.48	1.85e-05	9	9.92
Mm.30965	Fastkd2	FAST kinase domains 2	2.76	1.25e-12	2.12	6.73e-11	1.7	1.47e-07	1.69	1.65e-07	1.65	4.68e-07	9	9.92
Mm.248334	St3gal1	ST3 beta-galactoside alpha-2,3-sialyltransferase 1	3.62	4.26e-10	2.07	2.92e-06	1.42	0.014	-1.07	0.641	-1.73	0.000387	9	9.91
Mm.383423	Jmjd6	Jumonji domain containing 6	2.45	7.47e-12	2.31	1.9e-12	1.82	6.85e-09	1.74	3.7e-08	1.56	2.58e-06	9	9.88
Mm.208723	Spire1	Spire homolog 1 (Drosophila)	2.41	8.01e-09	2.09	2.41e-08	1.95	1.71e-07	1.81	1.45e-06	1.61	5.57e-05	9	9.87
Mm.258927	Eef1d	Eukaryotic translation elongation factor 1 delta (guanine nucleotide exchange protein)	2.16	3.29e-11	2.23	5.65e-13	1.92	1.18e-10	1.74	5.24e-09	1.81	1.53e-09	9	9.86
Mm.278357	Klc1	Kinesin light chain 1	2	2.37e-12	2.03	6.18e-14	1.95	2.24e-13	1.92	3.82e-13	1.94	2.91e-13	9	9.84
Mm.29432	Wipi2	WD repeat domain, phosphoinositide interacting 2	2.68	4.4e-13	2.14	5.08e-12	1.74	9.41e-09	1.65	7.72e-08	1.63	1.64e-07	9	9.84
Mm.2436	Bhlhe40	Basic helix-loop-helix family, member e40	2.48	3.5e-08	2.25	3.29e-08	1.86	6.16e-06	1.76	2.99e-05	1.47	0.0029	9	9.82
Mm.1401	Cxcr4	Chemokine (C-X-C motif) receptor 4	3.83	2.58e-12	2.22	2.08e-08	1.53	0.000464	1.16	0.218	1.08	0.517	9	9.82
Mm.22001	Dpm2	Dolichol-phosphate (beta-D) mannosyltransferase 2	2.15	9.22e-10	2.31	7.67e-12	1.98	1.22e-09	1.8	2.92e-08	1.58	3.85e-06	9	9.82
Mm.176347	Utp23	UTP23, small subunit (SSU) processome component, homolog (yeast)	2.48	4.89e-15	2.18	8.37e-15	1.83	6.85e-12	1.75	5.07e-11	1.57	1.11e-08	9	9.81
Mm.167913	Timm50	Translocase of inner mitochondrial membrane 50 homolog (yeast)	2.35	1.76e-08	2.5	1.98e-10	1.77	3.83e-06	1.46	0.00116	1.72	8.71e-06	9	9.8
Mm.289086	Exosc1	Exosome component 1	2.33	2.46e-14	2.11	2.05e-14	1.82	5.76e-12	1.73	5.62e-11	1.8	9.81e-12	9	9.79
Mm.292942	Ints1	Integrator complex subunit 1	2.13	9.49e-11	2.26	1.11e-12	1.9	2.69e-10	1.74	7.13e-09	1.73	1.01e-08	9	9.76
Mm.11982	Gas2l3	Growth arrest-specific 2 like 3	2.81	3.05e-10	2.97	3.49e-12	1.75	6.31e-06	1.12	0.313	-1.09	0.469	9	9.74
Mm.8681	Ptpn11	Protein tyrosine phosphatase, non-receptor type 11	2.16	5.65e-07	2.19	4.6e-08	1.93	1.33e-06	1.88	2.64e-06	1.57	0.000343	9	9.73
Mm.289646	Dusp22	Dual specificity phosphatase 22	2.48	3.59e-09	2.36	7.15e-10	1.75	3.82e-06	1.56	0.000133	1.56	0.000186	9	9.71
Mm.296610	2210016F16Rik	RIKEN cDNA 2210016F16 gene	2	1.69e-11	2.11	1.3e-13	2	9.2e-13	1.82	3.87e-11	1.76	1.29e-10	9	9.69
Mm.297431	Senp2	SUMO/sentrin specific peptidase 2	2.25	5.99e-10	2.02	1.05e-09	1.89	1.08e-08	1.94	4.37e-09	1.58	6.8e-06	9	9.68
Mm.440007	Kti12	KTI12 homolog, chromatin associated (S. cerevisiae)	2.92	9.71e-09	2.27	2.38e-07	1.63	0.000542	1.41	0.0117	1.43	0.00936	9	9.66
Mm.256034	Cct3	Chaperonin containing Tcp1, subunit 3 (gamma)	2.46	8.56e-09	2.02	1.18e-07	1.71	1.71e-05	1.73	1.09e-05	1.73	1.06e-05	9	9.65
Mm.471692	Rg9mtd2	RNA (guanine-9-) methyltransferase domain containing 2	2.37	8.92e-14	2.16	4.96e-14	1.94	2.76e-12	1.75	1.53e-10	1.41	4.06e-06	9	9.63
Mm.389536	Ncbp1	Nuclear cap binding protein subunit 1	2.35	2.26e-12	2.08	5.83e-12	1.77	2.41e-09	1.72	7.27e-09	1.7	1.51e-08	9	9.62
Mm.272847	Asrgl1	Asparaginase like 1	2.86	1.22e-13	2.2	7.58e-12	1.86	2.66e-09	1.39	0.000256	1.3	0.00285	9	9.61
Mm.401332	Zfp207	Zinc finger protein 207	2.07	5.06e-09	2.21	3.91e-11	1.99	1.16e-09	1.9	5.73e-09	1.43	0.000173	9	9.6
Mm.246241	8430410A17Rik	RIKEN cDNA 8430410A17 gene	2.55	5.55e-15	2.36	1.69e-15	1.74	1.12e-10	1.41	2.4e-06	1.5	1.44e-07	9	9.56
Mm.3261	Cnih	Cornichon homolog (Drosophila)	2.04	2.75e-11	2.17	1.08e-13	1.91	1.78e-11	1.88	2.5e-11	1.56	1.71e-07	9	9.56
Mm.1482	Kcnj8	Potassium inwardly-rectifying channel, subfamily J, member 8	3.42	5.02e-07	2.07	0.000278	1.47	0.0454	-1.32	0.169	-1.28	0.218	9	9.56
Mm.28393	Spr	Sepiapterin reductase	2.27	1.14e-11	2.32	2.11e-13	1.81	1.73e-09	1.47	6.77e-06	1.68	4.04e-08	9	9.55
Mm.307515	Ddx28	DEAD (Asp-Glu-Ala-Asp) box polypeptide 28	2.54	2.78e-09	2.09	3.44e-08	1.71	1.36e-05	1.56	0.000187	1.65	3.91e-05	9	9.55
Mm.200695	Tor2a	Torsin family 2, member A	3.13	1.99e-12	2.47	1.92e-11	1.63	8.51e-06	1.21	0.0606	1.06	0.573	9	9.5
Mm.309520	Nploc4	Nuclear protein localization 4 homolog (S. cerevisiae)	2.13	5.92e-10	2.06	5.21e-11	1.76	1.47e-08	1.84	2.98e-09	1.71	4.47e-08	9	9.5
Mm.18814	Baiap2l1	BAI1-associated protein 2-like 1	2.43	1.5e-09	2.04	1.31e-08	1.72	3.07e-06	1.7	3.72e-06	1.59	3.19e-05	9	9.48
Mm.329810	Sgms1	Sphingomyelin synthase 1	2.17	3.95e-09	2.21	1.02e-10	1.88	1.66e-08	1.87	2e-08	1.35	0.00213	9	9.48
Mm.30060	Avpi1	Arginine vasopressin-induced 1	2.51	5.87e-10	2.1	4.29e-09	1.77	1.05e-06	1.58	3.69e-05	1.47	0.000372	9	9.43
Mm.121549	Dctd	DCMP deaminase	2.19	2.72e-05	2.34	9.9e-07	1.74	0.000473	1.76	0.000369	1.39	0.0287	9	9.42
Mm.280559	Tmem106a	Transmembrane protein 106A	3.06	1.1e-14	2.12	8.59e-12	1.78	4.02e-09	1.41	5.23e-05	1	0.99	9	9.37
Mm.273147	Znhit1	Zinc finger, HIT domain containing 1	2.43	1.8e-11	2.06	1.27e-10	1.83	6.6e-09	1.5	1.46e-05	1.53	7.37e-06	9	9.35
Mm.27553	Rab35	RAB35, member RAS oncogene family	2.06	2.48e-11	2.04	1.75e-12	1.74	1.06e-09	1.77	4.8e-10	1.74	8.04e-10	9	9.35
Mm.23095	Chrac1	Chromatin accessibility complex 1	2.21	1.33e-15	2.03	6.89e-16	1.69	2.54e-12	1.57	1.18e-10	1.82	1.04e-13	9	9.32
Mm.4379	Nup85	Nucleoporin 85	2.36	4.2e-11	2.42	8.43e-13	1.67	2.23e-07	1.52	9.53e-06	1.35	0.000924	9	9.32
Mm.24145	Rin3	Ras and Rab interactor 3	2.29	6.02e-09	2.18	2.06e-09	1.74	1.97e-06	1.58	4.28e-05	1.48	0.000314	9	9.27
Mm.4067	Lsr	Lipolysis stimulated lipoprotein receptor	2.11	1.42e-14	2.03	2.15e-15	1.78	5.96e-13	1.71	3.61e-12	1.64	3.65e-11	9	9.27
Mm.367813	Spsb4	SplA/ryanodine receptor domain and SOCS box containing 4	2.91	9.14e-09	2.21	2.52e-07	1.25	0.0943	-1.2	0.163	-1.69	0.000202	9	9.26
Mm.214765	1500003O03Rik	RIKEN cDNA 1500003O03 gene	2.11	3.41e-07	2.3	3.39e-09	1.74	1.08e-05	1.6	0.000103	1.5	0.00071	9	9.25
Mm.23670	Fastkd3	FAST kinase domains 3	2.7	6.67e-13	2.43	4.82e-13	1.51	8.55e-06	1.26	0.00714	1.34	0.000972	9	9.24
Mm.41636	Plekha3	Pleckstrin homology domain-containing, family A (phosphoinositide binding specific) member 3	2.04	7.91e-07	2.02	5.86e-08	1.74	6.27e-06	1.92	2.85e-07	1.51	0.000463	9	9.23
Mm.19223	Mars2	Methionine-tRNA synthetase 2 (mitochondrial)	2.12	3.32e-06	2.09	2.61e-07	1.67	0.000103	1.68	8.07e-05	1.64	0.000166	9	9.2
Mm.30824	Ch25h	Cholesterol 25-hydroxylase	3.35	9.76e-10	2.02	2.65e-06	1.61	0.000566	1.04	0.768	-1.18	0.24	9	9.2
Mm.20387	Zdhhc16	Zinc finger, DHHC domain containing 16	2.11	1.23e-11	2.11	6.09e-13	1.75	7.46e-10	1.62	2.58e-08	1.59	6.38e-08	9	9.18
Mm.119714	Igsf5	Immunoglobulin superfamily, member 5	2.27	8.31e-09	2.42	1.49e-10	1.71	4.7e-06	1.47	0.00044	1.29	0.0171	9	9.16
Mm.273081	Rwdd4a	RWD domain containing 4A	2.31	5.57e-15	2.09	4.8e-15	1.73	9.95e-12	1.53	4.71e-09	1.42	2.86e-07	9	9.08
Mm.250874	Eif3i	Eukaryotic translation initiation factor 3, subunit I	2.09	7.92e-12	2.2	8.22e-14	1.68	3e-09	1.46	1.76e-06	1.65	1.08e-08	9	9.08
Mm.21841	Srsf2	Serine/arginine-rich splicing factor 2	2.13	5.82e-07	2.46	2.43e-09	1.78	1.22e-05	1.56	0.000387	-1.14	0.298	9	9.07
Mm.271719	Wdr55	WD repeat domain 55	2.26	3.32e-11	2.05	3e-11	1.76	1e-08	1.43	3.79e-05	1.46	2.11e-05	9	8.96
Mm.337238	Ube2f	Ubiquitin-conjugating enzyme E2F (putative)	2.26	8e-11	2.03	1.87e-10	1.73	6.21e-08	1.59	1.58e-06	1.35	0.000759	9	8.96
Mm.1061	Fdx1	Ferredoxin 1	2.39	6.2e-16	2.75	1.98e-19	1.54	2.16e-09	-1.03	0.63	-1.19	0.00281	9	8.9
Mm.37562	Pold3	Polymerase (DNA-directed), delta 3, accessory subunit	2.29	1.89e-12	2.28	6.09e-14	1.6	4.71e-08	1.35	0.000108	1.34	0.000179	9	8.86
Mm.440494	Mus musculus	Transcribed locus	2.18	1e-06	2.23	3.97e-08	1.7	4.81e-05	1.22	0.105	1.51	0.00112	9	8.84
Mm.282096	Elovl1	Elongation of very long chain fatty acids (FEN1/Elo2, SUR4/Elo3, yeast)-like 1	2.04	5.65e-10	2.09	1e-11	1.69	2.73e-08	1.54	1.11e-06	1.4	6.16e-05	9	8.76
Mm.468228	Syngr2	Synaptogyrin 2	2.24	3.44e-11	2.21	3.12e-12	1.58	8.01e-07	1.4	7.96e-05	1.26	0.00506	9	8.69
Mm.275973	St3gal4	ST3 beta-galactoside alpha-2,3-sialyltransferase 4	2.84	1.54e-10	2.22	4.29e-09	1.53	0.000224	-1.08	0.504	1	0.991	9	8.67
Mm.133694	2510049J12Rik	RIKEN cDNA 2510049J12 gene	2.65	3.12e-11	2.2	2.83e-10	1.53	5.82e-05	-1.04	0.725	1.19	0.0727	9	8.61
Mm.439658	Bcl3	B-cell leukemia/lymphoma 3	2.06	2.42e-07	2.01	9.4e-08	1.62	3.62e-05	1.37	0.00495	1.52	0.000341	9	8.58
Mm.280536	Manba	Mannosidase, beta A, lysosomal	2.22	3.34e-06	2.17	6.81e-07	1.55	0.00204	1.28	0.0751	1.34	0.0311	9	8.56
Mm.38976	Usp3	Ubiquitin specific peptidase 3	2.46	2.92e-15	2.2	8.42e-16	1.48	2.44e-08	1.25	0.000281	1.17	0.00799	9	8.56
Mm.195753	Pole4	Polymerase (DNA-directed), epsilon 4 (p12 subunit)	2.84	3.91e-12	2.11	1.44e-09	1.36	0.00189	-1.03	0.762	-1.05	0.641	9	8.39
Mm.291708	Rqcd1	Rcd1 (required for cell differentiation) homolog 1 (S. pombe)	2.18	6.58e-10	2.12	5.4e-11	1.54	5.75e-06	1.34	0.00116	1.18	0.0614	9	8.36
Mm.440885	Gstm3	Glutathione S-transferase, mu 3	2.8	1.1e-07	2.05	4.67e-06	-1.13	0.402	-1.37	0.0314	1.01	0.93	9	8.36
Mm.12051	St7	Suppression of tumorigenicity 7	2.36	3.75e-09	2.03	1.76e-08	1.49	0.000258	1.29	0.013	1.13	0.252	9	8.3
Mm.111326	Cdk2	Cyclin-dependent kinase 2	2.18	8.58e-10	2.32	9.19e-12	1.43	0.000164	1.19	0.05	1.01	0.93	9	8.13
Mm.425101	Eid1	EP300 interacting inhibitor of differentiation 1	2.07	5.08e-10	1.57	9.91e-07	2.78	2.99e-15	4.52	3.51e-20	5.31	2.22e-21	10	16.25
Mm.87319	Amdhd2	Amidohydrolase domain containing 2	2.07	1.09e-07	1.83	3.43e-07	3.33	1.82e-14	4.23	8.49e-17	4.37	7.18e-17	10	15.83
Mm.310772	Robo1	Roundabout homolog 1 (Drosophila)	2.01	0.0145	1.72	0.0302	3.07	2.97e-05	4.31	2.8e-07	3.55	4.14e-06	10	14.66
Mm.45127	Cgref1	Cell growth regulator with EF hand domain 1	2.95	6.71e-09	1.84	3.42e-05	2.52	2.05e-08	2.55	1.74e-08	3.75	5.27e-12	10	13.61
Mm.393375	Mus musculus	Transcribed locus	2.58	1.15e-07	1.82	3.73e-05	2.75	2.01e-09	3.12	1.2e-10	3.12	1.29e-10	10	13.39
Mm.330707	Mus musculus	Transcribed locus	2.71	1.95e-14	1.99	1.67e-11	2.48	8.91e-15	2.76	4.21e-16	3.2	1.3e-17	10	13.14
Mm.326911	Usp18	Ubiquitin specific peptidase 18	2.21	0.00509	1.73	0.0261	2.85	6.23e-05	2.92	4.77e-05	2.87	7e-05	10	12.58
Mm.12246	Ier5	Immediate early response 5	2.7	8.59e-13	1.91	1.92e-09	2.03	1.95e-10	2.87	7.06e-15	2.64	6.06e-14	10	12.15
Mm.117809	Atpbd4	ATP binding domain 4	2.22	1.93e-09	1.97	3.57e-09	2.27	4.56e-11	2.82	8.56e-14	2.71	3.05e-13	10	11.99
Mm.21965	Stbd1	Starch binding domain 1	2.07	7.6e-07	1.86	1.49e-06	2.17	2.07e-08	2.81	2.48e-11	2.64	1.47e-10	10	11.55
Mm.281642	Maea	Macrophage erythroblast attacher	2.18	8.37e-11	1.97	2.28e-10	2.2	5.05e-12	2.45	1.93e-13	2.59	3.83e-14	10	11.39
Mm.28650	Rab6	RAB6, member RAS oncogene family	2.1	1.56e-08	1.91	2.4e-08	2.11	1.02e-09	2.73	7.95e-13	2.54	6.57e-12	10	11.39
Mm.479173			2.33	5.77e-07	1.8	3.34e-05	2.4	2.86e-08	2.72	1.51e-09	2.08	8.97e-07	10	11.33
Mm.439827	Bat1a	HLA-B-associated transcript 1A	2.67	1.07e-11	1.7	6.56e-07	2.09	5.4e-10	2.36	1.65e-11	2.5	3.34e-12	10	11.32
Mm.24586	Znhit6	Zinc finger, HIT type 6	2.13	1.09e-06	1.67	8.56e-05	2.11	1.56e-07	2.64	5.95e-10	2.66	4.11e-10	10	11.21
Mm.41424	Cc2d1a	Coiled-coil and C2 domain containing 1A	2.37	3.97e-08	1.99	4.08e-07	2.14	7.1e-08	2.17	4.03e-08	2.43	2.23e-09	10	11.1
Mm.4964	Lif	Leukemia inhibitory factor	2.3	1.39e-13	1.96	1.12e-12	2.44	6.08e-16	2.33	2.17e-15	2.07	1.78e-13	10	11.1
Mm.15701	Trim28	Tripartite motif-containing 28	2.08	6.08e-13	2	1.13e-13	2.12	1.06e-14	2.35	2.57e-16	2.54	2.12e-17	10	11.09
Mm.29045	Atp6v1e1	ATPase, H+ transporting, lysosomal V1 subunit E1	2.2	1.78e-14	1.92	1.29e-13	2.15	1.82e-15	2.12	2.74e-15	2.35	9.05e-17	10	10.74
Mm.45987	Gnl3l	Guanine nucleotide binding protein-like 3 (nucleolar)-like	2.08	9.55e-07	1.97	3.97e-07	2.22	1.54e-08	2.3	6.65e-09	2.17	3.97e-08	10	10.74
Mm.22776	Eif3c	Eukaryotic translation initiation factor 3, subunit C	2.08	1.12e-12	2	2.5e-13	2.18	1.01e-14	2.32	1.01e-15	2.15	1.37e-14	10	10.73
Mm.260925	Gna11	Guanine nucleotide binding protein, alpha 11	2.04	1.88e-12	1.93	5.32e-13	2.08	2.5e-14	2.18	5.02e-15	2.32	6.62e-16	10	10.55
Mm.41038	Zfp771	Zinc finger protein 771	2.04	8.46e-10	1.98	1.09e-10	2.11	9.13e-12	2.22	1.72e-12	2.13	6.61e-12	10	10.48
Mm.18892	Emd	Emerin	2.34	3.47e-11	1.93	1.23e-09	2.02	2.18e-10	2.04	1.4e-10	2.05	1.2e-10	10	10.38
Mm.35083	Chac1	ChaC, cation transport regulator-like 1 (E. coli)	4.19	5.11e-14	1.74	6.58e-06	2.01	1.15e-07	2.38	7.97e-10	1.53	0.000352	11	11.85
Mm.233117	Aldh18a1	Aldehyde dehydrogenase 18 family, member A1	2.68	2.42e-08	1.96	4.53e-06	2.3	8.61e-08	2.36	4.42e-08	1.94	5.48e-06	11	11.24
Mm.381231	2700007P21Rik	RIKEN cDNA 2700007P21 gene	2.29	6.25e-07	1.96	2.49e-06	2.17	1.82e-07	2.58	1.93e-09	2	1.6e-06	11	11
Mm.239865	Hspa4	Heat shock protein 4	2.04	8.5e-08	1.81	2.65e-07	2.37	8.25e-11	2.6	6.14e-12	2	1.31e-08	11	10.82
Mm.240265	Fam133b	Family with sequence similarity 133, member B	2.09	2.02e-10	1.99	6.38e-11	2.13	1.05e-11	2.1	9.13e-12	1.94	3.48e-10	11	10.25
Mm.28777	Pls3	Plastin 3 (T-isoform)	2.2	7.21e-09	1.66	2.77e-06	2.03	6.32e-09	2.38	3.08e-11	1.65	4.1e-06	11	9.92
Mm.27343	Emcn	Endomucin	3.15	2.21e-05	1.55	0.046	2.16	0.000654	1.18	0.469	-1.74	0.0118	12	9.78
Mm.291569	Serpina3k	Serine (or cysteine) peptidase inhibitor, clade A, member 3K	2.7	1.29e-12	-1.19	0.0458	-2.86	1.68e-14	-6.78	9.89e-22	-7.99	2.36e-22	13	21.52
Mm.41964	Tgm1	Transglutaminase 1, K polypeptide	3.24	1.13e-07	-1.46	0.0197	-2.45	9.49e-07	-2.66	2.15e-07	-2.56	3.98e-07	13	12.37
Mm.282978	2010003K11Rik	RIKEN cDNA 2010003K11 gene	3.98	2.17e-11	-1.53	0.00124	-2.11	5.66e-07	-2.57	5.76e-09	-2.04	1.03e-06	13	12.23
Mm.286407	Sox9	SRY-box containing gene 9	3.51	1.24e-09	1.67	0.000591	1.6	0.00169	2.44	1.14e-07	4.48	9.22e-13	14	13.7
Mm.103439	Gprc5b	G protein-coupled receptor, family C, group 5, member B	2.3	4.79e-06	1.62	0.00141	1.71	0.000439	2.09	4.63e-06	4.61	1.08e-12	14	12.33
Mm.478332			2.91	8.98e-08	1.7	0.000727	1.91	6.81e-05	2.53	1.29e-07	2.9	8.13e-09	14	11.95
Mm.27308	Arf6	ADP-ribosylation factor 6	2.22	8.2e-06	1.92	3.82e-05	2	1.45e-05	2.41	2.05e-07	2.56	5.76e-08	14	11.11
Mm.476015			2.46	7.93e-09	1.77	8.35e-06	1.99	2.74e-07	2.3	5.05e-09	2.42	1.29e-09	14	10.94
Mm.287810	Ipo13	Importin 13	2.23	7.31e-12	1.9	1.09e-10	1.93	5.71e-11	2.15	1.56e-12	2.7	1.81e-15	14	10.91
Mm.398072	Mus musculus	Transcribed locus	2.35	7.04e-07	1.81	3e-05	1.94	8.04e-06	2.4	3.32e-08	2.25	1.5e-07	14	10.75
Mm.260786	Lrrc41	Leucine rich repeat containing 41	2.55	7.53e-14	1.69	5.61e-09	1.94	2.57e-11	2.17	7.57e-13	2.36	2.87e-14	14	10.71
Mm.404772	Mus musculus	Transcribed locus	2	0.00182	1.93	0.000957	1.71	0.00649	2.19	0.000124	2.85	1.42e-06	14	10.68
Mm.323	Pdcd2	Programmed cell death 2	2.36	9.86e-14	1.86	2.11e-11	1.94	2.99e-12	2.13	1.31e-13	2.24	2.18e-14	14	10.53
Mm.203921	Otub1	OTU domain, ubiquitin aldehyde binding 1	2.08	1.36e-10	2	2.75e-11	2	2.35e-11	2.06	7.62e-12	2.21	8.52e-13	14	10.35
Mm.24684	Fosl2	Fos-like antigen 2	2.07	7.57e-10	1.82	6.76e-09	1.79	1.33e-08	2.33	1.53e-12	2.3	3.3e-12	14	10.31
Mm.24021	Blvrb	Biliverdin reductase B (flavin reductase (NADPH))	2.21	2.08e-05	1.63	0.00215	1.32	0.0827	2.13	8.48e-06	2.76	3.97e-08	14	10.05
Mm.29192	Mus musculus	Transcribed locus	2.24	7.85e-09	1.86	1.64e-07	2	1.64e-08	2.26	3.67e-10	1.8	4.46e-07	15	10.16
Mm.157313	Mafk	V-maf musculoaponeurotic fibrosarcoma oncogene family, protein K (avian)	2.18	1.43e-08	1.93	4.03e-08	1.96	2.6e-08	2.09	4.04e-09	1.82	3.03e-07	15	9.98
Mm.479186			2.27	4.16e-11	1.9	6.68e-10	1.83	2.29e-09	2.17	8.28e-12	1.74	1.96e-08	15	9.91
Mm.475646			2.07	7.21e-07	1.75	7.33e-06	1.76	6.65e-06	2.13	2.8e-08	1.87	1.06e-06	15	9.58
Mm.641	Atf4	Activating transcription factor 4	2.23	2.24e-14	1.63	2.92e-10	1.96	7.84e-14	2	3.4e-14	1.72	6.57e-11	15	9.54
Mm.218409	Tsc22d2	TSC22 domain family, member 2	2.22	0.000722	1.78	0.00574	1.5	0.0523	2	0.000944	1.31	0.179	15	8.81
Mm.338790	Srgn	Serglycin	2.79	0.000521	1.48	0.122	-1.08	0.796	-2.78	0.000154	-5.31	3.31e-07	16	13.44
Mm.30700	Clec1b	C-type lectin domain family 1, member b	2.53	2.75e-06	-1.43	0.018	-1.33	0.0551	-2.61	4.74e-08	-3.67	9.45e-11	16	11.57
Mm.328716	Cldn14	Claudin 14	2.06	3.68e-07	-1.36	0.00568	-1.79	2.05e-06	-2.78	2.85e-11	-3.13	2.05e-12	16	11.12
Mm.331842	Mfsd2a	Major facilitator superfamily domain containing 2A	3.25	0.000167	1.15	0.61	-1.49	0.127	-2.15	0.00374	-2.67	0.000326	16	10.71
Mm.105324	Rnf39	Ring finger protein 39	4.14	1.08e-17	1.77	3.51e-09	1.62	1.28e-07	1.99	4.12e-11	2.6	8.11e-15	17	12.12
Mm.29627	Wdr74	WD repeat domain 74	3.11	2.88e-10	1.89	4.03e-06	1.8	1.53e-05	1.75	3.28e-05	2.09	3.14e-07	17	10.64
Mm.390048	Upf1	UPF1 regulator of nonsense transcripts homolog (yeast)	2.71	8.9e-10	1.87	1.03e-06	1.76	6.54e-06	1.88	8.31e-07	2.3	3.27e-09	17	10.52
Mm.440548	Snx16	Sorting nexin 16	2.57	1.28e-09	1.89	3.34e-07	1.71	9.06e-06	1.87	5.42e-07	2.45	2.43e-10	17	10.49
Mm.29807	Uchl1	Ubiquitin carboxy-terminal hydrolase L1	2.09	1.22e-06	1.29	0.0227	1.2	0.109	1.11	0.379	4.75	4.95e-15	17	10.44
Mm.34183	Bod1	Biorientation of chromosomes in cell division 1	2.05	4.07e-11	1.99	4.46e-12	1.93	1.75e-11	1.92	1.86e-11	2.32	2.09e-14	17	10.21
Mm.207354	Abcb1a	ATP-binding cassette, sub-family B (MDR/TAP), member 1A	2.07	0.000106	1.63	0.00242	1.79	0.000441	1.94	7.27e-05	2.6	2.01e-07	17	10.03
Mm.478279	Bri3	brain protein I3	2.31	1.19e-11	1.65	7.55e-08	1.92	1.79e-10	1.9	3.96e-10	2.25	1.11e-12	17	10.03
Mm.272264	Stx3	Syntaxin 3	2.93	5.8e-16	1.97	3.34e-12	1.58	4.05e-08	1.51	2.71e-07	2.02	1.39e-12	17	10.01
Mm.212066	Abi2	Abl-interactor 2	2.2	0.000133	1.47	0.0233	1.49	0.0227	1.94	0.000211	2.85	1.49e-07	17	9.95
Mm.284480	Tpra1	Transmembrane protein, adipocyte asscociated 1	2.35	5.45e-08	1.77	1.05e-05	1.86	2.49e-06	1.96	5.4e-07	2	3.32e-07	17	9.94
Mm.396102	Gbe1	Glucan (1,4-alpha-), branching enzyme 1	2.63	3.88e-09	1.55	0.000401	1.44	0.0028	1.99	2.95e-07	2.33	5.69e-09	17	9.94
Mm.98	Psmb6	Proteasome (prosome, macropain) subunit, beta type 6	2.13	1.03e-11	1.88	3.04e-11	1.9	1.97e-11	1.79	2.16e-10	2	4.18e-12	17	9.7
Mm.383824	2310011J03Rik	RIKEN cDNA 2310011J03 gene	2.02	7.38e-09	1.91	3.22e-09	1.83	1.71e-08	1.83	1.36e-08	2.07	2.12e-10	17	9.66
Mm.312893	Ctdp1	CTD (carboxy-terminal domain, RNA polymerase II, polypeptide A) phosphatase, subunit 1	2.25	6.81e-07	1.82	1.56e-05	1.52	0.00158	1.76	3.51e-05	2.09	4.04e-07	17	9.44
Mm.7142	Mbd3	Methyl-CpG binding domain protein 3	2.48	6.21e-10	1.85	2.47e-07	1.59	3.64e-05	1.52	0.000127	2	2.05e-08	17	9.44
Mm.3819	Col12a1	Collagen, type XII, alpha 1	2.23	2.29e-05	1.45	0.0192	1.6	0.00391	1.79	0.000399	2.3	2.46e-06	17	9.37
Mm.41877	Slc25a33	Solute carrier family 25, member 33	2.21	1.37e-06	1.43	0.00724	1.51	0.00221	1.5	0.00247	2.04	1.41e-06	17	8.69
Mm.14173	Orm2	Orosomucoid 2	2.88	5.16e-05	1.61	0.0292	1.07	0.8	-1.56	0.0506	-6.44	1.68e-09	18	13.56
Mm.1536	Mt4	Metallothionein 4	70.65	6.7e-19	1.85	0.00432	1.46	0.0781	1.1	0.657	1.14	0.556	19	76.2
Mm.10026	Cidec	Cell death-inducing DFFA-like effector c	9.12	1.1e-11	1.41	0.0892	1.22	0.334	1.11	0.628	1.24	0.287	19	14.1
Mm.2024	Btc	Betacellulin, epidermal growth factor family member	4.87	3.24e-14	1.95	7.83e-07	1.69	3.93e-05	1.41	0.00441	1.45	0.00239	19	11.37
Mm.431316	Defb1	Defensin beta 1	4.5	3.22e-08	-1.36	0.141	-1.73	0.00858	-1.95	0.00161	-1.71	0.00953	19	11.25
Mm.24454	1700019G17Rik	RIKEN cDNA 1700019G17 gene	5.38	6.97e-10	1.35	0.114	1.2	0.355	1.32	0.145	1.89	0.00107	19	11.14
Mm.34612	Eif2b3	Eukaryotic translation initiation factor 2B, subunit 3	3.08	7.02e-14	1.93	2.7e-09	1.82	2.38e-08	1.88	7.01e-09	1.98	1.36e-09	19	10.69
Mm.383251	Armc6	Armadillo repeat containing 6	3.52	1.25e-15	1.89	6.74e-10	1.75	1.35e-08	1.62	2.23e-07	1.69	4.77e-08	19	10.47
Mm.341574	Ccl7	Chemokine (C-C motif) ligand 7	4.08	1.38e-10	1.22	0.168	1.58	0.00228	1.38	0.0259	1.99	1.46e-05	19	10.25
Mm.4979	Cxcl2	Chemokine (C-X-C motif) ligand 2	5.18	2.4e-09	1.46	0.0538	1.02	0.941	-1.01	0.961	1.56	0.0222	19	10.23
Mm.275720	Trmt1	TRM1 tRNA methyltransferase 1 homolog (S. cerevisiae)	2.77	8.78e-11	1.99	3.32e-08	1.69	5.32e-06	1.78	9.63e-07	2	2.78e-08	19	10.23
Mm.334561	Naf1	Nuclear assembly factor 1 homolog (S. cerevisiae)	3.28	7.4e-10	1.91	7.32e-06	1.55	0.00148	1.79	4.37e-05	1.67	0.000277	19	10.2
Mm.477788			3.31	2.75e-15	1.9	5.18e-10	1.66	9.66e-08	1.8	4.57e-09	1.52	3.42e-06	19	10.19
Mm.291854	Plekhg3	Pleckstrin homology domain containing, family G (with RhoGef domain) member 3	2.78	6.94e-14	1.84	7.44e-10	1.69	2.17e-08	1.93	1.13e-10	1.9	2.41e-10	19	10.14
Mm.877	Cxcl10	Chemokine (C-X-C motif) ligand 10	5.24	3.51e-09	1.21	0.332	-1.13	0.552	-1.5	0.0351	-1.03	0.886	19	10.11
Mm.74208	Pphln1	Periphilin 1	2.48	1.95e-12	1.97	1.57e-10	1.89	5.77e-10	1.98	8.28e-11	1.74	1.29e-08	19	10.06
Mm.28597	Gpr172b	G protein-coupled receptor 172B	2.46	4.31e-12	1.86	1.44e-09	1.81	3.67e-09	1.87	1.09e-09	1.98	1.77e-10	19	9.98
Mm.334789	Nip7	Nuclear import 7 homolog (S. cerevisiae)	2.62	1.06e-13	1.96	6.33e-11	1.79	2.12e-09	1.69	2.36e-08	1.87	4.73e-10	19	9.93
Mm.2930	Ppan	Peter pan homolog (Drosophila)	2.82	4.01e-10	1.89	9.85e-07	1.63	8.22e-05	1.72	2.04e-05	1.81	3.48e-06	19	9.87
Mm.4896	Polr2j	Polymerase (RNA) II (DNA directed) polypeptide J	2.34	1.73e-16	1.97	3.13e-15	1.85	3.99e-14	1.78	2.92e-13	1.92	1.04e-14	19	9.86
Mm.274011	B4galt3	UDP-Gal:betaGlcNAc beta 1,4-galactosyltransferase, polypeptide 3	2.45	5.53e-12	1.97	2.8e-10	2	1.91e-10	1.88	1.54e-09	1.55	3.16e-06	19	9.85
Mm.445922	Mus musculus	Transcribed locus	3.06	2.93e-06	1.97	0.000527	1.79	0.00284	1.51	0.0335	1.51	0.0299	19	9.84
Mm.244536	Cops7a	COP9 (constitutive photomorphogenic) homolog, subunit 7a (Arabidopsis thaliana)	2.26	3.77e-16	1.94	3.27e-15	1.87	1.42e-14	1.89	9.51e-15	1.86	1.94e-14	19	9.82
Mm.5915	Dph5	DPH5 homolog (S. cerevisiae)	3.47	7.04e-15	1.89	5.92e-09	1.49	3.99e-05	1.51	1.79e-05	1.37	0.000745	19	9.73
Mm.21814	Tspan9	Tetraspanin 9	2.06	1.03e-12	1.93	3.04e-13	1.99	8.06e-14	1.96	1.39e-13	1.77	1.2e-11	19	9.71
Mm.4370	Fam50a	Family with sequence similarity 50, member A	2.22	1.57e-09	1.96	5.15e-09	1.89	1.2e-08	1.87	2.48e-08	1.74	2.49e-07	19	9.68
Mm.80970	Churc1	Churchill domain containing 1	2.14	8.38e-12	1.92	1.55e-11	1.98	5.91e-12	1.86	7.55e-11	1.73	1.48e-09	19	9.63
Mm.157534	Prpf38a	PRP38 pre-mRNA processing factor 38 (yeast) domain containing A	2.08	2.07e-08	1.95	1.13e-08	1.89	3.41e-08	1.85	8.77e-08	1.83	9.85e-08	19	9.6
Mm.262480	Chmp4b	Chromatin modifying protein 4B	2.02	5.67e-12	1.73	7.6e-11	1.94	6.82e-13	1.96	3.84e-13	1.89	2.13e-12	19	9.54
Mm.287178	Prps1	Phosphoribosyl pyrophosphate synthetase 1	2.92	2.52e-10	1.89	5.89e-07	1.59	0.000103	1.51	0.000456	1.63	5.73e-05	19	9.54
Mm.18347	Psmd7	Proteasome (prosome, macropain) 26S subunit, non-ATPase, 7	2.13	3.38e-12	1.88	1.45e-11	1.82	3.98e-11	1.89	8.61e-12	1.81	7.2e-11	19	9.53
Mm.41803	Drg2	Developmentally regulated GTP binding protein 2	2.24	2.13e-10	1.97	3.92e-10	1.79	1.57e-08	1.69	1.27e-07	1.83	6.26e-09	19	9.52
Mm.686	Actc1	Actin, alpha, cardiac muscle 1	3.62	1.91e-11	1.57	0.00021	1.54	0.000392	1.38	0.00561	1.41	0.00342	19	9.52
Mm.472101	Bysl	Bystin-like	2.68	1.16e-12	2	2.78e-10	1.74	2.5e-08	1.53	3.12e-06	1.53	4.16e-06	19	9.48
Mm.287740	Mfsd5	Major facilitator superfamily domain containing 5	2.52	3.33e-14	1.86	8.01e-11	1.74	7.39e-10	1.6	3.91e-08	1.75	5.27e-10	19	9.47
Mm.324371	Large	Like-glycosyltransferase	2.01	7.64e-11	1.86	7.69e-11	1.81	2.5e-10	1.9	3.61e-11	1.88	5.62e-11	19	9.46
Mm.45151	Snrpd3	Small nuclear ribonucleoprotein D3	2.21	1.96e-09	1.91	1.2e-08	1.75	2.53e-07	1.86	3.17e-08	1.72	6.64e-07	19	9.45
Mm.259078	Polr1b	Polymerase (RNA) I polypeptide B	2.62	1.4e-08	2	5.36e-07	1.62	0.000157	1.32	0.0235	1.88	2.42e-06	19	9.44
Mm.34330	Nnat	Neuronatin	2.69	6.64e-12	1.65	1.28e-06	1.63	1.99e-06	1.86	1.49e-08	1.6	3.84e-06	19	9.43
Mm.379350	Utp18	UTP18, small subunit (SSU) processome component, homolog (yeast)	2.51	2.15e-09	1.63	2.79e-05	1.75	3.39e-06	1.78	1.77e-06	1.76	2.62e-06	19	9.43
Mm.280920	Rnf25	Ring finger protein 25	2.04	1.43e-07	1.89	1.36e-07	1.81	4.9e-07	1.8	7.28e-07	1.86	2.72e-07	19	9.4
Mm.37577	Mbtps2	Membrane-bound transcription factor peptidase, site 2	2.08	1.56e-05	1.66	0.000465	1.95	1.11e-05	1.97	8.68e-06	1.73	0.000184	19	9.39
Mm.257482	Aatf	Apoptosis antagonizing transcription factor	2.43	3.46e-13	1.51	8.22e-07	1.62	2.97e-08	1.9	5.28e-11	1.92	4.02e-11	19	9.38
Mm.29681	Lrrc42	Leucine rich repeat containing 42	2.13	6.96e-08	1.83	5.95e-07	1.8	1.13e-06	1.79	1.31e-06	1.82	7.48e-07	19	9.37
Mm.341352	2010109K11Rik	RIKEN cDNA 2010109K11 gene	3.9	3.99e-14	1.61	1.8e-05	1.28	0.016	1.23	0.0398	1.35	0.00408	19	9.37
Mm.304899	Gstcd	Glutathione S-transferase, C-terminal domain containing	2.35	5.34e-10	1.78	1.12e-07	1.73	2.86e-07	1.9	1.13e-08	1.59	7.26e-06	19	9.35
Mm.29945	Edf1	Endothelial differentiation-related factor 1	2.16	7.29e-07	1.95	1.18e-06	1.83	6.57e-06	1.66	9.22e-05	1.65	0.000107	19	9.25
Mm.424688	Mus musculus	Transcribed locus	2.09	2.61e-05	1.91	2.34e-05	1.84	6.64e-05	1.89	2.83e-05	1.52	0.00368	19	9.25
Mm.6803	Hspbp1	HSPA (heat shock 70kDa) binding protein, cytoplasmic cochaperone 1	2.16	9.21e-09	1.96	8.87e-09	1.86	5.26e-08	1.59	9.75e-06	1.68	1.8e-06	19	9.25
Mm.21281	Rnf4	Ring finger protein 4	2.16	7.96e-15	1.84	1.07e-13	1.81	1.96e-13	1.84	1.02e-13	1.59	1.51e-10	19	9.24
Mm.27431	Traf3	TNF receptor-associated factor 3	2.22	8.35e-11	1.94	3.75e-10	1.75	1.87e-08	1.79	7.34e-09	1.52	4.41e-06	19	9.22
Mm.270091	Mettl2	Methyltransferase like 2	2.4	1.96e-09	1.44	0.00074	1.67	7.44e-06	1.72	2.76e-06	1.98	3.63e-08	19	9.21
Mm.10193	Grk6	G protein-coupled receptor kinase 6	3.02	1.09e-16	1.91	4.12e-12	1.45	1.04e-06	1.34	5.58e-05	1.48	4.32e-07	19	9.2
Mm.21613	Ptk2b	PTK2 protein tyrosine kinase 2 beta	2.15	2.53e-09	1.51	1.5e-05	1.65	6.21e-07	1.93	2.06e-09	1.96	1.13e-09	19	9.2
Mm.275158	Naa38	N(alpha)-acetyltransferase 38, NatC auxiliary subunit	2.46	4.47e-13	1.96	5.54e-11	1.68	1.95e-08	1.57	3.02e-07	1.52	1.41e-06	19	9.19
Mm.276058	2010007H12Rik	RIKEN cDNA 2010007H12 gene	2.18	6.46e-10	1.62	1.36e-06	1.71	1.89e-07	1.72	1.74e-07	1.96	1.77e-09	19	9.19
Mm.167868	Tom1l1	Target of myb1-like 1 (chicken)	2.15	8.07e-10	1.82	1.24e-08	1.86	5.97e-09	1.82	1.21e-08	1.5	1.52e-05	19	9.15
Mm.288669	Bzw2	Basic leucine zipper and W2 domains 2	2.14	3.5e-12	1.95	5.36e-12	1.64	5.56e-09	1.63	7.88e-09	1.78	1.89e-10	19	9.14
Mm.29814	Trappc4	Trafficking protein particle complex 4	2.15	2.64e-12	1.81	7.93e-11	1.72	5.45e-10	1.73	5.73e-10	1.71	7.87e-10	19	9.12
Mm.41555	Rab28	RAB28, member RAS oncogene family	2.43	4.79e-14	1.81	4.47e-11	1.72	4.47e-10	1.55	4.39e-08	1.57	3.06e-08	19	9.08
Mm.46029	Gpatch4	G patch domain containing 4	2.39	9.25e-13	1.87	1.36e-10	1.46	4.49e-06	1.62	4.98e-08	1.74	2.47e-09	19	9.08
Mm.177502	Ppme1	Protein phosphatase methylesterase 1	2.29	1.64e-13	1.64	2.13e-09	1.67	1.21e-09	1.75	1.24e-10	1.72	2.41e-10	19	9.07
Mm.1421	Adamts1	A disintegrin-like and metallopeptidase (reprolysin type) with thrombospondin type 1 motif, 1	2.57	1.04e-06	1.75	0.000518	1.36	0.0504	1.63	0.002	1.74	0.000579	19	9.05
Mm.30057	Mrps26	Mitochondrial ribosomal protein S26	2.02	1.67e-08	1.79	5.08e-08	1.68	5.85e-07	1.68	4.75e-07	1.87	1.37e-08	19	9.04
Mm.7091	Ssr2	Signal sequence receptor, beta	2.18	1.54e-11	1.98	2.05e-11	1.99	2.17e-11	1.61	9.49e-08	1.27	0.00196	19	9.03
Mm.275489	Slc7a1	Solute carrier family 7 (cationic amino acid transporter, y+ system), member 1	2.01	6.55e-11	1.66	8.11e-09	1.65	1.07e-08	1.9	3.47e-11	1.8	3.38e-10	19	9.02
Mm.102168	Ccdc122	Coiled-coil domain containing 122	2.18	2.02e-08	1.42	0.000982	1.8	6.81e-07	1.88	1.69e-07	1.73	1.79e-06	19	9.01
Mm.30099	Clptm1l	CLPTM1-like	2.16	7.22e-14	1.99	6.81e-14	1.77	8.73e-12	1.64	2.98e-10	1.45	1.98e-07	19	9.01
Mm.45744	Isg20l2	Interferon stimulated exonuclease gene 20-like 2	2.3	2.18e-08	1.8	1.33e-06	1.65	1.67e-05	1.65	1.81e-05	1.61	5.46e-05	19	9.01
Mm.176243	Lce1d	Late cornified envelope 1D	3.47	7.1e-06	1.62	0.0221	1.35	0.175	1.44	0.0881	1.12	0.62	19	9
Mm.103427	Pcid2	PCI domain containing 2	2.08	1.66e-07	1.82	6.16e-07	1.68	8.05e-06	1.72	3.57e-06	1.69	8.35e-06	19	8.99
Mm.11112	Spns1	Spinster homolog 1 (Drosophila)	2.06	4.32e-10	1.92	2.85e-10	1.64	1.5e-07	1.6	3.35e-07	1.77	8.94e-09	19	8.99
Mm.3117	Phlda1	Pleckstrin homology-like domain, family A, member 1	2.53	0.000138	1.85	0.0025	1.59	0.0225	1.85	0.00254	-1.17	0.467	19	8.99
Mm.62982	Dcbld1	Discoidin, CUB and LCCL domain containing 1	2.07	1.76e-09	1.87	2.91e-09	1.87	2.9e-09	1.68	1.89e-07	1.5	1.39e-05	19	8.99
Mm.379278	Eif3m	Eukaryotic translation initiation factor 3, subunit M	2.28	2.82e-16	1.53	3.1e-10	1.61	1.7e-11	1.63	8.48e-12	1.93	3.83e-15	19	8.98
Mm.466670	Rnf126	Ring finger protein 126	2.2	1.34e-12	1.85	3.13e-11	1.71	6.41e-10	1.55	6.08e-08	1.66	2.71e-09	19	8.97
Mm.41513	Klf16	Kruppel-like factor 16	2.36	1.04e-07	1.66	5.94e-05	1.7	4.07e-05	1.58	0.000241	1.67	5.64e-05	19	8.97
Mm.218473	Serinc3	Serine incorporator 3	2.38	2.02e-08	1.86	1.66e-06	1.7	2.17e-05	1.56	0.000252	1.46	0.00157	19	8.96
Mm.341608	Rffl	Ring finger and FYVE like domain containing protein	2.7	5.54e-15	1.71	1.11e-09	1.61	1.48e-08	1.62	1.08e-08	1.32	0.000173	19	8.96
Mm.46182	Cda	Cytidine deaminase	2.75	1.36e-08	1.65	0.000292	1.58	0.000857	1.47	0.0036	1.51	0.00235	19	8.96
Mm.200792	Tnfrsf21	Tumor necrosis factor receptor superfamily, member 21	2.1	2.87e-09	1.68	3.54e-07	1.73	1.61e-07	1.71	2e-07	1.74	1.33e-07	19	8.96
Mm.28221	Utp15	UTP15, U3 small nucleolar ribonucleoprotein, homolog (yeast)	2.22	7.87e-11	1.82	2.63e-09	1.58	6.13e-07	1.68	5.18e-08	1.64	1.85e-07	19	8.94
Mm.235663	Xpo6	Exportin 6	2.05	7.52e-08	1.97	2.34e-08	1.61	1.27e-05	1.73	1.44e-06	1.57	3.51e-05	19	8.93
Mm.41678	Ctdnep1	Dullard homolog (Xenopus laevis)	2.07	2.85e-08	1.85	1.1e-07	1.62	8.89e-06	1.65	6.85e-06	1.74	9.59e-07	19	8.93
Mm.479203			2.02	5e-09	1.8	1.75e-08	1.75	4.91e-08	1.73	7.67e-08	1.61	1.32e-06	19	8.91
Mm.18494	Map2k3	Mitogen-activated protein kinase kinase 3	2.96	4.01e-13	1.96	1.35e-09	1.44	8.26e-05	1.35	0.00088	1.2	0.0324	19	8.91
Mm.39265	0610010K14Rik	RIKEN cDNA 0610010K14 gene	2.46	7.37e-07	1.62	0.000897	1.73	0.000186	1.5	0.00447	1.59	0.00143	19	8.9
Mm.227183	Eif4e2	Eukaryotic translation initiation factor 4E member 2	2.09	3.43e-17	1.91	1.52e-17	1.83	9.9e-17	1.63	3.78e-14	1.43	1.29e-10	19	8.89
Mm.13886	Eif1	Eukaryotic translation initiation factor 1	2.16	2.43e-14	1.54	3.25e-09	1.6	3.46e-10	1.69	2.16e-11	1.86	5.57e-13	19	8.85
Mm.52043	Mus musculus	Transcribed locus, strongly similar to NP_001078859.1 dual specificity protein phosphatase 5 [Mus musculus]	3.26	4.3e-13	1.66	1.49e-06	1.43	0.00023	1.45	0.000151	1.05	0.586	19	8.85
Mm.53469	Ube2cbp	Ubiquitin-conjugating enzyme E2C binding protein	2.24	6.35e-10	1.96	2.63e-09	1.61	2.41e-06	1.52	1.76e-05	1.5	2.79e-05	19	8.83
Mm.436864	2810004N23Rik	RIKEN cDNA 2810004N23 gene	2.22	1.04e-13	1.83	3e-12	1.68	1.14e-10	1.62	5e-10	1.44	2.48e-07	19	8.79
Mm.29810	Ddx56	DEAD (Asp-Glu-Ala-Asp) box polypeptide 56	2.48	1.84e-11	1.73	8.9e-08	1.62	1.06e-06	1.47	4.2e-05	1.48	3.14e-05	19	8.78
Mm.235081	Bid	BH3 interacting domain death agonist	2.36	4.98e-10	1.6	7.7e-06	1.6	7.6e-06	1.58	1.11e-05	1.63	3.96e-06	19	8.77
Mm.251593	Mettl1	Methyltransferase like 1	2.81	8.52e-14	1.68	5.17e-08	1.54	1.41e-06	1.39	0.0001	1.35	0.000367	19	8.77
Mm.27098	Snx8	Sorting nexin 8	2.32	5.3e-10	1.8	4.17e-08	1.57	4.21e-06	1.51	2.03e-05	1.57	5.76e-06	19	8.77
Mm.289150	Mina	Myc induced nuclear antigen	2.3	1.48e-09	1.8	1.55e-07	1.69	1.21e-06	1.6	8.19e-06	1.38	0.00127	19	8.77
Mm.21826	Timm10	Translocase of inner mitochondrial membrane 10 homolog (yeast)	2.53	2.04e-14	1.72	9.36e-10	1.56	6.43e-08	1.45	1.73e-06	1.5	6e-07	19	8.76
Mm.28753	Eif1b	Eukaryotic translation initiation factor 1B	2.47	8.83e-12	1.63	4.51e-07	1.51	1.31e-05	1.48	1.94e-05	1.65	4.59e-07	19	8.74
Mm.3863	Por	P450 (cytochrome) oxidoreductase	3.31	3.85e-11	1.66	5.54e-05	1.13	0.332	1.24	0.0681	1.4	0.00509	19	8.74
Mm.3506	Arg2	Arginase type II	4.57	3.83e-08	1.05	0.815	1.01	0.981	-1.08	0.711	-1.02	0.938	19	8.73
Mm.153911	Lcp1	Lymphocyte cytosolic protein 1	3.31	2.03e-10	1.39	0.0102	-1.1	0.482	-1.39	0.00905	-1.5	0.00176	19	8.69
Mm.273360	Sgms2	Sphingomyelin synthase 2	2.42	9.12e-06	1.54	0.008	1.46	0.0198	1.78	0.000557	1.49	0.0139	19	8.69
Mm.477724			2.39	1.86e-05	1.48	0.0189	1.4	0.0481	1.67	0.00263	1.74	0.00155	19	8.68
Mm.290242	Pop7	Processing of precursor 7, ribonuclease P family, (S. cerevisiae)	2.22	4.65e-09	1.72	9.92e-07	1.61	9.5e-06	1.55	2.85e-05	1.54	3.74e-05	19	8.64
Mm.436579	Qtrt1	Queuine tRNA-ribosyltransferase 1	2.2	3.16e-09	1.61	8.05e-06	1.65	3.75e-06	1.49	0.000101	1.66	2.51e-06	19	8.61
Mm.30963	Itpkc	Inositol 1,4,5-trisphosphate 3-kinase C	2.49	2.01e-07	1.53	0.00191	1.5	0.00304	1.42	0.00921	1.67	0.00025	19	8.61
Mm.19169	Txnl1	Thioredoxin-like 1	2	3.23e-13	1.41	3.41e-07	1.53	3.68e-09	1.8	1.11e-12	1.86	3.68e-13	19	8.6
Mm.292111	Lpin3	Lipin 3	2.12	4.44e-07	1.77	5.8e-06	1.77	6.78e-06	1.52	0.000408	1.4	0.00366	19	8.58
Mm.11480	Rpf2	Ribosome production factor 2 homolog (S. cerevisiae)	2.32	9.77e-08	1.47	0.00175	1.49	0.00143	1.52	0.000686	1.77	1.19e-05	19	8.57
Mm.178115	Carm1	Coactivator-associated arginine methyltransferase 1	2.08	1.88e-09	1.77	2.57e-08	1.62	6.68e-07	1.62	5.94e-07	1.48	2.9e-05	19	8.57
Mm.260162	B230312A22Rik	RIKEN cDNA B230312A22 gene	2.15	1.72e-10	1.9	5.94e-10	1.6	4.3e-07	1.59	6.29e-07	1.32	0.000923	19	8.56
Mm.46744	Cno	Cappuccino	2.16	5.78e-12	1.85	2.69e-11	1.63	6.15e-09	1.49	3.85e-07	1.43	3.68e-06	19	8.56
Mm.292834	Pard6b	Par-6 (partitioning defective 6) homolog beta (C. elegans)	2.63	5.36e-08	1.75	7.41e-05	1.38	0.0164	1.52	0.00198	1.28	0.058	19	8.56
Mm.219946	Smyd5	SET and MYND domain containing 5	2.28	8.76e-12	1.8	1.46e-09	1.55	5.67e-07	1.42	2.21e-05	1.5	2.69e-06	19	8.55
Mm.289841	Rrp15	Ribosomal RNA processing 15 homolog (S. cerevisiae)	2.59	7.42e-13	1.65	6.39e-08	1.48	5.53e-06	1.39	8.49e-05	1.44	2.42e-05	19	8.55
Mm.280311	Mki67ip	Mki67 (FHA domain) interacting nucleolar phosphoprotein	2.23	2.11e-08	1.69	7.81e-06	1.51	0.000264	1.6	4.05e-05	1.52	0.000227	19	8.55
Mm.284503	Cds2	CDP-diacylglycerol synthase (phosphatidate cytidylyltransferase) 2	2.09	5.11e-13	1.69	7.27e-11	1.53	7.76e-09	1.67	7.1e-11	1.57	2.25e-09	19	8.55
Mm.274001	Gpn2	GPN-loop GTPase 2	2.18	3.67e-11	1.91	1.68e-10	1.64	7.31e-08	1.42	2.89e-05	1.39	7.63e-05	19	8.54
Mm.280254	Abhd5	Abhydrolase domain containing 5	2.09	4e-09	1.68	5.45e-07	1.62	1.94e-06	1.51	2.46e-05	1.62	2.26e-06	19	8.52
Mm.30049	C1qbp	Complement component 1, q subcomponent binding protein	2.24	8.48e-17	1.79	2.12e-14	1.61	4.47e-12	1.49	3.73e-10	1.38	4.56e-08	19	8.51
Mm.12194	Psmd3	Proteasome (prosome, macropain) 26S subunit, non-ATPase, 3	2.26	2.64e-14	1.68	6.56e-11	1.54	4.9e-09	1.53	7.07e-09	1.5	3.26e-08	19	8.51
Mm.29482	Cldnd1	Claudin domain containing 1	3.02	7.12e-12	1.75	1.5e-06	1.33	0.00594	1.4	0.00137	1.01	0.922	19	8.51
Mm.254144	Adrbk1	Adrenergic receptor kinase, beta 1	2.14	7.41e-12	1.83	8.01e-11	1.62	1.26e-08	1.46	1.25e-06	1.43	3.79e-06	19	8.48
Mm.289795	Ubap1	Ubiquitin-associated protein 1	2.13	3.96e-09	1.72	3.08e-07	1.52	2.53e-05	1.55	1.37e-05	1.54	1.81e-05	19	8.46
Mm.45374	1110004E09Rik	RIKEN cDNA 1110004E09 gene	2.14	3.29e-12	1.84	4.41e-11	1.57	5.91e-08	1.46	1.21e-06	1.44	2.94e-06	19	8.45
Mm.35605	Cdh1	Cadherin 1	3.02	7.31e-08	1.65	0.00149	1.39	0.0347	1.3	0.0931	-1.09	0.598	19	8.45
Mm.247946	Gale	Galactose-4-epimerase, UDP	2.24	4.53e-09	1.76	4.4e-07	1.58	1.63e-05	-1.04	0.691	-1.78	2.81e-07	19	8.4
Mm.259907	Mrpl22	Mitochondrial ribosomal protein L22	2.15	5.71e-11	1.8	2.99e-09	1.64	1.37e-07	1.43	3.64e-05	1.37	0.000225	19	8.39
Mm.26237	Cry1	Cryptochrome 1 (photolyase-like)	3.4	1.15e-08	1.55	0.00461	1.02	0.894	-1.08	0.64	-1.31	0.079	19	8.36
Mm.288682	Mus musculus	Transcribed locus	2.12	5.16e-05	1.65	0.00169	1.69	0.000941	1.51	0.00744	1.39	0.0297	19	8.36
Mm.248163	Mrpl52	Mitochondrial ribosomal protein L52	2.05	1.14e-09	1.83	4.1e-09	1.62	4.22e-07	1.46	2.21e-05	1.39	0.000184	19	8.35
Mm.2053	Jagn1	Jagunal homolog 1 (Drosophila)	2.28	2.43e-10	1.74	9.98e-08	1.4	0.000267	1.42	0.000187	1.48	5.35e-05	19	8.32
Mm.28291	Rsl1d1	Ribosomal L1 domain containing 1	2.24	3.72e-11	1.65	9.07e-08	1.5	4.79e-06	1.54	1.5e-06	1.39	0.000121	19	8.32
Mm.28347	Nadk	NAD kinase	2.14	3.17e-12	1.99	1.93e-12	1.54	9.84e-08	1.3	0.000293	1.33	0.000101	19	8.3
Mm.44179	Ddx31	DEAD/H (Asp-Glu-Ala-Asp/His) box polypeptide 31	2.2	7.2e-13	1.69	7.67e-10	1.53	6.95e-08	1.44	1.1e-06	1.43	2.43e-06	19	8.29
Mm.149954	Hip1r	Huntingtin interacting protein 1 related	2.21	1.09e-16	1.71	1.16e-13	1.57	8.66e-12	1.44	1.34e-09	1.32	4.16e-07	19	8.25
Mm.236513	Pcbp2	Poly(rC) binding protein 2	2	6.57e-14	1.54	3.13e-10	1.55	2.15e-10	1.58	7.56e-11	1.57	1.43e-10	19	8.24
Mm.248606	Arhgef3	Rho guanine nucleotide exchange factor (GEF) 3	2.34	3.27e-06	1.68	0.000455	1.51	0.00516	1.24	0.135	1.47	0.00852	19	8.24
Mm.276715	Fgfr4	Fibroblast growth factor receptor 4	2.58	1.19e-11	-1.32	0.00153	-1.55	4.88e-06	-1.59	1.76e-06	-1.2	0.041	19	8.24
Mm.250358	Padi4	Peptidyl arginine deiminase, type IV	3.88	4.01e-10	1.16	0.261	1.08	0.568	1.04	0.791	-1.03	0.821	19	8.19
Mm.117581	Ltv1	LTV1 homolog (S. cerevisiae)	2.51	2.07e-11	1.6	2.42e-06	1.35	0.00132	1.35	0.00102	1.38	0.000556	19	8.19
Mm.41479	Plekhj1	Pleckstrin homology domain containing, family J member 1	2.09	5.16e-08	1.71	1.65e-06	1.55	3.94e-05	1.39	0.00135	1.44	0.000438	19	8.18
Mm.3294	Ppp5c	Protein phosphatase 5, catalytic subunit	2.16	3.81e-12	1.68	2.46e-09	1.57	6.21e-08	1.33	0.000105	1.43	4.68e-06	19	8.17
Mm.389242	Ppp6c	Protein phosphatase 6, catalytic subunit	2.01	1.53e-07	1.81	8.43e-08	1.56	1.88e-05	1.48	0.000119	1.31	0.00639	19	8.17
Mm.305535	Cad	Carbamoyl-phosphate synthetase 2, aspartate transcarbamylase, and dihydroorotase	2.16	3.92e-11	1.77	2.01e-09	1.53	7.05e-07	1.31	0.000615	1.39	4.69e-05	19	8.16
Mm.254517	Mapk4	Mitogen-activated protein kinase 4	2.53	2.4e-09	1.82	8.46e-07	1.39	0.00322	1.18	0.118	1.23	0.0535	19	8.15
Mm.428905	1700017B05Rik	RIKEN cDNA 1700017B05 gene	2.28	5.59e-08	1.77	6.02e-06	1.41	0.00343	1.3	0.0249	1.38	0.00609	19	8.14
Mm.45558	Ifi35	Interferon-induced protein 35	2.14	2.92e-07	1.7	1.48e-05	1.58	0.000129	1.43	0.00186	1.29	0.0259	19	8.14
Mm.270681	Hsph1	Heat shock 105kDa/110kDa protein 1	2.11	1.57e-06	1.57	0.000518	1.46	0.00308	1.67	8.69e-05	1.31	0.0292	19	8.12
Mm.275788	Exosc3	Exosome component 3	2.42	2.59e-10	1.84	5.96e-08	1.48	0.000103	1.2	0.055	1.17	0.0944	19	8.11
Mm.289667	Imp4	IMP4, U3 small nucleolar ribonucleoprotein, homolog (yeast)	2.17	4.61e-11	1.81	1.77e-09	1.59	2.89e-07	1.33	0.000523	1.21	0.0152	19	8.11
Mm.4538	Lbr	Lamin B receptor	2.09	2.58e-07	1.68	1.31e-05	1.02	0.887	-1.42	0.00206	-1.89	1.09e-06	19	8.1
Mm.389966	Rab30	RAB30, member RAS oncogene family	2	5.58e-05	1.75	0.000167	1.55	0.00259	1.55	0.0023	1.24	0.131	19	8.09
Mm.172346	Tgfbr2	Transforming growth factor, beta receptor II	2.01	7.97e-09	1.8	1.93e-08	1.47	4.11e-05	1.36	0.000638	1.41	0.000179	19	8.05
Mm.101141	Rnf121	Ring finger protein 121	2.03	2.23e-10	1.83	5.95e-10	1.38	8.32e-05	1.35	0.0002	1.45	7.82e-06	19	8.04
Mm.628	Mlx	MAX-like protein X	2.68	8.1e-12	1.71	3.31e-07	1.26	0.0113	-1.1	0.31	-1.28	0.00861	19	8.03
Mm.67938	Cstf2	Cleavage stimulation factor, 3' pre-RNA subunit 2	2.04	1.32e-15	1.81	5.69e-15	1.53	2.89e-11	1.41	5.43e-09	1.24	3.61e-05	19	8.03
Mm.440291	Mcts2	Malignant T cell amplified sequence 2	2.19	9.03e-12	1.62	2.74e-08	1.5	1.18e-06	1.26	0.00227	1.44	7.09e-06	19	8.01
Mm.35353	Sip1	Survival of motor neuron protein interacting protein 1	2.08	1.5e-05	1.9	1.46e-05	1.45	0.00769	1.24	0.114	1.33	0.0368	19	8
Mm.103551	Tollip	Toll interacting protein	2.14	4.15e-11	1.66	3.11e-08	1.51	1.88e-06	1.4	4.28e-05	1.29	0.0012	19	8
Mm.3280	Twist1	Twist homolog 1 (Drosophila)	2.69	2.12e-08	1.67	0.000156	1.32	0.033	-1.16	0.248	-1.13	0.353	19	7.97
Mm.280231	Anxa7	Annexin A7	2.09	1.18e-13	1.52	2.99e-09	1.42	1.27e-07	1.46	2.42e-08	1.48	1.29e-08	19	7.97
Mm.95479	Oasl1	2'-5' oligoadenylate synthetase-like 1	2.58	1.36e-07	1.03	0.826	-1.12	0.409	-1.43	0.00762	-1.78	5.01e-05	19	7.94
Mm.25844	Glrx	Glutaredoxin	2.07	5.65e-06	1.68	0.000114	1.59	0.000598	1.16	0.27	1.44	0.00558	19	7.94
Mm.7446	Slc10a6	Solute carrier family 10 (sodium/bile acid cotransporter family), member 6	2.53	8.82e-05	1.63	0.0148	1.51	0.0398	1.04	0.86	1.23	0.297	19	7.94
Mm.28326	Hgsnat	Heparan-alpha-glucosaminide N-acetyltransferase	2.43	7.53e-14	1.75	2.34e-10	1.32	0.000124	1.26	0.00104	1.16	0.0359	19	7.92
Mm.5378	Akr1b8	Aldo-keto reductase family 1, member B8	2.11	2.47e-06	1.48	0.00157	1.52	0.000814	1.35	0.0138	1.46	0.00191	19	7.92
Mm.218533	Rpl7l1	Ribosomal protein L7-like 1	2.04	2.05e-09	1.66	1.96e-07	1.41	0.000114	1.43	6.22e-05	1.36	0.000457	19	7.9
Mm.271296	Tyw1	TRNA-yW synthesizing protein 1 homolog (S. cerevisiae)	2.03	1.08e-11	1.61	5.58e-09	1.46	6.19e-07	1.37	1.24e-05	1.42	2.13e-06	19	7.89
Mm.30729	Fkbp11	FK506 binding protein 11	2.1	6.37e-06	1.56	0.00121	1.63	0.000369	1.09	0.544	-1.51	0.00264	19	7.89
Mm.387202	Uxs1	UDP-glucuronate decarboxylase 1	2.19	1.19e-05	1.91	3.14e-05	1.31	0.0676	1.3	0.0677	1.17	0.284	19	7.88
Mm.245739	Trub2	TruB pseudouridine (psi) synthase homolog 2 (E. coli)	2.06	1.11e-06	1.45	0.00186	1.46	0.00128	1.47	0.00107	1.43	0.00234	19	7.87
Mm.271950	Gorasp2	Golgi reassembly stacking protein 2	2.1	1.67e-10	1.63	9.38e-08	1.5	2.99e-06	1.32	0.000527	1.29	0.00131	19	7.84
Mm.38016	Srebf2	Sterol regulatory element binding factor 2	2.07	1.13e-10	1.73	2.93e-09	1.49	1.81e-06	1.43	1.1e-05	1.1	0.188	19	7.82
Mm.5012	Sh3bp2	SH3-domain binding protein 2	2.91	1.2e-07	1.68	0.000775	1.15	0.375	1.02	0.891	1.03	0.862	19	7.79
Mm.425976	2610528E23Rik	RIKEN cDNA 2610528E23 gene	2.19	5.11e-09	1.7	7.37e-07	1.46	0.000148	1.07	0.476	1.36	0.00162	19	7.78
Mm.439993	Nop16	NOP16 nucleolar protein homolog (yeast)	2.06	5.8e-12	1.67	8.17e-10	1.4	3.34e-06	1.32	6.68e-05	1.29	0.000268	19	7.74
Mm.471646	Mus musculus	Transcribed locus, strongly similar to NP_001002242.1 casein kinase II subunit alpha [Gallus gallus]	2.02	0.00138	1.62	0.0126	1.5	0.0397	1.56	0.0205	1.03	0.896	19	7.73
Mm.21288	Ell2	Elongation factor RNA polymerase II 2	2.07	1.65e-05	1.69	0.000248	1.56	0.00188	1.39	0.0178	1.02	0.892	19	7.73
Mm.17185	Lgmn	Legumain	2.13	0.000376	1.75	0.00252	1.55	0.0184	1.16	0.413	1.13	0.518	19	7.72
Mm.390576	Lyrm4	LYR motif containing 4	2.28	6.32e-09	1.73	2.1e-06	1.36	0.00342	1.09	0.446	1.26	0.0268	19	7.72
Mm.794	Trim41	Tripartite motif-containing 41	2.16	9.13e-09	1.17	0.119	1.3	0.0093	1.56	3.34e-05	1.53	6.55e-05	19	7.72
Mm.41656	Ppif	Peptidylprolyl isomerase F (cyclophilin F)	2.36	7.18e-13	1.41	9.27e-06	-1.07	0.389	-1.38	3.29e-05	-1.49	1.03e-06	19	7.71
Mm.259672	Rnf19b	Ring finger protein 19B	2.3	1.58e-08	1.77	2.13e-06	1.31	0.0137	1.18	0.13	1.13	0.253	19	7.69
Mm.88512	Gnl3	Guanine nucleotide binding protein-like 3 (nucleolar)	2.03	9.08e-06	1.44	0.00551	1.29	0.0537	1.48	0.00302	1.45	0.00519	19	7.69
Mm.259022	Plk3	Polo-like kinase 3 (Drosophila)	2.61	3.29e-06	1.75	0.000807	1.1	0.584	-1.02	0.904	-1.21	0.231	19	7.69
Mm.265060	Slc19a1	Solute carrier family 19 (sodium/hydrogen exchanger), member 1	2.42	4.58e-15	1.45	2.96e-07	1.22	0.00233	1.18	0.00833	1.41	1.34e-06	19	7.68
Mm.45044	Srf	Serum response factor	2.05	2.02e-10	1.56	3.56e-07	1.32	0.000454	1.35	0.000215	1.4	4.05e-05	19	7.68
Mm.260009	Nsun2	NOL1/NOP2/Sun domain family member 2	2.07	8.55e-10	1.58	7.64e-07	1.38	0.000195	1.38	0.000191	1.26	0.0052	19	7.67
Mm.279907	Rdbp	RD RNA-binding protein	2.17	8.71e-09	1.86	9.73e-08	1.37	0.00185	1.13	0.23	1.11	0.311	19	7.64
Mm.444985	Rassf8	Ras association (RalGDS/AF-6) domain family (N-terminal) member 8	2.04	2.86e-06	1.36	0.0122	1.54	0.000562	1.53	0.000661	1.16	0.211	19	7.63
Mm.58660	Pus7	Pseudouridylate synthase 7 homolog (S. cerevisiae)	2.01	1.76e-06	1.24	0.0641	1.28	0.0361	1.52	0.000509	1.57	0.000237	19	7.62
Mm.9648	Mad2l2	MAD2 mitotic arrest deficient-like 2 (yeast)	2.15	1.35e-07	1.56	0.000142	1.39	0.00379	1.16	0.177	1.35	0.00767	19	7.61
Mm.215335	Ifrd2	Interferon-related developmental regulator 2	2.58	2.67e-10	1.62	1.32e-05	1.07	0.528	-1.17	0.122	-1.15	0.167	19	7.59
Mm.89579	Mpdu1	Mannose-P-dolichol utilization defect 1	2.09	2.61e-10	1.51	2.92e-06	1.49	5.32e-06	1.27	0.00346	1.22	0.0168	19	7.58
Mm.479169			2.11	2e-09	1.62	1.48e-06	1.39	0.000528	1.25	0.0138	1.19	0.0505	19	7.56
Mm.347513	Tyw3	TRNA-yW synthesizing protein 3 homolog (S. cerevisiae)	2.44	1.73e-09	1.59	3.18e-05	1.36	0.00368	1.12	0.285	1.04	0.749	19	7.55
Mm.25311	Fam134b	Family with sequence similarity 134, member B	2.22	6.32e-07	1.27	0.0622	1.06	0.687	1.22	0.116	1.77	3.73e-05	19	7.54
Mm.288192	Ccdc22	Coiled-coil domain containing 22	2.01	3.36e-08	1.43	0.000313	1.45	0.000187	1.28	0.00858	1.35	0.00176	19	7.52
Mm.476828	Tm2d3	TM2 domain containing 3	2.07	1.95e-09	1.96	1.14e-09	1.18	0.0634	1.08	0.382	1.21	0.0267	19	7.5
Mm.24788	Psmg4	Proteasome (prosome, macropain) assembly chaperone 4	2.19	3.13e-11	1.66	2.58e-08	1.28	0.00164	1.13	0.103	1.23	0.00681	19	7.49
Mm.6390	Emg1	EMG1 nucleolar protein homolog (S. cerevisiae)	2.28	2.64e-15	1.74	3.24e-12	1.37	1.46e-06	1.08	0.207	1.01	0.87	19	7.48
Mm.1541	Snta1	Syntrophin, acidic 1	2.06	2.25e-07	1.68	8.18e-06	1.26	0.0311	1.12	0.281	1.34	0.00629	19	7.46
Mm.3815	Sdc4	Syndecan 4	2.06	1.49e-08	1.17	0.0853	1.13	0.187	1.43	0.000255	1.66	1.61e-06	19	7.45
Mm.229291	Slc25a1	Solute carrier family 25 (mitochondrial carrier, citrate transporter), member 1	2.1	2.67e-08	1.69	1.38e-06	1.34	0.00316	1.15	0.145	1.12	0.258	19	7.4
Mm.173813	Notch4	Notch gene homolog 4 (Drosophila)	2.16	3.08e-05	1.62	0.00207	1.19	0.264	-1.14	0.399	-1.28	0.116	19	7.39
Mm.390108	Cmtm3	CKLF-like MARVEL transmembrane domain containing 3	2.01	0.000732	1.34	0.0983	1.34	0.106	1.12	0.527	1.57	0.0107	19	7.38
Mm.21549	Hspb8	Heat shock protein 8	2.38	2.59e-13	1.32	0.000242	1.1	0.191	1.13	0.0964	1.44	5.26e-06	19	7.37
Mm.36291	Heatr3	HEAT repeat containing 3	2.25	6.13e-09	1.52	6.77e-05	1.29	0.0104	1.16	0.124	1.13	0.209	19	7.35
Mm.4481	Il17ra	Interleukin 17 receptor A	2.18	6.03e-08	1.59	4.46e-05	1.17	0.151	1.21	0.072	1.17	0.14	19	7.32
Mm.30268	Pla2g12b	Phospholipase A2, group XIIB	2.22	3.49e-10	1.47	3.2e-05	1.49	2.55e-05	1.06	0.514	-1.04	0.635	19	7.28
Mm.14413	Cyp2b9	Cytochrome P450, family 2, subfamily b, polypeptide 9	2.2	8.06e-06	1.6	0.00102	1.24	0.125	1.14	0.376	1.1	0.538	19	7.28
Mm.10702	Cacybp	Calcyclin binding protein	2	0.00095	1.52	0.0207	1.34	0.107	1.19	0.341	1.21	0.294	19	7.26
Mm.473739	Cradd	CASP2 and RIPK1 domain containing adaptor with death domain	2.2	1.74e-08	1.31	0.00955	1.23	0.0465	1.21	0.0618	1.27	0.0219	19	7.22
Mm.24750	Tmem37	Transmembrane protein 37	2.47	1.19e-09	1.42	0.000896	-1.07	0.56	-1.13	0.248	-1.09	0.431	19	7.18
Mm.28541	Pgp	Phosphoglycolate phosphatase	2.05	9.07e-13	1.78	9.42e-12	1.15	0.0298	-1.07	0.305	-1.11	0.1	19	7.16
Mm.20634	Coq7	Demethyl-Q 7	2.17	4.76e-13	1.5	1.12e-07	1.18	0.0107	1.17	0.0183	1.13	0.0562	19	7.15
Mm.412922	Map2k4	Mitogen-activated protein kinase kinase 4	2.18	1.53e-11	1.47	2.44e-06	1.25	0.00326	1.15	0.0521	1.02	0.789	19	7.07
Mm.374868	Dak	Dihydroxyacetone kinase 2 homolog (yeast)	2.74	4.02e-09	1.04	0.783	-1.07	0.576	-1.09	0.504	1.11	0.4	19	7.05
Mm.475130	Ttc16	Tetratricopeptide repeat domain 16	2.07	2.61e-07	-1.01	0.916	-1.17	0.124	-1.32	0.0068	-1.48	0.000176	19	7.05
Mm.259929	Eppk1	Epiplakin 1	2.4	6.12e-05	1.07	0.753	-1.14	0.534	-1.03	0.866	1.37	0.096	19	7.01
Mm.389985	Mus musculus	Transcribed locus, strongly similar to NP_001028637.1 hypothetical protein LOC381933 [Mus musculus]	2.16	9.04e-07	1.42	0.00277	1.24	0.0569	1.13	0.27	1.06	0.654	19	7.01
Mm.30151	A2m	Alpha-2-macroglobulin	2.01	0.0201	-1.13	0.656	-1.26	0.407	-1.37	0.231	-1.17	0.573	19	6.94
Mm.440038	Znrd1	Zinc ribbon domain containing, 1	2.14	3.06e-10	1.36	0.00037	1.14	0.125	1.05	0.605	1.23	0.0128	19	6.92
Mm.5875	Prss8	Protease, serine, 8 (prostasin)	2.08	3.88e-07	1.53	0.000247	1.14	0.247	-1.13	0.271	1.03	0.791	19	6.91
Mm.41647	Med29	Mediator complex subunit 29	2.44	1.16e-12	1.29	0.00122	1.06	0.449	-1.02	0.853	1.02	0.85	19	6.83
Mm.386865	Jazf1	JAZF zinc finger 1	2.29	2.58e-07	1.34	0.0165	1.06	0.635	1.06	0.636	1.04	0.749	19	6.79
Mm.2390	Cited1	Cbp/p300-interacting transactivator with Glu/Asp-rich carboxy-terminal domain 1	2.15	0.000414	1.14	0.49	1.45	0.0445	1.02	0.911	-1.02	0.902	19	6.78
Mm.390586	Ippk	Inositol 1,3,4,5,6-pentakisphosphate 2-kinase	2.4	1.23e-11	1.24	0.00881	1.05	0.61	1.03	0.762	1.04	0.622	19	6.76
Mm.246398	Tiparp	TCDD-inducible poly(ADP-ribose) polymerase	2.16	3.01e-05	1.21	0.216	-1.06	0.716	-1.06	0.714	1.08	0.631	19	6.57
Mm.252019	Fhad1	Forkhead-associated (FHA) phosphopeptide binding domain 1	2.07	1.93e-06	1.21	0.114	-1.06	0.667	-1.04	0.759	-1.18	0.155	19	6.56
Mm.205463	Slc5a6	Solute carrier family 5 (sodium-dependent vitamin transporter), member 6	2.08	1.19e-05	-1.02	0.868	-1.2	0.171	-1.24	0.0991	1.01	0.927	19	6.55
Mm.378899	Crybb3	Crystallin, beta B3	2.07	1.76e-05	1.07	0.652	1.11	0.481	1.05	0.759	1.06	0.671	19	6.36
Mm.40740	Adora2b	Adenosine A2b receptor	2.17	5.22e-11	1.08	0.318	1.02	0.79	1.02	0.787	-1.06	0.44	19	6.35
Mm.44176	Efemp1	Epidermal growth factor-containing fibulin-like extracellular matrix protein 1	-2.33	0.000707	2.31	0.000132	9.93	7.77e-14	19.21	4.98e-17	18.36	8.67e-17	20	52.14
Mm.22126	Fabp1	Fatty acid binding protein 1, liver	-2.19	0.000202	-43.23	1.01e-21	-451.37	1.88e-27	-1000.37	2.15e-28	-540.02	1.59e-27	21	2037.18
Mm.290727	2810007J24Rik	RIKEN cDNA 2810007J24 gene	-9.96	7.48e-14	-115.33	1.77e-24	-224.73	4.55e-26	-267.62	1.43e-26	-220.41	4.43e-26	21	838.05
Mm.29110	Ces1f	Carboxylesterase 1F	-6.12	3.65e-13	-36.43	1.42e-23	-137.2	1.09e-27	-216.97	9.68e-29	-226.2	6.77e-29	21	622.92
Mm.26741	Ugt2b1	UDP glucuronosyltransferase 2 family, polypeptide B1	-4.83	1.2e-06	-19.35	2.1e-14	-72.92	6.68e-19	-185.89	4.07e-21	-286.9	1.18e-21	21	569.89
Mm.21806	Elovl3	Elongation of very long chain fatty acids (FEN1/Elo2, SUR4/Elo3, yeast)-like 3	-42.4	8.21e-17	-102.85	2.9e-21	-135.8	4.57e-22	-134.87	3.57e-22	-145.65	2.71e-22	21	561.57
Mm.292803	Ces1d	Carboxylesterase 1D	-6.56	2.48e-09	-40	1.13e-18	-140.07	2.63e-22	-184.9	4.26e-23	-172.97	6.75e-23	21	544.5
Mm.263539	Pah	Phenylalanine hydroxylase	-10.77	7.69e-15	-61.8	1.32e-22	-198.65	9.16e-25	-247.05	3.58e-25	-7.79	1.24e-14	21	526.06
Mm.439709	Hpd	4-hydroxyphenylpyruvic acid dioxygenase	-4.25	3.24e-08	-46.58	1.24e-20	-157.01	2.38e-23	-188.88	9.61e-24	-120.24	3.8e-23	21	516.96
Mm.341781	Slc10a1	Solute carrier family 10 (sodium/bile acid cotransporter family), member 1	-10.54	9.07e-15	-82.39	5.84e-24	-138.14	8.22e-25	-131.59	5.23e-25	-115.72	7.63e-25	21	478.38
Mm.299	Inmt	Indolethylamine N-methyltransferase	-7.61	4.03e-10	-67.97	1.42e-20	-153.8	1.78e-22	-167.33	2.14e-22	-80.23	2.92e-21	21	476.94
Mm.4515	Cyp2f2	Cytochrome P450, family 2, subfamily f, polypeptide 2	-2.49	2.2e-06	-9.76	2.84e-17	-64.59	1.33e-24	-215.16	9.06e-27	-174.25	4.27e-27	21	466.25
Mm.154144	Arg1	Arginase, liver	-3.23	1.21e-08	-48.89	1.84e-24	-136.86	3.01e-26	-231.45	3.11e-27	-43.91	2.62e-24	21	464.34
Mm.28341	Angptl3	Angiopoietin-like 3	-8.76	3.2e-13	-43.99	1.74e-21	-140.31	1.69e-23	-191.05	1.31e-23	-65.32	2.32e-22	21	449.43
Mm.197638	C8a	Complement component 8, alpha polypeptide	-5.59	9.28e-12	-25.55	9.09e-21	-79.99	2.98e-24	-154.82	2.79e-25	-178.73	1.79e-25	21	444.68
Mm.272223	Slco1b2	Solute carrier organic anion transporter family, member 1b2	-57.18	2.43e-22	-94.15	2.08e-25	-98.67	1.31e-25	-97.68	9.47e-26	-90.54	1.52e-25	21	438.22
Mm.381253	Mus musculus	Transcribed locus	-66.38	1.67e-14	-109.23	2.42e-17	-105.87	2.26e-17	-98.16	3.14e-17	-57.05	1.23e-15	21	436.69
Mm.391729	Mus musculus	Transcribed locus	-41.27	5.1e-17	-120.85	5.62e-21	-129.91	4.33e-21	-117.84	3.8e-21	-25.76	3.2e-17	21	435.63
Mm.18064	G6pc	Glucose-6-phosphatase, catalytic	-73.61	2.9e-18	-105.83	1.39e-20	-102.68	1.35e-20	-111.78	3.65e-21	-27.81	3.19e-17	21	421.71
Mm.2118	Rgn	Regucalcin	-4.38	1.59e-08	-18.95	8.91e-18	-73.92	9.61e-23	-118.93	6.26e-24	-197.75	6.36e-25	21	413.93
Mm.232636	Apol7a	Apolipoprotein L 7a	-35.74	3.28e-16	-39.68	1.68e-18	-78.51	1.76e-20	-132.99	4.36e-22	-120.89	7.74e-22	21	407.81
Mm.439855	Abcb11	ATP-binding cassette, sub-family B (MDR/TAP), member 11	-34.72	6.55e-20	-56.04	3.76e-23	-84.81	3.4e-24	-107.12	7.99e-25	-104.36	1.33e-24	21	387.05
Mm.276414	Pigr	Polymeric immunoglobulin receptor	-3.9	1.5e-05	-14.55	4.63e-13	-53.94	4.45e-17	-137.96	3.02e-18	-151.98	9.59e-19	21	362.33
Mm.218561	Keg1	Kidney expressed gene 1	-76.43	1.83e-23	-80.81	3.42e-25	-66.18	7.51e-25	-68.92	2.75e-25	-59.26	1.02e-24	21	351.6
Mm.29738	Apoa5	Apolipoprotein A-V	-41.27	2.08e-18	-63.25	1.51e-21	-67.15	7.81e-22	-85.04	2.72e-22	-82.08	2.02e-22	21	338.79
Mm.13000	Hal	Histidine ammonia lyase	-35.81	2.35e-19	-73.32	4.53e-23	-77.6	2.41e-23	-83.92	1.36e-23	-41.97	1.24e-21	21	312.62
Mm.148342	Dio1	Deiodinase, iodothyronine, type I	-16.37	1.49e-13	-54.35	1.42e-19	-66.63	2.78e-20	-78.88	7.28e-21	-79.48	7.75e-21	21	295.71
Mm.20889	Cyp8b1	Cytochrome P450, family 8, subfamily b, polypeptide 1	-40.33	3.62e-25	-64.2	3.22e-28	-61.27	4.62e-28	-58.79	5.43e-28	-69.76	1.25e-28	21	294.35
Mm.300	Car3	Carbonic anhydrase 3	-20.07	1.33e-19	-29.26	2e-23	-57.71	7.97e-26	-80.35	8.02e-27	-89.83	4.01e-27	21	277.22
Mm.30102	Gls2	Glutaminase 2 (liver, mitochondrial)	-18.11	1.59e-18	-26.48	1.01e-21	-59.65	3.51e-24	-82.01	7.07e-25	-88.09	6.24e-25	21	274.34
Mm.258622	Tdo2	Tryptophan 2,3-dioxygenase	-19.45	1.63e-15	-58.39	6.98e-21	-99.16	5.91e-22	-77.96	1.15e-21	-13.77	1.01e-15	21	268.73
Mm.20108	Aox3	Aldehyde oxidase 3	-29.26	2.52e-17	-84.98	1.64e-21	-63.51	6.24e-21	-61.78	3.36e-21	-17.49	6.05e-17	21	257.02
Mm.379402	Acaa1b	Acetyl-Coenzyme A acyltransferase 1B	-4.84	2.62e-08	-37.57	4.5e-19	-113.12	9.23e-22	-66.56	7.21e-21	-13.85	3.14e-15	21	235.94
Mm.329866	Cyp2c44	Cytochrome P450, family 2, subfamily c, polypeptide 44	-3.33	1.4e-05	-10.16	7.1e-13	-37.36	1.72e-18	-86.23	3.15e-20	-96.16	1.78e-20	21	233.24
Mm.125110	Sucnr1	Succinate receptor 1	-40.76	7.31e-25	-46.84	4.82e-27	-54.06	1.79e-27	-52.05	1.71e-27	-37.87	2.08e-26	21	231.58
Mm.2567	Elovl2	Elongation of very long chain fatty acids (FEN1/Elo2, SUR4/Elo3, yeast)-like 2	-8.54	1.05e-12	-22.64	1.68e-18	-43.43	4.86e-21	-90.73	1.6e-22	-63.63	1.14e-21	21	228.97
Mm.16422	Fgg	Fibrinogen gamma chain	-2.76	1.08e-10	-8.06	9.37e-21	-24.92	4.77e-26	-89.59	8.24e-30	-96.89	4.03e-30	21	222.22
Mm.397442	Mus musculus	Transcribed locus, strongly similar to XP_001520637.1 PREDICTED: similar to tryptophan oxygenase, partial [Ornithorhynchus anatinus]	-25.24	3.57e-18	-50.34	1.16e-21	-61.82	5.3e-22	-65.35	1.17e-22	-17.53	1.58e-18	21	220.28
Mm.220362	Cfhr1	Complement factor H-related 1	-8.88	2.15e-11	-40.06	4.43e-19	-56.1	3.96e-20	-61.58	1.81e-20	-52.52	4.1e-20	21	219.14
Mm.14064	Mat1a	Methionine adenosyltransferase I, alpha	-6.34	1.29e-09	-23.63	3.73e-17	-47.4	2.61e-19	-82.39	1.79e-20	-55.78	7.04e-20	21	215.54
Mm.426027	Cyp4f14	Cytochrome P450, family 4, subfamily f, polypeptide 14	-5.72	6.98e-12	-33.11	1.87e-21	-67.86	1.49e-23	-68.42	3.2e-23	-39.3	3.12e-22	21	214.41
Mm.10865	Uox	Urate oxidase	-2.5	3.78e-08	-15.62	5.34e-22	-44.67	1.39e-25	-92.72	1.98e-27	-57.91	2.76e-26	21	213.42
Mm.36341	Mus musculus	Transcribed locus	-28.15	1.04e-20	-42.84	8.78e-24	-44.78	6.05e-24	-48.62	2.51e-24	-48.11	3.49e-24	21	212.5
Mm.151485	Paqr9	Progestin and adipoQ receptor family member IX	-21.88	1.59e-20	-30.75	1.29e-23	-49.23	1.01e-24	-57.06	2.63e-25	-39.97	2.64e-24	21	198.89
Mm.372587	Mus musculus	Transcribed locus	-36.12	6.8e-23	-39.04	9.75e-25	-38.8	7.98e-25	-41.59	2.79e-25	-39.81	3.91e-25	21	195.36
Mm.100741	Slc47a1	Solute carrier family 47, member 1	-8.51	5.69e-14	-22.74	2.27e-20	-52.02	3.04e-23	-60.67	1.49e-23	-50.01	4.69e-23	21	193.95
Mm.290614	Cpn2	Carboxypeptidase N, polypeptide 2	-11.36	1.49e-15	-41.49	1.86e-21	-48.8	9.86e-22	-58.32	3.79e-22	-23.62	4.22e-20	21	183.59
Mm.200370	Upp2	Uridine phosphorylase 2	-33	2.53e-20	-38.19	2.79e-22	-36.52	3e-22	-36.94	2.08e-22	-37.73	1.8e-22	21	182.38
Mm.262635	Akr1d1	Aldo-keto reductase family 1, member D1	-22.2	1.53e-18	-43.14	2.18e-22	-39.28	3.37e-22	-40.98	1.74e-22	-34.41	5.08e-22	21	180.01
Mm.244518	Amdhd1	Amidohydrolase domain containing 1	-23.32	1.71e-19	-36.02	9.72e-23	-44.88	2.25e-23	-45.78	2.01e-23	-22.52	2.33e-21	21	172.52
Mm.237657	Pon1	Paraoxonase 1	-2.33	3.47e-05	-5.46	1.09e-12	-12.02	2.1e-17	-19.03	1.59e-19	-132.64	4.66e-24	21	171.48
Mm.12838	Cyp2j5	Cytochrome P450, family 2, subfamily j, polypeptide 5	-12.02	1.77e-16	-39.62	3.05e-23	-54.88	1.45e-23	-40.4	3.1e-23	-19.59	5.7e-21	21	166.51
Mm.28585	Thrsp	Thyroid hormone responsive SPOT14 homolog (Rattus)	-11.07	1.17e-16	-13.85	2.51e-19	-23.14	2.04e-21	-48.17	1.02e-23	-68.67	3.56e-24	21	164.9
Mm.2168	Hc	Hemolytic complement	-6.78	5.96e-14	-13.87	2.14e-19	-22.96	2.94e-21	-34.48	9e-23	-82.79	1.48e-24	21	160.88
Mm.344148	Abca8a	ATP-binding cassette, sub-family A (ABC1), member 8a	-29.9	9.02e-17	-37.45	4.99e-19	-36.12	4.59e-19	-38.49	2.09e-19	-18.82	5.03e-17	21	160.78
Mm.266867	Mus musculus	Transcribed locus	-27.76	1.84e-12	-33.92	2.01e-14	-33.41	2.3e-14	-35	1.46e-14	-28.16	5.42e-14	21	158.25
Mm.392107	Mus musculus	Transcribed locus	-29.38	2.9e-18	-37.63	8.82e-21	-31.19	2.79e-20	-29.2	4.72e-20	-29.15	4.58e-20	21	156.55
Mm.29095	C9	Complement component 9	-2.78	2.92e-09	-7.14	2.06e-18	-19.29	1.49e-23	-45.49	2.68e-26	-80.09	3.88e-27	21	154.79
Mm.38887	Hacl1	2-hydroxyacyl-CoA lyase 1	-27.7	1.15e-29	-25.91	5.54e-31	-30.12	2.17e-31	-35.6	7.68e-32	-34.95	1.95e-31	21	154.28
Mm.24251	Cml2	Camello-like 2	-5.54	1.58e-12	-19.22	1.2e-20	-37.35	6.66e-23	-42.06	3.35e-23	-49.11	8.95e-24	21	153.28
Mm.290079	Serpina6	Serine (or cysteine) peptidase inhibitor, clade A, member 6	-6.59	2.85e-11	-22.57	9.1e-19	-32.6	3.61e-20	-38.01	7.87e-21	-53.5	7.72e-22	21	153.27
Mm.90181	Aldh8a1	Aldehyde dehydrogenase 8 family, member A1	-18.93	8.98e-20	-29.55	5.67e-23	-35.51	1.5e-23	-39.64	5.16e-24	-24.04	1.38e-22	21	147.67
Mm.30105	F13b	Coagulation factor XIII, beta subunit	-5.66	3.05e-09	-15.5	9.56e-16	-30.49	4.31e-18	-50.08	1.25e-19	-43.14	6.7e-19	21	144.87
Mm.63490	Ces1e	Carboxylesterase 1E	-3.8	2.88e-10	-15.76	2.15e-20	-34.98	1e-23	-40.46	2.34e-24	-44.26	1.27e-24	21	139.26
Mm.442553	Mus musculus	Transcribed locus	-4.49	1.05e-08	-12.25	6.91e-16	-29.21	1.15e-19	-45.99	2.57e-21	-46.23	2.73e-21	21	138.17
Mm.185183	Acsm5	Acyl-CoA synthetase medium-chain family member 5	-14.76	4.56e-17	-28.13	1.34e-21	-31.89	4.44e-22	-32.55	3.28e-22	-27.86	1.15e-21	21	135.19
Mm.7457	Agxt	Alanine-glyoxylate aminotransferase	-4.39	2.43e-10	-20.38	1.11e-20	-33.06	1.81e-22	-37.35	9.71e-23	-39.19	6.59e-23	21	134.37
Mm.29125	Agxt2l1	Alanine-glyoxylate aminotransferase 2-like 1	-23.29	6.55e-20	-29.48	2.43e-22	-28.56	2.37e-22	-28.18	2.72e-22	-24.14	7.19e-22	21	133.65
Mm.325487	Ttc36	Tetratricopeptide repeat domain 36	-2.77	3.52e-07	-23.62	1.07e-20	-44.7	1.57e-22	-44.91	8.27e-23	-16.37	1.78e-19	21	132.37
Mm.479651	Mus musculus	Transcribed locus	-30.16	1.02e-15	-30.77	2.59e-17	-26.55	6.61e-17	-25.64	5.83e-17	-18.42	1.17e-15	21	131.54
Mm.87072	C8b	Complement component 8, beta polypeptide	-3.68	1.02e-12	-8.42	3.31e-20	-18.06	1.32e-23	-33.95	1.52e-25	-62.35	3.62e-26	21	126.46
Mm.971	Plg	Plasminogen	-2.6	1.22e-08	-8.09	6.73e-19	-25.95	5.71e-24	-52.48	3.9e-26	-36.99	3.91e-25	21	126.11
Mm.479600	Acsm1	acyl-CoA synthetase medium-chain family member 1	-3.74	4.02e-09	-23.82	8.28e-21	-35.32	3.48e-22	-36.57	2.72e-22	-26.29	2.23e-21	21	125.74
Mm.28398	Fabp2	Fatty acid binding protein 2, intestinal	-3.02	2.31e-07	-9.58	2.16e-16	-18.69	9.43e-20	-39.57	1.48e-22	-51.79	3.91e-23	21	122.65
Mm.422853	Ugt3a2	UDP glycosyltransferases 3 family, polypeptide A2	-2.74	2.09e-08	-7.1	2.9e-17	-18.43	3.28e-22	-43.18	1.12e-24	-51.02	4.47e-25	21	122.47
Mm.28110	Tat	Tyrosine aminotransferase	-3.36	7.12e-09	-30.26	1.61e-21	-42.1	2.39e-22	-38.18	3.79e-22	-8.54	1.22e-16	21	122.44
Mm.24030	Slc17a2	Solute carrier family 17 (sodium phosphate), member 2	-20.54	1.01e-18	-25.58	2.36e-21	-24.69	2.62e-21	-27.38	8.91e-22	-23.34	3.87e-21	21	121.53
Mm.385180	Fmo5	Flavin containing monooxygenase 5	-20.97	2.79e-18	-31.7	7.05e-22	-31.05	8.33e-22	-26.24	2.84e-21	-11.46	1.27e-17	21	121.42
Mm.26794	Ugt2a1	UDP glucuronosyltransferase 2 family, polypeptide A1	-3.63	6.6e-11	-11.12	6.83e-20	-25.54	3.04e-23	-34.51	1.92e-24	-45.53	2.43e-25	21	120.33
Mm.281805	Mbl1	Mannose-binding lectin (protein A) 1	-3.74	8.62e-13	-10.64	1.37e-21	-21.8	1.06e-24	-36.42	4.77e-26	-46.6	5.42e-27	21	119.2
Mm.2611	Otc	Ornithine transcarbamylase	-2.65	7.95e-09	-8.55	6.01e-20	-21.53	1.22e-24	-46.75	3.84e-27	-37.33	1.25e-26	21	116.81
Mm.423078	Fbp1	Fructose bisphosphatase 1	-2.65	7.95e-13	-12.46	5.21e-26	-16.36	1.79e-27	-30.11	7.66e-30	-53.93	4.99e-31	21	115.51
Mm.77133	Aspg	Asparaginase homolog (S. cerevisiae)	-16.73	3.29e-16	-17.61	6.74e-18	-22.53	6.47e-19	-25.64	2.94e-19	-31.22	7.48e-20	21	113.73
Mm.316000	Cyp7b1	Cytochrome P450, family 7, subfamily b, polypeptide 1	-4.42	2.42e-06	-14.35	3.53e-13	-29.39	9.42e-16	-32.92	3.41e-16	-32.2	6.3e-16	21	113.28
Mm.29981	Bhmt2	Betaine-homocysteine methyltransferase 2	-6.57	1.3e-15	-13.45	5.42e-21	-27.95	9.02e-24	-47.62	2.42e-25	-16.84	5.02e-22	21	112.43
Mm.259315	Abat	4-aminobutyrate aminotransferase	-20.01	1.17e-16	-31.56	5e-20	-31.84	6.07e-20	-19.84	1.65e-18	-7.45	1.45e-13	21	110.7
Mm.30100	Haao	3-hydroxyanthranilate 3,4-dioxygenase	-4.46	1.28e-09	-20.36	2.32e-19	-26.66	1.83e-20	-32.14	3.73e-21	-24.89	3.22e-20	21	108.51
Mm.390187	Lipc	Lipase, hepatic	-2.17	1.43e-06	-6.42	3.87e-17	-15.5	3.56e-21	-37.47	7.33e-24	-46.86	1.8e-24	21	108.42
Mm.272457	Mosc1	MOCO sulphurase C-terminal domain containing 1	-6.98	7.68e-18	-24.56	2.06e-25	-26.75	1.41e-25	-32.76	4.65e-26	-17.29	1.96e-24	21	108.34
Mm.26634	Hao1	Hydroxyacid oxidase 1, liver	-6	9.75e-13	-11.52	7.05e-18	-15.67	2.72e-19	-31.79	1.05e-21	-42.35	3.58e-22	21	107.33
Mm.12900	F5	Coagulation factor V	-6.93	6.15e-12	-10.71	9.56e-16	-16.52	1.45e-17	-25.1	3.49e-19	-47.97	4.93e-21	21	107.23
Mm.329582	Bhmt	Betaine-homocysteine methyltransferase	-5.18	1.6e-10	-37.6	3.45e-21	-29.7	6.62e-21	-25.17	2.24e-20	-9.55	1.32e-15	21	107.2
Mm.358794	Hrg	Histidine-rich glycoprotein	-2.96	1.8e-10	-8.08	5.36e-20	-21.28	2.09e-24	-45.51	1.53e-26	-28.49	1.25e-25	21	106.32
Mm.290044	Slc27a2	Solute carrier family 27 (fatty acid transporter), member 2	-4.89	1.56e-10	-19.86	3.2e-19	-27.75	3.65e-20	-35.28	5.18e-21	-16.5	1.6e-18	21	104.28
Mm.439931	Cyp2d26	Cytochrome P450, family 2, subfamily d, polypeptide 26	-2	0.000123	-6.7	2.19e-15	-24.33	1.05e-21	-45.91	9.97e-24	-23.6	2.28e-21	21	102.54
Mm.275974	Dpys	Dihydropyrimidinase	-13.36	9.78e-18	-19.11	5.81e-21	-22.9	1.33e-21	-24.81	5.5e-22	-22.01	1.53e-21	21	102.19
Mm.368563	3110049J23Rik	RIKEN cDNA 3110049J23 gene	-15.68	2.97e-16	-21.05	5.76e-19	-22.59	3.58e-19	-23.28	2.12e-19	-19.35	9.2e-19	21	101.95
Mm.25612	Tfpi2	Tissue factor pathway inhibitor 2	-5.29	5.28e-15	-6.47	6.22e-18	-9.74	2.33e-20	-24.63	2.45e-24	-55.14	1.35e-26	21	101.27
Mm.439846	Apon	Apolipoprotein N	-4.22	4.26e-11	-12.39	4.27e-19	-15.85	2.95e-20	-26.78	1.86e-21	-40.89	9.97e-23	21	100.13
Mm.247126	Ppp1r3b	Protein phosphatase 1, regulatory (inhibitor) subunit 3B	-18.64	1.41e-18	-19.27	2.37e-20	-21.67	1.04e-20	-20.44	9.9e-21	-18.14	3.16e-20	21	98.16
Mm.21789	Dmgdh	Dimethylglycine dehydrogenase precursor	-3.54	8e-10	-8.35	4.39e-17	-18.83	1.47e-20	-34.77	1.64e-22	-31.22	1.52e-22	21	96.71
Mm.262589	F10	Coagulation factor X	-2.32	1.83e-05	-6.69	1.52e-14	-17.27	5.65e-19	-37.46	5.56e-21	-31.92	2.1e-21	21	95.66
Mm.26719	Hsd17b6	Hydroxysteroid (17-beta) dehydrogenase 6	-2.64	0.0119	-13.98	3.12e-10	-24.19	3.47e-12	-27.87	1.11e-12	-26.9	1.38e-12	21	95.58
Mm.28685	Sds	Serine dehydratase	-12.46	2.92e-15	-19.76	9.56e-19	-20.04	9.02e-19	-23.99	1.24e-19	-18.09	1.98e-18	21	94.34
Mm.76757	Fam47e	Family with sequence similarity 47, member E	-16.1	1.68e-12	-19.45	1.29e-14	-20.03	1.21e-14	-19.2	1.3e-14	-18.65	2.02e-14	21	93.43
Mm.202653	Slc25a47	Solute carrier family 25, member 47	-3.7	1.9e-08	-15.93	3.64e-17	-25.61	3.92e-18	-26.96	3.39e-18	-20.74	3.53e-18	21	92.94
Mm.212983	Ces2a	Carboxylesterase 2A	-2.28	0.000172	-5.87	3.59e-12	-14.15	8.65e-17	-35.27	4.1e-20	-34.73	1.57e-19	21	92.3
Mm.260144	Pzp	Pregnancy zone protein	-2.95	3.9e-11	-8.65	1.03e-20	-24.31	3.31e-25	-28.78	8.91e-26	-27.24	1.54e-25	21	91.93
Mm.259916	Chdh	Choline dehydrogenase	-11.55	3.76e-17	-23.36	3.87e-21	-29.31	1.9e-21	-21.82	8.05e-21	-5.48	2.1e-14	21	91.52
Mm.22720	Ces1g	Carboxylesterase 1G	-3.2	1.27e-07	-11.41	4.56e-17	-31.44	2.37e-21	-34.84	8.72e-22	-10.26	1.4e-16	21	91.15
Mm.251196	Tmem30b	Transmembrane protein 30B	-4.7	3.15e-11	-20.76	4.21e-20	-25.3	4.93e-21	-23.81	7.73e-21	-15.72	3.53e-19	21	90.29
Mm.13036	Cml1	Camello-like 1	-4.23	6.47e-14	-19.15	5.84e-24	-24.05	1.64e-24	-26.58	2.75e-25	-15.16	1.78e-23	21	89.17
Mm.214923	BC089597	CDNA sequence BC089597	-2.5	4.15e-05	-12.79	2.13e-16	-24.51	2.61e-19	-25.22	1.75e-19	-24.15	2.94e-19	21	89.17
Mm.26207	Gulo	Gulonolactone (L-) oxidase	-4.9	2.29e-07	-10.65	1.83e-12	-17.93	1.48e-14	-25.44	6.79e-16	-27.99	4.3e-16	21	86.91
Mm.277152	Nlrp12	NLR family, pyrin domain containing 12	-4.01	2.8e-05	-19.9	1.5e-13	-20.75	1.04e-13	-22.04	6.38e-14	-18.84	2.79e-13	21	85.54
Mm.210323	Acsl1	Acyl-CoA synthetase long-chain family member 1	-15.75	2.05e-22	-13.94	1.32e-23	-17.05	1.47e-24	-19.11	2.95e-25	-19.16	3.52e-25	21	85.01
Mm.26539	Cyp4f15	Cytochrome P450, family 4, subfamily f, polypeptide 15	-13.33	1.13e-18	-19.13	1.28e-21	-17.8	1.93e-21	-18.1	1.4e-21	-16.1	4.47e-21	21	84.46
Mm.439660	BC026782	CDNA sequence BC026782	-8.43	1.83e-14	-16.53	5.1e-19	-18.85	1.6e-19	-24.44	2.78e-20	-15.72	5.49e-19	21	83.97
Mm.26722	Ndrg2	N-myc downstream regulated gene 2	-12.86	4.47e-15	-11.65	5.98e-16	-16.01	4.11e-17	-22.93	2.72e-18	-16.89	1.27e-17	21	80.34
Mm.3227	Itih1	Inter-alpha trypsin inhibitor, heavy chain 1	-2.45	2.72e-08	-6.08	1.42e-17	-15.66	1.83e-22	-27.9	5.07e-24	-26.99	7.32e-24	21	79.08
Mm.409686	Mus musculus	Transcribed locus	-17.4	9.62e-18	-21.45	7.52e-20	-15.01	4.28e-19	-12.29	3.05e-18	-11.04	1e-17	21	77.19
Mm.158750	Adh4	Alcohol dehydrogenase 4 (class II), pi polypeptide	-10.83	7.73e-21	-12.24	3.1e-23	-14.89	2.39e-24	-19.55	2.34e-25	-19.01	4.49e-25	21	76.52
Mm.442909	Mus musculus	Transcribed locus	-3.6	1.62e-08	-12.71	1.84e-17	-15.8	3.29e-18	-23.82	2.82e-20	-19.64	4.38e-19	21	75.57
Mm.241098	Gpr155	G protein-coupled receptor 155	-6.6	3.09e-12	-9.72	5.67e-16	-17.55	1.71e-18	-25.15	8.38e-20	-14.81	7.54e-18	21	73.83
Mm.355174	9130409I23Rik	RIKEN cDNA 9130409I23 gene	-7.03	5.88e-11	-18.78	4.32e-17	-17.96	4.47e-17	-16.11	1.16e-16	-13.39	1.2e-15	21	73.27
Mm.158717	Hsd3b3	Hydroxy-delta-5-steroid dehydrogenase, 3 beta- and steroid delta-isomerase 3	-11.82	4.42e-26	-13.38	1.93e-28	-14.67	8.07e-29	-16.02	3.76e-29	-16.18	2.7e-29	21	72.07
Mm.11249	Slco2b1	Solute carrier organic anion transporter family, member 2b1	-6.07	2.92e-17	-14.99	7.35e-24	-16.49	2.54e-24	-17.36	1.13e-24	-16.93	1.93e-24	21	71.84
Mm.116761	Car5a	Carbonic anhydrase 5a, mitochondrial	-8.79	3.49e-18	-14.84	2.42e-22	-15.49	1.19e-22	-15.43	8.79e-23	-16.66	4.88e-23	21	71.21
Mm.27335	Bbox1	Butyrobetaine (gamma), 2-oxoglutarate dioxygenase 1 (gamma-butyrobetaine hydroxylase)	-7.95	3.49e-16	-16.61	6.28e-22	-16.58	4.63e-22	-18.17	2.21e-22	-11.75	1.37e-20	21	71.06
Mm.390017	Clec4g	C-type lectin domain family 4, member g	-12.41	2.34e-20	-12.34	7.02e-22	-10.8	3.33e-21	-14.25	8.27e-23	-21.1	1.37e-24	21	70.9
Mm.391283	F9	Coagulation factor IX	-5.22	4.01e-13	-10.66	6.13e-19	-12.22	1.1e-19	-17.3	4.48e-21	-25.43	3.86e-22	21	70.83
Mm.250901	Cyp4a14	Cytochrome P450, family 4, subfamily a, polypeptide 14	-2.17	0.151	-11.11	1.12e-06	-17.9	3.4e-08	-18.97	2.4e-08	-20.21	1.4e-08	21	70.36
Mm.157442	Hgd	Homogentisate 1, 2-dioxygenase	-6.03	8.54e-21	-16.44	7.33e-28	-18.98	2.55e-28	-18.94	2.15e-28	-9.89	7.63e-26	21	70.28
Mm.28328	Hsd11b1	Hydroxysteroid 11-beta dehydrogenase 1	-2.01	2.66e-08	-4.08	2.43e-17	-8.29	2.21e-22	-16.91	8.06e-26	-38.75	2.35e-28	21	70.04
Mm.261389	Pbld	Phenazine biosynthesis-like protein domain containing	-13.09	2.48e-16	-16.49	4.31e-19	-14.35	1.64e-18	-15.24	4.22e-19	-10.05	4.96e-17	21	69.22
Mm.149720	Lifr	Leukemia inhibitory factor receptor	-6.48	6.74e-16	-10.57	1.58e-20	-16.1	1.58e-22	-18.94	2.78e-23	-17.09	8.35e-23	21	69.18
Mm.289131	Hmgcs2	3-hydroxy-3-methylglutaryl-Coenzyme A synthase 2	-13.36	3.3e-16	-22.12	1.04e-19	-10.97	9.52e-17	-14.56	3.04e-18	-7.23	1.24e-14	21	68.24
Mm.38330	Adck3	AarF domain containing kinase 3	-15.34	4.21e-22	-14.72	1.5e-23	-14.87	1.19e-23	-13.77	2.2e-23	-9.3	1.54e-21	21	68
Mm.389654	LOC665792	Alpha-fetoprotein-like	-7.77	9.7e-20	-11.87	8.88e-24	-15.85	3.47e-25	-15.62	2.48e-25	-16.38	1.6e-25	21	67.49
Mm.348786	Afm	Afamin	-3.38	7.3e-13	-8.45	2.9e-21	-15.04	6.76e-24	-18.42	1.12e-24	-20.76	3.6e-25	21	66.05
Mm.1605	Pdcd4	Programmed cell death 4	-25.64	1.25e-15	-13.03	5.06e-15	-10.82	3.67e-14	-8.83	2.12e-13	-7.32	3.41e-12	21	65.64
Mm.27889	Nudt7	Nudix (nucleoside diphosphate linked moiety X)-type motif 7	-11.25	4.21e-22	-11.56	7.34e-24	-12.63	2.06e-24	-13.8	5.42e-25	-14.92	3.39e-25	21	64.16
Mm.275975	Gys2	Glycogen synthase 2	-3.57	7.6e-11	-10.96	1.54e-19	-12.62	5.27e-20	-23.26	2.13e-22	-13.73	9.29e-21	21	64.14
Mm.181973	Acbd5	Acyl-Coenzyme A binding domain containing 5	-23.3	9.32e-13	-16.2	1.33e-13	-9.87	2.65e-11	-7.41	5.01e-10	-6.74	3.03e-09	21	63.52
Mm.13694	Oat	Ornithine aminotransferase	-11.15	1.39e-12	-9.38	2.86e-13	-12.2	1.33e-14	-14.14	1.96e-15	-16.37	8.32e-16	21	63.24
Mm.255026	Acss2	Acyl-CoA synthetase short-chain family member 2	-7.06	1.72e-20	-10.68	1.11e-24	-12.65	1.4e-25	-17.36	3.55e-27	-15.45	1.4e-26	21	63.2
Mm.24724	Ppp1r3c	Protein phosphatase 1, regulatory (inhibitor) subunit 3C	-12.27	1.29e-16	-12.85	2.01e-18	-12.65	2.19e-18	-13.86	5.83e-19	-11.41	5.13e-18	21	63.04
Mm.2731	Pemt	Phosphatidylethanolamine N-methyltransferase	-2.62	7.1e-10	-8.54	7.29e-21	-13.88	3.51e-23	-19.59	1.32e-24	-18.13	2.06e-24	21	62.76
Mm.439721	G0s2	G0/G1 switch gene 2	-12.2	3.56e-19	-14.93	8.23e-22	-11.6	1.03e-20	-11.7	7.19e-21	-12.12	4.68e-21	21	62.55
Mm.2019	Mrc1	Mannose receptor, C type 1	-12.26	1.13e-17	-13.16	1.28e-19	-9.68	4.48e-18	-12.4	1.89e-19	-13.72	8.52e-20	21	61.22
Mm.298443	Hmgn5	High-mobility group nucleosome binding domain 5	-17.11	2.81e-11	-12.1	3.18e-11	-9.04	6.59e-10	-11.19	7.28e-11	-11.31	6.21e-11	21	60.75
Mm.394687	Mus musculus	Transcribed locus	-19.66	7.07e-12	-12.97	7.28e-12	-11.19	3.59e-11	-9.73	9.53e-11	-6.7	7.03e-09	21	60.25
Mm.202665	Rnase4	Ribonuclease, RNase A family 4	-3.64	1.41e-13	-9.27	5.12e-22	-11.02	2.59e-23	-14.24	1.35e-24	-21.67	4.01e-26	21	59.84
Mm.28100	Ehhadh	Enoyl-Coenzyme A, hydratase/3-hydroxyacyl Coenzyme A dehydrogenase	-4.99	8.5e-11	-10.87	7.19e-17	-14.54	2.46e-18	-16.31	5.52e-19	-12.64	1.58e-17	21	59.35
Mm.27038	Slc17a3	Solute carrier family 17 (sodium phosphate), member 3	-7.54	5.59e-16	-11.36	7.52e-20	-13.46	1.04e-20	-13.44	9.3e-21	-13.27	1.02e-20	21	59.07
Mm.389860	Hamp2	Hepcidin antimicrobial peptide 2	-5.5	2.15e-10	-9.46	2.86e-15	-13.21	5.11e-17	-16.1	5.17e-18	-14.57	1.98e-17	21	58.84
Mm.268521	Igf1	Insulin-like growth factor 1	-9.5	1.49e-14	-12.89	2.26e-17	-11.23	4.34e-17	-9.39	3.22e-16	-15.4	9.7e-19	21	58.41
Mm.222517	Dhtkd1	Dehydrogenase E1 and transketolase domain containing 1	-9.97	3.2e-18	-13.64	2.44e-21	-12.34	8.62e-21	-12.49	5.71e-21	-9.71	1.17e-19	21	58.15
Mm.103665	Slco1a1	Solute carrier organic anion transporter family, member 1a1	-7.66	6.68e-18	-11.19	5.15e-22	-13.01	6.66e-23	-12.7	8.44e-23	-13.28	7.05e-23	21	57.84
Mm.24547	Aadac	Arylacetamide deacetylase (esterase)	-2.35	8.91e-11	-6.22	1.4e-21	-10.43	1.72e-24	-21.14	1.98e-27	-17.56	7.95e-27	21	57.7
Mm.306720	C4bp	Complement component 4 binding protein	-2.71	3.84e-09	-4.04	4.02e-14	-5.48	2.27e-16	-10.28	3.37e-20	-34.73	3.03e-24	21	57.24
Mm.100276	Rdh16	Retinol dehydrogenase 16	-3.79	2.25e-06	-10	5.4e-13	-13.82	1.5e-14	-14.69	7.93e-15	-14.64	7.83e-15	21	56.94
Mm.337232	Mettl7b	Methyltransferase like 7B	-5.55	6.97e-14	-5.22	7.42e-15	-8.61	2.93e-18	-14.97	5.75e-21	-22.29	3.29e-22	21	56.64
Mm.335570	Mus musculus	Transcribed locus	-3.8	1.04e-11	-9.46	1.35e-19	-13.7	2.86e-21	-16.12	1.52e-21	-12.95	6.07e-21	21	56.03
Mm.296382	Csad	Cysteine sulfinic acid decarboxylase	-6.98	5.02e-10	-22.7	2.33e-16	-15.39	6.38e-15	-7.88	3.63e-12	-2.92	5.65e-06	21	55.87
Mm.1593	Lcat	Lecithin cholesterol acyltransferase	-2.21	6.89e-06	-5.97	4.52e-15	-11.18	1.63e-18	-16.42	7.77e-20	-20.02	2.93e-20	21	55.8
Mm.63514	Abcc6	ATP-binding cassette, sub-family C (CFTR/MRP), member 6	-7.19	4.91e-17	-10.66	1.11e-20	-11.92	2.12e-21	-13.24	7.41e-22	-12.61	7.13e-22	21	55.62
Mm.3489	Saa4	Serum amyloid A 4	-12.38	5.76e-18	-11.12	3.1e-19	-9.53	2.1e-18	-10.36	5.98e-19	-11.91	1.22e-19	21	55.3
Mm.334199	Acsm3	Acyl-CoA synthetase medium-chain family member 3	-10.83	9.63e-18	-11	1.68e-19	-13.09	2.13e-20	-14.45	5.11e-21	-5.71	6.72e-16	21	55.08
Mm.293470	Bdh1	3-hydroxybutyrate dehydrogenase, type 1	-7.77	3.29e-15	-9.03	1.03e-17	-11.15	6.28e-19	-13.08	1.01e-19	-13.99	7.06e-20	21	55.02
Mm.14063	Dhrs3	Dehydrogenase/reductase (SDR family) member 3	-21.73	1.82e-16	-14.56	6.44e-18	-10.68	4.5e-17	-5.15	4.37e-13	-2.8	1.97e-08	21	54.92
Mm.2409	Adh1	Alcohol dehydrogenase 1 (class I)	-4.69	3.55e-12	-11.51	4.5e-19	-11.82	3.67e-19	-17.91	3.93e-21	-8.17	3.17e-17	21	54.1
Mm.302724	Alas2	Aminolevulinic acid synthase 2, erythroid	-2.02	0.000131	-5.32	1.12e-13	-11.79	1.4e-18	-16.78	3.28e-20	-17.85	3.08e-20	21	53.76
Mm.227176	Slc3a1	Solute carrier family 3, member 1	-3.04	4.99e-09	-9.45	3.63e-18	-15.21	3.11e-20	-15.36	2.75e-20	-10.56	7.61e-19	21	53.62
Mm.395196	Mus musculus	Transcribed locus	-3.3	4.54e-07	-7.16	2.12e-13	-11.22	8.77e-16	-14.52	3.56e-17	-17.29	8.01e-18	21	53.49
Mm.227117	Slc30a10	Solute carrier family 30, member 10	-9.84	9.25e-22	-10.81	5.78e-24	-11.07	2.46e-24	-11.25	1.38e-24	-10.34	4.66e-24	21	53.31
Mm.391704	Phyh	Phytanoyl-CoA hydroxylase	-2.42	5.3e-08	-8.24	5.67e-19	-12.26	4.03e-21	-16.03	2.83e-22	-13.87	1.25e-21	21	52.82
Mm.387538	Slc22a7	Solute carrier family 22 (organic anion transporter), member 7	-4.47	4.05e-11	-10.78	3.67e-18	-11.7	1.17e-18	-12.29	6.14e-19	-12.8	4.23e-19	21	52.04
Mm.976	Fmo1	Flavin containing monooxygenase 1	-9.22	1.57e-18	-13.57	1.42e-21	-12.36	2.15e-21	-11.59	2.46e-21	-5.16	9.13e-17	21	51.9
Mm.423137	Arrdc3	Arrestin domain containing 3	-19.02	1.37e-15	-13.7	2.67e-16	-7.77	1.56e-13	-6.83	7.66e-13	-4.37	4.88e-10	21	51.69
Mm.197689	Clec2h	C-type lectin domain family 2, member h	-8.96	3.27e-14	-10.36	2.39e-16	-10.6	1.6e-16	-10.56	1.5e-16	-11.1	8.63e-17	21	51.58
Mm.371580	Sord	Sorbitol dehydrogenase	-5.83	1.24e-13	-10.35	1.42e-18	-15.67	1.67e-20	-13.62	6.8e-20	-6.05	3.64e-15	21	51.52
Mm.1193	Enpep	Glutamyl aminopeptidase	-8.76	2.67e-13	-8.21	2.36e-14	-12.64	1.82e-16	-12.92	1.09e-16	-8.84	1.24e-14	21	51.37
Mm.88478	Aspdh	Aspartate dehydrogenase domain containing	-2.36	6.09e-09	-10.35	4.93e-22	-12.6	5.71e-23	-13.38	2.3e-23	-12.52	5.42e-23	21	51.21
Mm.270525	Prodh2	Proline dehydrogenase (oxidase) 2	-2.27	2.66e-05	-10.43	4.36e-17	-15.08	6.28e-19	-14.51	7.56e-19	-8.47	4.97e-16	21	50.76
Mm.15537	Cyp1a2	Cytochrome P450, family 1, subfamily a, polypeptide 2	-2.77	7.52e-05	-7.27	1.15e-11	-21.15	1.89e-16	-17.27	6.84e-16	-2.2	0.000443	21	50.66
Mm.305108	Retsat	Retinol saturase (all trans retinol 13,14 reductase)	-2.56	3.57e-06	-6.92	1.69e-14	-11.55	2.82e-17	-15.23	2.25e-18	-14.22	3.28e-18	21	50.48
Mm.346759	Nr0b2	Nuclear receptor subfamily 0, group B, member 2	-11.17	6.81e-19	-11.23	1.23e-20	-10.09	4.17e-20	-9.88	4.28e-20	-7.78	9.7e-19	21	50.15
Mm.330850	Psen2	Presenilin 2	-7.2	6.3e-22	-8.77	9.63e-25	-11.68	2.89e-26	-12.78	1.14e-26	-9.59	1.68e-25	21	50.02
Mm.289590	Abcg5	ATP-binding cassette, sub-family G (WHITE), member 5	-10.97	5.85e-17	-11.44	4.2e-19	-11.48	3.61e-19	-10.09	1.06e-18	-5.38	8.53e-15	21	49.36
Mm.6676	Cd5l	CD5 antigen-like	-9.55	1.8e-06	-11.65	4.95e-08	-11.21	6.37e-08	-9.72	1.69e-07	-7.12	2.81e-06	21	49.25
Mm.441195	Upb1	Ureidopropionase, beta	-2.81	5.14e-11	-8.99	2.78e-21	-12.57	6.85e-23	-15.33	1.12e-23	-8.69	4.77e-21	21	48.39
Mm.432526	Abhd15	Abhydrolase domain containing 15	-6.87	2.23e-17	-9.65	5.43e-21	-10.81	1.28e-21	-10.97	6.33e-22	-9.67	3.39e-21	21	47.97
Mm.439226	Mus musculus	Mus musculus, clone IMAGE:1511633, mRNA	-10.65	1.15e-17	-9.6	1.21e-18	-8.6	3.83e-18	-9.17	1.26e-18	-9.43	1.11e-18	21	47.45
Mm.327798	Mus musculus	Transcribed locus	-10.37	7.43e-16	-8.11	4.14e-16	-9.87	3.07e-17	-9.31	6.41e-17	-9.54	4.76e-17	21	47.2
Mm.33120	Hnmt	Histamine N-methyltransferase	-9.29	9.32e-13	-6.98	7.54e-13	-8.22	1.33e-13	-12.74	7.05e-16	-9.82	1.03e-14	21	47.05
Mm.24742	Pank1	Pantothenate kinase 1	-5.75	4.93e-16	-6.57	1.12e-18	-9.86	4.33e-21	-11.96	5.51e-22	-12.63	3.86e-22	21	46.77
Mm.440035	Ppm1k	Protein phosphatase 1K (PP2C domain containing)	-10.3	9.74e-18	-8.92	1.1e-18	-9.23	4.65e-19	-9.26	3.97e-19	-8.66	1.12e-18	21	46.37
Mm.18625	Aqp1	Aquaporin 1	-8.86	1.44e-12	-6.62	2.07e-12	-4.49	6.11e-10	-9.99	8.3e-15	-15.97	4.81e-17	21	45.93
Mm.22702	Slc23a1	Solute carrier family 23 (nucleobase transporters), member 1	-4.03	1.36e-13	-9.43	6.39e-21	-10.78	1.77e-21	-10.79	1.03e-21	-10.9	8.5e-22	21	45.93
Mm.406043	Mus musculus	Transcribed locus	-10.77	3.34e-07	-11.95	1.2e-08	-9.23	1.33e-07	-9.15	1.49e-07	-4.21	0.000176	21	45.31
Mm.253922	Sec14l2	SEC14-like 2 (S. cerevisiae)	-5.22	9.77e-15	-6.78	3.75e-18	-9.08	6.65e-20	-11.84	3.59e-21	-11.54	5.64e-21	21	44.46
Mm.158320	Sdr9c7	4short chain dehydrogenase/reductase family 9C, member 7	-8.38	2.22e-20	-8.96	1.29e-22	-9.16	8.12e-23	-9.14	5.72e-23	-8.43	2.86e-22	21	44.07
Mm.422636	Mreg	Melanoregulin	-2.96	2.64e-07	-2.79	7.15e-08	-6.14	1.15e-13	-15.75	3.55e-19	-16.35	8.1e-19	21	43.99
Mm.82400	Colec10	Collectin sub-family member 10	-9.29	4.99e-20	-8.65	6.25e-21	-8.75	3.54e-21	-8.58	4.07e-21	-8.56	4.13e-21	21	43.83
Mm.34404	Sema4g	Sema domain, immunoglobulin domain (Ig), transmembrane domain (TM) and short cytoplasmic domain, (semaphorin) 4G	-8.7	7.21e-16	-5.44	1.88e-14	-8.11	7.85e-17	-11.7	1.88e-18	-9.76	1.12e-17	21	43.71
Mm.19316	Gramd1c	GRAM domain containing 1C	-6.3	2.9e-16	-7.6	6.16e-19	-8.97	3.87e-20	-9.6	1.7e-20	-10.31	6.96e-21	21	42.78
Mm.3077	Nr1i3	Nuclear receptor subfamily 1, group I, member 3	-7.19	4.11e-16	-8.65	1.02e-18	-8.39	1.64e-18	-8.71	6.69e-19	-9.33	3.21e-19	21	42.27
Mm.26462	Sgk2	Serum/glucocorticoid regulated kinase 2	-2.16	1.62e-06	-4.8	1.65e-15	-8.91	1.14e-19	-13.3	1.19e-21	-12.7	1.76e-21	21	41.87
Mm.6696	Rdh7	Retinol dehydrogenase 7	-2.02	6.36e-05	-8.26	8.4e-17	-12.88	6.01e-19	-14.24	1.37e-19	-4.46	9.55e-13	21	41.86
Mm.378962	Masp2	Mannan-binding lectin serine peptidase 2	-2.32	1.26e-11	-4.54	5.7e-20	-7.02	3.51e-23	-10.06	1.95e-25	-17.77	7.17e-28	21	41.71
Mm.393566	Mus musculus	Transcribed locus	-8.1	6.33e-18	-5.81	1.88e-17	-7	9.71e-19	-8.61	4.28e-20	-11.52	1.34e-21	21	41.04
Mm.27217	Kmo	Kynurenine 3-monooxygenase (kynurenine 3-hydroxylase)	-3.54	4.07e-16	-7.4	1.72e-23	-8.63	2.09e-24	-12.18	2.78e-26	-9.17	5.14e-25	21	40.92
Mm.6609	Serpind1	Serine (or cysteine) peptidase inhibitor, clade D, member 1	-5.24	4.05e-13	-7.62	4.32e-17	-7.8	3.4e-17	-8.63	6.45e-18	-11.22	4.27e-19	21	40.51
Mm.33403	Entpd8	Ectonucleoside triphosphate diphosphohydrolase 8	-4.99	5.01e-16	-7.11	4.62e-20	-9.13	2.51e-21	-10.19	5.58e-22	-8.75	2.66e-21	21	40.17
Mm.4827	F7	Coagulation factor VII	-3.28	7.56e-12	-4.43	5.13e-16	-6.76	1e-18	-11.99	2.03e-21	-13.49	5.89e-22	21	39.95
Mm.234723	Onecut2	One cut domain, family member 2	-10.06	1.25e-08	-13.04	4.23e-11	-9.47	8.28e-10	-4.99	6.56e-07	-2.34	0.00274	21	39.9
Mm.45980	Rnf125	Ring finger protein 125	-8.34	2.98e-13	-8.84	9.25e-15	-7.42	1.31e-13	-7.66	4.21e-14	-7.6	9.71e-14	21	39.86
Mm.57029	Cyp7a1	Cytochrome P450, family 7, subfamily a, polypeptide 1	-7.65	3.56e-15	-8	7.25e-17	-7.9	7.81e-17	-7.79	7.57e-17	-8.35	3.56e-17	21	39.69
Mm.281738	Pecr	Peroxisomal trans-2-enoyl-CoA reductase	-5.57	2.44e-20	-8.63	5.96e-25	-8.33	9.43e-25	-8.73	2.79e-25	-8.37	6.25e-25	21	39.63
Mm.27907	Dpyd	Dihydropyrimidine dehydrogenase	-4.64	2.49e-12	-8.49	1e-17	-8.74	8.91e-18	-8.72	6.39e-18	-8.85	9.84e-18	21	39.44
Mm.112365	Mus musculus	Transcribed locus	-8.86	2e-19	-8.68	6.09e-21	-7.77	2.06e-20	-7.5	3.35e-20	-6.53	2.02e-19	21	39.34
Mm.10742	Cyp4a10	Cytochrome P450, family 4, subfamily a, polypeptide 10	-2.01	0.00484	-4.37	7.1e-09	-8.23	1.31e-12	-12.32	1.14e-14	-12.32	1.16e-14	21	39.25
Mm.335669	Uroc1	Urocanase domain containing 1	-2.85	8.7e-11	-6.82	1.73e-19	-9.79	2.15e-21	-9.42	4.48e-21	-10.09	1.76e-21	21	38.97
Mm.2859	Baat	Bile acid-Coenzyme A: amino acid N-acyltransferase	-3.9	1.04e-08	-8.17	1.61e-14	-10.12	1.7e-15	-10.68	6.88e-16	-5.94	1.03e-12	21	38.81
Mm.55513	AI317395	Expressed sequence AI317395	-3.47	1.21e-13	-5.34	9.56e-19	-9.3	1.93e-22	-12.04	1.47e-23	-8.45	8.5e-22	21	38.6
Mm.272772	Anubl1	AN1, ubiquitin-like, homolog (Xenopus laevis)	-8.41	4.64e-15	-4.97	1.02e-13	-8.07	9.08e-17	-9.14	2.18e-17	-7.77	2.1e-16	21	38.36
Mm.26838	Akr1c14	Aldo-keto reductase family 1, member C14	-25.64	4.24e-13	-5.49	9.8e-09	-2.56	0.000238	-2.11	0.00291	-2.45	0.000483	21	38.25
Mm.30221	Insig1	Insulin induced gene 1	-2.02	5.21e-05	-2.94	9.06e-10	-4.69	1.42e-13	-7.71	9.75e-17	-20.66	3.58e-20	21	38.02
Mm.430736	Elovl5	ELOVL family member 5, elongation of long chain fatty acids (yeast)	-6.78	1.97e-19	-6.07	1.59e-20	-7.74	4.34e-22	-7.95	2.72e-22	-9.15	5.67e-23	21	37.69
Mm.384726	Pnkd	Paroxysmal nonkinesiogenic dyskinesia	-5.78	8.17e-18	-7.1	8.8e-21	-8.48	1.04e-21	-9.47	1.65e-22	-6.85	1.31e-20	21	37.68
Mm.23844	Pm20d1	Peptidase M20 domain containing 1	-5.44	3.87e-13	-7.5	1.56e-16	-7.63	1.49e-16	-8.98	8.96e-18	-8.12	3.56e-17	21	37.67
Mm.407687	Mus musculus	Transcribed locus	-8.33	2.16e-12	-6.25	3.58e-12	-7.01	7.5e-13	-5.78	1.32e-11	-10.1	6.63e-15	21	37.47
Mm.2787	Amacr	Alpha-methylacyl-CoA racemase	-5.51	5.01e-19	-4.12	1.94e-18	-7.1	1.78e-22	-11.47	3.13e-25	-9.15	6.86e-24	21	37.35
Mm.34208	Dhdh	Dihydrodiol dehydrogenase (dimeric)	-8.04	1.53e-10	-6.93	4.17e-11	-8.11	4.7e-12	-6.87	3.62e-11	-7.38	1.92e-11	21	37.33
Mm.22329	Gcgr	Glucagon receptor	-3.65	1.45e-14	-6.54	1.24e-20	-8.8	5.7e-22	-10.55	1.21e-22	-7.56	3.27e-21	21	37.1
Mm.479176			-5.7	7.2e-17	-8.44	9.93e-21	-8.47	8.23e-21	-8.01	8.98e-21	-6.44	1.39e-19	21	37.06
Mm.478266	Pcmtd1	protein-L-isoaspartate (D-aspartate) O-methyltransferase domain containing 1	-10.13	4.32e-13	-8.72	7.38e-14	-7.04	8.97e-13	-6.46	2.61e-12	-4.68	2.55e-10	21	37.03
Mm.208955	BC031353	CDNA sequence BC031353	-10.84	8.26e-20	-7.4	4.31e-20	-7.05	7.19e-20	-6.5	1.77e-19	-5.18	7.82e-18	21	36.97
Mm.407415	D0H4S114	DNA segment, human D4S114	-10.74	6.77e-18	-7.04	1.52e-17	-6.54	4.2e-17	-6.79	2.03e-17	-5.78	3.1e-16	21	36.89
Mm.20247	C6	Complement component 6	-3.68	4.56e-10	-6.21	2.47e-15	-8.44	4.61e-17	-9.32	1.92e-17	-9.22	1.46e-17	21	36.87
Mm.594	Slc22a1	Solute carrier family 22 (organic cation transporter), member 1	-2.7	1.97e-09	-4.84	6.46e-16	-8.38	1.56e-19	-10.21	3.8e-20	-10.55	1.3e-20	21	36.68
Mm.451912	Srd5a1	Steroid 5 alpha-reductase 1	-5.16	4.22e-14	-5.11	1.48e-15	-7.84	2.3e-18	-8.48	9.22e-19	-9.8	1.96e-19	21	36.39
Mm.159950	Gpr110	G protein-coupled receptor 110	-7.42	1.34e-12	-7.14	1.04e-13	-7.27	1.11e-13	-7.52	5.05e-14	-6.84	2.55e-13	21	36.19
Mm.35020	Aadat	Aminoadipate aminotransferase	-4.8	2.3e-13	-7.53	1.41e-17	-9.03	1.13e-18	-9.78	4.9e-19	-4.99	4.92e-15	21	36.13
Mm.337666	Mus musculus	Transcribed locus	-7.06	8.15e-20	-7.43	2.9e-21	-7.06	5.58e-21	-7.56	1.49e-21	-6.89	5.89e-21	21	36
Mm.30088	Clpx	Caseinolytic peptidase X (E.coli)	-5.87	1.1e-14	-7.84	7.69e-18	-8.17	2.32e-18	-7.32	7.53e-18	-6.35	1.58e-16	21	35.55
Mm.52526	Ttc39c	Tetratricopeptide repeat domain 39C	-5.48	7.65e-22	-7.41	2.01e-25	-8.03	6.99e-26	-7.48	9.43e-26	-6.92	5.28e-25	21	35.32
Mm.273108	Abhd3	Abhydrolase domain containing 3	-3.05	1.87e-06	-5.74	2.72e-12	-7.02	1.16e-13	-8.63	8.17e-15	-10.68	5.29e-16	21	35.12
Mm.28147	Reep6	Receptor accessory protein 6	-2.71	6.05e-10	-4.16	2.5e-15	-8.68	3.84e-20	-12.24	5.45e-22	-7.25	2.62e-19	21	35.04
Mm.412365	Mus musculus	Transcribed locus	-7.23	1.52e-14	-7.7	2.01e-16	-6.59	1.42e-15	-6.83	6.58e-16	-6.39	2.05e-15	21	34.74
Mm.184021	Ptprd	Protein tyrosine phosphatase, receptor type, D	-10.78	1.95e-15	-5.98	7.18e-14	-6.62	1.42e-14	-5.27	4.22e-13	-6.05	4.65e-14	21	34.7
Mm.25853	Dnase2b	Deoxyribonuclease II beta	-2.66	1.25e-09	-3.91	9.89e-15	-4.68	3.8e-16	-11.74	1.86e-21	-10.87	7.14e-21	21	33.86
Mm.63645	1300002K09Rik	RIKEN cDNA 1300002K09 gene	-3.29	6.9e-13	-6.34	8.25e-20	-7.28	1.74e-20	-9.93	5.59e-22	-6.85	1.75e-20	21	33.69
Mm.441140	Proz	Protein Z, vitamin K-dependent plasma glycoprotein	-2.88	9.72e-11	-5.46	1.69e-17	-7.82	1.6e-19	-9.16	1.23e-20	-8.35	5.42e-20	21	33.67
Mm.410111	Mus musculus	Transcribed locus, strongly similar to XP_003086252.1 PREDICTED: hypothetical protein LOC100504348 [Mus musculus]	-6.62	4.79e-14	-6.99	7.41e-16	-6.69	1.01e-15	-6.98	4.33e-16	-6.29	3.25e-15	21	33.57
Mm.37605	Akr1c20	Aldo-keto reductase family 1, member C20	-6.49	1.08e-15	-7.21	5.03e-18	-5.82	1.24e-16	-7.32	2.97e-18	-6.47	2.03e-17	21	33.31
Mm.4676	Slc7a2	Solute carrier family 7 (cationic amino acid transporter, y+ system), member 2	-3.93	7.22e-10	-7.04	3.65e-15	-8.08	5.19e-16	-8.8	1.82e-16	-5.33	1.45e-13	21	33.18
Mm.291575	Ugt2b5	UDP glucuronosyltransferase 2 family, polypeptide B5	-3.41	1.15e-13	-7.62	3.24e-21	-9.8	1e-22	-7.19	4.96e-21	-4.97	1.76e-18	21	32.99
Mm.200907	Slc25a15	Solute carrier family 25 (mitochondrial carrier ornithine transporter), member 15	-3.82	8.48e-17	-6.04	2.87e-22	-7.57	6.76e-24	-8.34	1.8e-24	-7.14	1.44e-23	21	32.91
Mm.337476	Sec14l4	SEC14-like 4 (S. cerevisiae)	-2.67	5.61e-11	-5.56	9.04e-19	-6.79	3.25e-20	-9.56	1.07e-21	-8.16	3.49e-21	21	32.74
Mm.390683	Gjb2	Gap junction protein, beta 2	-2.16	1.31e-06	-3.1	2.46e-11	-4.88	3.09e-15	-7.06	1.8e-17	-15.46	2.42e-21	21	32.66
Mm.25195	9530008L14Rik	RIKEN cDNA 9530008L14 gene	-2.31	4.78e-09	-3.76	1.67e-15	-5.92	5.2e-19	-11.02	4.15e-22	-9.56	1.99e-21	21	32.57
Mm.268025	Lin7a	Lin-7 homolog A (C. elegans)	-6.33	4.58e-20	-6.57	4.52e-22	-6.26	7.81e-22	-6.71	1.93e-22	-6.68	2.04e-22	21	32.55
Mm.297825	Abcb4	ATP-binding cassette, sub-family B (MDR/TAP), member 4	-4.24	3.35e-14	-6.45	1.22e-18	-7.11	4.08e-19	-7.79	1.53e-19	-6.88	4.23e-19	21	32.47
Mm.31331	Mus musculus	Transcribed locus	-5.38	7.36e-12	-6.47	1.55e-14	-8.01	6.52e-16	-8.01	5.82e-16	-4.55	3.88e-12	21	32.42
Mm.393290	Mus musculus	Transcribed locus	-4.83	5.4e-10	-6.4	1.17e-12	-7.18	2.67e-13	-7.09	2.99e-13	-6.65	1.32e-12	21	32.15
Mm.201338	Serpina11	Serine (or cysteine) peptidase inhibitor, clade A (alpha-1 antiproteinase, antitrypsin), member 11	-2.05	1e-05	-3.95	4.01e-13	-5.88	1.07e-15	-8.85	1.15e-17	-11.27	2.38e-18	21	32
Mm.252941	Fyco1	FYVE and coiled-coil domain containing 1	-5.61	3.07e-10	-6.46	1.1e-12	-7.4	3.47e-13	-6.7	5.93e-13	-5.76	1.07e-11	21	31.93
Mm.142581	Cyp2c55	Cytochrome P450, family 2, subfamily c, polypeptide 55	-4.37	5.84e-11	-6.78	1.72e-15	-6.99	1.19e-15	-7.33	5.11e-16	-6.22	5.52e-15	21	31.69
Mm.8396	Cmah	Cytidine monophospho-N-acetylneuraminic acid hydroxylase	-5.49	7.2e-14	-3.93	9.17e-13	-5.26	3.94e-15	-6.73	7.62e-17	-10.01	4.05e-19	21	31.42
Mm.153218	Slc46a3	Solute carrier family 46, member 3	-6.25	9.74e-18	-6.28	3.4e-19	-5.93	9.6e-19	-7.04	5.07e-20	-5.88	9.82e-19	21	31.38
Mm.143977	Hrsp12	Heat-responsive protein 12	-4	2.51e-10	-8.19	1.91e-16	-8.48	1.68e-16	-5.71	4.48e-14	-4.91	5.51e-13	21	31.29
Mm.314113	Elovl6	ELOVL family member 6, elongation of long chain fatty acids (yeast)	-4.39	1.78e-07	-4.72	3.89e-09	-6.47	5.46e-11	-6.36	6.63e-11	-9.19	1.12e-12	21	31.13
Mm.191949	Camk1d	Calcium/calmodulin-dependent protein kinase ID	-3.79	1.49e-13	-5.07	2.43e-17	-6.49	2.7e-19	-7.35	3.15e-20	-8.29	7.26e-21	21	30.99
Mm.100043	Gckr	Glucokinase regulatory protein	-2.71	2.67e-11	-4.97	5.34e-18	-6.66	6.68e-20	-7.85	1.26e-20	-8.69	5.89e-21	21	30.88
Mm.205854	Fam176a	Family with sequence similarity 176, member A	-2.74	6.92e-09	-3.73	6.48e-13	-6.23	1.81e-16	-9.61	5.05e-19	-8.51	3.67e-18	21	30.82
Mm.331583	Aldh1b1	Aldehyde dehydrogenase 1 family, member B1	-5.07	1.04e-10	-5.86	8.2e-13	-6.55	1.27e-13	-7.13	4.5e-14	-6.15	3.38e-13	21	30.76
Mm.87114	Sec16b	SEC16 homolog B (S. cerevisiae)	-4.65	2.38e-13	-5.28	8.89e-16	-5.53	3.16e-16	-7.88	1.79e-18	-7.18	1.08e-17	21	30.52
Mm.247510	Aldh6a1	Aldehyde dehydrogenase family 6, subfamily A1	-3.36	5.2e-11	-8.37	3.98e-19	-8.71	2.35e-19	-6.18	1.95e-17	-3.79	1.32e-13	21	30.41
Mm.241282	Fgf1	Fibroblast growth factor 1	-8.05	3.89e-19	-4.49	6.77e-17	-5.22	3.56e-18	-5.57	1.22e-18	-7.05	3.26e-20	21	30.38
Mm.293233	Acat1	Acetyl-Coenzyme A acetyltransferase 1	-6.76	6.4e-19	-6.49	1.1e-20	-5.77	7.4e-20	-6.02	2.82e-20	-5.32	3.52e-19	21	30.36
Mm.221239	Apob	Apolipoprotein B	-5.63	1.5e-08	-6.27	2.22e-10	-7.08	4.52e-11	-6.2	2.16e-10	-5.04	3.74e-09	21	30.22
Mm.196153	Rapgef4	Rap guanine nucleotide exchange factor (GEF) 4	-3.85	2.07e-08	-6.34	8.88e-13	-7.26	2.17e-13	-7.67	7.6e-14	-5.07	1.99e-11	21	30.19
Mm.295397	Depdc6	DEP domain containing 6	-9.77	5.45e-11	-5.83	5.92e-10	-6.2	2.85e-10	-4.57	1.46e-08	-3.67	3.98e-07	21	30.04
Mm.28301	Cth	Cystathionase (cystathionine gamma-lyase)	-2.79	7.47e-08	-6.12	4.04e-15	-5.89	7.44e-15	-5.96	5.74e-15	-9.17	2.14e-17	21	29.93
Mm.23352	Suox	Sulfite oxidase	-7.32	8.71e-18	-5.93	2.06e-18	-5.62	4.39e-18	-5.35	1.16e-17	-5.35	1.46e-17	21	29.57
Mm.479576	Hsd3b7	Hydroxy-delta-5-steroid dehydrogenase, 3 beta- and steroid delta-isomerase 7	-3.43	2.69e-16	-8.13	2.88e-24	-6.56	3.42e-23	-5.79	2.23e-22	-5.62	4.71e-22	21	29.53
Mm.406687	Mus musculus	Transcribed locus	-6.09	9.3e-15	-6.38	1.58e-16	-5.59	1.15e-15	-5.89	4.43e-16	-5.56	1.32e-15	21	29.51
Mm.119546	9630013D21Rik	RIKEN cDNA 9630013D21 gene	-5.26	2.97e-15	-6.34	5.42e-18	-6.01	1.19e-17	-5.69	1.92e-17	-6.13	6.16e-18	21	29.43
Mm.291831	Gpld1	Glycosylphosphatidylinositol specific phospholipase D1	-3.28	6.79e-10	-5.85	8e-16	-5.98	4.28e-16	-7.1	3.14e-17	-6.97	4.93e-17	21	29.18
Mm.2594	Inhbc	Inhibin beta-C	-4.12	9.75e-13	-5.43	3.24e-16	-5.65	1.59e-16	-6.9	6.07e-18	-6.94	5.79e-18	21	29.04
Mm.34431	2610528J11Rik	RIKEN cDNA 2610528J11 gene	-5.34	9.76e-15	-6.49	2.44e-17	-6.07	5.35e-17	-6.52	1.45e-17	-4.6	5.63e-15	21	29.02
Mm.28015	Mus musculus	Transcribed locus, strongly similar to NP_067492.1 PDZ domain containing 1 [Mus musculus]	-4	5.42e-13	-7.1	2.37e-18	-6.13	2.2e-17	-6.93	2.8e-18	-4.72	1.28e-15	21	28.88
Mm.37907	Lrit1	Leucine-rich repeat, immunoglobulin-like and transmembrane domains 1	-5.37	1.59e-14	-5.96	8.04e-17	-5.74	1.71e-16	-6.2	3.84e-17	-5.53	3.67e-16	21	28.8
Mm.23502	Sult1b1	Sulfotransferase family 1B, member 1	-2.51	4.76e-08	-4.68	8.19e-15	-5.78	3.38e-16	-8.74	1.01e-18	-7.08	1.89e-17	21	28.79
Mm.36278	Ftcd	Formiminotransferase cyclodeaminase	-2.79	4.34e-11	-4.54	6.09e-17	-4.77	2.76e-17	-7.16	4.79e-20	-9.53	1.81e-21	21	28.79
Mm.1151	Dpp4	Dipeptidylpeptidase 4	-5.46	8.21e-17	-5.19	3.49e-18	-5.75	5.65e-19	-6.41	8.97e-20	-5.92	3.83e-19	21	28.73
Mm.356689	Acox1	Acyl-Coenzyme A oxidase 1, palmitoyl	-4.93	8.72e-18	-7.02	9.38e-22	-6.64	1.04e-21	-5.74	6.08e-21	-4.22	3.1e-18	21	28.55
Mm.27334	Vnn3	Vanin 3	-2.8	1.56e-09	-5.29	3.99e-16	-6.56	2.64e-17	-6.53	1.48e-17	-7.35	3.09e-18	21	28.53
Mm.244226	1110020G09Rik	RIKEN cDNA 1110020G09 gene	-8.15	8.42e-15	-5.46	4.78e-14	-5.14	8.62e-14	-4.7	3.52e-13	-4.9	1.91e-13	21	28.35
Mm.32700	Sc5d	Sterol-C5-desaturase (fungal ERG3, delta-5-desaturase) homolog (S. cerevisae)	-2.48	6.85e-10	-3.03	2.73e-13	-4.3	1.62e-16	-6.94	5.26e-20	-11.59	2.14e-22	21	28.34
Mm.245297	Cyp4v3	Cytochrome P450, family 4, subfamily v, polypeptide 3	-3.56	1.01e-10	-5.39	1.69e-15	-5.94	3.16e-16	-6.24	1.41e-16	-7.06	3.4e-17	21	28.19
Mm.241656	Maob	Monoamine oxidase B	-4.51	7.36e-12	-4.27	4.48e-13	-5.24	1.24e-14	-7.33	5.75e-17	-6.79	2.18e-16	21	28.14
Mm.215259	1700061E17Rik	RIKEN cDNA 1700061E17 gene	-5.83	4.91e-11	-4.01	3.63e-10	-5.26	6.55e-12	-6.3	6.87e-13	-6.67	3.03e-13	21	28.07
Mm.34213	Mlxipl	MLX interacting protein-like	-4.4	5.56e-15	-4.85	2.62e-17	-6.38	4.13e-19	-6.44	2.8e-19	-5.89	1.85e-18	21	27.96
Mm.21757	Trfr2	Transferrin receptor 2	-2.55	8.16e-12	-4	9.93e-18	-4.81	2.52e-19	-5.58	2.06e-20	-10.92	6.17e-24	21	27.86
Mm.458654	Kcnn2	Potassium intermediate/small conductance calcium-activated channel, subfamily N, member 2	-4.44	4.35e-13	-5.34	3.72e-16	-6.61	1.41e-17	-5.67	1.19e-16	-5.52	2.7e-16	21	27.58
Mm.41409	Tmem25	Transmembrane protein 25	-5.72	6.1e-18	-5.59	2.67e-19	-5.85	1.15e-19	-5.22	6.12e-19	-5.12	1.06e-18	21	27.5
Mm.154782	Nat8	N-acetyltransferase 8 (GCN5-related, putative)	-3.83	2.74e-12	-5.65	2.03e-16	-5.74	1.77e-16	-6.18	3.99e-17	-5.83	1.01e-16	21	27.23
Mm.23720	Slc25a23	Solute carrier family 25 (mitochondrial carrier; phosphate carrier), member 23	-5.73	6.36e-15	-5.98	7.36e-17	-6.77	1.67e-17	-4.53	5.91e-15	-4.13	4.66e-14	21	27.14
Mm.279932	N4bp2l1	NEDD4 binding protein 2-like 1	-4.87	1.1e-12	-6.61	2.52e-16	-5.77	1.55e-15	-6.22	3.51e-16	-3.58	4.57e-12	21	27.05
Mm.272359	1190003J15Rik	RIKEN cDNA 1190003J15 gene	-2.76	4.98e-15	-4.63	1.2e-21	-5.3	9e-23	-8.04	1.41e-25	-6.21	5.73e-24	21	26.94
Mm.389162	Rnf152	Ring finger protein 152	-5.39	4.75e-12	-4.75	1.59e-12	-5.38	2e-13	-5.89	4.86e-14	-5.5	1.36e-13	21	26.91
Mm.26088	Tmem56	Transmembrane protein 56	-3.98	4.26e-09	-6.24	3.83e-13	-5.4	2.32e-12	-6.24	2.78e-13	-4.94	8.12e-12	21	26.8
Mm.222063	Hibch	3-hydroxyisobutyryl-Coenzyme A hydrolase	-5.85	9.33e-11	-6.15	1.71e-12	-5.52	6.27e-12	-4.52	1.28e-10	-4.71	7.14e-11	21	26.75
Mm.3135	Igfals	Insulin-like growth factor binding protein, acid labile subunit	-4.44	9.03e-16	-4.53	1.69e-17	-4.68	8.1e-18	-5.78	2.27e-19	-7.32	1.46e-20	21	26.75
Mm.17235	Csrp3	Cysteine and glycine-rich protein 3	-2.58	3.16e-09	-5.79	1.63e-17	-6.01	8.65e-18	-6.31	3.09e-18	-5.94	9.84e-18	21	26.63
Mm.52111	Etnk2	Ethanolamine kinase 2	-3.31	4.37e-11	-5.27	4.84e-16	-5.87	9.29e-17	-6.32	3.12e-17	-5.72	1.22e-16	21	26.49
Mm.261842	4931406C07Rik	RIKEN cDNA 4931406C07 gene	-4.1	8.01e-16	-7.14	1.87e-21	-6.44	6.61e-21	-4.72	1.27e-18	-4.08	2.67e-17	21	26.48
Mm.439452	Mus musculus	Transcribed locus	-2.99	1.72e-10	-3.71	7.12e-14	-6.22	8.86e-18	-7.36	4.37e-19	-6.16	9.49e-18	21	26.44
Mm.30724	Colec11	Collectin sub-family member 11	-4.09	4.44e-12	-5.9	5.63e-16	-5.33	3.11e-15	-5.88	5.2e-16	-5.2	4.37e-15	21	26.4
Mm.421195			-5.24	2.39e-10	-5.37	6.35e-12	-5.85	2.1e-12	-5.51	4.36e-12	-4.3	2e-10	21	26.27
Mm.206417	Cbs	Cystathionine beta-synthase	-4.62	2.4e-15	-3.93	1.67e-15	-4.98	2.32e-17	-5.83	1.53e-18	-6.85	2.11e-19	21	26.21
Mm.261140	Iigp1	Interferon inducible GTPase 1	-6.96	1.37e-14	-5.79	1.84e-15	-5.21	5.11e-15	-4.65	2.98e-14	-3.51	6.12e-12	21	26.12
Mm.259334	Agphd1	Aminoglycoside phosphotransferase domain containing 1	-5.96	6.81e-19	-5.14	2.82e-19	-5.43	9.6e-20	-4.78	6.66e-19	-4.65	1.34e-18	21	25.96
Mm.6381	AW112010	Expressed sequence AW112010	-2.6	3.33e-09	-4.01	1.09e-14	-4.36	2.66e-15	-7.17	1.52e-18	-7.72	1.01e-18	21	25.86
Mm.29652	Gstz1	Glutathione transferase zeta 1 (maleylacetoacetate isomerase)	-3.54	2.88e-14	-6.76	8.27e-21	-5.72	1.12e-19	-5.87	7.76e-20	-3.86	1.96e-16	21	25.75
Mm.105278	Kynu	Kynureninase (L-kynurenine hydrolase)	-7.85	5.29e-17	-4.77	1.88e-15	-4.75	1.93e-15	-4.28	1.22e-14	-4.01	4.51e-14	21	25.66
Mm.30035	Aldh1l1	Aldehyde dehydrogenase 1 family, member L1	-3.63	2.92e-18	-5.78	5.73e-24	-5.54	8.03e-24	-5.92	1.8e-24	-4.58	1.91e-22	21	25.45
Mm.303231	Cxcl12	Chemokine (C-X-C motif) ligand 12	-5.42	2.01e-19	-6.36	2.79e-22	-5.63	1.31e-21	-4.31	1.29e-19	-3.69	3.65e-18	21	25.41
Mm.274506	Slc6a12	Solute carrier family 6 (neurotransmitter transporter, betaine/GABA), member 12	-2.58	3.85e-10	-4.23	2.8e-16	-6.06	6.28e-19	-6.18	4.27e-19	-6.29	2.64e-19	21	25.34
Mm.81793	Acacb	Acetyl-Coenzyme A carboxylase beta	-2.65	5.78e-11	-3.5	3.5e-15	-5.11	2.17e-18	-6.29	8.25e-20	-7.78	4.88e-21	21	25.33
Mm.478056			-2.67	1.53e-10	-5.01	8.65e-18	-5.68	1.28e-18	-6.37	2.69e-19	-5.6	1.53e-18	21	25.33
Mm.378937	Hebp1	Heme binding protein 1	-2.67	1.11e-11	-4.39	4.71e-18	-5.89	4.22e-20	-7.37	1.13e-21	-4.92	5.75e-19	21	25.24
Mm.390149	Bco2	Beta-carotene oxygenase 2	-5.09	8.77e-17	-4.7	4.86e-18	-5.04	5.8e-19	-5.11	7.52e-19	-5.29	5.38e-19	21	25.23
Mm.293574	Aspa	Aspartoacylase	-4.82	1.78e-14	-4	1.95e-14	-5.04	2.98e-16	-5.29	1.07e-16	-5.74	3.84e-17	21	24.89
Mm.12819	Bckdhb	Branched chain ketoacid dehydrogenase E1, beta polypeptide	-3.05	1.49e-15	-4.23	2.47e-20	-5.77	1.62e-22	-6.38	4.7e-23	-5.17	4.48e-22	21	24.6
Mm.169261	Vwce	Von Willebrand factor C and EGF domains	-2.39	5.13e-08	-4.11	2.66e-14	-6.06	7.72e-17	-6.32	4.9e-17	-5.66	1.27e-16	21	24.54
Mm.341004	Abca8b	ATP-binding cassette, sub-family A (ABC1), member 8b	-4.82	4.76e-13	-4.15	2.33e-13	-4.73	2.23e-14	-5.11	4.63e-15	-5.65	1.52e-15	21	24.46
Mm.57174	Pstpip2	Proline-serine-threonine phosphatase-interacting protein 2	-3.55	6.15e-18	-4.32	1.82e-21	-4.98	1.37e-22	-5.42	1.98e-23	-5.8	7.32e-24	21	24.07
Mm.220204	Osbpl8	Oxysterol binding protein-like 8	-5.93	4.3e-07	-6.28	2.37e-08	-4.51	1.03e-06	-4.32	1.64e-06	-2.99	0.00014	21	24.03
Mm.355034	Tmem30a	Transmembrane protein 30A	-4.26	5.25e-11	-5.18	1.34e-13	-4.81	3.4e-13	-4.84	3e-13	-4.88	2.76e-13	21	23.97
Mm.30767	Zfp946	Zinc finger protein 946	-5.41	1.01e-07	-5.03	1.54e-08	-4.7	3.78e-08	-4.45	7.49e-08	-4.31	1.18e-07	21	23.9
Mm.386833	Nlrp6	NLR family, pyrin domain containing 6	-4.41	4.39e-14	-5.06	2.28e-16	-4.58	1.26e-15	-4.87	3.93e-16	-4.71	8.21e-16	21	23.63
Mm.1894	Cd1d1	CD1d1 antigen	-6.22	1.88e-15	-5.4	3.15e-16	-4.7	3.48e-15	-3.75	2.25e-13	-3.47	1.87e-12	21	23.54
Mm.20286	Serpina12	Serine (or cysteine) peptidase inhibitor, clade A (alpha-1 antiproteinase, antitrypsin), member 12	-2.6	3.55e-10	-4.53	9.65e-17	-4.67	4.35e-17	-4.47	1.23e-16	-7.26	1.27e-19	21	23.53
Mm.349667	Cebpa	CCAAT/enhancer binding protein (C/EBP), alpha	-5.91	1.09e-16	-5.68	6.18e-18	-5.24	2.2e-17	-3.82	2.83e-15	-2.87	2.12e-12	21	23.52
Mm.296560	Slc38a3	Solute carrier family 38, member 3	-2.86	2.34e-13	-4.46	2.24e-19	-5.48	5.35e-21	-5.48	4.22e-21	-5.09	1.75e-20	21	23.37
Mm.415302	Ppargc1b	Peroxisome proliferative activated receptor, gamma, coactivator 1 beta	-3.49	7.25e-10	-4.31	9.42e-13	-5.22	4.03e-14	-5.53	1.35e-14	-4.77	1.71e-13	21	23.32
Mm.458583	Slco1a4	solute carrier organic anion transporter family, member 1a4	-2.34	1.95e-05	-5.75	3.41e-13	-5.4	9.64e-13	-5.37	9.55e-13	-4.46	1.54e-11	21	23.32
Mm.24153	Iyd	Iodotyrosine deiodinase	-3.32	1.05e-15	-4.03	2.96e-19	-5.06	4.03e-21	-5.55	8.3e-22	-5.27	2.21e-21	21	23.23
Mm.10516	Prlr	Prolactin receptor	-3.94	8.48e-17	-4.41	1.68e-19	-4.88	2.18e-20	-4.97	1.31e-20	-4.93	2.1e-20	21	23.13
Mm.52592	4930528F23Rik	RIKEN cDNA 4930528F23 gene	-4.49	6.78e-11	-4.38	4.64e-12	-4.51	2.76e-12	-4.94	8.99e-13	-4.75	1.43e-12	21	23.07
Mm.42100	Cyp2c38	Cytochrome P450, family 2, subfamily c, polypeptide 38	-2.55	7.7e-07	-3.8	2.7e-11	-4.59	1.11e-12	-6.05	2.26e-14	-6.02	1.52e-14	21	23.01
Mm.245724	Acaa2	Acetyl-Coenzyme A acyltransferase 2 (mitochondrial 3-oxoacyl-Coenzyme A thiolase)	-2.36	4.24e-10	-4.87	1.22e-18	-5.22	4.04e-19	-6.21	2.37e-20	-4.23	2.29e-17	21	22.89
Mm.30204	Qdpr	Quinoid dihydropteridine reductase	-3.48	1.8e-14	-3.82	9.48e-17	-4.59	2.37e-18	-5.9	2.55e-20	-5.04	5.71e-19	21	22.83
Mm.278467	Sardh	Sarcosine dehydrogenase	-2.39	1.71e-08	-4.27	1.09e-15	-5.3	3.07e-17	-5.78	1.02e-17	-4.82	1.79e-16	21	22.56
Mm.364956	Shmt1	Serine hydroxymethyltransferase 1 (soluble)	-3.17	3.88e-12	-3.4	3.41e-14	-4.98	1.48e-17	-5.59	1.92e-18	-5.32	6.2e-18	21	22.46
Mm.273958	Afmid	Arylformamidase	-4.22	1.37e-14	-3.99	7e-16	-3.86	1.34e-15	-4.57	4.75e-17	-5.74	1.27e-18	21	22.38
Mm.296302	Sdr42e1	Short chain dehydrogenase/reductase family 42E, member 1	-2.57	4.56e-11	-4.88	2.42e-18	-5.31	8.31e-19	-5.1	9.55e-19	-4.41	9.84e-18	21	22.27
Mm.252862	Ddo	D-aspartate oxidase	-5.61	5.28e-12	-5.68	1.46e-13	-4.36	9.09e-12	-3.72	1.42e-10	-2.67	8.37e-08	21	22.04
Mm.36507	Nudt12	Nudix (nucleoside diphosphate linked moiety X)-type motif 12	-4.54	7.76e-08	-4.87	8.23e-10	-4.54	2.83e-09	-3.84	2.56e-08	-4.25	7.81e-09	21	22.04
Mm.119320	Car8	Carbonic anhydrase 8	-5.39	2.06e-19	-3.87	1.48e-18	-4.19	2.34e-19	-4.82	1.34e-20	-3.76	2.21e-18	21	22.03
Mm.1805	F8	Coagulation factor VIII	-4.69	5.49e-13	-4.7	1.7e-14	-4.59	2.44e-14	-3.91	5.4e-13	-4.07	2.28e-13	21	21.96
Mm.3986	Ghr	Growth hormone receptor	-4.73	2.17e-17	-5.56	7.71e-21	-4.31	6e-19	-3.51	4.55e-17	-3.84	6.39e-18	21	21.95
Mm.5731	Gstt3	Glutathione S-transferase, theta 3	-4.88	1.03e-11	-3.72	4.98e-11	-3.85	2.94e-11	-5.09	2.23e-13	-4.37	2.33e-12	21	21.91
Mm.288897	Chpt1	Choline phosphotransferase 1	-2.48	8.17e-10	-4.08	4.14e-16	-5.65	1.41e-18	-6.31	6.96e-19	-3.37	2.99e-14	21	21.89
Mm.211255	Tmem195	Transmembrane protein 195	-4.12	1.8e-11	-4.21	2.42e-13	-4.28	3.31e-13	-5.38	4.12e-15	-3.85	1.6e-12	21	21.84
Mm.208991	Ireb2	Iron responsive element binding protein 2	-6	2.01e-10	-5.22	6.35e-11	-3.93	5.18e-09	-3.35	6.24e-08	-3.21	1.8e-07	21	21.71
Mm.38813	Zfp871	Zinc finger protein 871	-6.82	3.7e-09	-4.59	1.41e-08	-4.32	3.91e-08	-3.31	1.43e-06	-2.54	8.14e-05	21	21.58
Mm.335427	Abhd14b	Abhydrolase domain containing 14b	-3.22	6.73e-15	-3.84	1.9e-18	-4.48	9.17e-20	-5.51	2.42e-21	-4.47	1.34e-19	21	21.52
Mm.10812	Pde9a	Phosphodiesterase 9A	-4.5	6.32e-14	-3.49	2.89e-13	-4.34	3.82e-15	-4.91	3.88e-16	-4.24	6.74e-15	21	21.48
Mm.37213	Ptprb	Protein tyrosine phosphatase, receptor type, B	-3.78	1.18e-16	-3.78	4.43e-18	-3.7	6.43e-18	-4.79	2.82e-20	-5.42	4.71e-21	21	21.47
Mm.413341	Mus musculus	Transcribed locus, strongly similar to NP_001006494.1 26S protease regulatory subunit S10B [Gallus gallus]	-4.25	9.08e-06	-6.11	2.25e-08	-4.1	2.01e-06	-4.07	2.02e-06	-2.88	0.000137	21	21.41
Mm.8543	Pipox	Pipecolic acid oxidase	-3.32	9.17e-14	-5.8	1.09e-19	-5.17	3.18e-19	-4.51	2.25e-18	-2.54	2.03e-12	21	21.34
Mm.250980	Slc38a4	Solute carrier family 38, member 4	-3.88	6.65e-10	-3.89	1.07e-11	-4.28	1.27e-12	-4.49	4.4e-13	-4.79	1.6e-13	21	21.33
Mm.174372	Cyp2d10	Cytochrome P450, family 2, subfamily d, polypeptide 10	-2.2	8.58e-11	-4.71	5.98e-20	-6.03	1.26e-21	-4.67	1.23e-19	-3.62	3.21e-17	21	21.23
Mm.281298	Gadd45g	Growth arrest and DNA-damage-inducible 45 gamma	-4.67	0.000349	-4.07	0.000156	-4.64	5.55e-05	-4	0.000193	-3.83	0.000292	21	21.21
Mm.439216	Mus musculus	Transcribed locus	-4.74	6.61e-11	-4.12	3.68e-11	-3.98	5.38e-11	-4.24	1.9e-11	-4.09	3.62e-11	21	21.17
Mm.384779	Mus musculus	Transcribed locus	-4.26	1.12e-13	-3.69	5.51e-14	-3.36	5.19e-13	-4.41	1.36e-15	-5.4	4.43e-17	21	21.12
Mm.388973	Slc16a2	Solute carrier family 16 (monocarboxylic acid transporters), member 2	-2.94	1.71e-12	-2.39	2.93e-11	-4.59	4.84e-18	-6.1	3.05e-20	-5.02	1.13e-18	21	21.04
Mm.23876	Pcca	Propionyl-Coenzyme A carboxylase, alpha polypeptide	-4.22	8.15e-18	-3.91	8.41e-19	-4.23	1.35e-19	-4.32	9.05e-20	-4.34	1.98e-19	21	21.02
Mm.467495	Hbb-b2	Hemoglobin, beta adult minor chain	-2.08	0.0102	-3.81	8.03e-07	-3.67	1.5e-06	-5.02	2.12e-08	-6.4	6.13e-10	21	20.98
Mm.439727	Amy1	Amylase 1, salivary	-2.67	5.58e-08	-4.44	1.32e-13	-4.53	1.32e-13	-4.32	1.73e-13	-5	2.17e-14	21	20.96
Mm.413635	Mus musculus	Transcribed locus	-4.18	1.11e-14	-4.16	3.25e-16	-4.57	6.51e-17	-4.01	8.16e-16	-4.03	5.83e-16	21	20.95
Mm.401845	Mus musculus	Transcribed locus	-3.28	3.5e-05	-5.08	1.29e-08	-4.32	1.18e-07	-3.93	3.57e-07	-4.28	1.48e-07	21	20.89
Mm.458387	Cyp2j9	Cytochrome P450, family 2, subfamily j, polypeptide 9	-3.95	1.52e-11	-4.26	2.05e-13	-4.34	1.5e-13	-4.21	2.31e-13	-4.1	4.49e-13	21	20.86
Mm.12616	Dnajc3	DnaJ (Hsp40) homolog, subfamily C, member 3	-3.55	2.29e-10	-3.66	1.01e-11	-4.33	3.56e-13	-4.46	1.62e-13	-4.85	4.09e-14	21	20.85
Mm.475421	Mus musculus	Transcribed locus	-4.27	7.5e-15	-4.35	1.82e-16	-5.08	8.22e-18	-4.25	2.5e-16	-2.88	1.41e-12	21	20.83
Mm.256926	Pygl	Liver glycogen phosphorylase	-3.99	1.37e-17	-3.25	2.42e-17	-4.01	1.6e-19	-4.3	3.78e-20	-5.23	1.82e-21	21	20.78
Mm.441899	Zfp187	Zinc finger protein 187	-5.62	1.48e-12	-4.95	2.32e-13	-4.32	1.85e-12	-3.29	2.58e-10	-2.58	4.68e-08	21	20.76
Mm.296142	Tcp11l2	T-complex 11 (mouse) like 2	-5.51	2.87e-13	-5.38	4.3e-15	-3.88	8.82e-13	-3.71	1.4e-12	-2.23	1.05e-07	21	20.71
Mm.21853	Pxmp2	Peroxisomal membrane protein 2	-3.44	6.71e-14	-3.71	4.51e-16	-5.02	1.05e-18	-5.34	3.02e-19	-3.2	1.65e-14	21	20.71
Mm.234654	Timd2	T-cell immunoglobulin and mucin domain containing 2	-3.29	5.74e-11	-2.66	3.07e-10	-2.62	4.49e-10	-4.25	1.18e-14	-7.87	1.56e-18	21	20.69
Mm.1262	Cyp17a1	Cytochrome P450, family 17, subfamily a, polypeptide 1	-3.35	8.11e-05	-4.46	4.56e-07	-4.24	7.85e-07	-4.43	3.88e-07	-4.12	9.39e-07	21	20.6
Mm.138292	Mus musculus	Transcribed locus	-3.53	5.89e-05	-3.76	3.49e-06	-4.71	4.58e-07	-4.97	8.18e-08	-3.59	7.03e-06	21	20.56
Mm.339792	Cpeb4	Cytoplasmic polyadenylation element binding protein 4	-4.62	5.18e-10	-5.15	5.81e-12	-4.19	1.31e-10	-3.32	7.46e-09	-3.26	1.05e-08	21	20.54
Mm.259884	Mut	Methylmalonyl-Coenzyme A mutase	-4.4	5.45e-16	-4.69	5e-18	-4.24	3.11e-17	-3.67	4.08e-16	-3.51	1.02e-15	21	20.51
Mm.28514	Adhfe1	Alcohol dehydrogenase, iron containing, 1	-2.35	1.12e-12	-5.09	3.39e-21	-5.48	1.95e-21	-4.98	1.76e-21	-2.56	3.23e-15	21	20.46
Mm.22758	Ebpl	Emopamil binding protein-like	-3.58	1.48e-17	-5.12	5.32e-22	-4.04	1.91e-20	-3.81	5.15e-20	-3.87	6.71e-20	21	20.42
Mm.2475	Gcdh	Glutaryl-Coenzyme A dehydrogenase	-2.02	2.31e-06	-3.87	4.98e-14	-5.04	5.54e-16	-5.38	1.19e-16	-4.08	1.78e-14	21	20.39
Mm.45121	Bdh2	3-hydroxybutyrate dehydrogenase, type 2	-3.55	3.86e-09	-4.25	6.04e-12	-3.84	3.45e-11	-4.5	2.12e-12	-4.2	7.43e-12	21	20.34
Mm.347964	Fahd1	Fumarylacetoacetate hydrolase domain containing 1	-3.35	2.14e-12	-4.97	4.33e-17	-4.45	2.43e-16	-4.11	8.32e-16	-3.41	5.17e-14	21	20.29
Mm.392894	Mus musculus	Transcribed locus	-4.82	1.89e-13	-4.36	3.83e-14	-4.12	1.06e-13	-3.85	3.24e-13	-3.12	2.63e-11	21	20.27
Mm.33401	Mgam	Maltase-glucoamylase	-6.64	1.69e-11	-2.48	5.09e-06	-2.35	1.54e-05	-3.08	9.37e-08	-5.67	7.65e-12	21	20.22
Mm.14313	Tek	Endothelial-specific receptor tyrosine kinase	-3.3	5.47e-10	-3.6	4.81e-12	-3.55	7.61e-12	-4.71	3.11e-14	-5.05	9.33e-15	21	20.21
Mm.43784	Hagh	Hydroxyacyl glutathione hydrolase	-2.04	2.24e-10	-3.61	8.31e-19	-4.85	2.18e-21	-5.44	2.37e-22	-4.26	3.23e-20	21	20.2
Mm.474856	Mus musculus	Transcribed locus	-4.96	7.57e-08	-4.1	5.68e-08	-4.13	3.89e-08	-3.29	1.38e-06	-3.63	3.63e-07	21	20.11
Mm.14455	Tgfbi	Transforming growth factor, beta induced	-3.55	1.33e-15	-4.09	2.06e-18	-4.03	2.74e-18	-4.15	1.26e-18	-4.26	9.31e-19	21	20.08
Mm.3510	Inhbe	Inhibin beta E	-2.56	4.94e-08	-3.95	4.56e-13	-4.19	2e-13	-4.3	1.46e-13	-5.05	1.08e-14	21	20.05
Mm.28108	Cmbl	Carboxymethylenebutenolidase-like (Pseudomonas)	-6.21	5.63e-17	-4.01	9.02e-16	-3.7	5.86e-15	-3.63	7.52e-15	-2.5	7.35e-11	21	20.05
Mm.35062	Agtr1a	Angiotensin II receptor, type 1a	-5.62	9.97e-13	-3.73	2.64e-11	-4	1.48e-11	-3.72	3.89e-11	-2.91	4.58e-09	21	19.98
Mm.272197	Mgll	Monoglyceride lipase	-2.15	2.14e-08	-2.9	4.89e-13	-4.07	3.05e-16	-5.56	1.55e-18	-5.25	3.54e-18	21	19.93
Mm.254985	Plin5	Perilipin 5	-2.29	4.84e-08	-3.7	6.25e-14	-4.18	1.11e-14	-4.96	4.98e-16	-4.78	6.93e-16	21	19.91
Mm.303355	Onecut1	One cut domain, family member 1	-5.35	2.05e-06	-4.6	7.31e-07	-4.13	2e-06	-3.15	4.95e-05	-2.62	0.000477	21	19.85
Mm.212789	Ppara	Peroxisome proliferator activated receptor alpha	-3.05	3.29e-11	-3.6	3.45e-14	-4.74	2.12e-16	-4.72	2.12e-16	-3.68	2.53e-14	21	19.79
Mm.103362	L2hgdh	L-2-hydroxyglutarate dehydrogenase	-2.92	7.47e-08	-3.31	5.92e-10	-4.23	8.22e-12	-4.97	3.88e-13	-4.22	7.62e-12	21	19.65
Mm.442273	Mus musculus	Transcribed locus	-6.24	2.34e-07	-4.72	2.14e-07	-3.71	3.53e-06	-2.68	0.000193	-2.28	0.00154	21	19.63
Mm.41274	Acad11	Acyl-Coenzyme A dehydrogenase family, member 11	-4.87	7.44e-13	-4.65	6.49e-14	-3.95	1.14e-12	-3.57	7.17e-12	-2.58	7.44e-09	21	19.62
Mm.3798	Fah	Fumarylacetoacetate hydrolase	-3.05	2.4e-13	-4.8	6.74e-19	-4.4	3.11e-18	-4.27	5.91e-18	-3.08	6.61e-15	21	19.6
Mm.18832	Hpgd	Hydroxyprostaglandin dehydrogenase 15 (NAD)	-2.47	0.000152	-5.1	3.04e-10	-5.31	1.82e-10	-3.93	1.28e-08	-2.76	4.32e-06	21	19.57
Mm.389247	Neb	Nebulin	-3.63	1.67e-14	-3.77	4.35e-16	-3.83	2.83e-16	-4.09	6.91e-17	-4.19	5.4e-17	21	19.51
Mm.24673	Pxmp4	Peroxisomal membrane protein 4	-5.04	9.69e-20	-3.65	5.13e-19	-3.43	2.27e-18	-3.92	9.55e-20	-3.46	1.37e-18	21	19.5
Mm.131443	Srr	Serine racemase	-2.84	8.39e-14	-4.95	3.04e-20	-4.92	2.36e-20	-3.72	4.17e-18	-3.06	5.46e-16	21	19.49
Mm.18526	Ehd3	EH-domain containing 3	-4.16	6.18e-20	-3.19	5.96e-19	-3.73	1.08e-20	-4.34	4.09e-22	-4	2.36e-21	21	19.42
Mm.412533	Mus musculus	Transcribed locus	-4.03	1.55e-07	-3.72	4.38e-08	-3.98	1.43e-08	-3.96	1.65e-08	-3.73	4.14e-08	21	19.42
Mm.19937	Ggcx	Gamma-glutamyl carboxylase	-4.48	8.43e-12	-4.27	8.02e-13	-3.72	1.29e-11	-3.42	5.98e-11	-3.52	3.08e-11	21	19.41
Mm.56769	Dcn	Decorin	-2.84	5.54e-08	-4.21	2.73e-12	-5.01	3.68e-13	-4.07	5.19e-12	-3.26	2.46e-10	21	19.39
Mm.3636	Dbt	Dihydrolipoamide branched chain transacylase E2	-3.85	9.22e-10	-3.57	1.02e-10	-4.02	1.21e-11	-3.54	1.71e-10	-4.3	6.05e-12	21	19.28
Mm.26781	Vsig4	V-set and immunoglobulin domain containing 4	-5.29	0.00101	-4.27	0.00111	-3.98	0.00182	-3.29	0.00629	-2.45	0.0379	21	19.28
Mm.294295	Zfp707	Zinc finger protein 707	-5.36	2.92e-15	-3.88	1.82e-14	-4.08	5.93e-15	-3.33	3.75e-13	-2.58	1.95e-10	21	19.23
Mm.246479	Oaf	OAF homolog (Drosophila)	-2.88	5.56e-09	-3.62	2.36e-12	-3.95	3.55e-13	-4.77	1.28e-14	-3.99	4.8e-13	21	19.21
Mm.359393	Mus musculus	Isolate 1B4 immunoglobulin light chain variable region (Igk-V)	-2.91	1.57e-05	-3.92	6.64e-09	-3.73	1.13e-08	-3.85	9.03e-09	-4.67	1.24e-09	21	19.08
Mm.33326	F11	Coagulation factor XI	-3.25	1.71e-09	-4.91	9.5e-14	-3.07	3.44e-10	-3.06	3.26e-10	-4.74	1.44e-13	21	19.03
Mm.324550	Lonp2	Lon peptidase 2, peroxisomal	-3.48	1.64e-15	-4.05	2.33e-18	-3.88	4.04e-18	-3.85	3.69e-18	-3.66	1.26e-17	21	18.92
Mm.247457	Scrn3	Secernin 3	-4.09	3.67e-14	-4.62	1.77e-16	-4.01	1.87e-15	-3.26	8.71e-14	-2.92	1.35e-12	21	18.9
Mm.26361	Dclk3	Doublecortin-like kinase 3	-4.34	1.26e-12	-4.39	3.59e-14	-4.22	6.74e-14	-3.44	3.14e-12	-2.44	7.81e-09	21	18.83
Mm.101581	Inca1	Inhibitor of CDK, cyclin A1 interacting protein 1	-2.47	1.4e-10	-4.35	2.77e-17	-4.17	3.71e-17	-3.67	3.75e-16	-4.16	5.7e-17	21	18.82
Mm.389031	Necab1	N-terminal EF-hand calcium binding protein 1	-3.2	3.86e-11	-3.57	3.41e-13	-3.68	1.79e-13	-3.94	4.15e-14	-4.23	8.49e-15	21	18.62
Mm.274892	Ociad2	OCIA domain containing 2	-3.89	2.4e-15	-3.16	1.81e-15	-3.43	2.6e-16	-4.19	3.11e-18	-3.9	1.8e-17	21	18.57
Mm.244216	Sirt3	Sirtuin 3 (silent mating type information regulation 2, homolog) 3 (S. cerevisiae)	-3.12	4.14e-10	-3.98	1.34e-13	-4.1	7.8e-14	-4.43	1.64e-14	-2.87	1.19e-10	21	18.5
Mm.402642	Mus musculus	Transcribed locus	-3.65	4.15e-10	-3.47	3.55e-11	-3.75	1.09e-11	-3.9	4.32e-12	-3.67	1.6e-11	21	18.44
Mm.476983			-3.57	2.9e-09	-2.85	1.51e-08	-3.92	2.59e-11	-3.83	3.94e-11	-4.25	8.13e-12	21	18.42
Mm.392079	Mus musculus	Transcribed locus	-4.57	3.18e-18	-3.26	6.99e-17	-3.71	3.28e-18	-3.5	9.86e-18	-3.37	3.17e-17	21	18.41
Mm.458189	Gstm7	Glutathione S-transferase, mu 7	-2.33	7.41e-09	-5.15	1.28e-17	-4.42	1.3e-16	-3.88	1.85e-15	-2.6	2.78e-11	21	18.38
Mm.149438	Mtus1	Mitochondrial tumor suppressor 1	-4.77	7.92e-14	-2.62	3.59e-10	-3.13	6.03e-12	-3.84	6.23e-14	-4	4.83e-14	21	18.36
Mm.34411	Pdk1	Pyruvate dehydrogenase kinase, isoenzyme 1	-4.14	4.59e-14	-3.67	3.14e-14	-3.48	8.22e-14	-3.79	7.29e-15	-3.28	1.42e-13	21	18.36
Mm.384746	Cnot6l	CCR4-NOT transcription complex, subunit 6-like	-4.27	6.16e-12	-4.22	3.76e-13	-3.92	1.08e-12	-3.49	1.18e-11	-2.43	4.09e-08	21	18.33
Mm.29161	Slc16a7	Solute carrier family 16 (monocarboxylic acid transporters), member 7	-2.12	0.000655	-3.16	2.19e-07	-3.14	2.53e-07	-6.01	4.09e-11	-3.88	1.02e-08	21	18.31
Mm.281844	Ugt2b34	UDP glucuronosyltransferase 2 family, polypeptide B34	-4.3	1.58e-12	-3.83	3.85e-13	-3.96	2.55e-13	-2.86	1.71e-10	-3.28	1.45e-11	21	18.23
Mm.439957	C1qa	Complement component 1, q subcomponent, alpha polypeptide	-3.24	0.00976	-4.47	0.000282	-3.89	0.000915	-3.67	0.00129	-2.95	0.00664	21	18.22
Mm.418136	Mus musculus	Transcribed locus, strongly similar to NP_033820.2 CD5 antigen-like precursor [Mus musculus]	-3.28	2.15e-07	-3.61	5.74e-09	-4.02	1.23e-09	-3.89	1.31e-09	-3.41	1.84e-08	21	18.21
Mm.15675	Efna1	Ephrin A1	-4.38	7.29e-08	-3.98	9.79e-09	-3.58	4.19e-08	-3.7	2.05e-08	-2.53	1.06e-05	21	18.17
Mm.364180	5033411D12Rik	RIKEN cDNA 5033411D12 gene	-2.8	4.75e-11	-3.72	3.09e-15	-3.86	1.42e-15	-4.03	4.62e-16	-3.74	2.58e-15	21	18.15
Mm.429594	Mus musculus	Transcribed locus	-4.12	4.86e-07	-4.28	1.69e-08	-3.68	1.38e-07	-3.58	2.24e-07	-2.49	5.53e-05	21	18.15
Mm.444240	Mus musculus	Transcribed locus, strongly similar to NP_942052.1 serine racemase [Rattus norvegicus]	-3.11	1.23e-11	-3.89	3.2e-15	-3.54	2.46e-14	-3.87	3.57e-15	-3.72	7.23e-15	21	18.13
Mm.338425	Enpp3	Ectonucleotide pyrophosphatase/phosphodiesterase 3	-4.46	4.07e-18	-4.05	3.29e-19	-3.74	1.51e-18	-3.46	6.67e-18	-2.4	1.31e-13	21	18.11
Mm.478379			-3.37	8.01e-11	-3.23	5.17e-12	-4.24	3.76e-14	-4.06	8.03e-14	-3.21	8.53e-12	21	18.11
Mm.442441	Reps2	RALBP1 associated Eps domain containing protein 2	-2.93	9.51e-07	-3.57	2.62e-09	-3.48	2.78e-09	-4.22	1.11e-10	-3.9	5.43e-10	21	18.1
Mm.28930	Echdc1	Enoyl Coenzyme A hydratase domain containing 1	-2.98	9.2e-11	-3.4	1.91e-13	-3.54	8.46e-14	-4	1.09e-14	-4.15	7.18e-15	21	18.07
Mm.249932	A230050P20Rik	RIKEN cDNA A230050P20 gene	-2.52	4.86e-10	-2.97	2.77e-13	-3.35	2.01e-14	-4.23	1.34e-16	-4.96	1.46e-17	21	18.03
Mm.322502	Ceacam1	Carcinoembryonic antigen-related cell adhesion molecule 1	-2.74	1.56e-05	-3.61	1.78e-08	-3.99	4.67e-09	-4.24	2.27e-09	-3.45	6.79e-08	21	18.03
Mm.443352	Mus musculus	Transcribed locus	-3.91	3.55e-08	-3.85	2.46e-09	-3.42	1.87e-08	-3.44	1.96e-08	-3.33	2.55e-08	21	17.95
Mm.263673	1700066M21Rik	RIKEN cDNA 1700066M21 gene	-3.71	3.22e-11	-3.07	4.64e-11	-3.72	9.13e-13	-3.88	4.42e-13	-3.56	3.18e-12	21	17.94
Mm.28212	Sepx1	Selenoprotein X 1	-2.35	2.55e-11	-3.52	2.26e-17	-3.82	3.38e-18	-4.26	3.32e-19	-3.97	1.55e-18	21	17.92
Mm.289643	Ccbl2	Cysteine conjugate-beta lyase 2	-2.1	7.97e-09	-3.26	2.18e-15	-4.23	1.07e-17	-4.13	1.53e-17	-4.12	2.98e-17	21	17.84
Mm.26540	Zfp943	Zinc finger prtoein 943	-4.7	8.59e-07	-4.09	6.84e-07	-3.22	1.1e-05	-2.97	3.1e-05	-2.79	8.13e-05	21	17.77
Mm.307846	Rpl22	Ribosomal protein L22	-4.87	6.67e-12	-4.26	4.05e-12	-4	2.94e-12	-2.39	6.54e-08	-2.18	6.38e-07	21	17.7
Mm.236443	Fasn	Fatty acid synthase	-2	1.02e-06	-2.71	3.09e-11	-4.02	3.58e-15	-4.5	3.18e-16	-4.39	8.08e-16	21	17.62
Mm.379358	A2ld1	AIG2-like domain 1	-3.09	1.73e-09	-3.09	6.54e-11	-3.63	3.42e-12	-4.23	2.23e-13	-3.49	9.64e-12	21	17.53
Mm.426727	Mus musculus	LINE L1 ASL1/Suclg2 fusion protein	-3.04	7.85e-12	-3.62	3.91e-15	-3.82	1.36e-15	-3.68	2.54e-15	-3.36	1.85e-14	21	17.52
Mm.6710	Rock1	Rho-associated coiled-coil containing protein kinase 1	-5.37	4.48e-05	-3.82	0.000139	-3.24	0.000639	-2.76	0.0029	-2.28	0.0135	21	17.47
Mm.440264	Gm6484	Predicted gene 6484	-4.07	6.34e-10	-3.88	3.17e-11	-3.66	9.49e-11	-2.89	9.49e-09	-2.85	1.22e-08	21	17.35
Mm.329462	BC023105	CDNA sequence BC023105	-3.07	9.08e-07	-3.64	5.38e-09	-3.72	4.71e-09	-3.49	1.17e-08	-3.42	2.47e-08	21	17.34
Mm.54981	2810459M11Rik	RIKEN cDNA 2810459M11 gene	-3.33	2.44e-15	-2.91	1.02e-15	-3.51	1.32e-17	-3.75	2.57e-18	-3.69	3.98e-18	21	17.19
Mm.137134	Tiam2	T-cell lymphoma invasion and metastasis 2	-2.04	9.51e-07	-2.74	4.24e-11	-3.99	7.66e-15	-4.42	9.94e-16	-3.98	8.33e-15	21	17.17
Mm.372459	Enho	Energy homeostasis associated	-2.07	9.08e-09	-3.57	2.85e-16	-4.03	1.96e-17	-3.99	1.96e-17	-3.44	6.36e-16	21	17.1
Mm.40667	Fam158a	Family with sequence similarity 158, member A	-3.81	2.35e-18	-3.65	9.25e-20	-3.56	1.09e-19	-3.3	5.2e-19	-2.78	7.31e-17	21	17.1
Mm.459542	Mus musculus	Transcribed locus	-4.39	1.05e-06	-3.74	9.52e-07	-3.4	2.81e-06	-2.89	3.03e-05	-2.67	9.27e-05	21	17.09
Mm.479298	B3galt1	UDP-Gal:betaGlcNAc beta 1,3-galactosyltransferase, polypeptide 1	-3.38	1.93e-14	-3.49	2.85e-16	-3.36	6.22e-16	-3.27	1.07e-15	-3.55	1.57e-16	21	17.05
Mm.38927	Ppil4	Peptidylprolyl isomerase (cyclophilin)-like 4	-5.06	1.62e-08	-3.46	2.79e-07	-3.47	2.07e-07	-2.79	6.85e-06	-2.25	0.000225	21	17.03
Mm.77425	Olfml1	Olfactomedin-like 1	-2.78	4.88e-10	-2.82	1.76e-11	-3.53	1.36e-13	-3.9	1.8e-14	-4	7.62e-15	21	17.03
Mm.332576	Mn1	Meningioma 1	-3.46	1.65e-10	-3.32	1.33e-11	-3.48	4.57e-12	-3.4	9.56e-12	-3.3	3.23e-11	21	16.96
Mm.60499	Pms1	Postmeiotic segregation increased 1 (S. cerevisiae)	-3.75	1.71e-11	-3.27	9.49e-12	-3.37	4.17e-12	-3.3	6.74e-12	-3.26	9.96e-12	21	16.95
Mm.458713	Mus musculus	Transcribed locus	-2.83	5.61e-05	-2.85	6.86e-06	-2.64	2.33e-05	-3.69	1.19e-07	-4.93	2.69e-09	21	16.94
[truncated: 17,180 more rows]
