# Supplementary material for: Gene network activity in cultivated primary hepatocytes is highly similar to diseased mammalian liver tissue
Source: Arch Toxicol. 2016 Jun 23;90(10):2513–29. doi: 10.1007/s00204-016-1761-4 (PMC5043005; doi:10.1007/s00204-016-1761-4)
Supplement: Supplementary file 5 — Supplementary material 5 (XLS 6031 kb) [file 204_2016_1761_MOESM5_ESM.xls]

## Sheet: S-FH (sortFold)
			S_Day1 vs FH		S_Day2 vs FH		S_Day3 vs FH		S_Day5 vs FH		S_Day7 vs FH
Unigene-ID	Symbol	Description	Fold	p-value	Fold	p-value	Fold	p-value	Fold	p-value	Fold	p-value	#group	summe
Mm.9537	Lcn2	Lipocalin 2	247.1	7.33e-34	288.08	4.6e-34	231.4	1.08e-33	124.19	1e-30	243.29	9.19e-34	1	1134.06
Mm.100144	S100a6	S100 calcium binding protein A6 (calcyclin)	2.2	5.55e-05	39.79	2.23e-22	150.78	1.09e-26	352.17	2.21e-27	479.73	2.25e-29	1	1024.67
Mm.455819	Mus musculus	Transcribed locus, strongly similar to NP_033264.2 transcription factor SOX-4 [Mus musculus]	75.96	5.25e-21	81.7	1.75e-21	125.15	8.2e-23	55.07	4.69e-19	75.87	2.98e-21	1	413.75
Mm.147226	Mt2	Metallothionein 2	87.84	1.15e-33	81.76	1.22e-33	75.49	1.95e-33	73.2	6.13e-32	77.45	1.89e-33	1	395.74
Mm.331191	Sprr1a	Small proline-rich protein 1A	8.59	7.09e-15	37.65	5.55e-22	86.2	6.26e-25	140.5	1.92e-25	111.47	1.19e-25	1	384.41
Mm.31395	Cpe	Carboxypeptidase E	20.23	5.82e-14	33.91	2.13e-16	56.42	3.22e-18	104.3	8.85e-19	146.24	9.39e-21	1	361.1
Mm.29742	Cd24a	CD24a antigen	8.15	9.88e-13	35	1.58e-19	80.44	2.91e-22	66.65	2.02e-20	105.4	6.41e-23	1	295.64
Mm.218749	Cyp2b10	Cytochrome P450, family 2, subfamily b, polypeptide 10	29.74	8.37e-16	48.96	9.44e-18	55.6	3.54e-18	75.74	6.54e-18	56.24	4.74e-18	1	266.28
Mm.390287	Ctgf	Connective tissue growth factor	4	7.52e-10	13.89	8.83e-18	68.31	7.02e-24	81.52	3.16e-23	91.04	1.05e-24	1	258.76
Mm.238343	Anxa2	Annexin A2	12.6	6.97e-24	36.01	4.13e-29	45.18	5.07e-30	53.22	1.75e-29	47	5.16e-30	1	194.01
Mm.1536	Mt4	Metallothionein 4	117.75	1.9e-21	35.59	3.02e-18	16.87	1.42e-15	11.33	2.64e-12	5.02	2.44e-09	1	186.56
Mm.250422	Serpine1	Serine (or cysteine) peptidase inhibitor, clade E, member 1	58.5	9.58e-18	52.92	8.06e-18	48.48	1.43e-17	3.78	1.17e-05	11.67	4.32e-12	1	175.35
Mm.25613	Ier3	Immediate early response 3	34.67	2.1e-20	32.53	1.72e-20	30.77	2.13e-20	34.91	1.89e-19	30.37	3.22e-20	1	163.25
Mm.289936	Psat1	Phosphoserine aminotransferase 1	4.42	5.53e-10	10.66	5.07e-16	29.55	1.4e-20	45.4	4.05e-21	58.27	7.04e-23	1	148.3
Mm.387108	Ero1l	ERO1-like (S. cerevisiae)	84.51	4.01e-23	25.22	1.17e-19	11.83	1.69e-16	2.9	1.95e-06	2.7	1.04e-06	1	127.16
Mm.192991	Mt1	Metallothionein 1	29.14	1.45e-26	23.11	5.42e-26	21.9	6.95e-26	21.84	6.16e-25	23.76	3.47e-26	1	119.75
Mm.28518	Tnfrsf12a	Tumor necrosis factor receptor superfamily, member 12a	18.05	1.34e-28	21.94	8.76e-30	25.54	4.19e-30	26.37	1.8e-29	20.06	2.25e-29	1	111.96
Mm.371583	Slpi	Secretory leukocyte peptidase inhibitor	34.64	1.29e-18	38.28	2.43e-19	22.16	2.04e-17	9.81	7.87e-13	3.11	2e-06	1	108
Mm.347407	Cebpd	CCAAT/enhancer binding protein (C/EBP), delta	25.06	1.72e-17	16.14	5.56e-16	21.56	3.61e-17	23.08	4.78e-16	20.87	5.81e-17	1	106.71
Mm.15819	Cd68	CD68 antigen	29.54	5.22e-15	50.68	4.97e-17	19.24	1.16e-13	3.09	0.000313	2.35	0.0033	1	104.9
Mm.99	Rrm2	Ribonucleotide reductase M2	52.16	3.72e-22	14.1	7.52e-18	14.17	6.47e-18	9.48	1.03e-14	10.48	2.65e-16	1	100.39
Mm.1408	Adm	Adrenomedullin	62	2.1e-19	17.61	1.68e-15	14.11	1.32e-14	3.35	1.22e-05	2.92	1.6e-05	1	99.99
Mm.195663	Cdkn1a	Cyclin-dependent kinase inhibitor 1A (P21)	17.03	1.31e-27	25.88	6.32e-30	24.34	6.48e-30	13.77	4.74e-26	17.51	3.24e-28	1	98.53
Mm.89655	Sult1e1	Sulfotransferase family 1E, member 1	11.46	5.58e-15	15.72	1.14e-16	17.35	4.54e-17	22.23	1.22e-16	30.4	2.74e-19	1	97.16
Mm.14277	Saa3	Serum amyloid A 3	32.16	1.46e-13	33.23	6.01e-14	19.19	4.65e-12	6.66	6.16e-07	4.41	1.12e-05	1	95.65
Mm.35288	Gpr120	G protein-coupled receptor 120	10.94	9.11e-16	35.7	7.38e-21	38.07	3.95e-21	3.07	6.06e-07	4.86	2.91e-11	1	92.64
Mm.4512	Cbr3	Carbonyl reductase 3	4.7	2.46e-07	18.57	1.69e-14	31	2.71e-16	24.66	2.62e-14	11.09	3.88e-12	1	90.02
Mm.21697	Ddit4	DNA-damage-inducible transcript 4	13.12	1.21e-15	17.95	2.5e-17	21.09	6.08e-18	13.54	7.82e-15	14.6	2.66e-16	1	80.3
Mm.252210	Serpinb6a	Serine (or cysteine) peptidase inhibitor, clade B, member 6a	3.25	1.59e-13	8.84	2.45e-21	12.34	2.42e-23	24.68	1.92e-25	25.64	1.13e-26	1	74.75
Mm.5598	Adrb2	Adrenergic receptor, beta 2	8.05	7.13e-14	19.21	3.21e-18	21.34	1.37e-18	9.01	1.27e-13	15.95	2.46e-17	1	73.56
Mm.86646	Maff	V-maf musculoaponeurotic fibrosarcoma oncogene family, protein F (avian)	18.94	5.24e-20	16	9.03e-20	16.38	6.76e-20	8.24	2.02e-15	7.21	1.61e-15	1	66.77
Mm.275036	Klf6	Kruppel-like factor 6	14.74	2.98e-19	9.53	8.24e-18	12.44	2.76e-19	15.53	4.17e-19	14.28	6.75e-20	1	66.52
Mm.61488	AI413582	Expressed sequence AI413582	14.55	9.82e-20	22.95	3.73e-22	15.23	1.9e-20	6.95	6e-15	6.01	5.6e-15	1	65.69
Mm.276389	Hmox1	Heme oxygenase (decycling) 1	28.74	9.23e-16	13.91	2.48e-13	17.5	3e-14	3	0.000129	2.01	0.00757	1	65.16
Mm.28262	Rgs2	Regulator of G-protein signaling 2	14.85	6.29e-17	12.53	1.69e-16	16.68	9.58e-18	4.71	8.24e-10	12.81	2.1e-16	1	61.58
Mm.441702	Plscr1	Phospholipid scramblase 1	16.55	1.68e-19	5.67	4.08e-14	9.22	5.05e-17	16.98	7.21e-19	12.74	1.46e-18	1	61.16
Mm.2942	Asns	Asparagine synthetase	3.64	3.79e-08	6.72	1.79e-12	8.01	1.89e-13	14.54	3.1e-15	26.85	1.34e-18	1	59.76
Mm.431316	Defb1	Defensin beta 1	16.01	1.73e-15	24.71	1.55e-17	6.93	9.68e-12	8.99	1.11e-11	2	0.00119	1	58.64
Mm.4641	Tff3	Trefoil factor 3, intestinal	11.32	9.38e-18	17.62	3.63e-20	16.61	5.1e-20	9.07	1.17e-15	3.6	1.07e-10	1	58.22
Mm.28405	Sgk1	Serum/glucocorticoid regulated kinase 1	5.79	2.17e-14	13.25	1.65e-19	16.74	1.07e-20	9.52	1.88e-16	12.37	3.57e-19	1	57.67
Mm.181860	Tubb6	Tubulin, beta 6	11.95	3.21e-19	13.63	3.58e-20	13.57	2.73e-20	9.84	2.1e-17	7.58	6.1e-17	1	56.57
Mm.398503	Mus musculus	Transcribed locus	2.42	3.44e-05	5.33	4.08e-11	9.29	1.91e-14	15.55	7.22e-16	22.51	1.7e-18	1	55.1
Mm.3705	P4ha2	Procollagen-proline, 2-oxoglutarate 4-dioxygenase (proline 4-hydroxylase), alpha II polypeptide	6.32	1.52e-14	23.91	2.4e-21	14.73	2.61e-19	4.9	7.77e-12	3.77	8.28e-11	1	53.63
Mm.240627	Sox4	SRY-box containing gene 4	8.77	1.02e-12	10.33	6.68e-14	16.94	4.24e-16	6.31	7.27e-10	8.2	1.86e-12	1	50.55
Mm.326167	Pkm2	Pyruvate kinase, muscle	7.77	3.22e-11	11.66	2.14e-13	11.17	3.64e-13	7.2	4.53e-10	10.01	1.95e-12	1	47.81
Mm.3238	Ampd3	Adenosine monophosphate deaminase 3	8.7	7.7e-10	9.21	3.84e-10	9.64	1.48e-10	7.23	3.98e-08	10.82	6.3e-11	1	45.6
Mm.443874	Nrg4	Neuregulin 4	10.03	3.69e-17	12.38	1.75e-18	10.83	7.56e-18	8.66	2.72e-15	3.36	5.97e-10	1	45.26
Mm.419415	LOC100502818	Hypothetical protein LOC100502818	3.31	9.06e-09	9	1.9e-15	16.24	9.57e-18	10.76	6.89e-15	4.41	5.82e-11	1	43.72
Mm.1262	Cyp17a1	Cytochrome P450, family 17, subfamily a, polypeptide 1	2.22	0.00306	11.49	8.11e-12	16	3.18e-13	3.88	1.95e-05	7.54	1.05e-09	1	41.13
Mm.26618	Tm4sf4	Transmembrane 4 superfamily member 4	2.03	3.24e-10	7.77	1.35e-23	11.47	5.79e-26	10.6	3.23e-24	9.05	1.29e-24	1	40.92
Mm.30837	Ndrg1	N-myc downstream regulated gene 1	9.87	1.19e-16	13.32	2.22e-18	11.31	1.24e-17	2.99	6.52e-08	3.27	1.44e-09	1	40.76
Mm.30649	Prelid2	PRELI domain containing 2	9.58	3.15e-16	15.05	9.97e-19	9.99	9.01e-17	3.4	1.35e-08	2.5	7.23e-07	1	40.52
Mm.14173	Orm2	Orosomucoid 2	9.4	2.21e-12	14.11	1.78e-14	10.4	5.96e-13	2.58	0.000298	4.01	1.25e-07	1	40.5
Mm.4933	Mcm6	Minichromosome maintenance deficient 6 (MIS5 homolog, S. pombe) (S. cerevisiae)	4.61	9.01e-11	5.85	9.03e-13	7.53	2.67e-14	11.77	2.08e-15	10.38	6.17e-16	1	40.14
Mm.35290	Ripk4	Receptor-interacting serine-threonine kinase 4	9.44	3.69e-18	9.37	1.88e-18	8.54	5.53e-18	6.7	2.24e-15	5.85	1.67e-15	1	39.9
Mm.116714	Loxl2	Lysyl oxidase-like 2	2.36	2.43e-07	5.05	3.19e-14	11.17	2.76e-19	8.47	2.24e-16	10.89	5.68e-19	1	37.94
Mm.268536	Mtmr11	Myotubularin related protein 11	3.46	2.19e-14	6.13	1.42e-19	8.05	2.08e-21	9.57	2.13e-21	9.46	2.09e-22	1	36.67
Mm.6700	Eif4ebp1	Eukaryotic translation initiation factor 4E binding protein 1	7.53	1.5e-24	9.42	3.7e-26	7.05	1.49e-24	6.69	7.4e-23	5.95	2.6e-23	1	36.64
Mm.4691	Nid1	Nidogen 1	4.45	7.6e-10	3.63	2.38e-08	5.43	2.34e-11	13.09	2.12e-15	9.47	9.88e-15	1	36.07
Mm.271784	Psph	Phosphoserine phosphatase	2.44	1.1e-07	3.32	9.57e-11	4.99	4.35e-14	9.06	1.31e-16	15.88	1.2e-20	1	35.69
Mm.21002	Slc2a1	Solute carrier family 2 (facilitated glucose transporter), member 1	16.41	3.45e-18	7.52	1.11e-14	5.41	1.34e-12	2.89	7.89e-07	3.21	1.55e-08	1	35.44
Mm.330731	Tgm2	Transglutaminase 2, C polypeptide	7.42	7.75e-21	9.27	1.42e-22	9.14	1.44e-22	4.52	3.58e-16	3.97	1.81e-16	1	34.32
Mm.262	Rhoc	Ras homolog gene family, member C	3.57	7.81e-11	5.26	3.32e-14	7.31	2.13e-16	9.49	6.53e-17	8.23	5.48e-17	1	33.86
Mm.1620	Anxa5	Annexin A5	3.11	5.09e-18	5.22	4.04e-23	7.68	3.55e-26	8.96	1.26e-25	7.64	4.64e-26	1	32.61
Mm.290320	Ccl2	Chemokine (C-C motif) ligand 2	8.33	7.07e-11	3.23	1.22e-05	4.24	2.86e-07	8.69	1.45e-10	7.76	1.26e-10	1	32.25
Mm.21300	Igfbp1	Insulin-like growth factor binding protein 1	6.29	8.3e-19	5.45	2.7e-18	5.35	3.51e-18	7.47	1.29e-18	7.63	5.25e-20	1	32.19
Mm.395598	Efhd2	EF hand domain containing 2	9.67	2.42e-25	6.29	5.26e-23	6.96	1.7e-23	5.33	2.95e-20	3.57	8.3e-18	1	31.82
Mm.29874	Myadm	Myeloid-associated differentiation marker	2.47	1.36e-05	3.94	3.07e-09	6.07	2.54e-12	10.38	2.27e-14	8.75	2.72e-14	1	31.61
Mm.22479	Krt18	Keratin 18	8.47	3.63e-25	5.75	1.93e-22	5.46	3.36e-22	7.39	3.25e-23	4.47	5.25e-20	1	31.54
Mm.276572	Rras2	Related RAS viral (r-ras) oncogene homolog 2	3.91	1.51e-17	4.12	2.85e-18	7.5	7.05e-23	7.94	5.74e-22	7.08	1.89e-22	1	30.55
Mm.250004	Gars	Glycyl-tRNA synthetase	2.36	4.24e-14	5.96	8.77e-24	7.07	2.97e-25	7.43	4.03e-24	6.28	2.55e-24	1	29.1
Mm.6095	Cstb	Cystatin B	7.4	5.48e-25	8.1	6.02e-26	4.87	3.74e-22	4.57	2.25e-20	3.71	1.54e-19	1	28.65
Mm.273152	Psmd8	Proteasome (prosome, macropain) 26S subunit, non-ATPase, 8	4.05	5.82e-25	7.1	7.9e-30	7.17	5.93e-30	5.8	6.27e-27	4.26	7.33e-26	1	28.38
Mm.1360	Gadd45b	Growth arrest and DNA-damage-inducible 45 beta	12.16	4.82e-16	4.9	2.57e-11	4.92	2.73e-11	3.12	3.94e-07	3.08	9.1e-08	1	28.18
Mm.272321	Cited2	Cbp/p300-interacting transactivator, with Glu/Asp-rich carboxy-terminal domain, 2	5.34	2.83e-19	8.58	2.63e-23	7.57	9.13e-23	3.51	2.63e-15	2.93	1.22e-14	1	27.93
Mm.389894	Rras	Harvey rat sarcoma oncogene, subgroup R	3.03	1.21e-15	5.95	5.65e-22	6.49	8.27e-23	6.77	1.57e-21	5.27	3.76e-21	1	27.51
Mm.4533	Apoa4	Apolipoprotein A-IV	2.64	1.1e-09	6.03	5.99e-17	8.54	9.15e-19	6.7	4.59e-16	3.59	8.39e-13	1	27.5
Mm.83981	Otud1	OTU domain containing 1	11.21	3.31e-16	2.49	2.78e-06	4.13	3.54e-10	5.28	6.66e-11	3.87	1.15e-09	1	26.98
Mm.436548	Tes	Testis derived transcript	7.4	2.86e-19	5.02	1.32e-17	6.28	2.61e-19	4.32	2.99e-15	3.93	1.64e-15	1	26.95
Mm.411433	Mus musculus	Transcribed locus	5.3	2.49e-15	5.65	3.46e-16	6.79	2.21e-17	5.49	1.1e-14	3.57	3.64e-12	1	26.8
Mm.8039	Areg	Amphiregulin	8.48	2.77e-13	4.86	2.49e-10	6.64	3.75e-12	3.49	4.46e-07	2.86	1.75e-06	1	26.33
Mm.210676	Cd9	CD9 antigen	3.93	2.18e-16	4.19	3.26e-17	4.85	1.59e-18	6.52	4.62e-19	6.53	1.35e-20	1	26.02
Mm.261329	2900073G15Rik	RIKEN cDNA 2900073G15 gene	3.81	1.47e-22	5.09	5.63e-26	6.14	1.24e-27	5.93	5.76e-26	4.84	9.94e-26	1	25.81
Mm.248334	St3gal1	ST3 beta-galactoside alpha-2,3-sialyltransferase 1	5.26	9.15e-14	8.04	9.99e-17	7.16	4.13e-16	2.18	1.08e-05	2.22	1.18e-06	1	24.86
Mm.458000	Csda	Cold shock domain protein A	4.38	1.37e-19	6.08	1.5e-22	4.69	1.27e-20	4.83	2.21e-19	4.77	1.03e-20	1	24.75
Mm.443	Mthfd2	Methylenetetrahydrofolate dehydrogenase (NAD+ dependent), methenyltetrahydrofolate cyclohydrolase	3.14	1.18e-08	3.16	5.01e-09	4.32	1.66e-11	5.47	5.08e-12	8.57	7.9e-16	1	24.66
Mm.2344	Gnb1	Guanine nucleotide binding protein (G protein), beta 1	4.35	7.77e-19	5.26	1.06e-20	5.12	8.77e-21	5.41	9.13e-20	4.48	1.42e-19	1	24.62
Mm.181709	Rgs16	Regulator of G-protein signaling 16	10.09	2.88e-18	2.53	1.1e-08	2.08	1.2e-06	4.29	9.46e-12	4.88	5.22e-14	1	23.87
Mm.39725	Dusp8	Dual specificity phosphatase 8	6.33	5.58e-15	5.58	1.75e-14	4.87	1.57e-13	3.52	6.9e-10	3.46	9.82e-11	1	23.76
Mm.276018	Trib3	Tribbles homolog 3 (Drosophila)	5.7	1.06e-13	4.88	6.08e-13	3.99	2.26e-11	4.39	5.12e-11	4.58	2.22e-12	1	23.54
Mm.738	Col4a1	Collagen, type IV, alpha 1	6.3	7.62e-16	4.33	1.22e-13	3.91	4.38e-13	4.04	3.1e-12	4.96	6.98e-15	1	23.54
Mm.291569	Serpina3k	Serine (or cysteine) peptidase inhibitor, clade A, member 3K	4.77	7.21e-19	7.04	6.65e-22	4.13	5.09e-18	2.67	3.28e-12	4.91	2.37e-19	1	23.52
Mm.10214	Tuft1	Tuftelin 1	2.4	3.3e-07	3.41	1.15e-10	4.32	1.54e-12	6.76	5.46e-15	6.58	9.55e-16	1	23.47
Mm.597	Pafah1b3	Platelet-activating factor acetylhydrolase, isoform 1b, subunit 3	3.09	4.36e-10	5.96	1.47e-15	5.86	1.99e-15	4.02	1.93e-11	4.49	2.6e-13	1	23.42
Mm.271674	Eif6	Eukaryotic translation initiation factor 6	3.48	1.27e-13	5.47	1.72e-17	4.37	1.33e-15	5.49	5.63e-16	4.21	1.47e-15	1	23.02
Mm.380435	Rplp2	Ribosomal protein, large P2	2.99	3.35e-11	5.1	2.58e-16	5.46	1.06e-16	5.06	5.57e-15	4.17	2.89e-14	1	22.78
Mm.27545	Prmt1	Protein arginine N-methyltransferase 1	3.41	6.38e-09	3.71	1.14e-09	4.7	2.28e-11	5.79	9.61e-12	5.08	7.33e-12	1	22.69
Mm.27355	Haus8	4HAUS augmin-like complex, subunit 8	4.88	8.49e-16	5.34	6.72e-17	5.11	1.34e-16	4.65	1.55e-14	2.67	2.45e-10	1	22.65
Mm.280895	Uck2	Uridine-cytidine kinase 2	8.42	1.57e-19	4.33	1.9e-15	3.46	2.23e-13	3.6	1.16e-12	2.73	6.05e-11	1	22.54
Mm.100253	Jub	Ajuba	2.12	6.67e-08	3.75	3.54e-14	5.84	1.27e-17	5.72	3.73e-16	5.05	1.85e-16	1	22.48
Mm.118	Sap30	Sin3 associated polypeptide	8.25	3.78e-17	5.3	1.18e-14	3.74	6.48e-12	2.26	2.44e-06	2.92	1.51e-09	1	22.47
Mm.3460	Cd14	CD14 antigen	8.96	9.64e-13	3.83	5.57e-08	2.2	0.000474	3.83	4.23e-07	3.36	6.79e-07	1	22.18
Mm.276405	Fkbp5	FK506 binding protein 5	4.21	6.79e-18	4.51	6.62e-19	5.06	8.67e-20	3.63	1.01e-15	4.77	4.02e-19	1	22.18
Mm.268389	Mex3d	Mex3 homolog D (C. elegans)	7.24	5.92e-13	3.6	1.68e-08	4.27	4.81e-10	3.31	7.38e-07	3.7	6.98e-09	1	22.12
Mm.34106	Mus musculus	Transcribed locus, strongly similar to NP_001028496.1 zinc finger and BTB domain-containing protein 16 [Mus musculus]	3.58	9.98e-10	3.57	6.98e-10	4.55	9.38e-12	4.65	1.06e-10	5.76	3.15e-13	1	22.11
Mm.22602	Atp6v0e	ATPase, H+ transporting, lysosomal V0 subunit E	3.15	7.57e-19	5.18	1.09e-23	5.3	7.02e-24	3.97	6.78e-20	4.15	4.75e-22	1	21.75
Mm.268037	Ptrh1	Peptidyl-tRNA hydrolase 1 homolog (S. cerevisiae)	3.38	3.29e-13	6.47	1.23e-18	5.62	1.25e-17	3.95	7.8e-14	2.28	6.5e-09	1	21.7
Mm.27289	Wfdc2	WAP four-disulfide core domain 2	2.18	0.000369	3.21	3.81e-07	2.94	1.84e-06	3.42	1.23e-06	9.9	1.1e-13	1	21.65
Mm.168	Ifrd1	Interferon-related developmental regulator 1	9.75	1.11e-12	2.4	0.000165	2.03	0.00191	3.18	1.26e-05	4.24	3.33e-08	1	21.6
Mm.20313	Chchd6	Coiled-coil-helix-coiled-coil-helix domain containing 6	3.04	6.56e-09	8.97	1.68e-16	5	7.22e-13	2.09	9.32e-05	2.45	5.08e-07	1	21.55
Mm.726	Bsg	Basigin	3.3	1.14e-19	6.16	2.74e-25	7.08	3.55e-26	2.74	2.4e-16	2.21	8.73e-15	1	21.49
Mm.323997	Rbpms	RNA binding protein gene with multiple splicing	3.12	4.12e-14	3.96	5.49e-17	4.66	1.96e-18	5.06	1.19e-17	4.42	7.21e-18	1	21.22
Mm.208619	Sike1	Suppressor of IKBKE 1	4.43	1.42e-14	4.88	1.29e-15	4.04	4.72e-14	4.41	1.41e-13	3.42	1.96e-12	1	21.18
Mm.391959	1500012F01Rik	RIKEN cDNA 1500012F01 gene	3.67	2.61e-11	5.42	2.35e-14	4.57	3.26e-13	4.86	3.03e-12	2.4	1.26e-07	1	20.92
Mm.13849	Hspb1	Heat shock protein 1	2.25	9.99e-08	4.58	1.32e-14	5.01	3.51e-15	5.45	8.35e-15	3.61	1.47e-12	1	20.9
Mm.19904	Bax	BCL2-associated X protein	3.43	1.43e-10	4.67	2.52e-13	4.4	8.22e-13	4.65	3.23e-12	3.7	2.46e-11	1	20.85
Mm.2706	Atf3	Activating transcription factor 3	9.62	4.36e-15	3.71	1.63e-09	2.69	5.64e-07	2.47	1.45e-05	2.21	3.13e-05	1	20.7
Mm.289306	Arpc4	Actin related protein 2/3 complex, subunit 4	3.21	1.98e-11	4.19	4.73e-14	4.45	1.41e-14	4.83	6.35e-14	3.98	1.69e-13	1	20.66
Mm.34268	Cdc42ep5	CDC42 effector protein (Rho GTPase binding) 5	4.06	5.8e-09	4.11	2.76e-09	3.42	7.18e-08	4.88	1.89e-09	4.15	2.9e-09	1	20.62
Mm.274346	Mus musculus	Transcribed locus, moderately similar to NP_036006.1 twinfilin-2 [Mus musculus]	2.54	8.96e-08	4.91	1.24e-13	4.81	1.9e-13	3.74	2.41e-10	4.5	6.96e-13	1	20.5
Mm.549	Ifngr1	Interferon gamma receptor 1	4.13	1.63e-12	2.52	3.76e-08	3.95	2.66e-12	5.03	4.51e-13	4.85	6.94e-14	1	20.48
Mm.332593	Alkbh2	AlkB, alkylation repair homolog 2 (E. coli)	5	4.07e-14	5.67	3.52e-15	3.55	1.78e-11	3.48	4.67e-10	2.67	7.42e-09	1	20.37
Mm.248019	4933433P14Rik	RIKEN cDNA 4933433P14 gene	2.77	1.85e-11	4.25	8.21e-16	3.78	7.88e-15	4.83	1.91e-15	4.64	2.78e-16	1	20.27
Mm.28873	Ppap2c	Phosphatidic acid phosphatase type 2C	2.32	4.15e-12	4.39	2.04e-19	4.69	6.33e-20	4.99	3.4e-19	3.8	4.96e-18	1	20.19
Mm.196558	Selenbp1	Selenium binding protein 1	2.37	5.61e-09	4.74	2.02e-15	5.58	1.95e-16	4.3	3.7e-13	3.05	1.33e-11	1	20.04
Mm.1359	Plaur	Plasminogen activator, urokinase receptor	2.07	5.75e-05	2.39	2.46e-06	3.83	1.57e-10	4.78	2.62e-11	6.89	1.25e-14	1	19.96
Mm.273333	Itgb1bp1	Integrin beta 1 binding protein 1	2.62	1.8e-11	5.38	2.51e-18	5.2	3.39e-18	3.52	2e-13	3.22	1.02e-13	1	19.94
Mm.22094	Dlgap4	Discs, large homolog-associated protein 4 (Drosophila)	3.4	3.53e-14	4.02	6.01e-16	4.36	1.17e-16	4.39	2.24e-15	3.61	7.21e-15	1	19.78
Mm.153684	Sertad1	SERTA domain containing 1	3.95	6.36e-12	4.08	1.79e-12	4.04	2.33e-12	4.34	9.25e-12	3.33	1.37e-10	1	19.74
Mm.252080	Pgd	Phosphogluconate dehydrogenase	2.72	6.88e-10	4.84	3.06e-15	3.97	1.31e-13	4.36	3.95e-13	3.85	3.76e-13	1	19.74
Mm.290991	Cpne8	Copine VIII	4.28	3.72e-13	3.75	2.9e-12	3.04	2.17e-10	3.76	2.5e-11	4.91	1.39e-14	1	19.74
Mm.259074	Rasgef1b	RasGEF domain family, member 1B	4.36	2.31e-09	4.93	1.87e-10	5.68	3.5e-11	2.42	0.000114	2.25	9.56e-05	1	19.64
Mm.174133	Bcmo1	Beta-carotene 15,15'-monooxygenase	3.74	6.03e-12	4.92	2.33e-14	3.98	1.14e-12	2.96	6.1e-09	3.93	1.99e-12	1	19.53
Mm.6839	Cdk4	Cyclin-dependent kinase 4	2.69	1.2e-12	3.42	1.55e-15	4.8	1.54e-18	4.49	2.1e-16	4.09	5.48e-17	1	19.49
Mm.2675	Pdgfa	Platelet derived growth factor, alpha	5.38	2.4e-21	3.99	2.89e-19	3.58	3.81e-18	3.61	5.57e-17	2.87	1.19e-15	1	19.43
Mm.299381	Hprt	Hypoxanthine guanine phosphoribosyl transferase	2.38	1.04e-11	4.25	4.27e-18	5.51	5.19e-20	3.3	4.06e-14	3.97	4.2e-17	1	19.41
Mm.28222	Ddx39	DEAD (Asp-Glu-Ala-Asp) box polypeptide 39	2.63	7.53e-11	4.36	4.6e-16	3.93	3.67e-15	4.54	6.5e-15	3.66	2.94e-14	1	19.12
Mm.354445	Nudt21	Nudix (nucleoside diphosphate linked moiety X)-type motif 21	4.21	2.01e-18	4.41	4.35e-19	3.52	8.72e-17	3.6	3.23e-15	3.38	1.62e-16	1	19.12
Mm.28689	Tbrg1	Transforming growth factor beta regulated gene 1	3.82	1.94e-16	4.59	2.06e-18	3.43	6.67e-16	3.96	7.62e-16	3.31	2.66e-15	1	19.11
Mm.25317	Tsku	Tsukushin	2.3	6.12e-08	3.55	1.72e-12	4.94	3.89e-15	3.67	1.25e-11	4.49	3.28e-14	1	18.95
Mm.38884	Nipal1	NIPA-like domain containing 1	5.21	3.57e-14	4.43	2.48e-13	3	5.05e-10	2.93	9.82e-09	3.18	1.81e-10	1	18.75
Mm.288765	Ppp2cb	Protein phosphatase 2 (formerly 2A), catalytic subunit, beta isoform	3.71	3.72e-22	4.55	2.8e-24	3.68	1.28e-22	3.82	2.47e-21	2.94	4.76e-20	1	18.7
Mm.200499	Aimp2	Aminoacyl tRNA synthetase complex-interacting multifunctional protein 2	3.19	2.82e-13	5.47	3.02e-18	3.99	9.45e-16	3.25	1.08e-12	2.67	1.66e-11	1	18.57
Mm.207052	Atp6v0b	ATPase, H+ transporting, lysosomal V0 subunit B	3.03	1.11e-10	5.45	1.03e-15	4.62	1.7e-14	3	1.25e-09	2.39	2.49e-08	1	18.49
Mm.291014	Arl6ip5	ADP-ribosylation factor-like 6 interacting protein 5	3.14	1.67e-18	3.27	2.21e-19	3.83	6.65e-21	4.08	4.51e-20	4.17	1.09e-21	1	18.49
Mm.603	Snrpd1	Small nuclear ribonucleoprotein D1	4.56	5.94e-12	3.41	5.74e-10	2.83	2.18e-08	3.66	1.04e-09	3.98	3.14e-11	1	18.44
Mm.390756	Stk24	Serine/threonine kinase 24 (STE20 homolog, yeast)	4.68	5.28e-14	4.45	7.24e-14	3.41	1.06e-11	3.04	2.81e-09	2.76	1.46e-09	1	18.34
Mm.589	Gpi1	Glucose phosphate isomerase 1	3.42	4.58e-16	4.78	2.27e-19	4.99	9.77e-20	2.34	5.66e-11	2.76	3.56e-14	1	18.29
Mm.23269	Mus musculus	Transcribed locus, strongly similar to NP_001180238.1 MORC family CW-type zinc finger protein 4 isoform A [Mus musculus]	5.19	5.92e-13	3.35	7.62e-10	4.45	4.6e-12	2.82	1.59e-07	2.47	3.94e-07	1	18.28
Mm.423094	Cdkn2b	Cyclin-dependent kinase inhibitor 2B (p15, inhibits CDK4)	2.26	5.99e-06	2.48	6.32e-07	3.31	1.62e-09	5.23	9.73e-12	5	1.61e-12	1	18.28
Mm.21965	Stbd1	Starch binding domain 1	2.96	2e-11	4.4	2.42e-15	4.71	8.73e-16	2.84	6.35e-10	3.36	1.01e-12	1	18.27
Mm.182962	Eif3f	Eukaryotic translation initiation factor 3, subunit F	2.33	3.3e-12	4.42	3.74e-19	4.64	1.46e-19	3.66	8.54e-16	3.2	6.45e-16	1	18.25
Mm.207619	Iqgap1	IQ motif containing GTPase activating protein 1	3.17	2.76e-12	2.84	2.63e-11	2.97	9.66e-12	4.14	6.68e-14	5.03	1.21e-16	1	18.15
Mm.153625	Lpin1	Lipin 1	2.53	2.72e-06	3.54	4.3e-09	4.57	5.67e-11	3.29	1.75e-07	4.2	3.26e-10	1	18.13
Mm.36640	Map3k6	Mitogen-activated protein kinase kinase kinase 6	3.25	1.42e-10	3.89	2.87e-12	3.57	2.13e-11	4.16	1.23e-11	3.25	1.35e-10	1	18.12
Mm.392646	Btg2	B-cell translocation gene 2, anti-proliferative	6.5	1.17e-19	3.39	5.74e-16	2.99	9.87e-15	2.73	1.85e-12	2.5	1.76e-12	1	18.11
Mm.28203	Nhp2	NHP2 ribonucleoprotein homolog (yeast)	2.87	8.15e-13	4.47	2.68e-17	3.83	7.6e-16	3.93	1.09e-14	3	2.23e-13	1	18.1
Mm.3979	Ubl4	Ubiquitin-like 4	3.58	4.05e-15	5.57	4.06e-19	3.61	1.06e-15	3.13	5.16e-13	2.19	5.13e-10	1	18.08
Mm.149403	Cyb561	Cytochrome b-561	2.94	2.55e-11	3.97	2.29e-14	3.5	2.72e-13	3.61	5.19e-12	3.96	3.88e-14	1	17.98
Mm.6375	Gyg	Glycogenin	2.61	8.11e-10	4.92	8.6e-16	4.14	2.17e-14	3.23	5.83e-11	2.98	2.45e-11	1	17.88
Mm.269649	Pfkl	Phosphofructokinase, liver, B-type	2.98	1.31e-13	4.62	9.74e-18	5.23	1.06e-18	2.33	9.42e-10	2.71	1.11e-12	1	17.87
Mm.27445	Fbxo6	F-box protein 6	2.88	1.32e-15	4.88	6.55e-21	4.22	7.32e-20	3.32	4.36e-16	2.47	4.08e-14	1	17.77
Mm.278458	Fkbp1a	FK506 binding protein 1a	2.62	4.01e-23	3.7	5.56e-28	4.02	7.03e-29	3.89	6.27e-27	3.48	2.82e-27	1	17.71
Mm.1815	Ctps	Cytidine 5'-triphosphate synthase	2.79	8.92e-13	2.57	5.28e-12	3.61	1.1e-15	4.42	4.95e-16	4.31	3.2e-17	1	17.7
Mm.1	S100a10	S100 calcium binding protein A10 (calpactin)	3.17	1.04e-19	3.56	1.61e-21	4.17	4.81e-23	3.76	2.09e-20	3.03	1.13e-19	1	17.69
Mm.172222	Ostf1	Osteoclast stimulating factor 1	3.49	1.16e-14	5.08	4.67e-18	4.66	1.15e-17	2.28	3.25e-09	2.13	1.93e-09	1	17.64
Mm.245537	Hddc2	HD domain containing 2	2.31	4.26e-08	3.91	9.91e-14	4.38	1.01e-14	3.27	5.76e-11	3.76	2.81e-13	1	17.63
Mm.435508	Icam1	Intercellular adhesion molecule 1	3.26	1.49e-07	2.06	0.000427	2.11	0.000289	5.77	1.52e-10	4.42	8.21e-10	1	17.62
Mm.87319	Amdhd2	Amidohydrolase domain containing 2	2.73	7.75e-12	4.76	2.58e-17	4.27	2.75e-16	3.22	1.54e-12	2.53	4.84e-11	1	17.51
Mm.109329	Cript	Cysteine-rich PDZ-binding protein	2.82	1.75e-14	4.21	9.36e-19	4.02	2.46e-18	2.94	8.91e-14	3.49	8.68e-17	1	17.48
Mm.371590	Tpd52	Tumor protein D52	3.88	1.21e-15	3.68	4.33e-15	2.92	8.56e-13	3.1	2.33e-12	3.85	8.06e-16	1	17.43
Mm.311696	Plin3	Perilipin 3	2.89	1.01e-17	4.14	9.29e-22	3.94	2.77e-21	3.31	4.31e-18	3.09	1.24e-18	1	17.37
Mm.45161	2310016C08Rik	RIKEN cDNA 2310016C08 gene	6.81	1.75e-14	3.06	4.77e-09	2.84	2.51e-08	2.32	1.08e-05	2.34	2.22e-06	1	17.37
Mm.228797	Mvp	Major vault protein	2.39	5.09e-09	3.84	6.09e-14	3.57	2.94e-13	4.35	1.07e-13	3.17	5.13e-12	1	17.32
Mm.439656	Cebpb	CCAAT/enhancer binding protein (C/EBP), beta	4.67	3.04e-14	3.12	3.1e-11	3.51	3.02e-12	3.13	5.83e-10	2.79	3.89e-10	1	17.22
Mm.294908	Ccdc86	Coiled-coil domain containing 86	3.42	5.03e-13	4.4	1.68e-15	3.44	2.14e-13	3.17	2.4e-11	2.72	5.4e-11	1	17.15
Mm.274482	Mus musculus	Transcribed locus	5.17	1.24e-14	3.69	8.61e-13	3.15	4.65e-11	2.7	1.36e-08	2.43	3.25e-08	1	17.14
Mm.42126	Mknk2	MAP kinase-interacting serine/threonine kinase 2	3.47	9.66e-13	4.1	1.07e-14	3.17	2.42e-12	3.58	3.32e-12	2.71	1.54e-10	1	17.03
Mm.389346	Scand1	SCAN domain-containing 1	3	4.71e-12	4.41	6.79e-16	3.3	2.15e-13	3.36	2.88e-12	2.95	4.14e-12	1	17.02
Mm.280075	Reep5	Receptor accessory protein 5	2.29	1.88e-13	4.23	3.66e-20	3.96	5.74e-20	3.47	1.8e-17	3.04	4.06e-17	1	16.99
Mm.20415	Gtf2f2	General transcription factor IIF, polypeptide 2	4.28	2.98e-12	4.43	8.07e-13	3.13	5.46e-10	2.6	6.22e-07	2.54	8.77e-08	1	16.98
Mm.63342	Ccdc120	Coiled-coil domain containing 120	2.83	3.41e-09	3.51	2.23e-11	4	2.62e-12	3.44	5.35e-10	3.19	2.64e-10	1	16.97
Mm.247037	Bag2	BCL2-associated athanogene 2	2.97	1.9e-09	5.03	7.06e-14	4.03	4.28e-12	2.26	3.07e-06	2.63	2.59e-08	1	16.92
Mm.347770	Trim47	Tripartite motif-containing 47	2.98	2.34e-14	3.27	1.18e-15	3.78	4.83e-17	3.61	1.47e-15	3.26	2.01e-15	1	16.9
Mm.251904	Nudt5	Nudix (nucleoside diphosphate linked moiety X)-type motif 5	2.62	8.19e-11	4.38	7.81e-16	3.6	3.99e-14	3.1	3.26e-11	3.07	2.61e-12	1	16.77
Mm.35705	Zmat3	Zinc finger matrin type 3	2.73	5.1e-08	2.92	9.7e-09	2.66	6.41e-08	4.09	1.11e-10	4.34	4.99e-12	1	16.74
Mm.104919	Bcas2	Breast carcinoma amplified sequence 2	5.74	3.01e-11	3.32	7.74e-08	2.27	6.71e-05	2.3	0.000248	2.97	7.08e-07	1	16.6
Mm.270530	Ube2d1	Ubiquitin-conjugating enzyme E2D 1, UBC4/5 homolog (yeast)	3.11	1.13e-10	3.71	2.33e-12	4.27	1.24e-13	2.58	5.93e-08	2.89	6.05e-10	1	16.56
Mm.234368	Klhdc2	Kelch domain containing 2	3.02	2.21e-13	3.85	3.34e-16	3.36	4.66e-15	3.2	2.68e-13	3.09	5.14e-14	1	16.52
Mm.391142	Mtvr2	Mammary tumor virus receptor 2	2.41	3.76e-10	3.32	5.64e-14	4.44	1.62e-16	3.1	6.99e-12	3.19	2.87e-13	1	16.46
Mm.433409	Agfg1	ArfGAP with FG repeats 1	4.35	5.89e-13	2.98	9.25e-10	2.55	2.69e-08	3.54	3.21e-10	2.98	7.94e-10	1	16.4
Mm.24231	1110004F10Rik	RIKEN cDNA 1110004F10 gene	2.76	0.000131	2.95	4.89e-05	3.11	1.55e-05	3.46	1.5e-05	4.09	5.18e-07	1	16.37
Mm.2654	Wdr1	WD repeat domain 1	2.42	2.05e-10	3.49	9.51e-15	3.63	2.97e-15	3.65	4.94e-14	3.18	8.08e-14	1	16.37
Mm.29210	Vat1	Vesicle amine transport protein 1 homolog (T californica)	2.36	6.87e-08	3.96	6.42e-13	4.04	4.91e-13	3.49	1.54e-10	2.51	1.59e-08	1	16.36
Mm.468231	Mus musculus	Transcribed locus	3.76	2.08e-11	4	4.28e-12	3.38	1.04e-10	2.9	2.4e-08	2.29	5.59e-07	1	16.33
Mm.512	Wbp5	WW domain binding protein 5	3.66	1.99e-13	3	5.09e-12	2.68	8.38e-11	2.43	9.34e-09	4.42	2.25e-15	1	16.19
Mm.260956	Ubtd2	Ubiquitin domain containing 2	2.5	4.91e-07	3.5	3.35e-10	4.75	1.46e-12	2.76	3.48e-07	2.65	9.13e-08	1	16.16
Mm.5291	Rps5	Ribosomal protein S5	2.26	6.58e-14	3.72	3.21e-20	4.18	3.98e-21	3.28	2.68e-17	2.66	2.36e-16	1	16.1
Mm.282303	Zyx	Zyxin	3.35	2.14e-16	3.1	5.96e-16	3.69	1.03e-17	3.09	1.59e-14	2.76	1.92e-14	1	15.99
AFFX-MURINE_b1			3.46	6.39e-11	4.03	1.82e-12	3.73	7.83e-12	2.69	7.09e-08	2.07	3.59e-06	1	15.98
Mm.298199	Kdelr3	KDEL (Lys-Asp-Glu-Leu) endoplasmic reticulum protein retention receptor 3	2.33	7.34e-07	2.36	4.52e-07	2.85	6.79e-09	3.51	1.06e-09	4.89	2.57e-13	1	15.94
Mm.4114	Slc3a2	Solute carrier family 3 (activators of dibasic and neutral amino acid transport), member 2	3.96	1.76e-14	3.28	4.19e-13	2.2	9.44e-09	2.97	5.62e-11	3.51	1.56e-13	1	15.92
Mm.2103	Ccng1	Cyclin G1	2.6	3.2e-16	3.66	8.57e-20	3	3.56e-18	3.1	3.29e-17	3.54	3.49e-20	1	15.9
Mm.2718	Eef1b2	Eukaryotic translation elongation factor 1 beta 2	2.23	2.1e-18	3.41	3.55e-24	3.96	1.1e-25	3.36	1.26e-22	2.92	2.25e-22	1	15.88
Mm.258568	Yrdc	YrdC domain containing (E.coli)	3.47	2.26e-13	3.47	8.86e-14	3.12	8.31e-13	3.19	1.3e-11	2.59	1.38e-10	1	15.84
Mm.1406	Npm3	Nucleoplasmin 3	3.9	7.7e-10	2.79	2.43e-07	3.52	3.6e-09	3.19	1.53e-07	2.42	3.74e-06	1	15.82
Mm.19119	Lysmd2	LysM, putative peptidoglycan-binding, domain containing 2	2.07	6.07e-09	3.16	4.19e-14	4.59	2.76e-17	3	2.64e-12	2.99	2.8e-13	1	15.81
Mm.3458	Polr1c	Polymerase (RNA) I polypeptide C	2.55	1.21e-12	4.37	2.77e-18	3.69	9.56e-17	2.98	2.86e-13	2.22	5.4e-11	1	15.81
Mm.264673	2310009B15Rik	RIKEN cDNA 2310009B15 gene	2.25	0.000339	3.53	1.38e-07	3.75	3.87e-08	3.21	4.78e-06	2.99	3.61e-06	1	15.73
Mm.272130	Cyth2	Cytohesin 2	2.72	2.98e-08	2.91	8.51e-09	3.78	2.87e-11	3.41	3.25e-09	2.9	8.02e-09	1	15.72
Mm.257590	Ncapd2	Non-SMC condensin I complex, subunit D2	2.65	9.76e-08	4.61	1.86e-12	2.82	1.77e-08	2.93	8.99e-08	2.71	5.48e-08	1	15.72
Mm.4154	Il10rb	Interleukin 10 receptor, beta	2.19	3.88e-07	2.91	2.52e-10	2.89	2.05e-10	4	2.63e-12	3.7	1.41e-12	1	15.69
Mm.477746			2.48	2.55e-12	2.55	4.24e-13	3.58	8.09e-17	3.74	7.33e-16	3.2	1.28e-15	1	15.55
Mm.246693	Lsm3	LSM3 homolog, U6 small nuclear RNA associated (S. cerevisiae)	2.94	5.68e-13	3.26	2.38e-14	2.97	3.15e-13	3.29	3.51e-13	3.07	1.39e-13	1	15.53
Mm.318250	Eps15	Epidermal growth factor receptor pathway substrate 15	2.81	3.05e-12	3.65	2.29e-15	2.55	1.88e-11	3.7	3.97e-14	2.73	3.41e-12	1	15.44
Mm.9684	Vasp	Vasodilator-stimulated phosphoprotein	2.12	2.38e-07	2.24	5.05e-08	3.13	1.25e-11	4.07	5.49e-13	3.72	3.6e-13	1	15.28
Mm.184752	Mthfd1l	Methylenetetrahydrofolate dehydrogenase (NADP+ dependent) 1-like	2.85	8.07e-11	3.98	4.12e-14	2.88	4.58e-11	2.85	5.77e-10	2.62	5.55e-10	1	15.18
Mm.279898	Polr2d	Polymerase (RNA) II (DNA directed) polypeptide D	3.83	4.18e-19	2.81	5.37e-16	2.87	1.74e-16	2.81	1.52e-14	2.78	5.56e-16	1	15.1
Mm.34191	Nudt18	Nudix (nucleoside diphosphate linked moiety X)-type motif 18	2.54	4.69e-15	3.33	2.19e-18	3.48	6.51e-19	3.28	1.22e-16	2.36	3.17e-14	1	14.99
AFFX-18SRNAMur/X00686_M			2.74	1.75e-06	3.12	1.27e-07	3.13	1.31e-07	2.94	2.74e-06	3	3.35e-07	1	14.93
Mm.30141	Gnb2	Guanine nucleotide binding protein (G protein), beta 2	2.19	2.79e-10	2.84	1.11e-13	3.35	2.31e-15	3.44	3.4e-14	3.11	1.83e-14	1	14.93
Mm.286600	Rhpn2	Rhophilin, Rho GTPase binding protein 2	3.9	2.03e-10	2.47	8.39e-07	2.75	8.91e-08	3.19	5.51e-08	2.54	5.4e-07	1	14.85
Mm.4222	Tpi1	Triosephosphate isomerase 1	2.49	2.53e-18	4.05	8.23e-24	3.76	3.32e-23	2.27	1.07e-15	2.25	4.3e-17	1	14.82
Mm.29815	Mus musculus	Transcribed locus, strongly similar to NP_005902.1 S-adenosylmethionine synthase isoform type-2 [Homo sapiens]	2.42	2.09e-13	3.06	1.54e-16	2.95	3.85e-16	3.7	6.16e-17	2.68	8.9e-15	1	14.81
Mm.3336	1110007C09Rik	RIKEN cDNA 1110007C09 gene	3.32	2.57e-13	3.59	2.41e-14	2.75	1.25e-11	2.64	4.89e-10	2.5	2.09e-10	1	14.8
Mm.10091	Pkig	Protein kinase inhibitor, gamma	2.68	6.95e-12	3.23	4.73e-14	3.23	5.57e-14	2.75	6.42e-11	2.89	9.73e-13	1	14.78
Mm.239814	Chic2	Cysteine-rich hydrophobic domain 2	4.37	9.17e-16	2.98	1.66e-12	2.41	3.98e-10	2.74	1.59e-10	2.22	4.21e-09	1	14.72
Mm.11827	Comtd1	Catechol-O-methyltransferase domain containing 1	2.1	3.92e-07	3.77	1.73e-13	3.25	5.55e-12	3.07	3.68e-10	2.52	2.68e-09	1	14.71
Mm.440146	Mus musculus	Transcribed locus	3.24	7.64e-13	2.27	3.33e-09	3.68	2.6e-14	3.09	2.15e-11	2.37	1.56e-09	1	14.65
Mm.393247	Arl2bp	ADP-ribosylation factor-like 2 binding protein	2.15	4.99e-10	2.96	2.87e-14	3.17	4.76e-15	3.56	5.75e-15	2.79	1.52e-13	1	14.63
Mm.22216	Tsc22d3	TSC22 domain family, member 3	2.42	5.83e-08	2.53	3.91e-09	3.31	7.86e-12	2.8	5.82e-09	3.45	8.03e-12	1	14.51
Mm.21793	Anapc16	Anaphase promoting complex subunit 16	2.16	5.47e-13	4.25	7.38e-21	3.38	7.77e-19	2.39	2.43e-13	2.28	5.55e-14	1	14.46
Mm.279485	Rnh1	Ribonuclease/angiogenin inhibitor 1	2.45	5.31e-09	4.31	1.56e-14	3.12	1.49e-11	2.44	7.02e-08	2.08	3.54e-07	1	14.4
Mm.9563	Dimt1	DIM1 dimethyladenosine transferase 1-like (S. cerevisiae)	4.29	3e-08	2.24	0.000492	2.16	0.000641	2.61	0.000313	3.07	3.91e-06	1	14.37
Mm.28808	Pfdn4	Prefoldin 4	3.95	2.53e-15	2.74	3.67e-12	2.52	3.16e-11	2.39	1.89e-09	2.73	5.12e-12	1	14.33
Mm.6824	Sult1d1	Sulfotransferase family 1D, member 1	2.24	2.75e-05	2.79	2.33e-07	2.77	2.78e-07	3.15	2.63e-07	3.32	1.34e-08	1	14.27
Mm.300404	Zfp593	Zinc finger protein 593	3.29	4.07e-15	3.38	1.15e-15	2.8	8.67e-14	2.7	5.57e-12	2.07	8.76e-10	1	14.24
Mm.389232	Lrrc8a	Leucine rich repeat containing 8A	4.48	2.6e-15	2.57	1.63e-10	2.53	2.11e-10	2.54	2.84e-09	2.09	5.81e-08	1	14.21
Mm.265610	Ptbp1	Polypyrimidine tract binding protein 1	2.26	4.15e-08	2.53	1.16e-09	2.92	4.16e-11	3.42	1.66e-11	3.07	1.78e-11	1	14.2
AFFX-b-ActinMur/M12481_5			2.46	5.94e-11	2.71	3.04e-12	3.12	7.65e-14	3.03	3.14e-12	2.86	1.01e-12	1	14.18
Mm.474178	Mus musculus	Transcribed locus	3.86	8.27e-07	2.48	0.000233	2.22	0.00124	2.68	0.00049	2.92	4.33e-05	1	14.16
Mm.300814	Rragd	Ras-related GTP binding D	2.52	1.05e-08	2.37	4.49e-08	2.19	3.09e-07	3.7	2.7e-11	3.33	1.63e-11	1	14.11
Mm.2325	Pgm1	Phosphoglucomutase 1	4.27	7.64e-12	2.87	7.52e-09	2.17	3.5e-06	2.58	5.74e-07	2.18	4.54e-06	1	14.07
Mm.24873	Gar1	GAR1 ribonucleoprotein homolog (yeast)	3.35	1.53e-13	2.6	8.15e-11	2.37	7.93e-10	3.18	3.71e-12	2.56	1.31e-10	1	14.06
AFFX-18SRNAMur/X00686_3			2.82	4.56e-06	2.92	1.74e-06	2.87	2.25e-06	2.67	4.47e-05	2.72	7.99e-06	1	14
Mm.221271	Ccm2	Cerebral cavernous malformation 2 homolog (human)	2.18	7.79e-10	3.34	6.88e-15	3.09	3.68e-14	2.92	2.96e-12	2.4	5.07e-11	1	13.93
Mm.20805	Phf23	PHD finger protein 23	2.81	7.19e-13	3	6.51e-14	2.81	3.54e-13	2.7	1.42e-11	2.59	3.52e-12	1	13.91
Mm.313185	Cdca4	Cell division cycle associated 4	3.11	2.67e-10	2.11	1.34e-06	2.47	3.12e-08	2.98	4.07e-09	3.22	9.03e-11	1	13.89
Mm.478279	Bri3	brain protein I3	2.56	6.71e-14	3.61	6.19e-18	2.83	2.96e-15	2.56	7.08e-13	2.12	1.46e-11	1	13.68
Mm.38801	Tmem43	Transmembrane protein 43	2.2	6.64e-08	3.29	2.64e-12	2.97	3.44e-11	2.78	1.99e-09	2.42	4.65e-09	1	13.66
Mm.7405	Gpank1	G patch domain and ankyrin repeats 1	2.83	2.78e-08	3.41	1.09e-09	2.83	2.56e-08	2.32	9.67e-06	2.16	8.21e-06	1	13.55
Mm.207971	Mlkl	Mixed lineage kinase domain-like	3.07	2.19e-14	3.07	1.07e-14	2.18	2.21e-10	2.59	1.66e-11	2.6	1.28e-12	1	13.51
Mm.386835	Rfc4	Replication factor C (activator 1) 4	2.21	7.83e-06	2.76	5.43e-08	2.47	7.19e-07	3.06	8.54e-08	2.96	1.83e-08	1	13.46
Mm.276618	Atp6v1c1	ATPase, H+ transporting, lysosomal V1 subunit C1	3.1	1.45e-18	3.08	1.24e-18	2.57	1.01e-16	2.29	9.8e-14	2.39	1.23e-15	1	13.43
Mm.102487	Gm71	Predicted gene 71	2.17	1.75e-05	3.15	5.3e-09	2.72	1.08e-07	2.91	1.78e-07	2.46	1.24e-06	1	13.41
Mm.28919	Dstn	Destrin	2.96	7.62e-16	2.5	4.31e-14	2.99	2.73e-16	2.21	8.29e-11	2.67	8.87e-15	1	13.33
Mm.159496	Med31	Mediator of RNA polymerase II transcription, subunit 31 homolog (yeast)	3.84	7.77e-19	2.4	5.32e-14	2.76	1.46e-15	2.1	9.52e-11	2.11	4.53e-12	1	13.21
Mm.1022	Cdc42	Cell division cycle 42 homolog (S. cerevisiae)	2.1	2.84e-10	2.63	2.41e-13	2.75	6.08e-14	2.79	9.24e-13	2.93	2.24e-14	1	13.2
Mm.293117	Gtf2a2	General transcription factor II A, 2	2.08	6.02e-08	2.28	4.11e-09	2.04	8.74e-08	2.77	4.92e-10	3.97	1.25e-14	1	13.14
Mm.275973	St3gal4	ST3 beta-galactoside alpha-2,3-sialyltransferase 4	2.56	2.6e-10	2.11	2.41e-08	2.76	1.99e-11	2.86	1.89e-10	2.82	1.8e-11	1	13.11
Mm.425101	Eid1	EP300 interacting inhibitor of differentiation 1	3.22	3.69e-16	2.41	3.23e-13	2.08	5.03e-11	2.38	1.46e-11	2.98	1.45e-15	1	13.07
Mm.10374	2610002J02Rik	RIKEN cDNA 2610002J02 gene	2.11	9.31e-14	2.98	1.47e-18	2.83	4.93e-18	2.77	3.45e-16	2.36	1.68e-15	1	13.05
AFFX-b-ActinMur/M12481_M			2.32	1.16e-13	2.52	4.39e-15	2.82	1.74e-16	2.78	7.63e-15	2.57	4.3e-15	1	13.01
Mm.478848	Eef1e1	eukaryotic translation elongation factor 1 epsilon 1	3.23	1.37e-15	2.77	4.08e-14	2.54	6.21e-13	2.16	1.85e-09	2.3	1.44e-11	1	13
Mm.29524	Clic1	Chloride intracellular channel 1	2.08	2.16e-10	2.14	4.21e-11	2.63	8.05e-14	2.88	1.35e-13	3.26	4.63e-16	1	12.99
Mm.200916	Gpx3	Glutathione peroxidase 3	2.09	8.31e-07	3.09	6.34e-11	3.29	1.85e-11	2.14	3.59e-06	2.32	5.76e-08	1	12.93
Mm.380	Plk2	Polo-like kinase 2 (Drosophila)	2.62	8.74e-09	2.09	1.62e-06	2.61	7.65e-09	2.83	8.72e-09	2.76	1.84e-09	1	12.91
Mm.29709	Orc6	Origin recognition complex, subunit 6	2.65	1.89e-08	2.38	1.86e-07	2.37	1.89e-07	2.46	7.43e-07	2.96	2.37e-09	1	12.82
Mm.27947	Tbcb	Tubulin folding cofactor B	2.18	5.56e-11	3.02	3.11e-15	2.45	5.87e-13	2.77	6.56e-13	2.39	1.96e-12	1	12.81
Mm.334810	Exosc6	Exosome component 6	2.59	6.33e-12	2.53	4.61e-12	2.6	2.19e-12	2.78	8.09e-12	2.31	1.46e-10	1	12.81
Mm.30169	Ehd1	EH-domain containing 1	2.52	4.79e-10	2.23	9.96e-09	2.43	9.72e-10	2.95	1.05e-10	2.64	1.25e-10	1	12.77
AFFX-GapdhMur/M32599_M			2.39	2.85e-18	3.19	3.82e-22	2.98	2.13e-21	2.07	5.65e-15	2.12	1.09e-16	1	12.75
Mm.457803	Zbtb16	Zinc finger and BTB domain containing 16	3.04	4.69e-10	2.7	3.86e-09	2.53	1.76e-08	2.17	5.51e-06	2.31	1.84e-07	1	12.75
Mm.21873	Cdt1	Chromatin licensing and DNA replication factor 1	2.3	4.45e-08	2.59	1.72e-09	2.36	1.71e-08	3.05	5.29e-10	2.41	1.5e-08	1	12.71
Mm.5567	Pdlim1	PDZ and LIM domain 1 (elfin)	2	3.17e-07	2.27	7.58e-09	2.7	8.87e-11	3.06	9.16e-11	2.67	1.78e-10	1	12.7
Mm.2415	Pprc1	Peroxisome proliferative activated receptor, gamma, coactivator-related 1	2.75	2.27e-07	2.2	1.35e-05	2.34	5.34e-06	2.93	3.63e-07	2.42	2.34e-06	1	12.64
AFFX-GapdhMur/M32599_5			2.38	7.21e-19	3.05	1.93e-22	2.89	9.3e-22	2.07	8.24e-16	2.19	4.67e-18	1	12.58
Mm.4467	Nsmce1	Non-SMC element 1 homolog (S. cerevisiae)	2.08	5.43e-08	3.09	1.79e-12	2.52	2.09e-10	2.72	3.91e-10	2.17	1.49e-08	1	12.58
Mm.218473	Serinc3	Serine incorporator 3	2.47	1.5e-09	2.38	2.54e-09	2.34	5.13e-09	2.51	9.47e-09	2.83	4.79e-11	1	12.53
Mm.1786	Aprt	Adenine phosphoribosyl transferase	2.27	3.69e-11	2.67	2.16e-13	2.41	3.58e-12	2.56	1.23e-11	2.61	6.2e-13	1	12.52
Mm.80970	Churc1	Churchill domain containing 1	2.07	6.47e-12	3.28	5.38e-18	2.67	7.93e-16	2.42	2.78e-13	2.08	2.95e-12	1	12.52
Mm.292492	Polr2c	Polymerase (RNA) II (DNA directed) polypeptide C	2.68	8.26e-14	2.7	2.87e-14	2.4	1.33e-12	2.27	8.96e-11	2.45	8.1e-13	1	12.5
Mm.302693	Tctex1d2	Tctex1 domain containing 2	2.36	4.95e-09	3.56	2.53e-13	2.3	7.84e-09	2.17	3.94e-07	2.11	9.58e-08	1	12.5
Mm.49309	Mobkl2a	MOB1, Mps One Binder kinase activator-like 2A (yeast)	2.3	1e-09	2.06	1.55e-08	2.78	4.15e-12	2.94	1.85e-11	2.41	2.32e-10	1	12.49
Mm.206223	Klhl25	Kelch-like 25 (Drosophila)	2.13	5.52e-11	2.91	5.32e-15	2.9	5.44e-15	2.08	1.14e-09	2.42	1.29e-12	1	12.44
Mm.240473	Klf13	Kruppel-like factor 13	2.74	9.01e-12	2.59	1.35e-11	2.84	1.13e-12	2.21	1.28e-08	2.04	1.6e-08	1	12.42
Mm.292447	Slc12a4	Solute carrier family 12, member 4	2.62	4.83e-10	2.57	4.52e-10	2.15	5.25e-08	2.78	5.66e-10	2.3	1.25e-08	1	12.42
Mm.25307	Prdm4	PR domain containing 4	2.81	4.72e-13	2.71	8.25e-13	2.62	2.2e-12	2.22	4.41e-09	2.02	7.5e-09	1	12.38
Mm.290338	Prkx	Protein kinase, X-linked	2.93	2.71e-15	2.72	1.05e-14	2.53	8.03e-14	2.04	1.35e-09	2.11	3.22e-11	1	12.33
Mm.38151	Adsl	Adenylosuccinate lyase	2.3	3.05e-11	2.99	1.65e-14	2.39	9.2e-12	2.51	2.39e-11	2.1	4.26e-10	1	12.29
Mm.217759	Atox1	ATX1 (antioxidant protein 1) homolog 1 (yeast)	2.33	2.11e-17	2.9	2.27e-20	2.71	1.06e-19	2.15	4.33e-15	2.19	9.33e-17	1	12.28
Mm.29743	Sf3b5	Splicing factor 3b, subunit 5	2.14	1.33e-13	3.4	1.16e-19	2.59	1.46e-16	2.11	2.81e-12	2.03	6.09e-13	1	12.27
Mm.432944	Chmp2b	Chromatin modifying protein 2B	3.21	6.42e-14	2.12	2.33e-09	2.33	1.03e-10	2.19	1.09e-08	2.34	1.35e-10	1	12.19
Mm.39299	Dyrk3	Dual-specificity tyrosine-(Y)-phosphorylation regulated kinase 3	3.47	1.37e-11	2.18	2.97e-07	2.15	4.23e-07	2.33	4.13e-07	2.04	2.06e-06	1	12.17
Mm.182650	Snrnp27	Small nuclear ribonucleoprotein 27 (U4/U6.U5)	2.74	3.03e-13	2.65	3.08e-13	2.33	1.37e-11	2.04	8.73e-09	2.3	2.13e-11	1	12.06
Mm.398757	Mus musculus	Transcribed locus	2.97	1.94e-13	2.33	4.11e-11	2.1	1.14e-09	2.26	2.24e-09	2.37	3.18e-11	1	12.03
Mm.333006	E330009J07Rik	RIKEN cDNA E330009J07 gene	2.32	3.23e-11	2.16	1.93e-10	2.32	1.83e-11	2.53	2.4e-11	2.65	5.55e-13	1	11.98
Mm.89667	Bcl7c	B-cell CLL/lymphoma 7C	2.45	5.59e-06	2.37	6.58e-06	2.38	9.98e-06	2.75	4.16e-06	2.02	0.000225	1	11.97
Mm.239183	Trnau1ap	TRNA selenocysteine 1 associated protein 1	2.79	5.56e-13	2.78	2.9e-13	2.01	4.69e-09	2.26	1.46e-09	2.05	3.2e-09	1	11.89
Mm.276336	Ip6k2	Inositol hexaphosphate kinase 2	2.31	3.05e-10	2.42	9.14e-12	2.77	3.01e-13	2.13	6.15e-09	2.22	2.07e-10	1	11.85
Mm.405029	Wwtr1	WW domain containing transcription regulator 1	2.41	2.2e-12	2.23	1.46e-11	2.07	1.08e-10	2.52	3.44e-12	2.59	9.1e-14	1	11.82
Mm.390045	Nr2c2ap	Nuclear receptor 2C2-associated protein	2.15	2.29e-09	2.3	2.32e-10	2.42	5.67e-11	2.75	2.4e-11	2.12	2.91e-09	1	11.74
Mm.478810			2.62	4.84e-16	2.3	9.01e-15	2.08	3.14e-13	2.43	3.15e-14	2.27	2.32e-14	1	11.7
Mm.296985	Cct4	Chaperonin containing Tcp1, subunit 4 (delta)	2.11	2.56e-14	2.6	1.14e-17	2.06	3.59e-14	2.36	9.27e-15	2.31	8.06e-16	1	11.44
Mm.294753	Litaf	LPS-induced TN factor	2.19	2.19e-10	2.26	2e-11	2.15	8.82e-11	2.61	4.72e-12	2.18	9.01e-11	1	11.39
Mm.41998	Ppp4c	Protein phosphatase 4, catalytic subunit	2.09	2.76e-09	2.37	4.26e-11	2.35	6.17e-11	2.51	1.17e-10	2.06	3.08e-09	1	11.38
Mm.275106	Rbm22	RNA binding motif protein 22	2.43	2.22e-11	2.21	1.49e-10	2.29	6.61e-11	2.28	9.86e-10	2.13	7.82e-10	1	11.34
Mm.25844	Glrx	Glutaredoxin	2.1	1.05e-06	2.09	7.27e-07	3.02	1.95e-10	2.04	1.23e-05	2.01	2.03e-06	1	11.26
Mm.273379	Snx5	Sorting nexin 5	2.24	1.38e-09	2.67	1.04e-11	2.07	8.01e-09	2.04	1.45e-07	2.16	3.33e-09	1	11.18
Mm.136648	Tpd52l2	Tumor protein D52-like 2	2.1	2.8e-12	2.17	3.02e-13	2.25	9.23e-14	2.48	6.68e-14	2.17	3.55e-13	1	11.17
Mm.28189	Cdc42se1	CDC42 small effector 1	2.18	1.26e-12	2.1	2.67e-12	2.13	1.34e-12	2.4	4.78e-13	2.33	8.62e-14	1	11.14
Mm.272025	Tex10	Testis expressed gene 10	2.13	2.03e-08	2.33	9.98e-10	2.23	3.63e-09	2.24	3.54e-08	2.12	1.69e-08	1	11.05
Mm.29965	Puf60	Poly-U binding splicing factor 60	2.05	1.21e-10	2.35	9.54e-13	2.3	2.34e-12	2.22	1.11e-10	2.08	6.77e-11	1	11
Mm.294623	Eif1ax	Eukaryotic translation initiation factor 1A, X-linked	2.18	2.9e-10	2.21	8.62e-11	2.03	1.57e-09	2.26	9.98e-10	2.24	1.17e-10	1	10.92
Mm.193086	Dhps	Deoxyhypusine synthase	2.2	3.1e-11	2.11	6.25e-11	2	4.18e-10	2.22	1.97e-10	2.25	1.27e-11	1	10.78
Mm.21728	Psma7	Proteasome (prosome, macropain) subunit, alpha type 7	2.01	7.51e-16	2.48	1.47e-19	2.03	1.95e-16	2	8.44e-15	2.1	5.94e-17	1	10.62
Mm.17336	Hemt1	Hematopoietic cell transcript 1	28.23	3.58e-20	22.67	1.1e-19	8.49	3.51e-15	2.06	0.000331	1.02	0.945	2	62.47
Mm.38929	Esm1	Endothelial cell-specific molecule 1	17.94	5.14e-13	8.71	5.16e-10	11.16	3.24e-11	12.97	1.09e-10	-1	1	2	51.78
Mm.30144	Ctla2b	Cytotoxic T lymphocyte-associated protein 2 beta	24.66	7.43e-14	9.89	1.96e-10	8.82	7.08e-10	7.01	6.23e-08	1.28	0.439	2	51.66
Mm.136586	Smox	Spermine oxidase	9.49	3.21e-15	11.49	1.2e-16	8.69	3.29e-15	2.8	1.05e-06	1.86	0.00074	2	34.33
Mm.4610	Upp1	Uridine phosphorylase 1	9.74	1.97e-17	12.84	4.27e-19	5.75	1.2e-14	2.43	1.27e-06	1.36	0.0506	2	32.12
Mm.18939	Pmm1	Phosphomannomutase 1	3.52	1.91e-10	12.49	1.47e-18	7.55	5.07e-16	3.14	1.47e-08	1.73	0.000812	2	28.43
Mm.218639	Srxn1	Sulfiredoxin 1 homolog (S. cerevisiae)	10.95	9.86e-18	6.28	2.87e-15	4.35	1.24e-12	3.83	1.59e-10	1.88	7.65e-05	2	27.29
Mm.582	Fabp4	Fatty acid binding protein 4, adipocyte	11.21	4.4e-16	5.69	1.31e-12	4.74	2.42e-11	2.71	3.43e-06	-1.6	0.0148	2	25.95
Mm.229128	Syce2	Synaptonemal complex central element protein 2	5.34	7.64e-15	11.16	1.77e-19	3.51	8.03e-12	2.19	2.88e-06	1.7	0.000179	2	23.9
Mm.154796	Npy	Neuropeptide Y	4.75	4.7e-13	5.29	4.4e-14	5.62	1.81e-14	2.64	2.3e-07	1.12	0.483	2	19.42
Mm.326911	Usp18	Ubiquitin specific peptidase 18	3.19	2.82e-05	7.46	3.07e-10	4.35	3.63e-07	2.01	0.0166	1.37	0.24	2	18.38
Mm.878	Ly6d	Lymphocyte antigen 6 complex, locus D	5.67	1.07e-10	2.98	1.15e-06	3.28	2.69e-07	4.48	2.15e-08	1.47	0.0724	2	17.88
Mm.139418	Sesn1	Sestrin 1	4.73	3.63e-11	4.37	5.5e-11	4.29	7.71e-11	2.14	0.000164	1.9	0.000302	2	17.43
Mm.272847	Asrgl1	Asparaginase like 1	3.59	1.15e-16	4.85	1.15e-19	4.42	5.07e-19	2.61	2.15e-12	1.89	3.15e-09	2	17.36
Mm.31325	Gdf15	Growth differentiation factor 15	5.47	5.21e-17	2.13	1.88e-08	4.17	2e-15	3.04	2.81e-11	1.77	5.12e-06	2	16.58
Mm.10026	Cidec	Cell death-inducing DFFA-like effector c	2.38	8.72e-05	3.53	1.29e-07	6.87	1.66e-11	2.36	0.000394	-1.05	0.857	2	16.19
Mm.1482	Kcnj8	Potassium inwardly-rectifying channel, subfamily J, member 8	3.01	8.52e-07	3.96	8.07e-09	5.34	9.91e-11	2.28	0.000327	1.51	0.0423	2	16.1
Mm.29163	Cast	Calpastatin	5.34	8.26e-14	3.62	4.35e-11	2.44	2.32e-07	2.52	1.4e-06	1.85	0.000134	2	15.77
Mm.276145	Tmprss2	Transmembrane protease, serine 2	2.61	5.91e-09	5.83	1.15e-15	3.04	1.51e-10	2.27	1.36e-06	1.57	0.00125	2	15.32
Mm.272389	2900010M23Rik	RIKEN cDNA 2900010M23 gene	2.34	9.47e-11	4.84	6.67e-18	3.56	1.96e-15	2.28	1.79e-09	1.95	1.72e-08	2	14.97
Mm.151951	Pla2g12a	Phospholipase A2, group XIIA	2.17	5.07e-11	3.93	9.35e-18	4.43	1.03e-18	2.46	1.8e-11	1.83	1.59e-08	2	14.82
Mm.439921	Tnnc1	Troponin C, cardiac/slow skeletal	2.86	2.6e-10	3.71	5.18e-13	4.23	5.69e-14	2.34	1.74e-07	1.61	0.00048	2	14.75
Mm.140761	Dnajc5	DnaJ (Hsp40) homolog, subfamily C, member 5	3.51	8.93e-20	3.35	8.82e-20	2.76	6.85e-18	2.54	1.74e-15	1.74	2e-10	2	13.9
Mm.3863	Por	P450 (cytochrome) oxidoreductase	3.57	8.89e-13	3.31	2.03e-12	2.86	5.75e-11	2.16	5.07e-07	1.99	7.11e-07	2	13.89
Mm.196295	Dusp3	Dual specificity phosphatase 3 (vaccinia virus phosphatase VH1-related)	2.37	2.14e-15	3.29	1.08e-19	3.47	2.31e-20	2.7	3.47e-16	1.93	3.41e-12	2	13.76
Mm.2444	Myc	Myelocytomatosis oncogene	3.54	6.76e-08	2.55	1.33e-05	2.88	1.64e-06	2.85	9.96e-06	1.93	0.00149	2	13.75
Mm.41877	Slc25a33	Solute carrier family 25, member 33	3.07	1.95e-10	3.56	5.45e-12	2.69	2.68e-09	2.47	1.6e-07	1.52	0.00243	2	13.31
Mm.477724			4.66	2.85e-11	2.87	1.05e-07	2.11	4.33e-05	2.02	0.000436	1.47	0.027	2	13.13
Mm.358691	Josd2	Josephin domain containing 2	2.15	6.31e-08	3.69	9.94e-14	3.29	1.18e-12	2.26	1.1e-07	1.7	4.37e-05	2	13.09
Mm.317557	Polr1d	Polymerase (RNA) I polypeptide D	2.27	3.49e-14	3.53	1.09e-19	2.99	4.16e-18	2.23	6.05e-13	1.87	1.87e-11	2	12.89
Mm.10	Srm	Spermidine synthase	2.55	1.36e-10	3.09	8.05e-13	2.43	3.04e-10	2.47	1.55e-09	1.87	6.25e-07	2	12.41
Mm.395708	Mus musculus	Transcribed locus	2.34	8.99e-12	2.89	1.76e-14	2.49	1.82e-12	2.64	3.39e-12	1.94	3.13e-09	2	12.3
Mm.413275	Ddx21	DEAD (Asp-Glu-Ala-Asp) box polypeptide 21	2.79	6.77e-13	3.45	3.72e-15	2.02	5.23e-09	2.22	3.82e-09	1.53	4.89e-05	2	12.01
Mm.455792	9130401M01Rik	RIKEN cDNA 9130401M01 gene	2.6	5.85e-12	2.7	1.07e-12	2.03	4.26e-09	2.69	2.06e-11	1.89	5.3e-08	2	11.91
Mm.270484	Mkrn1	Makorin, ring finger protein, 1	2.56	5.64e-09	2.9	1.64e-10	2.27	2.49e-08	2.46	3.68e-08	1.65	0.000191	2	11.84
Mm.28506	Slc15a4	Solute carrier family 15, member 4	2.22	7.07e-07	3.29	8.3e-11	2.24	4.17e-07	2.24	4.6e-06	1.79	0.000141	2	11.78
Mm.331841	Adat2	Adenosine deaminase, tRNA-specific 2, TAD2 homolog (S. cerevisiae)	2.38	1.59e-11	2.69	3.03e-13	2.33	1.69e-11	2.38	1.85e-10	1.92	1.5e-08	2	11.7
Mm.196137	Fdx1l	Ferredoxin 1-like	2.15	1.35e-10	2.9	1.58e-14	2.33	6.71e-12	2.4	5.26e-11	1.92	6.98e-09	2	11.7
Mm.272475	Spg21	Spastic paraplegia 21 homolog (human)	2.74	1.33e-13	2.79	3.87e-14	2.14	1.02e-10	2.14	1.55e-09	1.84	2.54e-08	2	11.65
Mm.300795	Nfkbil1	Nuclear factor of kappa light polypeptide gene enhancer in B-cells inhibitor-like 1	2.61	1.28e-08	3.04	2.68e-10	2.08	1.65e-06	2.19	4.07e-06	1.65	0.000486	2	11.57
Mm.7373	Per1	Period homolog 1 (Drosophila)	2.44	1.02e-09	2.58	1.46e-10	2.61	1.3e-10	2.15	1.6e-07	1.75	8.94e-06	2	11.53
Mm.259795	Rhog	Ras homolog gene family, member G	2.27	3.7e-10	2.56	7.64e-12	2.29	1.94e-10	2.37	1.06e-09	1.92	4.78e-08	2	11.41
Mm.307515	Ddx28	DEAD (Asp-Glu-Ala-Asp) box polypeptide 28	3.1	4.75e-12	2.15	2.8e-08	2.21	1.42e-08	2.17	2.2e-07	1.76	1.04e-05	2	11.39
Mm.27063	Trip6	Thyroid hormone receptor interactor 6	2.07	1.53e-09	2.61	1.02e-12	2.45	7.49e-12	2.29	5.29e-10	1.96	9.83e-09	2	11.38
Mm.390418	Traf4	TNF receptor associated factor 4	2.13	1.42e-10	2.14	8.13e-11	2.56	3.81e-13	2.31	1.13e-10	1.91	4.96e-09	2	11.05
Mm.4113	Rae1	RAE1 RNA export 1 homolog (S. pombe)	2.32	2.4e-10	2.4	4.1e-11	2.09	4.3e-09	2.25	3.78e-09	1.96	2.1e-08	2	11.02
Mm.282092	Dnajb1	DnaJ (Hsp40) homolog, subfamily B, member 1	2.32	6.07e-13	2.57	4.27e-15	2.17	7.89e-13	2.03	1.21e-10	1.77	1.98e-09	2	10.86
Mm.390014	Rab20	RAB20, member RAS oncogene family	2.11	0.000577	2.18	0.000215	2.26	0.000119	2.7	3.99e-05	1.56	0.0334	2	10.81
Mm.84073	Bag3	BCL2-associated athanogene 3	2.07	9.54e-07	2.16	2.26e-07	2.2	1.47e-07	2.34	2.41e-07	2	1.88e-06	2	10.77
Mm.295670	Chmp2a	Chromatin modifying protein 2A	2.05	2.23e-10	2.53	1.43e-13	2.25	5.21e-12	2.01	3.53e-09	1.9	1.98e-09	2	10.74
Mm.400954	Nras	Neuroblastoma ras oncogene	2.31	4.01e-13	2.17	2.8e-12	2.21	1.08e-12	2.13	6.81e-11	1.84	1.25e-09	2	10.66
Mm.124666	Ufsp1	UFM1-specific peptidase 1	2.22	8.89e-10	2.23	4.32e-10	2.28	2.56e-10	2.11	3.22e-08	1.75	1.15e-06	2	10.59
Mm.19091	Vps37c	Vacuolar protein sorting 37C (yeast)	2.06	2.27e-10	2.01	2.63e-10	2.29	4.83e-12	2.18	2.83e-10	1.87	4.45e-09	2	10.41
Mm.328716	Cldn14	Claudin 14	6.75	2.26e-18	2.14	1.57e-08	2.8	1.46e-11	2	1.22e-06	3	3.82e-12	3	16.69
Mm.79983	Plod2	Procollagen lysine, 2-oxoglutarate 5-dioxygenase 2	2.32	1.23e-05	3.64	2.75e-09	5.51	5.56e-12	1.15	0.56	2.19	3.56e-05	3	14.81
Mm.37803	Mus musculus	Transcribed locus	5.74	3.6e-16	2.5	3.27e-09	2.28	3.58e-08	1.78	0.000146	2.37	1.54e-08	3	14.67
Mm.331544	3110043O21Rik	RIKEN cDNA 3110043O21 gene	4.77	5.86e-16	2.39	8.51e-10	2.67	5.93e-11	1.65	0.000288	2.01	1.67e-07	3	13.49
Mm.25311	Fam134b	Family with sequence similarity 134, member B	4.55	7.4e-14	2.53	5.42e-09	2.06	8.88e-07	1.98	1.8e-05	2.15	2.92e-07	3	13.27
Mm.440076	Akap2	A kinase (PRKA) anchor protein 2	3.37	1.08e-12	2.78	5.64e-11	2.71	1.08e-10	1.89	1.11e-05	2.28	1.06e-08	3	13.03
Mm.4141	Vldlr	Very low density lipoprotein receptor	3.57	5.56e-11	2.45	5.99e-08	2.7	8.6e-09	1.43	0.0293	2.21	8.44e-07	3	12.36
Mm.240885	Dusp14	Dual specificity phosphatase 14	2.4	9.69e-10	2.25	3.78e-09	3.65	3.68e-14	1.89	7.36e-06	2	1.62e-07	3	12.19
Mm.24131	Mex3c	Mex3 homolog C (C. elegans)	3.27	2.45e-07	2.06	0.000349	2.24	8.38e-05	1.84	0.0067	2.52	1.3e-05	3	11.93
Mm.392505	Arl6	ADP-ribosylation factor-like 6	2.17	9.26e-08	2.92	3.35e-11	2.15	7.28e-08	1.84	3.6e-05	2.41	4.66e-09	3	11.49
Mm.476868			2.05	4.32e-10	2.41	2.07e-12	2.23	2.54e-11	1.72	1.57e-06	2.23	2.11e-11	3	10.64
Mm.336856	Ndufa4l2	NADH dehydrogenase (ubiquinone) 1 alpha subcomplex, 4-like 2	5.49	5.15e-12	15.66	1.7e-17	14.11	4.54e-17	1.92	0.000907	1.35	0.0831	4	38.53
Mm.440766	Dcaf17	DDB1 and CUL4 associated factor 17	3.8	1.65e-09	10.99	5.56e-16	11.62	2.77e-16	1.26	0.274	1.58	0.0103	4	29.25
Mm.334517	Ankrd37	Ankyrin repeat domain 37	8.09	4.42e-15	9.6	2.2e-16	7.79	3.26e-15	1.31	0.155	1.79	0.000507	4	28.58
Mm.381399	Orm3	Orosomucoid 3	14.59	1.8e-18	6.12	3.24e-14	3.39	6.62e-10	-1	0.991	1.17	0.34	4	26.27
Mm.133037	Egln3	EGL nine homolog 3 (C. elegans)	8.67	5.71e-16	5.67	7.38e-14	4.41	4.28e-12	-1.11	0.589	-1.05	0.777	4	20.91
Mm.3819	Col12a1	Collagen, type XII, alpha 1	4.73	7.76e-12	6.53	3.89e-14	5.27	9.12e-13	1.33	0.154	1.27	0.161	4	19.13
Mm.378899	Crybb3	Crystallin, beta B3	6.7	2.49e-15	4.41	4e-13	3.93	3.14e-12	1.31	0.0938	1.06	0.703	4	17.41
Mm.19669	Pfkfb3	6-phosphofructo-2-kinase/fructose-2,6-biphosphatase 3	7.99	7.52e-19	3.35	2.88e-13	2.83	1.83e-11	1.52	0.00122	1.6	8.68e-05	4	17.29
Mm.248606	Arhgef3	Rho guanine nucleotide exchange factor (GEF) 3	5.01	4.33e-13	4.72	3.03e-13	3.67	5.37e-11	1.49	0.0198	1.67	0.00084	4	16.56
Mm.212991	Fam162a	Family with sequence similarity 162, member A	4.24	1.75e-19	5.72	5.02e-22	3.39	8.73e-18	1.41	0.000207	1.29	0.00179	4	16.05
Mm.7446	Slc10a6	Solute carrier family 10 (sodium/bile acid cotransporter family), member 6	3.78	5.37e-08	4.75	1.04e-09	3.33	2.28e-07	1.84	0.0084	1.45	0.0746	4	15.15
Mm.257931	Rassf4	Ras association (RalGDS/AF-6) domain family member 4	2.81	6.42e-09	5.77	1.11e-14	3.72	2.08e-11	1.27	0.163	1.1	0.559	4	14.67
Mm.273142	Gde1	Glycerophosphodiester phosphodiesterase 1	3.68	2.26e-17	3.68	9.89e-18	3.09	6.66e-16	1.97	6.79e-09	1.61	7.05e-07	4	14.03
Mm.379170	Ccdc115	Coiled-coil domain containing 115	5.56	5.01e-15	2.9	2.03e-10	2.31	2.88e-08	1.44	0.0173	1.62	0.000329	4	13.83
Mm.258912	Snora44	Small nucleolar RNA, H/ACA box 44	3.5	6.37e-09	4.5	7.1e-11	2.33	8.69e-06	1.96	0.000814	1.2	0.351	4	13.49
Mm.265744	Rcan1	Regulator of calcineurin 1	5.01	1.64e-16	3.35	5.02e-14	2.1	1.1e-08	1.78	1.08e-05	1.25	0.0484	4	13.49
Mm.273874	Pfkp	Phosphofructokinase, platelet	2.02	3.27e-08	3.74	5.8e-15	3.92	2.28e-15	1.9	1.61e-06	1.89	2.65e-07	4	13.47
Mm.140619	Egln1	EGL nine homolog 1 (C. elegans)	3.38	6.11e-15	3.85	2.46e-16	2.99	5.31e-14	1.59	6.55e-05	1.48	0.000136	4	13.29
Mm.383423	Jmjd6	Jumonji domain containing 6	2.55	4.01e-13	4.29	1.51e-18	3.06	1.79e-15	1.66	2.49e-06	1.34	0.00147	4	12.9
Mm.23838	Zfp954	Zinc finger protein 954	2.92	1.24e-11	3.07	2.15e-12	3.12	2.43e-12	1.91	4.48e-06	1.66	4.71e-05	4	12.68
Mm.29820	Bnip3l	BCL2/adenovirus E1B interacting protein 3-like	2.27	1.87e-08	2.95	2.21e-11	3.37	1.03e-12	1.53	0.00225	1.58	0.000313	4	11.7
Mm.323	Pdcd2	Programmed cell death 2	2.8	1.52e-16	3.09	3.07e-18	2.2	6.62e-14	1.92	2.85e-10	1.64	9.63e-09	4	11.65
Mm.290242	Pop7	Processing of precursor 7, ribonuclease P family, (S. cerevisiae)	3.03	2.31e-13	2.76	1.34e-12	2.53	1.37e-11	1.69	2.09e-05	1.62	1.23e-05	4	11.63
Mm.258739	Ppp2r2d	Protein phosphatase 2, regulatory subunit B, delta isoform	2.46	3.31e-16	3.27	7.47e-20	2.2	5.7e-15	1.88	3.8e-11	1.81	1.79e-11	4	11.62
Mm.2436	Bhlhe40	Basic helix-loop-helix family, member e40	3.06	5.28e-11	2.42	7.63e-09	2.46	7.88e-09	1.77	0.000153	1.74	5.66e-05	4	11.45
Mm.4370	Fam50a	Family with sequence similarity 50, member A	2.58	4.59e-12	2.95	5.28e-14	2.12	7.01e-10	1.98	5.43e-08	1.79	1.62e-07	4	11.42
Mm.26212	Med21	Mediator complex subunit 21	2.62	1.97e-10	2.64	1.12e-10	2.39	1.27e-09	1.92	3.16e-06	1.66	5.15e-05	4	11.23
Mm.400129	Pim3	Proviral integration site 3	3.02	1.14e-11	2.94	1.05e-11	2.5	5.22e-10	1.27	0.0881	1.47	0.00157	4	11.2
Mm.28753	Eif1b	Eukaryotic translation initiation factor 1B	2.83	2.99e-14	2.81	1.45e-14	2.3	6.21e-12	1.69	1.96e-06	1.52	1.32e-05	4	11.15
Mm.247535	Fam118a	Family with sequence similarity 118, member A	2.37	1.06e-08	2.77	1.37e-10	2.28	3.03e-08	1.87	3.61e-05	1.85	1.17e-05	4	11.14
AFFX-GapdhMur/M32599_3			2.16	4.57e-18	2.68	3.44e-21	2.48	3e-20	1.81	6.2e-14	1.92	2.75e-16	4	11.05
Mm.61682	Pgam5	Phosphoglycerate mutase family member 5	2.55	5.98e-11	2.24	1.42e-09	2.03	3.71e-08	1.99	3.64e-07	1.81	1.3e-06	4	10.62
AFFX-r2-Bs-dap-5			2.31	3.73e-05	2.15	7.83e-05	2.58	3.1e-06	1.84	0.00405	1.49	0.0386	4	10.37
AFFX-DapX-5			2.37	6.19e-05	2.16	0.000234	2.53	1.74e-05	1.77	0.0134	1.49	0.0537	4	10.32
Mm.334789	Nip7	Nuclear import 7 homolog (S. cerevisiae)	2.44	2.21e-13	2.51	4.18e-14	2.04	3.1e-11	1.75	7.29e-08	1.58	6.48e-07	4	10.32
Mm.29646	Cndp2	CNDP dipeptidase 2 (metallopeptidase M20 family)	2.1	1.57e-08	3.03	5.49e-13	2.06	1.66e-08	1.76	1.78e-05	1.35	0.00795	4	10.3
Mm.12967	Ikbkg	Inhibitor of kappaB kinase gamma	2.16	5.45e-11	2.76	1.91e-14	2.37	1.5e-12	1.52	5.51e-05	1.42	0.000172	4	10.23
AFFX-r2-Bs-phe-5			2.06	0.000822	2.01	0.000883	2.55	2.14e-05	1.88	0.00754	1.71	0.00938	4	10.21
Mm.143810	Mrps30	Mitochondrial ribosomal protein S30	2.35	2.91e-13	2.66	2.82e-15	2.01	2.33e-11	1.74	5.75e-08	1.41	4.55e-05	4	10.17
Mm.41622	Chchd4	Coiled-coil-helix-coiled-coil-helix domain containing 4	2.25	3.36e-14	2.18	3.01e-14	2.03	5.06e-13	1.97	4.2e-11	1.72	6.39e-10	4	10.15
Mm.458125	Ube2g2	Ubiquitin-conjugating enzyme E2G 2	2.1	9.59e-11	2.22	8.94e-12	2.2	2.22e-11	1.81	1.8e-07	1.81	1.57e-08	4	10.14
AFFX-ThrX-M			2.1	7.83e-06	2.16	2.93e-06	2.49	1.49e-07	1.79	0.00114	1.58	0.0029	4	10.12
AFFX-r2-Bs-phe-M			2.11	0.00507	2.1	0.00508	2.47	0.00076	1.79	0.0566	1.61	0.0712	4	10.08
Mm.440000	Mus musculus	Transcribed locus	2.45	2.5e-10	2.15	7.91e-09	2.08	1.78e-08	1.68	5.03e-05	1.62	4.01e-05	4	9.98
Mm.397472	Mus musculus	Transcribed locus	2.08	5.96e-09	2.67	1.72e-12	2.6	3.21e-12	1.28	0.0293	1.35	0.003	4	9.98
Mm.254297	Atp7a	ATPase, Cu++ transporting, alpha polypeptide	3	1.43e-06	2.07	0.00052	2.15	0.000294	-1.5	0.104	1.14	0.562	4	9.86
Mm.1061	Fdx1	Ferredoxin 1	2.7	2.97e-18	2.54	5.32e-18	2.02	1.44e-14	1.55	2.52e-08	-1.03	0.695	4	9.84
Mm.34316	Arid5a	AT rich interactive domain 5A (MRF1-like)	2.44	9.61e-09	2.59	1.67e-09	2.18	1.14e-07	1.55	0.00233	1.01	0.976	4	9.77
AFFX-r2-Bs-lys-3			2.04	0.000622	2.11	0.000301	2.39	4.44e-05	1.67	0.0248	1.55	0.0318	4	9.76
Mm.24117	Agpat5	1-acylglycerol-3-phosphate O-acyltransferase 5 (lysophosphatidic acid acyltransferase, epsilon)	2.03	3.66e-12	3.01	2.09e-17	2.32	1.75e-14	1.25	0.00745	1.11	0.156	4	9.72
Mm.28085	6330578E17Rik	RIKEN cDNA 6330578E17 gene	2.08	2.63e-09	2.45	1.81e-11	2.4	2.98e-11	1.63	2.22e-05	1.07	0.52	4	9.63
Mm.261275	Als2cr4	Amyotrophic lateral sclerosis 2 (juvenile) chromosome region, candidate 4	3.07	2.54e-12	3.03	1.49e-12	1.96	2.39e-07	2.42	5.64e-09	3.09	1.15e-12	5	13.57
Mm.565	Sptlc2	Serine palmitoyltransferase, long chain base subunit 2	3.02	2.87e-15	2.37	1e-12	2	3.05e-10	2.52	4.87e-12	2.53	2.14e-13	5	12.44
Mm.205514	Mtrr	5-methyltetrahydrofolate-homocysteine methyltransferase reductase	2.92	2.07e-06	2.49	1.96e-05	1.9	0.00175	2.87	9.67e-06	2.17	0.000241	5	12.35
Mm.31403	Steap4	STEAP family member 4	3.22	8.35e-10	2.03	8.86e-06	1.29	0.0963	2.1	2.87e-05	3.02	2.76e-09	5	11.66
Mm.250841	Ddit4l	DNA-damage-inducible transcript 4-like	2.02	1.07e-08	2.39	5.42e-11	1.78	5.39e-07	2.12	1.68e-08	2.4	5.9e-11	5	10.71
Mm.1639	Mcl1	Myeloid cell leukemia sequence 1	4.68	3.13e-19	2.02	1.01e-10	1.98	1.25e-10	2.35	7.33e-12	1.79	1.12e-08	6	12.82
Mm.2024	Btc	Betacellulin, epidermal growth factor family member	3.99	4.01e-13	2.01	5.66e-07	1.79	1.18e-05	2.35	1.09e-07	1.74	3.16e-05	6	11.88
Mm.273930	Vamp3	Vesicle-associated membrane protein 3	3.03	1.56e-11	2.66	1.96e-10	1.98	3.94e-07	2.19	2.2e-07	1.96	5.69e-07	6	11.82
Mm.39265	0610010K14Rik	RIKEN cDNA 0610010K14 gene	3.5	1.24e-10	2.46	7.28e-08	1.74	0.000257	2.28	3.72e-06	1.8	0.000118	6	11.78
Mm.273122	Cpeb1	Cytoplasmic polyadenylation element binding protein 1	3.93	3.55e-10	2.14	2.96e-05	1.49	0.0228	2.28	4.68e-05	1.81	0.000847	6	11.65
Mm.65021	Nmt2	N-myristoyltransferase 2	2.89	3.98e-09	2.71	1.14e-08	1.99	1.73e-05	2.35	1.96e-06	1.61	0.00188	6	11.55
Mm.292489	Mus musculus	Transcribed locus	3.32	1.47e-06	2.34	0.000239	1.8	0.00928	2.13	0.00309	1.92	0.00354	6	11.51
Mm.38231	8430408G22Rik	RIKEN cDNA 8430408G22 gene	2.38	1.08e-05	2.3	1.52e-05	1.91	0.000487	2.18	0.000246	1.74	0.00266	6	10.51
Mm.24283	Leap2	Liver-expressed antimicrobial peptide 2	2.02	0.00053	2.34	4.05e-05	1.57	0.023	-4.56	9.65e-09	1.54	0.0266	7	12.03
Mm.86453	Aebp2	AE binding protein 2	3.43	7.98e-12	2.06	6.53e-07	1.98	2.24e-06	1.53	0.00484	2.65	2.29e-09	8	11.65
Mm.341776	4933426M11Rik	RIKEN cDNA 4933426M11 gene	2.06	1.71e-05	2.56	1.16e-07	1.93	4.67e-05	1.83	0.000643	2.27	2.16e-06	8	10.65
Mm.44219	Ddx18	DEAD (Asp-Glu-Ala-Asp) box polypeptide 18	2.83	2.91e-15	2.06	1.81e-11	1.73	1.73e-08	1.93	3.39e-09	2.01	5.96e-11	8	10.56
Mm.176243	Lce1d	Late cornified envelope 1D	79.59	5.06e-21	13.49	7.07e-15	1.5	0.0727	1.09	0.765	1.19	0.461	9	96.86
Mm.246398	Tiparp	TCDD-inducible poly(ADP-ribose) polymerase	18.77	2.98e-19	2.81	2.61e-08	1.59	0.00381	1.02	0.943	1.23	0.212	9	25.42
Mm.442654	Mus musculus	Transcribed locus	13.63	6.79e-18	2.04	1.71e-05	1.04	0.821	1.03	0.884	-1.25	0.157	9	18.99
Mm.24521	Zfand2a	Zinc finger, AN1-type domain 2A	7.54	4.94e-17	3.32	2.23e-11	1.9	1.36e-05	1.69	0.000923	1.52	0.00297	9	15.97
Mm.2390	Cited1	Cbp/p300-interacting transactivator with Glu/Asp-rich carboxy-terminal domain 1	7.16	1.78e-12	4.81	2.19e-10	1.66	0.00825	-1.05	0.869	1.02	0.92	9	15.7
Mm.17875	Slc25a32	Solute carrier family 25, member 32	5.93	2.64e-14	2.8	5.52e-09	1.98	1.19e-05	1.34	0.0784	1.57	0.00223	9	13.62
Mm.201455	Scamp1	Secretory carrier membrane protein 1	3.98	8.63e-11	4.3	8.04e-12	1.58	0.0046	1.42	0.0577	1.11	0.548	9	12.39
Mm.30963	Itpkc	Inositol 1,4,5-trisphosphate 3-kinase C	5.04	8.08e-14	2.28	1.81e-07	1.65	0.000472	1.75	0.000483	1.49	0.00499	9	12.21
Mm.259609	Prrg4	Proline rich Gla (G-carboxyglutamic acid) 4 (transmembrane)	6.42	7.15e-15	2.27	2.96e-07	1.24	0.142	1.06	0.767	1.04	0.823	9	12.03
Mm.130665	Wdr54	WD repeat domain 54	2.99	6.71e-11	2.8	2.16e-10	1.96	1.06e-06	1.95	9.94e-06	1.56	0.000592	9	11.26
Mm.478300	Slain2	SLAIN motif family, member 2	2.32	2.99e-06	3.24	3.21e-09	1.9	0.000178	1.9	0.000771	1.57	0.00753	9	10.93
Mm.389966	Rab30	RAB30, member RAS oncogene family	2.7	1.64e-08	3.57	4.26e-11	1.96	1.95e-05	-1.23	0.259	-1.12	0.489	9	10.58
Mm.347525	Tmem60	Transmembrane protein 60	3.07	1.29e-18	2.53	1.11e-16	1.69	3.88e-10	1.58	7.17e-08	1.71	2e-10	9	10.58
Mm.227506	Pvr	Poliovirus receptor	2.58	1.29e-12	2.48	2.32e-12	1.92	7.84e-09	1.94	5.71e-08	1.65	1.94e-06	9	10.57
Mm.404863	Mus musculus	Transcribed locus	3.71	4e-08	2.1	0.000425	1.56	0.0411	1.62	0.0473	1.47	0.0694	9	10.46
Mm.41063	Trim24	Tripartite motif-containing 24	2.76	3.8e-07	2.15	2.58e-05	1.81	0.00106	1.81	0.00285	1.92	0.000394	9	10.45
Mm.21688	Slc39a6	Solute carrier family 39 (metal ion transporter), member 6	2.47	1.52e-09	2.55	4.9e-10	1.97	5.49e-07	1.75	7.3e-05	1.67	6.33e-05	9	10.41
Mm.28379	Nup50	Nucleoporin 50	3.13	3.33e-17	2.44	1.22e-14	1.73	2.04e-09	1.62	3.72e-07	1.27	0.00207	9	10.19
Mm.35867	Ccne2	Cyclin E2	3.21	9.04e-06	2.05	0.00348	1.82	0.0149	1.42	0.231	1.69	0.033	9	10.19
Mm.428905	1700017B05Rik	RIKEN cDNA 1700017B05 gene	2.9	3.4e-11	2.18	2.24e-08	1.75	1.14e-05	1.78	3.55e-05	1.46	0.00211	9	10.07
Mm.128627	Dync1li1	Dynein cytoplasmic 1 light intermediate chain 1	2.41	8.08e-14	2	2.6e-11	1.88	2.96e-10	1.95	9.26e-10	1.82	1.03e-09	9	10.06
Mm.425747	Trmt61a	TRNA methyltransferase 61 homolog A (S. cerevisiae)	2.46	2.01e-08	2.62	3.1e-09	1.62	0.000472	1.83	0.000136	1.51	0.00316	9	10.04
Mm.273405	2610029G23Rik	RIKEN cDNA 2610029G23 gene	2.35	3.69e-11	2.36	1.58e-11	1.63	3.33e-06	1.79	5.86e-07	1.89	1.45e-08	9	10.02
Mm.292405	Zfand5	Zinc finger, AN1-type domain 5	3.25	1.56e-13	2.57	1.57e-11	1.52	0.000111	1.3	0.0248	1.32	0.00804	9	9.96
Mm.379733	Znhit3	Zinc finger, HIT type 3	2.14	1.44e-08	2.64	3.49e-11	1.93	2.51e-07	1.59	0.00036	1.55	0.000176	9	9.85
Mm.254027	Cln8	Ceroid-lipofuscinosis, neuronal 8	3.43	4.07e-14	2.3	2.14e-10	1.55	4.73e-05	1.31	0.0208	1.25	0.0321	9	9.84
Mm.321937	Dcaf13	DDB1 and CUL4 associated factor 13	2.81	5.32e-16	2.14	6.27e-13	1.58	9.98e-08	1.66	1.32e-07	1.65	1.62e-08	9	9.84
Mm.388911	Zmynd12	Zinc finger, MYND domain containing 12	2.34	2.38e-05	4.03	3.36e-09	1.14	0.531	1.13	0.623	1.2	0.358	9	9.84
Mm.28240	Snx6	Sorting nexin 6	2.02	6.62e-11	2.07	1.62e-11	1.85	8.19e-10	1.96	1.74e-09	1.93	2.22e-10	9	9.83
Mm.10025	Fkbpl	FK506 binding protein-like	2.5	8.47e-11	2.11	4.99e-09	1.93	8.22e-08	1.85	2.18e-06	1.43	0.00111	9	9.82
Mm.136458	Mus musculus	Transcribed locus	3.03	4.31e-14	2.18	2.23e-10	1.61	6.41e-06	1.54	0.000152	1.44	0.000369	9	9.8
Mm.303534	Dr1	Down-regulator of transcription 1	3.07	2.18e-12	2.08	3.05e-08	1.58	0.000114	1.41	0.00829	1.65	3.64e-05	9	9.79
Mm.274226	Wdr73	WD repeat domain 73	2.34	9.55e-16	2.14	8e-15	1.96	2.27e-13	1.82	1.05e-10	1.49	1.06e-07	9	9.75
Mm.4103	Myom1	Myomesin 1	2.27	5.38e-05	3.41	5.68e-08	1.85	0.00146	1.14	0.6	-1.07	0.752	9	9.74
Mm.21138	Nufip1	Nuclear fragile X mental retardation protein interacting protein 1	3.49	1.86e-16	2.11	5.18e-11	1.49	2.05e-05	1.35	0.00246	1.2	0.0462	9	9.64
Mm.322843	Isg20	Interferon-stimulated protein	2.54	5.38e-08	2.66	1.07e-08	1.65	0.000687	1.48	0.0168	1.3	0.0757	9	9.63
Mm.4048	Ppp1r15a	Protein phosphatase 1, regulatory (inhibitor) subunit 15A	3.51	9.86e-14	2.21	2.89e-09	1.58	8.8e-05	1.17	0.249	1.05	0.704	9	9.52
Mm.229109	Abcd4	ATP-binding cassette, sub-family D (ALD), member 4	2.08	6.7e-07	2.56	2.97e-09	1.72	5.06e-05	1.47	0.00853	1.62	0.000314	9	9.45
Mm.41555	Rab28	RAB28, member RAS oncogene family	2.08	6.64e-13	2.05	6.56e-13	1.89	1.55e-11	1.63	8.97e-08	1.77	2.6e-10	9	9.42
Mm.273339	4930583H14Rik	RIKEN cDNA 4930583H14 gene	3.17	3.36e-12	2.33	2.16e-09	1.57	0.000174	1.17	0.26	1.1	0.456	9	9.34
Mm.249966	Rela	V-rel reticuloendotheliosis viral oncogene homolog A (avian)	2.17	5.86e-16	2.1	4.9e-16	1.79	3.84e-13	1.8	7.1e-12	1.45	2.4e-08	9	9.31
Mm.430772	Ubqln2	Ubiquilin 2	2.01	5.7e-07	2.18	4.04e-08	1.83	5.84e-06	1.53	0.00205	1.75	1.97e-05	9	9.3
Mm.248440	Tmem140	Transmembrane protein 140	2.13	3.32e-05	2.63	3.54e-07	1.76	0.000905	1.64	0.0101	1.09	0.644	9	9.25
Mm.1167	Junb	Jun-B oncogene	2.03	3.1e-11	2.06	1.09e-11	1.5	3.52e-06	1.92	2.68e-09	1.66	5.83e-08	9	9.17
Mm.24038	Gbp2	Guanylate binding protein 2	3	4.93e-05	2.65	0.000202	1.22	0.488	-1.09	0.812	-1.2	0.518	9	9.16
Mm.158958	Mus musculus	Transcribed locus	2.71	3.29e-08	2.38	5.94e-07	1.91	8.35e-05	-1.08	0.744	1.07	0.7	9	9.15
Mm.260479	Kdm3a	Lysine (K)-specific demethylase 3A	3.26	5.16e-10	2.02	9.35e-06	1.53	0.00403	1.03	0.907	1.16	0.341	9	9
Mm.354115	Taf1d	TATA box binding protein (Tbp)-associated factor, RNA polymerase I, D	2.48	3.23e-08	2	4.08e-06	1.8	6.42e-05	1.36	0.0538	1.34	0.0371	9	8.98
Mm.88367	Gfra1	Glial cell line derived neurotrophic factor family receptor alpha 1	2.13	3.24e-10	2	1.38e-09	1.78	9.04e-08	1.68	5.29e-06	1.39	0.000695	9	8.98
Mm.221452	Ipo5	Importin 5	2.2	1.89e-10	2.22	1.19e-10	1.57	1.23e-05	1.69	6.77e-06	1.23	0.0383	9	8.91
Mm.188413	Fam57a	Family with sequence similarity 57, member A	2.07	1.18e-08	2.18	1.33e-09	1.89	1.3e-07	1.43	0.00278	1.33	0.00927	9	8.9
Mm.272264	Stx3	Syntaxin 3	2.49	5.47e-15	2.26	4.8e-14	1.55	1.76e-07	1.23	0.0118	1.33	0.000205	9	8.86
Mm.27769	Pnrc1	Proline-rich nuclear receptor coactivator 1	2.15	1.62e-08	2.01	4.59e-08	1.69	7.66e-06	1.49	0.0015	1.47	0.000606	9	8.81
Mm.272551	Cnot7	CCR4-NOT transcription complex, subunit 7	2.8	2.78e-11	2.17	4.74e-09	1.7	6.73e-06	1.01	0.947	1.1	0.407	9	8.78
Mm.446199	Mus musculus	Transcribed locus, strongly similar to XP_857309.1 PREDICTED: similar to poly(rC) binding protein 2 isoform 3 [Canis familiaris]	2.74	2.39e-09	2.39	4.39e-08	1.44	0.00749	1.06	0.775	-1.03	0.847	9	8.66
Mm.156440	Eapp	E2F-associated phosphoprotein	2.29	4.72e-13	2	1.8e-11	1.6	1.45e-07	1.35	0.000717	1.23	0.00887	9	8.47
Mm.180546	Ormdl3	ORM1-like 3 (S. cerevisiae)	2.77	6.08e-10	2	8.13e-07	1.23	0.11	-1.02	0.937	1.15	0.318	9	8.17
Mm.441001	BC062258	CDNA sequence BC062258	2.3	1.75e-09	2.13	9.27e-09	1.45	0.00082	-1.06	0.688	1	0.995	9	7.94
Mm.444015	Mus musculus	Transcribed locus	2.32	0.00371	-2.2	0.00517	-2.28	0.00518	-1.87	0.0527	-1.27	0.418	10	9.94
Mm.268547	AA986860	Expressed sequence AA986860	2.92	6.55e-08	1.52	0.0174	3.88	3.12e-10	10.11	8.63e-15	13.25	2.81e-17	11	31.68
Mm.273188	F3	Coagulation factor III	2.71	4.71e-06	1.83	0.00394	3.54	5.16e-08	4.29	2.99e-08	7.78	3.53e-13	11	20.15
Mm.473594	Mus musculus	Transcribed locus	5.63	2.26e-09	1.97	0.00339	2.71	5.27e-05	2.56	0.000508	4.44	4.94e-08	11	17.31
Mm.3243	Procr	Protein C receptor, endothelial	3.84	2.75e-06	1.49	0.151	2.55	0.000508	3.35	6.2e-05	3.96	1.75e-06	11	15.19
Mm.116683	Tnfaip3	Tumor necrosis factor, alpha-induced protein 3	2.66	2.22e-09	1.98	2.96e-06	2.33	3.76e-08	3.35	8.12e-11	3.61	2.12e-12	11	13.93
Mm.29061	Rrs1	RRS1 ribosome biogenesis regulator homolog (S. cerevisiae)	2.88	1.88e-08	1.87	0.000116	2.12	1.16e-05	2.52	2.85e-06	2.66	9.66e-08	11	12.05
Mm.272568	Anapc4	Anaphase promoting complex subunit 4	2.44	1.63e-07	1.97	1.9e-05	2.26	8.3e-07	2.43	1.45e-06	2.89	4.33e-09	11	11.99
Mm.170515	Nfkbia	Nuclear factor of kappa light polypeptide gene enhancer in B-cells inhibitor, alpha	3.1	5.07e-14	1.89	2.15e-08	2.08	1.11e-09	2.5	9.9e-11	2.28	1.06e-10	11	11.85
Mm.8256	Khdrbs1	KH domain containing, RNA binding, signal transduction associated 1	2.79	4.7e-12	1.96	3.92e-08	2.41	1.03e-10	2.2	1.28e-08	2.32	3.06e-10	11	11.68
Mm.30199	Csnk1e	Casein kinase 1, epsilon	2.53	4.45e-11	2	2.41e-08	2.28	3.8e-10	2.25	7.2e-09	2.54	2.61e-11	11	11.6
Mm.280175	Mmp14	Matrix metallopeptidase 14 (membrane-inserted)	2.08	1.02e-10	1.8	9.69e-09	2.37	9.92e-13	2.48	4.18e-12	2.85	6.2e-15	11	11.58
Mm.101034	Tgif1	TGFB-induced factor homeobox 1	3.41	1.38e-11	1.72	0.000132	2.11	8.02e-07	2.79	4.9e-09	1.94	6.17e-06	12	11.97
Mm.227924	Lpin2	Lipin 2	2.95	7.84e-11	1.86	3.75e-06	2.12	9.43e-08	2.3	1.21e-07	1.8	1.19e-05	12	11.03
Mm.4979	Cxcl2	Chemokine (C-X-C motif) ligand 2	49.86	9.09e-20	1.9	0.00201	2.26	0.000123	1.76	0.015	-1.12	0.63	13	56.9
Mm.3527	Ccng2	Cyclin G2	3.91	1.31e-13	1.94	9.95e-07	2.06	1.89e-07	1.48	0.00495	1.45	0.0033	13	10.84
Mm.33310	Rbm45	RNA binding motif protein 45	2.35	4.88e-09	1.99	2.92e-07	2.04	1.38e-07	2	2.53e-06	1.91	1.34e-06	13	10.29
Mm.277864	Fam107b	Family with sequence similarity 107, member B	2.54	1.54e-12	1.88	8.51e-09	2.2	1.75e-11	1.57	1.93e-05	1.71	1.17e-07	13	9.9
Mm.245931	H2afx	H2A histone family, member X	2.12	6.51e-10	1.79	1.21e-07	2.44	7.95e-12	1.85	3.62e-07	1.57	1.25e-05	13	9.77
AFFX-r2-Bs-dap-M			2.13	9.72e-06	1.99	2.79e-05	2.26	2.25e-06	1.78	0.00137	1.54	0.00684	13	9.7
AFFX-DapX-M			2.02	3.71e-05	1.95	6.48e-05	2.19	5.62e-06	1.75	0.0021	1.45	0.0216	13	9.36
Mm.196290	Obfc2a	Oligonucleotide/oligosaccharide-binding fold containing 2A	2.13	1.47e-05	1.86	0.000211	2.11	1.68e-05	1.84	0.000973	1.31	0.104	13	9.25
Mm.34087	Fnip1	Folliculin interacting protein 1	2.31	0.000972	-1.67	0.0354	-2.52	0.000288	-2.48	0.0011	-2.06	0.00347	14	11.04
Mm.288742	Rg9mtd1	RNA (guanine-9-) methyltransferase domain containing 1	3.07	6.54e-07	-1.42	0.088	-2.08	0.000409	-1.9	0.00673	-1.58	0.025	15	10.05
Mm.3110	Ktn1	Kinectin 1	2.08	0.00146	-1.3	0.293	-2.76	5.39e-05	-1.5	0.141	-1.1	0.717	15	8.74
Mm.21013	Cxcl1	Chemokine (C-X-C motif) ligand 1	4.02	2.34e-09	-1.66	0.0112	-1.15	0.519	3.06	1.53e-06	2.04	0.00027	16	11.93
Mm.295124	Tpm4	Tropomyosin 4	2.32	1.3e-08	1.24	0.0929	1.68	5.85e-05	2.59	2.66e-09	3.83	3.37e-14	16	11.66
Mm.233009	Rap1b	RAS related protein 1b	2.47	1.21e-12	1.95	1.64e-09	1.96	1.27e-09	2.46	2.11e-11	2.57	4.06e-13	16	11.41
Mm.290207	Ets2	E26 avian leukemia oncogene 2, 3' domain	2.6	4.8e-09	1.54	0.00146	1.91	6.34e-06	2.67	1.68e-08	2.65	2.29e-09	16	11.37
Mm.398684	Mus musculus	Transcribed locus	2.06	5.41e-05	-1.88	0.000571	1.09	0.697	2.74	1.49e-06	3.6	1.16e-09	16	11.37
Mm.273997	Ppp2r2a	Protein phosphatase 2 (formerly 2A), regulatory subunit B (PR 52), alpha isoform	3.42	7.55e-11	1.83	4.7e-05	1.78	8.87e-05	2.12	9.93e-06	2.05	3.13e-06	16	11.2
Mm.641	Atf4	Activating transcription factor 4	2.36	9.09e-16	1.93	2.57e-13	1.91	4.75e-13	2.29	2.57e-14	2.48	5.11e-17	16	10.97
Mm.27832	Ralb	V-ral simian leukemia viral oncogene homolog B (ras related)	2.91	5.37e-12	1.79	3.78e-06	1.9	5.53e-07	2.02	6.39e-07	2.09	3.67e-08	16	10.71
Mm.1025	Nfe2l2	Nuclear factor, erythroid derived 2, like 2	2.74	9.56e-09	1.46	0.00501	1.69	0.000159	2.14	2.92e-06	2.27	1.04e-07	16	10.3
Mm.180363	2610039C10Rik	RIKEN cDNA 2610039C10 gene	2.41	1.78e-08	1.32	0.0385	1.53	0.00168	2.39	1.59e-07	2.62	2.08e-09	16	10.27
Mm.297440	Ran	RAN, member RAS oncogene family	2.27	9.66e-11	1.9	1.59e-08	1.81	5.1e-08	2.1	4.27e-09	2.07	8.26e-10	16	10.15
Mm.41780	Gng10	Guanine nucleotide binding protein (G protein), gamma 10	2.06	2.31e-07	1.5	0.00149	1.55	0.000614	2.12	9.98e-07	2.82	7.26e-11	16	10.05
Mm.272093	Crlf3	Cytokine receptor-like factor 3	2.04	1.93e-09	1.66	1.27e-06	1.96	4.29e-09	2.14	2.84e-09	2.06	1.02e-09	16	9.86
Mm.292016	Srsf7	Serine/arginine-rich splicing factor 7	2.45	1.03e-11	-1.2	0.0605	1.26	0.0158	2.03	2.35e-08	2.06	1.05e-09	16	9
Mm.3868	Yy1	YY1 transcription factor	2.83	5.7e-10	1.96	2.38e-06	1.63	0.000324	2.02	1.06e-05	2	3.04e-06	17	10.44
Mm.407094	Mus musculus	Transcribed locus	2.68	7.15e-11	1.97	2.22e-07	1.79	5.04e-06	2.08	3.38e-07	1.7	2.4e-05	17	10.22
Mm.294126	2010107G23Rik	RIKEN cDNA 2010107G23 gene	2.83	4e-09	1.94	1.61e-05	1.69	0.000424	2	5.02e-05	1.56	0.00293	17	10.02
Mm.17185	Lgmn	Legumain	2.85	1.09e-06	1.97	0.000474	1.27	0.225	2.03	0.0013	1.78	0.00266	17	9.9
Mm.239141	Bcl10	B-cell leukemia/lymphoma 10	2.28	5.09e-16	1.63	2.68e-10	1.76	8.97e-12	2.19	2.02e-14	1.93	1.8e-13	17	9.79
Mm.286127	Elovl7	ELOVL family member 7, elongation of long chain fatty acids (yeast)	2.04	1.52e-09	1.98	3.57e-09	1.76	2e-07	2.06	1e-08	1.63	2.91e-06	17	9.47
Mm.259708	Rhebl1	Ras homolog enriched in brain like 1	2.11	1.24e-08	1.95	9.68e-08	1.65	1.65e-05	2.04	2.2e-07	1.7	6.57e-06	17	9.45
Mm.378921	Gja1	Gap junction protein, alpha 1	2.51	4.92e-05	1.26	0.313	1.92	0.00245	2.13	0.00194	-1.31	0.231	17	9.13
Mm.24045	Rsad2	Radical S-adenosyl methionine domain containing 2	3.9	2.01e-06	1.91	0.0121	-1.32	0.298	-2.01	0.0159	-3.76	3.68e-06	18	12.9
Mm.296302	Sdr42e1	Short chain dehydrogenase/reductase family 42E, member 1	2.09	2.03e-09	-1.56	2e-05	-1.48	0.00013	-2.18	7.08e-09	-1.87	6e-08	19	9.18
Mm.1640	Cdr2	Cerebellar degeneration-related 2	6	9.64e-13	1.96	0.000269	1.9	0.000481	1.94	0.00135	2.06	0.000121	20	13.86
Mm.269991	Cep170	Centrosomal protein 170	3.25	8.26e-07	1.47	0.0817	1.59	0.0344	1.86	0.0102	2.39	9.63e-05	20	10.56
Mm.287329	Morc3	Microrchidia 3	4.06	4.09e-11	1.15	0.439	1.57	0.0063	1.69	0.00488	2.06	2.72e-05	20	10.53
Mm.284863	Bambi	BMP and activin membrane-bound inhibitor, homolog (Xenopus laevis)	3.38	4.83e-10	1.23	0.185	1.41	0.0227	1.99	7.83e-05	2.16	2.94e-06	20	10.17
Mm.28101	D030056L22Rik	RIKEN cDNA D030056L22 gene	2.11	4.72e-10	1.96	4.16e-09	1.94	8.25e-09	1.98	3.24e-08	2.06	8.85e-10	20	10.05
Mm.479583	Mus musculus	Transcribed locus, strongly similar to NP_038843.2 bromodomain adjacent to zinc finger domain protein 1A [Mus musculus]	3.11	4.7e-09	1.21	0.277	1.46	0.0217	1.67	0.00545	2.05	2.12e-05	20	9.5
Mm.276041	3110003A17Rik	RIKEN cDNA 3110003A17 gene	2.2	1.21e-06	1.12	0.487	1.58	0.00198	1.94	9.63e-05	2.54	5.01e-08	20	9.38
Mm.183102	Actr3	ARP3 actin-related protein 3 homolog (yeast)	2.24	2.32e-09	1.73	2.21e-06	1.47	0.000377	1.68	2.83e-05	2.22	1.03e-09	20	9.34
Mm.422251	Mus musculus	Transcribed locus	2.42	0.00392	1.38	0.308	1.29	0.43	1.81	0.083	2.02	0.019	20	8.92
Mm.28121	Pdcl3	Phosducin-like 3	2.43	6.51e-11	1.38	0.00237	1.39	0.00195	1.6	9.61e-05	2.09	4.75e-09	20	8.89
Mm.4913	Fst	Follistatin	2.1	7.12e-07	1.29	0.066	1.29	0.0613	1.91	2.95e-05	2.15	2.48e-07	20	8.74
Mm.25775	1810011O10Rik	RIKEN cDNA 1810011O10 gene	2.12	0.000635	-1.07	0.801	1.3	0.245	1.53	0.0817	2.34	0.000126	20	8.36
Mm.338790	Srgn	Serglycin	3.82	4.19e-06	1.91	0.0133	1.63	0.0644	-1.37	0.324	-2.31	0.00273	21	11.04
Mm.102470	Ankrd33b	Ankyrin repeat domain 33B	3.09	6.16e-10	1.07	0.64	-1.96	1.46e-06	-1.96	1.23e-05	-2.33	2.54e-08	21	10.41
Mm.30700	Clec1b	C-type lectin domain family 1, member b	2.27	2.44e-06	1.01	0.966	-1.45	0.0184	-1.97	0.000205	-3.67	1.76e-10	21	10.37
Mm.389750			18.74	7.3e-14	1.92	0.0134	1.25	0.451	1.4	0.292	1.9	0.0144	22	25.21
Mm.3500	Slc10a2	Solute carrier family 10, member 2	10.18	3.21e-15	1.34	0.119	-1.07	0.754	1.01	0.964	1.06	0.772	22	14.66
Mm.266840	Arl4d	ADP-ribosylation factor-like 4D	4.72	1.6e-12	1.87	6.5e-05	1.71	0.000588	1.34	0.0947	-1.45	0.0138	22	11.09
Mm.276229	Fbxo30	F-box protein 30	6.36	1.95e-12	1.16	0.458	-1.26	0.246	-1.2	0.438	-1.04	0.86	22	11.02
Mm.877	Cxcl10	Chemokine (C-X-C motif) ligand 10	6.11	5.54e-11	1.09	0.701	1.03	0.894	-1.04	0.889	-1.74	0.00942	22	11.01
Mm.21798	2810026P18Rik	RIKEN cDNA 2810026P18 gene	3.88	3.25e-09	1.96	0.000351	1.36	0.108	1.75	0.00795	1.83	0.00143	22	10.78
Mm.286104	Mus musculus	Transcribed locus	3.47	2.54e-16	1.78	3.71e-08	1.58	3.03e-06	1.56	3.36e-05	1.79	3.4e-08	22	10.18
Mm.334561	Naf1	Nuclear assembly factor 1 homolog (S. cerevisiae)	3.77	3.61e-12	1.9	1.09e-05	1.38	0.024	1.42	0.0256	1.66	0.000322	22	10.13
Mm.293030	Zfp51	Zinc finger protein 51	3.16	0.000225	-1.85	0.0432	-1.77	0.0622	-1.8	0.0975	-1.51	0.179	22	10.09
Mm.287173	Wee1	WEE 1 homolog 1 (S. pombe)	3.52	8.88e-18	1.64	4.53e-08	1.74	3.84e-09	1.62	6.68e-07	1.54	6.45e-07	22	10.06
Mm.479138			2.93	1.04e-17	1.87	9.23e-12	1.77	7.51e-11	1.79	7.65e-10	1.63	4.21e-09	22	9.99
Mm.260433	Ptpn2	Protein tyrosine phosphatase, non-receptor type 2	5.75	3.69e-16	1.08	0.562	-1.05	0.709	-1.1	0.536	-1	0.982	22	9.98
Mm.146194	Irak3	Interleukin-1 receptor-associated kinase 3	4.04	8.08e-14	1.73	2.18e-05	1.25	0.0808	1.44	0.0093	1.39	0.00778	22	9.85
Mm.24197	Fam118b	Family with sequence similarity 118, member B	2.06	3.43e-06	1.96	7.69e-06	1.95	1.07e-05	1.8	0.000354	2	6.76e-06	22	9.77
Mm.41558	Fundc1	FUN14 domain containing 1	2.44	4.19e-10	1.98	8.76e-08	1.65	3.65e-05	1.74	4.18e-05	1.88	5.03e-07	22	9.69
Mm.439806	Tmem185b	Transmembrane protein 185B	2.7	8.58e-10	1.81	1.26e-05	1.64	0.000186	1.87	3.91e-05	1.67	0.000123	22	9.69
Mm.443545	Mus musculus	Transcribed locus	3.79	2.53e-10	1.21	0.275	1.3	0.117	1.62	0.0102	1.64	0.00289	22	9.56
Mm.153911	Lcp1	Lymphocyte cytosolic protein 1	3.3	4.32e-10	1.59	0.000564	1.64	0.000267	-1.42	0.0225	-1.58	0.000977	22	9.53
Mm.389532	Akirin2	Akirin 2	2.24	1.02e-10	1.88	2.88e-08	1.65	1.73e-06	1.83	6.07e-07	1.93	1.06e-08	22	9.53
Mm.40740	Adora2b	Adenosine A2b receptor	3.94	3.07e-18	1.71	1e-08	1.37	0.000123	1.27	0.00874	1.23	0.00829	22	9.52
Mm.395958	Mus musculus	Transcribed locus	4.07	3.07e-07	1.12	0.676	-1.55	0.0751	-1.11	0.748	1.61	0.0491	22	9.46
Mm.314378	Arl5a	ADP-ribosylation factor-like 5A	3.81	6.94e-14	1.38	0.00549	1.46	0.00131	1.3	0.0562	1.51	0.000501	22	9.46
Mm.476931	Mus musculus	Transcribed locus	2.29	7.96e-07	1.87	7.1e-05	1.87	7.88e-05	1.65	0.00319	1.78	0.000259	22	9.46
Mm.28063	Mus musculus	Transcribed locus, strongly similar to NP_001026637.1 transmembrane protein 11 [Gallus gallus]	2.56	1.39e-12	1.95	2.82e-09	1.61	2.17e-06	1.69	2.31e-06	1.39	0.000576	22	9.2
Mm.198803	Ugcg	UDP-glucose ceramide glucosyltransferase	3.55	7.33e-11	-1.12	0.503	-1.65	0.000814	-1.5	0.0148	-1.37	0.0306	22	9.19
Mm.23998	Ythdf2	YTH domain family 2	2.09	2.85e-12	1.66	9.79e-09	1.74	1.54e-09	1.83	3.5e-09	1.85	1.99e-10	22	9.17
Mm.259022	Plk3	Polo-like kinase 3 (Drosophila)	3.63	1.25e-09	1.3	0.124	1.26	0.185	1.5	0.0344	1.48	0.0205	22	9.17
Mm.159453	Rchy1	Ring finger and CHY zinc finger domain containing 1	2.77	1.33e-17	1.91	6.08e-13	1.53	1.31e-08	1.6	3.39e-08	1.35	1.42e-05	22	9.16
Mm.195562	Med30	Mediator complex subunit 30	2.07	2.98e-12	1.9	3.78e-11	1.69	4.81e-09	1.49	5.84e-06	1.98	1.22e-11	22	9.13
Mm.31175	Prkab2	Protein kinase, AMP-activated, beta 2 non-catalytic subunit	2.63	1.14e-13	1.97	4.94e-10	1.71	9.78e-08	1.35	0.00233	1.44	8.52e-05	22	9.1
Mm.288606	Rrn3	RRN3 RNA polymerase I transcription factor homolog (yeast)	2.02	5.64e-09	1.75	3.15e-07	1.76	2.89e-07	1.92	2.17e-07	1.63	5.01e-06	22	9.08
Mm.28654	Slc35f5	Solute carrier family 35, member F5	2.58	1.24e-15	1.78	2.47e-10	1.4	9.39e-06	1.78	3.81e-09	1.53	2.03e-07	22	9.07
Mm.296106	Zmynd19	Zinc finger, MYND domain containing 19	2.41	1.18e-10	1.81	4.37e-07	1.76	1.06e-06	1.65	5.44e-05	1.41	0.00138	22	9.04
Mm.444985	Rassf8	Ras association (RalGDS/AF-6) domain family (N-terminal) member 8	3.78	1.81e-12	1.68	8.58e-05	1.5	0.00171	1.07	0.71	-1	0.986	22	9.03
Mm.238044	Irx3	Iroquois related homeobox 3 (Drosophila)	3.29	1.04e-05	1.35	0.243	1.29	0.332	1.79	0.0375	1.29	0.331	22	9.01
Mm.214569	Phax	Phosphorylated adaptor for RNA export	2.25	4.07e-12	1.92	7.66e-10	1.52	4.08e-06	1.7	4e-07	1.58	9.7e-07	22	8.97
Mm.443343	Mus musculus	Transcribed locus	3.8	3.82e-13	-1.26	0.0645	-1.28	0.046	-1.51	0.00274	-1.1	0.44	22	8.95
Mm.220367	Nop58	NOP58 ribonucleoprotein homolog (yeast)	3.26	7.37e-08	1.68	0.00859	1.08	0.746	1.33	0.225	1.59	0.0208	22	8.94
Mm.440007	Kti12	KTI12 homolog, chromatin associated (S. cerevisiae)	2.1	2.04e-06	1.87	2.55e-05	1.69	0.000266	1.85	0.000169	1.43	0.0135	22	8.94
Mm.9852	Atg12	Autophagy-related 12 (yeast)	2.86	3.13e-19	1.99	1.36e-14	1.54	1.13e-09	1.22	0.00234	1.3	1.79e-05	22	8.91
Mm.231400	Rrp8	Ribosomal RNA processing 8, methyltransferase, homolog (yeast)	2.14	1.2e-08	1.76	3.52e-06	1.65	1.96e-05	1.82	6.45e-06	1.52	0.000287	22	8.89
Mm.379350	Utp18	UTP18, small subunit (SSU) processome component, homolog (yeast)	2.64	8.42e-11	1.82	1.32e-06	1.45	0.00114	1.49	0.0016	1.43	0.00172	22	8.83
Mm.289795	Ubap1	Ubiquitin-associated protein 1	2.97	1.79e-13	1.69	9.37e-07	1.45	0.000178	1.46	0.000596	1.23	0.0339	22	8.8
Mm.285620	Zfp639	Zinc finger protein 639	2.4	1.54e-11	1.92	9.15e-09	1.51	4.36e-05	1.45	0.000642	1.5	6.08e-05	22	8.78
Mm.29424	Fam53c	Family with sequence similarity 53, member C	2.26	3.28e-10	1.89	5.26e-08	1.72	1.34e-06	1.53	0.000349	1.36	0.0029	22	8.76
Mm.238034	Btbd10	BTB (POZ) domain containing 10	3.4	1.33e-08	1.26	0.247	1.19	0.403	1.29	0.24	1.61	0.0104	22	8.75
Mm.290669	Ndfip2	Nedd4 family interacting protein 2	2.54	6.13e-13	1.77	3.71e-08	1.37	0.000511	1.56	2.86e-05	1.5	2.35e-05	22	8.74
Mm.440567	Niacr1	Niacin receptor 1	3.87	1.16e-10	1.02	0.935	-1.25	0.173	-1.13	0.536	-1.44	0.0217	22	8.71
Mm.22858	Zfp217	Zinc finger protein 217	2.31	2.26e-09	1.89	3.6e-07	1.82	1.05e-06	1.36	0.0169	1.32	0.0143	22	8.7
Mm.1421	Adamts1	A disintegrin-like and metallopeptidase (reprolysin type) with thrombospondin type 1 motif, 1	2.47	6.37e-07	1.23	0.226	1.43	0.0295	1.66	0.00492	1.91	0.000121	22	8.7
Mm.173286	Tnpo1	Transportin 1	2.25	6.22e-11	1.99	1.39e-09	1.8	4.31e-08	1.49	0.00016	1.15	0.148	22	8.68
Mm.248042	Stx7	Syntaxin 7	2.2	4.31e-13	1.52	7.57e-07	1.53	5.6e-07	1.52	3.55e-06	1.91	4.72e-11	22	8.68
Mm.41930	Fxr2	Fragile X mental retardation, autosomal homolog 2	2.03	3.94e-11	1.75	9.89e-09	1.65	9.41e-08	1.67	9.41e-07	1.58	7.43e-07	22	8.68
Mm.34351	Plekhf2	Pleckstrin homology domain containing, family F (with FYVE domain) member 2	2.39	6.99e-09	1.4	0.00745	1.61	0.000204	1.75	9.88e-05	1.52	0.000967	22	8.67
Mm.275158	Naa38	N(alpha)-acetyltransferase 38, NatC auxiliary subunit	2.62	2.15e-14	1.43	2.32e-05	1.42	3.78e-05	1.59	1.76e-06	1.6	2.52e-07	22	8.66
Mm.436518			2.13	3.16e-09	1.79	7.03e-07	1.52	0.000108	1.43	0.00226	1.78	5.82e-07	22	8.65
Mm.289667	Imp4	IMP4, U3 small nucleolar ribonucleoprotein, homolog (yeast)	2.13	1.56e-11	1.92	2.96e-10	1.78	5.6e-09	1.6	3.11e-06	1.21	0.0232	22	8.64
Mm.29495	Celf1	CUGBP, Elav-like family member 1	2.81	1.66e-15	1.91	1.18e-10	1.5	2.91e-06	1.34	0.000979	1.08	0.339	22	8.64
Mm.402077	Mus musculus	Transcribed locus	3.32	5.5e-06	-1.02	0.936	-1.31	0.314	-1.57	0.122	-1.42	0.155	22	8.64
Mm.57734	Lims1	LIM and senescent cell antigen-like domains 1	3	2.86e-10	1.82	3.15e-05	1.35	0.0273	1.19	0.266	1.28	0.0738	22	8.64
Mm.159684	Tmpo	Thymopoietin	2.43	1.05e-12	1.55	2.97e-06	1.51	9.51e-06	1.54	3.33e-05	1.57	2.6e-06	22	8.6
Mm.42230	Cyp26a1	Cytochrome P450, family 26, subfamily a, polypeptide 1	3.34	1.39e-09	1.41	0.0304	-1.63	0.0026	-1.05	0.815	-1.17	0.345	22	8.6
Mm.192580	Rtn4	Reticulon 4	2.54	2.83e-10	1.7	1.27e-05	1.62	6.02e-05	1.41	0.00841	1.31	0.0202	22	8.58
Mm.319117	Ptpn12	Protein tyrosine phosphatase, non-receptor type 12	2.47	1.12e-08	1.12	0.458	1.32	0.0453	1.74	0.000316	1.91	6.36e-06	22	8.56
Mm.371563	H3f3b	H3 histone, family 3B	3.65	7.37e-11	-1.16	0.362	1.01	0.958	1.15	0.468	1.59	0.00233	22	8.56
Mm.276826	Cfl2	Cofilin 2, muscle	2.12	2.58e-13	1.71	6.29e-10	1.62	7.26e-09	1.54	8.13e-07	1.56	4.77e-08	22	8.55
Mm.265874	Slc16a6	Solute carrier family 16 (monocarboxylic acid transporters), member 6	4.06	9.67e-12	1.01	0.972	-1.2	0.25	1.19	0.354	1.08	0.652	22	8.54
Mm.262037	Eif1a	Eukaryotic translation initiation factor 1A	2.55	3.51e-08	1.08	0.644	1.35	0.0355	1.65	0.00165	1.89	2.17e-05	22	8.52
Mm.21520	Tiprl	TIP41, TOR signalling pathway regulator-like (S. cerevisiae)	2.42	1.05e-12	1.86	4.12e-09	1.41	0.000146	1.4	0.000742	1.42	0.000132	22	8.51
Mm.125477	Fbxl14	F-box and leucine-rich repeat protein 14	2.1	8.55e-05	1.4	0.0622	1.47	0.0297	1.8	0.00312	1.72	0.00201	22	8.49
Mm.116844	Ly96	Lymphocyte antigen 96	2.46	1.74e-06	-1.15	0.46	-1.9	0.000287	-1.48	0.0468	-1.45	0.0299	22	8.44
Mm.2212	P4ha1	Procollagen-proline, 2-oxoglutarate 4-dioxygenase (proline 4-hydroxylase), alpha 1 polypeptide	2.47	3e-12	1.78	5.24e-08	1.63	1.25e-06	1.12	0.311	1.44	0.00013	22	8.44
Mm.476015			2.41	3.49e-09	1.77	9.48e-06	1.56	0.000401	1.3	0.0619	1.37	0.0117	22	8.41
Mm.214361	Sall1	Sal-like 1 (Drosophila)	2.25	1.16e-08	1.5	0.000801	1.56	0.000301	1.49	0.00342	1.58	0.000246	22	8.38
Mm.270647	Slc39a14	Solute carrier family 39 (zinc transporter), member 14	2.82	1.94e-13	1.95	1.23e-09	1.33	0.00135	1.01	0.952	1.27	0.00868	22	8.38
Mm.476803			3.66	1.49e-19	1.59	1.04e-08	1.09	0.218	1	0.964	-1.03	0.749	22	8.37
Mm.206159	Pdxk	Pyridoxal (pyridoxine, vitamin B6) kinase	3.5	1.06e-11	1.2	0.136	-1.14	0.29	-1.04	0.817	-1.45	0.00247	22	8.33
Mm.220843	Tsr1	TSR1, 20S rRNA accumulation, homolog (yeast)	2.33	9.77e-06	1.57	0.0109	1.27	0.193	1.61	0.0209	1.54	0.0145	22	8.32
Mm.441097	Zfp948	Zinc finger protein 948	2.52	0.000613	-1.45	0.178	-1.49	0.137	-1.55	0.16	-1.31	0.321	22	8.32
Mm.311549	Atp6v1d	ATPase, H+ transporting, lysosomal V1 subunit D	2.1	6.37e-11	1.9	8.48e-10	1.62	3.64e-07	1.28	0.011	1.41	0.000105	22	8.31
Mm.24621	Tcfcp2l1	Transcription factor CP2-like 1	2.83	8.16e-06	1.96	0.00161	1.39	0.135	1.01	0.971	1.12	0.643	22	8.31
Mm.192111	Setd7	SET domain containing (lysine methyltransferase) 7	2.1	6.05e-11	1.55	2.45e-06	1.59	9.2e-07	1.6	6.4e-06	1.45	4.36e-05	22	8.29
Mm.271891	Snx1	Sorting nexin 1	2.09	1.52e-10	1.89	4.14e-09	1.54	8.94e-06	1.35	0.00267	1.41	0.000241	22	8.28
Mm.389242	Ppp6c	Protein phosphatase 6, catalytic subunit	2.1	1.95e-09	1.72	3.03e-06	1.41	0.000639	1.62	5.78e-05	1.42	0.000669	22	8.27
Mm.465739	Mus musculus	Transcribed locus	2.21	1.73e-08	1.41	0.00427	1.39	0.00686	1.82	2.34e-05	1.44	0.00291	22	8.27
Mm.391091	Smad2	MAD homolog 2 (Drosophila)	2.12	1.81e-09	1.52	7.39e-05	1.36	0.00338	1.64	3.65e-05	1.6	1.84e-05	22	8.24
Mm.426680	Hnrpdl	heterogeneous nuclear ribonucleoprotein D-like	2.04	3.47e-07	1.45	0.00283	-1.91	3.84e-06	-1.43	0.013	-1.41	0.00696	22	8.24
Mm.24454	1700019G17Rik	RIKEN cDNA 1700019G17 gene	2.65	5.62e-06	1.96	0.000699	1.16	0.516	-1.14	0.607	-1.32	0.167	22	8.23
Mm.11473	Fam76a	Family with sequence similarity 76, member A	2.05	1.21e-11	1.47	3.23e-06	1.62	5.04e-08	1.5	1.01e-05	1.57	2.26e-07	22	8.21
Mm.295289	Cln5	Ceroid-lipofuscinosis, neuronal 5	2.15	4.24e-14	1.78	2.44e-11	1.37	6.1e-06	1.46	2.58e-06	1.43	1.04e-06	22	8.19
Mm.29058	Sra1	Steroid receptor RNA activator 1	2.06	2.95e-13	1.61	4.63e-09	1.44	1.37e-06	1.5	2.85e-06	1.56	2.84e-08	22	8.17
Mm.297862	Dnajc21	DnaJ (Hsp40) homolog, subfamily C, member 21	2.37	3.05e-06	1.05	0.822	-1.54	0.0115	-1.63	0.0118	-1.53	0.0137	22	8.12
Mm.247272	Nfkbiz	Nuclear factor of kappa light polypeptide gene enhancer in B-cells inhibitor, zeta	2.92	7.06e-11	1.01	0.943	1.07	0.639	1.39	0.0187	1.7	3.99e-05	22	8.09
Mm.88512	Gnl3	Guanine nucleotide binding protein-like 3 (nucleolar)	3.16	1.45e-10	1.67	0.000222	1.05	0.764	-1.04	0.855	1.17	0.264	22	8.09
Mm.235730	Rusc2	RUN and SH3 domain containing 2	2.1	9.74e-14	1.65	8.67e-10	1.6	2.91e-09	1.41	1.08e-05	1.32	7.35e-05	22	8.08
Mm.390480	Sav1	Salvador homolog 1 (Drosophila)	2.3	1.88e-13	1.43	1.44e-05	1.44	1.21e-05	1.45	4.5e-05	1.46	7.08e-06	22	8.08
Mm.24069	Fem1b	Feminization 1 homolog b (C. elegans)	2.6	3.05e-09	1.64	0.000195	1.19	0.204	1.22	0.182	1.42	0.0052	22	8.07
Mm.288639	Rabgef1	RAB guanine nucleotide exchange factor (GEF) 1	2.48	9.19e-15	1.52	3.72e-07	1.26	0.00158	1.4	9.47e-05	1.4	1.99e-05	22	8.06
Mm.21848	Bzw1	Basic leucine zipper and W2 domains 1	2.33	3.57e-13	1.68	3.67e-08	1.27	0.00279	1.42	0.000123	1.35	0.000337	22	8.05
Mm.401622	Slc20a1	solute carrier family 20, member 1	3.31	1.45e-15	-1.07	0.469	-1.38	0.00053	1.01	0.959	-1.28	0.0053	22	8.05
Mm.341352	2010109K11Rik	RIKEN cDNA 2010109K11 gene	3.05	5.56e-13	1.4	0.00188	1.32	0.0112	1.12	0.383	1.15	0.191	22	8.04
Mm.423122	Gm9892	Predicted gene 9892	2.59	2.09e-06	1.3	0.169	1	0.983	1.24	0.331	1.91	0.000566	22	8.04
Mm.439800	Nup98	Nucleoporin 98	2.61	9e-11	1.01	0.934	1.17	0.173	1.47	0.00264	1.78	2.78e-06	22	8.04
Mm.477788			3.21	5.17e-16	1.54	4.34e-06	1.19	0.0436	1.05	0.701	1.04	0.705	22	8.03
Mm.22670	Mdm2	Transformed mouse 3T3 cell double minute 2	3.31	3.01e-11	1.24	0.117	-1.04	0.805	-1.04	0.849	1.35	0.0205	22	7.98
Mm.35399	Dhx33	DEAH (Asp-Glu-Ala-His) box polypeptide 33	2.06	5.98e-12	1.54	4.97e-07	1.53	7.23e-07	1.38	0.000228	1.46	6.26e-06	22	7.97
Mm.282184	Vegfa	Vascular endothelial growth factor A	2.75	1.02e-09	1.23	0.0909	1.12	0.368	-1.41	0.0112	-1.44	0.00269	22	7.95
Mm.218409	Tsc22d2	TSC22 domain family, member 2	3.71	7.99e-08	-1.03	0.919	-1.07	0.788	-1.06	0.853	1.07	0.787	22	7.94
Mm.339224	Ccdc59	Coiled-coil domain containing 59	3.27	2.77e-12	1.46	0.00162	1.03	0.857	1.06	0.726	1.11	0.411	22	7.93
Mm.196219	Tipin	Timeless interacting protein	2.29	3.25e-12	1.81	4.05e-09	1.23	0.013	1.2	0.0606	1.39	0.000175	22	7.92
Mm.3036	Ankrd57	Ankyrin repeat domain 57	3.45	2.95e-10	1.02	0.933	-1.07	0.728	1.15	0.479	1.22	0.197	22	7.91
Mm.217547	Xpo1	Exportin 1, CRM1 homolog (yeast)	2.09	2.63e-05	-1.5	0.0176	-1.87	0.000314	-1.33	0.139	-1.12	0.51	22	7.91
Mm.3506	Arg2	Arginase type II	2.62	1.58e-05	2	0.000897	1.12	0.633	1.14	0.625	-1.03	0.919	22	7.91
Mm.310573	BC027231	CDNA sequence BC027231	2.44	4.3e-10	1.88	4.44e-07	1.18	0.151	1.32	0.0333	1.07	0.566	22	7.89
Mm.9024	Slc30a1	Solute carrier family 30 (zinc transporter), member 1	2.69	1.43e-11	1.74	1.88e-06	1.12	0.3	-1.24	0.0762	-1.1	0.405	22	7.89
Mm.293273	Wdfy1	WD repeat and FYVE domain containing 1	2.17	6.52e-11	1.39	0.000489	1.44	9.85e-05	1.55	3.34e-05	1.33	0.00152	22	7.88
Mm.24642	Vopp1	Vesicular, overexpressed in cancer, prosurvival protein 1	2.74	2.27e-07	1.07	0.756	1	0.997	1.23	0.321	1.82	0.000641	22	7.86
Mm.273264	Zfp623	Zinc finger protein 623	2.12	0.000127	1.57	0.0106	1.73	0.00181	1.24	0.313	1.19	0.369	22	7.85
Mm.381165	Pcgf5	Polycomb group ring finger 5	2.67	3.6e-16	1.68	2.27e-09	1.2	0.00995	1.21	0.0149	1.09	0.245	22	7.85
Mm.125196	Csrnp1	Cysteine-serine-rich nuclear protein 1	2.05	4.8e-07	1.58	0.000448	1.63	0.000167	1.41	0.016	1.17	0.24	22	7.84
Mm.238117	Klhl15	Kelch-like 15 (Drosophila)	3.15	1.12e-12	1.34	0.0097	1.06	0.659	1.17	0.261	1.1	0.426	22	7.82
Mm.23257	1200011M11Rik	RIKEN cDNA 1200011M11 gene	2.04	4.15e-10	1.58	2.68e-06	1.38	0.000456	1.41	0.000886	1.4	0.000339	22	7.81
Mm.293266	Gabpb1	GA repeat binding protein, beta 1	3.02	6.06e-10	1.36	0.0293	1.14	0.387	-1.06	0.782	-1.23	0.153	22	7.81
Mm.28940	Bbx	Bobby sox homolog (Drosophila)	2.71	1.37e-08	-1.1	0.561	-1.29	0.092	-1.51	0.0149	-1.19	0.238	22	7.8
Mm.4479	Reps1	RalBP1 associated Eps domain containing protein	2.02	1.21e-10	1.7	4.43e-08	1.49	1.34e-05	1.37	0.00126	1.21	0.0251	22	7.79
Mm.31324	Dbr1	Debranching enzyme homolog 1 (S. cerevisiae)	2.21	1.84e-08	1.2	0.137	1.25	0.0694	1.44	0.00708	1.68	2.95e-05	22	7.78
Mm.416560	Mus musculus	Transcribed locus	2.43	4.5e-08	1.28	0.0774	1.31	0.0557	1.52	0.00708	1.24	0.122	22	7.78
Mm.46732	Smtnl2	Smoothelin-like 2	2.17	3.33e-07	1.82	1.5e-05	1.62	0.000301	-1.06	0.762	-1.07	0.644	22	7.74
Mm.22700	Gtf2h1	General transcription factor II H, polypeptide 1	2.2	1.71e-11	1.87	2.34e-09	1.32	0.00168	1.19	0.09	1.12	0.195	22	7.7
Mm.41964	Tgm1	Transglutaminase 1, K polypeptide	2.6	6.98e-07	-1.06	0.784	-1.69	0.00189	1.01	0.963	-1.3	0.131	22	7.66
Mm.24586	Znhit6	Zinc finger, HIT type 6	2.02	8.08e-07	1.6	0.000279	-1.07	0.669	1.55	0.0031	1.41	0.00979	22	7.65
Mm.29002	Cdyl	Chromodomain protein, Y chromosome-like	2.03	1.25e-07	1.41	0.00333	1.48	0.00106	1.31	0.0435	1.42	0.00325	22	7.65
Mm.202727	Nampt	Nicotinamide phosphoribosyltransferase	2.75	1.77e-12	1.69	1.62e-06	1.05	0.676	1.03	0.859	-1.13	0.23	22	7.65
Mm.21214	Ngdn	Neuroguidin, EIF4E binding protein	2.05	7.71e-15	1.58	4.29e-10	1.23	0.000599	1.4	2.78e-06	1.38	1.12e-06	22	7.64
Mm.103551	Tollip	Toll interacting protein	2.16	6.95e-12	1.75	5.27e-09	1.45	1.34e-05	1.17	0.0957	1.09	0.295	22	7.62
Mm.440548	Snx16	Sorting nexin 16	2.13	2.28e-08	1.32	0.0182	1.37	0.00745	1.39	0.0123	1.41	0.0028	22	7.62
Mm.212157	4930453N24Rik	RIKEN cDNA 4930453N24 gene	2.26	1.4e-12	1.65	3.33e-08	1.21	0.0163	1.23	0.0198	1.27	0.00331	22	7.62
Mm.174068	Arl5b	ADP-ribosylation factor-like 5B	3.28	9.33e-11	1.11	0.511	-1.02	0.935	-1.04	0.866	1.16	0.309	22	7.61
Mm.35170	5830433M19Rik	RIKEN cDNA 5830433M19 gene	2	0.0029	-1.63	0.0408	-1.65	0.0324	-1.06	0.867	1.27	0.31	22	7.61
Mm.458707	Mus musculus	Transcribed locus	2.84	5.76e-07	-1.01	0.975	1.39	0.0881	-1.21	0.412	1.15	0.48	22	7.6
Mm.288734	Wdsub1	WD repeat, SAM and U-box domain containing 1	2.01	5.05e-09	1.73	4.85e-07	1.37	0.00208	1.27	0.0343	1.22	0.0447	22	7.6
Mm.41288	Mpp6	Membrane protein, palmitoylated 6 (MAGUK p55 subfamily member 6)	2.18	5.54e-07	-1.23	0.134	-1.37	0.0216	-1.32	0.0776	-1.49	0.00305	22	7.59
Mm.2025	Smn1	Survival motor neuron 1	2.08	1.02e-10	1.52	5.7e-06	1.41	0.000118	1.34	0.00296	1.24	0.0158	22	7.59
Mm.141150	Zswim7	Zinc finger, SWIM-type containing 7	2.08	3.57e-08	1.64	3.11e-05	1.26	0.0398	1.4	0.00788	1.2	0.122	22	7.58
Mm.46497	Rnd3	Rho family GTPase 3	2.68	1.04e-07	-1.39	0.0454	-1.35	0.0634	1.06	0.785	1.07	0.697	22	7.55
Mm.25937	Snapc1	Small nuclear RNA activating complex, polypeptide 1	2.42	8.87e-08	1.62	0.000856	1.19	0.253	1.07	0.738	1.23	0.157	22	7.53
Mm.259688	Tmem87b	Transmembrane protein 87B	2.91	1.2e-15	1.08	0.335	-1.19	0.0298	-1.11	0.274	-1.24	0.00722	22	7.53
Mm.422814	Serpina3c	Serine (or cysteine) peptidase inhibitor, clade A, member 3C	2.72	1.27e-07	1.44	0.0258	1.07	0.723	1.01	0.972	1.28	0.128	22	7.52
Mm.259969	Lysmd3	LysM, putative peptidoglycan-binding, domain containing 3	2.43	6.15e-05	-1.4	0.119	-1.15	0.548	-1.52	0.093	-1.01	0.974	22	7.51
Mm.287795	Gtf2e1	General transcription factor II E, polypeptide 1 (alpha subunit)	2.18	4.67e-05	1.11	0.608	1.21	0.328	1.5	0.0501	1.51	0.0233	22	7.51
Mm.214380	Kctd15	Potassium channel tetramerisation domain containing 15	2.31	5.76e-10	-1.39	0.00222	-1.26	0.0306	-1.41	0.00432	-1.13	0.256	22	7.5
Mm.341608	Rffl	Ring finger and FYVE like domain containing protein	2.1	1.01e-12	1.57	9e-08	1.3	0.000622	1.33	0.000816	1.19	0.0196	22	7.49
Mm.158936	Nt5c3	5'-nucleotidase, cytosolic III	2.04	5.85e-12	1.46	1.92e-06	1.3	0.000404	1.41	5.02e-05	1.27	0.00142	22	7.48
Mm.23670	Fastkd3	FAST kinase domains 3	2.15	4.52e-11	1.17	0.0991	1.36	0.000684	1.5	9.88e-05	1.3	0.00461	22	7.48
Mm.276503	Lsm14a	LSM14 homolog A (SCD6, S. cerevisiae)	2.25	1.03e-08	1.27	0.0423	1.11	0.427	1.23	0.122	1.61	8.28e-05	22	7.47
Mm.215745	Rlf	Rearranged L-myc fusion sequence	2.87	4.01e-09	1.16	0.351	1.03	0.86	1.2	0.324	1.2	0.225	22	7.46
Mm.105343	Avl9	AVL9 homolog (S. cerevisiase)	2	9.59e-07	-1.24	0.0998	-1.42	0.00542	-1.56	0.00228	-1.23	0.106	22	7.45
Mm.257445	Anapc10	Anaphase promoting complex subunit 10	2.08	7.39e-09	1.33	0.0098	1.41	0.00212	1.11	0.432	1.51	0.000234	22	7.44
Mm.393018	Trp53inp1	Transformation related protein 53 inducible nuclear protein 1	2.32	0.00113	1.42	0.185	1.47	0.135	1.12	0.759	1.1	0.745	22	7.43
Mm.272127	Cbwd1	COBW domain containing 1	2.35	4.03e-06	1.37	0.0711	1.13	0.549	1.08	0.742	1.49	0.0203	22	7.42
Mm.471646	Mus musculus	Transcribed locus, strongly similar to NP_001002242.1 casein kinase II subunit alpha [Gallus gallus]	2.5	1.86e-05	1.54	0.0343	1.09	0.722	-1.11	0.706	-1.16	0.507	22	7.4
Mm.479263	Trim13	tripartite motif-containing 13	2.57	9.62e-11	-1.35	0.00829	-1.25	0.0588	1.14	0.38	1.06	0.641	22	7.37
Mm.335039	Prdm10	PR domain containing 10	3.11	1.63e-12	1.09	0.434	1.01	0.955	1.05	0.737	1.1	0.397	22	7.36
Mm.33721	Snx18	Sorting nexin 18	2.03	4.27e-07	1.32	0.0267	1.16	0.261	1.26	0.121	1.59	0.000331	22	7.36
Mm.73777	Chmp1b	Chromatin modifying protein 1B	2.11	2.1e-08	1.01	0.922	1.62	4.37e-05	1.18	0.215	1.43	0.00214	22	7.35
Mm.290183	D19Ertd737e	DNA segment, Chr 19, ERATO Doi 737, expressed	2.81	4.91e-06	1.01	0.981	-1.11	0.659	-1.22	0.431	1.19	0.403	22	7.34
Mm.220817	Ppip5k2	Diphosphoinositol pentakisphosphate kinase 2	2.33	0.000847	-1.25	0.407	1.08	0.807	1.13	0.706	1.54	0.0777	22	7.33
Mm.170002	AI848100	Expressed sequence AI848100	2.3	2.36e-08	-1.29	0.0471	-1.31	0.0368	-1.24	0.154	-1.15	0.278	22	7.29
Mm.29482	Cldnd1	Claudin domain containing 1	2.23	1.65e-09	1.25	0.0424	1.27	0.0264	1.2	0.157	1.34	0.00681	22	7.29
Mm.15675	Efna1	Ephrin A1	2.19	0.000233	1.54	0.0324	1.15	0.53	-1.16	0.567	1.24	0.308	22	7.28
Mm.284248	Ccl5	Chemokine (C-C motif) ligand 5	2.28	0.000112	1.46	0.0597	1.31	0.185	-1.03	0.931	-1.19	0.405	22	7.27
Mm.280311	Mki67ip	Mki67 (FHA domain) interacting nucleolar phosphoprotein	2.02	6.96e-08	1.45	0.000989	1.16	0.208	1.39	0.00723	1.24	0.0583	22	7.26
Mm.460157	Mus musculus	Transcribed locus	2.18	0.000266	-1.33	0.21	-1.32	0.208	-1.05	0.866	1.38	0.127	22	7.26
Mm.27082	Atp6v1h	ATPase, H+ transporting, lysosomal V1 subunit H	2.24	5.17e-11	1.67	5.58e-07	1.12	0.229	-1.06	0.61	1.15	0.13	22	7.24
Mm.473073	Heca	Headcase homolog (Drosophila)	2.82	3.06e-05	1.1	0.708	-1.23	0.391	1.02	0.945	-1.07	0.794	22	7.24
Mm.11480	Rpf2	Ribosome production factor 2 homolog (S. cerevisiae)	2.03	5.34e-07	1.41	0.00721	1.22	0.133	1.26	0.12	1.28	0.0477	22	7.2
Mm.102799	Zfp958	Zinc finger protein 958	2.79	1.39e-06	-1.09	0.689	-1.03	0.887	-1.1	0.731	1.16	0.462	22	7.17
Mm.196210	D10Wsu102e	DNA segment, Chr 10, Wayne State University 102, expressed	2.17	1.83e-11	1.3	0.00158	1.2	0.0335	1.28	0.00854	1.19	0.0388	22	7.14
Mm.453367	Mus musculus	Transcribed locus, moderately similar to NP_081694.1 mitogen-activated protein kinase 6 [Mus musculus]	2.66	1.23e-06	-1.04	0.87	-1.29	0.167	-1.07	0.798	1.08	0.695	22	7.14
Mm.273270	Cbll1	Casitas B-lineage lymphoma-like 1	2.03	3.96e-08	1.34	0.01	1.3	0.0215	1.22	0.136	1.24	0.0534	22	7.13
Mm.246803	Smarca5	SWI/SNF related, matrix associated, actin dependent regulator of chromatin, subfamily a, member 5	2.15	0.00583	-1.12	0.725	-1.41	0.246	-1.44	0.295	1.01	0.981	22	7.13
Mm.327654	Lonrf3	LON peptidase N-terminal domain and ring finger 3	2.24	5.02e-09	1.52	0.000297	1.21	0.103	1	0.997	-1.13	0.311	22	7.1
Mm.89673	Apbb3	Amyloid beta (A4) precursor protein-binding, family B, member 3	2.35	2.39e-12	1.34	0.000901	1.2	0.0431	-1.09	0.441	-1.12	0.206	22	7.1
Mm.390172	Zc3h12c	Zinc finger CCCH type containing 12C	2.76	8.56e-06	1.13	0.626	1.01	0.985	-1.02	0.951	1.17	0.491	22	7.09
Mm.8294	Vbp1	Von Hippel-Lindau binding protein 1	2.24	0.000325	-1.08	0.767	-1.17	0.512	1.08	0.815	1.52	0.0541	22	7.09
Mm.432152	Mus musculus	Transcribed locus	2.54	2.95e-09	1.22	0.141	-1.19	0.197	-1.04	0.822	1.08	0.584	22	7.07
Mm.424688	Mus musculus	Transcribed locus	2.27	1.25e-06	1.45	0.0116	1.12	0.484	1.17	0.395	1.03	0.853	22	7.04
Mm.26147	Bach1	BTB and CNC homology 1	2.39	2.67e-05	1.02	0.922	-1.35	0.136	-1.12	0.656	-1.14	0.519	22	7.02
Mm.398647	Dnttip2	Deoxynucleotidyltransferase, terminal, interacting protein 2	2.25	3.47e-08	1.32	0.0287	-1.06	0.719	1.12	0.484	1.26	0.0647	22	7.01
Mm.344831	Ugdh	UDP-glucose dehydrogenase	2.03	6.34e-08	1.52	0.000194	1.02	0.899	1.1	0.512	1.34	0.00923	22	7.01
Mm.371692	Usp1	Ubiquitin specific peptidase 1	2.04	3.96e-07	1.18	0.208	1.22	0.115	1.05	0.757	1.52	0.000947	22	7.01
Mm.440876	AI607873	Expressed sequence AI607873	2.5	5.17e-06	1.06	0.773	-1.06	0.763	-1.17	0.479	-1.22	0.263	22	7.01
Mm.464851	Mus musculus	Transcribed locus	2.34	6.18e-09	1.24	0.0783	1.13	0.355	1.19	0.225	1.1	0.457	22	7
Mm.479203			2.56	1.52e-12	1.32	0.00237	1.04	0.756	-1.03	0.854	1	0.98	22	6.95
Mm.251188	Megf9	Multiple EGF-like-domains 9	2.11	7.86e-05	-1.05	0.808	1.08	0.707	-1.09	0.729	1.61	0.00769	22	6.94
Mm.389038	Zfp652	Zinc finger protein 652	2.19	7.43e-09	1.36	0.00718	1.09	0.518	1.22	0.148	1.06	0.631	22	6.92
Mm.479577			2.27	4.76e-05	1.07	0.744	-1.15	0.518	-1.05	0.845	1.32	0.137	22	6.86
Mm.273174	Stam	Signal transducing adaptor molecule (SH3 domain and ITAM motif) 1	2.41	6.15e-08	1.23	0.143	-1.05	0.772	-1.03	0.869	1.12	0.419	22	6.84
Mm.148781	Ranbp9	RAN binding protein 9	2.17	7.3e-05	-1.15	0.498	-1.37	0.109	-1.07	0.787	-1.08	0.731	22	6.84
Mm.153415	E2f5	E2F transcription factor 5	2.61	4.12e-12	-1.03	0.79	-1.03	0.813	1.03	0.833	1.12	0.267	22	6.82
Mm.259879	Xiap	X-linked inhibitor of apoptosis	2.71	1.96e-14	-1.03	0.792	1.06	0.481	1.01	0.897	-1.01	0.925	22	6.82
Mm.314757	Gcnt2	Glucosaminyl (N-acetyl) transferase 2, I-branching enzyme	2.07	9.08e-12	1.37	6.68e-05	1.17	0.0399	1.14	0.132	1.07	0.379	22	6.82
Mm.34330	Nnat	Neuronatin	2	4.44e-09	1.34	0.00239	1.15	0.158	1.17	0.171	1.15	0.161	22	6.81
Mm.76911	Rbm7	RNA binding motif protein 7	2.12	2.81e-08	1.16	0.229	1	0.98	1.23	0.121	1.3	0.024	22	6.81
Mm.289248	Tceb1	Transcription elongation factor B (SIII), polypeptide 1	2.12	1.22e-06	-1.05	0.774	-1.28	0.0801	-1.15	0.424	1.19	0.215	22	6.79
Mm.24397	Nudt4	Nudix (nucleoside diphosphate linked moiety X)-type motif 4	2.23	1.94e-09	-1.01	0.929	-1.06	0.614	1.26	0.0544	1.21	0.0752	22	6.77
Mm.261027	D19Bwg1357e	DNA segment, Chr 19, Brigham & Women's Genetics 1357 expressed	2.36	5.01e-12	1.27	0.00626	1.06	0.527	1.03	0.808	1.04	0.664	22	6.76
Mm.317049	5730508B09Rik	RIKEN cDNA 5730508B09 gene	2.08	6.21e-09	-1.22	0.0593	1.03	0.841	1.09	0.513	1.26	0.0265	22	6.68
AFFX-TransRecMur/X57349_3			2.11	5.83e-11	1.28	0.00366	1.12	0.192	1.08	0.496	1.05	0.614	22	6.64
Mm.30254	Fam160a2	Family with sequence similarity 160, member A2	2.26	4.76e-10	1.17	0.13	1.05	0.719	1.12	0.377	1.04	0.765	22	6.64
Mm.21062	Nmd3	NMD3 homolog (S. cerevisiae)	2.1	1.07e-07	1.14	0.3	1.01	0.959	1.12	0.469	1.26	0.062	22	6.63
Mm.153405	Btbd3	BTB (POZ) domain containing 3	2.24	1.24e-09	-1.11	0.351	1.01	0.938	-1.01	0.936	1.24	0.0423	22	6.61
Mm.443926	Mus musculus	Transcribed locus	2.21	1.78e-07	-1.02	0.921	-1.02	0.923	-1.09	0.605	-1.26	0.0792	22	6.6
Mm.124373	C530047H08Rik	RIKEN cDNA C530047H08 gene	2.19	4.05e-06	-1.01	0.948	-1.01	0.945	1.09	0.673	1.27	0.121	22	6.57
Mm.57295	Kbtbd2	Kelch repeat and BTB (POZ) domain containing 2	2.13	1.71e-09	-1.11	0.368	-1.07	0.562	1.07	0.595	1.18	0.117	22	6.56
Mm.32416	Ccdc126	Coiled-coil domain containing 126	2.38	1.79e-10	-1	0.995	-1.05	0.713	-1.01	0.948	1.11	0.363	22	6.55
Mm.100617	Srfbp1	Serum response factor binding protein 1	2.19	5.27e-12	1.18	0.0392	-1.01	0.944	-1.02	0.859	-1.03	0.772	22	6.43
Mm.103812	Rad18	RAD18 homolog (S. cerevisiae)	2.08	7.44e-13	1.18	0.0179	1.12	0.118	1.04	0.669	-1.01	0.944	22	6.43
Mm.425886	Socs4	Suppressor of cytokine signaling 4	2.16	7.03e-13	-1.07	0.376	-1.13	0.0995	-1.05	0.585	1.01	0.912	22	6.42
Mm.479535			2.11	1.14e-08	1.15	0.194	-1.07	0.549	-1.01	0.962	-1.01	0.917	22	6.35
Mm.347915	Higd1a	HIG1 domain family, member 1A	2.07	1.52e-07	1.02	0.893	1.14	0.285	-1.11	0.48	-1	0.983	22	6.34
Mm.259585	Zfyve16	Zinc finger, FYVE domain containing 16	2.09	0.000332	-1.01	0.976	1.03	0.902	-1.12	0.671	1.02	0.927	22	6.27
Mm.4869	Rel	Reticuloendotheliosis oncogene	2.07	1.92e-08	1.08	0.529	1.01	0.955	-1	0.993	-1.03	0.824	22	6.19
Mm.7214	Anxa3	Annexin A3	-2.01	0.00378	2.31	0.000145	6.78	6.89e-12	16.94	1.18e-15	24.75	5.75e-18	23	52.79
Mm.290727	2810007J24Rik	RIKEN cDNA 2810007J24 gene	-2.21	5.7e-05	-29.26	8.82e-20	-73.34	7.12e-23	-104.89	2.78e-22	-191.32	1.41e-25	24	401.02
Mm.21806	Elovl3	Elongation of very long chain fatty acids (FEN1/Elo2, SUR4/Elo3, yeast)-like 3	-2.67	0.000145	-26.16	1.81e-16	-99.08	8.66e-21	-121.35	9.11e-20	-141.39	1.18e-21	24	390.65
Mm.29110	Ces1f	Carboxylesterase 1F	-3.58	1.95e-10	-48.18	3.48e-24	-62.95	3.3e-25	-63.83	1.06e-23	-186.9	5.22e-28	24	365.44
Mm.300	Car3	Carbonic anhydrase 3	-14.88	7.54e-19	-26.45	1.32e-22	-65.05	7.44e-26	-66.92	2.32e-24	-78.81	2.07e-26	24	252.11
Mm.299	Inmt	Indolethylamine N-methyltransferase	-2.48	0.000219	-23.36	2.24e-16	-73.77	1.97e-20	-27.88	1.42e-15	-87.99	6.26e-21	24	215.48
Mm.148342	Dio1	Deiodinase, iodothyronine, type I	-2.84	5.19e-05	-17.74	4.75e-15	-61.81	1.39e-19	-53.78	1.21e-17	-68.13	8.42e-20	24	204.3
Mm.272223	Slco1b2	Solute carrier organic anion transporter family, member 1b2	-3.43	3.18e-09	-40.77	1.42e-22	-46.64	4.62e-23	-43.35	2.93e-21	-57.32	1.1e-23	24	191.51
Mm.439855	Abcb11	ATP-binding cassette, sub-family B (MDR/TAP), member 11	-7.77	6.6e-14	-46.78	3.52e-22	-59.21	7.12e-23	-28.27	6.86e-19	-17.29	2.92e-18	24	159.32
Mm.125110	Sucnr1	Succinate receptor 1	-20.49	4.01e-23	-37.41	9.36e-26	-39.1	6.55e-26	-27.79	4.56e-23	-34.39	1.37e-25	24	159.18
Mm.20889	Cyp8b1	Cytochrome P450, family 8, subfamily b, polypeptide 1	-26.78	2.18e-24	-22.05	1.09e-23	-26.6	7.41e-25	-26.39	3.16e-23	-53.45	2.1e-27	24	155.27
Mm.290079	Serpina6	Serine (or cysteine) peptidase inhibitor, clade A, member 6	-3.1	3.34e-07	-22.44	3.59e-18	-36.4	6.33e-20	-31.5	5.31e-18	-37.6	5.25e-20	24	131.04
Mm.218561	Keg1	Kidney expressed gene 1	-6.18	1.47e-13	-42.69	6.09e-23	-25.43	3.29e-21	-17.89	5.49e-18	-34.43	2.22e-22	24	126.62
Mm.372587	Mus musculus	Transcribed locus	-12.39	2.9e-19	-27.06	5.26e-23	-29.44	2.28e-23	-29.74	4.63e-22	-26.21	5.28e-23	24	124.84
Mm.268521	Igf1	Insulin-like growth factor 1	-3.09	2.66e-08	-11.04	1.32e-16	-14.25	7.18e-18	-38.18	8.42e-20	-53.98	1.33e-22	24	120.54
Mm.381253	Mus musculus	Transcribed locus	-6.86	1.83e-07	-11.74	8.75e-10	-8.17	3.34e-08	-11.05	2.33e-08	-70.51	6.96e-16	24	108.33
Mm.63490	Ces1e	Carboxylesterase 1E	-2.26	1.57e-06	-8.73	5.28e-17	-26.27	6.65e-22	-27.19	1.71e-20	-36.17	2.81e-23	24	100.62
Mm.392107	Mus musculus	Transcribed locus	-24.71	1.29e-18	-29.5	1.56e-19	-22.15	1.73e-18	-15.33	1.53e-15	-7.27	5.05e-13	24	98.96
Mm.200370	Upp2	Uridine phosphorylase 2	-3.37	3.01e-08	-10.62	2.94e-16	-19.87	1.81e-19	-27.31	2.05e-19	-33.54	1.76e-21	24	94.71
Mm.479651	Mus musculus	Transcribed locus	-7.89	5.73e-11	-27.7	1.01e-16	-25.3	2.42e-16	-20.21	6.15e-14	-12.31	2.85e-13	24	93.41
Mm.29738	Apoa5	Apolipoprotein A-V	-5.18	2.62e-10	-19.4	3.4e-17	-26.77	1.36e-18	-13.94	2.55e-14	-26.9	2.21e-18	24	92.19
Mm.100741	Slc47a1	Solute carrier family 47, member 1	-4.68	3.1e-11	-25.45	3.05e-20	-30.42	8.06e-21	-14.98	1.24e-16	-13.33	1.68e-17	24	88.86
Mm.18064	G6pc	Glucose-6-phosphatase, catalytic	-9.29	5.95e-12	-20.51	7.6e-16	-14.15	3.09e-14	-11.26	1.82e-11	-26.76	1.18e-16	24	81.97
Mm.390017	Clec4g	C-type lectin domain family 4, member g	-14.12	7.61e-22	-16.86	5.26e-23	-16.75	6.06e-23	-14.97	3.84e-21	-18.38	2.14e-23	24	81.08
Mm.24251	Cml2	Camello-like 2	-2.75	6.04e-08	-7.92	6.69e-16	-13.19	1.59e-18	-23.49	2.05e-19	-24.52	4.17e-21	24	71.87
Mm.355174	9130409I23Rik	RIKEN cDNA 9130409I23 gene	-2.76	1.08e-05	-9.53	1.57e-13	-12.8	3.81e-15	-20.74	1.89e-15	-20.79	5.57e-17	24	66.62
Mm.36341	Mus musculus	Transcribed locus	-4.55	2.28e-12	-21.38	7.03e-21	-17.5	3.24e-20	-10.18	5.19e-16	-11.57	3.96e-18	24	65.18
Mm.20108	Aox3	Aldehyde oxidase 3	-4.47	4.14e-09	-21.36	2.61e-17	-14.82	8.76e-16	-8.07	1.79e-11	-12.75	5.35e-15	24	61.47
Mm.232636	Apol7a	Apolipoprotein L 7a	-7.02	9.59e-11	-13.85	2.89e-14	-17.56	2.87e-15	-10.52	2.92e-11	-12.41	3.02e-13	24	61.36
Mm.38887	Hacl1	2-hydroxyacyl-CoA lyase 1	-7.13	1.53e-23	-15.61	1.4e-28	-14.66	2.63e-28	-12.03	1.05e-25	-10.62	2.07e-26	24	60.05
Mm.29125	Agxt2l1	Alanine-glyoxylate aminotransferase 2-like 1	-8.33	1.44e-15	-9.65	4.83e-17	-8.29	4.24e-16	-10.75	4.78e-16	-19.86	1.74e-20	24	56.88
Mm.151485	Paqr9	Progestin and adipoQ receptor family member IX	-4.97	9.98e-14	-11.15	4.92e-19	-12.77	9.77e-20	-15.49	4.87e-19	-12.43	1.57e-19	24	56.81
Mm.185183	Acsm5	Acyl-CoA synthetase medium-chain family member 5	-6.18	2.29e-13	-11.91	2.31e-17	-14.09	3.7e-18	-7.37	2.91e-13	-17.04	7.18e-19	24	56.59
Mm.2019	Mrc1	Mannose receptor, C type 1	-10.47	1.08e-17	-11.62	1.8e-18	-13.37	2.94e-19	-10.56	1.31e-16	-10.53	5.12e-18	24	56.55
Mm.158717	Hsd3b3	Hydroxy-delta-5-steroid dehydrogenase, 3 beta- and steroid delta-isomerase 3	-6.16	1.64e-22	-11.82	1.52e-27	-14.14	1.56e-28	-10.98	1.35e-25	-12.5	7.63e-28	24	55.6
Mm.13000	Hal	Histidine ammonia lyase	-3.7	8.16e-09	-9.19	7.43e-15	-24.23	4.01e-19	-5.93	8.19e-11	-10.27	3.59e-15	24	53.32
Mm.250901	Cyp4a14	Cytochrome P450, family 4, subfamily a, polypeptide 14	-2.11	0.142	-8.8	9.51e-06	-10.18	3.53e-06	-14.11	2.14e-06	-17.57	7.68e-08	24	52.77
Mm.24030	Slc17a2	Solute carrier family 17 (sodium phosphate), member 2	-3.8	2.34e-10	-16.31	4.13e-19	-16.07	4.74e-19	-6.52	6.62e-13	-9.36	2.53e-16	24	52.06
Mm.12838	Cyp2j5	Cytochrome P450, family 2, subfamily j, polypeptide 5	-3.52	4.22e-10	-15.7	2.44e-19	-12.24	3.49e-18	-9.13	4.56e-15	-10.28	3.34e-17	24	50.87
Mm.298443	Hmgn5	High-mobility group nucleosome binding domain 5	-4.04	9.78e-06	-15.36	6.84e-12	-12.14	6.04e-11	-12.2	1e-09	-6.95	2.03e-08	24	50.69
Mm.27038	Slc17a3	Solute carrier family 17 (sodium phosphate), member 3	-8.79	9.16e-18	-11.87	2.02e-19	-12.47	8.67e-20	-8.57	2.05e-16	-7.18	8.74e-17	24	48.88
Mm.103665	Slco1a1	Solute carrier organic anion transporter family, member 1a1	-2.34	1.03e-08	-10.58	2.49e-21	-11.4	1.25e-21	-10.91	6.47e-20	-13.44	1.64e-22	24	48.67
Mm.262635	Akr1d1	Aldo-keto reductase family 1, member D1	-3.28	1.69e-08	-17.89	5.01e-19	-11.09	1.04e-16	-8.14	1.87e-13	-7.92	1.11e-14	24	48.32
Mm.389654	LOC665792	Alpha-fetoprotein-like	-3.85	2.49e-15	-7.89	7.1e-21	-11.38	4.52e-23	-12.1	5.74e-22	-12.73	1.13e-23	24	47.95
Mm.2168	Hc	Hemolytic complement	-2.85	2.12e-08	-11.6	3.02e-18	-18.58	5.64e-20	-7.9	1.03e-14	-5.09	4e-13	24	46.02
Mm.259315	Abat	4-aminobutyrate aminotransferase	-7.75	2.63e-13	-16.9	2.5e-17	-10.41	4.9e-15	-5.8	2.23e-10	-5.04	7.97e-11	24	45.9
Mm.27889	Nudt7	Nudix (nucleoside diphosphate linked moiety X)-type motif 7	-2.53	6.15e-11	-9.6	2.09e-22	-13.49	5.41e-24	-10.02	2.3e-21	-10.04	1.05e-22	24	45.68
Mm.18625	Aqp1	Aquaporin 1	-9.76	6.31e-14	-9.27	5.76e-14	-6.44	8.02e-12	-6.61	9.07e-11	-12.92	1.27e-15	24	45
Mm.197638	C8a	Complement component 8, alpha polypeptide	-2.19	1.6e-05	-11.99	3.47e-17	-16.96	8.6e-19	-7.6	2.91e-13	-5.65	9.41e-13	24	44.39
Mm.30102	Gls2	Glutaminase 2 (liver, mitochondrial)	-2.79	6.71e-08	-5.81	8.86e-14	-14.77	6.04e-19	-8.02	2.57e-14	-12.54	4.78e-18	24	43.93
Mm.1605	Pdcd4	Programmed cell death 4	-4.32	1.21e-08	-14.28	9.48e-15	-12.78	1.5e-14	-6.59	3.25e-10	-5.43	3.7e-10	24	43.4
Mm.12900	F5	Coagulation factor V	-3.09	2.25e-07	-16.01	7.44e-17	-15.65	8.64e-17	-4.61	3.65e-09	-3.54	2.49e-08	24	42.9
Mm.100276	Rdh16	Retinol dehydrogenase 16	-2.49	0.000251	-6.36	2.15e-10	-9.94	1.13e-12	-9.83	2.96e-11	-13.76	4.07e-14	24	42.38
Mm.479600	Acsm1	acyl-CoA synthetase medium-chain family member 1	-2.14	2.04e-05	-10.26	1.01e-16	-15.2	1.37e-18	-7.15	7.16e-13	-7.35	1.13e-14	24	42.1
Mm.293470	Bdh1	3-hydroxybutyrate dehydrogenase, type 1	-4.04	1.8e-11	-11.58	1.59e-18	-12.63	6.56e-19	-5.73	5.77e-13	-7.62	2.75e-16	24	41.6
Mm.344148	Abca8a	ATP-binding cassette, sub-family A (ABC1), member 8a	-5.82	1.33e-10	-17.28	3.68e-16	-9.12	2.71e-13	-5.43	4.48e-09	-3.3	7.19e-07	24	40.95
Mm.439226	Mus musculus	Mus musculus, clone IMAGE:1511633, mRNA	-8.78	1.35e-17	-8.59	1.13e-17	-8.04	3.5e-17	-7.07	3.82e-15	-8.46	1.58e-17	24	40.94
Mm.82400	Colec10	Collectin sub-family member 10	-7.75	1.73e-19	-8.85	1.02e-20	-7.65	1.39e-19	-8.32	8.5e-19	-7.87	4.81e-20	24	40.44
Mm.116761	Car5a	Carbonic anhydrase 5a, mitochondrial	-4.63	2.12e-14	-6.55	1.62e-17	-10.13	4.23e-20	-9.97	1.21e-18	-9.01	2.19e-19	24	40.29
Mm.391729	Mus musculus	Transcribed locus	-4.55	2.07e-08	-20.7	4.66e-16	-9.42	1.38e-12	-2.66	0.000251	-2.86	1.77e-05	24	40.19
Mm.244518	Amdhd1	Amidohydrolase domain containing 1	-2.57	3.35e-07	-10.92	1.67e-17	-15.86	2.61e-19	-4.64	8.59e-11	-5.51	2.77e-13	24	39.5
Mm.19316	Gramd1c	GRAM domain containing 1C	-3.77	2.21e-13	-9.71	8.82e-20	-11.1	2.16e-20	-8.79	1.2e-17	-5.98	5.81e-17	24	39.35
Mm.393566	Mus musculus	Transcribed locus	-5.84	9.34e-17	-8.19	3.8e-19	-9.74	5.74e-20	-6.96	8.35e-17	-8.45	3.3e-19	24	39.18
Mm.409686	Mus musculus	Transcribed locus	-6.55	3.48e-14	-12.87	6.67e-18	-7.35	2.9e-15	-7.41	7.74e-14	-4.92	1.75e-12	24	39.1
Mm.112365	Mus musculus	Transcribed locus	-8.43	7.57e-20	-7.88	8.82e-20	-7.13	2.5e-19	-6.94	1.1e-17	-7.47	1.36e-19	24	37.85
Mm.407415	D0H4S114	DNA segment, human D4S114	-6.62	1.87e-16	-8.11	8.61e-18	-7.56	1.51e-17	-8.5	1.56e-16	-6.06	4.27e-16	24	36.85
Mm.105278	Kynu	Kynureninase (L-kynurenine hydrolase)	-4.16	1.02e-13	-13.55	3.05e-20	-9.54	8.04e-19	-4.12	1.23e-12	-4.48	1.3e-14	24	35.85
Mm.158750	Adh4	Alcohol dehydrogenase 4 (class II), pi polypeptide	-3.93	1.55e-14	-6.17	8.18e-19	-6.74	1.85e-19	-8.56	2.35e-19	-10.18	6.47e-22	24	35.58
Mm.77133	Aspg	Asparaginase homolog (S. cerevisiae)	-2.46	2.27e-05	-4.07	2.8e-09	-10.5	3.51e-15	-6.84	1.86e-11	-11.65	1.27e-15	24	35.52
Mm.368563	3110049J23Rik	RIKEN cDNA 3110049J23 gene	-2.79	1.18e-06	-11.15	7.99e-16	-9.41	5.65e-15	-5.46	1.92e-10	-6.08	3.09e-12	24	34.89
Mm.191949	Camk1d	Calcium/calmodulin-dependent protein kinase ID	-6.74	1.03e-18	-8.9	1.9e-20	-8.03	5.74e-20	-5.82	1.82e-16	-5.24	3.65e-17	24	34.73
Mm.222517	Dhtkd1	Dehydrogenase E1 and transketolase domain containing 1	-4.57	5.11e-14	-10.26	1.69e-19	-10	2.79e-19	-5.67	1.56e-14	-3.87	7.29e-13	24	34.37
Mm.13036	Cml1	Camello-like 1	-2.27	1.11e-08	-6.56	2.78e-18	-9.04	2.32e-20	-7.86	1.21e-17	-8.22	1.21e-19	24	33.95
Mm.6676	Cd5l	CD5 antigen-like	-9.31	4.48e-07	-7.7	2.02e-06	-8.12	1.5e-06	-5.93	9.87e-05	-2.79	0.0102	24	33.85
Mm.26462	Sgk2	Serum/glucocorticoid regulated kinase 2	-5.19	2.49e-15	-6.87	1.03e-17	-9.89	9.32e-20	-5.83	3.23e-15	-5.46	4.78e-16	24	33.24
Mm.149720	Lifr	Leukemia inhibitory factor receptor	-3.32	1.87e-11	-5.8	1.73e-16	-8.66	5.81e-19	-7.77	7.81e-17	-7.46	5.09e-18	24	33.01
Mm.57029	Cyp7a1	Cytochrome P450, family 7, subfamily a, polypeptide 1	-5.42	1.33e-13	-6.36	3.81e-15	-6.81	1.54e-15	-7.47	6.45e-15	-6.93	1.45e-15	24	32.99
Mm.181973	Acbd5	Acyl-Coenzyme A binding domain containing 5	-2.78	0.000315	-9.64	3.37e-11	-10.38	2.43e-11	-5.89	3.62e-07	-4.27	9.32e-07	24	32.96
Mm.327798	Mus musculus	Transcribed locus	-6.59	2.56e-14	-7.58	1.84e-15	-8.47	4.79e-16	-5.35	6.89e-12	-4.71	3.32e-12	24	32.7
Mm.397442	Mus musculus	Transcribed locus, strongly similar to XP_001520637.1 PREDICTED: similar to tryptophan oxygenase, partial [Ornithorhynchus anatinus]	-4.95	4.97e-11	-13.87	4.77e-17	-8.01	3.17e-14	-2.76	7.72e-06	-3.07	1.56e-07	24	32.66
Mm.14064	Mat1a	Methionine adenosyltransferase I, alpha	-2.19	0.000656	-11.41	8.66e-14	-13.79	1.32e-14	-2.3	0.00136	-2.85	1.72e-05	24	32.54
Mm.337666	Mus musculus	Transcribed locus	-6.67	1.01e-19	-6.2	1.15e-19	-6.35	6.98e-20	-6.41	8.67e-19	-6.83	2.78e-20	24	32.46
Mm.8396	Cmah	Cytidine monophospho-N-acetylneuraminic acid hydroxylase	-3.97	2.22e-12	-7.33	6.86e-17	-5.57	3.65e-15	-7.71	1.36e-15	-7.48	7.05e-17	24	32.06
Mm.394687	Mus musculus	Transcribed locus	-4.68	8.75e-07	-10.78	1.16e-10	-8.29	1.1e-09	-4.46	1.27e-05	-3.31	5.43e-05	24	31.52
Mm.430736	Elovl5	ELOVL family member 5, elongation of long chain fatty acids (yeast)	-2.29	1.25e-10	-8.39	4.63e-22	-9.82	5.49e-23	-6.23	1.28e-18	-4.41	2.79e-17	24	31.14
Mm.184021	Ptprd	Protein tyrosine phosphatase, receptor type, D	-6.57	5.64e-14	-9.07	5.37e-16	-6.61	3.53e-14	-4.71	8.81e-11	-4.01	9.54e-11	24	30.97
Mm.26838	Akr1c14	Aldo-keto reductase family 1, member C14	-3.61	5.31e-06	-15.07	9.47e-13	-5.88	1.01e-08	-3.85	1.3e-05	-2.48	0.000573	24	30.89
Mm.3489	Saa4	Serum amyloid A 4	-3.24	2.15e-10	-6.27	8.44e-16	-7.19	1.3e-16	-7.32	2.9e-15	-6.77	3.92e-16	24	30.79
Mm.158320	Sdr9c7	4short chain dehydrogenase/reductase family 9C, member 7	-4.93	8.15e-18	-5.54	4e-19	-5.31	1.17e-18	-7.39	1.55e-19	-7.47	4.8e-21	24	30.64
Mm.346759	Nr0b2	Nuclear receptor subfamily 0, group B, member 2	-6.57	8.6e-17	-7.33	8.92e-18	-7.86	3.54e-18	-3.78	2.01e-11	-4.73	1.3e-14	24	30.27
Mm.26539	Cyp4f15	Cytochrome P450, family 4, subfamily f, polypeptide 15	-3.35	1.58e-10	-7.41	9.2e-17	-7.42	8.25e-17	-5.49	2.77e-13	-6.49	7.67e-16	24	30.16
Mm.210323	Acsl1	Acyl-CoA synthetase long-chain family member 1	-4.63	3.21e-16	-7.3	9.15e-20	-6.54	4.49e-19	-6.76	1.1e-17	-4.93	7.26e-17	24	30.16
Mm.34404	Sema4g	Sema domain, immunoglobulin domain (Ig), transmembrane domain (TM) and short cytoplasmic domain, (semaphorin) 4G	-5.13	1.9e-13	-9.46	1.52e-17	-7.75	2.79e-16	-3.92	2.29e-10	-3.73	3.39e-11	24	29.99
Mm.440035	Ppm1k	Protein phosphatase 1K (PP2C domain containing)	-4.59	8.39e-14	-7.37	4.8e-17	-7.46	3.01e-17	-5.55	5.39e-14	-4.95	1.54e-14	24	29.92
Mm.412365	Mus musculus	Transcribed locus	-6.04	1.64e-14	-6.88	1.6e-15	-6.26	7.23e-15	-6.45	1.3e-13	-4.24	4.38e-12	24	29.87
Mm.13694	Oat	Ornithine aminotransferase	-3.26	1.28e-06	-3.24	8.81e-07	-2.79	1.03e-05	-11.25	1.94e-12	-9.18	8.85e-13	24	29.72
Mm.335570	Mus musculus	Transcribed locus	-5.09	7.09e-15	-9.92	4.27e-19	-6.99	1.95e-17	-3.74	1.41e-11	-3.71	1.12e-12	24	29.45
Mm.10742	Cyp4a10	Cytochrome P450, family 4, subfamily a, polypeptide 10	-2.08	0.00181	-4.42	8.74e-09	-6.47	4.78e-11	-6.52	8.22e-10	-9.62	4.97e-13	24	29.11
Mm.37605	Akr1c20	Aldo-keto reductase family 1, member C20	-3.4	8.54e-12	-7.04	2.57e-17	-7.23	1.01e-17	-5.28	4.85e-14	-6.13	1.83e-16	24	29.08
Mm.275974	Dpys	Dihydropyrimidinase	-4.72	1.65e-12	-11.9	1.98e-18	-5.6	4.88e-14	-2.58	1.25e-06	-3.71	1.01e-10	24	28.51
Mm.1193	Enpep	Glutamyl aminopeptidase	-2.83	7e-07	-10.08	5e-15	-6.32	1.64e-12	-5.75	1.1e-10	-3.49	1.63e-08	24	28.47
Mm.241098	Gpr155	G protein-coupled receptor 155	-5.57	3.47e-12	-6.02	4.87e-13	-9.05	4.66e-15	-4.57	9.97e-10	-2.89	1.63e-07	24	28.1
Mm.341781	Slc10a1	Solute carrier family 10 (sodium/bile acid cotransporter family), member 1	-2.73	5.53e-07	-7.76	2.23e-14	-7.57	3.17e-14	-5.63	5.68e-11	-4.35	1.59e-10	24	28.04
Mm.314113	Elovl6	ELOVL family member 6, elongation of long chain fatty acids (yeast)	-5.67	1.18e-09	-7.99	1.76e-11	-4.4	2.96e-08	-6.13	4.12e-09	-3.42	1.09e-06	24	27.61
Mm.3135	Igfals	Insulin-like growth factor binding protein, acid labile subunit	-4.53	1.15e-16	-5.04	5.2e-18	-5	1.02e-17	-6.02	3.39e-17	-6.96	1.68e-19	24	27.55
Mm.221239	Apob	Apolipoprotein B	-4.15	1.22e-07	-8.74	1.04e-11	-6.49	2.7e-10	-4.68	1.92e-07	-3.29	2.94e-06	24	27.35
Mm.451912	Srd5a1	Steroid 5 alpha-reductase 1	-3.84	1.9e-12	-6.48	8.71e-17	-6	2.27e-16	-5.26	4.97e-14	-5.72	6.15e-16	24	27.3
Mm.406687	Mus musculus	Transcribed locus	-6.33	1.21e-15	-5.88	1.08e-15	-5.27	6.02e-15	-4.94	4.27e-13	-4.75	5.21e-14	24	27.17
Mm.252941	Fyco1	FYVE and coiled-coil domain containing 1	-4.97	2.68e-10	-6.38	3.57e-12	-4.87	1.76e-10	-4.79	6.67e-09	-5.82	1.31e-11	24	26.83
Mm.268025	Lin7a	Lin-7 homolog A (C. elegans)	-3.96	2.2e-17	-5.25	4.62e-20	-4.79	2.25e-19	-5.88	2.05e-19	-6.56	1.09e-21	24	26.44
Mm.410111	Mus musculus	Transcribed locus, strongly similar to XP_003086252.1 PREDICTED: hypothetical protein LOC100504348 [Mus musculus]	-5.22	1.64e-13	-6.17	8.42e-15	-4.47	1.85e-12	-5.01	5.85e-12	-5.54	5.55e-14	24	26.41
Mm.337232	Mettl7b	Methyltransferase like 7B	-3.73	9.7e-12	-6.88	1.84e-16	-5.79	2.14e-15	-4.89	8.34e-13	-5.11	2.22e-14	24	26.4
Mm.441449	Cml5	Camello-like 5	-3.08	5.81e-08	-5.27	2.55e-12	-5.02	5.65e-12	-6.04	6.01e-12	-6.86	7.15e-14	24	26.27
Mm.407687	Mus musculus	Transcribed locus	-4.89	3.21e-10	-7.38	6.26e-13	-5.98	9.45e-12	-4.27	2.44e-08	-3.53	8.85e-08	24	26.05
Mm.220204	Osbpl8	Oxysterol binding protein-like 8	-4.72	9.8e-07	-6.9	1.32e-08	-5.93	8.96e-08	-5.55	2.03e-06	-2.91	0.000291	24	26.01
Mm.38330	Adck3	AarF domain containing kinase 3	-4.26	2.69e-15	-7.64	7.47e-20	-5.91	3.29e-18	-4.39	1.89e-14	-3.71	2.57e-14	24	25.91
Mm.281738	Pecr	Peroxisomal trans-2-enoyl-CoA reductase	-3.15	2.32e-15	-6.87	4.1e-23	-5.7	6.68e-22	-5.09	1.95e-19	-4.97	9.7e-21	24	25.78
Mm.33401	Mgam	Maltase-glucoamylase	-7.13	6.1e-13	-7.54	2.76e-13	-4.17	1.19e-09	-4.13	3.03e-08	-2.81	1.02e-06	24	25.78
Mm.261842	4931406C07Rik	RIKEN cDNA 4931406C07 gene	-3.17	2.53e-14	-7.67	2.85e-21	-6.11	6.45e-20	-4.69	1.82e-16	-3.78	4.44e-16	24	25.42
Mm.293063	Fam82a1	Family with sequence similarity 82, member A1	-2.71	3.04e-08	-8.25	6.01e-16	-5.87	5e-14	-4.38	1.06e-10	-4.18	6.18e-12	24	25.39
Mm.255026	Acss2	Acyl-CoA synthetase short-chain family member 2	-2.93	4.44e-14	-7.28	4.27e-22	-6.78	1.22e-21	-4.67	2.21e-17	-3.71	1.15e-16	24	25.37
Mm.37907	Lrit1	Leucine-rich repeat, immunoglobulin-like and transmembrane domains 1	-5.16	4.79e-15	-5.28	1.64e-15	-4.64	1.82e-14	-4.68	2.77e-13	-5.53	6.53e-16	24	25.29
Mm.28100	Ehhadh	Enoyl-Coenzyme A, hydratase/3-hydroxyacyl Coenzyme A dehydrogenase	-2.65	6.31e-07	-6.91	4.35e-14	-6.11	3.5e-13	-4.54	5.39e-10	-4.83	1.12e-11	24	25.04
Mm.6609	Serpind1	Serine (or cysteine) peptidase inhibitor, clade D, member 1	-3.21	3.05e-10	-8.43	4.42e-17	-8.29	4.54e-17	-2.49	6.09e-07	-2.27	5.97e-07	24	24.69
Mm.3636	Dbt	Dihydrolipoamide branched chain transacylase E2	-3.62	2.38e-10	-6.32	3.47e-14	-6.41	3.4e-14	-4.55	9.07e-11	-3.6	2.14e-10	24	24.5
Mm.295397	Depdc6	DEP domain containing 6	-8.25	6.4e-11	-6.3	5.51e-10	-4.61	2.39e-08	-2.85	0.00012	-2.34	0.00041	24	24.35
Mm.30767	Zfp946	Zinc finger protein 946	-2.95	4.54e-05	-5.64	5.57e-09	-5.13	2.36e-08	-6.39	2.1e-08	-4.23	2.71e-07	24	24.34
Mm.119546	9630013D21Rik	RIKEN cDNA 9630013D21 gene	-2.35	2.18e-08	-5.03	4.82e-16	-6.03	3.87e-17	-5.3	3.89e-15	-5.12	4.91e-16	24	23.83
Mm.142581	Cyp2c55	Cytochrome P450, family 2, subfamily c, polypeptide 55	-2.21	5.63e-06	-4.74	1.11e-12	-4.28	5.91e-12	-6.62	1.9e-13	-5.97	4.26e-14	24	23.82
Mm.27335	Bbox1	Butyrobetaine (gamma), 2-oxoglutarate dioxygenase 1 (gamma-butyrobetaine hydroxylase)	-3.46	1.14e-11	-8.58	2.57e-18	-5.93	4.79e-16	-2.83	1.13e-08	-2.98	2.43e-10	24	23.78
Mm.341423	Dock4	Dedicator of cytokinesis 4	-5.68	9.51e-08	-7.78	5.16e-09	-4.56	1.33e-06	-2.85	0.000949	-2.74	0.000359	24	23.61
Mm.63514	Abcc6	ATP-binding cassette, sub-family C (CFTR/MRP), member 6	-2.76	2.99e-10	-5.73	8.48e-17	-6.31	1.95e-17	-3.77	6.25e-12	-5.04	1e-15	24	23.61
Mm.34208	Dhdh	Dihydrodiol dehydrogenase (dimeric)	-3.33	1.44e-06	-4.66	9.86e-09	-6.05	2.89e-10	-5.33	2.04e-08	-3.88	2e-07	24	23.25
Mm.157442	Hgd	Homogentisate 1, 2-dioxygenase	-2.59	8.39e-14	-5.17	5.55e-21	-5.77	6.81e-22	-4.36	4.64e-18	-5.29	3.76e-21	24	23.18
Mm.11249	Slco2b1	Solute carrier organic anion transporter family, member 2b1	-3.23	4.92e-13	-5.13	2.68e-17	-6.97	2.01e-19	-4.49	8.24e-15	-3.31	2.08e-13	24	23.13
Mm.34213	Mlxipl	MLX interacting protein-like	-3.52	6.1e-14	-5.18	2.42e-17	-5.59	9.51e-18	-3.73	2.52e-13	-5.02	4.78e-17	24	23.04
Mm.2787	Amacr	Alpha-methylacyl-CoA racemase	-2.95	2.12e-14	-6.01	4.69e-21	-6.16	3.95e-21	-4.27	8.01e-17	-3.44	3.52e-16	24	22.83
Mm.222063	Hibch	3-hydroxyisobutyryl-Coenzyme A hydrolase	-2.58	3.84e-06	-5.94	4.99e-12	-6.54	2.26e-12	-4.21	1.79e-08	-3.56	1.63e-08	24	22.83
Mm.24742	Pank1	Pantothenate kinase 1	-3.5	4.43e-13	-7.78	3.11e-19	-6.41	3.78e-18	-2.76	9.97e-10	-2.32	7.35e-09	24	22.77
Mm.331583	Aldh1b1	Aldehyde dehydrogenase 1 family, member B1	-3.67	2.86e-09	-6.08	8.95e-13	-5.4	4.23e-12	-3.52	5.53e-08	-4.08	4.66e-10	24	22.75
Mm.422636	Mreg	Melanoregulin	-2.56	9.83e-07	-5.4	1.72e-12	-6.24	2.52e-13	-3.94	3.01e-09	-4.44	4.15e-11	24	22.58
Mm.26722	Ndrg2	N-myc downstream regulated gene 2	-2.05	0.000257	-5.75	6.37e-12	-6.29	1.32e-12	-3.81	7.16e-08	-4.58	2.33e-10	24	22.48
Mm.52526	Ttc39c	Tetratricopeptide repeat domain 39C	-3.36	1.6e-18	-5.05	1.56e-22	-4.62	8.35e-22	-4.5	6.45e-20	-4.85	6.47e-22	24	22.38
Mm.478266	Pcmtd1	protein-L-isoaspartate (D-aspartate) O-methyltransferase domain containing 1	-2.69	4.48e-06	-5.44	5.46e-11	-5.61	4.31e-11	-4.78	6.5e-09	-3.77	1.71e-08	24	22.29
Mm.55513	AI317395	Expressed sequence AI317395	-2.01	2.13e-08	-6.24	2.04e-19	-6.13	2.76e-19	-4	1.63e-14	-3.88	1.06e-15	24	22.26
Mm.259334	Agphd1	Aminoglycoside phosphotransferase domain containing 1	-4.88	4.2e-18	-5.97	8.82e-20	-5.09	1.1e-18	-3.36	6.29e-14	-2.74	1.09e-12	24	22.04
Mm.22702	Slc23a1	Solute carrier family 23 (nucleobase transporters), member 1	-2.53	6.26e-10	-3.22	9.97e-13	-4.58	1.14e-15	-6.37	1.79e-16	-5.17	1.26e-16	24	21.87
Mm.271745	Nrp1	Neuropilin 1	-5.24	7.32e-18	-5.33	2.95e-18	-4.74	2.04e-17	-2.88	1.03e-11	-3.63	2.35e-15	24	21.82
Mm.200907	Slc25a15	Solute carrier family 25 (mitochondrial carrier ornithine transporter), member 15	-2.02	2.61e-10	-5.96	8.88e-22	-5.54	2.69e-21	-4.63	1.69e-18	-3.61	1.6e-17	24	21.76
Mm.103205	Bmp2	Bone morphogenetic protein 2	-3.52	2.66e-10	-4.06	9.54e-12	-3.9	2.12e-11	-3.83	5.43e-10	-6.41	1.48e-14	24	21.72
Mm.479576	Hsd3b7	Hydroxy-delta-5-steroid dehydrogenase, 3 beta- and steroid delta-isomerase 7	-2.63	2.62e-14	-4.47	8.81e-20	-5.6	2.44e-21	-4.53	2.66e-18	-4.35	1.42e-19	24	21.58
Mm.388973	Slc16a2	Solute carrier family 16 (monocarboxylic acid transporters), member 2	-3.34	1.76e-14	-5.91	7.42e-19	-5.06	2.89e-18	-3.07	1.61e-12	-3.99	2.78e-16	24	21.37
Mm.19937	Ggcx	Gamma-glutamyl carboxylase	-4.12	6.74e-12	-7.33	1.15e-15	-4.93	1.81e-13	-2.66	3.03e-07	-2.31	5.52e-07	24	21.35
Mm.460947	Mus musculus	Transcribed locus	-2.62	0.025	-5.39	0.000163	-5.23	0.000186	-4.9	0.00153	-3.19	0.00643	24	21.33
Mm.90181	Aldh8a1	Aldehyde dehydrogenase 8 family, member A1	-5.03	1.14e-13	-4.88	1.02e-13	-5.22	3.54e-14	-3.46	1.23e-09	-2.71	1.36e-08	24	21.3
Mm.41409	Tmem25	Transmembrane protein 25	-5.8	7.78e-19	-4.9	6.67e-18	-4.47	3.24e-17	-3.23	6.83e-13	-2.87	8.61e-13	24	21.27
Mm.384779	Mus musculus	Transcribed locus	-4.02	4.96e-14	-3.95	2.97e-14	-3.82	6.26e-14	-4.31	1.41e-13	-5.06	4.04e-16	24	21.16
Mm.253922	Sec14l2	SEC14-like 2 (S. cerevisiae)	-3.7	8.41e-13	-5.45	2.76e-16	-5.24	5.02e-16	-3.39	5.66e-11	-3.22	1.23e-11	24	21
Mm.63645	1300002K09Rik	RIKEN cDNA 1300002K09 gene	-3.21	9.74e-14	-4.23	1.65e-16	-5.2	5.72e-18	-4.19	8.01e-15	-4.13	3.24e-16	24	20.96
Mm.241656	Maob	Monoamine oxidase B	-3.14	3.31e-10	-7.09	3.03e-16	-4.65	1.57e-13	-3.12	4.78e-09	-2.89	1.73e-09	24	20.89
Mm.154782	Nat8	N-acetyltransferase 8 (GCN5-related, putative)	-2.68	1.84e-09	-3.52	1.6e-12	-3.55	1.6e-12	-5.24	1.96e-14	-5.72	6.21e-16	24	20.71
Mm.432526	Abhd15	Abhydrolase domain containing 15	-5.23	2.2e-16	-4.59	6.91e-16	-4.39	1.81e-15	-3.87	6.93e-13	-2.43	1.75e-09	24	20.51
Mm.293233	Acat1	Acetyl-Coenzyme A acetyltransferase 1	-4.37	6.44e-17	-5.86	1.98e-19	-5.02	3.19e-18	-2.98	3.28e-12	-2.19	7.16e-10	24	20.42
Mm.33403	Entpd8	Ectonucleoside triphosphate diphosphohydrolase 8	-2.81	7.65e-12	-4.52	1.39e-16	-4.69	7.65e-17	-3.89	7.66e-14	-4.39	3.92e-16	24	20.3
Mm.87238	2610029I01Rik	RIKEN cDNA 2610029I01 gene	-3.24	6.5e-10	-5.15	2.02e-13	-5.75	9.18e-14	-3.34	5.2e-09	-2.72	1.86e-08	24	20.2
Mm.208991	Ireb2	Iron responsive element binding protein 2	-2.42	2.66e-05	-4.53	1.08e-09	-4.83	5.91e-10	-4.56	1.33e-08	-3.81	1.66e-08	24	20.15
Mm.32700	Sc5d	Sterol-C5-desaturase (fungal ERG3, delta-5-desaturase) homolog (S. cerevisae)	-2.37	4.76e-10	-4.48	1.14e-16	-5.48	6.81e-18	-3.9	1.05e-13	-3.81	7.84e-15	24	20.04
Mm.37213	Ptprb	Protein tyrosine phosphatase, receptor type, B	-3.77	2.36e-17	-3.87	7.24e-18	-3.84	8.08e-18	-4.32	2.08e-17	-4.21	1.55e-18	24	20.01
Mm.35796	Evi5	Ecotropic viral integration site 5	-2.81	7.06e-05	-6.56	1.48e-09	-5.45	1.39e-08	-3.04	0.000136	-2.03	0.00471	24	19.89
Mm.290614	Cpn2	Carboxypeptidase N, polypeptide 2	-6.63	1.65e-13	-4.87	9.77e-12	-4.1	1.63e-10	-2.11	0.000247	-2.03	0.000114	24	19.74
Mm.289590	Abcg5	ATP-binding cassette, sub-family G (WHITE), member 5	-3.01	1.15e-09	-3.41	6.34e-11	-4.27	1.14e-12	-2.87	3.5e-08	-6.05	3.5e-15	24	19.61
Mm.227117	Slc30a10	Solute carrier family 30, member 10	-3.43	3.05e-15	-4.01	4.83e-17	-2.98	4.8e-14	-6.14	1.08e-18	-2.93	8.52e-14	24	19.49
Mm.245297	Cyp4v3	Cytochrome P450, family 4, subfamily v, polypeptide 3	-2.05	2.7e-06	-5.78	1.32e-15	-4.55	4.94e-14	-3.61	9.84e-11	-3.46	1.29e-11	24	19.45
Mm.478056			-3.47	5.59e-14	-5.45	5.58e-18	-4.38	2.77e-16	-2.9	4.43e-11	-3.21	1.67e-13	24	19.41
Mm.389162	Rnf152	Ring finger protein 152	-2.99	1.5e-08	-4.55	6.38e-12	-3.82	1.12e-10	-3.96	1.42e-09	-4.02	5.8e-11	24	19.34
Mm.25612	Tfpi2	Tissue factor pathway inhibitor 2	-2.66	5.74e-10	-5.22	7.98e-16	-3.54	7.45e-13	-4.46	2.69e-13	-3.41	1.91e-12	24	19.29
Mm.10516	Prlr	Prolactin receptor	-3.25	1.21e-15	-3.43	1.01e-16	-3.53	4.54e-17	-4.63	5.13e-18	-4.4	6.06e-19	24	19.24
Mm.1151	Dpp4	Dipeptidylpeptidase 4	-2.86	2.75e-12	-3.81	2.65e-15	-4	1.06e-15	-4.64	1.92e-15	-3.79	3.64e-15	24	19.1
Mm.23352	Suox	Sulfite oxidase	-3.64	7.3e-14	-4.51	3.77e-16	-3.76	1.43e-14	-3.61	1.19e-12	-3.5	9.44e-14	24	19.02
Mm.3986	Ghr	Growth hormone receptor	-2.15	1.03e-10	-3.86	2.07e-17	-4.21	3.78e-18	-4.54	3.13e-17	-4.26	2.75e-18	24	19.02
Mm.103362	L2hgdh	L-2-hydroxyglutarate dehydrogenase	-4.08	4.49e-11	-3.77	8.94e-11	-4	3.45e-11	-3.72	1.5e-09	-3.34	9.06e-10	24	18.91
Mm.207360	Gas2	Growth arrest specific 2	-2.45	2.75e-05	-5.39	1.16e-10	-3.92	9.81e-09	-3.54	4.44e-07	-3.56	3.92e-08	24	18.86
Mm.30724	Colec11	Collectin sub-family member 11	-4.42	2.27e-13	-4	8.08e-13	-2.74	3.18e-09	-4.22	5.09e-12	-3.45	2.85e-11	24	18.83
Mm.14313	Tek	Endothelial-specific receptor tyrosine kinase	-2.44	5.14e-08	-3.28	4.79e-11	-3.75	6.37e-12	-3.99	5.41e-11	-5.33	1.39e-14	24	18.79
Mm.27217	Kmo	Kynurenine 3-monooxygenase (kynurenine 3-hydroxylase)	-2.17	1.66e-11	-4.93	3.05e-20	-6.34	4.71e-22	-2.83	2.64e-13	-2.47	4.06e-13	24	18.74
Mm.2594	Inhbc	Inhibin beta-C	-3.61	2.09e-12	-4.88	6.59e-15	-4.08	1.16e-13	-2.77	7.51e-09	-3.36	9.79e-12	24	18.7
Mm.458387	Cyp2j9	Cytochrome P450, family 2, subfamily j, polypeptide 9	-3.82	5.24e-12	-4.14	8.34e-13	-3.52	2.07e-11	-3.78	6.59e-11	-3.41	3.97e-11	24	18.67
Mm.137134	Tiam2	T-cell lymphoma invasion and metastasis 2	-3.47	6.53e-13	-3.7	7.49e-14	-3.98	1.9e-14	-3.2	3.6e-11	-3.92	3.17e-14	24	18.27
Mm.439846	Apon	Apolipoprotein N	-4.47	2.09e-12	-4.61	6.47e-13	-4.16	4.01e-12	-2.83	9.12e-08	-2.16	3.23e-06	24	18.23
Mm.36507	Nudt12	Nudix (nucleoside diphosphate linked moiety X)-type motif 12	-3.46	3.26e-07	-4.28	7.94e-09	-4.5	4.69e-09	-3.9	5.99e-07	-2.05	0.00105	24	18.19
Mm.23811	Btg1	B-cell translocation gene 1, anti-proliferative	-3.5	1.53e-10	-3.6	9.29e-11	-4.21	7.38e-12	-3.25	8.39e-09	-3.48	1.39e-10	24	18.04
Mm.421195			-2.42	9.77e-06	-4.53	1.7e-10	-3.73	3.53e-09	-4.33	6.02e-09	-3.03	1.61e-07	24	18.04
Mm.429594	Mus musculus	Transcribed locus	-2.88	1e-05	-4.3	2.54e-08	-4.19	3.89e-08	-3.98	8.82e-07	-2.67	2.79e-05	24	18.02
Mm.1805	F8	Coagulation factor VIII	-3.65	8.22e-12	-3.51	9.94e-12	-3.29	4.04e-11	-3.65	8.65e-11	-3.91	1.84e-12	24	18.01
Mm.475421	Mus musculus	Transcribed locus	-2.75	1.02e-11	-5.4	1.57e-17	-4.3	8.73e-16	-3.27	3.73e-12	-2.29	1.26e-09	24	18.01
Mm.57174	Pstpip2	Proline-serine-threonine phosphatase-interacting protein 2	-3.13	1.41e-17	-3.82	8.44e-20	-3.92	3.53e-20	-3.95	1.08e-18	-3.16	7.4e-18	24	17.98
Mm.474971	Mus musculus	Transcribed locus	-2.19	0.0121	-4.77	1.54e-06	-4.12	9.31e-06	-3.76	9.3e-05	-2.92	0.000348	24	17.76
Mm.396686	Mus musculus	Transcribed locus	-2.18	0.00608	-4.46	1.54e-06	-3.53	9.68e-05	-3.26	0.000354	-4.32	2.12e-06	24	17.75
Mm.23844	Pm20d1	Peptidase M20 domain containing 1	-2.13	3.49e-06	-5.34	4.18e-14	-4.57	4.24e-13	-3.2	4.68e-09	-2.4	2e-07	24	17.64
Mm.281844	Ugt2b34	UDP glucuronosyltransferase 2 family, polypeptide B34	-2.7	2.06e-09	-3.61	3.2e-12	-4.01	4.48e-13	-3.69	5.12e-11	-3.61	4.08e-12	24	17.62
Mm.271160	Upf3b	UPF3 regulator of nonsense transcripts homolog B (yeast)	-2.56	1.33e-05	-4.52	2.23e-09	-4.14	7.35e-09	-3.19	2.93e-06	-3.09	6.42e-07	24	17.5
Mm.440571	Slc26a1	Solute carrier family 26 (sulfate transporter), member 1	-5.51	6.67e-15	-2.97	2.22e-10	-3.15	6.61e-11	-3.1	2.29e-09	-2.73	2.1e-09	24	17.46
Mm.203916	Papss2	3'-phosphoadenosine 5'-phosphosulfate synthase 2	-2.63	7.61e-12	-4.11	3.95e-16	-4.91	4.65e-17	-2.84	1.62e-11	-2.89	6.22e-13	24	17.38
Mm.27907	Dpyd	Dihydropyrimidine dehydrogenase	-2.07	4.56e-06	-4.55	2.48e-13	-3.54	3.15e-11	-3.3	1.8e-09	-3.91	5.05e-12	24	17.37
Mm.334199	Acsm3	Acyl-CoA synthetase medium-chain family member 3	-3.81	3.57e-12	-4.95	1.92e-14	-3.88	1.33e-12	-2.56	1.2e-07	-2.03	3.08e-06	24	17.23
Mm.412533	Mus musculus	Transcribed locus	-3.96	2.78e-08	-3.37	3.61e-07	-2.92	3.07e-06	-3.68	6.92e-07	-3.26	6.3e-07	24	17.19
Mm.244226	1110020G09Rik	RIKEN cDNA 1110020G09 gene	-2.89	9.12e-09	-4.27	4.45e-12	-3.69	5.77e-11	-3.15	1.86e-08	-3.13	1.58e-09	24	17.13
Mm.5731	Gstt3	Glutathione S-transferase, theta 3	-3.81	1.21e-10	-3.94	3.91e-11	-3.26	1.21e-09	-2.91	1.21e-07	-3.21	2.05e-09	24	17.13
Mm.389247	Neb	Nebulin	-3.38	2.15e-14	-3.35	1.13e-14	-3.4	7.63e-15	-3.33	1.59e-13	-3.66	2.12e-15	24	17.12
Mm.252862	Ddo	D-aspartate oxidase	-3.42	1.4e-09	-4.03	6.82e-11	-3.11	7.58e-09	-3.59	9.77e-09	-2.96	2.29e-08	24	17.11
Mm.334274	Acadsb	Acyl-Coenzyme A dehydrogenase, short/branched chain	-2.22	3.47e-09	-3.81	1.24e-14	-3.9	5.7e-15	-3.62	3.51e-13	-3.52	3.94e-14	24	17.07
Mm.87114	Sec16b	SEC16 homolog B (S. cerevisiae)	-5.32	2.6e-15	-3.83	7.37e-13	-3.45	6.58e-12	-2.2	1.67e-06	-2.21	1.62e-07	24	17.01
Mm.39054	Abcc2	ATP-binding cassette, sub-family C (CFTR/MRP), member 2	-3.69	1.38e-12	-3.69	2.01e-12	-4.26	1.53e-13	-2.3	6.64e-07	-3.06	7.57e-11	24	17
Mm.324550	Lonp2	Lon peptidase 2, peroxisomal	-2.69	1.15e-13	-3.81	1.38e-17	-3.91	7.18e-18	-3.47	2.62e-15	-3.02	2.42e-15	24	16.9
Mm.215259	1700061E17Rik	RIKEN cDNA 1700061E17 gene	-3.1	1.92e-07	-4.21	2.32e-10	-3.79	1.51e-09	-2.92	1.8e-06	-2.85	3.89e-07	24	16.87
Mm.123013	Oit3	Oncoprotein induced transcript 3	-3	3.35e-08	-3.06	1.68e-08	-3.46	1.77e-09	-3.37	3.03e-08	-3.95	3.84e-10	24	16.84
Mm.12616	Dnajc3	DnaJ (Hsp40) homolog, subfamily C, member 3	-2.59	1.92e-08	-4.52	3.56e-13	-4.34	7.32e-13	-3.21	2.83e-09	-2.16	1.3e-06	24	16.82
Mm.119320	Car8	Carbonic anhydrase 8	-2.86	7.42e-15	-4.62	1.15e-19	-4.22	6.77e-19	-2.47	5.83e-12	-2.61	6.13e-14	24	16.78
Mm.356689	Acox1	Acyl-Coenzyme A oxidase 1, palmitoyl	-2.58	1.12e-12	-4.05	1.12e-17	-4.15	7.56e-18	-3.01	4.47e-13	-2.98	2.04e-14	24	16.77
Mm.380993	Plcxd2	Phosphatidylinositol-specific phospholipase C, X domain containing 2	-2.32	2.4e-06	-4.49	1.26e-11	-3.61	4.43e-10	-2.88	2.36e-07	-3.42	1.43e-09	24	16.72
Mm.14455	Tgfbi	Transforming growth factor, beta induced	-3.74	8.96e-17	-3.23	9.98e-16	-3.27	7.06e-16	-3.63	1.92e-15	-2.78	6.71e-14	24	16.65
Mm.313876	Itih5	Inter-alpha (globulin) inhibitor H5	-3.17	4.05e-07	-4.81	9.37e-10	-3.62	4.8e-08	-2.1	0.0011	-2.91	1.21e-06	24	16.61
Mm.21853	Pxmp2	Peroxisomal membrane protein 2	-2.02	1.14e-08	-5.19	2.79e-18	-4.85	6.32e-18	-2.24	3.78e-09	-2.3	2.19e-10	24	16.6
Mm.25195	9530008L14Rik	RIKEN cDNA 9530008L14 gene	-2.74	1.22e-11	-2.34	3.31e-10	-2.51	4.78e-11	-3.47	9.6e-13	-5.49	6.02e-18	24	16.55
Mm.364956	Shmt1	Serine hydroxymethyltransferase 1 (soluble)	-4.01	3.53e-15	-3.87	4.24e-15	-3.35	7.35e-14	-2.33	9.56e-09	-2.97	1.89e-12	24	16.53
Mm.244118	Ctage5	CTAGE family, member 5	-2.11	1.13e-05	-3.39	6.71e-10	-4.78	2.43e-12	-3.7	2.4e-09	-2.48	4.57e-07	24	16.46
Mm.392894	Mus musculus	Transcribed locus	-2.89	3.41e-10	-3.73	1.75e-12	-3.3	1.53e-11	-3.39	1.65e-10	-3.11	6.44e-11	24	16.42
Mm.1894	Cd1d1	CD1d1 antigen	-2.07	8.15e-07	-5.59	5.3e-16	-3.05	4.34e-11	-3.23	2.31e-10	-2.33	2.69e-08	24	16.27
Mm.476983			-3.98	7.41e-11	-2.94	8.7e-09	-3.19	3.03e-09	-3.51	6.79e-09	-2.58	1.81e-07	24	16.2
Mm.30088	Clpx	Caseinolytic peptidase X (E.coli)	-2.95	4.74e-10	-3.36	1.81e-11	-4.07	4.3e-13	-3.28	1.09e-09	-2.49	1.27e-08	24	16.15
Mm.29975	Gatm	Glycine amidinotransferase (L-arginine:glycine amidinotransferase)	-3.4	1.16e-14	-3.12	3.6e-14	-3.37	8.35e-15	-3.06	1.58e-12	-3.08	6.43e-14	24	16.03
Mm.402642	Mus musculus	Transcribed locus	-2.73	1.26e-08	-3.13	5.84e-10	-3.33	1.94e-10	-3.22	4.97e-09	-3.6	4.61e-11	24	16.01
Mm.976	Fmo1	Flavin containing monooxygenase 1	-3.53	4.92e-13	-4.61	1.39e-15	-2.92	2e-11	-2.08	1.72e-06	-2.75	1.48e-10	24	15.89
Mm.208955	BC031353	CDNA sequence BC031353	-2.85	5.39e-12	-2.73	1.11e-11	-2.53	8.02e-11	-3.89	9.26e-14	-3.88	4.21e-15	24	15.88
Mm.27054	AI464131	Expressed sequence AI464131	-4.66	1.04e-14	-3.52	1.07e-12	-2.86	9.06e-11	-2.57	1.41e-08	-2.14	1.25e-07	24	15.75
Mm.418136	Mus musculus	Transcribed locus, strongly similar to NP_033820.2 CD5 antigen-like precursor [Mus musculus]	-3.2	7.15e-08	-3.36	3.92e-08	-3.58	1.03e-08	-3.22	1.05e-06	-2.35	3.05e-05	24	15.71
Mm.60499	Pms1	Postmeiotic segregation increased 1 (S. cerevisiae)	-2.33	5.28e-08	-3.08	5.27e-11	-3.6	2.09e-12	-3.57	5.15e-11	-3.12	5.77e-11	24	15.7
Mm.395995	Mus musculus	Transcribed locus	-2.95	3.01e-06	-3.21	5.52e-07	-3.59	1.26e-07	-2.81	6.23e-05	-3.12	1.2e-06	24	15.68
Mm.28930	Echdc1	Enoyl Coenzyme A hydratase domain containing 1	-2.3	6.72e-09	-3.96	1.7e-14	-3.95	2.03e-14	-3.27	2.72e-11	-2.13	5.12e-08	24	15.61
Mm.341520	Adap2	ArfGAP with dual PH domains 2	-2.9	2.9e-08	-2.71	7.16e-08	-3.29	2.68e-09	-3.08	9e-08	-3.62	3.69e-10	24	15.6
Mm.329462	BC023105	CDNA sequence BC023105	-2.69	2.15e-06	-3.37	2.75e-08	-2.97	5.49e-07	-3.23	6.18e-07	-3.33	8.76e-08	24	15.59
Mm.23876	Pcca	Propionyl-Coenzyme A carboxylase, alpha polypeptide	-2.77	1.16e-14	-3.12	2.58e-16	-3.34	7.82e-17	-3.52	4.34e-16	-2.79	6.73e-15	24	15.54
Mm.3077	Nr1i3	Nuclear receptor subfamily 1, group I, member 3	-2.94	3.8e-10	-3.22	2.88e-11	-3.99	4.28e-13	-2.36	5.7e-07	-3	2.45e-10	24	15.51
Mm.331573	Reck	Reversion-inducing-cysteine-rich protein with kazal motifs	-3.73	1.24e-14	-2.95	9.83e-13	-3.07	4.77e-13	-2.88	3.62e-11	-2.86	2.45e-12	24	15.49
Mm.264036	Nqo2	NAD(P)H dehydrogenase, quinone 2	-3.4	1.62e-14	-3.69	2.98e-15	-3.6	3.4e-15	-2.7	3.98e-11	-2.07	3.49e-09	24	15.46
Mm.296560	Slc38a3	Solute carrier family 38, member 3	-2.17	7.42e-11	-3.83	1.14e-17	-4.49	5.16e-19	-2.43	3.73e-11	-2.44	1.93e-12	24	15.36
Mm.413677	Mus musculus	Transcribed locus	-4.77	3.56e-15	-3.31	4.91e-13	-2.98	7.27e-12	-2.15	2.57e-07	-2.07	5.35e-08	24	15.28
Mm.399042	Abcd3	ATP-binding cassette, sub-family D (ALD), member 3	-2.79	7.39e-14	-3.49	1.83e-16	-3.12	2.93e-15	-3.08	7.02e-14	-2.79	3.94e-14	24	15.27
Mm.439660	BC026782	CDNA sequence BC026782	-2.65	2.44e-07	-3.23	3.74e-09	-2.63	2.2e-07	-3.76	4.81e-09	-2.93	3.32e-08	24	15.2
Mm.458583	Slco1a4	solute carrier organic anion transporter family, member 1a4	-2.29	7.32e-06	-3.32	3.13e-09	-2.92	4.01e-08	-2.42	1.5e-05	-4.25	7.36e-11	24	15.2
Mm.23214	D630039A03Rik	RIKEN cDNA D630039A03 gene	-2.57	2.05e-09	-3.38	4.2e-12	-3.43	3.09e-12	-2.71	5e-09	-3.1	3.18e-11	24	15.19
Mm.317947	Nfib	Nuclear factor I/B	-3.83	1.29e-08	-3.79	1.04e-08	-2.93	6.42e-07	-2.62	2.48e-05	-2	0.000362	24	15.17
Mm.34431	2610528J11Rik	RIKEN cDNA 2610528J11 gene	-3.46	4.12e-12	-3.18	1.59e-11	-3.46	3.22e-12	-2.78	5.76e-09	-2.28	5.96e-08	24	15.16
Mm.52592	4930528F23Rik	RIKEN cDNA 4930528F23 gene	-2.78	6.46e-08	-3.27	1.29e-09	-3.44	7e-10	-2.83	4.22e-07	-2.81	3.35e-08	24	15.13
Mm.443352	Mus musculus	Transcribed locus	-3.14	1.52e-07	-3.28	5.46e-08	-3.19	8.32e-08	-2.98	2.6e-06	-2.53	5.79e-06	24	15.12
Mm.439216	Mus musculus	Transcribed locus	-3.27	5.22e-09	-2.94	3.11e-08	-3.62	7.05e-10	-2.76	1.31e-06	-2.49	9.48e-07	24	15.08
Mm.440820	Mus musculus	Transcribed locus	-3.01	5.82e-09	-3.24	8.96e-10	-3.06	3.51e-09	-2.93	7.9e-08	-2.84	1.69e-08	24	15.08
Mm.248876	Zfp326	Zinc finger protein 326	-2.18	0.00163	-4.58	1.1e-07	-3.04	1.78e-05	-3.13	0.00011	-2.14	0.00162	24	15.07
Mm.153218	Slc46a3	Solute carrier family 46, member 3	-3.02	1.41e-12	-3.75	5.92e-15	-3.24	1.91e-13	-2.33	1.56e-08	-2.69	2.49e-11	24	15.03
Mm.23720	Slc25a23	Solute carrier family 25 (mitochondrial carrier; phosphate carrier), member 23	-3.61	1.83e-12	-3.84	3.29e-13	-2.92	9.37e-11	-2.5	4.57e-08	-2.13	2.66e-07	24	15
Mm.31626	Fam55b	Family with sequence similarity 55, member B	-2.84	4.58e-08	-2.56	2.02e-07	-3.03	6.93e-09	-3.43	5.79e-09	-3.1	4.85e-09	24	14.96
Mm.442441	Reps2	RALBP1 associated Eps domain containing protein 2	-2.51	2.54e-06	-3.98	8.17e-10	-3.12	2.77e-08	-3.12	7.04e-07	-2.22	2.63e-05	24	14.95
Mm.278467	Sardh	Sarcosine dehydrogenase	-2.03	2.46e-07	-3.68	4.78e-14	-3.75	3.13e-14	-2.57	3.44e-09	-2.89	1.81e-11	24	14.92
Mm.335669	Uroc1	Urocanase domain containing 1	-2.2	8.32e-09	-3.9	6.13e-15	-3.16	6.46e-13	-2.83	1.61e-10	-2.7	3.26e-11	24	14.79
Mm.386833	Nlrp6	NLR family, pyrin domain containing 6	-2.42	6.1e-09	-3.11	7.13e-12	-3.16	5.54e-12	-2.92	3.71e-10	-3.18	5.61e-12	24	14.79
Mm.28858	Cmtm6	CKLF-like MARVEL transmembrane domain containing 6	-3.48	9.38e-16	-3.64	2.87e-16	-3.07	6.71e-15	-2.36	1.56e-10	-2.23	5.07e-11	24	14.78
Mm.244931	Zhx1	Zinc fingers and homeoboxes 1	-2.56	6.6e-07	-3.22	5.22e-09	-3.21	4.89e-09	-3.2	1.41e-07	-2.45	1.11e-06	24	14.64
Mm.29584	Mthfd1	Methylenetetrahydrofolate dehydrogenase (NADP+ dependent), methenyltetrahydrofolate cyclohydrolase, formyltetrahydrofolate synthase	-3.6	1.07e-17	-3.51	9.89e-18	-3.27	5.13e-17	-2.06	5.23e-10	-2.16	5.91e-12	24	14.6
Mm.389031	Necab1	N-terminal EF-hand calcium binding protein 1	-2.22	9.96e-08	-3.67	3.4e-13	-3.54	7.34e-13	-2.82	1.45e-09	-2.22	7.49e-08	24	14.47
Mm.26787	Aox1	Aldehyde oxidase 1	-2.95	4.29e-13	-4.49	5.49e-17	-2.33	1.18e-10	-2.09	4.76e-08	-2.58	8.91e-12	24	14.44
Mm.392079	Mus musculus	Transcribed locus	-3.02	2.49e-15	-3.25	1.39e-16	-2.39	6.47e-13	-2.78	1.92e-13	-2.89	3.48e-15	24	14.33
Mm.359393	Mus musculus	Isolate 1B4 immunoglobulin light chain variable region (Igk-V)	-3.28	1.77e-07	-2.81	2.13e-06	-2.67	4.88e-06	-2.54	0.000104	-2.99	9.61e-07	24	14.29
Mm.15295	Ephx2	Epoxide hydrolase 2, cytoplasmic	-2.01	3.39e-11	-3.5	1.48e-18	-2.77	4.88e-16	-2.62	7.02e-14	-3.31	1.46e-17	24	14.21
Mm.347964	Fahd1	Fumarylacetoacetate hydrolase domain containing 1	-3.27	4.72e-13	-2.71	1.88e-11	-3.05	1.68e-12	-2.79	1.77e-10	-2.33	1.24e-09	24	14.15
Mm.39300	Olig1	Oligodendrocyte transcription factor 1	-2.27	7.3e-09	-2.71	3.69e-11	-2.63	1.02e-10	-2.96	1.05e-10	-3.52	1.51e-13	24	14.09
Mm.303355	Onecut1	One cut domain, family member 1	-3.53	2.55e-05	-2.5	0.00102	-2.25	0.00347	-2.96	0.000632	-2.84	0.000253	24	14.08
Mm.3115	Clec4f	C-type lectin domain family 4, member f	-2.8	8.85e-11	-2.64	2.64e-10	-2.82	6.29e-11	-2.79	8.37e-10	-3.02	1.42e-11	24	14.07
Mm.41393	Tlcd2	TLC domain containing 2	-2.15	3.67e-09	-3.28	4.43e-14	-3.12	8.75e-14	-2.68	5.6e-11	-2.82	2.6e-12	24	14.05
Mm.479202			-2.34	3.31e-06	-3.58	2.64e-10	-3.16	2.37e-09	-2.81	3.32e-07	-2.14	8.23e-06	24	14.03
Mm.271854	Lrp1	Low density lipoprotein receptor-related protein 1	-3.4	3.18e-12	-3.03	2.57e-11	-2.97	4.31e-11	-2.44	4.59e-08	-2.19	7.47e-08	24	14.03
Mm.10812	Pde9a	Phosphodiesterase 9A	-2.85	6.7e-11	-3.47	5.38e-13	-3.09	7.8e-12	-2.04	2.01e-06	-2.51	1.45e-09	24	13.96
Mm.212812	Spns2	Spinster homolog 2 (Drosophila)	-3.26	4.63e-11	-2.42	2.14e-08	-2.56	5.74e-09	-3.16	8.95e-10	-2.55	6.85e-09	24	13.95
Mm.390149	Bco2	Beta-carotene oxygenase 2	-2.7	2.1e-12	-3.16	2.13e-14	-3.03	7.19e-14	-2.57	8.97e-11	-2.38	6.45e-11	24	13.84
Mm.332576	Mn1	Meningioma 1	-2.92	1.01e-09	-3.21	7.68e-11	-2.63	5.26e-09	-2.31	8.91e-07	-2.68	3.35e-09	24	13.75
Mm.133731	Slc35d2	Solute carrier family 35, member D2	-3.26	3.1e-13	-3.24	1.89e-13	-2.93	1.69e-12	-2.09	1.06e-07	-2.22	2.03e-09	24	13.74
Mm.450104	Mus musculus	Transcribed locus	-2.4	0.00545	-2.73	0.00128	-2.71	0.00156	-2.69	0.00521	-3.21	0.000344	24	13.74
Mm.30239	Slc39a8	Solute carrier family 39 (metal ion transporter), member 8	-2.05	2.83e-10	-2.51	4.76e-13	-3.11	2.36e-15	-3.14	5.57e-14	-2.9	1.48e-14	24	13.71
Mm.46005	Rbm25	RNA binding motif protein 25	-2.27	6.91e-05	-3.09	3.36e-07	-3.09	3.6e-07	-3.02	4.21e-06	-2.19	0.000119	24	13.66
Mm.205258	Mus musculus	Transcribed locus	-2.51	2.67e-13	-2.82	4.95e-15	-2.78	6.6e-15	-2.7	2.72e-13	-2.83	4.58e-15	24	13.64
Mm.457151	Mus musculus	Transcribed locus	-2.12	0.00148	-3.2	3.91e-06	-3.1	5.38e-06	-2.72	0.000166	-2.36	0.00029	24	13.5
Mm.239655	Mertk	C-mer proto-oncogene tyrosine kinase	-2.16	0.00958	-3.03	0.000291	-2.44	0.00206	-3.18	0.000536	-2.67	0.000873	24	13.48
Mm.441788	Mus musculus	Transcribed locus	-2.37	3.49e-07	-2.42	1.83e-07	-2.69	1.66e-08	-3.03	1.38e-08	-2.84	6.97e-09	24	13.35
Mm.215892	D9Ertd402e	DNA segment, Chr 9, ERATO Doi 402, expressed	-2.2	2.7e-08	-2.13	4.55e-08	-3.29	2.26e-12	-2.85	4.91e-10	-2.87	3.61e-11	24	13.34
Mm.413635	Mus musculus	Transcribed locus	-2.5	1.35e-10	-3.58	1.9e-14	-2.59	2.8e-11	-2.49	1.21e-09	-2.06	2.4e-08	24	13.22
Mm.86514	Gimap8	GTPase, IMAP family member 8	-2.54	3.01e-06	-2.64	1.14e-06	-2.93	1.6e-07	-2.22	0.000155	-2.86	2.52e-07	24	13.19
Mm.14063	Dhrs3	Dehydrogenase/reductase (SDR family) member 3	-3.38	9.26e-10	-2.16	6.44e-06	-2.6	1.13e-07	-2.94	1.14e-07	-2.06	2.07e-05	24	13.14
Mm.444240	Mus musculus	Transcribed locus, strongly similar to NP_942052.1 serine racemase [Rattus norvegicus]	-2.12	2.11e-08	-2.55	9.57e-11	-2.94	2.49e-12	-2.92	9.73e-11	-2.52	1.42e-10	24	13.05
Mm.206417	Cbs	Cystathionine beta-synthase	-2.76	1.84e-11	-3.38	6.95e-14	-2.11	1.6e-08	-2.32	1.33e-08	-2.31	1.32e-09	24	12.88
Mm.244719	Sepsecs	Sep (O-phosphoserine) tRNA:Sec (selenocysteine) tRNA synthase	-2.21	1.01e-14	-2.73	1.16e-17	-3.05	5.11e-19	-2.6	1.5e-15	-2.28	2.25e-15	24	12.87
Mm.2251	Plxna2	Plexin A2	-2.84	1.37e-14	-3.02	1.92e-15	-2.59	1.09e-13	-2.18	2.93e-10	-2.21	1.03e-11	24	12.84
Mm.270703	Casd1	CAS1 domain containing 1	-2.46	2.95e-10	-2.94	3.72e-12	-2.83	1.13e-11	-2.44	3.72e-09	-2.12	1.46e-08	24	12.79
Mm.17880	Mus musculus	Transcribed locus	-2.72	1.24e-13	-2.6	2.55e-13	-2.79	8.97e-14	-2.28	1.88e-10	-2.29	1.13e-11	24	12.68
Mm.417719	Mus musculus	Transcribed locus, strongly similar to NP_848139.1 sorbin and SH3 domain-containing protein 1 isoform 2 [Mus musculus]	-2.4	1.52e-07	-2.91	2.41e-09	-2.92	2.22e-09	-2.22	6.54e-06	-2.09	3.77e-06	24	12.54
Mm.440824	Zbtb20	Zinc finger and BTB domain containing 20	-2.08	0.00163	-2.91	1.33e-05	-2.57	7.88e-05	-2.55	0.000375	-2.41	0.000208	24	12.52
Mm.427568	Mus musculus	Transcribed locus	-2.62	7.09e-06	-3.33	1.01e-07	-2.21	9.81e-05	-2.33	0.000235	-2.02	0.000495	24	12.51
Mm.318133	Ube2u	Ubiquitin-conjugating enzyme E2U (putative)	-3.2	2.7e-13	-2.36	2.23e-10	-2.18	3.49e-09	-2.43	4.87e-09	-2.33	4.89e-10	24	12.5
Mm.291826	Adipor2	Adiponectin receptor 2	-2.14	1.29e-12	-2.27	7.89e-14	-2.71	3.66e-16	-2.7	8.78e-15	-2.63	1.14e-15	24	12.45
Mm.296770	Mtx3	Metaxin 3	-2.73	2.09e-12	-2.46	2.73e-11	-2.41	3.64e-11	-2.25	3.26e-09	-2.49	1.34e-11	24	12.34
Mm.330745	Mafb	V-maf musculoaponeurotic fibrosarcoma oncogene family, protein B (avian)	-2.26	2.86e-08	-2.34	7.63e-09	-2.46	2.07e-09	-2.73	2.66e-09	-2.55	1.19e-09	24	12.34
Mm.131443	Srr	Serine racemase	-2.12	6.92e-11	-2.49	3.07e-13	-2.55	1.62e-13	-2.73	6.79e-13	-2.44	8.05e-13	24	12.33
Mm.158143	Nr2f2	Nuclear receptor subfamily 2, group F, member 2	-2.49	2.53e-14	-2.7	1.95e-15	-2.64	3.38e-15	-2.4	1.23e-12	-2.1	4.1e-12	24	12.33
Mm.295740	Fgd5	FYVE, RhoGEF and PH domain containing 5	-2.25	3.9e-08	-2.12	1.32e-07	-2.25	3.28e-08	-2.03	3.61e-06	-3.68	8.06e-13	24	12.33
Mm.257989	Snrk	SNF related kinase	-2.44	9.64e-12	-2.52	2.47e-12	-2.04	1.98e-09	-2.55	6.22e-11	-2.69	2.3e-12	24	12.24
Mm.290791	Ndufs1	NADH dehydrogenase (ubiquinone) Fe-S protein 1	-2.18	1.16e-09	-2.56	6.17e-12	-2.89	6.15e-13	-2.53	1.79e-10	-2.07	3.27e-09	24	12.23
Mm.398849	Mus musculus	Transcribed locus	-2.01	0.000167	-2.34	7.17e-06	-2.82	2.37e-07	-2.46	3.55e-05	-2.56	1.53e-06	24	12.19
Mm.136238	Zbtb20	Zinc finger and BTB domain containing 20	-2.12	0.00277	-2.54	0.000256	-2.67	0.000142	-2.64	0.000862	-2.2	0.00166	24	12.17
Mm.349667	Cebpa	CCAAT/enhancer binding protein (C/EBP), alpha	-2.01	1.58e-07	-2.68	2.55e-11	-2.53	9.15e-11	-2.53	1.56e-09	-2.42	3.92e-10	24	12.17
Mm.263673	1700066M21Rik	RIKEN cDNA 1700066M21 gene	-2.16	3.97e-07	-3.28	3.99e-11	-2.51	1.15e-08	-2.01	1.3e-05	-2.14	4.77e-07	24	12.1
Mm.219580	Ido2	Indoleamine 2,3-dioxygenase 2	-2.57	1.33e-10	-2.34	1.05e-09	-2.66	4.32e-11	-2.25	4.13e-08	-2.26	3.75e-09	24	12.08
Mm.194116	Col27a1	Collagen, type XXVII, alpha 1	-2.41	2.24e-11	-2.39	2.67e-11	-2.42	2.19e-11	-2.55	6.85e-11	-2.3	5.77e-11	24	12.07
Mm.352037	Mus musculus	Transcribed locus	-2.55	2.7e-13	-2.28	2.49e-12	-2.6	7.76e-14	-2.35	2.28e-11	-2.2	1.03e-11	24	11.98
Mm.87417	Daam1	Dishevelled associated activator of morphogenesis 1	-2.23	9.12e-09	-2.6	1.82e-10	-2.76	3.63e-11	-2.22	9.74e-08	-2.16	1.63e-08	24	11.97
Mm.474210	Mus musculus	Transcribed locus	-2.1	1.73e-08	-2.59	5.9e-11	-2.48	2.37e-10	-2.53	1.94e-09	-2.16	7e-09	24	11.86
Mm.437416	Mus musculus	Transcribed locus	-2.18	1.67e-08	-2.34	1.44e-09	-2.22	7e-09	-2.48	4.71e-09	-2.42	8.26e-10	24	11.64
Mm.280563	Clec14a	C-type lectin domain family 14, member a	-2.25	2.84e-13	-2.12	1.02e-12	-2.32	8.67e-14	-2.46	2.88e-13	-2.46	1.15e-14	24	11.61
Mm.30035	Aldh1l1	Aldehyde dehydrogenase 1 family, member L1	-2.33	5.95e-14	-2.56	6.19e-16	-2.28	2.23e-14	-2.41	1.08e-13	-2.02	1.93e-12	24	11.6
Mm.38851	Ganc	Glucosidase, alpha; neutral C	-2.38	5.23e-13	-2.18	4.42e-12	-2.22	2.73e-12	-2.45	3.24e-12	-2.06	3.04e-11	24	11.29
Mm.4206	Ranbp10	RAN binding protein 10	-2.33	5e-16	-2.04	1.74e-14	-2.16	2.03e-15	-2.18	5.72e-14	-2.25	8.96e-16	24	10.96
Mm.159651	1300010F03Rik	RIKEN cDNA 1300010F03 gene	-2.11	2.76e-15	-2.35	3.9e-17	-2.17	4.64e-16	-2.07	6.09e-14	-2.12	1.24e-15	24	10.82
Mm.411188	D630037F22Rik	RIKEN cDNA D630037F22 gene	-2.2	8.6e-07	-2.07	2.65e-06	-2	6.6e-06	-2.02	3.23e-05	-2.08	2.64e-06	24	10.37
Mm.439721	G0s2	G0/G1 switch gene 2	-23.89	4.52e-22	-12.29	2.1e-20	-8.52	1.07e-18	-5.6	1.96e-14	-1.39	0.016	25	51.69
Mm.28301	Cth	Cystathionase (cystathionine gamma-lyase)	-2.8	2.29e-08	-9.49	5.52e-17	-7.3	7.96e-16	-3.03	2.38e-08	-1.41	0.0278	25	24.03
Mm.33120	Hnmt	Histamine N-methyltransferase	-2.62	6.75e-06	-8.8	1.7e-13	-5.09	1.31e-10	-2.23	0.000466	-1.76	0.00511	25	20.5
Mm.26634	Hao1	Hydroxyacid oxidase 1, liver	-2.74	1.26e-07	-8.68	5.05e-16	-3.21	2.95e-09	-3.13	7.02e-08	-1.71	0.0013	25	19.47
Mm.407182	Mus musculus	Transcribed locus	-4.69	6.67e-10	-6.31	8.93e-12	-3.28	1.9e-07	-2.52	7.51e-05	-1.34	0.139	25	18.14
Mm.474856	Mus musculus	Transcribed locus	-5.07	2.16e-08	-4.68	1.19e-08	-4.1	9.58e-08	-2.5	0.000509	-1.66	0.0262	25	18.01
Mm.254267	Oxr1	Oxidation resistance 1	-2.72	1.7e-06	-5.18	5.06e-11	-4.67	2.15e-10	-3.02	2.02e-06	-1.93	0.000661	25	17.52
Mm.236443	Fasn	Fatty acid synthase	-5.12	3.77e-16	-5.04	1.85e-16	-3.07	2.28e-12	-2.41	1.29e-08	-1.82	3.52e-06	25	17.46
Mm.246479	Oaf	OAF homolog (Drosophila)	-3.71	5.05e-12	-5.13	2.12e-14	-3.99	7.61e-13	-2.15	4.82e-06	-1.87	2.39e-05	25	16.85
Mm.18526	Ehd3	EH-domain containing 3	-3.58	3.47e-19	-3.68	7.63e-20	-3.68	5.74e-20	-3.35	1.46e-17	-1.98	1.06e-11	25	16.27
Mm.149438	Mtus1	Mitochondrial tumor suppressor 1	-4.71	1.07e-14	-4.07	5.43e-14	-3.37	2.18e-12	-2.18	7.76e-07	-1.83	8.58e-06	25	16.16
Mm.442273	Mus musculus	Transcribed locus	-2.37	0.00156	-4.9	2.46e-07	-3.97	2.98e-06	-2.92	0.000548	-1.97	0.01	25	16.13
Mm.26088	Tmem56	Transmembrane protein 56	-2.58	1.39e-06	-5.45	3.99e-12	-3.78	1.12e-09	-2.23	0.000103	-1.9	0.000487	25	15.94
Mm.20247	C6	Complement component 6	-2.44	2.57e-07	-5.15	8.99e-14	-3.77	2.41e-11	-2.47	1.12e-06	-1.99	2.23e-05	25	15.82
Mm.391283	F9	Coagulation factor IX	-2.09	2.81e-06	-4.86	6.51e-14	-3.78	6.17e-12	-3.02	9e-09	-1.96	1.14e-05	25	15.71
Mm.330850	Psen2	Presenilin 2	-2.29	2.4e-12	-4.63	4.43e-20	-4.53	5.74e-20	-2.22	5.66e-11	-1.96	3.08e-10	25	15.63
Mm.394057	Mus musculus	Transcribed locus	-4.77	2.25e-08	-3.76	3.12e-07	-3.15	5.9e-06	-2.1	0.0074	-1.79	0.0127	25	15.57
Mm.26781	Vsig4	V-set and immunoglobulin domain containing 4	-4.24	0.0022	-3.93	0.00255	-3.71	0.00385	-2.13	0.155	1.45	0.447	25	15.46
Mm.3510	Inhbe	Inhibin beta E	-4.58	1.18e-13	-4.08	5.46e-13	-3.29	3.76e-11	-2.09	7.95e-06	-1.41	0.0128	25	15.45
Mm.247126	Ppp1r3b	Protein phosphatase 1, regulatory (inhibitor) subunit 3B	-4.16	1.88e-11	-3.2	1.47e-09	-2.85	1.5e-08	-3.37	9.6e-09	-1.56	0.00532	25	15.14
Mm.249253	Pkhd1	Polycystic kidney and hepatic disease 1	-4.49	1.15e-10	-4.04	3.95e-10	-2.59	1.38e-06	-2.17	0.000175	-1.73	0.00235	25	15.02
Mm.23897	Pag1	Phosphoprotein associated with glycosphingolipid microdomains 1	-3.86	2.38e-11	-3.32	2.06e-10	-3.27	3.15e-10	-2.67	1.83e-07	-1.9	4.15e-05	25	15.02
Mm.275608	Dmd	Dystrophin, muscular dystrophy	-3.04	1.05e-07	-4.06	1.43e-09	-3.86	3.46e-09	-2.34	7.26e-05	-1.72	0.00291	25	15.02
Mm.100043	Gckr	Glucokinase regulatory protein	-2.88	9.73e-13	-4.04	3.77e-16	-3.71	2.13e-15	-2.41	1.04e-09	-1.74	1.77e-06	25	14.78
Mm.3390	Myo1b	Myosin IB	-2.82	3.41e-09	-3.79	8.57e-12	-3.64	1.83e-11	-2.7	7.03e-08	-1.76	0.000152	25	14.71
Mm.44876	Trim2	Tripartite motif-containing 2	-3.75	2.55e-11	-3.84	1.06e-11	-3.07	6.19e-10	-2.26	3.04e-06	-1.53	0.00309	25	14.45
Mm.249932	A230050P20Rik	RIKEN cDNA A230050P20 gene	-3.63	1.44e-14	-3.44	1.99e-14	-2.64	1.36e-11	-2.48	9.07e-10	-1.92	9.63e-08	25	14.11
Mm.289131	Hmgcs2	3-hydroxy-3-methylglutaryl-Coenzyme A synthase 2	-3.07	3.98e-08	-4.45	3.19e-11	-3.13	1.65e-08	-2.04	0.000313	-1.42	0.0431	25	14.11
Mm.135619	Slc33a1	Solute carrier family 33 (acetyl-CoA transporter), member 1	-3.12	2.83e-07	-3.71	1.59e-08	-3.48	3.56e-08	-2.42	0.00013	-1.34	0.139	25	14.07
Mm.290857	Lman1	Lectin, mannose-binding, 1	-2.23	9e-11	-3.73	1.73e-16	-3.43	1.04e-15	-2.69	6.45e-12	-1.92	1.2e-08	25	14
Mm.423137	Arrdc3	Arrestin domain containing 3	-2.39	3.2e-05	-3.25	1.1e-07	-4.03	4.57e-09	-2.39	0.000104	-1.64	0.0106	25	13.7
Mm.276133	Luc7l2	LUC7-like 2 (S. cerevisiae)	-2.43	2.56e-08	-3.67	4.46e-12	-3.14	7.54e-11	-2.45	2.36e-07	-1.96	3.69e-06	25	13.65
Mm.170103	Vps54	Vacuolar protein sorting 54 (yeast)	-2.06	3.34e-05	-3.25	5.02e-09	-3.81	2.62e-10	-2.33	1.46e-05	-1.94	0.000105	25	13.39
Mm.32525	Psd3	Pleckstrin and Sec7 domain containing 3	-3.15	4.87e-08	-3.03	1.24e-07	-2.84	2.28e-07	-2.43	2.78e-05	-1.93	0.000273	25	13.38
Mm.479298	B3galt1	UDP-Gal:betaGlcNAc beta 1,3-galactosyltransferase, polypeptide 1	-2.9	8.58e-14	-3.09	1.05e-14	-2.97	3.17e-14	-2.43	1.29e-10	-1.95	1.52e-08	25	13.34
Mm.431426	Bach2	BTB and CNC homology 2	-2.98	1.3e-07	-2.6	1.32e-06	-3.51	4.95e-09	-2.12	0.000237	-1.92	0.000349	25	13.13
Mm.314576	Ubr3	Ubiquitin protein ligase E3 component n-recognin 3	-2.29	9.51e-07	-2.94	3.2e-09	-3.01	2.64e-09	-2.89	7.03e-08	-1.98	1.88e-05	25	13.11
Mm.183042	Impa1	Inositol (myo)-1(or 4)-monophosphatase 1	-2.62	2.08e-10	-3.11	1.83e-12	-3.02	5.25e-12	-2.38	1.71e-08	-1.85	1.73e-06	25	12.98
Mm.275943	Magt1	Magnesium transporter 1	-2.36	1.45e-07	-3.45	4.15e-11	-3.19	4.52e-10	-2.29	5.16e-06	-1.68	0.000439	25	12.97
Mm.285429	Mtif2	Mitochondrial translational initiation factor 2	-2.35	2.75e-10	-2.65	8.2e-12	-3.19	4.14e-13	-2.85	1.19e-10	-1.85	2.3e-07	25	12.89
Mm.248637	Slc31a1	Solute carrier family 31, member 1	-3.68	9.69e-18	-2.59	1.78e-14	-2.36	4.04e-13	-2.29	1.81e-11	-1.95	2.88e-10	25	12.87
Mm.45565	Mus musculus	Transcribed locus	-3.16	5.07e-08	-3.67	2.97e-09	-2.01	0.000129	-2.14	0.000177	-1.88	0.000459	25	12.86
Mm.41522	Zfhx4	Zinc finger homeodomain 4	-3.28	5.63e-09	-3.11	1.31e-08	-2.54	5.9e-07	-2.19	7.3e-05	-1.59	0.00623	25	12.71
Mm.182574	Isoc1	Isochorismatase domain containing 1	-2.46	9.9e-12	-3.23	1.17e-14	-2.81	2.64e-13	-2.37	3.77e-10	-1.77	2.72e-07	25	12.64
Mm.486	Lamp2	Lysosomal-associated membrane protein 2	-2.56	6.26e-09	-2.98	1.7e-10	-2.53	1.06e-08	-2.4	3.63e-07	-1.96	3.89e-06	25	12.43
Mm.20242	Cyb5b	Cytochrome b5 type B	-2.78	2.99e-16	-3.13	1.34e-17	-2.5	2.87e-15	-2.03	4e-11	-1.97	9.21e-12	25	12.41
Mm.3619	Ctss	Cathepsin S	-2.59	0.0225	-2.93	0.00859	-3.1	0.00608	-2.51	0.0477	1.23	0.657	25	12.36
Mm.384746	Cnot6l	CCR4-NOT transcription complex, subunit 6-like	-2.02	4.51e-06	-3.19	1.39e-10	-2.85	1.35e-09	-2.52	2.61e-07	-1.74	0.000197	25	12.32
Mm.291906	Rnf170	Ring finger protein 170	-2.24	1.47e-05	-2.94	1.46e-07	-2.67	6.37e-07	-2.69	3.4e-06	-1.78	0.00112	25	12.32
Mm.291519	Cpox	Coproporphyrinogen oxidase	-2.53	1.39e-09	-2.92	2.79e-11	-2.69	2.1e-10	-2.13	5.83e-07	-1.83	5.54e-06	25	12.1
Mm.240434	Aifm1	Apoptosis-inducing factor, mitochondrion-associated 1	-2.18	1.22e-07	-2.93	7.46e-11	-2.8	2.84e-10	-2.34	2.04e-07	-1.73	5.07e-05	25	11.98
Mm.286285	Phf17	PHD finger protein 17	-2.36	1.48e-09	-2.92	6.87e-12	-2.74	2.88e-11	-2.12	2.21e-07	-1.72	8.46e-06	25	11.86
Mm.32081	Rfx7	Regulatory factor X, 7	-2.25	0.000401	-2.7	2.3e-05	-2.58	6.39e-05	-2.5	0.000436	-1.71	0.0156	25	11.74
Mm.392028	Mus musculus	Transcribed locus	-3.47	3.2e-11	-2.2	3.03e-07	-2.36	4.21e-08	-2.14	3.9e-06	-1.53	0.00198	25	11.7
Mm.143768	Fbxo3	F-box protein 3	-2.25	1.77e-12	-2.66	8.64e-15	-2.66	7.51e-15	-2.12	1.59e-10	-1.97	1.02e-10	25	11.66
Mm.217412	Mctp2	Multiple C2 domains, transmembrane 2	-2.43	4.09e-11	-2.46	1.62e-11	-2.66	1.7e-12	-2.23	4.45e-09	-1.86	7.47e-08	25	11.64
Mm.439957	C1qa	Complement component 1, q subcomponent, alpha polypeptide	-2.91	0.011	-2.29	0.0468	-2.6	0.0195	-2.67	0.0375	-1.17	0.747	25	11.64
Mm.282039	Acly	ATP citrate lyase	-2.05	3.93e-13	-3.12	8.5e-19	-2.38	1.51e-15	-2.17	8.62e-13	-1.9	5.99e-12	25	11.62
Mm.38878	Iqgap2	IQ motif containing GTPase activating protein 2	-2.26	5.28e-06	-2.8	3.43e-08	-2.61	1.23e-07	-2.27	1.19e-05	-1.57	0.00484	25	11.51
Mm.66853	Iws1	IWS1 homolog (S. cerevisiae)	-2.08	4.66e-07	-2.82	2.96e-10	-2.76	4.17e-10	-2.1	2.85e-06	-1.75	3.77e-05	25	11.51
Mm.246127	Ptgr2	Prostaglandin reductase 2	-2.57	7.85e-12	-2.38	3.79e-11	-2.18	5.07e-10	-2.53	1.68e-10	-1.83	1.47e-07	25	11.49
Mm.226295	1810074P20Rik	RIKEN cDNA 1810074P20 gene	-2.02	6.89e-06	-2.35	1.23e-07	-2.88	2.1e-09	-2.42	1.17e-06	-1.81	6.46e-05	25	11.48
Mm.37586			-2.23	3.05e-06	-2.81	2.63e-08	-2.37	7.23e-07	-2.24	1.62e-05	-1.78	0.00034	25	11.43
Mm.467125	Mus musculus	Transcribed locus, moderately similar to NP_062135.1 complement C1q subcomponent subunit B precursor [Rattus norvegicus]	-2.34	0.0743	-2.66	0.033	-2.79	0.0254	-2.42	0.0929	1.13	0.817	25	11.34
Mm.23165	Anks4b	Ankyrin repeat and sterile alpha motif domain containing 4B	-2.92	5.64e-11	-2.06	1.45e-07	-2	2.3e-07	-2.45	2.04e-08	-1.9	1.78e-06	25	11.33
Mm.310566	Gm608	Predicted gene 608	-2.42	4.06e-07	-2.35	6.63e-07	-2.56	9.31e-08	-2.23	1.74e-05	-1.77	0.000301	25	11.33
Mm.34723	Zfp760	Zinc finger protein 760	-2.1	0.000332	-2.54	1.09e-05	-2.41	2.59e-05	-2.41	0.000164	-1.79	0.00332	25	11.25
Mm.330055	Aldh9a1	Aldehyde dehydrogenase 9, subfamily A1	-2.02	1.39e-09	-2.76	6.2e-14	-2.46	1.57e-12	-2.19	8.86e-10	-1.73	2.07e-07	25	11.16
Mm.472194	Mus musculus	Transcribed locus	-2.47	9.59e-11	-2.46	1.06e-10	-2.34	2.96e-10	-2.13	5.14e-08	-1.65	1.4e-05	25	11.05
Mm.253559	Plekha6	Pleckstrin homology domain containing, family A member 6	-2.48	8.16e-12	-2.13	3.27e-10	-2.17	2.77e-10	-2.19	2.61e-09	-1.79	1.19e-07	25	10.76
Mm.157882	Lactb	Lactamase, beta	-2.44	1.96e-13	-2.25	1.06e-12	-2.22	1.83e-12	-2.12	2.15e-10	-1.71	3.26e-08	25	10.74
Mm.253061	Asb13	Ankyrin repeat and SOCS box-containing 13	-2.55	5.44e-07	-2.26	4.28e-06	-2.08	2.48e-05	-2.16	7.51e-05	-1.62	0.00401	25	10.67
Mm.28474	Rmnd5a	Required for meiotic nuclear division 5 homolog A (S. cerevisiae)	-2.03	2.18e-07	-2.22	1.63e-08	-2.24	1.47e-08	-2.18	2.39e-07	-1.99	3.36e-07	25	10.66
Mm.439732	C1qc	Complement component 1, q subcomponent, C chain	-2.63	0.00101	-2.31	0.00339	-2.33	0.00308	-2.28	0.0114	-1.08	0.824	25	10.63
Mm.18888	Lum	Lumican	-2.47	2.14e-06	-2.28	8.96e-06	-2.07	5.47e-05	-2.01	0.000502	1.46	0.0419	25	10.29
Mm.440869	Mus musculus	Transcribed locus	-2.22	2.82e-07	-2.03	1.69e-06	-2.05	1.47e-06	-2.15	4.84e-06	-1.74	0.000144	25	10.19
Mm.246018	Usp38	Ubiquitin specific peptidase 38	-2.12	1.73e-06	-2.29	1.4e-07	-2.01	3.55e-06	-2.04	1.61e-05	-1.58	0.000802	25	10.04
Mm.233470	Igfbp7	Insulin-like growth factor binding protein 7	-3.54	9.45e-09	-4.12	2.31e-10	-3.18	2.36e-08	-1.75	0.00364	2.1	3.83e-05	26	14.69
Mm.266867	Mus musculus	Transcribed locus	-2.27	0.00898	-11.73	1.98e-10	-4.97	1.7e-06	-1.18	0.699	-6.63	8.77e-08	27	26.78
Mm.291831	Gpld1	Glycosylphosphatidylinositol specific phospholipase D1	-2.37	1.16e-07	-4.69	4.56e-14	-3.87	2.12e-12	-1.43	0.0267	-2.74	3.49e-09	27	15.1
Mm.425062	Fcgr2b	Fc receptor, IgG, low affinity IIb	-2.82	1.83e-11	-2.18	8.75e-09	-2.21	6.34e-09	-1.96	1.74e-06	-5.12	1.28e-15	27	14.29
Mm.26361	Dclk3	Doublecortin-like kinase 3	-3.42	7.91e-12	-3.99	2.96e-13	-3	8.83e-11	-1.52	0.00521	-2.24	1.55e-07	27	14.17
Mm.439452	Mus musculus	Transcribed locus	-2.68	2.7e-10	-3.05	1.25e-11	-2.87	4.43e-11	-1.97	9.01e-06	-2.71	1.79e-10	27	13.28
Mm.27334	Vnn3	Vanin 3	-2.01	9.68e-07	-3.18	8.03e-12	-3.46	1.72e-12	-1.9	3.27e-05	-2.07	4.1e-07	27	12.62
Mm.272457	Mosc1	MOCO sulphurase C-terminal domain containing 1	-2.86	9.31e-12	-3.31	1.3e-13	-2.35	6.83e-10	-1.85	6.36e-06	-2.21	4.85e-09	27	12.58
Mm.297825	Abcb4	ATP-binding cassette, sub-family B (MDR/TAP), member 4	-2.71	5.13e-11	-3.16	8.53e-13	-2.89	7.15e-12	-1.64	0.000224	-2.14	2.24e-08	27	12.54
Mm.333096	Abcg2	ATP-binding cassette, sub-family G (WHITE), member 2	-2.33	1.01e-08	-3.17	4.13e-12	-2.51	9.3e-10	-1.94	6.07e-06	-2.48	9.5e-10	27	12.43
Mm.312628	Serpina3g	Serine (or cysteine) peptidase inhibitor, clade A, member 3G	-2.82	1.54e-06	-2.81	1.04e-06	-2.2	0.000109	-1.71	0.0144	-2.81	1.52e-06	27	12.35
Mm.285	Kdr	Kinase insert domain protein receptor	-2.93	5.74e-12	-2.24	3.81e-09	-2.11	1.8e-08	-1.96	2.16e-06	-2.85	8.63e-12	27	12.09
Mm.277152	Nlrp12	NLR family, pyrin domain containing 12	-2.51	0.0017	-2.2	0.00576	-3.37	4.66e-05	-1.1	0.816	-2.78	0.000497	27	11.96
Mm.6635	Ivd	Isovaleryl coenzyme A dehydrogenase	-2.32	4.66e-15	-2.99	2.11e-18	-2.09	1.05e-13	-1.97	2.7e-11	-2.46	4.66e-16	27	11.83
Mm.273958	Afmid	Arylformamidase	-2.2	4.1e-09	-3.56	1.44e-14	-2.4	2.09e-10	-1.23	0.108	-2.09	1.55e-08	27	11.48
Mm.297782	5430411K18Rik	RIKEN cDNA 5430411K18 gene	-2.46	1.98e-05	-2.48	1.6e-05	-2.28	5.68e-05	-1.94	0.00343	-2.13	0.000184	27	11.29
Mm.8534	Egfr	Epidermal growth factor receptor	-2.23	6e-08	-2.74	4.23e-10	-2.07	9.07e-08	-1.55	0.00131	-2.17	3.15e-08	27	10.76
Mm.200196	Il15ra	Interleukin 15 receptor, alpha chain	-2.14	3.49e-14	-2.27	2.02e-15	-2.13	1.91e-14	-1.87	6.66e-11	-2.21	5.01e-15	27	10.62
Mm.252776	Prkd3	Protein kinase D3	-7.87	8.15e-18	-7.34	1.23e-17	-4.4	1.24e-14	-1.94	5.41e-06	-1.57	0.000258	28	23.12
Mm.258622	Tdo2	Tryptophan 2,3-dioxygenase	-3.68	8.98e-08	-10.35	3.88e-14	-5.08	4.17e-10	-1.58	0.0616	-1.82	0.00513	28	22.51
Mm.478379			-4.96	1.76e-14	-4.57	3.65e-14	-3.45	4.7e-12	-1.75	0.000191	-1.9	5.15e-06	28	16.63
Mm.181959	Egr1	Early growth response 1	-2.74	5.54e-06	-6.38	1.71e-11	-3.87	1.79e-08	-1.36	0.195	-1.81	0.0036	28	16.16
Mm.303231	Cxcl12	Chemokine (C-X-C motif) ligand 12	-5.46	2.45e-20	-4.22	6.9e-19	-2.88	3.42e-15	-1.82	9.29e-08	-1.43	0.000164	28	15.81
Mm.127156	Pros1	Protein S (alpha)	-2.73	1.38e-07	-5.88	8.75e-13	-3.62	5.52e-10	-1.59	0.00956	-1.19	0.296	28	15.01
Mm.23932	Slc22a23	Solute carrier family 22, member 23	-6.41	2.49e-15	-2.33	1.52e-08	-2.56	2.55e-09	-1.84	5.65e-05	-1.83	1.04e-05	28	14.97
Mm.390683	Gjb2	Gap junction protein, beta 2	-2.49	1.26e-08	-6.08	2.22e-16	-3.72	1.07e-12	-1.38	0.0333	1.2	0.187	28	14.87
Mm.439778			-2.52	1.19e-09	-4.63	4.62e-15	-3.48	7.28e-13	-1.99	3.49e-06	-1.6	0.000228	28	14.22
Mm.336848	Cflar	CASP8 and FADD-like apoptosis regulator	-3.08	5.03e-11	-4.26	1.37e-13	-3	9.48e-11	-1.95	1.62e-05	-1.69	8.04e-05	28	13.98
Mm.292056	Acsl5	Acyl-CoA synthetase long-chain family member 5	-2.14	5.11e-12	-4.21	8.82e-20	-3.84	3.21e-19	-1.89	2.97e-09	-1.65	4.57e-08	28	13.73
Mm.338425	Enpp3	Ectonucleotide pyrophosphatase/phosphodiesterase 3	-2.52	1.15e-13	-4.12	1.33e-18	-3.37	4.45e-17	-1.88	1.5e-08	-1.56	1.95e-06	28	13.45
Mm.77425	Olfml1	Olfactomedin-like 1	-2.51	1.23e-09	-3.05	4.9e-12	-4.3	7.3e-15	-1.96	4.44e-06	-1.62	0.000127	28	13.44
Mm.25335	Cdc14b	CDC14 cell division cycle 14 homolog B (S. cerevisiae)	-4.45	5.66e-12	-3	1.35e-09	-2.31	3.05e-07	-1.94	0.000118	-1.61	0.00119	28	13.31
Mm.31374	Acaca	Acetyl-Coenzyme A carboxylase alpha	-4.7	1.9e-15	-3.57	8.39e-14	-2.53	1.31e-10	-1.39	0.00993	1.05	0.691	28	13.24
Mm.251196	Tmem30b	Transmembrane protein 30B	-2.47	6.38e-07	-3.5	4.32e-10	-3.82	1e-10	-1.75	0.00252	-1.67	0.00206	28	13.21
Mm.2859	Baat	Bile acid-Coenzyme A: amino acid N-acyltransferase	-4.68	1.08e-10	-3.47	8.04e-09	-2.47	4.14e-06	-1.37	0.156	1	0.984	28	12.99
Mm.54981	2810459M11Rik	RIKEN cDNA 2810459M11 gene	-3.55	8.14e-17	-3.12	5.03e-16	-2.7	2.14e-14	-1.57	1.39e-05	-1.82	8.38e-09	28	12.76
Mm.27154	Vnn1	Vanin 1	-2.24	8.71e-05	-4.55	2.62e-09	-3.46	1.32e-07	1.14	0.601	1.31	0.166	28	12.7
Mm.136791	Svil	Supervillin	-3.11	6.06e-12	-3.38	1.32e-12	-2.86	3.5e-11	-1.75	3.69e-05	-1.27	0.0332	28	12.37
Mm.22329	Gcgr	Glucagon receptor	-2.36	8.32e-11	-3.32	6.82e-15	-3.38	6.07e-15	-1.64	3.91e-05	-1.58	2.36e-05	28	12.28
Mm.30221	Insig1	Insulin induced gene 1	-2.67	5.65e-08	-3.65	1.74e-11	-2.88	2.44e-09	-1.84	0.000275	-1.21	0.23	28	12.25
Mm.402299	Macf1	Microtubule-actin crosslinking factor 1	-2.55	0.000555	-3.26	2.14e-05	-2.87	9.19e-05	-1.59	0.123	-1.7	0.0364	28	11.97
Mm.440230	Rnf43	Ring finger protein 43	-3.54	2.28e-11	-2.62	9.15e-09	-2.4	5.68e-08	-1.69	0.000991	-1.64	0.000543	28	11.89
Mm.33878	Sec24a	Sec24 related gene family, member A (S. cerevisiae)	-2.31	0.00186	-3.48	1.32e-05	-2.83	0.000118	-1.86	0.0415	-1.3	0.348	28	11.78
Mm.24244	Agpat2	1-acylglycerol-3-phosphate O-acyltransferase 2 (lysophosphatidic acid acyltransferase, beta)	-3.4	1.07e-14	-3	6.01e-14	-2.35	4.34e-11	-1.6	6.76e-05	-1.43	0.000538	28	11.78
Mm.277857	Hsd17b4	Hydroxysteroid (17-beta) dehydrogenase 4	-3.53	1.06e-13	-2.53	1.27e-10	-2.11	1.82e-08	-1.8	1.22e-05	-1.65	2.28e-05	28	11.62
Mm.117068	Cldn2	Claudin 2	-2.56	4.23e-10	-3.09	1.18e-11	-2.77	5.73e-11	-1.81	2.43e-05	-1.33	0.0142	28	11.56
Mm.317280	Pelo	Pelota homolog (Drosophila)	-2.81	6.35e-11	-3.13	9.82e-12	-2.32	3.99e-09	-1.98	2.25e-06	-1.31	0.0201	28	11.55
Mm.278701	Srebf1	Sterol regulatory element binding transcription factor 1	-2.31	1.36e-10	-3.23	1.49e-14	-2.49	7.99e-12	-1.72	6.27e-06	-1.7	1.57e-06	28	11.45
Mm.439750	Adcy9	Adenylate cyclase 9	-2.96	9.24e-14	-2.33	2.22e-11	-2.19	1.72e-10	-1.9	2.16e-07	-1.89	2.2e-08	28	11.27
Mm.10763	Diap2	Diaphanous homolog 2 (Drosophila)	-2.47	4.36e-05	-2.3	7.4e-05	-2.72	6.61e-06	-1.95	0.00383	-1.64	0.0146	28	11.08
Mm.400362	Mus musculus	Transcribed locus	-2.5	2e-08	-2.85	1.04e-09	-2.43	3e-08	-1.8	0.000185	-1.47	0.00479	28	11.05
Mm.286061	Tars	Threonyl-tRNA synthetase	-2.11	1.01e-06	-2.9	4.02e-10	-2.64	4.23e-09	-1.85	0.000123	-1.47	0.00473	28	10.97
Mm.285400	Stxbp6	Syntaxin binding protein 6 (amisyn)	-2.95	9.65e-10	-2.9	1.05e-09	-2.36	8.8e-08	-1.51	0.00953	1.24	0.127	28	10.96
Mm.117294	Man1a	Mannosidase 1, alpha	-2.47	8.32e-09	-2.86	2.62e-10	-2.4	1.48e-08	-1.77	0.000174	-1.4	0.0108	28	10.9
Mm.341742	Gphn	Gephyrin	-2.82	2.96e-16	-2.25	7.65e-14	-2.32	3.82e-14	-1.81	3.05e-09	-1.7	2.79e-09	28	10.9
Mm.226941	Gpsm2	G-protein signalling modulator 2 (AGS3-like, C. elegans)	-2.67	5.08e-13	-2.76	1.75e-13	-2.42	6.59e-12	-1.54	8.49e-05	-1.46	0.000161	28	10.85
Mm.379358	A2ld1	AIG2-like domain 1	-2.09	1.63e-06	-2.72	2.1e-09	-2.37	5.25e-08	-1.81	0.000198	-1.85	3.03e-05	28	10.84
Mm.229322	Pter	Phosphotriesterase related	-2.15	2.63e-12	-2.93	1.64e-16	-2.3	1.47e-13	-1.96	7.08e-10	-1.43	1.97e-05	28	10.77
Mm.29098	Galm	Galactose mutarotase	-2.08	1.46e-12	-2.62	3.81e-16	-2.28	2.61e-14	-1.99	6.77e-11	-1.76	6.64e-10	28	10.73
Mm.41904	Zcchc24	Zinc finger, CCHC domain containing 24	-2.46	9.64e-10	-2.44	7.18e-10	-2.35	3.03e-09	-1.73	6.2e-05	-1.62	8.37e-05	28	10.6
Mm.4487	Anpep	Alanyl (membrane) aminopeptidase	-2.24	3.39e-09	-2.54	9.13e-11	-2.3	9.32e-10	-1.98	1.01e-06	-1.54	0.000241	28	10.6
Mm.30675	Mus musculus	Transcribed locus	-2.47	0.000833	-3.3	1.76e-05	-2.24	0.00261	-1.47	0.212	-1.1	0.747	28	10.58
Mm.321147	Chn2	Chimerin (chimaerin) 2	-2.76	2.29e-11	-2.14	1.03e-08	-2.21	5.22e-09	-1.83	9.32e-06	-1.5	0.000495	28	10.44
Mm.16794	Nr5a2	Nuclear receptor subfamily 5, group A, member 2	-2.64	8.39e-08	-2.36	5.5e-07	-2.1	5.4e-06	-1.66	0.00345	-1.68	0.001	28	10.44
Mm.100615	Chd9	Chromodomain helicase DNA binding protein 9	-2.12	7.53e-05	-2.19	3.92e-05	-2.41	7.42e-06	-1.97	0.000956	-1.73	0.0026	28	10.42
Mm.130769	Fign	Fidgetin	-2.64	1.4e-09	-2.45	6.8e-09	-2.17	1.58e-07	-1.57	0.00203	-1.48	0.00258	28	10.31
Mm.414359	Mus musculus	Transcribed locus	-2.37	1.38e-09	-2.25	4.81e-09	-2.29	2.27e-09	-1.78	1.6e-05	-1.59	0.000108	28	10.28
Mm.248843	Larp1	La ribonucleoprotein domain family, member 1	-2.48	2.12e-08	-2.34	2.28e-07	-2.27	2.08e-07	-1.67	0.000945	-1.51	0.00308	28	10.27
Mm.5062	Pctp	Phosphatidylcholine transfer protein	-2.02	6.01e-09	-2.16	4.43e-10	-2.14	8.85e-10	-1.92	2.47e-07	-1.97	1.64e-08	28	10.21
Mm.289643	Ccbl2	Cysteine conjugate-beta lyase 2	-3.49	5.84e-15	-2.06	1.18e-09	-2.04	2.14e-09	-1.18	0.156	-1.4	0.000773	28	10.17
Mm.21439	Pcyt2	Phosphate cytidylyltransferase 2, ethanolamine	-2.27	1.33e-09	-2.09	5.09e-09	-2.07	8.33e-09	-1.83	4.85e-06	-1.81	7.48e-07	28	10.07
Mm.18522	Cpt1a	Carnitine palmitoyltransferase 1a, liver	-2.73	2.2e-08	-2.4	2.11e-07	-2.54	6.78e-08	-1.27	0.177	-1.11	0.537	28	10.05
Mm.2442	Pdia4	Protein disulfide isomerase associated 4	-2.22	2.91e-07	-2.7	2.24e-09	-2.03	1.83e-06	-1.44	0.0176	-1.57	0.000993	28	9.96
Mm.393293	Decr1	2,4-dienoyl CoA reductase 1, mitochondrial	-2.08	8.46e-12	-2.93	3.81e-16	-2.02	1.47e-11	-1.55	3e-06	-1.32	0.000611	28	9.9
Mm.249342	Dhcr7	7-dehydrocholesterol reductase	-2.1	1.26e-09	-2.57	1.78e-12	-2.31	2.91e-11	-1.54	0.000152	-1.28	0.0142	28	9.8
Mm.30688	Tapt1	Transmembrane anterior posterior transformation 1	-2.06	1.37e-07	-2.29	7.69e-09	-2.16	5.48e-08	-1.69	0.000165	-1.53	0.000577	28	9.73
Mm.473185	Mus musculus	Transcribed locus	-2.03	0.000127	-2.44	3.57e-06	-2.15	3.92e-05	-1.58	0.0243	-1.48	0.0265	28	9.68
Mm.255332	Tnfaip2	Tumor necrosis factor, alpha-induced protein 2	-3.14	3.5e-12	-2.34	1.25e-09	-2.06	4.05e-08	-1.07	0.655	1.04	0.763	28	9.65
Mm.35911	Narg2	NMDA receptor-regulated gene 2	-2.02	6.7e-08	-2.25	2.89e-09	-2.06	3.98e-08	-1.73	2.69e-05	-1.59	6.68e-05	28	9.65
Mm.398118	Mus musculus	Transcribed locus	-2.05	7.31e-05	-2.12	4.65e-05	-2.04	9.25e-05	-1.89	0.00121	-1.55	0.0133	28	9.65
Mm.21995	Fads6	Fatty acid desaturase domain family, member 6	-2.42	8.62e-10	-2.51	2.18e-10	-2.27	2.56e-09	-1.18	0.213	1.06	0.623	28	9.44
Mm.279865	Erlin1	ER lipid raft associated 1	-2.22	1.93e-11	-2.13	3.52e-11	-2.2	2.49e-11	-1.48	8.61e-05	-1.37	0.000391	28	9.4
Mm.440847	Bhlhb9	Basic helix-loop-helix domain containing, class B9	-2.16	2.54e-06	-2.05	6.65e-06	-2.26	8.02e-07	-1.48	0.0205	1.32	0.0647	28	9.27
Mm.275975	Gys2	Glycogen synthase 2	-2.39	6.36e-08	-2.37	5.09e-08	-2.05	2.01e-06	-1.26	0.165	-1.16	0.316	28	9.23
Mm.27789	Frmd4b	FERM domain containing 4B	-2.12	4.58e-09	-2.56	2.43e-11	-2.05	9.62e-09	-1.23	0.0811	-1	0.996	28	8.96
Mm.246466	Kctd12	Potassium channel tetramerisation domain containing 12	-2.02	1.45e-05	-2.41	2.04e-07	-2.06	6.76e-06	-1.13	0.532	1.17	0.319	28	8.79
Mm.44176	Efemp1	Epidermal growth factor-containing fibulin-like extracellular matrix protein 1	-2.4	0.000144	-2.57	3.92e-05	-1.1	0.707	4.26	1.55e-07	22.9	4.34e-17	29	33.23
Mm.142729	Mus musculus	Transcribed locus, moderately similar to XP_002724661.1 PREDICTED: thymosin, beta 4-like [Rattus norvegicus]	-2.14	6.93e-07	-2.09	8.43e-07	1.58	0.000568	3.95	2.93e-12	7.83	1.83e-18	29	17.59
Mm.224306	Klhl13	Kelch-like 13 (Drosophila)	-2.55	1.41e-08	-2.88	7.61e-10	-1.11	0.489	2.5	5.5e-08	6.61	6.57e-17	29	15.65
Mm.162025	Ulk2	Unc-51 like kinase 2 (C. elegans)	-2.26	1.97e-11	-2.03	3.95e-10	-1.79	2.98e-08	-2.54	1.45e-11	-2.24	1.66e-11	30	10.86
Mm.385180	Fmo5	Flavin containing monooxygenase 5	-8.15	4.37e-15	-4.69	4.19e-12	-1.93	0.0001	-2.16	6.81e-05	-1.77	0.000734	31	18.7
Mm.384726	Pnkd	Paroxysmal nonkinesiogenic dyskinesia	-6.07	5.38e-19	-2.44	5.1e-11	-1.88	1.36e-07	-2.32	3.04e-09	-1.58	4.01e-05	31	14.29
Mm.26207	Gulo	Gulonolactone (L-) oxidase	-2.36	0.000679	-2.14	0.00185	-1.38	0.197	-4.47	8.8e-07	-1.98	0.00575	31	12.33
Mm.263539	Pah	Phenylalanine hydroxylase	-2.09	8.1e-05	-3.35	7.51e-09	-1.88	0.000436	-2.29	7.27e-05	-1.64	0.0057	31	11.25
Mm.4040	Myo6	Myosin VI	-2.67	1.09e-10	-2.34	1.9e-09	-1.92	4.3e-07	-2.13	2.31e-07	-1.77	5.17e-06	31	10.83
Mm.358797	Hist2h3c2-ps	Histone cluster 2, H3c2, pseudogene	-2.15	2.65e-07	-2.29	3.77e-08	-1.48	0.00311	-2.35	2.87e-07	-1.9	5.8e-06	31	10.17
Mm.119936	Atrn	Attractin	-2.22	5.59e-14	-2.02	6.99e-13	-1.93	3.94e-12	-2.06	6.87e-12	-1.89	9.06e-12	31	10.12
Mm.118617	Lhfp	Lipoma HMGIC fusion partner	-3.49	9.6e-08	-3.21	4.33e-07	-1.89	0.00223	1.59	0.0375	4.04	3.25e-09	32	14.22
Mm.398690	Mus musculus	Transcribed locus	-3.91	3.53e-14	-3.37	4.16e-13	-1.6	6.52e-05	-1.01	0.929	2.8	6.76e-12	32	12.69
Mm.473952	Mus musculus	Transcribed locus	-2.01	0.00151	-2	0.0014	-1.3	0.238	-1.14	0.641	2.49	4.89e-05	32	8.94
Mm.279400	Grk5	G protein-coupled receptor kinase 5	-3.83	1.44e-08	-6.18	5.42e-12	-1.96	0.000779	-1.7	0.0169	-2.57	9.65e-06	33	16.24
Mm.46367	Gpihbp1	GPI-anchored HDL-binding protein 1	-2.87	2.66e-10	-2.24	4.24e-08	-1.79	1.31e-05	-1.89	3.57e-05	-3.19	1.33e-11	33	11.98
Mm.185413	Slc25a42	Solute carrier family 25, member 42	-2.68	6.18e-12	-2.29	2.63e-10	-1.98	1.89e-08	-1.97	2.99e-07	-2.14	2.22e-09	33	11.06
Mm.34379	Tmem204	Transmembrane protein 204	-3.29	1.45e-10	-2.02	3.24e-06	-1.73	0.000154	-1.66	0.0017	-2.26	2.84e-07	33	10.96
Mm.280029	Hes6	Hairy and enhancer of split 6 (Drosophila)	-2.22	8.2e-11	-2.6	5.59e-13	-1.81	3.17e-08	-2	1.92e-08	-2.03	9.57e-10	33	10.66
Mm.409693	Mus musculus	Transcribed locus	-2.38	4.06e-05	-2.23	8.65e-05	-1.46	0.0525	-1.76	0.0121	-2.11	0.000273	33	9.94
Mm.369885	Mus musculus	Transcribed locus	-2.03	3.46e-05	-2.03	2.79e-05	-1.98	5.05e-05	-1.67	0.00589	-2.12	1.28e-05	33	9.83
Mm.35062	Agtr1a	Angiotensin II receptor, type 1a	-4.65	2.29e-12	-2.61	4.89e-08	-1.96	2.68e-05	-1.51	0.0182	-1.31	0.0894	34	12.04
Mm.401845	Mus musculus	Transcribed locus	-3.36	8.33e-06	-3.26	7.9e-06	-1.99	0.00518	-1.84	0.0293	-1.07	0.811	34	11.52
Mm.28584	Fbxo9	F-box protein 9	-3.5	1.61e-18	-3.02	2.73e-17	-1.91	3.07e-11	-1.52	2.91e-06	-1.44	5.53e-06	34	11.39
Mm.418268	Mus musculus	Transcribed locus	-2.81	8.34e-07	-3.07	2.21e-07	-1.79	0.00217	-1.62	0.0237	-1.69	0.00616	34	10.98
Mm.31331	Mus musculus	Transcribed locus	-3.42	2.12e-09	-2.68	1.61e-07	-1.84	0.000318	-1.82	0.00183	-1.17	0.367	34	10.93
Mm.398221	Aldh3a2	Aldehyde dehydrogenase family 3, subfamily A2	-3.92	1.17e-10	-2.88	5.9e-09	-1.62	0.00126	-1.23	0.247	-1.18	0.286	34	10.83
Mm.2464	Zfp467	Zinc finger protein 467	-3.05	2.96e-16	-2.69	3.47e-15	-2	3.59e-11	-1.29	0.00552	-1.79	2.83e-09	34	10.82
Mm.259632	Cadps2	Ca2+-dependent activator protein for secretion 2	-3.64	3.2e-10	-3.22	1.6e-09	-1.75	0.000361	-1.11	0.611	1.07	0.713	34	10.79
Mm.227583	Atp2a2	ATPase, Ca++ transporting, cardiac muscle, slow twitch 2	-2.74	8.02e-12	-2.35	2.47e-10	-1.92	8.2e-08	-1.86	1.96e-06	-1.89	1.22e-07	34	10.76
Mm.4352	Col18a1	Collagen, type XVIII, alpha 1	-2.88	2.88e-12	-2.52	1.4e-11	-1.9	6.66e-08	-1.66	3.14e-05	-1.72	1.95e-06	34	10.68
Mm.41719	1700020C11Rik	RIKEN cDNA 1700020C11 gene	-3.12	3.01e-12	-2.46	3.95e-10	-1.94	2.9e-07	-1.67	0.000127	-1.41	0.00341	34	10.6
Mm.274852	Gldc	Glycine decarboxylase	-4.86	1.35e-16	-2.37	2.24e-10	-1.26	0.0302	1.07	0.633	-1	0.982	34	10.56
Mm.41506	Hdhd3	Haloacid dehalogenase-like hydrolase domain containing 3	-3.11	1.17e-12	-2.08	1.74e-08	-1.63	3.48e-05	-2	5.96e-07	-1.65	1.91e-05	34	10.47
Mm.9776	Lphn2	Latrophilin 2	-2.53	4.61e-08	-2.65	7.6e-09	-2	4.41e-06	-1.61	0.00313	-1.59	0.00111	34	10.38
Mm.478282			-2.6	9.5e-15	-2.5	1.71e-14	-1.81	1.2e-09	-1.88	2.93e-09	-1.54	9.95e-07	34	10.33
Mm.24842	Antxr2	Anthrax toxin receptor 2	-2.86	7.19e-09	-3.24	5.86e-10	-1.88	6.38e-05	1.02	0.926	1.32	0.0615	34	10.32
Mm.261984	Glo1	Glyoxalase 1	-2.38	5.55e-10	-2.65	1.31e-11	-1.79	1.22e-06	-1.83	4.11e-06	-1.6	3.98e-05	34	10.25
Mm.18443	Slc2a2	Solute carrier family 2 (facilitated glucose transporter), member 2	-2.75	7.32e-06	-3.24	3.48e-07	-1.93	0.00162	-1.16	0.585	1.09	0.711	34	10.17
Mm.28147	Reep6	Receptor accessory protein 6	-2.82	3.36e-11	-2.92	7.87e-12	-1.7	1.89e-05	-1.39	0.0136	-1.33	0.0149	34	10.16
Mm.294295	Zfp707	Zinc finger protein 707	-3.05	9.35e-12	-2.31	7.07e-09	-1.7	2.78e-05	-1.49	0.00352	-1.61	0.000155	34	10.16
Mm.403977	Mus musculus	Transcribed locus	-2.28	1.55e-07	-2.2	2.14e-07	-1.93	7.3e-06	-1.8	0.000192	-1.93	7.21e-06	34	10.14
Mm.37547	Thnsl2	Threonine synthase-like 2 (bacterial)	-2.01	6.25e-09	-2.97	9.22e-14	-1.7	1.33e-06	-1.53	0.00024	-1.76	4.52e-07	34	9.97
Mm.439925	Mus musculus	Transcribed locus	-2.17	1.11e-08	-2.06	4.07e-08	-1.77	3.25e-06	-1.96	1.73e-06	-1.99	1.4e-07	34	9.95
Mm.4578	Foxa1	Forkhead box A1	-3.94	1.16e-08	-2.21	7.08e-05	-1.48	0.0383	-1.28	0.283	-1.02	0.935	34	9.93
Mm.234266	Sdc2	Syndecan 2	-2.32	9.86e-14	-2.98	8.47e-17	-1.89	7.56e-11	-1.39	0.000163	-1.34	0.000231	34	9.92
Mm.348326	Ppap2b	Phosphatidic acid phosphatase type 2B	-3.19	1.98e-11	-2.14	8.52e-08	-1.8	7.43e-06	-1.46	0.00766	-1.23	0.101	34	9.82
Mm.274693	Fkbp14	FK506 binding protein 14	-2.4	1.56e-08	-2.69	8.92e-10	-1.6	0.000285	-1.78	0.000115	-1.34	0.0218	34	9.81
Mm.74636	Slc16a12	Solute carrier family 16 (monocarboxylic acid transporters), member 12	-2.77	3.1e-06	-2.92	1.16e-06	-1.76	0.00386	-1.01	0.978	1.33	0.149	34	9.79
Mm.294007	Pcsk6	Proprotein convertase subtilisin/kexin type 6	-2.4	7.76e-14	-2.2	6.56e-13	-1.93	8.38e-11	-1.64	3.58e-07	-1.6	1.61e-07	34	9.77
Mm.296071	Zkscan3	Zinc finger with KRAB and SCAN domains 3	-2.98	4.5e-12	-2.36	8.07e-10	-1.74	3.53e-06	-1.46	0.0029	-1.23	0.0656	34	9.77
Mm.459513	Mus musculus	Transcribed locus	-2.46	2.4e-08	-2.04	1.9e-06	-1.73	0.000127	-1.91	5.98e-05	-1.6	0.000656	34	9.74
Mm.238279	Slc39a9	Solute carrier family 39 (zinc transporter), member 9	-2.53	2.76e-12	-2.08	2.43e-10	-1.78	5.91e-08	-1.59	2.29e-05	-1.64	1.67e-06	34	9.62
Mm.235020	Sel1l3	Sel-1 suppressor of lin-12-like 3 (C. elegans)	-2.53	1.85e-08	-2.45	1.72e-08	-1.87	9.02e-06	-1.48	0.0071	-1.26	0.0749	34	9.59
Mm.30158	Fads1	Fatty acid desaturase 1	-2.01	1.35e-11	-2.41	1.46e-14	-1.64	2.29e-08	-1.87	3.05e-09	-1.63	3.88e-08	34	9.56
Mm.324393	Nr3c2	Nuclear receptor subfamily 3, group C, member 2	-2.23	1.53e-08	-2.23	1.02e-08	-1.95	4.52e-07	-1.4	0.011	-1.74	1.38e-05	34	9.55
Mm.335347	Tbc1d2b	TBC1 domain family, member 2B	-3.06	1.99e-08	-2.29	3.57e-06	-1.03	0.901	1.63	0.00474	1.5	0.00829	34	9.51
Mm.272974	Gpr125	G protein-coupled receptor 125	-2.86	8.08e-14	-2.05	7.05e-10	-1.63	1.32e-06	-1.54	5.86e-05	-1.41	0.000277	34	9.49
Mm.263041	Fchsd2	FCH and double SH3 domains 2	-2.46	4.2e-10	-2.6	9.57e-11	-1.95	1.39e-07	-1.2	0.153	-1.25	0.0354	34	9.46
Mm.294271	1110021L09Rik	RIKEN cDNA 1110021L09 gene	-2.83	7.92e-08	-2.53	5.71e-07	-1.68	0.00224	-1.15	0.52	1.26	0.16	34	9.45
Mm.24103	Dapk1	Death associated protein kinase 1	-2.8	6.94e-13	-2.02	2.03e-09	-1.7	5.84e-07	-1.42	0.0012	-1.49	7.21e-05	34	9.43
Mm.458654	Kcnn2	Potassium intermediate/small conductance calcium-activated channel, subfamily N, member 2	-2.6	1.86e-09	-2.32	2.23e-08	-1.96	1.68e-06	-1.41	0.0205	-1.14	0.344	34	9.43
Mm.244216	Sirt3	Sirtuin 3 (silent mating type information regulation 2, homolog) 3 (S. cerevisiae)	-2.35	3.96e-08	-2.23	8.62e-08	-1.97	2.66e-06	-1.33	0.0584	-1.52	0.00207	34	9.4
Mm.33360	Mylk	Myosin, light polypeptide kinase	-2.74	3.52e-13	-2.59	6.96e-13	-1.51	1.7e-05	-1.35	0.00342	-1.19	0.0617	34	9.38
Mm.13148	Ahsa2	AHA1, activator of heat shock protein ATPase homolog 2 (yeast)	-2.07	1.9e-09	-2.12	9.18e-10	-1.76	3.6e-07	-1.8	1.75e-06	-1.61	9.56e-06	34	9.36
Mm.259333	Pik3r1	Phosphatidylinositol 3-kinase, regulatory subunit, polypeptide 1 (p85 alpha)	-2.33	1.45e-05	-2.35	6.3e-06	-1.59	0.0077	-1.73	0.0051	-1.36	0.0754	34	9.36
Mm.379159	Tmed10	Transmembrane emp24-like trafficking protein 10 (yeast)	-2.29	3.05e-12	-2.52	2.1e-13	-1.92	5.65e-10	-1.56	9.22e-06	-1.06	0.527	34	9.35
Mm.297883	Clcn4-2	Chloride channel 4-2	-2.13	4.01e-09	-2.3	2.14e-10	-1.75	8.18e-07	-1.63	5.06e-05	-1.53	7.08e-05	34	9.34
Mm.237296	Phkb	Phosphorylase kinase beta	-2.36	3.29e-07	-2.49	7.4e-08	-1.55	0.00301	-1.41	0.0401	-1.5	0.00512	34	9.31
Mm.246552	Ptpn3	Protein tyrosine phosphatase, non-receptor type 3	-2.65	5.22e-15	-2.06	4.11e-12	-1.78	1.13e-09	-1.47	1.49e-05	-1.31	0.00049	34	9.27
Mm.441772	Mus musculus	Transcribed locus	-2.16	3.83e-05	-2.67	9.96e-07	-1.95	0.000328	-1.41	0.0921	-1.08	0.706	34	9.27
Mm.38868	Lman2	Lectin, mannose-binding 2	-2.48	5.59e-14	-2.04	1.41e-11	-1.57	5.41e-07	-1.68	2.94e-07	-1.49	6.04e-06	34	9.26
Mm.46301	Tyrobp	TYRO protein tyrosine kinase binding protein	-2.05	0.00379	-2.12	0.00178	-1.99	0.00434	-1.74	0.0436	1.32	0.274	34	9.22
Mm.400798	Mus musculus	Transcribed locus	-2.66	1.3e-06	-2.1	4.26e-05	-1.38	0.0621	-1.56	0.0174	-1.44	0.0282	34	9.14
Mm.2608	Bgn	Biglycan	-2.15	3.73e-06	-2.04	7.26e-06	-1.75	0.000235	-1.21	0.283	1.94	3.51e-05	34	9.09
Mm.441810	Arhgap6	Rho GTPase activating protein 6	-2.04	1.51e-08	-2.12	3.34e-09	-1.89	8.62e-08	-1.3	0.021	-1.69	2.2e-06	34	9.04
Mm.77695	Ccnf	Cyclin F	-3.09	4.21e-12	-2.2	1.02e-08	-1.47	0.000977	-1.19	0.211	-1.09	0.494	34	9.04
Mm.3095	Nr1h4	Nuclear receptor subfamily 1, group H, member 4	-3.04	2.22e-11	-2.18	3.93e-08	-1.59	0.000208	-1.07	0.68	1.06	0.648	34	8.94
Mm.343942	Cps1	Carbamoyl-phosphate synthetase 1	-2.04	8.04e-06	-2.32	3.58e-07	-1.51	0.00552	-1.27	0.179	-1.79	0.000162	34	8.93
Mm.196399	Arsk	Arylsulfatase K	-2.15	7.66e-08	-2.17	5.98e-08	-1.88	2.79e-06	-1.45	0.00756	-1.26	0.0567	34	8.91
Mm.4615	Dlg3	Discs, large homolog 3 (Drosophila)	-2.39	2.81e-11	-2.05	1.53e-09	-1.45	0.000139	-1.72	3.61e-06	-1.3	0.00618	34	8.91
Mm.475658	Hyal1	Hyaluronoglucosaminidase 1	-2.19	5.56e-09	-2.14	9.33e-09	-1.67	1.6e-05	-1.59	0.000305	-1.32	0.0115	34	8.91
Mm.1314	Mdfic	MyoD family inhibitor domain containing	-2.22	1.38e-07	-2.59	2.57e-09	-1.57	0.000455	1.16	0.321	1.27	0.0578	34	8.81
Mm.290849	Zfp809	Zinc finger protein 809	-2.35	2.15e-06	-2.05	1.84e-05	-1.72	0.000663	-1.46	0.0287	1.16	0.343	34	8.74
Mm.276016	Utp14b	UTP14, U3 small nucleolar ribonucleoprotein, homolog B (yeast)	-2.01	4.3e-09	-2.25	1.09e-10	-1.96	5.82e-09	-1.42	0.00164	-1.09	0.392	34	8.73
Mm.260768	Plvap	Plasmalemma vesicle associated protein	-2.89	1.42e-06	-2.1	0.000222	-1.46	0.0548	1.11	0.698	-1.1	0.67	34	8.66
Mm.3213	Ldlr	Low density lipoprotein receptor	-2.01	3.1e-12	-2.03	1.21e-12	-1.67	3.3e-09	-1.4	6.77e-05	-1.51	3.89e-07	34	8.62
Mm.392829	Mus musculus	Transcribed locus	-2.04	0.00151	-2.29	0.000288	-1.5	0.0701	-1.05	0.866	1.74	0.00967	34	8.62
Mm.29429	Mid1ip1	Mid1 interacting protein 1 (gastrulation specific G12-like (zebrafish))	-2.57	8.92e-08	-2.37	1.12e-07	-1.47	0.00616	-1.08	0.687	1.12	0.444	34	8.61
Mm.71015	Pdia5	Protein disulfide isomerase associated 5	-2.15	1.21e-12	-2.26	9.41e-14	-1.73	1.24e-09	-1.02	0.834	-1.44	4.02e-06	34	8.6
Mm.245867	Ipmk	Inositol polyphosphate multikinase	-2.14	7.25e-11	-2.13	5.36e-11	-1.84	8.1e-09	-1.23	0.0379	-1.18	0.0617	34	8.52
Mm.428023	Mus musculus	Transcribed locus	-2.25	3.8e-06	-2.16	7.53e-06	-1.68	0.00115	-1.1	0.67	-1.3	0.106	34	8.49
Mm.26928	Qprt	Quinolinate phosphoribosyltransferase	-2.06	1.93e-08	-2.1	6.63e-09	-1.42	0.00127	-1.39	0.00687	-1.33	0.00854	34	8.3
Mm.2433	Man2a1	Mannosidase 2, alpha 1	-2.17	0.00076	-2.08	0.00101	-1.69	0.0165	-1.19	0.534	-1.06	0.816	34	8.19
Mm.280536	Manba	Mannosidase, beta A, lysosomal	-2.21	2.84e-06	-2.04	1.14e-05	-1.73	0.000392	1.02	0.933	1.14	0.409	34	8.14
Mm.479578			-2.13	0.000277	1.84	0.00205	3.9	6.55e-09	5.03	2.22e-09	4.34	2.5e-09	35	17.24
Mm.279611	Stab2	Stabilin 2	-2.62	2.53e-07	1.46	0.0211	2.12	1.2e-05	-1.84	0.00109	-2.31	2.64e-06	36	10.35
Mm.329478	Ablim3	Actin binding LIM protein family, member 3	-2.31	7.28e-05	1.29	0.233	2.03	0.000495	1.61	0.0372	-2.09	0.000368	36	9.33
Mm.315872	BC006779	CDNA sequence BC006779	-3.7	8.89e-09	-1.68	0.00444	-2.67	1.28e-06	-2.32	0.000111	-2.29	2.76e-05	37	12.66
Mm.49074	Parp9	Poly (ADP-ribose) polymerase family, member 9	-2.14	6.03e-06	-1.69	0.000752	-2.79	1.4e-08	-2.25	1.06e-05	-2.35	5.48e-07	37	11.22
Mm.40667	Fam158a	Family with sequence similarity 158, member A	-2.21	2.27e-13	-1.86	7.94e-11	-2.15	3.62e-13	-1.94	3.1e-10	-2.23	1.6e-13	38	10.39
Mm.11535	Dcaf11	DDB1 and CUL4 associated factor 11	-2.51	1.54e-12	-1.94	2.51e-09	-2.01	7.69e-10	-1.59	1.74e-05	-1.99	1.4e-09	39	10.04
Mm.435999	Mus musculus	Transcribed locus	-2.13	5.83e-07	-1.96	4.41e-06	-2.05	1.82e-06	-1.93	7.32e-05	-1.62	0.000462	39	9.69
Mm.2570	C1qb	Complement component 1, q subcomponent, beta polypeptide	-2.06	0.178	-1.9	0.213	-2.08	0.15	-1.78	0.345	1.63	0.354	39	9.45
Mm.32550	Dnajc12	DnaJ (Hsp40) homolog, subfamily C, member 12	-2.25	1.19e-07	-1.45	0.00428	-1.13	0.394	2.67	2.53e-08	4.28	1.28e-13	40	11.78
Mm.241282	Fgf1	Fibroblast growth factor 1	-2.6	3.46e-11	-1.42	0.00139	-1.33	0.00961	-3.39	1.07e-12	-2.29	9.5e-10	41	11.03
Mm.42012	Lama3	Laminin, alpha 3	-2	7.99e-09	-1.93	1.53e-08	-1.97	1.1e-08	-2.5	1.43e-10	-2.57	3.49e-12	41	10.97
Mm.287977	Tymp	Thymidine phosphorylase	-2.05	5.31e-09	-1.57	2.27e-05	-1.79	2.85e-07	-2.17	7.18e-09	-3.02	9.06e-14	41	10.6
Mm.479176			-2.17	4.23e-09	-1.77	1.43e-06	-1.33	0.00865	-2.47	1.65e-09	-2.51	5.88e-11	41	10.25
Mm.5323	Slc25a45	Solute carrier family 25, member 45	-2.51	4.94e-17	-1.4	7.57e-07	-1.64	2.23e-10	-2.22	3.4e-14	-2.09	1.3e-14	41	9.86
Mm.212789	Ppara	Peroxisome proliferator activated receptor alpha	-2	2.19e-07	-1.17	0.199	-1.28	0.0336	-2.43	9.81e-09	-2.66	8.06e-11	41	9.54
Mm.24673	Pxmp4	Peroxisomal membrane protein 4	-3.8	2.91e-18	-1.77	2.4e-09	-1.78	2.15e-09	-2.17	4.1e-11	-1.6	2.17e-07	42	11.12
Mm.259916	Chdh	Choline dehydrogenase	-2.8	7.57e-09	-1.81	0.000107	-1.69	0.000472	-2.69	1.78e-07	-1.94	2.36e-05	42	10.93
Mm.236928	Stard8	START domain containing 8	-2.32	2.44e-08	-1.98	7.91e-07	-1.87	3.67e-06	-2.1	1.84e-06	-2	1.06e-06	42	10.27
Mm.10510	Fcna	Ficolin A	-2.13	5.12e-07	-1.86	9.26e-06	-1.96	2.89e-06	-2.2	1.34e-06	-1.76	6.07e-05	42	9.91
Mm.335420	Glyctk	Glycerate kinase	-2.82	7.62e-16	-1.54	3.24e-07	-1.6	7.04e-08	-2.01	1.85e-10	-1.91	6.28e-11	42	9.88
Mm.105331	Psip1	PC4 and SFRS1 interacting protein 1	-2.13	0.000192	-1.82	0.00221	-1.96	0.000827	-2.16	0.000615	-1.68	0.00724	42	9.75
Mm.332967	Ube2h	Ubiquitin-conjugating enzyme E2H	-2.29	9.64e-12	-1.95	7.62e-10	-1.92	1.54e-09	-2.02	3.92e-09	-1.57	2.59e-06	42	9.75
Mm.272197	Mgll	Monoglyceride lipase	-2.5	6.24e-11	-1.97	3.76e-08	-1.16	0.177	-2.3	6.28e-09	-1.71	4.08e-06	42	9.64
Mm.217027	Lrpprc	Leucine-rich PPR-motif containing	-2	1.53e-07	-1.5	0.000462	-1.89	7.81e-07	-2.3	3.5e-08	-1.77	4.87e-06	42	9.46
Mm.28015	Mus musculus	Transcribed locus, strongly similar to NP_067492.1 PDZ domain containing 1 [Mus musculus]	-2.22	3.21e-08	-1.6	0.000173	-1.26	0.0631	-2.27	1.6e-07	-1.61	0.000184	42	8.96
Mm.169261	Vwce	Von Willebrand factor C and EGF domains	-2.1	2.12e-07	-1.19	0.191	-1.46	0.00239	-2	5.11e-06	-1.55	0.00062	42	8.3
Mm.153272	Tsc22d1	TSC22 domain family, member 1	-2.86	2.13e-07	1.09	0.682	1.68	0.00263	1.36	0.125	2.52	1.25e-06	43	9.51
Mm.197536	Clec2d	C-type lectin domain family 2, member d	-2.91	5.5e-06	-1.63	0.0187	-1.83	0.00348	-1.77	0.0167	-3.53	1.33e-07	44	11.67
Mm.476011	Dnase1l3	deoxyribonuclease 1-like 3	-2.24	8.16e-12	-1.7	6.99e-08	-1.95	4.87e-10	-1.9	1.64e-08	-2.14	3.22e-11	44	9.93
Mm.25466	Mus musculus	Transcribed locus	-2.23	5.62e-06	-1.63	0.00279	-1.88	0.000216	-2	0.000376	-2.1	1.78e-05	44	9.84
Mm.250980	Slc38a4	Solute carrier family 38, member 4	-2.2	1.78e-06	-1.53	0.00461	-1.65	0.000903	-1.89	0.000238	-2.08	1.2e-05	44	9.35
Mm.28162	Nup210	Nucleoporin 210	-2.15	5.98e-12	-1.32	0.000524	-1.36	9.77e-05	-1.28	0.00394	-2.45	4.21e-14	44	8.56
Mm.279765	Sntg2	Syntrophin, gamma 2	-2.1	6.68e-09	-1.97	4.13e-08	-1.76	1.44e-06	-1.87	1.84e-06	-1.97	7.6e-08	45	9.67
Mm.2312	Tnfaip8l1	Tumor necrosis factor, alpha-induced protein 8-like 1	-2.76	1.39e-11	-1.83	5.08e-07	-1.69	7.8e-06	-1.44	0.00302	-1.77	1.92e-06	45	9.49
Mm.252009	St5	Suppression of tumorigenicity 5	-3.38	2.49e-15	-1.75	4.45e-08	-1.52	1e-05	-1.46	0.000265	-1.35	0.00112	45	9.46
Mm.35732	Slc36a1	Solute carrier family 36 (proton/amino acid symporter), member 1	-2.26	2.71e-09	-1.77	2.23e-06	-1.88	4.97e-07	-1.84	7.79e-06	-1.67	1.42e-05	45	9.42
Mm.244183	Pan2	PAN2 polyA specific ribonuclease subunit homolog (S. cerevisiae)	-2.59	3.67e-10	-1.92	5.63e-07	-1.67	2.99e-05	-1.63	0.000331	-1.59	0.00011	45	9.4
Mm.307620	Cpt2	Carnitine palmitoyltransferase 2	-2.3	7.33e-13	-1.6	1.73e-07	-1.59	1.96e-07	-1.86	6.56e-09	-1.96	6.89e-11	45	9.31
Mm.272905	Hsdl2	Hydroxysteroid dehydrogenase like 2	-2.64	8.78e-10	-1.56	0.000375	-1.71	3.5e-05	-1.87	1.69e-05	-1.5	0.00106	45	9.28
Mm.440130	Prosapip1	ProSAPiP1 protein	-2.5	1.09e-12	-1.73	5.55e-08	-1.63	5.97e-07	-1.58	1.45e-05	-1.83	8.52e-09	45	9.27
Mm.337476	Sec14l4	SEC14-like 4 (S. cerevisiae)	-2.53	2.86e-11	-1.92	6.08e-08	-1.58	3.24e-05	-1.57	0.000204	-1.62	1.81e-05	45	9.22
Mm.243091	Farp2	FERM, RhoGEF and pleckstrin domain protein 2	-2.12	1.38e-09	-1.87	4.98e-08	-1.73	7.23e-07	-1.67	1.55e-05	-1.8	1.61e-07	45	9.19
Mm.28217	Epb4.1l4b	Erythrocyte protein band 4.1-like 4b	-2.9	1.21e-10	-1.88	2.96e-06	-1.21	0.137	-1.44	0.012	-1.67	9.99e-05	45	9.1
Mm.260938	Pkp4	Plakophilin 4	-3.43	1.6e-13	-1.8	5.75e-07	-1.5	0.000213	-1.17	0.199	-1.18	0.12	45	9.08
Mm.453452	Mus musculus	Transcribed locus	-2.05	0.0156	-1.61	0.102	-1.5	0.175	-1.93	0.0427	-1.97	0.0179	45	9.06
Mm.32959	Pds5b	PDS5, regulator of cohesion maintenance, homolog B (S. cerevisiae)	-2.14	7.49e-07	-1.89	1.29e-05	-1.99	4.02e-06	-1.6	0.00243	-1.4	0.0135	45	9.02
Mm.479546			-2.05	9.49e-11	-1.78	6.61e-09	-1.7	3.92e-08	-1.62	4.53e-06	-1.8	1.07e-08	45	8.95
Mm.100940	Comt	Catechol-O-methyltransferase	-2.33	8.96e-14	-1.67	7.58e-09	-1.51	8.57e-07	-1.86	2.25e-09	-1.56	1.55e-07	45	8.93
Mm.41274	Acad11	Acyl-Coenzyme A dehydrogenase family, member 11	-2.76	5.52e-09	-1.83	4.17e-05	-1.39	0.0181	-1.54	0.00703	-1.41	0.0156	45	8.93
Mm.353006	Dexi	Dexamethasone-induced transcript	-2.93	4.24e-14	-1.44	8.86e-05	-1.27	0.0082	-1.51	0.000108	-1.75	7.02e-08	45	8.9
Mm.35127	Tarsl2	Threonyl-tRNA synthetase-like 2	-2.02	1.62e-08	-1.81	2.4e-07	-1.69	2.78e-06	-1.84	2.37e-06	-1.54	5.49e-05	45	8.9
Mm.245340	Atrnl1	Attractin like 1	-2.11	4.47e-10	-1.95	3.1e-09	-1.67	4.72e-07	-1.61	1.34e-05	-1.53	1.41e-05	45	8.87
Mm.219459	Sik3	SIK family kinase 3	-3.14	6.8e-10	-1.81	8.67e-05	-1.74	0.000265	1.01	0.948	-1.16	0.327	45	8.86
Mm.275800	Slc12a7	Solute carrier family 12, member 7	-2.21	3.09e-13	-1.84	5.78e-11	-1.72	6.37e-10	-1.5	3.49e-06	-1.55	9.63e-08	45	8.82
Mm.71	Prkdc	Protein kinase, DNA activated, catalytic polypeptide	-2.07	5.06e-06	-1.81	9.69e-05	-1.85	7.41e-05	-1.61	0.00369	-1.48	0.00814	45	8.82
Mm.210196	Gpam	Glycerol-3-phosphate acyltransferase, mitochondrial	-3	2.23e-16	-1.92	1.58e-11	-1.45	2.38e-06	-1.39	0.000103	1.01	0.882	45	8.77
Mm.250605	Sel1l	Sel-1 suppressor of lin-12-like (C. elegans)	-2.11	3.96e-15	-1.79	8.36e-13	-1.72	6.62e-12	-1.62	1.83e-09	-1.51	4.21e-09	45	8.75
Mm.451739	Mus musculus	Transcribed locus	-2.88	2.21e-12	-1.92	7.73e-08	-1.41	0.00165	-1.29	0.0355	-1.22	0.0706	45	8.72
Mm.332842	Zkscan5	Zinc finger with KRAB and SCAN domains 5	-2.17	6.68e-10	-1.78	1.77e-07	-1.65	2.9e-06	-1.62	3.6e-05	-1.5	7.86e-05	45	8.72
Mm.209272	Stard13	StAR-related lipid transfer (START) domain containing 13	-2.25	5.21e-10	-1.77	7.39e-07	-1.65	6.18e-06	-1.69	3.31e-05	-1.31	0.0101	45	8.67
Mm.395459	Mus musculus	Transcribed locus	-2.18	7.2e-05	-1.53	0.0188	-1.77	0.00182	-1.44	0.0944	-1.73	0.00378	45	8.65
Mm.390400	Rufy1	RUN and FYVE domain containing 1	-2.04	4.19e-12	-1.8	1.8e-10	-1.54	2.24e-07	-1.58	8.94e-07	-1.68	4.61e-09	45	8.64
Mm.29981	Bhmt2	Betaine-homocysteine methyltransferase 2	-2.51	1.24e-08	-1.98	2.35e-06	-1.43	0.00695	-1.64	0.00121	1.03	0.838	45	8.59
Mm.458462	Mus musculus	Transcribed locus	-2.14	7.3e-05	-1.98	0.000228	-1.94	0.000381	-1.49	0.0578	-1.04	0.841	45	8.59
Mm.23881	1600002H07Rik	RIKEN cDNA 1600002H07 gene	-2.78	7.41e-09	-1.81	7.72e-05	1.12	0.459	1.42	0.0343	1.42	0.0156	45	8.55
Mm.390229	Tmie	Transmembrane inner ear	-2.04	1.17e-12	-1.71	6e-10	-1.69	1.19e-09	-1.65	3.53e-08	-1.37	2.16e-05	45	8.46
Mm.22680	Celsr1	Cadherin, EGF LAG seven-pass G-type receptor 1 (flamingo homolog, Drosophila)	-2.97	3.79e-09	-1.69	0.000482	-1.14	0.396	-1.55	0.00961	-1.11	0.51	45	8.46
Mm.320355	Fam20c	Family with sequence similarity 20, member C	-2.98	6.68e-13	-1.99	8.61e-09	-1.36	0.00205	-1.07	0.627	-1.05	0.679	45	8.45
Mm.394459	Mus musculus	Transcribed locus	-2.35	5.74e-12	-1.79	2.05e-08	-1.38	0.000308	-1.41	0.000607	-1.5	1.91e-05	45	8.43
Mm.477237	Prr16	proline rich 16	-2.16	3.69e-06	-1.57	0.00286	-1.75	0.000314	-1.56	0.0102	-1.36	0.0486	45	8.4
Mm.341004	Abca8b	ATP-binding cassette, sub-family A (ABC1), member 8b	-2.57	9.61e-09	-1.89	1.26e-05	-1.62	0.000599	-1.14	0.445	-1.17	0.268	45	8.39
Mm.249131	Pfkfb1	6-phosphofructo-2-kinase/fructose-2,6-biphosphatase 1	-2.57	1.33e-08	-1.27	0.0749	1.29	0.0566	1.65	0.00143	1.58	0.000875	45	8.36
Mm.251002	St3gal3	ST3 beta-galactoside alpha-2,3-sialyltransferase 3	-2.09	1.81e-11	-1.8	2.17e-09	-1.58	4.21e-07	-1.42	0.000184	-1.46	1.34e-05	45	8.35
Mm.386884	Cables2	CDK5 and Abl enzyme substrate 2	-2.23	4.87e-07	-1.71	0.000208	-1.42	0.0128	-1.31	0.104	-1.68	0.000388	45	8.35
Mm.439711	Acat2	Acetyl-Coenzyme A acetyltransferase 2	-2.43	4.11e-09	-2	4.63e-07	-1.34	0.0173	-1.37	0.024	-1.19	0.183	45	8.33
Mm.313303	Mus musculus	Transcribed locus, strongly similar to NP_001184073.1 malcavernin [Gallus gallus]	-2.14	0.000227	-1.51	0.0373	-1.39	0.0984	-1.82	0.00907	-1.46	0.0573	45	8.32
Mm.214574	1300001I01Rik	RIKEN cDNA 1300001I01 gene	-2.36	1.49e-13	-1.67	8.32e-09	-1.5	1.01e-06	-1.26	0.00839	-1.5	1.25e-06	45	8.29
Mm.123934	Mus musculus	Transcribed locus, strongly similar to NP_599008.3 acyl-coenzyme A thioesterase 4 [Mus musculus]	-2.14	2.13e-08	-1.75	3.52e-06	-1.71	1.19e-05	-1.39	0.0106	1.27	0.0338	45	8.26
Mm.253736	Palmd	Palmdelphin	-2.23	8.57e-07	-1.8	8.16e-05	1.12	0.436	1.58	0.00221	1.51	0.00218	45	8.24
Mm.21912	Fbxo21	F-box protein 21	-2.29	1.04e-10	-1.75	2.81e-07	-1.57	1.22e-05	-1.21	0.0914	-1.37	0.00138	45	8.19
Mm.400776	Mus musculus	Transcribed locus	-2.67	4.19e-11	-1.46	0.000725	-1.61	4.07e-05	-1.31	0.0329	1.14	0.254	45	8.19
Mm.317706	Invs	Inversin	-2.1	1.07e-11	-1.88	2.95e-10	-1.39	5.52e-05	-1.27	0.00638	-1.52	1.15e-06	45	8.16
Mm.254974	Fam73b	Family with sequence similarity 73, member B	-2.1	2.85e-15	-1.6	9.69e-11	-1.58	1.86e-10	-1.47	1.04e-07	-1.4	1.9e-07	45	8.15
Mm.478862			-2.14	5.37e-06	-1.72	0.000528	1.19	0.268	-1.56	0.0102	-1.52	0.00602	45	8.13
Mm.24044	Bace1	Beta-site APP cleaving enzyme 1	-2.19	3.42e-12	-1.73	8.63e-09	-1.4	5.36e-05	-1.5	1.83e-05	-1.3	0.00101	45	8.12
Mm.90047	Nostrin	Nitric oxide synthase trafficker	-2.09	1.47e-09	-1.81	4.32e-08	-1.66	7.99e-07	-1.27	0.0211	-1.28	0.00764	45	8.11
Mm.248504	Ttc17	Tetratricopeptide repeat domain 17	-2.24	3.3e-08	-1.88	1.91e-06	-1.47	0.00193	-1.26	0.115	-1.25	0.0668	45	8.1
Mm.248291	Rassf5	Ras association (RalGDS/AF-6) domain family member 5	-2.5	4.38e-11	-1.84	1.57e-07	-1.33	0.00496	-1.15	0.247	-1.26	0.0254	45	8.08
Mm.222310	Ralgapa2	Ral GTPase activating protein, alpha subunit 2 (catalytic)	-2.08	2.59e-07	-1.98	6.97e-07	-1.73	2.27e-05	-1.07	0.686	1.21	0.132	45	8.07
Mm.133370	Dhcr24	24-dehydrocholesterol reductase	-2.72	1.77e-11	-1.8	7.31e-07	-1.43	0.000987	-1.02	0.884	-1.07	0.55	45	8.04
Mm.277518	Mmd	Monocyte to macrophage differentiation-associated	-2.35	2.64e-09	-1.88	4.12e-07	-1.17	0.183	-1.06	0.713	-1.58	9.65e-05	45	8.04
Mm.287226	Mavs	Mitochondrial antiviral signaling protein	-2.18	1.15e-09	-1.54	4.08e-05	-1.69	1.87e-06	-1.35	0.00887	-1.24	0.0318	45	8
Mm.316418	Rsrc1	Arginine/serine-rich coiled-coil 1	-2.2	1.43e-06	-1.58	0.00253	-1.3	0.0809	-1.8	0.000708	1.1	0.572	45	7.98
Mm.469963	Daglb	Diacylglycerol lipase, beta	-2.24	1.38e-06	-1.34	0.0549	-1.55	0.00372	-1.46	0.0271	-1.37	0.0339	45	7.96
Mm.469917	Tubb2a	tubulin, beta 2A	-2.13	3.83e-08	1.07	0.595	1.49	0.000453	1.65	0.000133	1.61	5.7e-05	45	7.95
Mm.171314	Hfe2	Hemochromatosis type 2 (juvenile) (human homolog)	-2.95	1.09e-09	-1.32	0.0525	-1.36	0.0294	1.11	0.58	1.19	0.236	45	7.93
Mm.151748	Ttc38	Tetratricopeptide repeat domain 38	-2.13	2.34e-13	-1.66	1.99e-09	-1.64	2.95e-09	-1.3	0.00102	-1.2	0.0113	45	7.93
Mm.417436	Mus musculus	Transcribed locus	-2.18	3.95e-12	-1.61	3.27e-07	-1.31	0.00122	-1.46	0.000121	-1.36	0.000357	45	7.92
Mm.227912	Itpr1	Inositol 1,4,5-triphosphate receptor 1	-2.11	8.68e-08	-1.72	1.92e-05	-1.57	0.000188	-1.29	0.0566	-1.19	0.152	45	7.88
Mm.311439	Hnrnpm	Heterogeneous nuclear ribonucleoprotein M	-2.04	3.96e-05	-1.71	0.00119	-1.64	0.00271	-1.24	0.267	-1.25	0.168	45	7.88
Mm.261389	Pbld	Phenazine biosynthesis-like protein domain containing	-2.29	3.94e-06	-1.43	0.0305	-1.28	0.141	-1.46	0.0468	-1.41	0.0385	45	7.87
Mm.410994	Mal2	Mal, T-cell differentiation protein 2	-2.94	3.9e-08	-1	0.989	1.44	0.0264	1.12	0.594	1.31	0.101	45	7.81
Mm.289368	Trmt2b	TRM2 tRNA methyltransferase 2 homolog B (S. cerevisiae)	-2.02	5.38e-10	-1.3	0.00361	-1.38	0.000406	-1.49	0.000134	-1.61	1.42e-06	45	7.8
Mm.399376	Mtmr4	Myotubularin related protein 4	-2.55	6.25e-14	-1.49	1.8e-06	-1.35	0.00014	-1.12	0.225	-1.29	0.00104	45	7.8
Mm.157545	Lipa	Lysosomal acid lipase A	-2.26	2.27e-11	-1.64	6.58e-07	-1.39	0.000393	-1.31	0.00917	-1.2	0.0462	45	7.8
Mm.28663	Abcb6	ATP-binding cassette, sub-family B (MDR/TAP), member 6	-2.02	1.14e-07	-1.3	0.0182	-1.35	0.0081	-1.45	0.00451	-1.67	2.32e-05	45	7.79
Mm.259072	Ppargc1a	Peroxisome proliferative activated receptor, gamma, coactivator 1 alpha	-2.13	8.95e-08	-1.8	6.65e-06	-1.56	0.000372	-1.04	0.821	-1.25	0.0737	45	7.78
Mm.31267	Wwc1	WW, C2 and coiled-coil domain containing 1	-2.54	8.97e-11	-1.07	0.547	1.08	0.479	1.52	0.000297	1.56	2.31e-05	45	7.77
Mm.296202	Inpp5b	Inositol polyphosphate-5-phosphatase B	-2.38	1.11e-14	-1.77	2.15e-10	-1.47	8.97e-07	-1.11	0.217	1.03	0.663	45	7.76
Mm.82661	Rtn4rl1	Reticulon 4 receptor-like 1	-2.05	2.97e-07	-1.55	0.00033	1.27	0.0408	1.42	0.00819	1.47	0.00141	45	7.76
Mm.116942	Optn	Optineurin	-2.14	5.68e-11	-1.11	0.246	-1.42	0.00012	-1.39	0.00124	-1.68	2.48e-07	45	7.74
Mm.396537	Ankrd46	Ankyrin repeat domain 46	-2.76	8.3e-15	-1.57	3.29e-07	-1.25	0.00501	-1.03	0.748	-1.11	0.196	45	7.72
Mm.82598	Dixdc1	DIX domain containing 1	-2.05	4.09e-10	-1.63	6.21e-07	-1.41	0.000159	-1.13	0.247	-1.5	1.96e-05	45	7.72
Mm.208662	Fam20a	Family with sequence similarity 20, member A	-2.29	1.63e-07	-1.81	2.37e-05	-1.59	0.000608	-1.01	0.97	-1.01	0.935	45	7.71
Mm.158903	Hlf	Hepatic leukemia factor	-2.2	1.16e-09	-1.19	0.107	-1.35	0.0041	-1.56	0.000216	-1.38	0.00237	45	7.68
Mm.256025	Faah	Fatty acid amide hydrolase	-2.17	3.35e-08	-2	1.19e-07	-1.31	0.0199	-1.06	0.719	-1.14	0.273	45	7.68
Mm.441478	Tmem14a	Transmembrane protein 14A	-2.05	0.000771	-1.75	0.00556	-1.02	0.929	1.35	0.214	1.51	0.0422	45	7.68
Mm.476914	Cideb	cell death-inducing DNA fragmentation factor, alpha subunit-like effector B	-2.12	1.62e-07	-1.82	5.39e-06	-1.36	0.0124	-1.13	0.427	-1.22	0.118	45	7.65
Mm.154312	Mfn2	Mitofusin 2	-2.02	1.21e-07	-1.41	0.00291	-1.48	0.000651	-1.24	0.0956	-1.48	0.000686	45	7.63
Mm.312511	Mcc	Mutated in colorectal cancers	-2.04	6.3e-06	-1.72	0.000188	-1.17	0.289	-1.23	0.227	-1.46	0.00727	45	7.62
Mm.278444	Tle1	Transducin-like enhancer of split 1, homolog of Drosophila E(spl)	-2.79	1.39e-09	-1.3	0.0477	-1.01	0.946	-1.09	0.628	-1.43	0.00727	45	7.62
Mm.133301	Lrrc3	Leucine rich repeat containing 3	-2.31	1.71e-11	-1.45	9.47e-05	-1.32	0.00326	-1.34	0.00605	-1.19	0.0595	45	7.61
Mm.288368	Naprt1	Nicotinate phosphoribosyltransferase domain containing 1	-2.03	1.06e-06	-1.6	0.000372	-1.34	0.0238	1.23	0.191	1.41	0.00925	45	7.61
Mm.276702	Grb7	Growth factor receptor bound protein 7	-2.83	1.36e-13	-1.41	0.00024	-1.03	0.822	1.19	0.104	1.12	0.249	45	7.58
Mm.282679	Btd	Biotinidase	-2.35	1.95e-09	-1.55	0.00013	-1.44	0.00115	1.09	0.526	1.13	0.31	45	7.56
Mm.479589			-2.14	6.29e-10	-1.48	7.14e-05	-1.42	0.000278	-1.19	0.121	-1.32	0.00382	45	7.55
Mm.22690	Nr1h3	Nuclear receptor subfamily 1, group H, member 3	-2.06	1.23e-09	-1.47	7.01e-05	-1.39	0.00058	-1.25	0.0367	-1.38	0.000883	45	7.55
Mm.210875	Dlc1	Deleted in liver cancer 1	-2.49	9.29e-08	1.15	0.335	1.76	8.44e-05	1.02	0.931	-1.12	0.444	45	7.54
Mm.41389	Klf15	Kruppel-like factor 15	-2.53	2.39e-08	-1.42	0.0129	-1.46	0.0067	1	1	-1.12	0.467	45	7.53
Mm.206371	Sec16a	SEC16 homolog A (S. cerevisiae)	-2.09	9.4e-12	-1.6	9.01e-08	-1.31	0.000549	-1.15	0.114	-1.35	0.000206	45	7.5
Mm.33773	Nek2	NIMA (never in mitosis gene a)-related expressed kinase 2	-2.2	5e-05	-1.75	0.00165	-1.39	0.0596	1.07	0.775	-1.09	0.668	45	7.5
Mm.67073	Slc41a2	Solute carrier family 41, member 2	-2.34	1.14e-09	-1.23	0.0447	-1.55	4.32e-05	-1.2	0.133	-1.14	0.224	45	7.46
Mm.20294	Sephs2	Selenophosphate synthetase 2	-2.44	3.94e-12	-1.55	4.17e-06	-1.28	0.00561	1.11	0.37	1.06	0.556	45	7.44
Mm.276098	Fggy	FGGY carbohydrate kinase domain containing	-2.09	1.43e-10	-1.99	7.42e-10	-1.26	0.0099	-1.02	0.856	-1.06	0.564	45	7.42
Mm.235580	Rbl2	Retinoblastoma-like 2	-2.02	5.25e-08	-1.51	0.000246	-1.51	0.000251	-1.17	0.227	-1.18	0.135	45	7.39
Mm.27984	Tjp3	Tight junction protein 3	-2.3	2.09e-10	-1.38	0.00109	1.21	0.0507	1.25	0.0396	1.25	0.0193	45	7.39
Mm.268070	Cbx4	Chromobox homolog 4 (Drosophila Pc class)	-2.07	6.67e-07	-1.65	8.43e-05	-1.36	0.00938	-1.27	0.088	-1.03	0.822	45	7.38
Mm.27757	Bmp1	Bone morphogenetic protein 1	-2.3	6.98e-12	-1.74	5.61e-08	-1.21	0.0288	1.06	0.613	1.04	0.671	45	7.35
Mm.25042	Xpot	Exportin, tRNA (nuclear export receptor for tRNAs)	-2.01	9.56e-09	-1.63	2.04e-06	-1.35	0.00134	-1.02	0.904	1.34	0.00208	45	7.35
Mm.273915	Lpcat3	Lysophosphatidylcholine acyltransferase 3	-2.35	1.77e-11	-1.59	1.97e-06	-1.35	0.00117	1.02	0.898	1.03	0.766	45	7.34
Mm.248296	Taok3	TAO kinase 3	-2.2	2.57e-10	-1.28	0.00746	-1.06	0.556	1.3	0.0117	1.35	0.00136	45	7.19
Mm.393274	Mus musculus	Transcribed locus	-2.14	3.07e-08	-1.13	0.305	-1.21	0.0972	-1.24	0.107	-1.46	0.00102	45	7.18
Mm.200497	Hadha	Hydroxyacyl-Coenzyme A dehydrogenase/3-ketoacyl-Coenzyme A thiolase/enoyl-Coenzyme A hydratase (trifunctional protein), alpha subunit	-2.01	1.82e-08	-1.33	0.00572	1.02	0.88	-1.36	0.00957	-1.46	0.000401	45	7.18
Mm.38436	Ttc13	Tetratricopeptide repeat domain 13	-2.16	8.54e-12	-1.65	7.01e-08	-1.23	0.0107	-1.12	0.22	-1	0.999	45	7.16
Mm.23336	Ggt6	Gamma-glutamyltransferase 6	-2.06	4.29e-10	-1.41	0.000162	-1.42	0.000138	-1.16	0.167	-1.07	0.454	45	7.12
Mm.296837	Sfxn2	Sideroflexin 2	-2.18	1.41e-08	-1.08	0.554	1.24	0.0681	-1.13	0.402	1.46	0.00119	45	7.09
Mm.458226	Mus musculus	Transcribed locus	-2.42	1.19e-08	-1.4	0.00833	-1.09	0.537	-1.08	0.664	1.07	0.633	45	7.06
Mm.357953	Stard5	StAR-related lipid transfer (START) domain containing 5	-2.19	2.47e-11	-1.43	6.4e-05	-1.3	0.00229	-1.07	0.559	1.04	0.665	45	7.03
Mm.290166	Mrpl18	Mitochondrial ribosomal protein L18	-2.09	5.34e-08	-1.19	0.134	-1.28	0.039	-1.31	0.0396	-1.16	0.209	45	7.03
Mm.29666	Slc25a20	Solute carrier family 25 (mitochondrial carnitine/acylcarnitine translocase), member 20	-2.03	9.36e-08	-1.55	0.000159	-1.26	0.0397	-1.11	0.451	-1.06	0.624	45	7.01
Mm.331089	Pdgfc	Platelet-derived growth factor, C polypeptide	-2	2.94e-06	-1.43	0.00697	-1.09	0.576	-1.46	0.0109	1.03	0.857	45	7.01
Mm.293605	Trp53inp2	Transformation related protein 53 inducible nuclear protein 2	-2.07	2.62e-14	-1.51	1.33e-08	1.03	0.666	-1.2	0.0104	-1.18	0.00571	45	6.99
Mm.397714	Mus musculus	Transcribed locus	-2.08	1.37e-07	-1.18	0.148	-1.33	0.0134	-1.21	0.156	-1.18	0.166	45	6.98
Mm.25848	Bckdha	Branched chain ketoacid dehydrogenase E1, alpha polypeptide	-2.06	6.04e-06	-1.49	0.00674	-1.16	0.327	-1.01	0.965	-1.18	0.277	45	6.9
Mm.28700	Acox2	Acyl-Coenzyme A oxidase 2, branched chain	-2.01	4.72e-11	1	0.967	1.02	0.864	1.38	0.000425	1.49	3.42e-06	45	6.9
Mm.6424	Itgb5	Integrin beta 5	-2.26	1.5e-11	-1.2	0.0258	-1.04	0.7	1.22	0.0211	1.17	0.0388	45	6.89
Mm.2656	Slc17a1	Solute carrier family 17 (sodium phosphate), member 1	-2.09	2.98e-05	-1.16	0.398	1.21	0.278	-1.03	0.891	-1.32	0.1	45	6.81
Mm.248037	Lrsam1	Leucine rich repeat and sterile alpha motif containing 1	-2.03	3.15e-07	-1.32	0.0195	-1.2	0.122	1.13	0.374	-1.09	0.488	45	6.77
Mm.390367	Acbd4	Acyl-Coenzyme A binding domain containing 4	-2.04	3.69e-10	-1.34	0.000754	-1.18	0.0626	1.01	0.968	1.12	0.221	45	6.69
Mm.17461	Stk16	Serine/threonine kinase 16	-2.2	4.84e-10	-1.17	0.107	1.07	0.543	1.14	0.254	1.1	0.331	45	6.68
Mm.938	Foxa2	Forkhead box A2	-2.12	3.65e-09	-1.06	0.62	1.02	0.843	-1.04	0.759	1.01	0.953	45	6.25
Mm.268000	Vim	Vimentin	1.52	0.0404	2.29	2.37e-05	10.07	2.74e-16	31.97	4.16e-20	43.15	2.22e-22	46	89
Mm.16228	Slc25a4	Solute carrier family 25 (mitochondrial carrier, adenine nucleotide translocator), member 4	1.24	0.244	4.21	8.57e-12	9.09	5.04e-17	17.62	4.17e-19	30.77	1.69e-22	46	62.93
Mm.43831	Lgals1	Lectin, galactose binding, soluble 1	1.11	0.56	2.53	2.05e-08	10.43	4.21e-19	23.46	2.37e-21	24.5	5.24e-23	46	62.03
Mm.277812	Ezr	Ezrin	1.64	0.000897	2.57	1.62e-08	7.28	1.7e-17	12.63	2.42e-19	34.48	1.41e-24	46	58.6
Mm.35806	Crct1	Cysteine-rich C-terminal 1	1.57	0.133	7.6	1.6e-10	17.04	1.24e-14	23.64	1.64e-14	3.36	1.07e-05	46	53.21
Mm.358570	Afp	Alpha fetoprotein	1.75	0.0806	5.38	4.11e-07	9.71	2.93e-10	12.76	2.59e-10	12.54	2.76e-11	46	42.14
Mm.256058	Fam107a	Family with sequence similarity 107, member A	1.66	0.00298	3.76	2.02e-10	9.8	1.62e-16	14.93	6.25e-17	11.98	3.48e-17	46	42.13
Mm.22240	Sh3bgrl3	SH3 domain binding glutamic acid-rich protein-like 3	1.02	0.943	3.07	7.22e-10	7.45	1.37e-16	11.07	2.21e-17	10.01	3.81e-18	46	32.62
Mm.440201	BC021614	CDNA sequence BC021614	1.81	2.72e-06	7.62	9.75e-20	10.15	2.88e-21	5.36	7.01e-16	3.73	1.85e-14	46	28.67
Mm.1775	Hn1	Hematological and neurological expressed sequence 1	1.93	7.52e-06	4.36	5.44e-14	6.44	1.03e-16	6.26	5.33e-15	6.32	2.83e-16	46	25.31
Mm.271711	Tagln2	Transgelin 2	1.88	1.09e-05	2.99	5.98e-11	4.49	1.75e-14	7.12	8.72e-17	6.66	2.69e-17	46	23.14
Mm.178	Cryab	Crystallin, alpha B	1.92	0.000315	2.78	1.77e-07	2.63	6.05e-07	5.42	1.94e-11	10.07	4.1e-16	46	22.82
Mm.259702	Anxa4	Annexin A4	1.73	6.81e-07	4.89	1.98e-18	6.5	8.66e-21	4.61	7.78e-17	4.48	6.3e-18	46	22.21
Mm.1451	Mfge8	Milk fat globule-EGF factor 8 protein	1.48	0.00308	3.95	4.05e-14	5.61	6.81e-17	5.37	1.97e-15	5.14	3.53e-16	46	21.55
Mm.46480	Tmem41a	Transmembrane protein 41a	1.64	1.5e-05	5.23	2.2e-18	6.17	1.79e-19	4.08	3.89e-15	3.62	3.64e-15	46	20.74
Mm.33062	Slc44a3	Solute carrier family 44, member 3	-1.22	0.215	2.17	5.63e-07	4.93	1.38e-14	6.49	4.26e-15	5.82	1.01e-15	46	20.63
Mm.196484	Csrp1	Cysteine and glycine-rich protein 1	1.82	0.00248	3.45	1.03e-08	3.66	3.05e-09	4.57	8.82e-10	6.7	4.15e-13	46	20.2
Mm.275648	Pdlim7	PDZ and LIM domain 7	1.55	0.00575	3.31	1.7e-10	5.15	3.21e-14	5.42	1.41e-13	4.68	1.69e-13	46	20.11
Mm.253875	Fads3	Fatty acid desaturase 3	-1.03	0.879	2.39	3.76e-09	4.84	5.44e-16	6.04	2.4e-16	5.45	1.06e-16	46	19.75
Mm.295533	Flna	Filamin, alpha	1.84	0.000257	2.31	7.87e-07	3.92	7.87e-12	4.75	5.39e-12	6.92	7.54e-16	46	19.74
Mm.441142	2200002D01Rik	RIKEN cDNA 2200002D01 gene	1.88	1.78e-07	3.59	2.41e-15	4.1	1.06e-16	5.02	5.66e-17	4.26	6.41e-17	46	18.85
Mm.30246	Cd151	CD151 antigen	1.78	6.5e-09	3.48	5.09e-18	4.55	1.97e-20	4.65	2.68e-19	4.34	5.72e-20	46	18.8
Mm.34346	Phlda3	Pleckstrin homology-like domain, family A, member 3	1.99	1.3e-08	4.35	1.17e-17	3.25	6.74e-15	3.88	1.38e-15	4.18	3.1e-17	46	17.65
Mm.46444	Nenf	Neuron derived neurotrophic factor	1.83	1.13e-07	3.71	1.22e-16	3.99	2.94e-17	3.84	2.12e-15	3.89	9.39e-17	46	17.26
Mm.262287	Fbxo2	F-box protein 2	1.16	0.413	2.85	8.69e-09	7.33	1.24e-15	3.45	4.33e-09	2.16	4.48e-06	46	16.95
Mm.289810	Rpl14	Ribosomal protein L14	1.66	2.91e-06	2.77	3.58e-13	3.93	8.24e-17	4.35	3.73e-16	4.09	5.36e-17	46	16.8
Mm.9221	Rab4a	RAB4A, member RAS oncogene family	1.75	6.39e-06	3.94	6.12e-15	4.56	4.13e-16	2.77	2.6e-10	3.56	7.39e-14	46	16.58
Mm.97	Gipc2	GIPC PDZ domain containing family, member 2	1.07	0.751	3.12	8.52e-10	2.77	1.34e-08	3.63	5.56e-10	5.95	1.4e-14	46	16.54
Mm.273538	Tubb5	Tubulin, beta 5	1.6	8.3e-06	3.19	4.3e-15	4.13	1.37e-17	3.81	1.47e-15	3.79	2.13e-16	46	16.52
Mm.444377	Mus musculus	Transcribed locus	1.79	0.0172	2.03	0.00305	2.76	2.78e-05	3.5	4.44e-06	6.36	2.48e-10	46	16.44
Mm.273986	D4Bwg0951e	DNA segment, Chr 4, Brigham & Women's Genetics 0951 expressed	1.97	1.09e-08	2.72	2.35e-13	4.39	6.14e-18	3.57	9.88e-15	3.75	1.41e-16	46	16.4
Mm.243014	Lmna	Lamin A	1.34	0.0173	2.56	1.04e-10	3.35	1.24e-13	4.79	1.91e-15	4.31	8.77e-16	46	16.35
Mm.34497	Ptgr1	Prostaglandin reductase 1	1.22	0.0613	2.66	4.05e-13	3.39	1.3e-15	4.28	1.98e-16	4.7	1.79e-18	46	16.25
Mm.390379	Nt5c	5',3'-nucleotidase, cytosolic	1.5	8.94e-05	2.86	1.57e-13	3.46	1.74e-15	4.03	1.17e-15	3.92	8.67e-17	46	15.77
Mm.28385	Tmem176b	Transmembrane protein 176B	1.12	0.214	2.09	2.2e-11	3.3	3.2e-17	4.88	3.8e-19	4.29	1.76e-19	46	15.68
Mm.132299	Tmem71	Transmembrane protein 71	1.68	0.000391	3.56	6.15e-12	2.98	3.85e-10	3.4	3.23e-10	3.7	3.63e-12	46	15.32
Mm.196239	Map1lc3a	Microtubule-associated protein 1 light chain 3 alpha	1.61	3.03e-05	3.35	1.93e-14	4.1	3.74e-16	3.68	6.05e-14	2.47	5.21e-11	46	15.21
Mm.643	Rps15	Ribosomal protein S15	1.96	1.05e-08	3.43	9.93e-16	3.64	3.83e-16	3.27	1.19e-13	2.9	1.38e-13	46	15.2
Mm.44213	Trappc6a	Trafficking protein particle complex 6A	1.43	0.00148	3.89	2.99e-15	4.71	8.96e-17	2.63	2.92e-10	2.46	1.5e-10	46	15.12
Mm.8385	Mapk3	Mitogen-activated protein kinase 3	1.88	1.79e-06	3.19	1.34e-12	3.32	6.3e-13	3.66	1.84e-12	3	9.55e-12	46	15.05
Mm.28357	Map1lc3b	Microtubule-associated protein 1 light chain 3 beta	1.72	8.57e-07	2.9	1.12e-13	3.55	1.3e-15	3.51	2.93e-14	3.3	6.73e-15	46	14.98
Mm.235007	Ttll1	Tubulin tyrosine ligase-like 1	1.65	0.000456	3.26	1.26e-11	3.21	2.1e-11	3.6	2.72e-11	3.24	1.64e-11	46	14.96
Mm.260158	Coro1c	Coronin, actin binding protein 1C	1.92	2.14e-05	2.81	1.39e-09	2.85	7.52e-10	3.66	8.07e-11	3.55	1.46e-11	46	14.79
Mm.282351	Gstm5	Glutathione S-transferase, mu 5	1.69	4.48e-06	3.25	1.98e-14	4.33	6.06e-17	2.85	2.06e-11	2.55	1.04e-11	46	14.67
Mm.392115			1.36	0.000116	3.46	2.68e-19	3.87	1.66e-20	3.19	2.45e-17	2.69	1.52e-16	46	14.57
Mm.133694	2510049J12Rik	RIKEN cDNA 2510049J12 gene	1.07	0.578	3.24	1.48e-14	3.79	5.22e-16	3.27	3.62e-13	3.1	6.43e-14	46	14.47
Mm.36169	Sfxn3	Sideroflexin 3	1.87	0.0057	2.43	9.65e-05	2.58	4.02e-05	3.59	1.48e-06	3.98	3.46e-08	46	14.45
Mm.9114	Crym	Crystallin, mu	1.07	0.743	2.1	2.12e-05	2.83	4.61e-08	4.75	1.08e-10	3.67	4.56e-10	46	14.42
Mm.236868	Rps3	Ribosomal protein S3	1.72	9.69e-08	2.94	1.9e-15	3.49	3.05e-17	3.45	1.8e-15	2.79	1.22e-14	46	14.39
Mm.259234	BC048546	CDNA sequence BC048546	1.65	2.49e-06	2.3	3.42e-11	2.87	8.97e-14	2.61	1.88e-11	4.93	1.58e-18	46	14.36
Mm.348025	Lrg1	Leucine-rich alpha-2-glycoprotein 1	1.77	3.2e-06	3.12	7.05e-13	2.98	2.33e-12	2.52	2.4e-09	3.94	1.04e-14	46	14.33
Mm.275766	Gltp	Glycolipid transfer protein	1.01	0.976	2.35	4.92e-06	2.98	3.67e-08	3.68	6.96e-09	4.28	7.53e-11	46	14.3
Mm.272527	0610010O12Rik	RIKEN cDNA 0610010O12 gene	1.87	2.44e-09	3.19	6.68e-17	3.01	1.93e-16	2.9	7.17e-15	3.29	3.65e-17	46	14.26
Mm.289446	Srd5a3	Steroid 5 alpha-reductase 3	1.85	1.25e-08	3.63	3.11e-17	3.25	4.88e-16	3.13	3.1e-14	2.38	3.08e-12	46	14.24
Mm.289669	Rps21	Ribosomal protein S21	1.93	5.21e-17	2.92	4.1e-23	3.39	5.79e-25	3	5.34e-22	2.89	3.93e-23	46	14.13
Mm.281916	Ric8	Resistance to inhibitors of cholinesterase 8 homolog (C. elegans)	1.71	8.1e-05	3.42	1.38e-12	3.23	6.1e-12	3.04	3.08e-10	2.62	8.77e-10	46	14.02
Mm.196464	Gnai2	Guanine nucleotide binding protein (G protein), alpha inhibiting 2	1.65	1.15e-07	2.69	3.61e-15	3	1.96e-16	3.29	6.41e-16	3.34	2.43e-17	46	13.97
Mm.424023	Mus musculus	Transcribed locus	1.93	1.71e-06	2.04	3.79e-07	2.43	4.5e-09	3.3	5.41e-11	4.27	1.58e-14	46	13.97
Mm.22473	Rabac1	Rab acceptor 1 (prenylated)	1.98	1.15e-09	3.93	1.19e-17	3.15	1.38e-15	2.68	1.21e-12	2.22	2.34e-11	46	13.96
Mm.2820	Galk1	Galactokinase 1	1.61	4.93e-06	3.39	1.15e-15	3.86	9.62e-17	2.82	5.06e-12	2.28	4.72e-11	46	13.96
Mm.390816	Kctd17	Potassium channel tetramerisation domain containing 17	1.47	0.0452	3.35	1.26e-08	3.76	2.17e-09	2.91	8.18e-07	2.34	1.59e-05	46	13.83
Mm.307488	Cdc42ep1	CDC42 effector protein (Rho GTPase binding) 1	1.82	8.52e-08	2.76	8.56e-14	3.26	1.52e-15	3.07	1.24e-13	2.85	6.4e-14	46	13.76
Mm.195753	Pole4	Polymerase (DNA-directed), epsilon 4 (p12 subunit)	1.89	9.44e-08	3.79	6.13e-16	3.44	5.58e-15	2.3	2.14e-09	2.31	2.16e-10	46	13.73
Mm.358649	Banf1	Barrier to autointegration factor 1	1.73	5.43e-08	3.37	2.93e-17	2.98	6.26e-16	3.1	8.7e-15	2.5	1.17e-13	46	13.68
Mm.234502	Myo1c	Myosin IC	1.29	0.00913	2.15	9.62e-11	2.89	1.63e-14	3.81	4.95e-16	3.38	4.49e-16	46	13.52
Mm.21450	Ost4	Oligosaccharyltransferase 4 homolog (S. cerevisiae)	1.67	7.22e-09	3.45	3.59e-19	2.93	3.24e-17	2.83	1.51e-15	2.58	1.04e-15	46	13.46
Mm.296181	Hspa2	Heat shock protein 2	1.58	0.000726	3.12	2.1e-11	3.86	4.54e-13	2.2	7.54e-07	2.69	7.68e-10	46	13.45
Mm.245355	Chid1	Chitinase domain containing 1	1.99	5.77e-06	3.45	1.44e-11	2.46	2.36e-08	3.14	1.86e-09	2.36	8.39e-08	46	13.4
Mm.289800	Eif3h	Eukaryotic translation initiation factor 3, subunit H	1.89	8.89e-13	3.04	1.42e-19	3.32	5.47e-20	2.73	1.4e-16	2.41	2.38e-16	46	13.39
Mm.219685	Pigf	Phosphatidylinositol glycan anchor biosynthesis, class F	1.71	1.94e-07	3.08	1.75e-15	2.82	1.82e-14	2.74	9.67e-13	3.02	3.95e-15	46	13.37
Mm.17958	Rag1ap1	Recombination activating gene 1 activating protein 1	1.58	8.15e-06	2.35	5.37e-12	2.18	6.3e-11	3.76	1.04e-15	3.42	5.09e-16	46	13.29
Mm.203556	Pofut2	Protein O-fucosyltransferase 2	1.94	4.15e-08	2.68	1.95e-12	3.02	1.36e-13	2.68	5.04e-11	2.95	2.2e-13	46	13.27
Mm.275864	Rab34	RAB34, member of RAS oncogene family	1.93	7.9e-08	2.14	1.62e-09	2.59	5.72e-12	3.01	2.33e-12	3.6	2.66e-15	46	13.27
Mm.358698	Gtf3a	General transcription factor III A	1.39	0.000869	3.33	1.4e-15	3.34	9.97e-16	2.44	5.78e-11	2.75	1.6e-13	46	13.25
Mm.274846	Ilk	Integrin linked kinase	1.15	0.136	2.71	2.09e-14	3.45	4.54e-17	3.02	1.77e-14	2.86	2.91e-15	46	13.19
Mm.2760	Zscan21	Zinc finger and SCAN domain containing 21	1.7	4.1e-05	2.38	4.31e-09	3.57	3.48e-13	2.77	1.58e-09	2.73	1.68e-10	46	13.15
Mm.8687	Cap1	CAP, adenylate cyclase-associated protein 1 (yeast)	1.86	5.82e-09	2.9	3.14e-15	2.77	1.1e-14	2.9	5.59e-14	2.7	2.49e-14	46	13.13
Mm.133825	Crip2	Cysteine rich protein 2	-1.15	0.265	2.16	3.8e-09	3.09	3.21e-13	3.55	3.48e-13	3.13	3.58e-13	46	13.08
Mm.29633	Tmem160	Transmembrane protein 160	1.49	0.000247	2.51	1.39e-11	3.27	2.25e-14	2.93	1.02e-11	2.87	6.64e-13	46	13.07
Mm.30016	Arhgdia	Rho GDP dissociation inhibitor (GDI) alpha	1.87	5.15e-12	2.73	5.65e-18	2.85	1.5e-18	2.97	1.35e-17	2.63	2.26e-17	46	13.05
Mm.142253	Panx1	Pannexin 1	1.42	0.031	2.1	4.15e-06	2.62	2.23e-08	3.39	1.32e-09	3.5	6.41e-11	46	13.03
Mm.288179	Lig1	Ligase I, DNA, ATP-dependent	1.7	0.00656	2.7	2.01e-06	2.1	0.000174	3.78	6.22e-08	2.75	2e-06	46	13.03
Mm.288980	Nedd9	Neural precursor cell expressed, developmentally down-regulated gene 9	1.3	0.102	2.03	5.99e-06	2.8	3.98e-09	3.43	9.42e-10	3.41	8.02e-11	46	12.97
Mm.103703	Neu3	Neuraminidase 3	1.42	0.00358	2.26	5.03e-09	3.03	4.28e-12	2.2	6.82e-08	4.06	1.55e-14	46	12.97
Mm.38746	Trappc2l	Trafficking protein particle complex 2-like	1.77	1.85e-07	3.24	2.4e-15	3.06	7.73e-15	2.46	3.6e-11	2.41	7.59e-12	46	12.94
Mm.158264	Pfdn5	Prefoldin 5	1.93	1.48e-10	2.88	2.7e-16	3.03	7.98e-17	2.8	1.77e-14	2.25	4.04e-13	46	12.89
Mm.298416	Ifi27l2b	Interferon, alpha-inducible protein 27 like 2B	1.4	0.1	2.65	1.16e-06	2.69	7.12e-07	3.38	6.77e-08	2.73	5.87e-07	46	12.85
Mm.474469	1500011H22Rik	RIKEN cDNA 1500011H22 gene	1.95	5.23e-08	3.35	1.6e-14	2.93	2.72e-13	2.06	1.03e-07	2.55	1.22e-11	46	12.84
Mm.180458	Rpl13a	Ribosomal protein L13A	1.87	4.66e-15	2.96	4.26e-22	3.11	1.39e-22	2.66	4.09e-19	2.23	2.93e-18	46	12.83
Mm.439782	Capns1	Calpain, small subunit 1	1.37	0.00135	2.27	2.21e-11	2.99	1.4e-14	3.53	5.92e-15	2.67	4.06e-13	46	12.83
Mm.335252	Dapk2	Death-associated protein kinase 2	1.7	6.92e-07	3.48	7.23e-16	3.3	2.27e-15	2.23	1.21e-09	2.1	5.34e-10	46	12.81
Mm.200423	Gpt2	Glutamic pyruvate transaminase (alanine aminotransferase) 2	1.33	0.0135	2.18	2.82e-09	3.33	3.25e-14	3.37	6.09e-13	2.59	1.96e-11	46	12.8
Mm.347009	Prdx2	Peroxiredoxin 2	1.34	0.00195	2.53	7.27e-13	3.35	9.19e-16	2.99	2.62e-13	2.59	6.56e-13	46	12.8
Mm.196580	Ube2m	Ubiquitin-conjugating enzyme E2M (UBC12 homolog, yeast)	1.84	5.52e-09	2.87	3.18e-15	2.95	1.74e-15	2.84	1.01e-13	2.25	5.2e-12	46	12.75
Mm.41475	Asna1	ArsA arsenite transporter, ATP-binding, homolog 1 (bacterial)	1.86	4.72e-07	3.45	2.51e-14	2.96	9.03e-13	2.36	4e-09	2.09	1.45e-08	46	12.72
Mm.41779	Rabl5	RAB, member of RAS oncogene family-like 5	1.81	4.3e-07	3.17	2.84e-14	2.97	1.62e-13	2.47	3.55e-10	2.29	2.71e-10	46	12.71
Mm.15607	Vegfb	Vascular endothelial growth factor B	1.45	5.3e-05	3.24	3.18e-16	3.23	2.3e-16	2.6	1.19e-12	2.19	1.08e-11	46	12.71
Mm.435472	Mpv17	MpV17 mitochondrial inner membrane protein	1.33	0.00128	3.37	2.58e-17	3.21	1.17e-16	2.44	3.48e-12	2.35	7.07e-13	46	12.7
Mm.29760	Psmd13	Proteasome (prosome, macropain) 26S subunit, non-ATPase, 13	1.69	4.66e-08	2.94	3.39e-16	2.96	4.32e-16	2.71	5.73e-14	2.36	2.08e-13	46	12.66
Mm.204969	Spna2	Spectrin alpha 2	1.54	5.21e-05	2.3	1.02e-10	2.77	5.14e-13	3.2	2.97e-13	2.8	4.66e-13	46	12.61
Mm.292345	1700019E19Rik	RIKEN cDNA 1700019E19 gene	1.8	2.56e-08	2.25	7.99e-12	2.26	1.22e-11	2.77	2.3e-13	3.52	5.48e-17	46	12.6
Mm.29952	Snrnp25	Small nuclear ribonucleoprotein 25 (U11/U12)	1.78	1.32e-06	3.07	1.98e-13	2.74	3.89e-12	2.41	1.61e-09	2.59	1.92e-11	46	12.59
Mm.139607	BC003266	CDNA sequence BC003266	1.53	5.07e-06	2.94	1.57e-15	2.98	1.37e-15	2.68	2.89e-13	2.44	2.95e-13	46	12.57
Mm.28484	Tspan3	Tetraspanin 3	1.8	0.000154	2.18	1.16e-06	2.73	7.76e-09	2.11	1.52e-05	3.74	2.03e-11	46	12.56
Mm.216528	Vps29	Vacuolar protein sorting 29 (S. pombe)	1.88	3.76e-13	3.15	1.01e-20	2.69	4.88e-19	2.33	1.23e-15	2.47	8.63e-18	46	12.52
Mm.38248	St3gal5	ST3 beta-galactoside alpha-2,3-sialyltransferase 5	1.55	0.00222	2.99	2.65e-10	2.99	2.89e-10	2.03	1.81e-05	2.93	6.08e-10	46	12.49
Mm.182470	Rnaseh2a	Ribonuclease H2, large subunit	-1.01	0.959	2.72	3.11e-08	2.88	1.16e-08	3.48	4.04e-09	2.28	2.58e-06	46	12.37
Mm.275555	Cnn3	Calponin 3, acidic	1.85	1.09e-13	2.21	4.77e-17	3.04	2.88e-21	2.63	4.64e-18	2.63	2.74e-19	46	12.36
Mm.266716	Mtap7d1	Microtubule-associated protein 7 domain containing 1	1.82	1.15e-05	2.52	1.35e-09	2.81	9.89e-11	2.64	5.37e-09	2.5	2.12e-09	46	12.29
Mm.248906	Atxn10	Ataxin 10	1.42	1.23e-08	3.08	8.62e-23	2.74	1.55e-21	2.56	3.19e-19	2.46	4.65e-20	46	12.26
Mm.282556	Npc2	Niemann Pick type C2	1.69	2.05e-08	2.69	1.71e-15	3.35	1.01e-17	2.31	3.31e-12	2.22	7.9e-13	46	12.26
Mm.220330	Fxc1	Fractured callus expressed transcript 1	1.53	0.000534	2.74	5.06e-11	2.68	7.54e-11	2.87	2.56e-10	2.42	1.36e-09	46	12.24
Mm.20945	Gipc1	GIPC PDZ domain containing family, member 1	1.9	8.41e-08	2.83	2.57e-13	2.64	2.14e-12	2.79	1.23e-11	2.05	4.1e-09	46	12.21
Mm.29714	Eif3k	Eukaryotic translation initiation factor 3, subunit K	1.57	8.8e-05	2.8	3.94e-12	3.01	6.87e-13	2.49	1.3e-09	2.34	5.9e-10	46	12.21
Mm.218846	Lbp	Lipopolysaccharide binding protein	1.35	0.000326	2.24	7.06e-13	3.21	4.49e-17	3.02	8.05e-15	2.34	3.08e-13	46	12.16
Mm.386774	Tnfaip1	Tumor necrosis factor, alpha-induced protein 1 (endothelial)	1.66	5.57e-07	2.4	6.48e-13	2.77	9.9e-15	2.74	2.74e-13	2.57	1.35e-13	46	12.14
Mm.2945	Capzb	Capping protein (actin filament) muscle Z-line, beta	1.71	1.67e-08	2.84	3.91e-16	2.76	6.63e-16	2.45	2.97e-13	2.33	1.08e-13	46	12.09
Mm.282081	Tomm5	Translocase of outer mitochondrial membrane 5 homolog (yeast)	1.71	6.53e-05	3.01	3.85e-11	2.67	7.62e-10	2.47	2.27e-08	2.2	8.6e-08	46	12.06
Mm.189270	Eda2r	Ectodysplasin A2 receptor	1.4	0.0768	2.83	2.18e-07	2.37	9.51e-06	2.05	0.000625	3.36	1.47e-08	46	12.01
Mm.28688	Sars	Seryl-aminoacyl-tRNA synthetase	1.96	1e-07	2.5	8.67e-11	2.39	3.25e-10	2.69	2.23e-10	2.42	2.73e-10	46	11.96
Mm.439645	Tcp1	T-complex protein 1	1.38	4.21e-06	2.45	3.46e-17	2.74	1.64e-18	2.76	3.66e-17	2.6	1.32e-17	46	11.93
Mm.2756	Hmgn1	High mobility group nucleosomal binding domain 1	1.63	5.14e-08	2.22	3.53e-13	2.55	3.45e-15	2.72	2.02e-14	2.73	8.44e-16	46	11.85
Mm.38474	Hmg20b	High mobility group 20 B	1.36	0.00457	2.19	9.83e-10	2.85	8.82e-13	2.95	1.12e-11	2.45	4.77e-11	46	11.8
Mm.4139	Rtkn	Rhotekin	1.57	0.000307	2.16	1.96e-08	2.62	1.06e-10	2.99	5.72e-11	2.39	1.37e-09	46	11.73
Mm.277373	Camk1	Calcium/calmodulin-dependent protein kinase I	1.55	0.001	2.2	5.04e-08	2.39	7.31e-09	3.07	2.51e-10	2.51	2.58e-09	46	11.72
Mm.273659	Parp3	Poly (ADP-ribose) polymerase family, member 3	-1.02	0.922	2.28	3.31e-07	2.2	5.84e-07	3.13	2.4e-09	3.09	4.51e-10	46	11.72
Mm.30010	Arpc1b	Actin related protein 2/3 complex, subunit 1B	1.71	1.23e-05	2.11	2.08e-08	2.21	5.52e-09	2.89	1.56e-10	2.79	1.32e-11	46	11.71
Mm.24540	Gemin7	Gem (nuclear organelle) associated protein 7	1.79	2.35e-08	2.59	9.11e-14	2.74	2.11e-14	2.52	3.24e-12	2.03	2.34e-10	46	11.67
Mm.1508	Tspo	Translocator protein	1.33	0.00338	2.1	3.57e-10	2.2	7.9e-11	3.26	4.02e-14	2.77	1.35e-13	46	11.66
Mm.212577	Mta1	Metastasis associated 1	1.96	2.83e-10	2.87	1.03e-15	2.42	1.4e-13	2.37	3.81e-12	2.03	5.28e-11	46	11.65
Mm.1614	F2rl1	Coagulation factor II (thrombin) receptor-like 1	1.45	0.00591	2.28	1.32e-08	3.21	4.65e-12	2.45	1.98e-08	2.23	3.62e-08	46	11.62
Mm.294770	Ssu72	Ssu72 RNA polymerase II CTD phosphatase homolog (yeast)	1.63	8.41e-08	3.06	5.28e-17	2.47	1.43e-14	2.37	8.53e-13	2.06	5.23e-12	46	11.59
Mm.439702	Nme1	Non-metastatic cells 1, protein (NM23A) expressed in	1.58	2.36e-08	2.57	8.28e-17	2.85	4.15e-18	2.31	5.86e-14	2.28	5.53e-15	46	11.59
Mm.12407	Creb3	CAMP responsive element binding protein 3	1.42	8.43e-06	2.24	2.7e-14	2.87	1.43e-17	2.6	6.39e-15	2.42	2.86e-15	46	11.55
Mm.34031	Plce1	Phospholipase C, epsilon 1	1.88	9.16e-05	2.31	4.97e-07	2.41	2.39e-07	2.83	4.59e-08	2.12	4.76e-06	46	11.55
Mm.20914	Rps6ka4	Ribosomal protein S6 kinase, polypeptide 4	1.94	4.71e-09	2.66	1.96e-13	2.28	1.62e-11	2.52	9.92e-12	2.12	2.3e-10	46	11.52
Mm.28850	Praf2	PRA1 domain family 2	1.58	8.26e-05	2.77	5.73e-12	2.46	2.44e-10	2.19	2.83e-08	2.52	7.76e-11	46	11.52
Mm.29870	Itm2c	Integral membrane protein 2C	1.54	2.03e-06	2.4	1.98e-13	2.42	8.67e-14	2.53	9.8e-13	2.63	1.32e-14	46	11.52
Mm.172720	Lrrc59	Leucine rich repeat containing 59	1.63	3.69e-06	2.14	2.08e-10	2.36	1.07e-11	2.91	8.16e-13	2.47	4.3e-12	46	11.51
Mm.217318	Mtap4	Microtubule-associated protein 4	1.68	3.93e-06	2.16	9.36e-10	2.38	6.6e-11	2.74	1.85e-11	2.52	1.62e-11	46	11.48
Mm.221440	Raly	HnRNP-associated with lethal yellow	1.56	0.000613	2.34	6e-09	2.75	7.77e-11	2.42	2.1e-08	2.37	4.78e-09	46	11.44
Mm.46424	Med11	Mediator of RNA polymerase II transcription, subunit 11 homolog (S. cerevisiae)	1.83	1.73e-07	2.36	2.81e-11	2.6	2.11e-12	2.53	6.36e-11	2.11	1.08e-09	46	11.43
Mm.29829	Rab5c	RAB5C, member RAS oncogene family	1.74	9.65e-09	2.43	4.24e-14	2.38	8.81e-14	2.39	1.68e-12	2.45	5.14e-14	46	11.39
Mm.252316	Gss	Glutathione synthetase	1.41	0.00131	2.17	6.07e-10	2.05	2.62e-09	3.23	4.27e-13	2.5	1.33e-11	46	11.36
Mm.389901	Nipa1	Non imprinted in Prader-Willi/Angelman syndrome 1 homolog (human)	1.68	6.51e-05	2.12	1.31e-07	2.2	3.92e-08	2.49	2.6e-08	2.84	5.93e-11	46	11.33
Mm.3124	Prkcdbp	Protein kinase C, delta binding protein	1.5	0.00608	2.42	5.87e-08	2.54	2.38e-08	2.34	1.07e-06	2.51	3.13e-08	46	11.31
Mm.272722	Tusc3	Tumor suppressor candidate 3	1.5	0.00255	2.47	4.2e-09	2.21	1.1e-07	2.51	4.79e-08	2.58	2.23e-09	46	11.27
Mm.425	Hint1	Histidine triad nucleotide binding protein 1	1.57	4.83e-09	2.3	4.17e-16	2.31	4.24e-16	2.66	1.31e-16	2.35	3.24e-16	46	11.19
Mm.262327	Vdac2	Voltage-dependent anion channel 2	1.65	8.39e-10	2.34	6.79e-16	2.12	3.44e-14	2.47	2.51e-15	2.57	5.81e-17	46	11.15
Mm.275942	Arpc3	Actin related protein 2/3 complex, subunit 3	1.7	1.1e-09	2.63	9.97e-17	2.51	4.72e-16	2.22	5e-13	2.07	3.49e-13	46	11.13
Mm.299774	Jup	Junction plakoglobin	1.64	0.00363	2	3.19e-05	2.3	1.54e-06	2.45	3e-06	2.74	4.94e-08	46	11.13
Mm.290035	Hbxip	Hepatitis B virus x interacting protein	1.57	2.76e-08	2.68	2.87e-17	2.46	4.62e-16	2.22	3.13e-13	2.18	3.83e-14	46	11.11
Mm.267692	Glrx3	Glutaredoxin 3	1.59	1.49e-10	2.71	9.14e-20	2.26	1.95e-17	2.24	1.47e-15	2.26	3.72e-17	46	11.06
Mm.21444	Ssna1	Sjogren's syndrome nuclear autoantigen 1	1.49	2.04e-05	2	2.45e-10	2.43	4.1e-13	2.67	6.41e-13	2.46	4.26e-13	46	11.05
Mm.289812	Siva1	SIVA1, apoptosis-inducing factor	1.39	0.00061	2.52	6.47e-13	2.03	6.18e-10	2.5	1.43e-11	2.61	2.41e-13	46	11.05
Mm.21932	2700060E02Rik	RIKEN cDNA 2700060E02 gene	1.83	9.39e-11	2.42	3.19e-15	2.37	5.53e-15	2.31	4.07e-13	2.08	7.34e-13	46	11.01
Mm.478828			1.93	1.17e-12	2.52	5.01e-17	2.1	2.84e-14	2.27	3.95e-14	2.1	3.25e-14	46	10.92
Mm.288630	Calm3	Calmodulin 3	1.27	0.007	2.14	7.63e-12	2.49	3.17e-14	2.56	3.02e-13	2.42	1.03e-13	46	10.88
Mm.391143	Rce1	RCE1 homolog, prenyl protein peptidase (S. cerevisiae)	1.42	8.17e-05	2.23	6.12e-13	2.31	2.07e-13	2.7	3.47e-14	2.21	1.03e-12	46	10.87
Mm.28219	Cdipt	CDP-diacylglycerol--inositol 3-phosphatidyltransferase (phosphatidylinositol synthase)	1.4	0.000681	2.39	5.61e-12	2.37	7.33e-12	2.47	4.2e-11	2.19	1.07e-10	46	10.82
Mm.247788	Cct2	Chaperonin containing Tcp1, subunit 2 (beta)	1.85	1.38e-09	2.4	6.01e-14	2.26	4.8e-13	2.16	7.27e-11	2.14	6.19e-12	46	10.81
Mm.282158	Cct5	Chaperonin containing Tcp1, subunit 5 (epsilon)	1.55	2.52e-11	2.42	5.26e-20	2.37	6.98e-20	2.44	6.73e-19	2	5.44e-17	46	10.78
Mm.396102	Gbe1	Glucan (1,4-alpha-), branching enzyme 1	1.7	5.3e-05	2.12	8.28e-08	2.67	2.44e-10	2.03	2.87e-06	2.26	2.13e-08	46	10.78
Mm.257952	Tmem159	Transmembrane protein 159	1.4	0.00468	2.5	3.05e-10	2.37	1.17e-09	2.32	2.55e-08	2.18	1.39e-08	46	10.77
Mm.833	Ap1s1	Adaptor protein complex AP-1, sigma 1	1.12	0.302	2.28	1.06e-11	2.67	1.29e-13	2.37	4.43e-11	2.21	3.51e-11	46	10.65
Mm.249110	Snrpe	Small nuclear ribonucleoprotein E	1.72	2.85e-06	2.2	2.02e-09	2.18	4.12e-09	2.32	4.35e-09	2.23	1.72e-09	46	10.65
Mm.235137	Aimp1	Aminoacyl tRNA synthetase complex-interacting multifunctional protein 1	1.9	1.42e-10	2.58	3.19e-15	2.08	3.04e-12	2.02	2.02e-10	2.06	5.66e-12	46	10.64
Mm.23825	Mrpl20	Mitochondrial ribosomal protein L20	1.43	2.77e-05	2.39	2.1e-14	2.43	1.14e-14	2.31	2.01e-12	2.03	9.92e-12	46	10.59
Mm.251483	2410016O06Rik	RIKEN cDNA 2410016O06 gene	2	1.7e-09	2.01	8.52e-10	2.19	4.17e-11	2.2	5.35e-10	2.15	8.06e-11	46	10.55
Mm.435190	Zfp775	Zinc finger protein 775	1.62	0.00106	2.31	1.74e-07	2.14	1.12e-06	2.44	5.88e-07	2.03	4.85e-06	46	10.54
Mm.38229	Cnih4	Cornichon homolog 4 (Drosophila)	1.63	9.07e-08	2.11	4.86e-12	2.41	5.57e-14	2.05	1.67e-10	2.33	2.14e-13	46	10.53
Mm.440405	Msto1	Misato homolog 1 (Drosophila)	1.21	0.118	2.27	6.26e-10	2.37	1.86e-10	2.63	1.85e-10	2.02	2.57e-08	46	10.5
Mm.28420	Vars	Valyl-tRNA synthetase	1.58	6.14e-06	2.16	5.62e-11	2.15	6.6e-11	2.32	1.17e-10	2.19	5.69e-11	46	10.4
Mm.309975	Tns1	Tensin 1	1.4	0.00159	2.05	2.86e-09	2.59	2.79e-12	2.16	6.32e-09	2.2	4.2e-10	46	10.4
Mm.290692	Tkt	Transketolase	1.41	5.48e-07	2.21	6.94e-16	2.61	2.89e-18	2.14	5.06e-14	2.02	1.83e-14	46	10.39
AFFX-b-ActinMur/M12481_3			1.9	3.95e-14	2.03	1.41e-15	2.18	9.56e-17	2.16	4.26e-15	2.1	6.68e-16	46	10.37
Mm.268546	1500011B03Rik	RIKEN cDNA 1500011B03 gene	1.08	0.694	2.27	3.24e-06	2.13	1.34e-05	2.31	1.78e-05	2.44	9.98e-07	46	10.23
Mm.260360	Dda1	DET1 and DDB1 associated 1	1.37	3.57e-05	2.02	8.58e-13	2.16	8.81e-14	2.26	3.19e-13	2.39	2.78e-15	46	10.2
Mm.30120	Rps27l	Ribosomal protein S27-like	1.47	1.52e-07	2.51	9.99e-17	2.08	7.69e-14	2.05	1.33e-12	2.08	3.86e-14	46	10.19
Mm.295230	Spint2	Serine protease inhibitor, Kunitz type 2	1.3	1.62e-07	2.04	9.9e-19	2.35	5.77e-21	2.41	7.2e-20	2.03	1.63e-18	46	10.13
Mm.196585	Prmt5	Protein arginine N-methyltransferase 5	1.72	4.07e-05	2.01	2.58e-07	2.02	2.52e-07	2.15	2.67e-07	2.22	1.87e-08	46	10.12
Mm.321312	Wdr70	WD repeat domain 70	1.41	0.00388	2.06	5.58e-08	2.13	2e-08	2.24	3.39e-08	2.12	2.73e-08	46	9.96
Mm.141054	Ankrd40	Ankyrin repeat domain 40	1.27	0.0023	2.09	2.01e-12	2.26	8.2e-14	2.24	4.42e-12	2.09	1.28e-12	46	9.95
Mm.251228	Rtcd1	RNA terminal phosphate cyclase domain 1	1.57	1.65e-06	2.1	4.44e-11	2.06	7.4e-11	2.19	2.57e-10	2.01	2.1e-10	46	9.93
Mm.261064	Cox19	COX19 cytochrome c oxidase assembly homolog (S. cerevisiae)	1.16	0.0641	2.11	2.67e-12	2.42	3.07e-14	2.19	1.53e-11	2.03	1.35e-11	46	9.91
Mm.136889	Mus musculus	Transcribed locus	1.34	0.14	4.97	3.99e-11	5.83	4.5e-12	2.58	1.16e-05	1.91	0.000546	47	16.63
Mm.282386	Kcne3	Potassium voltage-gated channel, Isk-related subfamily, gene 3	1.75	0.00249	3.32	2.36e-08	5.96	3.32e-12	4.14	1.37e-08	1.04	0.869	47	16.21
Mm.37817	Cldn23	Claudin 23	1.46	0.0409	3.68	1.72e-09	5.95	1.64e-12	2.01	0.000625	1.19	0.352	47	14.29
Mm.440885	Gstm3	Glutathione S-transferase, mu 3	1.17	0.343	2.16	1.73e-06	4.17	6.74e-12	3.67	1.04e-09	1.38	0.0284	47	12.55
Mm.358692	Bola2	BolA-like 2 (E. coli)	1.92	9.53e-12	3.06	1.61e-18	2.93	4.65e-18	2.51	6.92e-15	1.99	1.8e-12	47	12.41
Mm.272770	Usp2	Ubiquitin specific peptidase 2	1.15	0.257	3.37	5.66e-13	3.52	3.27e-13	2.38	1.83e-08	1.94	3.57e-07	47	12.36
Mm.390342	Dhrs13	Dehydrogenase/reductase (SDR family) member 13	1.96	8.11e-09	3.85	1.83e-16	2.6	1.85e-12	2.35	5.13e-10	1.45	0.000257	47	12.21
Mm.278085	Mri1	Methylthioribose-1-phosphate isomerase homolog (S. cerevisiae)	1.59	9.55e-06	3.02	2.27e-14	2.75	2.52e-13	2.68	1.12e-11	1.99	4.61e-09	47	12.03
Mm.28955	Slc48a1	Solute carrier family 48 (heme transporter), member 1	1.92	2.75e-07	2.9	1.61e-12	2.87	2.12e-12	2.66	1.92e-10	1.61	4.97e-05	47	11.96
Mm.30179	Myeov2	Myeloma overexpressed 2	1.82	4.9e-11	3.29	2.79e-19	2.79	1.4e-17	2.04	7.87e-12	1.9	4.39e-12	47	11.84
Mm.330707	Mus musculus	Transcribed locus	1.58	6.5e-07	2.89	2.66e-16	3.06	7.82e-17	2.23	1.13e-11	1.94	8.92e-11	47	11.7
Mm.333597	Ap2s1	Adaptor-related protein complex 2, sigma 1 subunit	1.36	0.00521	2.79	3.02e-12	2.73	4.21e-12	2.47	1.24e-09	1.97	5.18e-08	47	11.32
Mm.440086	Gstm2	Glutathione S-transferase, mu 2	-1.02	0.9	2.45	1.8e-08	4.56	1.71e-13	2.22	3e-06	-1.04	0.795	47	11.29
Mm.33167	Mettl11a	Methyltransferase like 11A	1.49	0.000624	2.69	1.03e-11	2.79	5.12e-12	2.27	1.69e-08	1.97	8.67e-08	47	11.21
Mm.440009	Dnttip1	Deoxynucleotidyltransferase, terminal, interacting protein 1	1.91	1.08e-11	2.52	4.67e-16	2.39	2.5e-15	2.36	9.26e-14	1.92	7.37e-12	47	11.1
Mm.331185	S100a16	S100 calcium binding protein A16	1.84	8.56e-06	2.14	1.02e-07	2.52	1.93e-09	2.72	5.07e-09	1.82	1.1e-05	47	11.04
Mm.273147	Znhit1	Zinc finger, HIT domain containing 1	1.85	1.05e-08	3	4.06e-15	2.56	3.1e-13	2.01	6.24e-09	1.6	2.36e-06	47	11.02
Mm.29203	Nop2	NOP2 nucleolar protein homolog (yeast)	1.91	2.19e-08	2.53	3.45e-12	2.32	2.82e-11	2.25	9.78e-10	1.99	5.15e-09	47	11
Mm.16224	Guca1a	Guanylate cyclase activator 1a (retina)	1.81	1.83e-07	2.47	1.7e-11	2.72	1.69e-12	2.16	7.16e-09	1.77	3.99e-07	47	10.93
Mm.427309	Eif3g	Eukaryotic translation initiation factor 3, subunit G	1.9	5.18e-11	2.53	1.04e-15	2.2	8.44e-14	2.29	5.09e-13	1.99	4.14e-12	47	10.91
Mm.272206	Mapkapk5	MAP kinase-activated protein kinase 5	1.68	4.2e-06	2.82	4.76e-13	2.4	4.44e-11	2.12	2.55e-08	1.88	7.77e-08	47	10.9
Mm.478277	Prpf19	PRP19/PSO4 pre-mRNA processing factor 19 homolog (S. cerevisiae)	1.29	0.0186	2.55	1.09e-11	2.7	2.58e-12	2.35	1.65e-09	1.96	4.21e-08	47	10.85
Mm.272460	Gabarap	Gamma-aminobutyric acid receptor associated protein	1.63	4.53e-12	2.51	8.82e-20	2.61	2.27e-20	2.18	3.34e-16	1.88	3.98e-15	47	10.81
Mm.276043	Polr3c	Polymerase (RNA) III (DNA directed) polypeptide C	1.66	8.29e-05	2.51	7.7e-10	2.34	5.31e-09	2.45	1.93e-08	1.83	5.11e-06	47	10.79
Mm.279	Fam96b	Family with sequence similarity 96, member B	1.84	1.62e-07	2.52	8.28e-12	2.42	4.65e-11	2.03	7.88e-08	1.97	1.63e-08	47	10.78
Mm.902	1100001G20Rik	RIKEN cDNA 1100001G20 gene	1.76	1.73e-05	2.14	5.24e-08	2.59	4.76e-10	2.32	9e-08	1.92	1.28e-06	47	10.73
Mm.371614	Atp6v1f	ATPase, H+ transporting, lysosomal V1 subunit F	1.99	4.21e-09	2.59	6.54e-13	2.21	1.12e-10	2.09	1.25e-08	1.85	3.12e-08	47	10.73
Mm.158662	Cldn3	Claudin 3	1.18	0.176	2.45	2.45e-10	2.6	5.33e-11	2.71	3.26e-10	1.76	3.92e-06	47	10.7
Mm.45208	Morn2	MORN repeat containing 2	1.58	0.00832	2.21	8.84e-06	3.1	1e-08	2.13	8.96e-05	1.67	0.00255	47	10.69
Mm.27503	1810009A15Rik	RIKEN cDNA 1810009A15 gene	1.65	6.22e-07	2.42	1.34e-12	2.33	5.61e-12	2.34	8.76e-11	1.94	2.55e-09	47	10.68
Mm.6065	Impdh2	Inosine 5'-phosphate dehydrogenase 2	1.54	1.13e-06	2.86	5.93e-16	2.06	1.45e-11	2.16	6.32e-11	2	4.91e-11	47	10.62
Mm.4009	Rit1	Ras-like without CAAX 1	1.88	2.41e-11	2.32	4.33e-15	2.15	6.6e-14	2.27	2.14e-13	1.99	1.03e-12	47	10.61
Mm.233855	Eif2b5	Eukaryotic translation initiation factor 2B, subunit 5 epsilon	1.67	2.73e-06	2.74	5.59e-13	2.24	1.62e-10	2.09	1.68e-08	1.86	8.13e-08	47	10.6
Mm.392029	2610306M01Rik	RIKEN cDNA 2610306M01 gene	1.68	2.66e-06	2.45	1.43e-11	2.51	1.03e-11	2.19	7.05e-09	1.75	6.59e-07	47	10.58
Mm.21482	Clns1a	Chloride channel, nucleotide-sensitive, 1A	1.79	9.35e-13	2.37	1.32e-17	2.22	1.02e-16	2.21	4.76e-15	1.97	1.83e-14	47	10.56
Mm.205045	Ddx41	DEAD (Asp-Glu-Ala-Asp) box polypeptide 41	1.41	0.00632	2.3	6.59e-09	2.27	1.14e-08	2.59	5.81e-09	1.98	5.26e-07	47	10.55
Mm.276859	Coro1b	Coronin, actin binding protein 1B	1.59	0.000579	2.58	7.96e-10	2.3	1.83e-08	2.17	4.88e-07	1.89	3.88e-06	47	10.53
Mm.288737	Tprgl	Transformation related protein 63 regulated like	1.47	6.93e-07	2.45	5.37e-16	2.37	1.52e-15	2.4	2.64e-14	1.84	2.15e-11	47	10.53
Mm.258927	Eef1d	Eukaryotic translation elongation factor 1 delta (guanine nucleotide exchange protein)	1.52	2.4e-06	2.28	6.08e-13	2.41	1.4e-13	2.3	8.7e-12	1.89	4.46e-10	47	10.4
Mm.200695	Tor2a	Torsin family 2, member A	1.72	2.32e-06	2.45	4.1e-11	2.12	2.82e-09	2.18	1.53e-08	1.88	1.46e-07	47	10.35
Mm.3982	Gas6	Growth arrest specific 6	-1.14	0.289	2.15	1.36e-09	2.45	3.48e-11	2.79	2.07e-11	1.82	3.5e-07	47	10.35
Mm.45683	Lsmd1	LSM domain containing 1	1.23	0.0214	2.43	4.2e-13	2.6	1.22e-13	2.1	1.25e-09	1.98	3.7e-10	47	10.34
Mm.378901	Csnk2b	Casein kinase 2, beta polypeptide	1.48	3.69e-05	2.27	6.42e-12	2.29	5.43e-12	2.33	5.66e-11	1.93	1.5e-09	47	10.3
Mm.27131	Rpp21	Ribonuclease P 21 subunit (human)	1.68	1.99e-08	2.45	1.55e-14	2.44	2.1e-14	2	1.88e-10	1.67	2.61e-08	47	10.24
Mm.287443	Mrps18a	Mitochondrial ribosomal protein S18A	1.66	5.2e-06	2.57	4.48e-12	2.26	1.79e-10	2.09	2.45e-08	1.65	7.21e-06	47	10.23
Mm.2519	Dph3	DPH3 homolog (KTI11, S. cerevisiae)	1.38	0.00272	2.23	5.46e-10	2.37	7.71e-11	2.31	2.46e-09	1.87	1.2e-07	47	10.16
Mm.478827			1.54	1.59e-05	2.48	1.36e-12	2.11	2.08e-10	2.11	2.26e-09	1.87	1.3e-08	47	10.11
Mm.478274			-1.3	0.0263	2.27	1.16e-09	2.56	4.15e-11	2	3.56e-07	1.95	1.39e-07	47	10.08
Mm.29801	Elof1	Elongation factor 1 homolog (ELF1, S. cerevisiae)	1.15	0.158	2.29	2.42e-11	2.41	6.44e-12	2.35	1.85e-10	1.88	1.97e-08	47	10.08
Mm.3921	Casp2	Caspase 2	1.94	7.32e-09	2	1.64e-09	2.38	6.11e-12	2.05	5.56e-09	1.69	6.31e-07	47	10.06
Mm.333335	Ift122	Intraflagellar transport 122 homolog (Chlamydomonas)	1.17	0.145	2.06	1.68e-09	2.97	6.4e-14	2.21	2.7e-09	1.64	4.44e-06	47	10.05
Mm.221235	Mapkapk2	MAP kinase-activated protein kinase 2	1.88	9.27e-11	2.2	1.78e-13	2.03	2.51e-12	2.02	6.17e-11	1.92	3.01e-11	47	10.05
Mm.318259	Faf1	Fas-associated factor 1	1.85	4.52e-12	2.47	4.89e-17	2.02	6.18e-14	2.01	1.54e-12	1.67	3.47e-10	47	10.02
Mm.261226	B9d1	B9 protein domain 1	1.1	0.55	2.27	2.68e-08	2.52	2.85e-09	2.21	6.78e-07	1.9	3.87e-06	47	10
Mm.19931	Slc10a3	Solute carrier family 10 (sodium/bile acid cotransporter family), member 3	1.8	7.21e-08	2.22	6.17e-11	2.15	1.82e-10	2.18	2.17e-09	1.65	2.01e-06	47	10
Mm.277634	Gltscr2	Glioma tumor suppressor candidate region gene 2	1.67	9.98e-09	2.34	3.52e-14	2.25	1.62e-13	2.07	6.79e-11	1.67	1.07e-08	47	10
Mm.28393	Spr	Sepiapterin reductase	1.42	6.93e-05	2.37	3.07e-13	2.42	1.5e-13	2.12	1.78e-10	1.66	1.19e-07	47	9.99
Mm.125288	Med9	Mediator of RNA polymerase II transcription, subunit 9 homolog (yeast)	1.58	4.67e-07	2.32	3.03e-13	2.19	2.67e-12	2.19	3.87e-11	1.7	2.55e-08	47	9.98
Mm.259671	Tnip1	TNFAIP3 interacting protein 1	1.71	2.98e-06	2.02	1.02e-08	2.19	9.75e-10	2.17	1.26e-08	1.88	1.41e-07	47	9.97
Mm.4809	Pgf	Placental growth factor	1.57	0.016	2.01	0.000131	2.86	1.47e-07	2.07	0.000328	1.41	0.0598	47	9.92
Mm.9648	Mad2l2	MAD2 mitotic arrest deficient-like 2 (yeast)	1.48	0.00103	2.32	1.92e-09	2.25	5.06e-09	2.09	3.89e-07	1.75	8.9e-06	47	9.89
Mm.28242	2810428I15Rik	RIKEN cDNA 2810428I15 gene	1.38	0.00915	2.04	1.45e-07	2.23	1.7e-08	2.35	4.15e-08	1.87	2.39e-06	47	9.87
Mm.296566	Nedd8	Neural precursor cell expressed, developmentally down-regulated gene 8	1.33	0.000681	2.23	1.25e-12	2.21	1.61e-12	2.12	1.07e-10	1.93	1.79e-10	47	9.82
Mm.2284	Hexa	Hexosaminidase A	1.26	0.00272	2.47	6e-15	2.23	1.27e-13	2.08	3.13e-11	1.75	1.21e-09	47	9.79
Mm.275720	Trmt1	TRM1 tRNA methyltransferase 1 homolog (S. cerevisiae)	1.58	8.23e-05	2.24	1.29e-09	2.22	2.02e-09	2.15	5.33e-08	1.6	4.27e-05	47	9.79
Mm.279782	Prdx5	Peroxiredoxin 5	1.83	4.92e-13	2.05	1.92e-15	2.12	7.1e-16	2.24	3.07e-15	1.51	3.1e-09	47	9.75
Mm.30504	Cyp4f16	Cytochrome P450, family 4, subfamily f, polypeptide 16	1	0.993	2.41	1.02e-08	2.25	7.83e-08	2.18	1.1e-06	1.91	4.99e-06	47	9.75
Mm.287178	Prps1	Phosphoribosyl pyrophosphate synthetase 1	1.2	0.141	2.1	4.14e-08	2.48	4.19e-10	2.3	4.22e-08	1.67	3.13e-05	47	9.75
Mm.196544	Kars	Lysyl-tRNA synthetase	1.54	0.000118	2.07	7.31e-09	2.03	1.93e-08	2.23	1.81e-08	1.84	4.16e-07	47	9.71
Mm.479156			1.23	0.0396	2.21	1.81e-10	2.49	6.74e-12	2.04	2.4e-08	1.7	1.65e-06	47	9.67
Mm.22596	Tsta3	Tissue specific transplantation antigen P35B	1.3	0.0153	2.19	1.15e-09	2.13	2.81e-09	2.18	1.97e-08	1.86	1.78e-07	47	9.66
Mm.287157	Cinp	Cyclin-dependent kinase 2 interacting protein	1.2	0.0575	2.24	1.39e-11	2.19	3.48e-11	2.08	2.37e-09	1.91	3.95e-09	47	9.62
Mm.248188	Lsm4	LSM4 homolog, U6 small nuclear RNA associated (S. cerevisiae)	1.37	8.84e-05	2.21	2.19e-13	2.12	1.01e-12	2	1.28e-10	1.86	1.49e-10	47	9.56
Mm.253	Rcc2	Regulator of chromosome condensation 2	1.5	0.000384	2.09	6.49e-09	2.01	1.72e-08	2.17	2.12e-08	1.79	1.03e-06	47	9.56
Mm.52	Ccdc56	Coiled-coil domain containing 56	1.11	0.307	2.09	1.18e-10	2.29	7.8e-12	2.23	2.29e-10	1.8	2.43e-08	47	9.52
Mm.15701	Trim28	Tripartite motif-containing 28	1.34	3.77e-05	2.19	6.19e-15	2.26	2.19e-15	2.02	1.98e-12	1.7	2.15e-10	47	9.51
Mm.345385	2900092E17Rik	RIKEN cDNA 2900092E17 gene	1.4	0.0013	2.04	3.19e-09	2.14	6.7e-10	2.08	2.24e-08	1.82	1.62e-07	47	9.48
Mm.44591	Gas2l1	Growth arrest-specific 2 like 1	1.06	0.714	2.23	2.33e-08	2.33	6.46e-09	2.22	2.66e-07	1.61	0.000185	47	9.45
Mm.24551	Lims2	LIM and senescent cell antigen like domains 2	1.2	0.0381	2.02	1.1e-10	2.37	6.02e-13	2.24	5.66e-11	1.57	1.91e-06	47	9.4
Mm.20801	Htatip2	HIV-1 tat interactive protein 2, homolog (human)	1.05	0.686	2.17	1.72e-11	2.16	1.89e-11	2.01	2.37e-09	1.94	6.42e-10	47	9.33
Mm.24021	Blvrb	Biliverdin reductase B (flavin reductase (NADPH))	1.48	0.0169	2.36	1.11e-06	2.11	1.37e-05	2.32	1.49e-05	1.05	0.783	47	9.32
Mm.167537	Dctn2	Dynactin 2	1.09	0.251	2.03	1.12e-13	2.11	3.41e-14	2.16	5.11e-13	1.71	1.72e-10	47	9.1
Mm.29037	Nubp1	Nucleotide binding protein 1	1.09	0.391	2.19	1.08e-11	2.06	7.59e-11	2.1	6.33e-10	1.66	2.42e-07	47	9.1
Mm.27156	2200001I15Rik	RIKEN cDNA 2200001I15 gene	1.81	0.000125	2.24	8.06e-07	2.3	4.82e-07	-2.07	6.32e-05	-3.48	4.26e-10	48	11.9
Mm.310772	Robo1	Roundabout homolog 1 (Drosophila)	1.76	0.0343	3.25	2.1e-05	4.25	5.08e-07	1.92	0.0325	3.07	4.32e-05	49	14.25
Mm.280103	Atp1a1	ATPase, Na+/K+ transporting, alpha 1 polypeptide	1.56	2.19e-06	3.01	8.57e-16	3.67	1.01e-17	1.88	2.04e-08	2.48	2.1e-13	49	12.6
Mm.24215	Arrdc2	Arrestin domain containing 2	1.57	0.00323	2.77	1.22e-08	3.71	4.22e-11	1.91	0.00024	2.05	1.11e-05	49	12.01
Mm.302602	Gpnmb	Glycoprotein (transmembrane) nmb	1.14	0.589	2.86	9.05e-07	3	3.8e-07	1.74	0.0121	3.26	1.5e-07	49	12
Mm.183650	Zfp647	Zinc finger protein 647	1.82	0.000151	2.11	5.04e-06	2.87	7.85e-09	1.82	0.000629	2.48	1.73e-07	49	11.1
Mm.265060	Slc19a1	Solute carrier family 19 (sodium/hydrogen exchanger), member 1	1.49	2.21e-07	2.45	1.52e-16	2.49	1.38e-16	1.77	3.71e-10	2.09	4.71e-14	49	10.29
Mm.254985	Plin5	Perilipin 5	-1.17	0.209	2.31	4.99e-09	3.03	6.59e-12	1.17	0.265	2.09	1.02e-07	49	9.77
Mm.86322	Tacc2	Transforming, acidic coiled-coil containing protein 2	-1.1	0.468	2.3	6.79e-10	2.03	3.8e-08	1.82	7.49e-06	2.39	3.69e-10	49	9.64
Mm.443425	Porcn	Porcupine homolog (Drosophila)	1.75	0.000328	3.29	2.92e-10	7.85	2.59e-16	1.38	0.0615	1.51	0.00566	50	15.78
Mm.386795	Lrrc67	Leucine rich repeat containing 67	1.75	0.000101	4.05	2.06e-12	6.16	4.46e-15	1.23	0.196	-1.03	0.873	50	14.22
Mm.12966	Plin4	Perilipin 4	1.88	9.2e-06	3.94	6.11e-13	4.65	4.14e-14	1.61	0.00163	1.88	9.69e-06	50	13.96
Mm.401280	Mus musculus	Transcribed locus	1.11	0.729	3.87	4.11e-07	6.37	3.9e-10	1	0.992	-1.15	0.597	50	13.5
Mm.87449	Atoh8	Atonal homolog 8 (Drosophila)	1.88	4.72e-06	4.97	8.8e-15	3.64	1.65e-12	1.39	0.0202	1.28	0.0504	50	13.16
Mm.269363	Il17rb	Interleukin 17 receptor B	1.39	0.0296	3.77	1.38e-11	4.18	2e-12	1.39	0.0529	1.63	0.00111	50	12.36
Mm.30151	A2m	Alpha-2-macroglobulin	1.54	0.142	3.31	4.17e-05	4.63	1.2e-06	1.12	0.767	1.24	0.46	50	11.84
Mm.27816	Hexb	Hexosaminidase B	1.68	0.0047	3.54	1.6e-09	2.41	3.11e-06	1.74	0.00557	1.87	0.000397	50	11.24
Mm.387293	Tbc1d8	TBC1 domain family, member 8	1.71	4.49e-05	2.92	3.37e-11	3.16	5.58e-12	1.89	2.17e-05	1.5	0.00118	50	11.18
Mm.2364	Prtn3	Proteinase 3	-1.1	0.444	4.02	9.64e-15	2.83	6.33e-12	1.36	0.0117	1.73	2.99e-06	50	11.04
Mm.28679	l7Rn6	Lethal, Chr 7, Rinchik 6	1.66	8.69e-11	2.89	5.63e-20	2.22	1.2e-16	1.97	2.83e-13	1.98	1.61e-14	50	10.72
Mm.48757	Fes	Feline sarcoma oncogene	1.59	2.09e-08	3.04	4.67e-18	2.9	1.24e-17	1.52	1.61e-06	1.61	1.04e-08	50	10.66
Mm.23926	Ptpmt1	Protein tyrosine phosphatase, mitochondrial 1	1.79	2.63e-10	2.73	4.78e-17	2.27	2.12e-14	2	6.56e-11	1.73	4.75e-10	50	10.52
Mm.379061	Timm8b	Translocase of inner mitochondrial membrane 8 homolog b (yeast)	1.9	4.09e-11	2.46	3.4e-15	2.4	7.72e-15	1.86	7.02e-10	1.74	1.02e-09	50	10.36
Mm.41687	Commd4	COMM domain containing 4	1.54	1.01e-06	2.93	1.15e-16	2.24	2.52e-13	1.83	6.01e-09	1.68	2.02e-08	50	10.22
Mm.298875	Clta	Clathrin, light polypeptide (Lca)	1.63	2.7e-09	2.56	7.2e-17	2.22	6.97e-15	1.99	6.7e-12	1.77	5.93e-11	50	10.17
Mm.29045	Atp6v1e1	ATPase, H+ transporting, lysosomal V1 subunit E1	1.66	3.29e-10	2.51	2.36e-17	2.19	1.54e-15	1.88	8.28e-12	1.87	9.2e-13	50	10.11
Mm.475328	Mus musculus	Transcribed locus	1.7	7.24e-05	2.98	2.6e-11	2.41	3.81e-09	1.58	0.00147	1.44	0.00371	50	10.11
Mm.156919	Ctsz	Cathepsin Z	1.65	4.42e-06	2.79	2.6e-13	2.28	7.69e-11	1.83	7.56e-07	1.54	3.27e-05	50	10.09
Mm.46176	Ppp1r11	Protein phosphatase 1, regulatory (inhibitor) subunit 11	1.88	1.71e-07	2.63	4.99e-12	2.2	8.49e-10	1.78	4.32e-06	1.56	4.88e-05	50	10.05
Mm.29513	Ndufa7	NADH dehydrogenase (ubiquinone) 1 alpha subcomplex, 7 (B14.5a)	1.56	7.17e-09	2.47	8.4e-17	2.36	3.64e-16	1.89	2.72e-11	1.74	5.23e-11	50	10.02
Mm.99776	Xpnpep1	X-prolyl aminopeptidase (aminopeptidase P) 1, soluble	1.76	4.65e-08	2.48	2.02e-13	2.21	7.03e-12	1.93	9.09e-09	1.64	3.49e-07	50	10.02
Mm.294445	Tmem192	Transmembrane protein 192	1.8	3.5e-07	2.67	1.76e-12	2.1	1.55e-09	1.95	1.78e-07	1.49	0.000148	50	10.01
Mm.288249	Acbd6	Acyl-Coenzyme A binding domain containing 6	1.98	3.45e-10	2.6	2.9e-14	2.3	1.2e-12	1.61	2.85e-06	1.48	1.32e-05	50	9.97
Mm.279861	Polr2f	Polymerase (RNA) II (DNA directed) polypeptide F	1.59	5.48e-08	2.36	5.32e-15	2.19	7.19e-14	1.96	6.04e-11	1.84	5.94e-11	50	9.94
Mm.24788	Psmg4	Proteasome (prosome, macropain) assembly chaperone 4	1.48	1.12e-05	3.04	1.83e-16	2.19	1.64e-12	1.7	1.58e-07	1.51	3.39e-06	50	9.92
Mm.3233	Irf7	Interferon regulatory factor 7	1.24	0.347	3.78	2.79e-08	2.09	0.000327	1.11	0.714	-1.69	0.0115	50	9.91
Mm.29660	Sbk1	SH3-binding kinase 1	1.86	0.000268	2.34	1.43e-06	2.47	5.54e-07	1.55	0.018	1.65	0.00225	50	9.87
Mm.240668	Tmem9b	TMEM9 domain family, member B	1.38	8.69e-06	2.46	2.31e-16	2.23	6.07e-15	1.92	2.66e-11	1.81	3.87e-11	50	9.8
Mm.24684	Fosl2	Fos-like antigen 2	1.69	2.54e-07	2.5	3.76e-13	2.37	2.21e-12	1.67	2.8e-06	1.56	4.05e-06	50	9.79
Mm.270975	Rangap1	RAN GTPase activating protein 1	1.53	1.75e-08	2.17	3.43e-15	2.6	1.25e-17	1.98	2.64e-12	1.47	1.17e-07	50	9.75
Mm.1776	Fth1	Ferritin heavy chain 1	1.92	7.18e-14	2.32	4.47e-17	2.04	3.46e-15	1.87	3.05e-12	1.59	2.89e-10	50	9.74
Mm.250419	Ccni	Cyclin I	1.7	8.18e-07	2.08	7.06e-10	2.08	6.42e-10	1.98	4.45e-08	1.9	1.51e-08	50	9.74
Mm.4896	Polr2j	Polymerase (RNA) II (DNA directed) polypeptide J	1.48	9.34e-09	2.37	7.06e-18	2.1	4.5e-16	1.92	3.6e-13	1.87	7.56e-14	50	9.74
Mm.168680	Mrps23	Mitochondrial ribosomal protein S23	1.89	6.92e-09	2.41	2.75e-12	2.09	1.98e-10	1.83	1.96e-07	1.5	3.35e-05	50	9.72
Mm.21981	Cdc34	Cell division cycle 34 homolog (S. cerevisiae)	1.82	3.52e-08	2.47	1.94e-12	2.06	4.17e-10	1.84	1.72e-07	1.53	1.11e-05	50	9.72
Mm.359030	Hcfc1r1	Host cell factor C1 regulator 1 (XPO1-dependent)	1.7	3.07e-08	2.55	1.47e-14	2.38	1.71e-13	1.79	3.93e-08	1.27	0.00346	50	9.69
Mm.41596	Chmp1a	Chromatin modifying protein 1A	1.32	0.00191	2.46	8.07e-13	2.36	5.56e-12	1.96	1.71e-08	1.58	3.79e-06	50	9.68
Mm.11112	Spns1	Spinster homolog 1 (Drosophila)	1.94	4.96e-10	2.44	1.58e-13	2.02	8.29e-11	1.73	2.17e-07	1.53	4.45e-06	50	9.66
Mm.102627	0610009D07Rik	RIKEN cDNA 0610009D07 gene	1.74	5.02e-11	2.22	2.32e-15	2.02	1.06e-13	1.84	6.25e-11	1.83	5.91e-12	50	9.65
Mm.2137	Sin3b	Transcriptional regulator, SIN3B (yeast)	1.81	1.43e-10	2.49	1.7e-15	2.06	6.78e-13	1.69	1.73e-08	1.59	2.68e-08	50	9.64
Mm.26940	Cbr1	Carbonyl reductase 1	1.23	0.0857	2.53	1.38e-10	2.84	7.04e-12	1.75	3.65e-05	1.24	0.0617	50	9.59
Mm.33964	Tmem107	Transmembrane protein 107	1.56	1.13e-06	2.32	6.11e-13	2.37	3.81e-13	1.76	6.74e-08	1.57	8.68e-07	50	9.58
Mm.272803	Pcbp3	Poly(rC) binding protein 3	1.11	0.352	2.02	2.42e-09	3.23	1.78e-14	1.69	8.98e-06	1.5	6.88e-05	50	9.55
Mm.439922	0610031J06Rik	RIKEN cDNA 0610031J06 gene	1.58	2.76e-07	2.51	1.1e-14	2.11	3.08e-12	1.83	6.16e-09	1.5	2.32e-06	50	9.53
Mm.277831	Rabggtb	RAB geranylgeranyl transferase, b subunit	1.7	5.65e-08	2.56	4.61e-14	2.08	2.53e-11	1.73	2.76e-07	1.43	5.1e-05	50	9.5
Mm.27291	Ccnd3	Cyclin D3	1.15	0.253	2.37	1.77e-10	2.17	1.95e-09	1.99	4.33e-07	1.78	1.18e-06	50	9.46
Mm.23095	Chrac1	Chromatin accessibility complex 1	1.37	8.41e-07	2.22	6.72e-17	2.15	1.96e-16	1.93	3.18e-13	1.77	7.34e-13	50	9.44
Mm.32900	BC037703	CDNA sequence BC037703	1.23	0.0629	2.15	6.81e-09	3.6	6.21e-14	1.28	0.0464	1.16	0.178	50	9.42
Mm.250874	Eif3i	Eukaryotic translation initiation factor 3, subunit I	1.55	1.95e-07	2.26	5.76e-14	2.16	2.8e-13	1.87	8.68e-10	1.57	1.39e-07	50	9.41
Mm.477757			1.45	5.01e-08	2.13	5.1e-16	2.23	1.17e-16	1.81	9.51e-12	1.74	2.88e-12	50	9.36
Mm.256925	Dbnl	Drebrin-like	1.47	5.68e-07	2.23	9.45e-15	2.17	2.1e-14	1.85	2.77e-10	1.6	8.85e-09	50	9.32
Mm.3973	Stx8	Syntaxin 8	1.44	1.89e-06	2.28	4.8e-15	2.03	2.66e-13	1.91	5.85e-11	1.66	1.5e-09	50	9.32
Mm.32889	Eif4e3	Eukaryotic translation initiation factor 4E member 3	1.3	0.239	2.31	4.67e-05	2.72	3.29e-06	1.47	0.0891	1.51	0.0418	50	9.31
Mm.473241	Mus musculus	Transcribed locus, strongly similar to NP_001014181.1 RNA binding motif protein 42 [Rattus norvegicus]	1.34	0.00691	2.15	2.33e-09	2.08	8.96e-09	1.99	2.47e-07	1.72	2.95e-06	50	9.28
Mm.454275	Mus musculus	Transcribed locus	1.79	2.36e-09	2.44	2.13e-14	2.08	4.12e-12	1.46	5.02e-05	1.49	2.59e-06	50	9.26
Mm.474473	Endog	Endonuclease G	1.52	7.14e-06	2.44	4.33e-13	2.15	2.43e-11	1.95	9.34e-09	1.18	0.0565	50	9.24
Mm.37613	Pigx	Phosphatidylinositol glycan anchor biosynthesis, class X	1.58	1.01e-06	2.52	5.91e-14	2.22	2.73e-12	1.44	0.000213	1.47	1.78e-05	50	9.23
Mm.295212	Rnf217	Ring finger protein 217	1.49	7.45e-05	2.92	5.49e-14	2.44	6.08e-12	1.12	0.323	1.22	0.0343	50	9.19
Mm.274553	Slc6a8	Solute carrier family 6 (neurotransmitter transporter, creatine), member 8	1.52	1.62e-07	2.2	1.18e-14	2.01	3.27e-13	1.7	3.92e-09	1.73	2.1e-10	50	9.16
Mm.29945	Edf1	Endothelial differentiation-related factor 1	1.57	0.000601	2.1	2.4e-07	2.06	3.47e-07	1.8	5.78e-05	1.59	0.00044	50	9.12
Mm.254067	H2-Ab1	Histocompatibility 2, class II antigen A, beta 1	1.29	0.00883	2.24	7.55e-11	2.45	8.22e-12	-1.55	5.67e-05	-1.57	6.22e-06	50	9.1
Mm.12864	Imp3	IMP3, U3 small nucleolar ribonucleoprotein, homolog (yeast)	1.29	0.00425	2.12	2.54e-11	2.11	4.22e-11	1.91	1.37e-08	1.64	3.42e-07	50	9.07
Mm.276277	Alkbh6	AlkB, alkylation repair homolog 6 (E. coli)	1.18	0.128	2.16	1.01e-09	2.09	3.01e-09	1.8	3.25e-06	1.84	1.95e-07	50	9.07
Mm.33225	Asb11	Ankyrin repeat and SOCS box-containing 11	1.45	0.00891	2.36	1.47e-07	2.82	2.99e-09	1.18	0.325	1.24	0.138	50	9.05
Mm.17708	Atp6v0d1	ATPase, H+ transporting, lysosomal V0 subunit D1	1.45	8.27e-05	2.46	9.64e-13	2.09	1.53e-10	1.6	1.17e-05	1.41	0.000195	50	9.01
Mm.295791	Ccdc124	Coiled-coil domain containing 124	1.39	2.73e-05	2.27	4.73e-14	2.05	2.27e-12	1.76	8.7e-09	1.47	2.29e-06	50	8.94
Mm.425232	Mus musculus	Transcribed locus, weakly similar to NP_955425.1 polypeptide N-acetylgalactosaminyltransferase 11 [Rattus norvegicus]	1.44	0.000765	2.06	7.31e-09	2.28	4.06e-10	1.48	0.00121	1.66	1.1e-05	50	8.92
Mm.7142	Mbd3	Methyl-CpG binding domain protein 3	1.33	0.00986	2.16	3.21e-09	2.03	2.65e-08	1.87	1.81e-06	1.53	0.000158	50	8.92
Mm.440555	Mus musculus	Transcribed locus, strongly similar to NP_001025924.1 histone H2A.J [Gallus gallus]	1.72	6.46e-08	2.05	1.39e-10	2.11	3.27e-11	1.67	1.37e-06	1.37	0.000396	50	8.92
Mm.202781	Serpinb9g	Serine (or cysteine) peptidase inhibitor, clade B, member 9g	1.18	0.637	2.46	0.00243	2.61	0.00146	1.49	0.252	1.16	0.665	50	8.9
Mm.247537	Ankrd39	Ankyrin repeat domain 39	1.5	2.8e-06	2.26	5.59e-13	2.05	9.42e-12	1.61	1.18e-06	1.47	7.15e-06	50	8.89
Mm.470748	Mus musculus	Transcribed locus, moderately similar to NP_034425.1 glutamate--cysteine ligase catalytic subunit [Mus musculus]	1.9	1.65e-06	2.07	9.15e-08	2.63	2.14e-10	1.22	0.157	-1.05	0.728	50	8.87
Mm.29025	Dctn3	Dynactin 3	1.29	0.00139	2.12	1.47e-12	2.06	6e-12	1.7	1e-07	1.69	1.58e-08	50	8.86
Mm.474441	Ccnk	Cyclin K	1.42	0.00393	2.1	5.65e-08	2.05	1.07e-07	1.65	0.000336	1.63	7.97e-05	50	8.85
Mm.24108	Mrps21	Mitochondrial ribosomal protein S21	1.37	0.00731	2.13	1.69e-08	2.05	5.44e-08	1.68	8.89e-05	1.62	7.53e-05	50	8.85
Mm.19973	Fbxl15	F-box and leucine-rich repeat protein 15	1.56	2.73e-06	2.66	7.32e-14	2.34	2.37e-12	1.13	0.249	1.14	0.138	50	8.83
Mm.478839			1.62	1.61e-09	2.1	3.51e-14	2.01	1.82e-13	1.64	1.16e-08	1.39	5.24e-06	50	8.76
Mm.5031	Gba	Glucosidase, beta, acid	1.39	0.00047	2.65	1.34e-13	2.17	4.8e-11	1.47	0.000236	1.05	0.622	50	8.73
Mm.66293	Frrs1	Ferric-chelate reductase 1	1.12	0.532	2.19	7.67e-07	2.19	9.57e-07	1.59	0.00499	1.64	0.000956	50	8.73
Mm.21978	Dpcd	Deleted in primary ciliary dyskinesia	1.14	0.149	2.02	1.47e-10	2.02	1.43e-10	1.88	2.7e-08	1.63	6.28e-07	50	8.69
Mm.177502	Ppme1	Protein phosphatase methylesterase 1	1.78	1.97e-10	2.08	2.48e-13	2.2	4.35e-14	1.32	0.000828	1.26	0.00143	50	8.64
Mm.10294	Dapk3	Death-associated protein kinase 3	1.17	0.219	2.04	5.3e-08	2.19	8.82e-09	1.92	2.83e-06	1.27	0.0449	50	8.59
Mm.404498	Mus musculus	Transcribed locus	1.44	0.00357	2.43	2.01e-09	2.48	9.23e-10	1.16	0.303	-1.06	0.678	50	8.57
Mm.479618			1.35	0.022	2.05	2.73e-07	2.37	6.46e-09	1.57	0.00173	1.22	0.116	50	8.56
Mm.292672	2210016L21Rik	RIKEN cDNA 2210016L21 gene	1.02	0.856	2.19	8.91e-11	2.07	4.7e-10	1.65	8.96e-06	1.58	6.76e-06	50	8.51
Mm.440494	Mus musculus	Transcribed locus	1.12	0.441	2.11	2.15e-07	2.2	7.05e-08	1.73	0.00021	1.32	0.0333	50	8.48
Mm.89888	Gclc	Glutamate-cysteine ligase, catalytic subunit	1.72	6.54e-06	2	3.11e-08	2.55	3.81e-11	1.16	0.254	-1.01	0.972	50	8.44
Mm.45187	1700025K23Rik	RIKEN cDNA 1700025K23 gene	1.21	0.175	2.54	4.05e-09	2.03	1.07e-06	1.29	0.0986	1.33	0.0328	50	8.4
Mm.290116	BC004004	CDNA sequence BC004004	1.22	0.0383	2.66	2.12e-13	2.14	1.03e-10	-1.03	0.847	1.2	0.0454	50	8.25
Mm.296838	5730409E04Rik	RIKEN cDNA 5730409E04Rik gene	1.09	0.493	2.02	2.14e-08	2.48	6.52e-11	1.34	0.0178	1.11	0.351	50	8.04
Mm.124728	Adck4	AarF domain containing kinase 4	1.89	1.93e-06	2.06	1.46e-07	1.8	6.55e-06	2.71	1.78e-09	2.15	5.31e-08	51	10.61
Mm.477743	Hpcal1	Hippocalcin-like 1	1.52	0.00038	2.15	6.54e-09	1.98	8.96e-08	2.03	3.93e-07	2.19	6.36e-09	51	9.87
Mm.32020	Prmt2	Protein arginine N-methyltransferase 2	1.38	0.02	2.03	1.04e-06	1.82	1.89e-05	2.08	4.22e-06	2.12	4.29e-07	51	9.43
Mm.12239	Gmnn	Geminin	-1.15	0.234	2.05	8.57e-09	1.83	2.71e-07	2.13	3.98e-08	2.22	1.36e-09	51	9.38
Mm.329083	Mea1	Male enhanced antigen 1	1.77	5.18e-07	2.36	4.28e-11	2	9.3e-09	2.16	7.78e-09	1.77	4.71e-07	52	10.06
Mm.274847	Grwd1	Glutamate-rich WD repeat containing 1	1.85	5.38e-07	2.16	3.75e-09	1.95	8.2e-08	2.21	2.34e-08	1.82	8.39e-07	52	9.99
Mm.234191	Fbxo4	F-box protein 4	1.72	1.46e-06	2.01	4.99e-09	1.95	1.6e-08	2.3	1.46e-09	1.96	1.38e-08	52	9.94
Mm.11688	Tmem120a	Transmembrane protein 120A	1.74	1.85e-07	2.05	4.71e-10	1.85	2.14e-08	2.14	1.8e-09	1.96	2.32e-09	52	9.74
Mm.4337	Ei24	Etoposide induced 2.4 mRNA	1.1	0.267	2.27	3.71e-13	1.8	1.25e-09	2.3	1.01e-11	1.98	3.74e-11	52	9.45
Mm.440348	Csnk2a2	Casein kinase 2, alpha prime polypeptide	1.43	0.00238	2.22	2.86e-09	1.93	2.07e-07	2.17	5.51e-08	1.66	2.21e-05	52	9.41
Mm.425292	Lrwd1	Leucine-rich repeats and WD repeat domain containing 1	1.68	3.95e-06	2.03	7.31e-09	1.86	1.16e-07	2.09	3.75e-08	1.71	1.87e-06	52	9.37
Mm.475640	Cpsf3l	Cleavage and polyadenylation specific factor 3-like	1.51	0.000438	2.09	2.17e-08	1.86	7.54e-07	2.08	2.29e-07	1.76	4.56e-06	52	9.3
Mm.41865	Lsm10	U7 snRNP-specific Sm-like protein LSM10	1.31	0.0178	2.06	1.26e-08	1.93	1.04e-07	2.12	6.73e-08	1.69	1.02e-05	52	9.11
Mm.28000	Ubxn6	UBX domain protein 6	1.23	0.0219	2.02	3.37e-10	1.84	6.72e-09	2.03	7.13e-09	1.53	1.15e-05	52	8.65
Mm.331719	Tm2d1	TM2 domain containing 1	1.88	6.7e-06	2.49	2.63e-09	1.99	6.94e-07	1.81	6.2e-05	2.05	3.57e-07	53	10.22
Mm.249586	Commd3	COMM domain containing 3	1.8	8.29e-08	2.19	6.51e-11	1.81	3.37e-08	1.95	3.12e-08	2.23	3.78e-11	53	9.98
Mm.252255	Psma2	Proteasome (prosome, macropain) subunit, alpha type 2	1.73	2.7e-12	2.2	4.06e-17	1.95	3.15e-15	1.89	2.88e-13	2.07	4.54e-16	53	9.84
Mm.28823	Tbc1d19	TBC1 domain family, member 19	1.08	0.532	2.2	1.77e-10	1.57	1.68e-05	1.53	0.000218	2.43	1.03e-11	53	8.81
Mm.420516	Mus musculus	Transcribed locus	1.4	7.6e-05	2.79	1.15e-15	1.47	6.57e-06	-1.23	0.0209	-2.18	3e-12	54	9.07
Mm.331637	Mus musculus	Transcribed locus	1.3	0.0131	2.19	1.11e-09	1.02	0.895	-1.83	3.2e-06	-2.2	1.2e-09	54	8.54
Mm.352946	Aaas	Achalasia, adrenocortical insufficiency, alacrimia	1.9	1.45e-06	3.24	1.31e-12	1.76	1.29e-05	1.98	2.41e-06	1.84	3.48e-06	55	10.72
Mm.262300	Fam195b	Family with sequence similarity 195, member B	1.83	2.66e-11	2.42	9.46e-16	1.96	1.34e-12	1.97	1.54e-11	1.93	3.1e-12	55	10.11
Mm.45558	Ifi35	Interferon-induced protein 35	1.41	0.00481	3.58	1.57e-13	1.93	5.03e-07	1.55	0.00119	1.44	0.00269	55	9.91
Mm.276044	Rrp12	Ribosomal RNA processing 12 homolog (S. cerevisiae)	1.91	2.06e-06	3.05	1.15e-11	1.63	0.000176	1.75	0.000139	1.41	0.0066	55	9.75
Mm.27670	Txndc17	Thioredoxin domain containing 17	1.79	1.08e-13	2.11	5.81e-17	1.93	1.73e-15	1.98	1.9e-14	1.91	5.41e-15	55	9.72
Mm.40621	Chchd5	Coiled-coil-helix-coiled-coil-helix domain containing 5	1.87	5.06e-10	2.23	5.21e-13	1.98	5.04e-11	1.98	6.63e-10	1.53	1.32e-06	55	9.59
Mm.20918	Mrpl40	Mitochondrial ribosomal protein L40	1.62	4.07e-08	2.28	4.61e-14	1.87	7.21e-11	1.91	4.63e-10	1.9	3.63e-11	55	9.58
Mm.294138	Ppp2r1a	Protein phosphatase 2 (formerly 2A), regulatory subunit A (PR 65), alpha isoform	1.9	8.68e-10	2.01	1.03e-10	1.85	2.02e-09	1.91	7.77e-09	1.91	5.83e-10	55	9.58
Mm.390576	Lyrm4	LYR motif containing 4	1.78	1.74e-06	2.33	4.24e-10	1.84	4.36e-07	1.92	9.31e-07	1.67	1.02e-05	55	9.54
Mm.272866	Hmox2	Heme oxygenase (decycling) 2	1.82	1.06e-10	2.14	2.19e-13	1.9	1.32e-11	1.85	8.07e-10	1.81	1.13e-10	55	9.52
Mm.3955	Eif3d	Eukaryotic translation initiation factor 3, subunit D	1.89	8.57e-08	2.35	5.11e-11	1.87	5.93e-08	1.88	6.06e-07	1.52	0.000108	55	9.51
Mm.12925	Pde6d	Phosphodiesterase 6D, cGMP-specific, rod, delta	1.76	2.33e-05	2.09	2.29e-07	1.87	3.45e-06	1.94	6.6e-06	1.81	1.02e-05	55	9.47
Mm.379278	Eif3m	Eukaryotic translation initiation factor 3, subunit M	1.93	2.08e-14	2.02	9.79e-16	1.98	2.28e-15	1.83	2.27e-12	1.67	1.07e-11	55	9.43
Mm.88053	Wdr34	WD repeat domain 34	1.55	0.000968	2.56	1.04e-09	1.94	1.39e-06	1.72	0.000295	1.64	0.000168	55	9.41
Mm.41665	Grina	Glutamate receptor, ionotropic, N-methyl D-aspartate-associated protein 1 (glutamate binding)	1.73	2.43e-10	2.83	6.33e-18	1.98	5.46e-13	1.47	3.94e-06	1.26	0.000695	55	9.27
Mm.29627	Wdr74	WD repeat domain 74	1.84	1.4e-05	2.06	6.3e-07	1.93	3.21e-06	1.96	1.58e-05	1.48	0.00339	55	9.27
Mm.439947	2410003K15Rik	RIKEN cDNA 2410003K15 gene	1.7	4.94e-09	2.1	4.83e-13	1.8	1.85e-10	1.9	5.62e-10	1.76	6.89e-10	55	9.26
Mm.24829	Mus musculus	Transcribed locus	1.29	0.00843	2.27	1.58e-11	1.88	8.77e-09	1.87	1.18e-07	1.94	4.46e-09	55	9.25
Mm.29685	Dnajc8	DnaJ (Hsp40) homolog, subfamily C, member 8	1.8	2.6e-14	2.03	4.39e-17	1.82	6.99e-15	1.73	2.11e-12	1.86	2.96e-15	55	9.24
Mm.41424	Cc2d1a	Coiled-coil and C2 domain containing 1A	1.56	0.000547	2.22	3.33e-08	1.86	3.49e-06	1.96	7.14e-06	1.63	0.000171	55	9.23
Mm.455818	Sssca1	Sjogren's syndrome/scleroderma autoantigen 1 homolog (human)	1.57	1.16e-05	2.15	1.96e-10	1.85	3.25e-08	1.98	3.77e-08	1.65	2.25e-06	55	9.2
Mm.13430	Rai12	Retinoic acid induced 12	1.42	1.91e-05	2.3	3.89e-14	1.99	6e-12	1.83	1.66e-09	1.63	2.79e-08	55	9.17
Mm.241276	Ift57	Intraflagellar transport 57 homolog (Chlamydomonas)	1.43	0.00116	2.41	8.4e-11	1.77	1.02e-06	1.62	0.000101	1.92	9.49e-08	55	9.15
Mm.28427	Rprd1a	Regulation of nuclear pre-mRNA domain containing 1A	1.63	9.82e-06	2.05	3.65e-09	1.88	7.11e-08	1.85	9.89e-07	1.72	1.28e-06	55	9.13
Mm.334775	Cenpt	Centromere protein T	1.38	0.00163	2.19	1.17e-10	1.73	4.69e-07	1.89	1.42e-07	1.94	8.26e-09	55	9.13
Mm.29063	2410022L05Rik	RIKEN cDNA 2410022L05 gene	1.2	0.0483	2.32	2.36e-12	1.93	1.09e-09	1.84	7.02e-08	1.83	1.09e-08	55	9.12
Mm.27546	Ipo4	Importin 4	1.89	6.35e-08	2.37	3.96e-11	1.65	4e-06	1.8	1.74e-06	1.38	0.00193	55	9.09
Mm.28771	Abhd4	Abhydrolase domain containing 4	1.28	0.00123	2.06	1.29e-12	1.93	2.12e-11	1.92	4.33e-10	1.9	5.49e-11	55	9.09
Mm.383431	Tmem199	Transmembrane protein 199	1.45	0.00114	2.2	3.07e-09	1.95	8.5e-08	1.66	8.04e-05	1.82	1.05e-06	55	9.08
Mm.34356	Rnf166	Ring finger protein 166	1.55	1.9e-07	2.02	4.13e-12	1.86	9.86e-11	1.72	2.11e-08	1.84	1.42e-10	55	8.99
Mm.243926	St14	Suppression of tumorigenicity 14 (colon carcinoma)	1.66	3.17e-05	2.31	1.16e-09	1.89	4.37e-07	1.52	0.00124	1.61	5.38e-05	55	8.99
Mm.171370	Cd3eap	CD3E antigen, epsilon polypeptide associated protein	1.96	4.56e-07	2.36	1.98e-09	1.62	8.79e-05	1.57	0.000652	1.46	0.0016	55	8.97
Mm.167913	Timm50	Translocase of inner mitochondrial membrane 50 homolog (yeast)	1.43	0.00279	2.53	2.58e-10	1.82	2.38e-06	1.75	6.64e-05	1.43	0.00239	55	8.96
Mm.354762	Mus musculus	Transcribed locus	1.62	5.04e-06	2.37	1.51e-11	1.98	3.92e-09	1.69	3.93e-06	1.3	0.00647	55	8.96
Mm.368	Psmb4	Proteasome (prosome, macropain) subunit, beta type 4	1.49	3.32e-08	2.1	2.59e-15	1.76	3.62e-12	1.86	5.68e-12	1.73	1.03e-11	55	8.94
Mm.246996	Chchd1	Coiled-coil-helix-coiled-coil-helix domain containing 1	1.58	1.62e-08	2.28	3.61e-15	1.83	1.41e-11	1.66	1.43e-08	1.55	3e-08	55	8.9
Mm.21549	Hspb8	Heat shock protein 8	1.72	3.7e-09	2.22	1.6e-13	1.8	4.39e-10	1.55	1.9e-06	1.59	1.06e-07	55	8.88
Mm.23748	Rnf31	Ring finger protein 31	1.91	3.78e-06	2.59	1.26e-09	1.62	0.000211	1.5	0.00513	1.24	0.103	55	8.86
Mm.6379	Slc1a4	Solute carrier family 1 (glutamate/neutral amino acid transporter), member 4	1.21	0.0548	2.07	6.23e-10	1.84	3.04e-08	1.81	4.87e-07	1.92	7.11e-09	55	8.85
Mm.34891	Tmem82	Transmembrane protein 82	1.35	0.000372	2.17	1.21e-12	1.95	5.65e-11	1.83	5.97e-09	1.54	9.71e-07	55	8.84
Mm.4498	Ptpn14	Protein tyrosine phosphatase, non-receptor type 14	1.8	5.94e-09	2.19	3.07e-12	1.85	9.86e-10	1.51	2.34e-05	1.49	6.6e-06	55	8.84
Mm.46218	Hint3	Histidine triad nucleotide binding protein 3	1.59	1.38e-08	2.32	3.39e-15	1.81	3.51e-11	1.67	1.68e-08	1.45	8.72e-07	55	8.84
Mm.250474	Commd6	COMM domain containing 6	1.53	9.91e-07	2.23	2.9e-13	1.91	7.42e-11	1.57	1.85e-06	1.58	2.51e-07	55	8.82
Mm.477738	Gps2	G protein pathway suppressor 2	1.56	0.00142	2.19	1.59e-07	1.69	0.000236	1.72	0.000348	1.66	0.000213	55	8.82
Mm.277413	Bud31	BUD31 homolog (yeast)	1.53	5.37e-12	2.05	1.59e-18	1.85	1.16e-16	1.67	4.71e-13	1.68	1.82e-14	55	8.78
Mm.21826	Timm10	Translocase of inner mitochondrial membrane 10 homolog (yeast)	1.96	1.93e-11	2.29	3.3e-14	1.53	2.68e-07	1.71	2.55e-08	1.28	0.00143	55	8.77
Mm.28071	1810030N24Rik	RIKEN cDNA 1810030N24 gene	1.8	1.43e-11	2.21	3.11e-15	1.73	5.85e-11	1.49	6.54e-07	1.54	2.07e-08	55	8.77
Mm.271775	Sh3glb1	SH3-domain GRB2-like B1 (endophilin)	1.41	1.29e-05	2.18	2.18e-13	1.9	2.01e-11	1.72	9.6e-09	1.54	1.62e-07	55	8.75
Mm.206949	Snx12	Sorting nexin 12	1.21	0.00974	2.02	5.5e-13	1.78	1.1e-10	1.98	2.69e-11	1.75	2.33e-10	55	8.74
Mm.24332	3110001D03Rik	RIKEN cDNA 3110001D03 gene	1.35	1.18e-05	2.31	3.66e-16	1.94	2.33e-13	1.66	4.1e-09	1.48	8.6e-08	55	8.74
Mm.35353	Sip1	Survival of motor neuron protein interacting protein 1	1.46	0.0115	2.28	3.8e-07	1.75	0.000175	1.65	0.00248	1.6	0.00139	55	8.74
Mm.425762	2810002N01Rik	RIKEN cDNA 2810002N01 gene	1.4	0.000576	2.28	3.63e-11	1.89	1.31e-08	1.66	9.32e-06	1.51	4.04e-05	55	8.74
Mm.280484	Sbds	Shwachman-Bodian-Diamond syndrome homolog (human)	1.8	1.29e-11	2.18	2.59e-15	1.87	1.08e-12	1.52	2.18e-07	1.35	1.25e-05	55	8.72
Mm.19974	Zfp524	Zinc finger protein 524	1.58	6.13e-07	2.03	4.84e-11	1.92	2.55e-10	1.82	3.68e-08	1.37	0.000228	55	8.72
Mm.23528	Pus1	Pseudouridine synthase 1	1.66	1.96e-07	2.2	1.05e-11	1.83	4.43e-09	1.71	5.84e-07	1.29	0.00395	55	8.69
Mm.435	Kctd20	Potassium channel tetramerisation domain containing 20	1.96	2.47e-10	2.15	7.71e-12	1.63	3.48e-07	1.67	7.78e-07	1.26	0.00744	55	8.67
Mm.248266	Keap1	Kelch-like ECH-associated protein 1	1.33	4.72e-05	2.04	1.19e-13	1.84	8.84e-12	1.71	2.37e-09	1.74	9.66e-11	55	8.66
Mm.393802	Mrpl24	Mitochondrial ribosomal protein L24	1.43	1.63e-05	2.13	1.63e-12	1.9	1.37e-10	1.76	3.2e-08	1.4	4.95e-05	55	8.62
Mm.41678	Ctdnep1	Dullard homolog (Xenopus laevis)	1.41	0.00164	2.03	1.03e-08	1.81	4.38e-07	1.71	2.27e-05	1.65	7.37e-06	55	8.61
Mm.33808	Galnt2	UDP-N-acetyl-alpha-D-galactosamine:polypeptide N-acetylgalactosaminyltransferase 2	1.85	4.6e-11	2.28	9.23e-15	1.72	5.43e-10	1.35	0.00021	1.39	1.29e-05	55	8.59
Mm.22225	Rnf114	Ring finger protein 114	1.63	4.71e-10	2.06	1.47e-14	1.77	5.59e-12	1.73	2.32e-10	1.38	1.77e-06	55	8.57
Mm.271719	Wdr55	WD repeat domain 55	1.5	1.31e-05	2.06	4.44e-11	1.81	4.78e-09	1.77	1.34e-07	1.42	9.72e-05	55	8.56
Mm.273990	Slc35c1	Solute carrier family 35, member C1	1.5	0.000301	2.02	1.66e-08	1.77	9.29e-07	1.66	5.68e-05	1.59	2.88e-05	55	8.54
Mm.23689	AW555464	Expressed sequence AW555464	1.17	0.039	2.16	1.2e-13	1.83	9.38e-11	1.88	4.43e-10	1.48	1.34e-06	55	8.52
Mm.3250	Drg1	Developmentally regulated GTP binding protein 1	1.38	5.49e-05	2.07	1.85e-12	1.91	2.9e-11	1.67	6.66e-08	1.49	1.55e-06	55	8.52
Mm.26995	Thop1	Thimet oligopeptidase 1	1.39	0.00768	2.12	4.58e-08	1.87	1.71e-06	1.71	0.000103	1.39	0.00777	55	8.48
Mm.270091	Mettl2	Methyltransferase like 2	1.95	1.26e-07	2.14	6.09e-09	1.68	9.95e-06	1.41	0.00611	1.3	0.0185	55	8.48
[truncated: 17,180 more rows]
