# Supplementary material for: Gene network activity in cultivated primary hepatocytes is highly similar to diseased mammalian liver tissue
Source: Arch Toxicol. 2016 Jun 23;90(10):2513–29. doi: 10.1007/s00204-016-1761-4 (PMC5043005; doi:10.1007/s00204-016-1761-4)
Supplement: Supplementary file 6 — Supplementary material 6 (XLS 2799 kb) [file 204_2016_1761_MOESM6_ESM.xls]

## Sheet: Sheet1
			LPS-D1 vs Control FH
Unigene-ID	Symbol	Description	Fold	p-value
Mm.14277	Saa3	Serum amyloid A 3	128.62	5.93e-08
Mm.9537	Lcn2	Lipocalin 2	115.41	9.95e-05
Mm.14173	Orm2	Orosomucoid 2	42.63	6.16e-06
Mm.766	Cxcl9	Chemokine (C-X-C motif) ligand 9	27.07	6e-09
Mm.21567	S100a8	S100 calcium binding protein A8 (calgranulin A)	25.22	0.000121
Mm.147226	Mt2	Metallothionein 2	14	0.00315
Mm.467495	Hbb-b2	Hemoglobin, beta adult minor chain	11.12	3.05e-06
Mm.2553	Reg3b	Regenerating islet-derived 3 beta	10.95	0.000575
Mm.2128	S100a9	S100 calcium binding protein A9 (calgranulin B)	9.8	0.000809
Mm.30151	A2m	Alpha-2-macroglobulin	9.65	0.000251
Mm.271275	Ifi27l2a	Interferon, alpha-inducible protein 27 like 2A	8.69	8.8e-06
Mm.472048	Mus musculus	Transcribed locus	8.62	2.52e-05
Mm.290390	Ms4a6d	Membrane-spanning 4-domains, subfamily A, member 6D	8.3	4.88e-06
Mm.288474	Spp1	Secreted phosphoprotein 1	7.94	1.08e-05
Mm.330510	Apcs	Serum amyloid P-component	7.76	1.27e-06
Mm.291569	Serpina3k	Serine (or cysteine) peptidase inhibitor, clade A, member 3K	7.51	6.16e-06
Mm.34609	Plac8	Placenta-specific 8	6.76	7.21e-07
Mm.312628	Serpina3g	Serine (or cysteine) peptidase inhibitor, clade A, member 3G	6.17	1.73e-05
Mm.142729	Mus musculus	Transcribed locus, moderately similar to XP_002724661.1 PREDICTED: thymosin, beta 4-like [Rattus norvegicus]	6.12	5e-06
Mm.378235	Dbp	D site albumin promoter binding protein	6	0.00185
Mm.1856	Marco	Macrophage receptor with collagenous structure	5.55	6.16e-06
Mm.30144	Ctla2b	Cytotoxic T lymphocyte-associated protein 2 beta	5.52	1.1e-05
Mm.396078	Lyve1	Lymphatic vessel endothelial hyaluronan receptor 1	5.38	6.59e-05
Mm.149403	Cyb561	Cytochrome b-561	5.31	9.2e-07
Mm.329131	Prg4	Proteoglycan 4 (megakaryocyte stimulating factor, articular superficial zone protein)	5.13	0.000105
Mm.10116	Cxcl13	Chemokine (C-X-C motif) ligand 13	5.09	0.000229
Mm.140210	Ubd	Ubiquitin D	5.09	4.57e-07
Mm.6676	Cd5l	CD5 antigen-like	5.01	1.02e-05
Mm.24130	Cd52	CD52 antigen	4.89	1.08e-05
Mm.22673	Fcer1g	Fc receptor, IgE, high affinity I, gamma polypeptide	4.73	2.61e-06
Mm.100144	S100a6	S100 calcium binding protein A6 (calcyclin)	4.66	0.0016
Mm.582	Fabp4	Fatty acid binding protein 4, adipocyte	4.64	7.21e-07
Mm.444377	Mus musculus	Transcribed locus	4.5	1.2e-05
Mm.467125	Mus musculus	Transcribed locus, moderately similar to NP_062135.1 complement C1q subcomponent subunit B precursor [Rattus norvegicus]	4.47	3.58e-05
Mm.38192	Slfn4	Schlafen 4	4.46	0.0018
Mm.24038	Gbp2	Guanylate binding protein 2	4.46	0.000138
Mm.2570	C1qb	Complement component 1, q subcomponent, beta polypeptide	4.44	9.95e-05
Mm.425949	Ly6a	Lymphocyte antigen 6 complex, locus A	4.44	6.16e-06
Mm.788	Ly6e	Lymphocyte antigen 6 complex, locus E	4.42	4.57e-07
Mm.192991	Mt1	Metallothionein 1	4.39	0.0224
Mm.277955	Fgl1	Fibrinogen-like protein 1	4.31	0.000717
Mm.181021	Col4a2	Collagen, type IV, alpha 2	4.29	1.27e-06
Mm.284248	Ccl5	Chemokine (C-C motif) ligand 5	4.26	5.11e-07
Mm.479645			4.18	8.58e-06
Mm.21109	Gsn	Gelsolin	4.07	7.21e-07
Mm.24097	Gm11428	Predicted gene 11428	3.93	3.27e-05
Mm.3243	Procr	Protein C receptor, endothelial	3.92	0.00143
Mm.10747	Aif1	Allograft inflammatory factor 1	3.9	4.29e-05
Mm.290729	Slc43a3	Solute carrier family 43, member 3	3.88	3.27e-05
Mm.101591	Cd55	CD55 antigen	3.83	0.000111
Mm.439718	Gbp3	Guanylate binding protein 3	3.78	8.91e-06
Mm.479533			3.77	0.000121
Mm.252385	Reg3g	Regenerating islet-derived 3 gamma	3.73	0.00115
Mm.3619	Ctss	Cathepsin S	3.72	3.28e-05
Mm.418136	Mus musculus	Transcribed locus, strongly similar to NP_033820.2 CD5 antigen-like precursor [Mus musculus]	3.69	0.000121
Mm.381399	Orm3	Orosomucoid 3	3.64	0.000826
Mm.9901	Nucb2	Nucleobindin 2	3.6	0.000121
Mm.137	Ccl6	Chemokine (C-C motif) ligand 6	3.59	0.0005
Mm.15534	Il1a	Interleukin 1 alpha	3.49	0.000355
Mm.22240	Sh3bgrl3	SH3 domain binding glutamic acid-rich protein-like 3	3.48	3.49e-05
Mm.1137	Itgb2	Integrin beta 2	3.45	2.77e-05
Mm.738	Col4a1	Collagen, type IV, alpha 1	3.43	1.49e-06
Mm.250738	Slc13a3	Solute carrier family 13 (sodium-dependent dicarboxylate transporter), member 3	3.43	6.16e-06
Mm.424974	Marcksl1	MARCKS-like 1	3.4	0.000309
Mm.338790	Srgn	Serglycin	3.36	0.00105
Mm.329016	Mus musculus	Transcribed locus	3.36	0.00499
Mm.440876	AI607873	Expressed sequence AI607873	3.33	0.000672
Mm.228363	Oasl2	2'-5' oligoadenylate synthetase-like 2	3.32	3.79e-05
Mm.715	Hck	Hemopoietic cell kinase	3.3	2.81e-05
Mm.423621	Cd44	CD44 antigen	3.28	1.31e-05
Mm.246466	Kctd12	Potassium channel tetramerisation domain containing 12	3.26	0.00179
Mm.268000	Vim	Vimentin	3.24	0.000309
Mm.455819	Mus musculus	Transcribed locus, strongly similar to NP_033264.2 transcription factor SOX-4 [Mus musculus]	3.21	0.0015
Mm.3982	Gas6	Growth arrest specific 6	3.2	0.00179
Mm.46301	Tyrobp	TYRO protein tyrosine kinase binding protein	3.16	6.86e-05
Mm.3999	Mpeg1	Macrophage expressed gene 1	3.13	4.57e-06
Mm.21642	Spic	Spi-C transcription factor (Spi-1/PU.1 related)	3.12	0.000182
Mm.34479	Fam26f	Family with sequence similarity 26, member F	3.08	0.000147
Mm.238343	Anxa2	Annexin A2	3.05	0.00032
Mm.2364	Prtn3	Proteinase 3	3.05	0.0205
Mm.17185	Lgmn	Legumain	3.02	3.05e-06
Mm.440755	Ms4a6c	Membrane-spanning 4-domains, subfamily A, member 6C	3.02	0.000608
Mm.15819	Cd68	CD68 antigen	2.99	0.0014
Mm.290991	Cpne8	Copine VIII	2.99	0.000121
Mm.378921	Gja1	Gap junction protein, alpha 1	2.95	0.00156
Mm.395995	Mus musculus	Transcribed locus	2.94	0.00593
Mm.326167	Pkm2	Pyruvate kinase, muscle	2.93	0.000477
Mm.290578	Alas1	Aminolevulinic acid synthase 1	2.92	0.136
Mm.439957	C1qa	Complement component 1, q subcomponent, alpha polypeptide	2.92	0.000169
Mm.27061	Tmem176a	Transmembrane protein 176A	2.92	3.74e-06
Mm.435508	Icam1	Intercellular adhesion molecule 1	2.91	0.000232
Mm.25684	Clec4a3	C-type lectin domain family 4, member a3	2.9	0.000608
Mm.180191	Psmb8	Proteasome (prosome, macropain) subunit, beta type 8 (large multifunctional peptidase 7)	2.87	4.57e-06
Mm.271671	Cyba	Cytochrome b-245, alpha polypeptide	2.84	0.00032
Mm.348025	Lrg1	Leucine-rich alpha-2-glycoprotein 1	2.83	0.0134
Mm.279741	Rbp1	Retinol binding protein 1, cellular	2.8	0.000468
Mm.328360	Filip1l	Filamin A interacting protein 1-like	2.78	0.000128
Mm.227176	Slc3a1	Solute carrier family 3, member 1	2.78	0.00394
Mm.22708	Serpinh1	Serine (or cysteine) peptidase inhibitor, clade H, member 1	2.76	0.00017
Mm.16228	Slc25a4	Solute carrier family 25 (mitochondrial carrier, adenine nucleotide translocator), member 4	2.73	7.57e-05
Mm.877	Cxcl10	Chemokine (C-X-C motif) ligand 10	2.72	0.0432
Mm.285969	Armcx2	Armadillo repeat containing, X-linked 2	2.72	0.000359
Mm.295578	Trim30a	Tripartite motif-containing 30A	2.72	0.000269
Mm.131234	Treml4	Triggering receptor expressed on myeloid cells-like 4	2.71	3.28e-05
Mm.4777	Orm1	Orosomucoid 1	2.71	1.49e-06
Mm.249555	Col3a1	Collagen, type III, alpha 1	2.7	0.000621
Mm.29586	Basp1	Brain abundant, membrane attached signal protein 1	2.7	0.000544
Mm.4876	Rcn1	Reticulocalbin 1	2.69	0.000672
Mm.271782	Clec4n	C-type lectin domain family 4, member n	2.69	0.000624
Mm.6381	AW112010	Expressed sequence AW112010	2.68	2.12e-05
Mm.4517	Itih3	Inter-alpha trypsin inhibitor, heavy chain 3	2.68	1.8e-06
Mm.393566	Mus musculus	Transcribed locus	2.67	0.000766
Mm.18625	Aqp1	Aquaporin 1	2.66	6.86e-05
Mm.402997	Mus musculus	Transcribed locus	2.66	0.0178
Mm.29094	Serpina10	Serine (or cysteine) peptidase inhibitor, clade A (alpha-1 antiproteinase, antitrypsin), member 10	2.66	0.000152
Mm.2254	Emr1	EGF-like module containing, mucin-like, hormone receptor-like sequence 1	2.61	0.000439
Mm.3233	Irf7	Interferon regulatory factor 7	2.61	9.2e-07
Mm.18628	Cd36	CD36 antigen	2.59	0.000121
Mm.391573	Ptprc	Protein tyrosine phosphatase, receptor type, C	2.59	0.000175
Mm.27816	Hexb	Hexosaminidase B	2.58	2.2e-05
Mm.273024	Tlr1	Toll-like receptor 1	2.58	0.00284
Mm.317186	Ppap2a	Phosphatidic acid phosphatase type 2A	2.57	9.67e-05
Mm.404863	Mus musculus	Transcribed locus	2.57	0.0209
Mm.2036	Ifit2	Interferon-induced protein with tetratricopeptide repeats 2	2.56	0.000195
Mm.259234	BC048546	CDNA sequence BC048546	2.56	1.27e-06
Mm.432071	Gdf10	Growth differentiation factor 10	2.55	0.000642
Mm.220821	Stab1	Stabilin 1	2.55	0.0001
Mm.12255	Rpap3	RNA polymerase II associated protein 3	2.51	0.00109
Mm.290482	Coro1a	Coronin, actin binding protein 1A	2.5	0.000105
Mm.18626	Capg	Capping protein (actin filament), gelsolin-like	2.48	0.000416
Mm.333048	Gimap4	GTPase, IMAP family member 4	2.48	0.000195
Mm.458517	Irgm2	Immunity-related GTPase family M member 2	2.46	0.000226
Mm.245363	Cd274	CD274 antigen	2.46	0.00117
Mm.4691	Nid1	Nidogen 1	2.45	6.01e-06
Mm.1738	Cd48	CD48 antigen	2.44	0.00181
Mm.252210	Serpinb6a	Serine (or cysteine) peptidase inhibitor, clade B, member 6a	2.42	4.29e-05
Mm.170905	Fyb	FYN binding protein	2.42	4.2e-05
Mm.322945	Ctsc	Cathepsin C	2.41	0.000324
Mm.34819	Itih4	Inter alpha-trypsin inhibitor, heavy chain 4	2.39	0.000152
Mm.3085	Plxnd1	Plexin D1	2.39	3.01e-05
Mm.27481	Akap12	A kinase (PRKA) anchor protein (gravin) 12	2.38	0.00119
Mm.441056	Ms4a4d	Membrane-spanning 4-domains, subfamily A, member 4D	2.37	0.029
Mm.33902	Igtp	Interferon gamma induced GTPase	2.37	8.82e-05
Mm.28385	Tmem176b	Transmembrane protein 176B	2.36	6.16e-06
Mm.442561			2.34	0.000717
Mm.272673	Mmrn2	Multimerin 2	2.34	0.000106
Mm.249873	Cd38	CD38 antigen	2.33	0.00032
Mm.290849	Zfp809	Zinc finger protein 809	2.31	0.00345
Mm.422756	Il18bp	Interleukin 18 binding protein	2.3	0.000152
Mm.439732	C1qc	Complement component 1, q subcomponent, C chain	2.3	0.00076
Mm.43831	Lgals1	Lectin, galactose binding, soluble 1	2.3	0.00179
Mm.29357	Isyna1	Myo-inositol 1-phosphate synthase A1	2.3	0.00861
Mm.276389	Hmox1	Heme oxygenase (decycling) 1	2.29	0.051
Mm.28244	Fam43a	Family with sequence similarity 43, member A	2.29	0.00138
Mm.260193	Arrb1	Arrestin, beta 1	2.29	1.77e-05
Mm.425101	Eid1	EP300 interacting inhibitor of differentiation 1	2.28	0.000949
Mm.14455	Tgfbi	Transforming growth factor, beta induced	2.28	0.00404
Mm.329362	Ecscr	Endothelial cell-specific chemotaxis regulator	2.28	9.95e-05
Mm.1568	Grn	Granulin	2.26	3.27e-05
Mm.15510	Gzma	Granzyme A	2.26	0.00123
Mm.277812	Ezr	Ezrin	2.25	0.0157
Mm.2241	Arhgdib	Rho, GDP dissociation inhibitor (GDI) beta	2.25	0.000228
Mm.30700	Clec1b	C-type lectin domain family 1, member b	2.24	0.00229
Mm.4587	Ppic	Peptidylprolyl isomerase C	2.23	0.000512
Mm.30756	Ifi44	Interferon-induced protein 44	2.23	0.00152
Mm.260376	Rab8b	RAB8B, member RAS oncogene family	2.22	0.00437
Mm.378899	Crybb3	Crystallin, beta B3	2.22	0.0174
Mm.330731	Tgm2	Transglutaminase 2, C polypeptide	2.21	2.47e-05
Mm.118617	Lhfp	Lipoma HMGIC fusion partner	2.21	0.000643
Mm.31403	Steap4	STEAP family member 4	2.21	0.0145
Mm.31852	Tifa	TRAF-interacting protein with forkhead-associated domain	2.21	0.00711
Mm.127156	Pros1	Protein S (alpha)	2.19	0.00108
Mm.138876	Msn	Moesin	2.18	0.000228
Mm.3468	Socs3	Suppressor of cytokine signaling 3	2.18	0.0496
Mm.400776	Mus musculus	Transcribed locus	2.17	0.0202
Mm.260768	Plvap	Plasmalemma vesicle associated protein	2.17	0.003
Mm.787	Psmb10	Proteasome (prosome, macropain) subunit, beta type 10	2.17	2.57e-05
Mm.239516	Clec7a	C-type lectin domain family 7, member a	2.15	0.0201
Mm.2913	Slc11a1	Solute carrier family 11 (proton-coupled divalent metal ion transporters), member 1	2.15	0.000479
Mm.4146	Pdgfrb	Platelet derived growth factor receptor, beta polypeptide	2.15	0.000121
Mm.35450	Dram1	DNA-damage regulated autophagy modulator 1	2.15	0.000118
Mm.379385	Pilra	Paired immunoglobin-like type 2 receptor alpha	2.15	0.001
Mm.3460	Cd14	CD14 antigen	2.14	0.0763
Mm.21013	Cxcl1	Chemokine (C-X-C motif) ligand 1	2.14	0.129
Mm.3117	Phlda1	Pleckstrin homology-like domain, family A, member 1	2.14	0.193
Mm.235193	P2ry6	Pyrimidinergic receptor P2Y, G-protein coupled, 6	2.13	0.000674
Mm.271868	Laptm5	Lysosomal-associated protein transmembrane 5	2.12	9.57e-05
Mm.390108	Cmtm3	CKLF-like MARVEL transmembrane domain containing 3	2.12	0.001
Mm.3152	Lgals3bp	Lectin, galactoside-binding, soluble, 3 binding protein	2.12	9.79e-06
Mm.276440	Ifitm6	Interferon induced transmembrane protein 6	2.12	0.0228
Mm.41964	Tgm1	Transglutaminase 1, K polypeptide	2.1	0.028
Mm.41569	Fam176b	Family with sequence similarity 176, member B	2.1	9.95e-05
Mm.228797	Mvp	Major vault protein	2.1	0.00041
Mm.3064	Cfp	Complement factor properdin	2.09	0.000594
Mm.392841	Mus musculus	Transcribed locus	2.08	6.83e-06
Mm.321654	Pdzrn3	PDZ domain containing RING finger 3	2.08	0.0005
Mm.257837	Atp11a	ATPase, class VI, type 11A	2.08	0.00192
Mm.86514	Gimap8	GTPase, IMAP family member 8	2.07	0.00814
Mm.404257	Mus musculus	Transcribed locus	2.07	0.0449
Mm.45396	Ctbs	Chitobiase, di-N-acetyl-	2.06	0.000121
Mm.459542	Mus musculus	Transcribed locus	2.05	0.123
Mm.33498	Lrrc33	Leucine rich repeat containing 33	2.05	0.000325
Mm.146262	Slc25a40	Solute carrier family 25, member 40	2.05	0.00153
Mm.24242	Cpb2	Carboxypeptidase B2 (plasma)	2.05	3.5e-06
Mm.341574	Ccl7	Chemokine (C-C motif) ligand 7	2.05	0.00549
Mm.270307	Ncf2	Neutrophil cytosolic factor 2	2.03	0.0124
Mm.291442	Sparc	Secreted acidic cysteine rich glycoprotein	2.02	7.78e-05
Mm.290320	Ccl2	Chemokine (C-C motif) ligand 2	2.01	0.0649
Mm.329462	BC023105	CDNA sequence BC023105	2.01	0.0844
Mm.29389	Tenc1	Tensin like C1 domain-containing phosphatase	2.01	9.95e-05
Mm.474178	Mus musculus	Transcribed locus	2.01	0.5
Mm.290207	Ets2	E26 avian leukemia oncogene 2, 3' domain	2	0.000124
Mm.27832	Ralb	V-ral simian leukemia viral oncogene homolog B (ras related)	2	6.37e-05
Mm.479654			1.99	0.000787
Mm.275766	Gltp	Glycolipid transfer protein	1.99	0.000251
Mm.378924	Gpr65	G-protein coupled receptor 65	1.99	0.0012
Mm.258908	Fli1	Friend leukemia integration 1	1.99	0.00105
Mm.218846	Lbp	Lipopolysaccharide binding protein	1.99	0.0192
Mm.34379	Tmem204	Transmembrane protein 204	1.99	0.00238
Mm.56951	Fpr1	Formyl peptide receptor 1	1.99	0.0069
Mm.19379	Lst1	Leukocyte specific transcript 1	1.99	6.86e-05
Mm.207619	Iqgap1	IQ motif containing GTPase activating protein 1	1.98	0.00124
Mm.9684	Vasp	Vasodilator-stimulated phosphoprotein	1.98	9.57e-05
Mm.283359	Phactr2	Phosphatase and actin regulator 2	1.98	0.000238
Mm.393405	Cotl1	Coactosin-like 1 (Dictyostelium)	1.98	3.66e-05
Mm.440702	Zeb2	Zinc finger E-box binding homeobox 2	1.97	0.000554
Mm.207496	Prkcb	Protein kinase C, beta	1.97	0.000642
Mm.29975	Gatm	Glycine amidinotransferase (L-arginine:glycine amidinotransferase)	1.97	0.00599
Mm.4933	Mcm6	Minichromosome maintenance deficient 6 (MIS5 homolog, S. pombe) (S. cerevisiae)	1.96	0.0021
Mm.38909	9030619P08Rik	RIKEN cDNA 9030619P08 gene	1.96	0.00363
Mm.200362	Cybb	Cytochrome b-245, beta polypeptide	1.96	0.000525
Mm.274366	Rgs19	Regulator of G-protein signaling 19	1.96	0.00159
Mm.131606	2510009E07Rik	RIKEN cDNA 2510009E07 gene	1.96	3.49e-05
Mm.20377	Fam167b	Family with sequence similarity 167, member B	1.96	0.00341
Mm.440814	Lilrb3	Leukocyte immunoglobulin-like receptor, subfamily B (with TM and ITIM domains), member 3	1.95	0.00862
Mm.360569	Rbm3	RNA binding motif protein 3	1.95	0.0216
Mm.259929	Eppk1	Epiplakin 1	1.95	0.00097
Mm.371583	Slpi	Secretory leukocyte peptidase inhibitor	1.94	0.0152
Mm.457432	Mus musculus	Transcribed locus	1.94	0.00341
Mm.24096	Thbd	Thrombomodulin	1.93	0.00948
Mm.160384	Igsf6	Immunoglobulin superfamily, member 6	1.93	0.00793
Mm.116687	Zbp1	Z-DNA binding protein 1	1.93	0.00159
Mm.22985	Rnf135	Ring finger protein 135	1.93	0.00095
Mm.268462	Parp12	Poly (ADP-ribose) polymerase family, member 12	1.93	0.000261
Mm.453452	Mus musculus	Transcribed locus	1.93	0.27
Mm.2608	Bgn	Biglycan	1.92	0.00105
Mm.398690	Mus musculus	Transcribed locus	1.92	0.000588
Mm.45740	Gbp6	Guanylate binding protein 6	1.92	0.0014
Mm.203747	Arrb2	Arrestin, beta 2	1.91	8.65e-05
Mm.277958	Lpgat1	Lysophosphatidylglycerol acyltransferase 1	1.91	0.000712
Mm.329203	Rasgrp3	RAS, guanyl releasing protein 3	1.91	9.95e-05
Mm.472787	Ifi203	Interferon activated gene 203	1.9	0.000145
Mm.247564	Pde2a	Phosphodiesterase 2A, cGMP-stimulated	1.9	6.24e-05
Mm.26730	Hp	Haptoglobin	1.9	0.000463
Mm.333916	Chsy1	Chondroitin sulfate synthase 1	1.89	0.00594
Mm.9277	Pla2g7	Phospholipase A2, group VII (platelet-activating factor acetylhydrolase, plasma)	1.89	0.0157
Mm.3925	S100a4	S100 calcium binding protein A4	1.89	0.00834
Mm.196464	Gnai2	Guanine nucleotide binding protein (G protein), alpha inhibiting 2	1.89	6.16e-06
Mm.389894	Rras	Harvey rat sarcoma oncogene, subgroup R	1.89	6.16e-06
Mm.45019	Acer2	Alkaline ceramidase 2	1.89	0.000121
Mm.295533	Flna	Filamin, alpha	1.88	2.52e-05
Mm.8473	Adh7	Alcohol dehydrogenase 7 (class IV), mu or sigma polypeptide	1.87	0.0159
Mm.33921	Lrat	Lecithin-retinol acyltransferase (phosphatidylcholine-retinol-O-acyltransferase)	1.87	0.0189
Mm.386783	Ikbke	Inhibitor of kappaB kinase epsilon	1.87	0.00545
Mm.141021	Ifitm3	Interferon induced transmembrane protein 3	1.87	1.02e-05
Mm.470992	Mus musculus	Transcribed locus	1.86	0.0104
Mm.251254	Fcgr4	Fc receptor, IgG, low affinity IV	1.86	0.00872
Mm.123013	Oit3	Oncoprotein induced transcript 3	1.86	0.00192
Mm.393211	Mus musculus	Transcribed locus	1.85	0.0563
Mm.272368	Crip1	Cysteine-rich protein 1 (intestinal)	1.85	9.95e-05
Mm.323386	Itpripl2	Inositol 1,4,5-triphosphate receptor interacting protein-like 2	1.85	0.00325
Mm.274810	Pla2g16	Phospholipase A2, group XVI	1.85	0.00032
Mm.390983	Psmb9	Proteasome (prosome, macropain) subunit, beta type 9 (large multifunctional peptidase 2)	1.85	0.000645
Mm.393274	Mus musculus	Transcribed locus	1.85	0.016
Mm.273049	Ccnd1	Cyclin D1	1.84	0.0269
Mm.1282	Ccl3	Chemokine (C-C motif) ligand 3	1.84	0.104
Mm.334720	Nlrc5	NLR family, CARD domain containing 5	1.84	9.35e-05
Mm.157770	Cnn2	Calponin 2	1.84	3.49e-05
Mm.343951	Pecam1	Platelet/endothelial cell adhesion molecule 1	1.84	3.18e-05
Mm.274099	4833442J19Rik	RIKEN cDNA 4833442J19 gene	1.83	0.0773
Mm.277792	Col1a2	Collagen, type I, alpha 2	1.82	0.00536
Mm.246240	Ctbp2	C-terminal binding protein 2	1.82	0.0014
Mm.4662	Irg1	Immunoresponsive gene 1	1.82	0.0176
Mm.202665	Rnase4	Ribonuclease, RNase A family 4	1.82	0.0215
Mm.6095	Cstb	Cystatin B	1.81	9.79e-06
Mm.22119	Fcgr3	Fc receptor, IgG, low affinity III	1.81	0.0242
Mm.233470	Igfbp7	Insulin-like growth factor binding protein 7	1.81	0.0126
Mm.235324	Csf2rb	Colony stimulating factor 2 receptor, beta, low-affinity (granulocyte-macrophage)	1.81	0.0132
Mm.44176	Efemp1	Epidermal growth factor-containing fibulin-like extracellular matrix protein 1	1.81	0.0415
Mm.103205	Bmp2	Bone morphogenetic protein 2	1.81	0.0643
Mm.32889	Eif4e3	Eukaryotic translation initiation factor 4E member 3	1.81	1.73e-05
Mm.262	Rhoc	Ras homolog gene family, member C	1.8	0.0027
Mm.255401	Mterfd3	MTERF domain containing 3	1.8	0.00948
Mm.422251	Mus musculus	Transcribed locus	1.8	0.126
Mm.182359	Il33	Interleukin 33	1.8	0.0209
Mm.395068	Mus musculus	Transcribed locus	1.8	0.00261
Mm.358570	Afp	Alpha fetoprotein	1.79	0.0744
Mm.4533	Apoa4	Apolipoprotein A-IV	1.79	0.0826
Mm.447	Pyhin1	Pyrin and HIN domain family, member 1	1.79	0.0209
Mm.301646	Fam129b	Family with sequence similarity 129, member B	1.79	0.00135
Mm.5012	Sh3bp2	SH3-domain binding protein 2	1.79	0.000227
Mm.1618	Itgal	Integrin alpha L	1.79	0.000413
Mm.32550	Dnajc12	DnaJ (Hsp40) homolog, subfamily C, member 12	1.78	0.235
Mm.29677	Myh9	Myosin, heavy polypeptide 9, non-muscle	1.78	8.72e-05
Mm.7214	Anxa3	Annexin A3	1.78	0.00561
Mm.157591	Fermt3	Fermitin family homolog 3 (Drosophila)	1.78	0.000717
Mm.83840	Scara5	Scavenger receptor class A, member 5 (putative)	1.78	0.0252
Mm.87596	Tlr2	Toll-like receptor 2	1.78	0.00749
Mm.32911	Cyth4	Cytohesin 4	1.78	0.000809
Mm.38888	Serping1	Serine (or cysteine) peptidase inhibitor, clade G, member 1	1.78	3.21e-05
Mm.271878	Pmaip1	Phorbol-12-myristate-13-acetate-induced protein 1	1.77	0.0424
Mm.271854	Lrp1	Low density lipoprotein receptor-related protein 1	1.77	0.00241
Mm.441702	Plscr1	Phospholipid scramblase 1	1.76	0.0267
Mm.29870	Itm2c	Integral membrane protein 2C	1.76	6.39e-05
Mm.458542	Nnmt	Nicotinamide N-methyltransferase	1.76	0.0429
Mm.4610	Upp1	Uridine phosphorylase 1	1.76	0.0244
Mm.14313	Tek	Endothelial-specific receptor tyrosine kinase	1.76	0.00284
Mm.450104	Mus musculus	Transcribed locus	1.76	0.439
Mm.332490	Pf4	Platelet factor 4	1.75	0.00514
Mm.2214	2004-09-01	Septin 4	1.75	0.00346
Mm.250193	Inf2	Inverted formin, FH2 and WH2 domain containing	1.75	4.97e-06
Mm.419415	LOC100502818	Hypothetical protein LOC100502818	1.74	0.191
Mm.276041	3110003A17Rik	RIKEN cDNA 3110003A17 gene	1.74	0.000826
Mm.334861	Irf8	Interferon regulatory factor 8	1.74	0.00032
Mm.437233	Mus musculus	Transcribed locus	1.74	0.00431
Mm.27585	Gcom1	GRINL1A complex locus	1.74	0.00369
Mm.259115	Cd84	CD84 antigen	1.73	0.0857
Mm.441453	Mus musculus	Transcribed locus	1.73	0.00042
Mm.19844	Alox5ap	Arachidonate 5-lipoxygenase activating protein	1.73	0.0172
Mm.27156	2200001I15Rik	RIKEN cDNA 2200001I15 gene	1.73	0.0344
Mm.425692	Cxcl16	Chemokine (C-X-C motif) ligand 16	1.73	0.000259
Mm.196013	Samd9l	Sterile alpha motif domain containing 9-like	1.73	0.00625
Mm.276405	Fkbp5	FK506 binding protein 5	1.73	0.000121
Mm.476011	Dnase1l3	deoxyribonuclease 1-like 3	1.73	0.00234
Mm.392028	Mus musculus	Transcribed locus	1.73	0.000322
Mm.293614	Ppbp	Pro-platelet basic protein	1.73	0.000372
Mm.74610	Fam46a	Family with sequence similarity 46, member A	1.72	0.0734
Mm.271911	Mus musculus	Transcribed locus	1.72	0.0077
Mm.407415	D0H4S114	DNA segment, human D4S114	1.72	0.0729
Mm.197689	Clec2h	C-type lectin domain family 2, member h	1.72	0.181
Mm.472432	Mus musculus	Transcribed locus	1.72	0.0401
Mm.397332	Mus musculus	Transcribed locus	1.72	0.021
Mm.302438	Trem3	Triggering receptor expressed on myeloid cells 3	1.72	0.00299
Mm.395598	Efhd2	EF hand domain containing 2	1.71	0.000322
Mm.20904	Crtap	Cartilage associated protein	1.71	9.62e-05
Mm.290912	BC013712	CDNA sequence BC013712	1.71	0.00475
Mm.67073	Slc41a2	Solute carrier family 41, member 2	1.71	0.14
Mm.458309	Trim12a	Tripartite motif-containing 12A	1.71	0.00831
Mm.303355	Onecut1	One cut domain, family member 1	1.71	0.273
Mm.277125	Uba7	Ubiquitin-like modifier activating enzyme 7	1.71	4.11e-05
Mm.76757	Fam47e	Family with sequence similarity 47, member E	1.7	0.0832
Mm.4154	Il10rb	Interleukin 10 receptor, beta	1.7	0.00571
Mm.394	Icam2	Intercellular adhesion molecule 2	1.7	0.0133
Mm.341756	Rad51l1	RAD51-like 1 (S. cerevisiae)	1.7	0.0561
Mm.335249	Ppib	Peptidylprolyl isomerase B	1.7	3.85e-06
Mm.460157	Mus musculus	Transcribed locus	1.69	0.00584
Mm.380435	Rplp2	Ribosomal protein, large P2	1.69	0.000121
Mm.210745	Glul	Glutamate-ammonia ligase (glutamine synthetase)	1.69	0.0553
Mm.2639	Ly86	Lymphocyte antigen 86	1.69	0.00284
Mm.1451	Mfge8	Milk fat globule-EGF factor 8 protein	1.69	0.00192
Mm.285	Kdr	Kinase insert domain protein receptor	1.69	0.00063
Mm.2442	Pdia4	Protein disulfide isomerase associated 4	1.69	0.0012
Mm.442867	Mus musculus	Transcribed locus	1.69	0.00221
Mm.653	Cfb	Complement factor B	1.69	0.00397
Mm.251774	Pxdn	Peroxidasin homolog (Drosophila)	1.68	0.000121
Mm.193539	Hist1h1c	Histone cluster 1, H1c	1.68	0.00743
Mm.439751	Ifit1	Interferon-induced protein with tetratricopeptide repeats 1	1.68	0.0207
Mm.31331	Mus musculus	Transcribed locus	1.68	0.0854
Mm.388	Ada	Adenosine deaminase	1.68	0.00455
Mm.295124	Tpm4	Tropomyosin 4	1.68	0.0138
Mm.264904	Sox18	SRY-box containing gene 18	1.68	0.00252
Mm.390287	Ctgf	Connective tissue growth factor	1.67	0.205
Mm.40537	Abcc4	ATP-binding cassette, sub-family C (CFTR/MRP), member 4	1.67	0.0304
Mm.329776	Tmem2	Transmembrane protein 2	1.67	0.00886
Mm.275434	Ptgs1	Prostaglandin-endoperoxide synthase 1	1.67	0.000924
Mm.425062	Fcgr2b	Fc receptor, IgG, low affinity IIb	1.67	0.0242
Mm.4848	Fyn	Fyn proto-oncogene	1.67	0.00358
Mm.291131	Xaf1	XIAP associated factor 1	1.67	3.73e-05
Mm.2923	Il2rg	Interleukin 2 receptor, gamma chain	1.67	0.00322
Mm.154457	Tapbp	TAP binding protein	1.67	6e-05
Mm.28394	Apoc2	Apolipoprotein C-II	1.66	0.000478
Mm.24208	Il13ra1	Interleukin 13 receptor, alpha 1	1.66	0.0159
Mm.22339	Vwf	Von Willebrand factor homolog	1.66	0.000446
Mm.411441	Mus musculus	Transcribed locus	1.66	0.0113
Mm.16831	Ckb	Creatine kinase, brain	1.65	0.000717
Mm.479298	B3galt1	UDP-Gal:betaGlcNAc beta 1,3-galactosyltransferase, polypeptide 1	1.65	0.00441
Mm.471770	Mus musculus	Transcribed locus	1.65	0.000185
Mm.2068	Ncf4	Neutrophil cytosolic factor 4	1.65	0.00262
Mm.27842	Slc9a3r1	Solute carrier family 9 (sodium/hydrogen exchanger), member 3 regulator 1	1.65	4.95e-06
Mm.27995	Gpr97	G protein-coupled receptor 97	1.65	0.00192
Mm.275511	5033414D02Rik	RIKEN cDNA 5033414D02 gene	1.64	0.0415
Mm.313136	Lpxn	Leupaxin	1.64	0.00138
Mm.98232	Plek	Pleckstrin	1.64	0.0282
Mm.326911	Usp18	Ubiquitin specific peptidase 18	1.64	0.00761
Mm.285934	Moxd1	Monooxygenase, DBH-like 1	1.64	0.214
Mm.21965	Stbd1	Starch binding domain 1	1.64	0.124
Mm.13787	Cp	Ceruloplasmin	1.64	0.0024
Mm.3542	Pth1r	Parathyroid hormone 1 receptor	1.64	0.00246
Mm.4091	Hcls1	Hematopoietic cell specific Lyn substrate 1	1.64	0.00861
Mm.437416	Mus musculus	Transcribed locus	1.64	0.0355
Mm.5378	Akr1b8	Aldo-keto reductase family 1, member B8	1.63	0.0235
Mm.286834	Bicc1	Bicaudal C homolog 1 (Drosophila)	1.63	0.01
Mm.239291	Msr1	Macrophage scavenger receptor 1	1.63	0.000502
Mm.196533	Shisa5	Shisa homolog 5 (Xenopus laevis)	1.63	0.000147
Mm.35732	Slc36a1	Solute carrier family 36 (proton/amino acid symporter), member 1	1.63	9.32e-05
Mm.262106	Itgam	Integrin alpha M	1.63	0.0238
Mm.4592	Cish	Cytokine inducible SH2-containing protein	1.63	0.274
Mm.277585	App	Amyloid beta (A4) precursor protein	1.62	0.0066
Mm.420893	Mus musculus	Transcribed locus	1.62	0.131
Mm.52111	Etnk2	Ethanolamine kinase 2	1.62	0.00148
Mm.1514	Lpl	Lipoprotein lipase	1.62	0.115
Mm.10374	2610002J02Rik	RIKEN cDNA 2610002J02 gene	1.62	0.0052
Mm.188544	Rpn1	Ribophorin I	1.62	0.000228
Mm.440076	Akap2	A kinase (PRKA) anchor protein 2	1.62	0.00159
Mm.21549	Hspb8	Heat shock protein 8	1.62	0.00295
Mm.371573	Psme2	Proteasome (prosome, macropain) 28 subunit, beta	1.62	0.000134
Mm.444	Id1	Inhibitor of DNA binding 1	1.61	0.131
Mm.27217	Kmo	Kynurenine 3-monooxygenase (kynurenine 3-hydroxylase)	1.61	0.000997
Mm.2019	Mrc1	Mannose receptor, C type 1	1.61	0.0563
Mm.182434	Fstl1	Follistatin-like 1	1.61	0.00481
Mm.476769	Mxra8	matrix-remodelling associated 8	1.61	0.00831
Mm.390816	Kctd17	Potassium channel tetramerisation domain containing 17	1.61	0.0179
Mm.27917	Tanc1	Tetratricopeptide repeat, ankyrin repeat and coiled-coil containing 1	1.61	0.00961
Mm.284853	Gnat1	Guanine nucleotide binding protein, alpha transducing 1	1.61	0.0128
Mm.136224	Ifih1	Interferon induced with helicase C domain 1	1.61	0.000655
Mm.27587	Tmem51	Transmembrane protein 51	1.61	0.00188
Mm.292415	Ets1	E26 avian leukemia oncogene 1, 5' domain	1.61	0.00345
Mm.3510	Inhbe	Inhibin beta E	1.61	0.136
Mm.25613	Ier3	Immediate early response 3	1.6	0.181
Mm.479580			1.6	0.0255
Mm.331583	Aldh1b1	Aldehyde dehydrogenase 1 family, member B1	1.6	0.0126
Mm.394851	Mus musculus	Transcribed locus	1.6	0.00325
Mm.407690	Mus musculus	Transcribed locus	1.6	0.141
Mm.439737	Cd74	CD74 antigen (invariant polypeptide of major histocompatibility complex, class II antigen-associated)	1.6	0.00507
Mm.25547	Gng11	Guanine nucleotide binding protein (G protein), gamma 11	1.6	0.00429
Mm.1971	Calr	Calreticulin	1.6	0.000643
Mm.18590	Tspan7	Tetraspanin 7	1.6	0.00192
Mm.23462	Emilin2	Elastin microfibril interfacer 2	1.6	0.000887
Mm.2857	Gpr182	G protein-coupled receptor 182	1.6	0.0115
Mm.3291	Flt4	FMS-like tyrosine kinase 4	1.6	0.000897
Mm.268933	Egfl7	EGF-like domain 7	1.6	0.000325
Mm.390406	Tmem88	Transmembrane protein 88	1.6	0.00147
Mm.443002	Mus musculus	Transcribed locus	1.6	0.0731
Mm.205514	Mtrr	5-methyltetrahydrofolate-homocysteine methyltransferase reductase	1.59	0.144
Mm.1643	Fam111a	Family with sequence similarity 111, member A	1.59	0.0122
Mm.439665	Evi2a	Ecotropic viral integration site 2a	1.59	0.000562
Mm.222830	Il1b	Interleukin 1 beta	1.59	0.206
Mm.27035	Qsox1	Quiescin Q6 sulfhydryl oxidase 1	1.59	0.0115
Mm.306720	C4bp	Complement component 4 binding protein	1.59	0.000426
AFFX-MURINE_b1			1.59	0.000227
Mm.1403	Myo7a	Myosin VIIA	1.59	0.000491
Mm.130227	Flot2	Flotillin 2	1.59	0.000675
Mm.11223	Xdh	Xanthine dehydrogenase	1.59	6.24e-05
Mm.24521	Zfand2a	Zinc finger, AN1-type domain 2A	1.58	0.0399
Mm.37932	Frmd4a	FERM domain containing 4A	1.58	0.0135
Mm.1051	Casp1	Caspase 1	1.58	0.0235
Mm.25466	Mus musculus	Transcribed locus	1.58	0.127
Mm.260698	Ramp2	Receptor (calcitonin) activity modifying protein 2	1.58	0.00032
Mm.394909	Mus musculus	Transcribed locus	1.58	0.00504
Mm.400060	Mus musculus	Transcribed locus	1.58	0.126
Mm.830	Psme1	Proteasome (prosome, macropain) 28 subunit, alpha	1.58	0.00042
Mm.235105	F13a1	Coagulation factor XIII, A1 subunit	1.57	0.0787
Mm.46188	0610012H03Rik	RIKEN cDNA 0610012H03 gene	1.57	0.0244
Mm.273659	Parp3	Poly (ADP-ribose) polymerase family, member 3	1.57	0.00374
Mm.439856	Rdh5	Retinol dehydrogenase 5	1.57	0.00302
Mm.1508	Tspo	Translocator protein	1.57	0.000228
Mm.3485	Hpx	Hemopexin	1.57	4.57e-07
Mm.4454	Elk3	ELK3, member of ETS oncogene family	1.57	8.82e-05
Mm.21767	Cdh5	Cadherin 5	1.57	0.00125
Mm.1870	Fxyd5	FXYD domain-containing ion transport regulator 5	1.57	0.0523
Mm.296169	Sqle	Squalene epoxidase	1.57	0.0147
Mm.392123	Pml	Promyelocytic leukemia	1.57	1.93e-05
Mm.105218	Irf1	Interferon regulatory factor 1	1.57	0.00123
Mm.33957	Ms4a4b	Membrane-spanning 4-domains, subfamily A, member 4B	1.57	0.00158
Mm.17235	Csrp3	Cysteine and glycine-rich protein 3	1.56	0.000958
Mm.298416	Ifi27l2b	Interferon, alpha-inducible protein 27 like 2B	1.56	0.00397
Mm.389346	Scand1	SCAN domain-containing 1	1.56	0.000573
Mm.20954	Rgs5	Regulator of G-protein signaling 5	1.56	0.0163
Mm.843	Lrmp	Lymphoid-restricted membrane protein	1.56	0.00706
Mm.479270			1.56	0.0702
Mm.313977	Pip4k2a	Phosphatidylinositol-5-phosphate 4-kinase, type II, alpha	1.56	0.00225
Mm.215259	1700061E17Rik	RIKEN cDNA 1700061E17 gene	1.56	0.0489
Mm.333406	Ccnd2	Cyclin D2	1.56	0.00421
Mm.27385	Gsdmd	Gasdermin D	1.56	0.00123
Mm.410509	Mus musculus	Transcribed locus	1.56	0.00411
Mm.395389	Mus musculus	Transcribed locus, strongly similar to NP_001007843.1 F-box/WD repeat-containing protein 2 [Gallus gallus]	1.56	0.0116
Mm.315879	Zfp874b	Zinc finger protein 874b	1.56	0.000434
Mm.440264	Gm6484	Predicted gene 6484	1.55	0.438
Mm.24454	1700019G17Rik	RIKEN cDNA 1700019G17 gene	1.55	0.0759
Mm.477746			1.55	0.00544
Mm.89655	Sult1e1	Sulfotransferase family 1E, member 1	1.55	0.35
Mm.228799	Rin2	Ras and Rab interactor 2	1.55	0.0217
Mm.279611	Stab2	Stabilin 2	1.55	0.0251
Mm.1593	Lcat	Lecithin cholesterol acyltransferase	1.55	0.00517
Mm.41665	Grina	Glutamate receptor, ionotropic, N-methyl D-aspartate-associated protein 1 (glutamate binding)	1.55	0.000433
Mm.3311	Plbd1	Phospholipase B domain containing 1	1.55	0.000261
Mm.6118	Snx17	Sorting nexin 17	1.55	9.95e-05
Mm.407614	Mus musculus	Transcribed locus	1.55	0.189
Mm.473419	Mus musculus	Transcribed locus	1.55	0.00233
Mm.277406	Stat1	Signal transducer and activator of transcription 1	1.55	0.00135
Mm.47384	Clec4a2	C-type lectin domain family 4, member a2	1.55	0.00103
Mm.28484	Tspan3	Tetraspanin 3	1.54	0.00207
Mm.276831	Slc7a8	Solute carrier family 7 (cationic amino acid transporter, y+ system), member 8	1.54	0.00352
Mm.473952	Mus musculus	Transcribed locus	1.54	0.31
Mm.7236	Ddost	Dolichyl-di-phosphooligosaccharide-protein glycotransferase	1.54	0.000557
Mm.325757	Smad6	MAD homolog 6 (Drosophila)	1.54	0.0469
Mm.3122	Ltbr	Lymphotoxin B receptor	1.54	1.11e-05
Mm.475942	Tmem150a	transmembrane protein 150A	1.54	0.0001
Mm.1569	Casp4	Caspase 4, apoptosis-related cysteine peptidase	1.54	0.0424
Mm.8983	Tnfsf12	Tumor necrosis factor (ligand) superfamily, member 12	1.53	0.00448
Mm.30010	Arpc1b	Actin related protein 2/3 complex, subunit 1B	1.53	0.00304
Mm.36217	Tcfec	Transcription factor EC	1.53	0.031
Mm.395628	Mus musculus	Transcribed locus	1.53	0.0301
Mm.476868			1.53	0.00136
Mm.335347	Tbc1d2b	TBC1 domain family, member 2B	1.53	0.00497
Mm.22547	Asah1	N-acylsphingosine amidohydrolase 1	1.53	9.32e-05
Mm.196574	Grhpr	Glyoxylate reductase/hydroxypyruvate reductase	1.53	0.00234
Mm.259671	Tnip1	TNFAIP3 interacting protein 1	1.53	0.00529
Mm.266341	Nrp2	Neuropilin 2	1.53	0.00925
Mm.441142	2200002D01Rik	RIKEN cDNA 2200002D01 gene	1.53	0.0197
Mm.317261	Eltd1	EGF, latrophilin seven transmembrane domain containing 1	1.53	0.00488
Mm.8245	Timp1	Tissue inhibitor of metalloproteinase 1	1.53	0.0344
Mm.273785	Tmcc2	Transmembrane and coiled-coil domains 2	1.53	0.0196
Mm.279733	Serpinf2	Serine (or cysteine) peptidase inhibitor, clade F, member 2	1.53	0.00544
Mm.14874	Gzmb	Granzyme B	1.53	0.0327
Mm.173813	Notch4	Notch gene homolog 4 (Drosophila)	1.53	0.0238
Mm.30222	Sdf2l1	Stromal cell-derived factor 2-like 1	1.52	0.0839
Mm.259074	Rasgef1b	RasGEF domain family, member 1B	1.52	0.237
Mm.29742	Cd24a	CD24a antigen	1.52	0.0145
Mm.183102	Actr3	ARP3 actin-related protein 3 homolog (yeast)	1.52	0.00709
Mm.4269	Tcf4	Transcription factor 4	1.52	0.00861
Mm.27467	Rhoj	Ras homolog gene family, member J	1.52	0.0237
Mm.25785	Ldb2	LIM domain binding 2	1.52	0.0107
Mm.441412	Mus musculus	Transcribed locus	1.52	0.152
Mm.244406	Parp14	Poly (ADP-ribose) polymerase family, member 14	1.52	0.00087
Mm.25773	Slc16a5	Solute carrier family 16 (monocarboxylic acid transporters), member 5	1.52	0.104
Mm.128580	Dnmt1	DNA methyltransferase (cytosine-5) 1	1.51	0.00424
Mm.288282	Alcam	Activated leukocyte cell adhesion molecule	1.51	0.00136
Mm.2018	Cbfb	Core binding factor beta	1.51	0.0433
Mm.44235	Foxq1	Forkhead box Q1	1.51	0.539
Mm.27289	Wfdc2	WAP four-disulfide core domain 2	1.51	0.105
Mm.229304	Mus musculus	Transcribed locus, strongly similar to XP_001474894.1 PREDICTED: hypothetical protein [Mus musculus]	1.51	0.00323
Mm.247143	Gmds	GDP-mannose 4, 6-dehydratase	1.51	0.00186
Mm.1682	Sirpa	Signal-regulatory protein alpha	1.51	0.000291
Mm.26584	Gpsm3	G-protein signalling modulator 3 (AGS3-like, C. elegans)	1.51	0.013
AFFX-PyruCarbMur/L09192_3			1.51	0.0203
Mm.227281	Cd302	CD302 antigen	1.51	0.0123
Mm.256798	Ebi3	Epstein-Barr virus induced gene 3	1.51	0.00775
Mm.41751	Esam	Endothelial cell-specific adhesion molecule	1.51	0.0103
Mm.440945	Mus musculus	Transcribed locus	1.51	0.00234
Mm.30729	Fkbp11	FK506 binding protein 11	1.5	0.165
Mm.35705	Zmat3	Zinc finger matrin type 3	1.5	0.00778
Mm.30927	Luc7l3	LUC7-like 3 (S. cerevisiae)	1.5	0.00315
Mm.56769	Dcn	Decorin	1.5	0.183
Mm.221412	Tm6sf1	Transmembrane 6 superfamily member 1	1.5	0.0125
Mm.1262	Cyp17a1	Cytochrome P450, family 17, subfamily a, polypeptide 1	1.5	0.51
Mm.358797	Hist2h3c2-ps	Histone cluster 2, H3c2, pseudogene	1.5	0.243
Mm.1786	Aprt	Adenine phosphoribosyl transferase	1.5	0.000279
Mm.206759	Lrp11	Low density lipoprotein receptor-related protein 11	1.5	0.0773
Mm.2103	Ccng1	Cyclin G1	1.5	0.0079
Mm.301585	Tbc1d24	TBC1 domain family, member 24	1.5	0.000227
Mm.246573	9130014G24Rik	RIKEN cDNA 9130014G24 gene	1.5	0.000406
Mm.4487	Anpep	Alanyl (membrane) aminopeptidase	1.5	0.000542
Mm.439652	Gnat2	Guanine nucleotide binding protein, alpha transducing 2	1.5	0.0508
Mm.413011	Mus musculus	Transcribed locus	1.5	0.0617
Mm.153643	Pcdh17	Protocadherin 17	1.5	0.0382
Mm.146194	Irak3	Interleukin-1 receptor-associated kinase 3	1.5	0.0077
Mm.38248	St3gal5	ST3 beta-galactoside alpha-2,3-sialyltransferase 5	1.49	0.17
Mm.110220	Ddit3	DNA-damage inducible transcript 3	1.49	0.00483
Mm.223504	Wipf1	WAS/WASL interacting protein family, member 1	1.49	0.00409
Mm.26587	Nr1d2	Nuclear receptor subfamily 1, group D, member 2	1.49	0.14
Mm.28935	Dpt	Dermatopontin	1.49	0.0334
Mm.560	Ly9	Lymphocyte antigen 9	1.49	0.00302
Mm.69013	Fam102b	Family with sequence similarity 102, member B	1.49	0.00238
Mm.27291	Ccnd3	Cyclin D3	1.49	0.00147
Mm.341776	4933426M11Rik	RIKEN cDNA 4933426M11 gene	1.49	0.0197
Mm.90067	P2ry13	Purinergic receptor P2Y, G-protein coupled 13	1.49	0.0163
Mm.45558	Ifi35	Interferon-induced protein 35	1.49	0.00518
Mm.1620	Anxa5	Annexin A5	1.48	0.00138
Mm.259293	2700094K13Rik	RIKEN cDNA 2700094K13 gene	1.48	0.00483
Mm.69002	Timd4	T-cell immunoglobulin and mucin domain containing 4	1.48	0.0336
Mm.5567	Pdlim1	PDZ and LIM domain 1 (elfin)	1.48	0.0262
Mm.27589	Ldhd	Lactate dehydrogenase D	1.48	0.00238
Mm.266716	Mtap7d1	Microtubule-associated protein 7 domain containing 1	1.48	0.00123
Mm.38261	Ube2l6	Ubiquitin-conjugating enzyme E2L 6	1.48	0.0601
Mm.265786	Hpse	Heparanase	1.48	0.0145
Mm.275003	Mcam	Melanoma cell adhesion molecule	1.48	0.0549
Mm.27682	Tmem98	Transmembrane protein 98	1.48	0.000599
Mm.273584	4632428N05Rik	RIKEN cDNA 4632428N05 gene	1.48	0.00234
Mm.187910	E130203B14Rik	RIKEN cDNA E130203B14 gene	1.48	0.00868
Mm.271967	Lasp1	LIM and SH3 protein 1	1.48	0.0012
Mm.439772	Maf	Avian musculoaponeurotic fibrosarcoma (v-maf) AS42 oncogene homolog	1.48	0.00153
Mm.24816	F2r	Coagulation factor II (thrombin) receptor	1.48	0.129
Mm.341248	Myo18a	Myosin XVIIIA	1.48	0.000222
Mm.295205	Unc45b	Unc-45 homolog B (C. elegans)	1.48	0.00463
Mm.396810	Mus musculus	Transcribed locus, strongly similar to NP_057692.1 armadillo repeat-containing X-linked protein 1 [Homo sapiens]	1.48	0.0301
Mm.171335	Golm1	Golgi membrane protein 1	1.47	0.00133
Mm.6375	Gyg	Glycogenin	1.47	0.148
Mm.280075	Reep5	Receptor accessory protein 5	1.47	0.000268
Mm.38832	Fndc3b	Fibronectin type III domain containing 3B	1.47	0.0746
Mm.266875	Ppl	Periplakin	1.47	0.0253
Mm.258484	Mus musculus	Transcribed locus	1.47	0.15
Mm.313185	Cdca4	Cell division cycle associated 4	1.47	0.000821
Mm.245355	Chid1	Chitinase domain containing 1	1.47	0.0344
Mm.458056	Ppp2r5c	Protein phosphatase 2, regulatory subunit B (B56), gamma isoform	1.47	0.0206
Mm.13445	Oxct1	3-oxoacid CoA transferase 1	1.47	0.0212
Mm.28262	Rgs2	Regulator of G-protein signaling 2	1.47	0.0913
Mm.19298	Atp6v0d2	ATPase, H+ transporting, lysosomal V0 subunit D2	1.47	0.00853
Mm.239655	Mertk	C-mer proto-oncogene tyrosine kinase	1.47	0.463
Mm.310772	Robo1	Roundabout homolog 1 (Drosophila)	1.47	0.21
Mm.316861	Cd53	CD53 antigen	1.47	0.0112
Mm.251242	Rcan2	Regulator of calcineurin 2	1.47	0.0134
Mm.124316	Tfpi	Tissue factor pathway inhibitor	1.47	0.00477
Mm.292739	Polr3gl	Polymerase (RNA) III (DNA directed) polypeptide G like	1.47	0.0024
Mm.253403	Slc38a10	Solute carrier family 38, member 10	1.47	1.09e-05
Mm.440230	Rnf43	Ring finger protein 43	1.47	0.0402
Mm.153911	Lcp1	Lymphocyte cytosolic protein 1	1.47	0.00238
Mm.3275	Map3k8	Mitogen-activated protein kinase kinase kinase 8	1.47	0.00938
AFFX-r2-Bs-dap-3			1.47	0.151
Mm.27343	Emcn	Endomucin	1.47	0.0317
Mm.225297	Eng	Endoglin	1.47	0.00152
Mm.283217	C2	Complement component 2 (within H-2S)	1.47	0.0147
Mm.289707	Fscn1	Fascin homolog 1, actin bundling protein (Strongylocentrotus purpuratus)	1.47	3.66e-05
Mm.2325	Pgm1	Phosphoglucomutase 1	1.46	0.0331
Mm.458713	Mus musculus	Transcribed locus	1.46	0.243
Mm.5291	Rps5	Ribosomal protein S5	1.46	0.000809
Mm.74636	Slc16a12	Solute carrier family 16 (monocarboxylic acid transporters), member 12	1.46	0.129
Mm.292100	Fgl2	Fibrinogen-like protein 2	1.46	0.00281
Mm.334648	Cd97	CD97 antigen	1.46	0.00585
Mm.211535	Olfml3	Olfactomedin-like 3	1.46	0.0137
Mm.131135	Epb4.1l3	Erythrocyte protein band 4.1-like 3	1.46	0.00257
Mm.277152	Nlrp12	NLR family, pyrin domain containing 12	1.46	0.256
Mm.272770	Usp2	Ubiquitin specific peptidase 2	1.46	0.149
Mm.54460	Mtmr12	Myotubularin related protein 12	1.46	0.107
Mm.26938	Klf2	Kruppel-like factor 2 (lung)	1.46	0.0641
Mm.269363	Il17rb	Interleukin 17 receptor B	1.46	0.0077
Mm.1302	Sfpi1	SFFV proviral integration 1	1.46	0.00608
Mm.478870			1.46	0.0124
Mm.257931	Rassf4	Ras association (RalGDS/AF-6) domain family member 4	1.46	0.011
Mm.200916	Gpx3	Glutathione peroxidase 3	1.46	0.0143
Mm.158903	Hlf	Hepatic leukemia factor	1.46	0.0258
Mm.478733			1.46	0.0141
Mm.254181	Cry2	Cryptochrome 2 (photolyase-like)	1.46	0.0262
Mm.2343	Ppp1r14a	Protein phosphatase 1, regulatory (inhibitor) subunit 14A	1.46	0.00967
Mm.41666	Mus musculus	Transcribed locus	1.46	0.0434
Mm.227642	Rapgef5	Rap guanine nucleotide exchange factor (GEF) 5	1.46	0.00984
Mm.366544	Mus musculus	Transcribed locus	1.46	0.155
Mm.132226	Ehd4	EH-domain containing 4	1.45	0.0684
Mm.273990	Slc35c1	Solute carrier family 35, member C1	1.45	0.0482
Mm.211477	Phldb2	Pleckstrin homology-like domain, family B, member 2	1.45	0.0263
Mm.8552	Birc5	Baculoviral IAP repeat-containing 5	1.45	0.064
Mm.416125	Ccl9	Chemokine (C-C motif) ligand 9	1.45	0.0311
Mm.153710	B3galnt1	UDP-GalNAc:betaGlcNAc beta 1,3-galactosaminyltransferase, polypeptide 1	1.45	0.029
Mm.406182	Mus musculus	Transcribed locus	1.45	0.0467
Mm.280559	Tmem106a	Transmembrane protein 106A	1.45	0.0024
Mm.196484	Csrp1	Cysteine and glycine-rich protein 1	1.45	0.00035
Mm.5162	Sdsl	Serine dehydratase-like	1.45	0.14
Mm.29874	Myadm	Myeloid-associated differentiation marker	1.45	0.000324
Mm.28756	Slc40a1	Solute carrier family 40 (iron-regulated transporter), member 1	1.45	0.189
Mm.317280	Pelo	Pelota homolog (Drosophila)	1.45	0.0214
Mm.247272	Nfkbiz	Nuclear factor of kappa light polypeptide gene enhancer in B-cells inhibitor, zeta	1.45	0.181
Mm.41063	Trim24	Tripartite motif-containing 24	1.45	0.245
Mm.259632	Cadps2	Ca2+-dependent activator protein for secretion 2	1.45	0.0147
Mm.475100	Dpysl2	Dihydropyrimidinase-like 2	1.45	0.00409
Mm.4186	Pla2g4a	Phospholipase A2, group IVA (cytosolic, calcium-dependent)	1.45	0.0658
Mm.2074	Ly75	Lymphocyte antigen 75	1.45	0.0539
Mm.337820	Tns3	Tensin 3	1.45	0.000544
Mm.286375	Emilin1	Elastin microfibril interfacer 1	1.45	0.00295
Mm.92659	Mus musculus	Transcribed locus, moderately similar to NP_110457.1 leucine zipper protein 1 [Rattus norvegicus]	1.45	0.00032
Mm.457941	Mus musculus	Transcribed locus, strongly similar to NP_997174.1 upstream stimulatory factor 2 isoform 2 [Homo sapiens]	1.45	0.0746
Mm.265350	Lcp2	Lymphocyte cytosolic protein 2	1.45	0.000263
Mm.250631	Tpst2	Protein-tyrosine sulfotransferase 2	1.45	0.000446
Mm.196634	Abcc1	ATP-binding cassette, sub-family C (CFTR/MRP), member 1	1.45	0.00535
Mm.247642	Arap3	ArfGAP with RhoGAP domain, ankyrin repeat and PH domain 3	1.45	0.00162
Mm.42604	Ripply3	Ripply3 homolog (zebrafish)	1.45	0.00788
Mm.454553	Clca1	Chloride channel calcium activated 1	1.45	0.0851
Mm.24842	Antxr2	Anthrax toxin receptor 2	1.45	0.00588
Mm.420516	Mus musculus	Transcribed locus	1.45	0.00215
Mm.387108	Ero1l	ERO1-like (S. cerevisiae)	1.44	0.218
Mm.330745	Mafb	V-maf musculoaponeurotic fibrosarcoma oncogene family, protein B (avian)	1.44	0.436
Mm.35867	Ccne2	Cyclin E2	1.44	0.0589
Mm.32873	Dock11	Dedicator of cytokinesis 11	1.44	0.0158
Mm.27740	Tnfaip8	Tumor necrosis factor, alpha-induced protein 8	1.44	0.00651
Mm.6272	Ccr2	Chemokine (C-C motif) receptor 2	1.44	0.0049
Mm.25760	Grem2	Gremlin 2 homolog, cysteine knot superfamily (Xenopus laevis)	1.44	0.0108
Mm.102487	Gm71	Predicted gene 71	1.44	0.025
Mm.1482	Kcnj8	Potassium inwardly-rectifying channel, subfamily J, member 8	1.44	0.163
Mm.52592	4930528F23Rik	RIKEN cDNA 4930528F23 gene	1.44	0.122
Mm.435439	Ngef	Neuronal guanine nucleotide exchange factor	1.44	0.00768
Mm.53862	Plxnb1	Plexin B1	1.44	0.00658
Mm.240830	Dab2	Disabled homolog 2 (Drosophila)	1.44	0.00352
Mm.7491	Nmi	N-myc (and STAT) interactor	1.44	0.0939
Mm.248440	Tmem140	Transmembrane protein 140	1.44	0.293
Mm.179747	Itga7	Integrin alpha 7	1.44	0.0158
Mm.17484	Snca	Synuclein, alpha	1.44	0.000431
Mm.31752	Mus musculus	CDNA clone IMAGE:30738828	1.44	0.000431
Mm.867	Ccl12	Chemokine (C-C motif) ligand 12	1.44	0.0243
Mm.275036	Klf6	Kruppel-like factor 6	1.43	0.288
Mm.29981	Bhmt2	Betaine-homocysteine methyltransferase 2	1.43	0.0915
Mm.23214	D630039A03Rik	RIKEN cDNA D630039A03 gene	1.43	0.00915
Mm.5022	Mmp13	Matrix metallopeptidase 13	1.43	0.414
Mm.6522	Cxcr7	Chemokine (C-X-C motif) receptor 7	1.43	0.0714
Mm.359393	Mus musculus	Isolate 1B4 immunoglobulin light chain variable region (Igk-V)	1.43	0.0411
Mm.34046	Selm	Selenoprotein M	1.43	0.00439
Mm.236928	Stard8	START domain containing 8	1.43	0.00287
Mm.271711	Tagln2	Transgelin 2	1.43	0.00623
Mm.329997	Itga8	Integrin alpha 8	1.43	0.0182
Mm.273836	Glt25d1	Glycosyltransferase 25 domain containing 1	1.43	0.00158
Mm.10313	Ankfy1	Ankyrin repeat and FYVE domain containing 1	1.43	0.00583
Mm.384779	Mus musculus	Transcribed locus	1.43	0.117
Mm.249342	Dhcr7	7-dehydrocholesterol reductase	1.43	0.0147
Mm.23478	Gpr116	G protein-coupled receptor 116	1.43	0.0246
Mm.335520	Itga9	Integrin alpha 9	1.43	0.000295
Mm.97885	Bace2	Beta-site APP-cleaving enzyme 2	1.43	0.00037
Mm.401289	Mus musculus	Transcribed locus	1.43	0.00353
Mm.271689	Tcirg1	T-cell, immune regulator 1, ATPase, H+ transporting, lysosomal V0 protein A3	1.43	0.000549
Mm.9024	Slc30a1	Solute carrier family 30 (zinc transporter), member 1	1.43	0.0166
Mm.902	1100001G20Rik	RIKEN cDNA 1100001G20 gene	1.43	0.000993
Mm.46367	Gpihbp1	GPI-anchored HDL-binding protein 1	1.43	0.0455
Mm.295740	Fgd5	FYVE, RhoGEF and PH domain containing 5	1.43	0.0173
Mm.441005	Mus musculus	Transcribed locus	1.43	0.0191
Mm.307488	Cdc42ep1	CDC42 effector protein (Rho GTPase binding) 1	1.43	0.011
Mm.297074	Znfx1	Zinc finger, NFX1-type containing 1	1.43	0.000766
Mm.371590	Tpd52	Tumor protein D52	1.42	0.0638
Mm.21762	Dnajc10	DnaJ (Hsp40) homolog, subfamily C, member 10	1.42	0.0168
Mm.472695			1.42	0.0789
Mm.29061	Rrs1	RRS1 ribosome biogenesis regulator homolog (S. cerevisiae)	1.42	0.162
Mm.318250	Eps15	Epidermal growth factor receptor pathway substrate 15	1.42	0.00783
Mm.274346	Mus musculus	Transcribed locus, moderately similar to NP_036006.1 twinfilin-2 [Mus musculus]	1.42	0.0266
Mm.474283	Socs2	Suppressor of cytokine signaling 2	1.42	0.662
Mm.279865	Erlin1	ER lipid raft associated 1	1.42	0.0165
Mm.203866	Ahnak	AHNAK nucleoprotein (desmoyokin)	1.42	0.000439
Mm.275340	Mus musculus	Transcribed locus	1.42	0.0122
Mm.181852	Hopx	HOP homeobox	1.42	0.0153
Mm.79127	Dnaic1	Dynein, axonemal, intermediate chain 1	1.42	0.0659
Mm.227598	Zmynd8	Zinc finger, MYND-type containing 8	1.42	0.0145
Mm.318345	Wdfy4	WD repeat and FYVE domain containing 4	1.42	0.0131
Mm.324393	Nr3c2	Nuclear receptor subfamily 3, group C, member 2	1.42	0.0703
Mm.317331	Lyn	Yamaguchi sarcoma viral (v-yes-1) oncogene homolog	1.42	0.000152
Mm.204991	Stap2	Signal transducing adaptor family member 2	1.42	0.0404
Mm.45208	Morn2	MORN repeat containing 2	1.42	0.0287
Mm.439876	Sumf1	Sulfatase modifying factor 1	1.42	0.0298
Mm.37974	Tm6sf2	Transmembrane 6 superfamily member 2	1.42	0.0496
Mm.10929	Fmo2	Flavin containing monooxygenase 2	1.42	0.0144
Mm.4580	Slc4a2	Solute carrier family 4 (anion exchanger), member 2	1.42	0.0101
Mm.478884	Mus musculus	Transcribed locus	1.42	0.016
Mm.1775	Hn1	Hematological and neurological expressed sequence 1	1.41	0.129
Mm.112824	Foxn2	Forkhead box N2	1.41	0.113
Mm.273538	Tubb5	Tubulin, beta 5	1.41	0.0494
Mm.288179	Lig1	Ligase I, DNA, ATP-dependent	1.41	0.138
Mm.157700	Mus musculus	Transcribed locus	1.41	0.00037
Mm.30832	Bank1	B-cell scaffold protein with ankyrin repeats 1	1.41	0.0316
Mm.21450	Ost4	Oligosaccharyltransferase 4 homolog (S. cerevisiae)	1.41	0.00483
Mm.2344	Gnb1	Guanine nucleotide binding protein (G protein), beta 1	1.41	0.00129
Mm.35290	Ripk4	Receptor-interacting serine-threonine kinase 4	1.41	0.0316
Mm.281805	Mbl1	Mannose-binding lectin (protein A) 1	1.41	0.193
Mm.212525	Cenpj	Centromere protein J	1.41	0.0787
Mm.1213	Masp1	Mannan-binding lectin serine peptidase 1	1.41	0.00048
Mm.27578	Maged1	Melanoma antigen, family D, 1	1.41	0.0258
Mm.271799	Ptpn6	Protein tyrosine phosphatase, non-receptor type 6	1.41	0.00197
Mm.213582	Chst15	Carbohydrate (N-acetylgalactosamine 4-sulfate 6-O) sulfotransferase 15	1.41	0.00958
Mm.158143	Nr2f2	Nuclear receptor subfamily 2, group F, member 2	1.41	0.0129
Mm.86589	Hnrnpu	Heterogeneous nuclear ribonucleoprotein U	1.41	0.00136
Mm.240510	Micall2	MICAL-like 2	1.41	0.0186
Mm.259072	Ppargc1a	Peroxisome proliferative activated receptor, gamma, coactivator 1 alpha	1.41	0.4
Mm.449103	Mus musculus	Transcribed locus	1.41	0.0915
Mm.465940	Mus musculus	Transcribed locus	1.41	0.00124
Mm.179812	Slamf8	SLAM family member 8	1.41	0.0503
Mm.415763	Mus musculus	Transcribed locus	1.4	0.134
Mm.278922	Fubp1	Far upstream element (FUSE) binding protein 1	1.4	0.213
Mm.3135	Igfals	Insulin-like growth factor binding protein, acid labile subunit	1.4	0.108
Mm.20829	Emp3	Epithelial membrane protein 3	1.4	0.123
Mm.133473	Dock10	Dedicator of cytokinesis 10	1.4	0.0124
Mm.29266	Lmo2	LIM domain only 2	1.4	0.00959
Mm.271770	Myl9	Myosin, light polypeptide 9, regulatory	1.4	0.0924
Mm.479172			1.4	0.00464
Mm.422814	Serpina3c	Serine (or cysteine) peptidase inhibitor, clade A, member 3C	1.4	0.0752
Mm.544	Pea15a	Phosphoprotein enriched in astrocytes 15A	1.4	0.00506
Mm.20313	Chchd6	Coiled-coil-helix-coiled-coil-helix domain containing 6	1.4	0.151
Mm.190619	S1pr5	Sphingosine-1-phosphate receptor 5	1.4	0.0183
Mm.475712	Yipf2	Yip1 domain family, member 2	1.4	0.00955
AFFX-r2-Bs-lys-3			1.4	0.14
Mm.6424	Itgb5	Integrin beta 5	1.4	0.00192
Mm.437095	Mus musculus	Transcribed locus	1.4	0.00963
Mm.427248	Mus musculus	Transcribed locus	1.4	0.14
Mm.408082	Mus musculus	Transcribed locus	1.4	0.0686
Mm.27334	Vnn3	Vanin 3	1.4	0.155
Mm.213566	Hs6st1	Heparan sulfate 6-O-sulfotransferase 1	1.4	0.0567
Mm.248037	Lrsam1	Leucine rich repeat and sterile alpha motif containing 1	1.4	0.0726
Mm.277377	Trim30d	Tripartite motif-containing 30D	1.4	0.0662
Mm.6834	Ifnar2	Interferon (alpha and beta) receptor 2	1.4	0.0103
Mm.1972	Rac2	RAS-related C3 botulinum substrate 2	1.4	0.00462
Mm.11186	Slc43a2	Solute carrier family 43, member 2	1.4	0.00162
Mm.273515	Rpusd4	RNA pseudouridylate synthase domain containing 4	1.4	0.291
Mm.311809	Ptprm	Protein tyrosine phosphatase, receptor type, M	1.4	0.0319
Mm.222255	Mecom	MDS1 and EVI1 complex locus	1.4	0.0252
Mm.181860	Tubb6	Tubulin, beta 6	1.39	0.151
Mm.204969	Spna2	Spectrin alpha 2	1.39	0.0058
Mm.440576	Calml4	Calmodulin-like 4	1.39	0.0147
Mm.2654	Wdr1	WD repeat domain 1	1.39	0.000689
Mm.294753	Litaf	LPS-induced TN factor	1.39	0.0699
Mm.25559	Stk17b	Serine/threonine kinase 17b (apoptosis-inducing)	1.39	0.0398
Mm.424023	Mus musculus	Transcribed locus	1.39	0.356
Mm.282335	Ercc3	Excision repair cross-complementing rodent repair deficiency, complementation group 3	1.39	0.0546
Mm.207971	Mlkl	Mixed lineage kinase domain-like	1.39	0.127
Mm.285619	Adrbk2	Adrenergic receptor kinase, beta 2	1.39	0.0155
Mm.358704	Lrrc40	Leucine rich repeat containing 40	1.39	0.0403
Mm.1258	Tnfrsf1a	Tumor necrosis factor receptor superfamily, member 1a	1.39	0.00391
Mm.479551	Chid1	chitinase domain containing 1	1.39	0.00687
Mm.322843	Isg20	Interferon-stimulated protein	1.39	0.218
Mm.335659	Birc2	Baculoviral IAP repeat-containing 2	1.39	0.0378
Mm.453316	Mus musculus	Transcribed locus	1.39	0.0788
Mm.259876	Cstf3	Cleavage stimulation factor, 3' pre-RNA, subunit 3	1.39	0.162
Mm.397732	Mus musculus	Transcribed locus	1.39	0.118
Mm.478877			1.39	0.0186
Mm.275878	Derl3	Der1-like domain family, member 3	1.39	0.0368
Mm.301076	Mfsd7c	Major facilitator superfamily domain containing 7C	1.39	0.0597
Mm.293315	Mus musculus	Transcribed locus	1.39	0.0144
Mm.34598	Cygb	Cytoglobin	1.39	0.0086
Mm.28162	Nup210	Nucleoporin 210	1.39	0.0155
Mm.178	Cryab	Crystallin, alpha B	1.39	0.00035
Mm.201338	Serpina11	Serine (or cysteine) peptidase inhibitor, clade A (alpha-1 antiproteinase, antitrypsin), member 11	1.39	0.0859
Mm.31946	1810063B05Rik	RIKEN cDNA 1810063B05 gene	1.39	0.0386
Mm.268104	Edc3	Enhancer of mRNA decapping 3 homolog (S. cerevisiae)	1.39	0.000621
Mm.30028	Vps28	Vacuolar protein sorting 28 (yeast)	1.39	0.000232
Mm.3227	Itih1	Inter-alpha trypsin inhibitor, heavy chain 1	1.39	0.00365
Mm.15622	B4galt1	UDP-Gal:betaGlcNAc beta 1,4- galactosyltransferase, polypeptide 1	1.39	0.00108
Mm.565	Sptlc2	Serine palmitoyltransferase, long chain base subunit 2	1.38	0.0466
Mm.20805	Phf23	PHD finger protein 23	1.38	0.119
Mm.261275	Als2cr4	Amyotrophic lateral sclerosis 2 (juvenile) chromosome region, candidate 4	1.38	0.0536
Mm.401280	Mus musculus	Transcribed locus	1.38	0.0101
Mm.336203	Tlr13	Toll-like receptor 13	1.38	0.0512
Mm.156919	Ctsz	Cathepsin Z	1.38	0.00931
Mm.479297			1.38	0.0197
Mm.380071	Mus musculus	Transcribed locus	1.38	0.235
Mm.472488	Mus musculus	Transcribed locus	1.38	0.0713
AFFX-r2-Bs-lys-M			1.38	0.293
Mm.380993	Plcxd2	Phosphatidylinositol-specific phospholipase C, X domain containing 2	1.38	0.232
Mm.462069	Mus musculus	Transcribed locus	1.38	0.103
Mm.24551	Lims2	LIM and senescent cell antigen like domains 2	1.38	0.0222
Mm.422844	Gdf2	Growth differentiation factor 2	1.38	0.0124
Mm.181074	Ccdc80	Coiled-coil domain containing 80	1.38	0.0045
Mm.256718	Gne	Glucosamine	1.38	0.000352
Mm.326411	Rbms3	RNA binding motif, single stranded interacting protein	1.38	0.00395
Mm.394447	Mus musculus	Transcribed locus	1.38	0.0781
Mm.277719	Ppt1	Palmitoyl-protein thioesterase 1	1.38	0.00057
Mm.271174	Snw1	SNW domain containing 1	1.38	0.00452
Mm.882	Il1rn	Interleukin 1 receptor antagonist	1.38	0.156
Mm.338242	Myct1	Myc target 1	1.38	0.00773
Mm.273264	Zfp623	Zinc finger protein 623	1.38	0.181
Mm.338311	Phactr2	phosphatase and actin regulator 2	1.38	0.0132
Mm.22858	Zfp217	Zinc finger protein 217	1.38	0.0494
Mm.28876	Tspan14	Tetraspanin 14	1.38	0.00252
Mm.315789	Tshz2	Teashirt zinc finger family member 2	1.38	0.0365
Mm.23739	Xab2	XPA binding protein 2	1.38	0.0207
Mm.247566	Meis2	Meis homeobox 2	1.38	0.00849
Mm.195932	Mus musculus	Transcribed locus, strongly similar to NP_001009689.1 cdc42 effector protein 2 [Rattus norvegicus]	1.38	0.00349
Mm.291826	Adipor2	Adiponectin receptor 2	1.38	0.00658
Mm.286309	Aifm2	Apoptosis-inducing factor, mitochondrion-associated 2	1.38	0.00107
Mm.28498	Nod1	Nucleotide-binding oligomerization domain containing 1	1.38	0.00206
Mm.390683	Gjb2	Gap junction protein, beta 2	1.38	0.000566
Mm.247473	Sdcbp	Syndecan binding protein	1.37	0.00235
Mm.288682	Mus musculus	Transcribed locus	1.37	0.0623
Mm.254297	Atp7a	ATPase, Cu++ transporting, alpha polypeptide	1.37	0.00743
Mm.46497	Rnd3	Rho family GTPase 3	1.37	0.0401
Mm.25300	Marveld2	MARVEL (membrane-associating) domain containing 2	1.37	0.0713
Mm.158750	Adh4	Alcohol dehydrogenase 4 (class II), pi polypeptide	1.37	0.0216
Mm.34404	Sema4g	Sema domain, immunoglobulin domain (Ig), transmembrane domain (TM) and short cytoplasmic domain, (semaphorin) 4G	1.37	0.0243
Mm.29254	Igfbp3	Insulin-like growth factor binding protein 3	1.37	0.141
Mm.27338	Tmem86a	Transmembrane protein 86A	1.37	0.0125
Mm.46299	Gngt2	Guanine nucleotide binding protein (G protein), gamma transducing activity polypeptide 2	1.37	0.0344
Mm.28685	Sds	Serine dehydratase	1.37	0.403
Mm.124728	Adck4	AarF domain containing kinase 4	1.37	0.0243
Mm.384353	Nbea	Neurobeachin	1.37	0.0772
Mm.329243	Calm2	Calmodulin 2	1.37	0.0344
Mm.334816	Mus musculus	Transcribed locus	1.37	0.162
Mm.306038	Zfp810	Zinc finger protein 810	1.37	0.131
Mm.280175	Mmp14	Matrix metallopeptidase 14 (membrane-inserted)	1.37	0.0153
Mm.472934	Mus musculus	Transcribed locus, moderately similar to NP_001007752.1 hypothetical protein LOC362946 [Rattus norvegicus]	1.37	0.171
Mm.355701	1810035L17Rik	RIKEN cDNA 1810035L17 gene	1.37	0.00123
Mm.982	S1pr1	Sphingosine-1-phosphate receptor 1	1.37	0.0049
Mm.34674	Myof	Myoferlin	1.37	0.0267
Mm.152796	Metap1d	Methionyl aminopeptidase type 1D (mitochondrial)	1.37	0.00449
Mm.29564	Mmp2	Matrix metallopeptidase 2	1.37	0.000512
Mm.34031	Plce1	Phospholipase C, epsilon 1	1.37	0.0122
Mm.251483	2410016O06Rik	RIKEN cDNA 2410016O06 gene	1.37	0.0359
Mm.334999	Ckap4	Cytoskeleton-associated protein 4	1.37	0.00984
Mm.132391	Pfkfb4	6-phosphofructo-2-kinase/fructose-2,6-biphosphatase 4	1.37	0.0274
Mm.23686	Tbcd	Tubulin-specific chaperone d	1.37	0.000446
Mm.297782	5430411K18Rik	RIKEN cDNA 5430411K18 gene	1.37	0.13
Mm.280563	Clec14a	C-type lectin domain family 14, member a	1.37	0.0673
Mm.390008	Defb8	Defensin beta 8	1.37	0.052
Mm.390852	Dtx3l	Deltex 3-like (Drosophila)	1.37	0.168
Mm.322738	Oplah	5-oxoprolinase (ATP-hydrolysing)	1.37	0.028
Mm.18810	Zfp422	Zinc finger protein 422	1.37	0.0235
Mm.4834	Hyal2	Hyaluronoglucosaminidase 2	1.37	0.000608
Mm.393506	Mus musculus	Transcribed locus	1.37	0.0335
Mm.437700	Mus musculus	Transcribed locus	1.37	0.264
Mm.206223	Klhl25	Kelch-like 25 (Drosophila)	1.37	0.011
Mm.399173	Mus musculus	Transcribed locus	1.37	0.0424
Mm.196943	Iqsec1	IQ motif and Sec7 domain 1	1.37	0.000195
Mm.273405	2610029G23Rik	RIKEN cDNA 2610029G23 gene	1.36	0.112
Mm.398503	Mus musculus	Transcribed locus	1.36	0.078
Mm.233009	Rap1b	RAS related protein 1b	1.36	0.0487
Mm.439806	Tmem185b	Transmembrane protein 185B	1.36	0.00487
Mm.3863	Por	P450 (cytochrome) oxidoreductase	1.36	0.106
Mm.316928	Rnpc3	RNA-binding region (RNP1, RRM) containing 3	1.36	0.209
Mm.3489	Saa4	Serum amyloid A 4	1.36	0.369
Mm.272	Spink3	Serine peptidase inhibitor, Kazal type 3	1.36	0.519
Mm.18888	Lum	Lumican	1.36	0.266
Mm.20164	Gpx7	Glutathione peroxidase 7	1.36	0.0991
Mm.46444	Nenf	Neuron derived neurotrophic factor	1.36	0.0313
Mm.185355	Cd300lb	CD300 antigen like family member B	1.36	0.0481
Mm.41780	Gng10	Guanine nucleotide binding protein (G protein), gamma 10	1.36	0.0822
Mm.289669	Rps21	Ribosomal protein S21	1.36	0.00125
Mm.253559	Plekha6	Pleckstrin homology domain containing, family A member 6	1.36	0.0418
Mm.14437	H2-M3	Histocompatibility 2, M region locus 3	1.36	0.0596
Mm.2632	Lxn	Latexin	1.36	0.0601
Mm.103986	Wdr45l	Wdr45 like	1.36	0.0395
Mm.26680	Snap47	Synaptosomal-associated protein, 47	1.36	0.0417
Mm.29558	Sema4c	Sema domain, immunoglobulin domain (Ig), transmembrane domain (TM) and short cytoplasmic domain, (semaphorin) 4C	1.36	0.033
Mm.302013	Pgap2	Post-GPI attachment to proteins 2	1.36	0.0768
Mm.90047	Nostrin	Nitric oxide synthase trafficker	1.36	0.125
Mm.416011	Mus musculus	Transcribed locus	1.36	0.325
Mm.51939	Fam19a2	Family with sequence similarity 19, member A2	1.36	0.256
Mm.27359	1500011K16Rik	RIKEN cDNA 1500011K16 gene	1.36	0.00234
Mm.372568	Mus musculus	Transcribed locus	1.36	0.0344
Mm.248478	Samhd1	SAM domain and HD domain, 1	1.36	0.00205
Mm.241700	Gpm6a	Glycoprotein m6a	1.36	0.00583
Mm.393082	Mus musculus	Transcribed locus	1.36	0.006
Mm.22183	H6pd	Hexose-6-phosphate dehydrogenase (glucose 1-dehydrogenase)	1.36	0.079
Mm.160369	Gpr84	G protein-coupled receptor 84	1.36	0.0886
Mm.248606	Arhgef3	Rho guanine nucleotide exchange factor (GEF) 3	1.36	0.0696
Mm.412897	Mus musculus	Transcribed locus	1.36	0.0774
Mm.408710	Mus musculus	Transcribed locus	1.36	0.243
Mm.234923	Pacs1	Phosphofurin acidic cluster sorting protein 1	1.36	0.0254
Mm.243014	Lmna	Lamin A	1.35	0.0015
Mm.28212	Sepx1	Selenoprotein X 1	1.35	0.0664
Mm.22574	Csf1r	Colony stimulating factor 1 receptor	1.35	0.00632
Mm.402686	Mus musculus	Transcribed locus	1.35	0.152
Mm.28852	Spcs1	Signal peptidase complex subunit 1 homolog (S. cerevisiae)	1.35	0.000974
Mm.278458	Fkbp1a	FK506 binding protein 1a	1.35	0.0115
Mm.2212	P4ha1	Procollagen-proline, 2-oxoglutarate 4-dioxygenase (proline 4-hydroxylase), alpha 1 polypeptide	1.35	0.0788
Mm.458462	Mus musculus	Transcribed locus	1.35	0.377
Mm.6645	Akt1	Thymoma viral proto-oncogene 1	1.35	0.0114
Mm.221479	Skap2	Src family associated phosphoprotein 2	1.35	0.00445
Mm.444015	Mus musculus	Transcribed locus	1.35	0.149
Mm.290476	Naip5	NLR family, apoptosis inhibitory protein 5	1.35	0.0329
Mm.21612	Strn4	Striatin, calmodulin binding protein 4	1.35	0.00234
Mm.315872	BC006779	CDNA sequence BC006779	1.35	0.014
Mm.329083	Mea1	Male enhanced antigen 1	1.35	0.00374
Mm.245270	Rgl1	Ral guanine nucleotide dissociation stimulator,-like 1	1.35	0.000988
Mm.116683	Tnfaip3	Tumor necrosis factor, alpha-induced protein 3	1.35	0.114
Mm.260139	Athl1	ATH1, acid trehalase-like 1 (yeast)	1.35	0.00667
Mm.442120	Mus musculus	Transcribed locus	1.35	0.0124
Mm.272460	Gabarap	Gamma-aminobutyric acid receptor associated protein	1.35	3.76e-05
Mm.391160	Mus musculus	Transcribed locus, strongly similar to NP_852051.2 phosphatidylcholine:ceramide cholinephosphotransferase 1 [Rattus norvegicus]	1.35	0.0259
Mm.1062	Tnfsf10	Tumor necrosis factor (ligand) superfamily, member 10	1.35	0.00191
Mm.34106	Mus musculus	Transcribed locus, strongly similar to NP_001028496.1 zinc finger and BTB domain-containing protein 16 [Mus musculus]	1.35	0.609
Mm.38274	Chi3l1	Chitinase 3-like 1	1.35	0.179
Mm.110594	Rgl3	Ral guanine nucleotide dissociation stimulator-like 3	1.35	0.0359
Mm.437826	Mus musculus	Transcribed locus	1.35	0.524
Mm.131406	Samsn1	SAM domain, SH3 domain and nuclear localization signals, 1	1.35	0.0351
Mm.392376	Csmd2	CUB and Sushi multiple domains 2	1.35	0.19
Mm.131289	Clec1a	C-type lectin domain family 1, member a	1.35	0.00184
Mm.288704	Efcab9	EF-hand calcium binding domain 9	1.35	0.0816
Mm.4480	Rbbp6	Retinoblastoma binding protein 6	1.35	0.0127
Mm.212066	Abi2	Abl-interactor 2	1.34	0.153
Mm.252843	Ikbip	IKBKB interacting protein	1.34	0.282
Mm.274482	Mus musculus	Transcribed locus	1.34	0.173
Mm.24576	Nceh1	Arylacetamide deacetylase-like 1	1.34	0.0445
Mm.21002	Slc2a1	Solute carrier family 2 (facilitated glucose transporter), member 1	1.34	0.095
Mm.13000	Hal	Histidine ammonia lyase	1.34	0.246
Mm.372459	Enho	Energy homeostasis associated	1.34	0.198
Mm.290614	Cpn2	Carboxypeptidase N, polypeptide 2	1.34	0.182
Mm.4128	Axl	AXL receptor tyrosine kinase	1.34	0.0283
Mm.18517	Rasa3	RAS p21 protein activator 3	1.34	0.0434
Mm.453475	Mus musculus	Transcribed locus	1.34	0.174
Mm.373974	Cd180	CD180 antigen	1.34	0.0494
Mm.240473	Klf13	Kruppel-like factor 13	1.34	0.171
Mm.449328	Mus musculus	Transcribed locus	1.34	0.135
Mm.14064	Mat1a	Methionine adenosyltransferase I, alpha	1.34	0.235
Mm.413391	Mus musculus	Transcribed locus	1.34	0.113
AFFX-r2-Bs-phe-5			1.34	0.262
Mm.290516	Glb1	Galactosidase, beta 1	1.34	0.012
Mm.182962	Eif3f	Eukaryotic translation initiation factor 3, subunit F	1.34	0.00516
Mm.3095	Nr1h4	Nuclear receptor subfamily 1, group H, member 4	1.34	0.0883
Mm.461246	Mus musculus	Transcribed locus	1.34	0.188
Mm.30016	Arhgdia	Rho GDP dissociation inhibitor (GDI) alpha	1.34	0.00151
Mm.300931	Col13a1	Collagen, type XIII, alpha 1	1.34	0.0567
Mm.277916	Ptpn1	Protein tyrosine phosphatase, non-receptor type 1	1.34	0.00234
Mm.248360	Anxa1	Annexin A1	1.34	0.04
Mm.212039	Pld1	Phospholipase D1	1.34	0.042
Mm.30688	Tapt1	Transmembrane anterior posterior transformation 1	1.34	0.0376
Mm.416678	Mus musculus	Transcribed locus	1.34	0.119
Mm.134929	BC052040	CDNA sequence BC052040	1.34	0.15
Mm.1840	Cyp4b1	Cytochrome P450, family 4, subfamily b, polypeptide 1	1.34	0.201
Mm.453988	Mus musculus	Transcribed locus	1.34	0.14
Mm.33896	Hhex	Hematopoietically expressed homeobox	1.34	0.317
Mm.154906	Pgpep1	Pyroglutamyl-peptidase I	1.34	0.0024
Mm.277464	Icmt	Isoprenylcysteine carboxyl methyltransferase	1.34	0.00156
Mm.150050	Slamf9	SLAM family member 9	1.34	0.0272
Mm.211663	Mus musculus	Transcribed locus	1.34	0.0611
Mm.23031	Zfp768	Zinc finger protein 768	1.34	0.0687
Mm.3072	Sipa1	Signal-induced proliferation associated gene 1	1.34	0.00743
Mm.75467	Calcrl	Calcitonin receptor-like	1.34	0.001
Mm.30063	Fgb	Fibrinogen beta chain	1.34	0.0168
Mm.235700	Plekhg2	Pleckstrin homology domain containing, family G (with RhoGef domain) member 2	1.34	0.0076
Mm.393126			1.34	0.00241
Mm.3667	Vtn	Vitronectin	1.34	0.00756
Mm.267061	Ddx6	DEAD (Asp-Glu-Ala-Asp) box polypeptide 6	1.34	0.0402
Mm.479843			1.34	0.0154
Mm.200950	9130019O22Rik	RIKEN cDNA 9130019O22 gene	1.34	0.0139
Mm.12930	Bcl6b	B-cell CLL/lymphoma 6, member B	1.34	0.0249
Mm.100666	Nuak2	NUAK family, SNF1-like kinase, 2	1.34	0.0134
Mm.549	Ifngr1	Interferon gamma receptor 1	1.33	0.119
Mm.26618	Tm4sf4	Transmembrane 4 superfamily member 4	1.33	0.106
Mm.479175			1.33	0.097
Mm.407094	Mus musculus	Transcribed locus	1.33	0.0163
Mm.1640	Cdr2	Cerebellar degeneration-related 2	1.33	0.18
Mm.423137	Arrdc3	Arrestin domain containing 3	1.33	0.605
Mm.386833	Nlrp6	NLR family, pyrin domain containing 6	1.33	0.00409
AFFX-b-ActinMur/M12481_3			1.33	0.0194
Mm.311439	Hnrnpm	Heterogeneous nuclear ribonucleoprotein M	1.33	0.16
Mm.391967	Actb	Actin, beta	1.33	0.0154
Mm.20943	Fkbp9	FK506 binding protein 9	1.33	0.00483
Mm.292775	Mus musculus	Transcribed locus, strongly similar to XP_002717987.1 PREDICTED: small subunit of serine palmitoyltransferase A-B-like, partial [Oryctolagus cuniculus]	1.33	0.00883
Mm.26834	Efha1	EF hand domain family A1	1.33	0.0352
Mm.390017	Clec4g	C-type lectin domain family 4, member g	1.33	0.495
Mm.33062	Slc44a3	Solute carrier family 44, member 3	1.33	0.118
Mm.338275	Sash1	SAM and SH3 domain containing 1	1.33	0.0537
Mm.6458	Timeless	Timeless homolog (Drosophila)	1.33	0.0107
Mm.280103	Atp1a1	ATPase, Na+/K+ transporting, alpha 1 polypeptide	1.33	0.00134
Mm.34706	Ankrd12	Ankyrin repeat domain 12	1.33	0.077
Mm.270484	Mkrn1	Makorin, ring finger protein, 1	1.33	0.0486
Mm.127692	Nln	Neurolysin (metallopeptidase M3 family)	1.33	0.0434
Mm.29490	Ctdsp2	CTD (carboxy-terminal domain, RNA polymerase II, polypeptide A) small phosphatase 2	1.33	0.0407
Mm.15691	Abcg1	ATP-binding cassette, sub-family G (WHITE), member 1	1.33	0.00584
Mm.2509	Col6a1	Collagen, type VI, alpha 1	1.33	0.0708
Mm.28398	Fabp2	Fatty acid binding protein 2, intestinal	1.33	0.0808
Mm.390379	Nt5c	5',3'-nucleotidase, cytosolic	1.33	0.0255
Mm.478314	Prex1	phosphatidylinositol-3,4,5-trisphosphate-dependent Rac exchange factor 1	1.33	0.0491
Mm.22521	Pygo2	Pygopus 2	1.33	0.00545
AFFX-ThrX-M			1.33	0.277
Mm.27792	Rogdi	Rogdi homolog (Drosophila)	1.33	0.0235
Mm.29466	Klf7	Kruppel-like factor 7 (ubiquitous)	1.33	0.0203
Mm.761	Man2b2	Mannosidase 2, alpha B2	1.33	0.0205
Mm.103560	Jdp2	Jun dimerization protein 2	1.33	0.0695
Mm.151498	Spata24	Spermatogenesis associated 24	1.33	0.0434
Mm.406064	Mus musculus	Transcribed locus	1.33	0.0554
Mm.54981	2810459M11Rik	RIKEN cDNA 2810459M11 gene	1.33	0.0567
Mm.41364	Zfp866	Zinc finger protein 866	1.33	0.0276
Mm.24734	4632411B12Rik	RIKEN cDNA 4632411B12 gene	1.33	0.0332
Mm.21687	Limd2	LIM domain containing 2	1.33	0.00108
Mm.86699	Klhl6	Kelch-like 6 (Drosophila)	1.33	0.00717
Mm.229444	Gba2	Glucosidase beta 2	1.33	0.0329
Mm.3815	Sdc4	Syndecan 4	1.33	0.0831
Mm.30455	Atp8b2	ATPase, class I, type 8B, member 2	1.33	0.000579
Mm.289237	Camkk2	Calcium/calmodulin-dependent protein kinase kinase 2, beta	1.33	0.0265
Mm.4627	Npr1	Natriuretic peptide receptor 1	1.33	0.126
Mm.195663	Cdkn1a	Cyclin-dependent kinase inhibitor 1A (P21)	1.32	0.346
Mm.6890	Mageh1	Melanoma antigen, family H, 1	1.32	0.267
Mm.270681	Hsph1	Heat shock 105kDa/110kDa protein 1	1.32	0.593
Mm.1421	Adamts1	A disintegrin-like and metallopeptidase (reprolysin type) with thrombospondin type 1 motif, 1	1.32	0.372
Mm.287329	Morc3	Microrchidia 3	1.32	0.295
Mm.473594	Mus musculus	Transcribed locus	1.32	0.232
Mm.371601	Hn1l	Hematological and neurological expressed 1-like	1.32	0.166
Mm.428996	Nufip2	Nuclear fragile X mental retardation protein interacting protein 2	1.32	0.141
Mm.337666	Mus musculus	Transcribed locus	1.32	0.148
Mm.212812	Spns2	Spinster homolog 2 (Drosophila)	1.32	0.0305
Mm.289886	Cyp3a13	Cytochrome P450, family 3, subfamily a, polypeptide 13	1.32	0.202
Mm.405029	Wwtr1	WW domain containing transcription regulator 1	1.32	0.00327
Mm.256858	Dynll1	Dynein light chain LC8-type 1	1.32	0.152
Mm.61488	AI413582	Expressed sequence AI413582	1.32	0.0329
Mm.248019	4933433P14Rik	RIKEN cDNA 4933433P14 gene	1.32	0.101
Mm.20216	Galk2	Galactokinase 2	1.32	0.0785
Mm.276277	Alkbh6	AlkB, alkylation repair homolog 6 (E. coli)	1.32	0.0197
Mm.282556	Npc2	Niemann Pick type C2	1.32	0.000761
Mm.479228	March1	membrane-associated ring finger (C3HC4) 1	1.32	0.00791
Mm.260782	Armc10	Armadillo repeat containing 10	1.32	0.163
Mm.24642	Vopp1	Vesicular, overexpressed in cancer, prosurvival protein 1	1.32	0.0359
Mm.289584	Bmi1	Bmi1 polycomb ring finger oncogene	1.32	0.169
Mm.455265	Mus musculus	Transcribed locus	1.32	0.216
Mm.23230	Dopey2	Dopey family member 2	1.32	0.014
Mm.321047	Gimap6	GTPase, IMAP family member 6	1.32	0.0193
Mm.249131	Pfkfb1	6-phosphofructo-2-kinase/fructose-2,6-biphosphatase 1	1.32	0.108
Mm.279751	Smarcb1	SWI/SNF related, matrix associated, actin dependent regulator of chromatin, subfamily b, member 1	1.32	0.00291
Mm.35650	Tspan31	Tetraspanin 31	1.32	0.00594
Mm.266871	Cbl	Casitas B-lineage lymphoma	1.32	0.0369
Mm.394933	Mus musculus	Transcribed locus, strongly similar to NP_067274.1 GTP:AMP phosphotransferase, mitochondrial [Mus musculus]	1.32	0.0264
Mm.297919	Zfyve26	Zinc finger, FYVE domain containing 26	1.32	0.0388
Mm.273905	Mus musculus	Transcribed locus	1.32	0.0155
Mm.478852	Ripk3	receptor-interacting serine-threonine kinase 3	1.32	0.122
Mm.4342	Tjp1	Tight junction protein 1	1.32	0.0763
Mm.254979	Ttc33	Tetratricopeptide repeat domain 33	1.32	0.0252
Mm.412119	Mus musculus	Transcribed locus	1.32	0.364
Mm.440894	Mus musculus	Transcribed locus	1.32	0.0401
Mm.7601	Sla	Src-like adaptor	1.32	0.00318
Mm.45570	Acp2	Acid phosphatase 2, lysosomal	1.32	0.000573
Mm.208662	Fam20a	Family with sequence similarity 20, member A	1.32	0.155
Mm.282386	Kcne3	Potassium voltage-gated channel, Isk-related subfamily, gene 3	1.32	0.0243
Mm.472194	Mus musculus	Transcribed locus	1.32	0.0637
Mm.440636	Mus musculus	Transcribed locus	1.32	0.23
Mm.400618	4930458D05Rik	RIKEN cDNA 4930458D05 gene	1.32	0.0316
Mm.29798	Cd34	CD34 antigen	1.32	0.0241
Mm.468717	Mus musculus	Transcribed locus	1.32	0.0574
Mm.289936	Psat1	Phosphoserine aminotransferase 1	1.31	0.443
Mm.45233	Tmed9	Transmembrane emp24 protein transport domain containing 9	1.31	0.28
Mm.328716	Cldn14	Claudin 14	1.31	0.145
Mm.272093	Crlf3	Cytokine receptor-like factor 3	1.31	0.193
Mm.37338	4930506M07Rik	RIKEN cDNA 4930506M07 gene	1.31	0.251
Mm.41389	Klf15	Kruppel-like factor 15	1.31	0.301
Mm.27154	Vnn1	Vanin 1	1.31	0.488
Mm.1500	Mcm4	Minichromosome maintenance deficient 4 homolog (S. cerevisiae)	1.31	0.218
Mm.2408	C3ar1	Complement component 3a receptor 1	1.31	0.0344
Mm.153566	Metrnl	Meteorin, glial cell differentiation regulator-like	1.31	0.0822
Mm.275864	Rab34	RAB34, member of RAS oncogene family	1.31	0.0353
Mm.30464	Iffo2	Intermediate filament family orphan 2	1.31	0.0566
Mm.220330	Fxc1	Fractured callus expressed transcript 1	1.31	0.00955
Mm.289657	Jak1	Janus kinase 1	1.31	0.0156
Mm.3200	Tha1	Threonine aldolase 1	1.31	0.402
Mm.405761	Igfbp5	Insulin-like growth factor binding protein 5	1.31	0.0388
Mm.206218	Hdac11	Histone deacetylase 11	1.31	0.0488
Mm.5031	Gba	Glucosidase, beta, acid	1.31	0.0387
Mm.26684	Znrd1as	ZNRD1 antisense RNA	1.31	0.289
Mm.41854	Rftn1	Raftlin lipid raft linker 1	1.31	0.0197
Mm.479525	4931406P16Rik	RIKEN cDNA 4931406P16 gene	1.31	0.0316
Mm.133370	Dhcr24	24-dehydrocholesterol reductase	1.31	0.0121
Mm.17647	Cdc14a	CDC14 cell division cycle 14 homolog A (S. cerevisiae)	1.31	0.0478
Mm.1182	Lyrm2	LYR motif containing 2	1.31	0.172
Mm.422196	Mus musculus	Transcribed locus	1.31	0.149
Mm.1881	Prkd2	Protein kinase D2	1.31	0.0508
Mm.31056	Ccdc109b	Coiled-coil domain containing 109B	1.31	0.0528
Mm.283293	Tmem123	Transmembrane protein 123	1.31	0.103
Mm.271572	Kctd12b	Potassium channel tetramerisation domain containing 12b	1.31	0.0377
AFFX-LysX-M			1.31	0.234
Mm.332739	Rfc2	Replication factor C (activator 1) 2	1.31	0.00107
Mm.474473	Endog	Endonuclease G	1.31	0.0032
Mm.248820	Prickle2	Prickle homolog 2 (Drosophila)	1.31	0.0461
AFFX-r2-Bs-phe-3			1.31	0.198
Mm.2032	Irf9	Interferon regulatory factor 9	1.31	0.06
Mm.28327	Fam32a	Family with sequence similarity 32, member A	1.31	0.0109
Mm.681	Cd93	CD93 antigen	1.31	0.00563
Mm.4067	Lsr	Lipolysis stimulated lipoprotein receptor	1.31	0.00761
Mm.41523	6330416G13Rik	RIKEN cDNA 6330416G13 gene	1.31	0.125
Mm.475107	Rtp4	Receptor transporter protein 4	1.31	0.014
Mm.65906	Pbxip1	Pre-B-cell leukemia transcription factor interacting protein 1	1.31	0.000314
Mm.250441	Fam78a	Family with sequence similarity 78, member A	1.31	0.00806
Mm.255116	Minpp1	Multiple inositol polyphosphate histidine phosphatase 1	1.31	0.058
Mm.27757	Bmp1	Bone morphogenetic protein 1	1.31	0.0657
Mm.383299	Zbtb26	Zinc finger and BTB domain containing 26	1.31	0.118
Mm.468228	Syngr2	Synaptogyrin 2	1.31	0.000479
Mm.4345	Tie1	Tyrosine kinase with immunoglobulin-like and EGF-like domains 1	1.31	0.0597
Mm.378181	Mus musculus	Transcribed locus	1.31	0.0586
Mm.132583	Klhl4	Kelch-like 4 (Drosophila)	1.31	0.00032
Mm.388249	Pomt2	Protein-O-mannosyltransferase 2	1.31	0.00188
Mm.138039	Lrrc3b	Leucine rich repeat containing 3B	1.31	0.0209
Mm.26632	Afap1l1	Actin filament associated protein 1-like 1	1.31	0.0233
Mm.396273	Mus musculus	Transcribed locus	1.31	0.0925
Mm.21873	Cdt1	Chromatin licensing and DNA replication factor 1	1.3	0.014
Mm.392075	Calu	Calumenin	1.3	0.0187
Mm.385055	Ppapdc1b	Phosphatidic acid phosphatase type 2 domain containing 1B	1.3	0.426
Mm.217547	Xpo1	Exportin 1, CRM1 homolog (yeast)	1.3	0.412
Mm.335237	Zwilch	Zwilch, kinetochore associated, homolog (Drosophila)	1.3	0.0849
Mm.426783	Mus musculus	Transcribed locus	1.3	0.0961
Mm.2756	Hmgn1	High mobility group nucleosomal binding domain 1	1.3	0.0503
Mm.42019	Myo1f	Myosin IF	1.3	0.0312
Mm.475449	Mus musculus	Transcribed locus	1.3	0.0306
Mm.6839	Cdk4	Cyclin-dependent kinase 4	1.3	0.0505
Mm.42126	Mknk2	MAP kinase-interacting serine/threonine kinase 2	1.3	0.295
Mm.243658	Dip2b	DIP2 disco-interacting protein 2 homolog B (Drosophila)	1.3	0.0466
Mm.244912	Papss1	3'-phosphoadenosine 5'-phosphosulfate synthase 1	1.3	0.0824
Mm.1402	Vegfc	Vascular endothelial growth factor C	1.3	0.0685
Mm.218590	9030617O03Rik	RIKEN cDNA 9030617O03 gene	1.3	0.0243
Mm.25181	Zcchc11	Zinc finger, CCHC domain containing 11	1.3	0.0893
Mm.22130	Rpn2	Ribophorin II	1.3	0.0197
Mm.28309	Rbm43	RNA binding motif protein 43	1.3	0.118
Mm.9221	Rab4a	RAB4A, member RAS oncogene family	1.3	0.0712
Mm.24592	Cnpy4	Canopy 4 homolog (zebrafish)	1.3	0.108
Mm.469937	Xbp1	X-box binding protein 1	1.3	0.021
Mm.257952	Tmem159	Transmembrane protein 159	1.3	0.058
Mm.10091	Pkig	Protein kinase inhibitor, gamma	1.3	0.151
Mm.30169	Ehd1	EH-domain containing 1	1.3	0.0927
Mm.272569	Serpinb9	Serine (or cysteine) peptidase inhibitor, clade B, member 9	1.3	0.0115
Mm.173790	Glipr1	GLI pathogenesis-related 1 (glioma)	1.3	0.045
Mm.171378	Ucp2	Uncoupling protein 2 (mitochondrial, proton carrier)	1.3	0.00585
Mm.4735	Was	Wiskott-Aldrich syndrome homolog (human)	1.3	0.153
Mm.395332	Mus musculus	Transcribed locus	1.3	0.123
Mm.17629	Card10	Caspase recruitment domain family, member 10	1.3	0.0326
Mm.46647	2310047B19Rik	RIKEN cDNA 2310047B19 gene	1.3	0.179
Mm.81144	Actn4	Actinin alpha 4	1.3	0.000152
Mm.18503	Ninj1	Ninjurin 1	1.3	0.000809
Mm.441868	Retnla	Resistin like alpha	1.3	0.349
Mm.274816	Ap1b1	Adaptor protein complex AP-1, beta 1 subunit	1.3	0.00445
Mm.282303	Zyx	Zyxin	1.3	0.000992
Mm.2197	Ambp	Alpha 1 microglobulin/bikunin	1.3	3.76e-05
Mm.4387	Bad	BCL2-associated agonist of cell death	1.3	0.0305
Mm.397260	Mus musculus	Transcribed locus	1.3	0.184
Mm.24248	Mus musculus	Transcribed locus	1.3	0.163
Mm.479530	4631416L12Rik	RIKEN cDNA 4631416L12 gene	1.3	0.345
Mm.329667	Rc3h1	RING CCCH (C3H) domains 1	1.3	0.0976
Mm.20325	Naga	N-acetyl galactosaminidase, alpha	1.3	0.00263
Mm.379221	1700040I03Rik	RIKEN cDNA 1700040I03 gene	1.3	0.102
Mm.440802	Fam49a	Family with sequence similarity 49, member A	1.3	0.00548
Mm.1528	Gpc4	Glypican 4	1.3	0.0129
Mm.132150	Hecw2	HECT, C2 and WW domain containing E3 ubiquitin protein ligase 2	1.3	0.0282
Mm.200622	Mus musculus	Transcribed locus	1.3	0.0457
Mm.14814	Tap2	Transporter 2, ATP-binding cassette, sub-family B (MDR/TAP)	1.3	0.0254
Mm.333574	Zfp329	Zinc finger protein 329	1.3	0.042
Mm.330819	Atp9a	ATPase, class II, type 9A	1.3	0.00157
Mm.23573	Unc5a	Unc-5 homolog A (C. elegans)	1.3	0.0287
Mm.271665	Fgr	Gardner-Rasheed feline sarcoma viral (Fgr) oncogene homolog	1.3	0.00861
Mm.278865	Stxbp1	Syntaxin binding protein 1	1.3	0.0758
Mm.121721	Stat6	Signal transducer and activator of transcription 6	1.3	0.0151
Mm.19904	Bax	BCL2-associated X protein	1.29	0.111
Mm.265874	Slc16a6	Solute carrier family 16 (monocarboxylic acid transporters), member 6	1.29	0.378
Mm.121878	Tpm1	Tropomyosin 1, alpha	1.29	0.00353
Mm.29815	Mus musculus	Transcribed locus, strongly similar to NP_005902.1 S-adenosylmethionine synthase isoform type-2 [Homo sapiens]	1.29	0.131
Mm.241282	Fgf1	Fibroblast growth factor 1	1.29	0.107
Mm.177761	Clcn2	Chloride channel 2	1.29	0.08
Mm.249253	Pkhd1	Polycystic kidney and hepatic disease 1	1.29	0.426
Mm.222584	Pygb	Brain glycogen phosphorylase	1.29	0.159
Mm.272568	Anapc4	Anaphase promoting complex subunit 4	1.29	0.339
Mm.29938	Irgm1	Immunity-related GTPase family M member 1	1.29	0.0488
Mm.34191	Nudt18	Nudix (nucleoside diphosphate linked moiety X)-type motif 18	1.29	0.109
Mm.28189	Cdc42se1	CDC42 small effector 1	1.29	0.0755
Mm.133301	Lrrc3	Leucine rich repeat containing 3	1.29	0.038
Mm.431426	Bach2	BTB and CNC homology 2	1.29	0.378
Mm.41022	Rbm19	RNA binding motif protein 19	1.29	0.269
Mm.16660	P4hb	Prolyl 4-hydroxylase, beta polypeptide	1.29	0.00293
Mm.219527	C1s	Complement component 1, s subcomponent	1.29	0.237
Mm.479571			1.29	0.103
Mm.248445	Trim25	Tripartite motif-containing 25	1.29	0.0244
Mm.333349	Wnk1	WNK lysine deficient protein kinase 1	1.29	0.00855
Mm.170515	Nfkbia	Nuclear factor of kappa light polypeptide gene enhancer in B-cells inhibitor, alpha	1.29	0.363
Mm.218624	Sh3yl1	Sh3 domain YSC-like 1	1.29	0.198
Mm.26553	Igf2r	Insulin-like growth factor 2 receptor	1.29	0.00122
Mm.169755	Msrb3	Methionine sulfoxide reductase B3	1.29	0.00113
Mm.18353	Dpagt1	Dolichyl-phosphate (UDP-N-acetylglucosamine) acetylglucosaminephosphotransferase 1 (GlcNAc-1-P transferase)	1.29	0.0258
Mm.148425	Slc44a2	Solute carrier family 44, member 2	1.29	0.00583
Mm.29071	Nek9	NIMA (never in mitosis gene a)-related expressed kinase 9	1.29	0.0251
Mm.140601	Cdc42ep3	CDC42 effector protein (Rho GTPase binding) 3	1.29	0.0703
Mm.34368	Tnfaip8l2	Tumor necrosis factor, alpha-induced protein 8-like 2	1.29	0.0641
AFFX-DapX-3			1.29	0.361
Mm.83526	Erap1	Endoplasmic reticulum aminopeptidase 1	1.29	0.128
Mm.95452	Naglu	Alpha-N-acetylglucosaminidase (Sanfilippo disease IIIB)	1.29	0.0219
Mm.25620	Dntt	Deoxynucleotidyltransferase, terminal	1.29	0.153
Mm.440325	Raph1	Ras association (RalGDS/AF-6) and pleckstrin homology domains 1	1.29	0.0458
Mm.155618	Slc15a1	Solute carrier family 15 (oligopeptide transporter), member 1	1.29	0.13
Mm.7319	Fxn	Frataxin	1.29	0.341
Mm.19941	Acpp	Acid phosphatase, prostate	1.29	0.0551
Mm.6844	Sdhaf1	Succinate dehydrogenase complex assembly factor 1	1.29	0.0308
Mm.158124	4921515J06Rik	RIKEN cDNA 4921515J06 gene	1.29	0.0873
Mm.344708	Cetn4	Centrin 4	1.29	0.115
Mm.96833	Arl13b	ADP-ribosylation factor-like 13B	1.29	0.00679
Mm.473726	Camta2	Calmodulin binding transcription activator 2	1.29	0.0131
Mm.233471	Oas1b	2'-5' oligoadenylate synthetase 1B	1.29	0.197
Mm.247073	Kit	Kit oncogene	1.29	0.0987
Mm.218141	Mus musculus	Transcribed locus	1.29	0.126
Mm.263847	Fxyd3	FXYD domain-containing ion transport regulator 3	1.29	0.0237
Mm.426829	Mus musculus	Transcribed locus	1.29	0.13
Mm.37371	Plod1	Procollagen-lysine, 2-oxoglutarate 5-dioxygenase 1	1.29	0.0116
Mm.441097	Zfp948	Zinc finger protein 948	1.28	0.297
Mm.30099	Clptm1l	CLPTM1-like	1.28	0.072
Mm.476890	Fam98a	family with sequence similarity 98, member A	1.28	0.244
Mm.171314	Hfe2	Hemochromatosis type 2 (juvenile) (human homolog)	1.28	0.18
Mm.2661	Tk1	Thymidine kinase 1	1.28	0.395
Mm.26361	Dclk3	Doublecortin-like kinase 3	1.28	0.306
Mm.35062	Agtr1a	Angiotensin II receptor, type 1a	1.28	0.0521
Mm.479600	Acsm1	acyl-CoA synthetase medium-chain family member 1	1.28	0.137
Mm.23780	1810055G02Rik	RIKEN cDNA 1810055G02 gene	1.28	0.274
Mm.15383	Tnfrsf11b	Tumor necrosis factor receptor superfamily, member 11b (osteoprotegerin)	1.28	0.199
Mm.347770	Trim47	Tripartite motif-containing 47	1.28	0.0451
Mm.180458	Rpl13a	Ribosomal protein L13A	1.28	0.00215
Mm.274506	Slc6a12	Solute carrier family 6 (neurotransmitter transporter, betaine/GABA), member 12	1.28	0.00711
Mm.417859	Mus musculus	Transcribed locus	1.28	0.0886
Mm.311912	Crim1	Cysteine rich transmembrane BMP regulator 1 (chordin like)	1.28	0.226
Mm.280536	Manba	Mannosidase, beta A, lysosomal	1.28	0.0939
Mm.237825	Bmpr1a	Bone morphogenetic protein receptor, type 1A	1.28	0.048
Mm.28240	Snx6	Sorting nexin 6	1.28	0.151
Mm.341520	Adap2	ArfGAP with dual PH domains 2	1.28	0.0305
Mm.339676	Sertad2	SERTA domain containing 2	1.28	0.0287
Mm.428571	2011-09-01	Septin 11	1.28	0.0258
Mm.205463	Slc5a6	Solute carrier family 5 (sodium-dependent vitamin transporter), member 6	1.28	0.16
Mm.215745	Rlf	Rearranged L-myc fusion sequence	1.28	0.243
Mm.478875	Ppm1h	Protein phosphatase 1H (PP2C domain containing)	1.28	0.0276
Mm.226899	Fam13b	Family with sequence similarity 13, member B	1.28	0.239
Mm.643	Rps15	Ribosomal protein S15	1.28	0.0763
Mm.28354	2010305A19Rik	RIKEN cDNA 2010305A19 gene	1.28	0.00727
Mm.150	Fcgr1	Fc receptor, IgG, high affinity I	1.28	0.0191
Mm.391161	Trpt1	TRNA phosphotransferase 1	1.28	0.0731
Mm.35771	Crlf2	Cytokine receptor-like factor 2	1.28	0.107
Mm.397932	Med22	Mediator complex subunit 22	1.28	0.0236
Mm.8687	Cap1	CAP, adenylate cyclase-associated protein 1 (yeast)	1.28	0.0235
Mm.7013	Rfk	Riboflavin kinase	1.28	0.0198
Mm.71015	Pdia5	Protein disulfide isomerase associated 5	1.28	0.0991
Mm.420740	Mus musculus	Transcribed locus, strongly similar to XP_994674.1 PREDICTED: hypothetical protein LOC72268 [Mus musculus]	1.28	0.151
Mm.458090	Mus musculus	Transcribed locus	1.28	0.0586
Mm.254704	Pnpo	Pyridoxine 5'-phosphate oxidase	1.28	0.0152
Mm.292082	Aim1	Absent in melanoma 1	1.28	0.138
Mm.140158	Cyp51	Cytochrome P450, family 51	1.28	0.227
Mm.30805	Nckap1l	NCK associated protein 1 like	1.28	0.00325
Mm.274399	2008-09-01	Septin 8	1.28	0.00787
Mm.440276			1.28	0.169
Mm.36697	Ccdc23	Coiled-coil domain containing 23	1.28	0.00433
Mm.41779	Rabl5	RAB, member of RAS oncogene family-like 5	1.28	0.0446
Mm.23551	Ube2e2	Ubiquitin-conjugating enzyme E2E 2 (UBC4/5 homolog, yeast)	1.28	0.135
Mm.155514	Klra17	Killer cell lectin-like receptor, subfamily A, member 17	1.28	0.0922
Mm.396599	Mus musculus	Transcribed locus	1.28	0.0629
Mm.183647	9130023H24Rik	RIKEN cDNA 9130023H24 gene	1.28	0.27
Mm.124892	Adam23	A disintegrin and metallopeptidase domain 23	1.28	0.0976
Mm.20945	Gipc1	GIPC PDZ domain containing family, member 1	1.28	0.0487
Mm.425232	Mus musculus	Transcribed locus, weakly similar to NP_955425.1 polypeptide N-acetylgalactosaminyltransferase 11 [Rattus norvegicus]	1.28	0.0706
Mm.12834	Lfng	LFNG O-fucosylpeptide 3-beta-N-acetylglucosaminyltransferase	1.28	0.0341
Mm.397714	Mus musculus	Transcribed locus	1.28	0.0541
Mm.2339	Ptgis	Prostaglandin I2 (prostacyclin) synthase	1.28	0.0548
Mm.101743	Ildr2	Immunoglobulin-like domain containing receptor 2	1.28	0.00984
Mm.123247	Prex2	Phosphatidylinositol-3,4,5-trisphosphate-dependent Rac exchange factor 2	1.28	0.0215
Mm.280805	Hip1	Huntingtin interacting protein 1	1.28	0.00938
Mm.28792	Ube3b	Ubiquitin protein ligase E3B	1.28	0.00368
Mm.19172	Tbc1d13	TBC1 domain family, member 13	1.28	0.0137
Mm.41758	Jam2	Junction adhesion molecule 2	1.28	0.00358
Mm.18509	Ptger4	Prostaglandin E receptor 4 (subtype EP4)	1.28	0.00851
Mm.335106	Cd3g	CD3 antigen, gamma polypeptide	1.28	0.0706
Mm.472771	Zmynd15	Zinc finger, MYND-type containing 15	1.28	0.146
Mm.331185	S100a16	S100 calcium binding protein A16	1.28	0.025
Mm.266679	Mus musculus	Transcribed locus	1.28	0.0329
Mm.179011	Vav2	Vav 2 oncogene	1.28	0.000446
Mm.30060	Avpi1	Arginine vasopressin-induced 1	1.27	0.359
Mm.5048	Mcm5	Minichromosome maintenance deficient 5, cell division cycle 46 (S. cerevisiae)	1.27	0.0403
Mm.441926	Fhit	Fragile histidine triad gene	1.27	0.424
Mm.44355	Fam81a	Family with sequence similarity 81, member A	1.27	0.131
Mm.440201	BC021614	CDNA sequence BC021614	1.27	0.0466
Mm.222685	Cerk	Ceramide kinase	1.27	0.0293
Mm.33326	F11	Coagulation factor XI	1.27	0.016
Mm.433838	Mus musculus	Transcribed locus	1.27	0.149
Mm.258545	Fam114a1	Family with sequence similarity 114, member A1	1.27	0.341
Mm.212855	Mylip	Myosin regulatory light chain interacting protein	1.27	0.0611
Mm.396622	Zbed4	Zinc finger, BED domain containing 4	1.27	0.294
AFFX-PheX-5			1.27	0.297
Mm.270647	Slc39a14	Solute carrier family 39 (zinc transporter), member 14	1.27	0.111
Mm.178322	Cadm4	Cell adhesion molecule 4	1.27	0.404
Mm.271819	Smap2	Stromal membrane-associated GTPase-activating protein 2	1.27	0.075
Mm.440603	Zbed6	Zinc finger, BED domain containing 6	1.27	0.164
Mm.441322	Mus musculus	Transcribed locus	1.27	0.279
Mm.270530	Ube2d1	Ubiquitin-conjugating enzyme E2D 1, UBC4/5 homolog (yeast)	1.27	0.227
Mm.458631	Mus musculus	Transcribed locus	1.27	0.502
Mm.389663	Abcg3	ATP-binding cassette, sub-family G (WHITE), member 3	1.27	0.15
Mm.300404	Zfp593	Zinc finger protein 593	1.27	0.000588
Mm.26995	Thop1	Thimet oligopeptidase 1	1.27	0.278
Mm.27503	1810009A15Rik	RIKEN cDNA 1810009A15 gene	1.27	0.208
Mm.285993	Calm1	Calmodulin 1	1.27	0.0574
Mm.380679	Dock2	Dedicator of cyto-kinesis 2	1.27	0.0467
Mm.24877	Kcnk6	Potassium inwardly-rectifying channel, subfamily K, member 6	1.27	0.15
Mm.2121	Ifi27l1	Interferon, alpha-inducible protein 27 like 1	1.27	0.0401
Mm.293117	Gtf2a2	General transcription factor II A, 2	1.27	0.0253
Mm.237935	Etl4	Enhancer trap locus 4	1.27	0.26
Mm.259795	Rhog	Ras homolog gene family, member G	1.27	0.0872
Mm.119747	A830007P12Rik	RIKEN cDNA A830007P12 gene	1.27	0.0205
Mm.302715			1.27	0.352
Mm.317049	5730508B09Rik	RIKEN cDNA 5730508B09 gene	1.27	0.0457
Mm.28919	Dstn	Destrin	1.27	0.0295
Mm.325564	Mus musculus	Transcribed locus, strongly similar to XP_002726821.1 PREDICTED: SET domain containing 3 [Rattus norvegicus]	1.27	0.0173
Mm.207621	Zfc3h1	Zinc finger, C3H1-type containing	1.27	0.27
Mm.267131	Ermp1	Endoplasmic reticulum metallopeptidase 1	1.27	0.0209
Mm.268389	Mex3d	Mex3 homolog D (C. elegans)	1.27	0.0617
Mm.478036			1.27	0.024
Mm.10628	Setd4	SET domain containing 4	1.27	0.262
Mm.4871	Timp3	Tissue inhibitor of metalloproteinase 3	1.27	0.0385
Mm.24446	1110018G07Rik	RIKEN cDNA 1110018G07 gene	1.27	0.0273
Mm.248391	3110040N11Rik	RIKEN cDNA 3110040N11 gene	1.27	0.0563
Mm.30571	Dennd4b	DENN/MADD domain containing 4B	1.27	0.0669
Mm.3295	Bok	BCL2-related ovarian killer protein	1.27	0.0235
Mm.32884	Tuba8	Tubulin, alpha 8	1.27	0.0659
Mm.160131	2900026A02Rik	RIKEN cDNA 2900026A02 gene	1.27	0.0703
Mm.286394	Pcbp4	Poly(rC) binding protein 4	1.27	0.267
Mm.67516	Mus musculus	Transcribed locus	1.27	0.0551
Mm.2433	Man2a1	Mannosidase 2, alpha 1	1.27	0.00762
Mm.24332	3110001D03Rik	RIKEN cDNA 3110001D03 gene	1.27	0.0038
Mm.392114	Mus musculus	Transcribed locus	1.27	0.0142
Mm.24163	Pycard	PYD and CARD domain containing	1.27	0.00813
Mm.22768	Cldn5	Claudin 5	1.27	0.12
Mm.341677	Prkch	Protein kinase C, eta	1.27	0.00115
Mm.308467	Acvr1b	Activin A receptor, type 1B	1.27	0.00658
Mm.374912	Tmed8	Transmembrane emp24 domain containing 8	1.27	0.0119
Mm.296202	Inpp5b	Inositol polyphosphate-5-phosphatase B	1.27	0.0816
Mm.297964	Scarb2	Scavenger receptor class B, member 2	1.27	0.00147
Mm.244931	Zhx1	Zinc fingers and homeoboxes 1	1.27	0.103
Mm.332950	Gcc1	Golgi coiled coil 1	1.27	0.0137
Mm.279805	Pla1a	Phospholipase A1 member A	1.27	0.0823
Mm.278689	Slfn2	Schlafen 2	1.27	0.00898
Mm.252599	Gimap1	GTPase, IMAP family member 1	1.27	0.149
Mm.240457	Kdm4d	Lysine (K)-specific demethylase 4D	1.27	0.264
Mm.391515	Klrd1	Killer cell lectin-like receptor, subfamily D, member 1	1.27	0.0843
Mm.200608	Clu	Clusterin	1.27	0.00398
Mm.210497	Emr4	EGF-like module containing, mucin-like, hormone receptor-like sequence 4	1.27	0.247
Mm.184441	Igll1	Immunoglobulin lambda-like polypeptide 1	1.27	0.15
Mm.790	Tmem165	Transmembrane protein 165	1.26	0.22
Mm.14155	Prune	Prune homolog (Drosophila)	1.26	0.281
Mm.26392	Thumpd1	THUMP domain containing 1	1.26	0.226
Mm.479526	Cltc	Clathrin, heavy polypeptide (Hc)	1.26	0.293
Mm.291874	Rexo4	REX4, RNA exonuclease 4 homolog (S. cerevisiae)	1.26	0.0731
Mm.436668	Ropn1l	Ropporin 1-like	1.26	0.16
Mm.205266	Acaa1a	Acetyl-Coenzyme A acyltransferase 1A	1.26	0.167
Mm.272341	Hsbp1l1	Heat shock factor binding protein 1-like 1	1.26	0.147
Mm.288206	Adcy7	Adenylate cyclase 7	1.26	0.00775
Mm.177520	Nbas	Neuroblastoma amplified sequence	1.26	0.321
Mm.329478	Ablim3	Actin binding LIM protein family, member 3	1.26	0.277
Mm.157534	Prpf38a	PRP38 pre-mRNA processing factor 38 (yeast) domain containing A	1.26	0.227
Mm.17631	4930444A02Rik	RIKEN cDNA 4930444A02 gene	1.26	0.223
Mm.222825	Pdia6	Protein disulfide isomerase associated 6	1.26	0.057
Mm.390367	Acbd4	Acyl-Coenzyme A binding domain containing 4	1.26	0.0077
Mm.151436	Dem1	Defects in morphology 1 homolog (S. cerevisiae)	1.26	0.211
Mm.232525	Antxr1	Anthrax toxin receptor 1	1.26	0.0658
Mm.379302	Rpl31	Ribosomal protein L31	1.26	0.0291
Mm.5121	Pam	Peptidylglycine alpha-amidating monooxygenase	1.26	0.291
Mm.217318	Mtap4	Microtubule-associated protein 4	1.26	0.043
Mm.254563	Kcnj10	Potassium inwardly-rectifying channel, subfamily J, member 10	1.26	0.144
Mm.422738	Wtip	WT1-interacting protein	1.26	0.116
Mm.38762	Elmod2	ELMO domain containing 2	1.26	0.284
Mm.217362	Plcl2	Phospholipase C-like 2	1.26	0.0126
Mm.209385	Lpp	LIM domain containing preferred translocation partner in lipoma	1.26	0.0356
Mm.249934	Stat3	Signal transducer and activator of transcription 3	1.26	0.284
Mm.1109	Wbp1	WW domain binding protein 1	1.26	0.021
Mm.193099	Fn1	Fibronectin 1	1.26	0.269
Mm.333335	Ift122	Intraflagellar transport 122 homolog (Chlamydomonas)	1.26	0.0798
Mm.290880	Lair1	Leukocyte-associated Ig-like receptor 1	1.26	0.0788
Mm.304976	Fam126a	Family with sequence similarity 126, member A	1.26	0.0822
Mm.341021	Slc39a11	Solute carrier family 39 (metal ion transporter), member 11	1.26	0.0282
Mm.439781	Mus musculus	Transcribed locus	1.26	0.0739
Mm.25849	Fis1	Fission 1 (mitochondrial outer membrane) homolog (yeast)	1.26	0.000322
Mm.229532	Ednrb	Endothelin receptor type B	1.26	0.0145
Mm.398497	Mus musculus	Transcribed locus	1.26	0.386
Mm.425280	Rilpl2	Rab interacting lysosomal protein-like 2	1.26	0.0482
Mm.238841	Evl	Ena-vasodilator stimulated phosphoprotein	1.26	0.0332
Mm.439782	Capns1	Calpain, small subunit 1	1.26	0.0123
Mm.479541	Rod1	ROD1 regulator of differentiation 1 (S. pombe)	1.26	0.101
Mm.29210	Vat1	Vesicle amine transport protein 1 homolog (T californica)	1.26	0.00773
Mm.290950	Vwa5a	Von Willebrand factor A domain containing 5A	1.26	0.0223
Mm.441017	2810416G20Rik	RIKEN cDNA 2810416G20 gene	1.26	0.0936
Mm.479550			1.26	0.123
Mm.123455	B430306N03Rik	RIKEN cDNA B430306N03 gene	1.26	0.0823
Mm.396075	Cav2	Caveolin 2	1.26	0.0149
Mm.20488	Trafd1	TRAF type zinc finger domain containing 1	1.26	0.0198
Mm.4578	Foxa1	Forkhead box A1	1.26	0.401
Mm.38474	Hmg20b	High mobility group 20 B	1.26	0.166
Mm.196577	D17Wsu92e	DNA segment, Chr 17, Wayne State University 92, expressed	1.26	0.0706
Mm.2820	Galk1	Galactokinase 1	1.26	0.0414
Mm.726	Bsg	Basigin	1.26	0.184
Mm.291120	Fras1	Fraser syndrome 1 homolog (human)	1.26	0.0265
Mm.215481	Mtss1	Metastasis suppressor 1	1.26	0.16
Mm.453154	Mus musculus	Transcribed locus	1.26	0.201
Mm.239554	Myo1g	Myosin IG	1.26	0.0617
Mm.383297	Mus musculus	Transcribed locus	1.26	0.00715
Mm.210447	Ehbp1l1	EH domain binding protein 1-like 1	1.26	0.027
Mm.400579	Mus musculus	Transcribed locus	1.26	0.219
Mm.207683	Gns	Glucosamine (N-acetyl)-6-sulfatase	1.26	0.0389
Mm.42163	Casp12	Caspase 12	1.26	0.00916
Mm.3238	Ampd3	Adenosine monophosphate deaminase 3	1.26	0.0713
Mm.28833	Cic	Capicua homolog (Drosophila)	1.26	0.0633
Mm.34744	Pex26	Peroxisomal biogenesis factor 26	1.26	0.19
Mm.323322	Galntl4	UDP-N-acetyl-alpha-D-galactosamine:polypeptide N-acetylgalactosaminyltransferase-like 4	1.26	0.0972
Mm.217222	Pi4kb	Phosphatidylinositol 4-kinase, catalytic, beta polypeptide	1.26	0.0249
Mm.209583	Mus musculus	Transcribed locus	1.26	0.0871
Mm.25814	2310046O06Rik	RIKEN cDNA 2310046O06 gene	1.26	0.00723
Mm.45380	Treh	Trehalase (brush-border membrane glycoprotein)	1.26	0.148
Mm.143718	Mefv	Mediterranean fever	1.26	0.0634
Mm.252213	Baz2a	Bromodomain adjacent to zinc finger domain, 2A	1.26	0.0147
Mm.40228	Exoc3l	Exocyst complex component 3-like	1.26	0.058
Mm.404772	Mus musculus	Transcribed locus	1.26	0.23
Mm.23566	Wasf2	WAS protein family, member 2	1.26	0.0518
Mm.404307	Mus musculus	Transcribed locus	1.26	0.397
Mm.425467	Slco3a1	Solute carrier organic anion transporter family, member 3a1	1.26	0.0107
Mm.32237	Ccdc67	Coiled-coil domain containing 67	1.26	0.304
Mm.31382	Wdr60	WD repeat domain 60	1.26	0.0399
Mm.273379	Snx5	Sorting nexin 5	1.25	0.138
Mm.433409	Agfg1	ArfGAP with FG repeats 1	1.25	0.259
Mm.265744	Rcan1	Regulator of calcineurin 1	1.25	0.401
Mm.270775	Smg7	Smg-7 homolog, nonsense mediated mRNA decay factor (C. elegans)	1.25	0.0655
Mm.31395	Cpe	Carboxypeptidase E	1.25	0.721
Mm.390149	Bco2	Beta-carotene oxygenase 2	1.25	0.0878
Mm.235338	H2-Aa	Histocompatibility 2, class II antigen A, alpha	1.25	0.308
Mm.458212	Mus musculus	Transcribed locus	1.25	0.113
Mm.347407	Cebpd	CCAAT/enhancer binding protein (C/EBP), delta	1.25	0.637
Mm.436775	Mus musculus	Transcribed locus	1.25	0.478
Mm.479156			1.25	0.0581
Mm.28101	D030056L22Rik	RIKEN cDNA D030056L22 gene	1.25	0.282
Mm.337038	Arpc2	Actin related protein 2/3 complex, subunit 2	1.25	0.0175
Mm.246693	Lsm3	LSM3 homolog, U6 small nuclear RNA associated (S. cerevisiae)	1.25	0.074
Mm.247486	Gem	GTP binding protein (gene overexpressed in skeletal muscle)	1.25	0.225
Mm.425279	Tmed2	Transmembrane emp24 domain trafficking protein 2	1.25	0.0505
Mm.833	Ap1s1	Adaptor protein complex AP-1, sigma 1	1.25	0.0147
Mm.1149	Irf2	Interferon regulatory factor 2	1.25	0.155
Mm.255649	Eif4enif1	Eukaryotic translation initiation factor 4E nuclear import factor 1	1.25	0.0517
Mm.273350	Slc35a4	Solute carrier family 35, member A4	1.25	0.0191
Mm.281741	Ccdc6	Coiled-coil domain containing 6	1.25	0.0849
Mm.19669	Pfkfb3	6-phosphofructo-2-kinase/fructose-2,6-biphosphatase 3	1.25	0.165
Mm.18962	Ctnna1	Catenin (cadherin associated protein), alpha 1	1.25	0.0184
Mm.358692	Bola2	BolA-like 2 (E. coli)	1.25	0.000606
Mm.283194	Klhdc8b	Kelch domain containing 8B	1.25	0.187
Mm.390865	Cd47	CD47 antigen (Rh-related antigen, integrin-associated signal transducer)	1.25	0.0255
Mm.143763	Parva	Parvin, alpha	1.25	0.0563
AFFX-r2-Bs-thr-M_s			1.25	0.293
Mm.217759	Atox1	ATX1 (antioxidant protein 1) homolog 1 (yeast)	1.25	0.00238
Mm.324125	Mus musculus	Transcribed locus	1.25	0.0416
Mm.33874	Tlr3	Toll-like receptor 3	1.25	0.0384
Mm.472719	Lrp10	Low-density lipoprotein receptor-related protein 10	1.25	0.0272
Mm.21187	Necap2	NECAP endocytosis associated 2	1.25	0.00284
Mm.289697	4933427D14Rik	RIKEN cDNA 4933427D14 gene	1.25	0.0928
Mm.130769	Fign	Fidgetin	1.25	0.356
Mm.60400	Klhdc7a	Kelch domain containing 7A	1.25	0.0816
Mm.28357	Map1lc3b	Microtubule-associated protein 1 light chain 3 beta	1.25	0.0417
Mm.48712	Mmd2	Monocyte to macrophage differentiation-associated 2	1.25	0.0955
Mm.294641	Erlec1	Endoplasmic reticulum lectin 1	1.25	0.0325
Mm.21995	Fads6	Fatty acid desaturase domain family, member 6	1.25	0.0844
Mm.475604	Mus musculus	Transcribed locus, strongly similar to XP_002729299.1 PREDICTED: sorting nexin family member 21 [Rattus norvegicus]	1.25	0.0378
Mm.170023	Tmem150a	Transmembrane protein 150A	1.25	0.0637
Mm.60720	Btbd2	BTB (POZ) domain containing 2	1.25	0.00929
Mm.246552	Ptpn3	Protein tyrosine phosphatase, non-receptor type 3	1.25	0.114
Mm.401132	Mus musculus	Transcribed locus, strongly similar to NP_001123928.1 semaphorin-6B precursor [Mus musculus]	1.25	0.0456
Mm.87676	Ano10	Anoctamin 10	1.25	0.076
Mm.132237	Mapre2	Microtubule-associated protein, RP/EB family, member 2	1.25	0.00111
Mm.15711	Cnp	2',3'-cyclic nucleotide 3' phosphodiesterase	1.25	0.003
Mm.4783	Klra2	Killer cell lectin-like receptor, subfamily A, member 2	1.25	0.0545
Mm.136736	S1pr3	Sphingosine-1-phosphate receptor 3	1.25	0.0264
Mm.247935	Golt1a	Golgi transport 1 homolog A (S. cerevisiae)	1.25	0.0221
Mm.418818	Mus musculus	Transcribed locus	1.25	0.523
Mm.30824	Ch25h	Cholesterol 25-hydroxylase	1.25	0.241
Mm.182145	Rbck1	RanBP-type and C3HC4-type zinc finger containing 1	1.25	0.0534
Mm.426361	Zbtb4	Zinc finger and BTB domain containing 4	1.25	0.00394
Mm.471078	Mus musculus	Transcribed locus	1.25	0.146
Mm.149029	St6gal1	Beta galactoside alpha 2,6 sialyltransferase 1	1.25	0.395
Mm.288072	Zcchc10	Zinc finger, CCHC domain containing 10	1.25	0.356
Mm.384038	Mus musculus	CDNA clone IMAGE:1067550	1.25	0.0701
Mm.77396	Ttc7	Tetratricopeptide repeat domain 7	1.25	0.0147
Mm.262102	Sbno2	Strawberry notch homolog 2 (Drosophila)	1.25	0.0379
Mm.420648	Mus musculus	Transcribed locus	1.25	0.338
Mm.371777	Pmp2	Peripheral myelin protein 2	1.25	0.0957
Mm.27159	Asb2	Ankyrin repeat and SOCS box-containing 2	1.25	0.0371
Mm.26542	Ccdc21	Coiled-coil domain containing 21	1.25	0.131
Mm.303351	Mus musculus	Transcribed locus	1.25	0.262
Mm.254833	Mus musculus	Transcribed locus	1.25	0.0306
Mm.377114	Sry	Sex determining region of Chr Y	1.25	0.0164
Mm.276018	Trib3	Tribbles homolog 3 (Drosophila)	1.24	0.71
Mm.27210	G6pdx	Glucose-6-phosphate dehydrogenase X-linked	1.24	0.504
Mm.2415	Pprc1	Peroxisome proliferative activated receptor, gamma, coactivator-related 1	1.24	0.379
Mm.1639	Mcl1	Myeloid cell leukemia sequence 1	1.24	0.0109
Mm.116971	Gimap9	GTPase, IMAP family member 9	1.24	0.31
Mm.269991	Cep170	Centrosomal protein 170	1.24	0.235
Mm.2718	Eef1b2	Eukaryotic translation elongation factor 1 beta 2	1.24	0.0451
Mm.259334	Agphd1	Aminoglycoside phosphotransferase domain containing 1	1.24	0.23
Mm.23720	Slc25a23	Solute carrier family 25 (mitochondrial carrier; phosphate carrier), member 23	1.24	0.394
Mm.33401	Mgam	Maltase-glucoamylase	1.24	0.121
Mm.474856	Mus musculus	Transcribed locus	1.24	0.146
Mm.231395	Ctsd	Cathepsin D	1.24	0.0251
Mm.1186	Car2	Carbonic anhydrase 2	1.24	0.0744
Mm.3979	Ubl4	Ubiquitin-like 4	1.24	0.0634
Mm.341352	2010109K11Rik	RIKEN cDNA 2010109K11 gene	1.24	0.172
Mm.255971	Enpp4	Ectonucleotide pyrophosphatase/phosphodiesterase 4	1.24	0.193
Mm.235960	Ank3	Ankyrin 3, epithelial	1.24	0.18
Mm.244005	Fnip2	Folliculin interacting protein 2	1.24	0.617
Mm.182043	Itih2	Inter-alpha trypsin inhibitor, heavy chain 2	1.24	0.0203
Mm.41166	Pdcd11	Programmed cell death 11	1.24	0.237
Mm.223980	Farp1	FERM, RhoGEF (Arhgef) and pleckstrin domain protein 1 (chondrocyte-derived)	1.24	0.0446
Mm.478357	Bend3	BEN domain containing 3	1.24	0.207
Mm.102168	Ccdc122	Coiled-coil domain containing 122	1.24	0.145
Mm.281916	Ric8	Resistance to inhibitors of cholinesterase 8 homolog (C. elegans)	1.24	0.0705
Mm.473739	Cradd	CASP2 and RIPK1 domain containing adaptor with death domain	1.24	0.124
Mm.475046	Mus musculus	Transcribed locus	1.24	0.306
Mm.234944	Mus musculus	Transcribed locus	1.24	0.00477
Mm.5001	Dnmt3a	DNA methyltransferase 3A	1.24	0.0221
Mm.440173	Tomm40	Translocase of outer mitochondrial membrane 40 homolog (yeast)	1.24	0.29
Mm.4881	Pcsk1n	Proprotein convertase subtilisin/kexin type 1 inhibitor	1.24	0.0988
Mm.148693	Dazap1	DAZ associated protein 1	1.24	0.0176
Mm.26462	Sgk2	Serum/glucocorticoid regulated kinase 2	1.24	0.429
Mm.25285	Hint2	Histidine triad nucleotide binding protein 2	1.24	0.00495
Mm.142455	Slc7a7	Solute carrier family 7 (cationic amino acid transporter, y+ system), member 7	1.24	0.0344
Mm.273188	F3	Coagulation factor III	1.24	0.372
Mm.87629	Dcp2	DCP2 decapping enzyme homolog (S. cerevisiae)	1.24	0.0209
Mm.30241	Ifi30	Interferon gamma inducible protein 30	1.24	0.0187
Mm.9043	Hnrnpl	Heterogeneous nuclear ribonucleoprotein L	1.24	0.0522
Mm.206919	Far1	Fatty acyl CoA reductase 1	1.24	0.0136
Mm.121705	Pion	Pigeon homolog (Drosophila)	1.24	0.0607
Mm.220912	Rps6kc1	Ribosomal protein S6 kinase polypeptide 1	1.24	0.123
Mm.477730	Ywhab	tyrosine 3-monooxygenase/tryptophan 5-monooxygenase activation protein, beta polypeptide	1.24	0.00797
Mm.205045	Ddx41	DEAD (Asp-Glu-Ala-Asp) box polypeptide 41	1.24	0.0204
Mm.474462	Atl1	Atlastin GTPase 1	1.24	0.171
Mm.257989	Snrk	SNF related kinase	1.24	0.251
Mm.4619	Msh2	MutS homolog 2 (E. coli)	1.24	0.112
Mm.19892	Whsc1	Wolf-Hirschhorn syndrome candidate 1 (human)	1.24	0.0194
Mm.283968	Pdlim2	PDZ and LIM domain 2	1.24	0.11
Mm.341204	Itsn2	Intersectin 2	1.24	0.00525
Mm.188157	Tesk1	Testis specific protein kinase 1	1.24	0.0853
Mm.400046	Mus musculus	Transcribed locus	1.24	0.421
Mm.291832	Narf	Nuclear prelamin A recognition factor	1.24	0.0704
Mm.220895	Mustn1	Musculoskeletal, embryonic nuclear protein 1	1.24	0.181
Mm.28700	Acox2	Acyl-Coenzyme A oxidase 2, branched chain	1.24	0.196
Mm.437257	Mus musculus	Transcribed locus	1.24	0.215
Mm.2026	Birc3	Baculoviral IAP repeat-containing 3	1.24	0.0876
Mm.24624	Rxra	Retinoid X receptor alpha	1.24	0.0159
Mm.69553	Sectm1a	Secreted and transmembrane 1A	1.24	0.14
Mm.4065	Fam102a	Family with sequence similarity 102, member A	1.24	0.0986
Mm.415480	Ankrd50	Ankyrin repeat domain 50	1.24	0.112
Mm.33721	Snx18	Sorting nexin 18	1.24	0.0271
Mm.453297	Mus musculus	Transcribed locus	1.24	0.189
Mm.279103	Sox17	SRY-box containing gene 17	1.24	0.0637
Mm.335639	Mest	Mesoderm specific transcript	1.24	0.03
Mm.250438	Prss23	Protease, serine, 23	1.24	0.0477
Mm.25296	2310079N02Rik	RIKEN cDNA 2310079N02 gene	1.24	0.0143
Mm.451680	Mus musculus	Transcribed locus	1.24	0.29
Mm.36817	Me2	Malic enzyme 2, NAD(+)-dependent, mitochondrial	1.24	0.0202
Mm.28022	Hist3h2ba	Histone cluster 3, H2ba	1.24	0.252
Mm.31239	Dnlz	DNL-type zinc finger	1.24	0.0032
Mm.21855	Pglyrp1	Peptidoglycan recognition protein 1	1.24	0.0975
Mm.320355	Fam20c	Family with sequence similarity 20, member C	1.24	0.0302
Mm.27184	Tmem38b	Transmembrane protein 38B	1.24	0.103
Mm.440344	Mus musculus	CDNA clone IMAGE:6403517	1.24	0.0637
Mm.258094	Mus musculus	Transcribed locus	1.24	0.13
Mm.321227	Trim21	Tripartite motif-containing 21	1.24	0.0236
Mm.234912	Plec	Plectin	1.24	0.00984
Mm.359982	2310014H01Rik	RIKEN cDNA 2310014H01 gene	1.24	0.0267
Mm.426593	Mus musculus	Transcribed locus	1.24	0.00955
Mm.24001	Mef2c	Myocyte enhancer factor 2C	1.24	0.00325
Mm.49074	Parp9	Poly (ADP-ribose) polymerase family, member 9	1.24	0.132
Mm.83277	Mlxip	MLX interacting protein	1.24	0.169
Mm.414032	Mus musculus	Transcribed locus	1.24	0.0843
Mm.282242	Scarb1	Scavenger receptor class B, member 1	1.24	0.171
Mm.201859	Fance	Fanconi anemia, complementation group E	1.24	0.0104
Mm.454275	Mus musculus	Transcribed locus	1.24	0.0299
Mm.26636	Zfp870	Zinc finger protein 870	1.24	0.221
Mm.258476	Tbl1x	Transducin (beta)-like 1 X-linked	1.24	0.138
Mm.399255	Mus musculus	Transcribed locus	1.24	0.00836
Mm.473176			1.24	0.146
Mm.27397	Cdc42bpb	CDC42 binding protein kinase beta	1.24	0.021
Mm.458474	Osbpl10	Oxysterol binding protein-like 10	1.24	0.129
Mm.4925	Lyl1	Lymphoblastomic leukemia 1	1.24	0.161
Mm.35806	Crct1	Cysteine-rich C-terminal 1	1.24	0.0343
Mm.512	Wbp5	WW domain binding protein 5	1.23	0.14
Mm.37803	Mus musculus	Transcribed locus	1.23	0.27
Mm.30649	Prelid2	PRELI domain containing 2	1.23	0.371
Mm.254588	Mus musculus	Transcribed locus	1.23	0.193
Mm.87773	Hsp90b1	Heat shock protein 90, beta (Grp94), member 1	1.23	0.21
Mm.479215			1.23	0.0703
Mm.11311	Enoph1	Enolase-phosphatase 1	1.23	0.355
Mm.402077	Mus musculus	Transcribed locus	1.23	0.505
Mm.219580	Ido2	Indoleamine 2,3-dioxygenase 2	1.23	0.0838
Mm.30724	Colec11	Collectin sub-family member 11	1.23	0.502
Mm.132299	Tmem71	Transmembrane protein 71	1.23	0.378
Mm.33091	Ttc39a	Tetratricopeptide repeat domain 39A	1.23	0.38
Mm.254067	H2-Ab1	Histocompatibility 2, class II antigen A, beta 1	1.23	0.286
Mm.26580	Ces2g	Carboxylesterase 2G	1.23	0.113
Mm.46636	Ostm1	Osteopetrosis associated transmembrane protein 1	1.23	0.029
Mm.389103	Rev1	REV1 homolog (S. cerevisiae)	1.23	0.353
Mm.279898	Polr2d	Polymerase (RNA) II (DNA directed) polypeptide D	1.23	0.247
Mm.205854	Fam176a	Family with sequence similarity 176, member A	1.23	0.324
Mm.194450	Smchd1	SMC hinge domain containing 1	1.23	0.256
Mm.1415	Epas1	Endothelial PAS domain protein 1	1.23	0.0807
Mm.289456	Cdkn2aipnl	CDKN2A interacting protein N-terminal like	1.23	0.257
Mm.25307	Prdm4	PR domain containing 4	1.23	0.07
Mm.28129	Txndc16	Thioredoxin domain containing 16	1.23	0.0933
Mm.257765	Clic4	Chloride intracellular channel 4 (mitochondrial)	1.23	0.0746
Mm.246108	Fam49b	Family with sequence similarity 49, member B	1.23	0.0487
Mm.295289	Cln5	Ceroid-lipofuscinosis, neuronal 5	1.23	0.0699
Mm.245890	Spred1	Sprouty protein with EVH-1 domain 1, related sequence	1.23	0.0845
Mm.35670	Abcc9	ATP-binding cassette, sub-family C (CFTR/MRP), member 9	1.23	0.133
Mm.38445	Tmod3	Tropomodulin 3	1.23	0.128
Mm.41385	Isoc2b	Isochorismatase domain containing 2b	1.23	0.0696
Mm.389969	Prcp	Prolylcarboxypeptidase (angiotensinase C)	1.23	0.0953
Mm.288980	Nedd9	Neural precursor cell expressed, developmentally down-regulated gene 9	1.23	0.0496
Mm.402557	2810002D19Rik	RIKEN cDNA 2810002D19 gene	1.23	0.497
Mm.261329	2900073G15Rik	RIKEN cDNA 2900073G15 gene	1.23	0.00517
Mm.38342	Echdc3	Enoyl Coenzyme A hydratase domain containing 3	1.23	0.0957
Mm.10516	Prlr	Prolactin receptor	1.23	0.597
Mm.251188	Megf9	Multiple EGF-like-domains 9	1.23	0.22
Mm.477757			1.23	0.0623
Mm.439925	Mus musculus	Transcribed locus	1.23	0.2
Mm.182470	Rnaseh2a	Ribonuclease H2, large subunit	1.23	0.154
Mm.33284	Lrrk1	Leucine-rich repeat kinase 1	1.23	0.0386
Mm.2760	Zscan21	Zinc finger and SCAN domain containing 21	1.23	0.328
Mm.258397	Ep300	E1A binding protein p300	1.23	0.157
Mm.285452	Mus musculus	Transcribed locus	1.23	0.276
Mm.270278	Tef	Thyrotroph embryonic factor	1.23	0.115
Mm.394822	Mus musculus	Transcribed locus	1.23	0.293
Mm.30191	Ift27	Intraflagellar transport 27 homolog (Chlamydomonas)	1.23	0.0372
Mm.41447	Chd1l	Chromodomain helicase DNA binding protein 1-like	1.23	0.309
Mm.186943	Tmem131	Transmembrane protein 131	1.23	0.00898
Mm.274466	Parp8	Poly (ADP-ribose) polymerase family, member 8	1.23	0.135
Mm.402299	Macf1	Microtubule-actin crosslinking factor 1	1.23	0.062
Mm.298908	Adora1	Adenosine A1 receptor	1.23	0.282
Mm.394526	Mus musculus	Transcribed locus	1.23	0.248
Mm.82661	Rtn4rl1	Reticulon 4 receptor-like 1	1.23	0.274
AFFX-r2-Bs-thr-3_s			1.23	0.337
Mm.15801	Tinagl1	Tubulointerstitial nephritis antigen-like 1	1.23	0.0706
Mm.268997	Fam188b	Family with sequence similarity 188, member B	1.23	0.167
Mm.68819	Uaca	Uveal autoantigen with coiled-coil domains and ankyrin repeats	1.23	0.156
Mm.87210	Zfp41	Zinc finger protein 41	1.23	0.0965
Mm.168965	Nsd1	Nuclear receptor-binding SET-domain protein 1	1.23	0.0334
Mm.180189	Mus musculus	Transcribed locus	1.23	0.157
Mm.439240	Mus musculus	Transcribed locus	1.23	0.0396
Mm.289812	Siva1	SIVA1, apoptosis-inducing factor	1.23	0.121
Mm.22413	Arhgap1	Rho GTPase activating protein 1	1.23	0.0793
Mm.378263	Lztfl1	Leucine zipper transcription factor-like 1	1.23	0.2
Mm.448736	Mus musculus	Transcribed locus	1.23	0.11
Mm.192699	Plcg2	Phospholipase C, gamma 2	1.23	0.0773
Mm.193094	Ms4a7	Membrane-spanning 4-domains, subfamily A, member 7	1.23	0.0106
Mm.856	Tm4sf1	Transmembrane 4 superfamily member 1	1.23	0.0192
Mm.321818	Wnt5b	Wingless-related MMTV integration site 5B	1.23	0.0605
Mm.127892	BC024479	CDNA sequence BC024479	1.23	0.15
Mm.1715	Ltb	Lymphotoxin B	1.23	0.328
Mm.289630	Ywhaq	Tyrosine 3-monooxygenase/tryptophan 5-monooxygenase activation protein, theta polypeptide	1.23	0.0685
Mm.245851	Cd200	CD200 antigen	1.23	0.258
Mm.28326	Hgsnat	Heparan-alpha-glucosaminide N-acetyltransferase	1.23	0.00455
Mm.270798	Man1b1	Mannosidase, alpha, class 1B, member 1	1.23	0.06
Mm.35116	Ldlrad3	Low density lipoprotein receptor class A domain containing 3	1.23	0.0706
Mm.329078	Cul7	Cullin 7	1.23	0.131
Mm.290285	Rab39	RAB39, member RAS oncogene family	1.23	0.214
Mm.971	Plg	Plasminogen	1.23	0.00432
Mm.158744	Mus musculus	Transcribed locus	1.23	0.248
Mm.374799	Ripk1	Receptor (TNFRSF)-interacting serine-threonine kinase 1	1.23	0.00123
Mm.386762	B4galnt1	Beta-1,4-N-acetyl-galactosaminyl transferase 1	1.23	0.0124
Mm.144300	Hist1h4j	Histone cluster 1, H4j	1.23	0.126
Mm.299906	Spen	SPEN homolog, transcriptional regulator (Drosophila)	1.23	0.111
Mm.284649	Lpcat1	Lysophosphatidylcholine acyltransferase 1	1.23	0.0128
Mm.104789	Gorasp1	Golgi reassembly stacking protein 1	1.23	0.0494
Mm.329416	Ccdc112	Coiled-coil domain containing 112	1.23	0.0986
Mm.1541	Snta1	Syntrophin, acidic 1	1.23	0.0804
Mm.187090	Klhl26	Kelch-like 26 (Drosophila)	1.23	0.116
Mm.87277	Psma8	Proteasome (prosome, macropain) subunit, alpha type, 8	1.23	0.203
Mm.6393	Darc	Duffy blood group, chemokine receptor	1.23	0.141
Mm.271701	Csf3r	Colony stimulating factor 3 receptor (granulocyte)	1.23	0.0657
Mm.243323	Dok2	Docking protein 2	1.23	0.149
Mm.1457	Ddah2	Dimethylarginine dimethylaminohydrolase 2	1.23	0.0784
Mm.257268	Slitrk1	SLIT and NTRK-like family, member 1	1.23	0.0882
Mm.426537	LOC100041885	Sp110 nuclear body protein-like	1.23	0.0193
Mm.253664	Il18r1	Interleukin 18 receptor 1	1.23	0.0349
Mm.439817	Ankrd61	Ankyrin repeat domain 61	1.23	0.148
Mm.16711	Mcm2	Minichromosome maintenance deficient 2 mitotin (S. cerevisiae)	1.22	0.47
Mm.371570	Pabpc1	Poly(A) binding protein, cytoplasmic 1	1.22	0.213
Mm.27308	Arf6	ADP-ribosylation factor 6	1.22	0.31
Mm.290774	Hspa8	Heat shock protein 8	1.22	0.356
Mm.101581	Inca1	Inhibitor of CDK, cyclin A1 interacting protein 1	1.22	0.0551
Mm.153218	Slc46a3	Solute carrier family 46, member 3	1.22	0.221
Mm.439666	Folr2	Folate receptor 2 (fetal)	1.22	0.251
Mm.30504	Cyp4f16	Cytochrome P450, family 4, subfamily f, polypeptide 16	1.22	0.267
Mm.390014	Rab20	RAB20, member RAS oncogene family	1.22	0.53
Mm.439846	Apon	Apolipoprotein N	1.22	0.223
Mm.21904	Dennd5a	DENN/MADD domain containing 5A	1.22	0.0118
Mm.27365	Fat1	FAT tumor suppressor homolog 1 (Drosophila)	1.22	0.199
Mm.436611			1.22	0.507
Mm.84294	3110082I17Rik	RIKEN cDNA 3110082I17 gene	1.22	0.347
Mm.260137	Slc2a9	Solute carrier family 2 (facilitated glucose transporter), member 9	1.22	0.0692
Mm.2289	Cdan1	Congenital dyserythropoietic anemia, type I (human)	1.22	0.218
Mm.40679	1810010H24Rik	RIKEN cDNA 1810010H24 gene	1.22	0.325
Mm.341587	Mus musculus	Transcribed locus	1.22	0.284
Mm.19306	Capn2	Calpain 2	1.22	0.251
Mm.146236	Srbd1	S1 RNA binding domain 1	1.22	0.0607
Mm.214514	Prelp	Proline arginine-rich end leucine-rich repeat	1.22	0.119
Mm.276367	Efemp2	Epidermal growth factor-containing fibulin-like extracellular matrix protein 2	1.22	0.171
Mm.1860	Pitpnm1	Phosphatidylinositol transfer protein, membrane-associated 1	1.22	0.053
Mm.274011	B4galt3	UDP-Gal:betaGlcNAc beta 1,4-galactosyltransferase, polypeptide 3	1.22	0.195
Mm.391267	Mpp1	Membrane protein, palmitoylated	1.22	0.143
Mm.333374	Clec4b1	C-type lectin domain family 4, member b1	1.22	0.115
Mm.86322	Tacc2	Transforming, acidic coiled-coil containing protein 2	1.22	0.165
Mm.271642	Ipo9	Importin 9	1.22	0.0116
Mm.202749	Dpp8	Dipeptidylpeptidase 8	1.22	0.029
Mm.443732	Mus musculus	Transcribed locus	1.22	0.534
Mm.390868	1810013L24Rik	RIKEN cDNA 1810013L24 gene	1.22	0.277
Mm.284503	Cds2	CDP-diacylglycerol synthase (phosphatidate cytidylyltransferase) 2	1.22	0.000507
Mm.41596	Chmp1a	Chromatin modifying protein 1A	1.22	0.122
Mm.31690	Mthfsd	Methenyltetrahydrofolate synthetase domain containing	1.22	0.183
Mm.29028	Dap3	Death associated protein 3	1.22	0.0235
Mm.477731			1.22	0.0666
Mm.139738	BC018507	CDNA sequence BC018507	1.22	0.185
Mm.28146	Mvd	Mevalonate (diphospho) decarboxylase	1.22	0.41
Mm.458633	Hace1	HECT domain and ankyrin repeat containing, E3 ubiquitin protein ligase 1	1.22	0.0788
Mm.22028	Blvra	Biliverdin reductase A	1.22	0.0434
Mm.37213	Ptprb	Protein tyrosine phosphatase, receptor type, B	1.22	0.222
Mm.274927	Ccr1	Chemokine (C-C motif) receptor 1	1.22	0.188
Mm.435999	Mus musculus	Transcribed locus	1.22	0.203
Mm.276466	Hsd17b2	Hydroxysteroid (17-beta) dehydrogenase 2	1.22	0.21
Mm.339640	Flcn	Folliculin	1.22	0.614
Mm.19182	Hpn	Hepsin	1.22	0.0742
Mm.240252	Trim14	Tripartite motif-containing 14	1.22	0.1
Mm.4222	Tpi1	Triosephosphate isomerase 1	1.22	0.133
AFFX-ThrX-3			1.22	0.392
Mm.24361	AI118078	Expressed sequence AI118078	1.22	0.199
Mm.207056	Cabp7	Calcium binding protein 7	1.22	0.236
Mm.234769	Dpp3	Dipeptidylpeptidase 3	1.22	0.314
Mm.299774	Jup	Junction plakoglobin	1.22	0.149
Mm.272139	Nosip	Nitric oxide synthase interacting protein	1.22	0.0547
Mm.238879	Ap1g2	Adaptor protein complex AP-1, gamma 2 subunit	1.22	0.0561
Mm.439653	Nr2f1	Nuclear receptor subfamily 2, group F, member 1	1.22	0.0931
Mm.21655	Mus musculus	Transcribed locus	1.22	0.0474
Mm.2805	Dclre1a	DNA cross-link repair 1A, PSO2 homolog (S. cerevisiae)	1.22	0.0746
Mm.30837	Ndrg1	N-myc downstream regulated gene 1	1.22	0.537
Mm.4475	Btk	Bruton agammaglobulinemia tyrosine kinase	1.22	0.221
Mm.28890	Naaa	N-acylethanolamine acid amidase	1.22	0.0746
Mm.297393	Herc6	Hect domain and RLD 6	1.22	0.0518
Mm.407697	Mus musculus	Transcribed locus	1.22	0.163
Mm.437799	Mus musculus	Transcribed locus	1.22	0.398
Mm.23165	Anks4b	Ankyrin repeat and sterile alpha motif domain containing 4B	1.22	0.308
Mm.28649	Pamr1	Peptidase domain containing associated with muscle regeneration 1	1.22	0.162
Mm.418977	Mus musculus	Transcribed locus	1.22	0.194
Mm.478913			1.22	0.19
Mm.95479	Oasl1	2'-5' oligoadenylate synthetase-like 1	1.22	0.132
Mm.292401	Zfp503	Zinc finger protein 503	1.22	0.0832
Mm.26514	Ctu1	Cytosolic thiouridylase subunit 1 homolog (S. pombe)	1.22	0.133
Mm.24005	Amigo2	Adhesion molecule with Ig like domain 2	1.22	0.171
Mm.1390	Epha8	Eph receptor A8	1.22	0.163
Mm.35548	A330049M08Rik	RIKEN cDNA A330049M08 gene	1.22	0.249
Mm.19111	Prkaca	Protein kinase, cAMP dependent, catalytic, alpha	1.22	0.151
Mm.426590	Mus musculus	Transcribed locus	1.22	0.0231
Mm.462992	C030014O09Rik	RIKEN cDNA C030014O09 gene	1.22	0.168
Mm.473866	Mus musculus	Transcribed locus	1.22	0.11
Mm.258415	Nos3	Nitric oxide synthase 3, endothelial cell	1.22	0.201
Mm.200889	Tmem127	Transmembrane protein 127	1.22	0.011
Mm.33351	Lyzl4	Lysozyme-like 4	1.22	0.107
Mm.159368	Cylc2	Cylicin, basic protein of sperm head cytoskeleton 2	1.22	0.27
Mm.278037	Tm7sf3	Transmembrane 7 superfamily member 3	1.22	0.0468
Mm.20472	Lin7b	Lin-7 homolog B (C. elegans)	1.22	0.0378
Mm.416591	Mus musculus	Transcribed locus	1.22	0.111
Mm.36560	Pcdh1	Protocadherin 1	1.22	0.0246
Mm.413753	Mus musculus	Transcribed locus	1.22	0.14
Mm.268175	Cyp2j13	Cytochrome P450, family 2, subfamily j, polypeptide 13	1.22	0.135
Mm.3091	Epn1	Epsin 1	1.22	0.0492
Mm.409556			1.22	0.0703
Mm.196933	Mgat1	Mannoside acetylglucosaminyltransferase 1	1.22	0.0311
Mm.72124	Zfp672	Zinc finger protein 672	1.22	0.107
Mm.395958	Mus musculus	Transcribed locus	1.21	0.573
Mm.18742	Nupr1	Nuclear protein 1	1.21	0.414
Mm.276618	Atp6v1c1	ATPase, H+ transporting, lysosomal V1 subunit C1	1.21	0.0106
Mm.38801	Tmem43	Transmembrane protein 43	1.21	0.152
Mm.389232	Lrrc8a	Leucine rich repeat containing 8A	1.21	0.0688
Mm.246479	Oaf	OAF homolog (Drosophila)	1.21	0.334
Mm.156771	Rnf145	Ring finger protein 145	1.21	0.314
Mm.277498	Psap	Prosaposin	1.21	0.184
Mm.396856	Matn2	Matrilin 2	1.21	0.0965
Mm.379451	Pqlc3	PQ loop repeat containing	1.21	0.221
Mm.2436	Bhlhe40	Basic helix-loop-helix family, member e40	1.21	0.676
Mm.15125	Nptn	Neuroplastin	1.21	0.0846
Mm.276271	Glg1	Golgi apparatus protein 1	1.21	0.0133
Mm.177991	Krtcap2	Keratinocyte associated protein 2	1.21	0.0555
Mm.28071	1810030N24Rik	RIKEN cDNA 1810030N24 gene	1.21	0.162
Mm.286593	Smarca4	SWI/SNF related, matrix associated, actin dependent regulator of chromatin, subfamily a, member 4	1.21	0.122
Mm.28566	As3mt	Arsenic (+3 oxidation state) methyltransferase	1.21	0.358
Mm.4272	Snai2	Snail homolog 2 (Drosophila)	1.21	0.572
Mm.22279	Casp8ap2	Caspase 8 associated protein 2	1.21	0.393
Mm.291708	Rqcd1	Rcd1 (required for cell differentiation) homolog 1 (S. pombe)	1.21	0.0982
Mm.255332	Tnfaip2	Tumor necrosis factor, alpha-induced protein 2	1.21	0.406
Mm.34399	Zmpste24	Zinc metallopeptidase, STE24 homolog (S. cerevisiae)	1.21	0.0637
Mm.2464	Zfp467	Zinc finger protein 467	1.21	0.0988
Mm.6766	Wls	Wntless homolog (Drosophila)	1.21	0.0732
Mm.16973	Lect2	Leukocyte cell-derived chemotaxin 2	1.21	0.0942
Mm.4364	Il6st	Interleukin 6 signal transducer	1.21	0.0706
Mm.1359	Plaur	Plasminogen activator, urokinase receptor	1.21	0.234
Mm.30228	Sntb2	Syntrophin, basic 2	1.21	0.116
Mm.39706	Ccnyl1	Cyclin Y-like 1	1.21	0.296
Mm.28796	Fam108b	Family with sequence similarity 108, member B	1.21	0.0624
Mm.21671	Eif3b	Eukaryotic translation initiation factor 3, subunit B	1.21	0.0628
Mm.196137	Fdx1l	Ferredoxin 1-like	1.21	0.103
Mm.248656	Phrf1	PHD and ring finger domains 1	1.21	0.182
Mm.282863	Bpgm	2,3-bisphosphoglycerate mutase	1.21	0.285
Mm.479564			1.21	0.0816
Mm.2976	Pdpn	Podoplanin	1.21	0.131
Mm.25117	N4bp1	NEDD4 binding protein 1	1.21	0.0246
Mm.458147	Plekho1	Pleckstrin homology domain containing, family O member 1	1.21	0.267
Mm.392172	Mus musculus	CDNA clone IMAGE:40048745	1.21	0.389
Mm.49309	Mobkl2a	MOB1, Mps One Binder kinase activator-like 2A (yeast)	1.21	0.208
Mm.121361	Per3	Period homolog 3 (Drosophila)	1.21	0.0431
Mm.210734	Commd10	COMM domain containing 10	1.21	0.255
Mm.309	Ccnj	Cyclin J	1.21	0.188
Mm.89556	BC028528	CDNA sequence BC028528	1.21	0.141
Mm.46662	Dact1	Dapper homolog 1, antagonist of beta-catenin (xenopus)	1.21	0.191
Mm.34183	Bod1	Biorientation of chromosomes in cell division 1	1.21	0.274
Mm.473256	Mus musculus	Transcribed locus	1.21	0.119
Mm.479584			1.21	0.082
Mm.221403	Pdgfra	Platelet derived growth factor receptor, alpha polypeptide	1.21	0.072
Mm.43278	Olfm1	Olfactomedin 1	1.21	0.0354
Mm.250569	Krcc1	Lysine-rich coiled-coil 1	1.21	0.42
AFFX-PyruCarbMur/L09192_MB			1.21	0.319
Mm.200792	Tnfrsf21	Tumor necrosis factor receptor superfamily, member 21	1.21	0.0551
Mm.221298	Arf3	ADP-ribosylation factor 3	1.21	0.00242
Mm.173271	Atf7ip	Activating transcription factor 7 interacting protein	1.21	0.0502
Mm.412319	Sgpl1	Sphingosine phosphate lyase 1	1.21	0.0844
Mm.3758	Bcar1	Breast cancer anti-estrogen resistance 1	1.21	0.0142
Mm.226820	Thap3	THAP domain containing, apoptosis associated protein 3	1.21	0.123
Mm.248640	1200009I06Rik	RIKEN cDNA 1200009I06 gene	1.21	0.181
Mm.5222	Srrm2	Serine/arginine repetitive matrix 2	1.21	0.112
Mm.260144	Pzp	Pregnancy zone protein	1.21	0.000147
Mm.299979	BC020535	CDNA sequence BC020535	1.21	0.0426
Mm.292040	Nrbp1	Nuclear receptor binding protein 1	1.21	0.0425
Mm.390681	Lpar6	Lysophosphatidic acid receptor 6	1.21	0.12
Mm.213003	Myd88	Myeloid differentiation primary response gene 88	1.21	0.172
Mm.262300	Fam195b	Family with sequence similarity 195, member B	1.21	0.117
Mm.287163	Banp	BTG3 associated nuclear protein	1.21	0.2
Mm.475652	Zfp219	Zinc finger protein 219	1.21	0.102
Mm.89310	Sgcb	Sarcoglycan, beta (dystrophin-associated glycoprotein)	1.21	0.0299
Mm.112765	Ripk2	Receptor (TNFRSF)-interacting serine-threonine kinase 2	1.21	0.103
Mm.243954	Hmha1	Histocompatibility (minor) HA-1	1.21	0.185
Mm.159104	Mus musculus	Transcribed locus	1.21	0.425
Mm.51340	Mus musculus	Transcribed locus	1.21	0.0271
Mm.431239	Atxn7l3b	Ataxin 7-like 3B	1.21	0.0368
Mm.326945	Trim34a	Tripartite motif-containing 34A	1.21	0.0865
Mm.425464	Fam174b	Family with sequence similarity 174, member B	1.21	0.249
Mm.271618	Gm5480	Predicted gene 5480	1.21	0.191
Mm.216089	Ccbl1	Cysteine conjugate-beta lyase 1	1.21	0.289
Mm.68134	Epsti1	Epithelial stromal interaction 1 (breast)	1.21	0.0295
Mm.389682	Ssh1	Slingshot homolog 1 (Drosophila)	1.21	0.0813
Mm.404309	Mus musculus	Transcribed locus	1.21	0.346
Mm.307455	Dcaf7	DDB1 and CUL4 associated factor 7	1.21	0.00233
Mm.409762	Mus musculus	Transcribed locus	1.21	0.178
Mm.479161			1.21	0.0203
Mm.458478			1.21	0.193
Mm.26513	Apof	Apolipoprotein F	1.21	0.0192
Mm.318710	3632451O06Rik	RIKEN cDNA 3632451O06 gene	1.21	0.134
Mm.398069	Mus musculus	Transcribed locus	1.21	0.199
Mm.210336	Lgals4	Lectin, galactose binding, soluble 4	1.21	0.0899
Mm.33024	Dusp23	Dual specificity phosphatase 23	1.21	0.074
Mm.275555	Cnn3	Calponin 3, acidic	1.21	0.0905
Mm.379188	Trim69	Tripartite motif-containing 69	1.21	0.273
Mm.181475	Msl3l2	Male-specific lethal 3-like 2 (Drosophila)	1.21	0.0746
Mm.274734	Nkiras2	NFKB inhibitor interacting Ras-like protein 2	1.21	0.0887
Mm.479547			1.21	0.0887
Mm.107441	Zfp26	Zinc finger protein 26	1.21	0.0745
Mm.467701	Mus musculus	Transcribed locus, weakly similar to NP_081212.1 mitochondrial inner membrane protein OXA1L precursor [Mus musculus]	1.21	0.259
Mm.12945	Pik3r2	Phosphatidylinositol 3-kinase, regulatory subunit, polypeptide 2 (p85 beta)	1.21	0.0341
Mm.479755	Mus musculus	Transcribed locus	1.21	0.0957
Mm.392829	Mus musculus	Transcribed locus	1.2	0.365
Mm.86646	Maff	V-maf musculoaponeurotic fibrosarcoma oncogene family, protein F (avian)	1.2	0.577
Mm.116844	Ly96	Lymphocyte antigen 96	1.2	0.334
Mm.124502	Rasa2	RAS p21 protein activator 2	1.2	0.307
Mm.443874	Nrg4	Neuregulin 4	1.2	0.202
Mm.288606	Rrn3	RRN3 RNA polymerase I transcription factor homolog (yeast)	1.2	0.279
Mm.245577	Surf6	Surfeit gene 6	1.2	0.115
Mm.31626	Fam55b	Family with sequence similarity 55, member B	1.2	0.367
Mm.268025	Lin7a	Lin-7 homolog A (C. elegans)	1.2	0.344
Mm.77133	Aspg	Asparaginase homolog (S. cerevisiae)	1.2	0.341
Mm.4237	Top2a	Topoisomerase (DNA) II alpha	1.2	0.428
Mm.29952	Snrnp25	Small nuclear ribonucleoprotein 25 (U11/U12)	1.2	0.0858
Mm.4502	Mcm3	Minichromosome maintenance deficient 3 (S. cerevisiae)	1.2	0.0851
Mm.23336	Ggt6	Gamma-glutamyltransferase 6	1.2	0.135
Mm.263177	Pdia3	Protein disulfide isomerase associated 3	1.2	0.18
Mm.21912	Fbxo21	F-box protein 21	1.2	0.042
Mm.244671	Rbl1	Retinoblastoma-like 1 (p107)	1.2	0.418
Mm.4068	Atf6b	Activating transcription factor 6 beta	1.2	0.408
Mm.87312	Gmfb	Glia maturation factor, beta	1.2	0.0871
Mm.314923	Dgkz	Diacylglycerol kinase zeta	1.2	0.0173
Mm.30246	Cd151	CD151 antigen	1.2	0.021
Mm.123110	Spnb2	Spectrin beta 2	1.2	0.0015
Mm.126885	Socs5	Suppressor of cytokine signaling 5	1.2	0.357
Mm.31979	Ndel1	Nuclear distribution gene E-like homolog 1 (A. nidulans)	1.2	0.0746
Mm.157070	Mcm8	Minichromosome maintenance deficient 8 (S. cerevisiae)	1.2	0.269
Mm.29471	Ndufaf3	NADH dehydrogenase (ubiquinone) 1 alpha subcomplex, assembly factor 3	1.2	0.112
Mm.27681	Adam17	A disintegrin and metallopeptidase domain 17	1.2	0.0803
Mm.22347	Pnn	Pinin	1.2	0.233
Mm.400253	Ndn	Necdin	1.2	0.0258
Mm.31324	Dbr1	Debranching enzyme homolog 1 (S. cerevisiae)	1.2	0.365
Mm.33179	9430020K01Rik	RIKEN cDNA 9430020K01 gene	1.2	0.0681
Mm.413677	Mus musculus	Transcribed locus	1.2	0.104
Mm.89912	Tomm6	Translocase of outer mitochondrial membrane 6 homolog (yeast)	1.2	0.0106
Mm.339224	Ccdc59	Coiled-coil domain containing 59	1.2	0.123
Mm.45191	Rspo3	R-spondin 3 homolog (Xenopus laevis)	1.2	0.0846
Mm.28908	Adam9	A disintegrin and metallopeptidase domain 9 (meltrin gamma)	1.2	0.213
Mm.14302	Ccr5	Chemokine (C-C motif) receptor 5	1.2	0.229
Mm.390945	Zfp758	Zinc finger protein 758	1.2	0.352
Mm.26147	Bach1	BTB and CNC homology 1	1.2	0.478
Mm.288064	Trpv2	Transient receptor potential cation channel, subfamily V, member 2	1.2	0.233
Mm.34702	Galns	Galactosamine (N-acetyl)-6-sulfate sulfatase	1.2	0.139
Mm.237188	Tatdn3	TatD DNase domain containing 3	1.2	0.254
Mm.6379	Slc1a4	Solute carrier family 1 (glutamate/neutral amino acid transporter), member 4	1.2	0.157
Mm.277533	Ypel5	Yippee-like 5 (Drosophila)	1.2	0.223
Mm.5598	Adrb2	Adrenergic receptor, beta 2	1.2	0.223
Mm.88831	St6galnac6	ST6 (alpha-N-acetyl-neuraminyl-2,3-beta-galactosyl-1,3)-N-acetylgalactosaminide alpha-2,6-sialyltransferase 6	1.2	0.0885
Mm.31252	Card6	Caspase recruitment domain family, member 6	1.2	0.26
Mm.366315	Osbpl9	Oxysterol binding protein-like 9	1.2	0.0242
Mm.29756	Aqp11	Aquaporin 11	1.2	0.0502
Mm.24750	Tmem37	Transmembrane protein 37	1.2	0.0237
Mm.29524	Clic1	Chloride intracellular channel 1	1.2	0.0614
Mm.323087	Rnf169	Ring finger protein 169	1.2	0.11
Mm.479569			1.2	0.357
Mm.31663	Calhm2	Calcium homeostasis modulator 2	1.2	0.0518
Mm.87319	Amdhd2	Amidohydrolase domain containing 2	1.2	0.184
Mm.306228	St8sia4	ST8 alpha-N-acetyl-neuraminide alpha-2,8-sialyltransferase 4	1.2	0.127
Mm.136913	Gzf1	GDNF-inducible zinc finger protein 1	1.2	0.0755
Mm.30921	Hlcs	Holocarboxylase synthetase (biotin- [propriony-Coenzyme A-carboxylase (ATP-hydrolysing)] ligase)	1.2	0.225
Mm.471017	Mus musculus	Transcribed locus	1.2	0.36
Mm.181430	Dync1h1	Dynein cytoplasmic 1 heavy chain 1	1.2	0.00196
Mm.86382	Ddx58	DEAD (Asp-Glu-Ala-Asp) box polypeptide 58	1.2	0.127
Mm.344095	Scara3	Scavenger receptor class A, member 3	1.2	0.146
Mm.252321	Synpo	Synaptopodin	1.2	0.14
Mm.312893	Ctdp1	CTD (carboxy-terminal domain, RNA polymerase II, polypeptide A) phosphatase, subunit 1	1.2	0.271
Mm.27897	Dnaja1	DnaJ (Hsp40) homolog, subfamily A, member 1	1.2	0.678
Mm.274950	Nrd1	Nardilysin, N-arginine dibasic convertase, NRD convertase 1	1.2	0.015
Mm.330674	Tm9sf4	Transmembrane 9 superfamily protein member 4	1.2	0.0398
Mm.248172	Vav1	Vav 1 oncogene	1.2	0.0331
Mm.143813	Midn	Midnolin	1.2	0.17
Mm.33996	Mx1	Myxovirus (influenza virus) resistance 1	1.2	0.121
Mm.441018	Zfp119b	Zinc finger protein 119b	1.2	0.368
[truncated: 17,180 more rows]
