# Supplementary material for: Gene network activity in cultivated primary hepatocytes is highly similar to diseased mammalian liver tissue
Source: Arch Toxicol. 2016 Jun 23;90(10):2513–29. doi: 10.1007/s00204-016-1761-4 (PMC5043005; doi:10.1007/s00204-016-1761-4)
Supplement: Supplementary file 7 — Supplementary material 7 (XLS 8479 kb) [file 204_2016_1761_MOESM7_ESM.xls]

## Sheet: PHx-Timeserie
		1h vs 0h		6h vs 0h		12h vs 0h		Day 1 vs 0h		Day 2 vs 0h		Day 3 vs 0h		Day 4 vs 0h		1 week vs 0h		2 weeks vs 0h		4 weeks vs 0h		3 months vs 0h
Symbol	Description	Fold	p-value	Fold	p-value	Fold	p-value	Fold	p-value	Fold	p-value	Fold	p-value	Fold	p-value	Fold	p-value	Fold	p-value	Fold	p-value	Fold	p-value
Lcn2	1356. Lipocalin 2	3.79	0.335	335.24	6.94e-08	392.19	5.04e-08	438.18	6.23e-10	125.57	4.1e-06	104.21	4.56e-06	98.74	1.22e-05	46.97	8.03e-05	10.18	0.158	15.01	0.0104	9.84	0.033
Mt2	687. Metallothionein 2	23.11	8.46e-07	96.76	6.55e-13	84.36	6.29e-12	61.74	2.33e-13	58.8	1.16e-10	55.16	1.03e-10	52.72	3.3e-10	46.58	7.41e-10	35.46	2.23e-06	32.47	4.45e-08	17.24	5.31e-06
Mt1	235. Metallothionein 1	9.37	1.27e-05	26.89	2.53e-11	19.33	9.89e-10	15.35	1.02e-10	12.37	1.12e-07	12.83	2.52e-08	11.69	1.56e-07	13	3.12e-08	12.14	5.66e-05	8.69	7.12e-06	7.68	2.83e-05
Orm2	17944. Orosomucoid 2	2.9	0.289	12.99	0.000399	21.49	2.72e-05	29.25	1.73e-07	15.55	0.000209	14.02	0.000195	13.78	0.000367	14.99	0.000169	8.08	0.0759	6.42	0.0153	5.19	0.0368
S100a8	4980. S100 calcium binding protein A8 (calgranulin A)	5.29	0.0897	12.37	0.00147	11.04	0.00171	6.76	0.00284	2.64	0.208	5.87	0.0163	8.15	0.00682	8.01	0.00618	6.79	0.14	2.84	0.237	5.75	0.0382
Mfsd2a	11473. Major facilitator superfamily domain containing 2A	2.56	0.0766	13.86	3.33e-08	12.07	1.21e-07	5.93	2.22e-06	3.36	0.00375	3.74	0.00118	4.01	0.00105	7.51	7.62e-06	5.69	0.00903	3.73	0.00417	3.68	0.00519
Vsig4	21681. V-set and immunoglobulin domain containing 4	4.82	0.0101	2.17	0.165	2.42	0.0766	5.83	4.48e-05	2.84	0.0351	5.91	0.000411	4.97	0.00173	7.98	6.6e-05	8.44	0.0093	5.26	0.00295	9.97	0.000204
St3gal5	6292. ST3 beta-galactoside alpha-2,3-sialyltransferase 5	3	0.00248	12.37	3.98e-11	12.65	1.72e-10	3.74	9.8e-07	3.44	0.000105	4.09	8.72e-06	2.83	0.000788	3.93	1.91e-05	2.8	0.0426	3.57	0.000243	4.23	0.000122
S100a9	4209. S100 calcium binding protein A9 (calgranulin B)	3.96	0.112	8.85	0.00151	7.31	0.00306	4.8	0.00549	2.04	0.298	4	0.0309	5.28	0.013	6.43	0.00469	5.61	0.125	2.43	0.246	3.91	0.064
Lgmn	5993. Legumain	2.37	0.0445	4.72	1.53e-05	6.29	8.69e-07	4.84	3.46e-07	3.36	0.00067	5.62	3.04e-06	5.55	6.29e-06	7.45	2.63e-07	2.99	0.0499	3.44	0.00139	4.09	0.000522
Cebpd	2447. CCAAT/enhancer binding protein (C/EBP), delta	4.56	0.00239	10.89	2.12e-07	8.86	1.18e-06	3.98	8.87e-05	2.27	0.0477	2.71	0.012	3.44	0.00318	4.53	0.000346	3.46	0.0674	3.3	0.00859	3.59	0.00651
Ccl6	17265. Chemokine (C-C motif) ligand 6	2.28	0.179	5.33	0.000453	5.28	0.00037	5.4	3.35e-05	2.08	0.112	5.78	0.000203	4.49	0.00157	4.9	0.0007	2.62	0.216	2.77	0.046	3.78	0.0109
C1qb	12770. Complement component 1, q subcomponent, beta polypeptide	3.67	0.0136	2.92	0.0171	2.44	0.0369	4.11	0.000127	2.32	0.0507	3.93	0.00137	4.61	0.000645	5.35	0.000174	6.99	0.00675	4.24	0.00284	4.43	0.00265
Frrs1	12304. Ferric-chelate reductase 1	2.82	3.44e-05	2.68	3.37e-06	3.02	3.27e-07	4.09	4.65e-11	4.51	3.88e-09	5.28	2.23e-10	5.18	3.68e-10	4.46	4.25e-09	3.37	0.000323	3.11	5.73e-06	3.63	3.51e-06
Gdi2	2525. Guanosine diphosphate (GDP) dissociation inhibitor 2	3.16	0.000524	2.67	0.000508	3.29	2.55e-05	3.26	1.75e-06	3.02	0.000124	4.9	2.63e-07	4.36	1.98e-06	5.85	8.96e-08	2.75	0.0218	4.02	2.7e-05	4.77	1.5e-05
		4.33	3.88e-05	6.7	8.26e-09	2.54	0.000894	2.37	0.00033	2.62	0.000897	3.54	1.92e-05	3.68	2.28e-05	3.76	1.32e-05	2.76	0.024	2.3	0.00708	4.9	1.5e-05
Cd163	6942. CD163 antigen	2.35	0.107	2.84	0.0156	3.25	0.00431	3.88	0.000149	2.28	0.0481	3.53	0.00217	2.81	0.0133	5.08	0.00017	4.19	0.0376	2.96	0.0178	4.92	0.00107
Apom	14807. Apolipoprotein M	3.08	1.33e-05	2.64	4.94e-06	2.24	7.84e-05	2.12	1.54e-05	3.36	2.52e-07	4.41	3.32e-09	4.17	1.47e-08	4.13	8.81e-09	2.52	0.00488	2.58	5.5e-05	3.06	1.5e-05
Tusc3	10535. Tumor suppressor candidate 3	2.07	0.0185	2.36	0.000848	2.88	4.22e-05	2.45	3.3e-05	2.82	0.000105	4.72	1.03e-07	3.42	1.32e-05	3.6	4.89e-06	2.28	0.0457	2.87	0.000223	2.8	0.000644
1110008F13Rik	21486. RIKEN cDNA 1110008F13 gene	3.14	6.02e-05	3.04	3.24e-06	3.1	2.27e-06	2.41	6.79e-06	2.4	0.000183	3.14	2.28e-06	3.04	8.66e-06	3.22	2.67e-06	2.64	0.00723	2.99	4.11e-05	2.76	0.000208
Acsl4	2737. Acyl-CoA synthetase long-chain family member 4	2.07	0.000595	2.1	5.2e-05	2.14	2.64e-05	2.39	6.94e-08	3.53	1.53e-08	4.1	7.89e-10	3.29	5.39e-08	3.16	5.09e-08	2.49	0.00206	2.48	2.7e-05	2.08	0.000515
Etf1	2806. Eukaryotic translation termination factor 1	2.03	0.00104	3.11	4.79e-08	2.84	2.98e-07	2.27	5.21e-07	2.67	1.92e-06	3.58	1.02e-08	2.81	9.53e-07	3.69	8.12e-09	2.06	0.0147	2.33	7.19e-05	2.74	2.42e-05
Dld	2780. Dihydrolipoamide dehydrogenase	2.78	9.39e-05	3.02	1.1e-06	3.14	5.34e-07	2.23	8.59e-06	2.14	0.000486	2.88	3.24e-06	2.65	2.4e-05	2.68	1.46e-05	2.59	0.00584	3.24	7.12e-06	2.55	0.000314
Spcs1	24134. Signal peptidase complex subunit 1 homolog (S. cerevisiae)	2.51	0.000818	2.49	9.67e-05	3.36	7.73e-07	3.15	3.65e-08	2.53	9.12e-05	2.95	5.72e-06	2.69	4.84e-05	2.45	0.000139	2.13	0.0419	2.32	0.00076	2.31	0.0013
Timm17a	13839. Translocase of inner mitochondrial membrane 17a	2.45	0.000213	2.93	3.52e-07	3.03	1.67e-07	2.21	2.69e-06	2.33	3.19e-05	2.91	6.12e-07	2.59	6.02e-06	2.99	3.82e-07	2.36	0.00584	2.34	0.000108	2.61	5.64e-05
Ndfip2	17000. Nedd4 family interacting protein 2	2.12	0.000471	2.31	7.92e-06	2.32	6.35e-06	2.56	2.06e-08	2.5	4.25e-06	3.39	1.73e-08	2.91	4.03e-07	2.88	3.74e-07	2.32	0.00456	2.41	3.55e-05	2.34	0.000177
Snap23	6352. Synaptosomal-associated protein 23	2.69	0.000467	2.15	0.0012	3.3	1.71e-06	2.27	3.77e-05	2.04	0.00258	2.89	1.63e-05	2.4	0.000301	2.6	7.51e-05	2.3	0.0303	3.07	4.5e-05	2.24	0.00257
Dnajc12	18845. DnaJ (Hsp40) homolog, subfamily C, member 12	2.12	0.199	3.83	0.00213	8.04	5.4e-06	5.54	5.89e-06	4.76	0.000456	7.49	8.97e-06	4.63	0.000557	4.83	0.000301	2.47	0.211	2.77	0.0296	1.84	0.213
Sgk1	827. Serum/glucocorticoid regulated kinase 1	2.95	0.0195	3.98	0.000394	2.47	0.0159	4.46	5.86e-06	2.84	0.00572	2.72	0.00602	2.54	0.0129	3.56	0.000846	2.98	0.0833	2.23	0.0525	1.21	0.699
Fam96a	17514. Family with sequence similarity 96, member A	2.19	0.000718	2.33	3.02e-05	2.79	9.7e-07	2.44	2.85e-07	2.92	1.39e-06	3.44	1.01e-07	2.62	8.9e-06	2.43	2.26e-05	2.04	0.0289	2.63	3.57e-05	1.96	0.00244
Prpf38a	8421. PRP38 pre-mRNA processing factor 38 (yeast) domain containing A	2.04	0.00384	2.76	4.21e-06	3.3	2.99e-07	2.14	2.97e-05	2.86	4.74e-06	4.11	1.49e-08	2.86	5.48e-06	3.72	1.06e-07	1.47	0.281	2.29	0.000378	2.42	0.000398
Itgb1bp1	17504. Integrin beta 1 binding protein 1	2.04	0.0099	2.02	0.00246	2.71	2.47e-05	2.5	4.71e-06	3.27	3.25e-06	4.2	5.32e-08	3.37	3.15e-06	3.08	6.45e-06	1.74	0.15	2.3	0.00104	2.19	0.00289
Tpd52	16798. Tumor protein D52	2.18	0.0105	3.57	3.47e-06	4.28	3.24e-07	2.8	8.36e-06	2.19	0.00253	3.15	2.32e-05	2.95	6.99e-05	2.32	0.00103	1.78	0.18	2.19	0.00559	2.18	0.00644
Rtcd1	11167. RNA terminal phosphate cyclase domain 1	2.02	0.00154	2.17	7.98e-05	2.18	6.28e-05	2.35	6.23e-07	2.65	3.58e-06	3.44	3.6e-08	2.94	7.76e-07	3.43	5.79e-08	1.9	0.0346	2.07	0.000765	2.48	0.000164
Arf1	4481. ADP-ribosylation factor 1	2.17	0.000818	2.3	4.21e-05	2.97	3.73e-07	2.62	9.89e-08	2.3	6.47e-05	2.85	9.42e-07	2.76	3.51e-06	2.97	1.21e-06	1.72	0.0928	2.43	8.39e-05	2.52	0.000154
Tceal8	31196. Transcription elongation factor A (SII)-like 8	2.03	0.0195	2.35	0.00102	3.79	1.51e-06	3.5	9.4e-08	2.56	0.00046	4.1	6.39e-07	3.68	6.36e-06	4.88	1.02e-07	1.4	0.463	3.6	3.37e-05	1.47	0.189
Ier3	14610. Immediate early response 3	2.52	0.342	16.54	9.3e-05	9.68	0.000866	4.14	0.0101	2.19	0.248	3.8	0.0386	5.97	0.00902	5.51	0.0106	1.28	0.87	1.92	0.409	2.68	0.198
Serpina3k	6041. Serine (or cysteine) peptidase inhibitor, clade A, member 3K	3.73	0.0339	8.03	7.89e-05	7.61	0.000103	6.07	3.72e-05	2.65	0.0528	1.73	0.272	1.22	0.719	2.48	0.0741	1.97	0.459	4.94	0.00426	4.38	0.0116
Gm11428	38197. Predicted gene 11428	2.94	0.0525	2.6	0.051	2.5	0.042	3.25	0.00173	1.76	0.217	4.3	0.00112	3.35	0.00758	4.76	0.000612	4.14	0.0567	3.47	0.0132	5.59	0.00121
Rap1b	6017. RAS related protein 1b	2.23	0.000877	3.48	5.37e-08	3.1	3.62e-07	2.03	4.39e-05	1.88	0.00218	3.35	1.56e-07	2.88	3.47e-06	3.25	3.72e-07	2.26	0.0124	2.67	4.04e-05	2.58	0.000154
Ifrd1	6001. Interferon-related developmental regulator 1	3.72	0.00411	2.9	0.00675	7.25	1.98e-06	3.06	0.000438	1.58	0.235	2.24	0.0292	2.48	0.0183	2.31	0.0252	2.3	0.206	2.48	0.0308	1.24	0.669
Rab18	7132. RAB18, member RAS oncogene family	2.1	0.00414	3.13	1.6e-06	2.85	6.4e-06	2.31	1.33e-05	1.94	0.00317	2.97	3.62e-06	2.49	0.000106	3.29	1.18e-06	1.85	0.0898	2.47	0.000289	2.52	0.000451
Ssu72	10987. Ssu72 RNA polymerase II CTD phosphatase homolog (yeast)	2.21	0.000465	2.24	2.37e-05	2.65	8.28e-07	2.17	1.9e-06	1.92	0.000467	2.53	2.26e-06	2.27	2.77e-05	2.35	1.18e-05	1.84	0.0382	2.21	0.000148	2.18	0.000314
Mrps23	25686. Mitochondrial ribosomal protein S23	2.01	0.000834	2.29	5.74e-06	2.83	1.03e-07	2.01	4.52e-06	1.97	0.000176	2.67	3.64e-07	2.13	4.71e-05	2.63	6.83e-07	1.67	0.0689	2.14	0.000136	2.04	0.000495
Itm2c	14250. Integral membrane protein 2C	2.11	0.000834	2.01	0.000245	2.11	8.81e-05	3.31	4.74e-10	2	0.000353	2.49	4.22e-06	3.04	3.86e-07	2.74	1.4e-06	1.98	0.026	2.03	0.000662	1.92	0.00279
Serpine1	237. Serine (or cysteine) peptidase inhibitor, clade E, member 1	2.01	0.543	33.77	6.02e-06	13.15	0.000421	3.93	0.0175	1.06	0.947	1.44	0.622	2.8	0.148	2.9	0.125	1.45	0.81	2.19	0.339	1.35	0.749
Ddit4	11144. DNA-damage-inducible transcript 4	2.98	0.058	4.16	0.00268	2.51	0.0428	2.16	0.0403	1.27	0.639	1.73	0.225	1.78	0.216	2.37	0.0556	2.91	0.174	1.91	0.209	-1.42	0.554
Igfbp1	2893. Insulin-like growth factor binding protein 1	5.38	0.0397	9.3	0.00133	7.16	0.00278	3.38	0.0212	1.95	0.313	1.68	0.429	1.43	0.612	3.08	0.0808	1.4	0.808	2.13	0.306	-1.35	0.722
Socs3	389. Suppressor of cytokine signaling 3	2.17	0.179	9.81	2.17e-06	4.77	0.00039	2.91	0.00262	1.64	0.257	1.59	0.28	1.76	0.198	3.79	0.00206	-1.13	0.907	1.51	0.416	1.93	0.187
1810055G02Rik	27612. RIKEN cDNA 1810055G02 gene	2.38	0.000487	5.41	6.11e-11	3.95	1.68e-08	3.05	1.18e-08	1.97	0.00104	1.74	0.00452	1.58	0.0219	2.61	1.08e-05	1.82	0.0674	1.96	0.00266	1.84	0.00828
Gadd45g	9861. Growth arrest and DNA-damage-inducible 45 gamma	3.65	0.119	6.05	0.00628	3.32	0.0574	2.04	0.173	-1.03	0.967	-1.37	0.634	1.02	0.978	2.18	0.217	1.26	0.865	-1.28	0.777	1.98	0.357
Vbp1	12744. Von Hippel-Lindau binding protein 1	2.1	0.0039	2.42	6.91e-05	3.21	5.93e-07	1.91	0.000299	3.31	1.22e-06	4.25	1.49e-08	3.17	2.31e-06	3.23	9.3e-07	2.17	0.0256	2.6	0.000113	2.11	0.00243
0610007C21Rik	23824. RIKEN cDNA 0610007C21 gene	2.95	1.27e-05	2.07	0.000152	2.07	0.000121	1.91	4.25e-05	2.24	5.35e-05	3.32	5.08e-08	3.25	1.65e-07	3.21	1.16e-07	2.58	0.00211	2.36	7.19e-05	2.95	1.5e-05
Commd8	24624. COMM domain containing 8	2.13	0.000467	2.03	0.000125	2.57	1.09e-06	1.85	5.78e-05	2.14	6.56e-05	3.32	1.66e-08	2.68	1.27e-06	3.27	4.19e-08	2.16	0.00852	2.44	3.66e-05	2.68	2.01e-05
Commd3	21968. COMM domain containing 3	2.93	0.000108	2.11	0.000888	2.44	6.88e-05	1.72	0.00223	2.1	0.00112	2.96	4.7e-06	2.67	3.7e-05	2.5	6.54e-05	2.32	0.0196	2.63	0.000147	1.76	0.021
Rnf149	16549. Ring finger protein 149	2.19	0.000656	3.15	8.36e-08	2.46	6.51e-06	1.99	2.33e-05	2.2	9.26e-05	2.75	1.17e-06	2.51	1.05e-05	3.07	3.33e-07	1.91	0.0351	2.28	0.000155	2.22	0.000431
Asns	5643. Asparagine synthetase	2.83	0.0961	3.41	0.0152	4.39	0.00251	1.57	0.268	4.18	0.00406	3.36	0.0111	2.84	0.0311	3.3	0.0132	1.45	0.701	3.37	0.023	1.15	0.832
Abca6	7257. ATP-binding cassette, sub-family A (ABC1), member 6	2.2	0.0346	2.06	0.0266	3.32	0.000126	1.76	0.0207	2.12	0.0146	3.09	0.000297	1.92	0.0322	3.82	3.86e-05	2.5	0.076	2.37	0.0108	1.68	0.139
Cul5	57072. Cullin 5	2.05	3.81e-05	2.23	1.85e-07	2.64	7.74e-09	1.58	7.36e-05	2.02	4.17e-06	2.18	4.76e-07	1.83	5.49e-05	1.78	6.6e-05	1.74	0.0144	2.32	2.93e-06	1.75	0.000681
Coq10b	17335. Coenzyme Q10 homolog B (S. cerevisiae)	3.92	0.000258	2.67	0.00108	2.93	0.000299	1.53	0.0801	1.65	0.0802	2.5	0.00161	2.47	0.00296	3.43	6.71e-05	4.68	0.00157	2.44	0.00637	4.1	0.00011
Glrx3	7391. Glutaredoxin 3	2.78	0.000227	2.24	0.000463	2.35	0.000156	1.75	0.00193	1.99	0.0023	2.99	3.93e-06	2.81	2.74e-05	2.93	9.78e-06	2.68	0.00667	2.78	8.07e-05	2.02	0.00531
Bnip3l	9947. BCL2/adenovirus E1B interacting protein 3-like	2.58	0.000177	2.17	0.000193	2.4	2.46e-05	1.51	0.0118	1.57	0.0241	2.68	5.72e-06	2.42	5.18e-05	3.64	1.09e-07	2.24	0.0124	2.51	8.07e-05	3.24	1.5e-05
Ivns1abp	5269. Influenza virus NS1A binding protein	2.21	0.00099	2.97	1.08e-06	2.57	8.9e-06	1.6	0.00402	1.84	0.00315	2.32	6.52e-05	2.38	6.65e-05	2.35	6.65e-05	2.57	0.00543	2.02	0.00191	2.05	0.00232
Ctgf	812. Connective tissue growth factor	2.54	0.0276	7.61	1.7e-07	3.72	0.000181	1.98	0.0145	1.26	0.518	2.39	0.00889	2.58	0.00632	2.91	0.00185	3.35	0.0341	3.69	0.000815	1.52	0.297
Dstn	11348. Destrin	2.18	0.000578	2.81	3.74e-07	2.83	3.1e-07	1.91	3.34e-05	1.57	0.014	2.38	7.84e-06	2.47	8.44e-06	2.13	7.11e-05	1.83	0.0473	2.36	7.19e-05	1.61	0.0211
H3f3b	7780. H3 histone, family 3B	3.25	3.77e-06	5.62	4.31e-12	2.39	1.11e-05	1.48	0.0109	1.72	0.00484	2.07	0.000165	2.2	9.78e-05	2.01	0.000324	1.33	0.389	1.84	0.0037	1.68	0.0153
Hspa2	796. Heat shock protein 2	2.01	0.0279	2.95	7.81e-05	2.25	0.00186	1.38	0.123	1.59	0.0696	3.28	1.89e-05	2.79	0.000215	2.72	0.0002	1.79	0.193	1.51	0.153	1.5	0.17
		2.41	0.0636	2.24	0.0475	2.38	0.0223	1.14	0.698	1.47	0.324	2.04	0.0549	1.63	0.209	2.01	0.0619	2.71	0.136	2.94	0.0113	1.33	0.545
Eif3m	9263. Eukaryotic translation initiation factor 3, subunit M	2	0.00153	2.28	1.55e-05	2.64	9.44e-07	1.97	1.61e-05	1.79	0.00164	2.32	1.05e-05	1.85	0.000897	2.16	5e-05	1.69	0.0789	2.3	8.07e-05	2.05	0.000669
Cript	20399. Cysteine-rich PDZ-binding protein	2.13	0.000864	2.44	9.84e-06	2.29	2.64e-05	1.61	0.00207	1.75	0.00378	2.16	0.000101	1.74	0.00418	1.8	0.00204	2.08	0.0188	2.16	0.000334	1.66	0.0211
Tasp1	9584. Taspase, threonine aspartase 1	2.1	0.0249	3.96	3.47e-06	3.45	1.62e-05	1.78	0.00898	1.64	0.0678	2.07	0.00659	1.69	0.0538	1.98	0.0124	1.7	0.263	2.37	0.00432	1.31	0.424
2810407C02Rik	17667. RIKEN cDNA 2810407C02 gene	2.2	0.00153	2.4	9.17e-05	2.23	0.000187	1.73	0.00188	1.92	0.00209	2.02	0.000974	1.92	0.00256	1.74	0.00632	1.96	0.0499	2.31	0.000575	1.64	0.0381
Rcan1	4508. Regulator of calcineurin 1	2.01	0.0585	3.38	0.000102	2.68	0.000964	1.69	0.0286	1.62	0.102	1.79	0.0427	2.43	0.00329	1.84	0.0379	1.43	0.512	1.77	0.0778	2.26	0.0139
Lpin1	1520. Lipin 1	2.12	0.175	6.7	1.34e-05	3.35	0.00284	1.37	0.362	1.67	0.212	1.51	0.304	1.42	0.404	2.83	0.00965	3.79	0.0486	3.26	0.00904	3.47	0.00731
Gpcpd1	8813. Glycerophosphocholine phosphodiesterase GDE1 homolog (S. cerevisiae)	2.77	0.00442	3.36	0.000111	5.31	6.62e-07	-1.57	0.0607	1.03	0.925	1.07	0.841	1.21	0.554	3.92	2.28e-05	3.05	0.0223	2.96	0.00138	3.08	0.00116
		2.38	0.0125	3.19	0.000115	2.47	0.00155	1.77	0.0141	1.21	0.53	1.43	0.216	1.45	0.201	2.47	0.00167	2.15	0.109	1.87	0.0481	1.47	0.25
Cxcl1	1779. Chemokine (C-X-C motif) ligand 1	2.32	0.374	8.26	0.00141	2.36	0.183	1.64	0.349	-1.35	0.673	1.28	0.714	1.46	0.582	2.8	0.101	-1.95	0.584	-2.06	0.33	3.05	0.12
Tiparp	9353. TCDD-inducible poly(ADP-ribose) polymerase	3.64	0.0159	18.28	2.24e-08	3.15	0.00911	1.58	0.204	1.08	0.881	1.27	0.598	1.52	0.359	3.1	0.00921	1.29	0.783	1.66	0.311	1.38	0.552
BC016423	5468. CDNA sequence BC016423	2.32	0.122	3.49	0.00372	4.03	0.000919	1.91	0.0532	1.66	0.234	1.48	0.352	1.55	0.31	1.43	0.393	2.7	0.164	3.49	0.00695	-1.13	0.84
Ppp1cb	2902. Protein phosphatase 1, catalytic subunit, beta isoform	2.49	0.0582	2.88	0.00782	2.81	0.00668	1.47	0.221	1.38	0.415	1.56	0.253	1.61	0.226	1.31	0.495	2.55	0.163	3.25	0.00642	-1.38	0.515
		2.69	0.00198	2.35	0.00173	2.7	0.00022	1.73	0.00986	1.22	0.485	1.3	0.312	1.45	0.167	1.71	0.0351	3.29	0.00662	2.34	0.00397	1.08	0.825
Mus musculus	66619. Transcribed locus	2.22	0.00116	2.49	2.12e-05	2.85	1.92e-06	1.41	0.032	1.57	0.0284	1.68	0.00927	1.61	0.0207	1.8	0.00364	1.89	0.0605	2.45	0.000144	1.29	0.283
Slc25a47	19963. Solute carrier family 25, member 47	2.24	1.27e-05	2.34	1.31e-07	2.62	1.79e-08	1.19	0.142	-1.37	0.028	-1.14	0.369	-1.05	0.761	1.56	0.00193	1.31	0.28	1.68	0.00126	1.4	0.035
Rrm2	2138. Ribonucleotide reductase M2	2.02	0.53	2.1	0.359	1.82	0.399	3.71	0.0171	29.59	7.07e-06	11.18	0.000422	6.59	0.00594	4.04	0.0375	2.23	0.525	2.26	0.289	2.24	0.304
Mus musculus	41437. Transcribed locus	3.06	0.0577	4.81	0.00141	1.84	0.203	3.85	0.000825	2.16	0.111	3.3	0.0116	5.34	0.00081	3.84	0.00414	9.87	0.00488	3.55	0.0163	4.33	0.00747
Cyp39a1	14330. Cytochrome P450, family 39, subfamily a, polypeptide 1	2.34	0.0165	3.07	0.000227	1.92	0.0241	2.01	0.00375	4.26	7.33e-06	7.71	1.06e-08	4.6	4.25e-06	5.54	4.18e-07	2.28	0.0891	2.46	0.0056	2.31	0.012
Ctss	1844. Cathepsin S	2.59	0.0282	2.07	0.0558	1.96	0.0581	2.55	0.00169	1.31	0.476	3.16	0.00119	3.86	0.000328	4.04	0.000169	4.64	0.00945	2.99	0.006	3.63	0.00184
Klf2	4032. Kruppel-like factor 2 (lung)	2.13	0.000806	3.14	9.32e-08	1.91	0.000678	2.63	6.56e-08	1.71	0.005	1.96	0.000389	2.25	6.72e-05	2.16	9.39e-05	1.29	0.452	1.46	0.0655	1.62	0.0215
Rab20	18838. RAB20, member RAS oncogene family	2.23	0.00906	2.29	0.00137	1.17	0.571	1.37	0.119	1.53	0.0888	2.28	0.000956	2.59	0.000305	3.35	1.03e-05	1.7	0.225	1.29	0.376	4.16	1.5e-05
Gbe1	2647. Glucan (1,4-alpha-), branching enzyme 1	2.9	0.00635	2.51	0.00639	1.55	0.176	1	0.996	1.05	0.899	1.66	0.116	2.12	0.0225	2.36	0.00793	3.27	0.0315	2.53	0.0108	2.43	0.0182
Maff	18825. V-maf musculoaponeurotic fibrosarcoma oncogene family, protein F (avian)	3.96	0.000297	2.88	0.0007	1.42	0.259	1.54	0.0761	1.11	0.765	1.06	0.872	1.4	0.278	2.19	0.00837	2.22	0.12	1.37	0.359	1.73	0.106
Btg2	5066. B cell translocation gene 2, anti-proliferative	4.39	0.0124	9.33	2.08e-05	1.39	0.515	-1.05	0.913	1.17	0.774	-1.04	0.936	1.07	0.899	2.15	0.102	-1.57	0.625	-1.33	0.631	-1.24	0.733
Mus musculus	48525. Transcribed locus	2.2	0.0233	2.55	0.00152	1.57	0.113	-1.6	0.0411	1.05	0.878	1.3	0.355	1.25	0.467	1.76	0.0448	2.05	0.138	2.08	0.0199	1.67	0.12
Atf3	3551. Activating transcription factor 3	6.26	0.000177	3.58	0.0012	1.49	0.302	1.26	0.478	1.13	0.774	1.12	0.782	1.3	0.513	1.01	0.991	-1.16	0.861	1.13	0.816	-1.73	0.223
Rcl1	6389. RNA terminal phosphate cyclase-like 1	2.39	0.000968	2.36	0.000136	1.59	0.0295	1.15	0.464	1.21	0.387	1.43	0.0895	1.37	0.148	1.56	0.0367	1.46	0.323	1.56	0.061	1.77	0.0207
Pim3	11611. Proviral integration site 3	2.49	0.00751	3.09	0.000124	1.44	0.191	-1.09	0.724	-1.14	0.664	-1.49	0.153	-1.01	0.983	1.32	0.32	1.97	0.161	1.21	0.583	1.35	0.368
Mus musculus	38907. Transcribed locus	2.58	0.000584	2.33	0.000271	1.18	0.481	1.1	0.636	-1.21	0.423	-1.15	0.534	1.11	0.675	1.53	0.051	1.04	0.937	-1.14	0.63	1.33	0.266
Mus musculus	57050. Transcribed locus	2.62	0.0589	-2.39	0.0416	-2.32	0.035	-2.33	0.00965	-1.57	0.273	-1.98	0.0798	-1.25	0.61	-1.35	0.47	2.48	0.2	1.43	0.452	-1.3	0.602
Dbp	9722. D site albumin promoter binding protein	3.75	0.129	-3.35	0.0971	-1.28	0.738	-2.66	0.0666	-1.08	0.92	-1.05	0.941	1.51	0.551	2.25	0.207	5.37	0.139	1.46	0.638	4.22	0.0461
Hmgcr	37618. 3-hydroxy-3-methylglutaryl-Coenzyme A reductase	3	0.0413	-2.84	0.0222	-1.05	0.93	1.28	0.496	2.44	0.0392	3.65	0.00262	2.67	0.0236	2.08	0.0869	2.9	0.155	1.55	0.38	-1.13	0.839
Mus musculus	43164. Transcribed locus	2.75	0.122	1.73	0.341	2.27	0.0954	2.74	0.0103	2.7	0.037	2.47	0.0531	3.88	0.00632	2.33	0.0789	5.46	0.0341	2.23	0.135	4.2	0.00905
Snx4	11872. Sorting nexin 4	2.09	0.000683	2	8.75e-05	2.9	6.31e-08	2.23	3.09e-07	2.38	6.1e-06	3.41	1.02e-08	2.73	4.81e-07	3.41	8.17e-09	2.12	0.00752	2.74	3.55e-06	2.99	5.19e-06
Igsf5	22976. Immunoglobulin superfamily, member 5	2.29	0.00496	1.54	0.105	3.43	3.61e-06	3.69	2.62e-08	2.14	0.00271	2.69	0.000105	2.75	0.000125	2.67	0.000136	2.09	0.0711	2.4	0.00154	2.77	0.000566
Usp15	2982. Ubiquitin specific peptidase 15	2.06	0.00425	1.95	0.0018	2.39	4.95e-05	2.15	2.13e-05	2.4	8.18e-05	3.4	2.58e-07	2.86	6.28e-06	3.74	1.02e-07	1.83	0.0833	2.32	0.000449	2.98	4.4e-05
Cyp17a1	2788. Cytochrome P450, family 17, subfamily a, polypeptide 1	2.11	0.248	2	0.195	7.19	5.91e-05	2.43	0.0237	4.95	0.00117	6.48	0.000119	4.26	0.00254	11.14	4.1e-06	-1.67	0.58	2.11	0.156	1.92	0.227
4933434E20Rik	20005. RIKEN cDNA 4933434E20 gene	2.04	0.00132	1.62	0.0105	2.69	1.02e-06	2.12	3.43e-06	2.14	0.000112	2.34	1.27e-05	2.13	0.000127	2.42	1.16e-05	1.96	0.0275	2.22	0.000167	1.98	0.00184
Stk16	11034. Serine/threonine kinase 16	2	0.0025	1.23	0.372	2.01	0.000354	2.06	1.91e-05	2.14	0.0002	2.68	2.51e-06	2.22	8.97e-05	1.85	0.0015	1.35	0.379	1.81	0.00549	2.34	0.000259
Usp46	5858. Ubiquitin specific peptidase 46	2.09	0.000818	1.07	0.783	2.51	2.06e-06	2.1	3.85e-06	2	0.000281	2.18	3.98e-05	1.96	0.000395	2.22	3.21e-05	1.67	0.0853	1.94	0.000965	2.09	0.000675
		2.13	0.00507	1.78	0.0131	2.33	0.000217	2.19	5.74e-05	1.81	0.0088	1.58	0.0346	1.73	0.0149	3.7	8.28e-07	1.98	0.0667	2.21	0.00164	2.09	0.00398
Slc25a33	13318. Solute carrier family 25, member 33	2.26	0.0102	1.96	0.0128	2.06	0.00545	2.08	0.00085	1.43	0.173	1.65	0.0513	1.66	0.0544	2.21	0.00289	1.94	0.138	1.95	0.0222	1.99	0.0213
Dusp22	18969. Dual specificity phosphatase 22	2.58	1.98e-05	1.87	0.000639	3.21	1.67e-08	1.95	1.08e-05	2.17	3.33e-05	3.44	1.17e-08	2.82	5.56e-07	2.65	7.31e-07	2.1	0.00873	2.4	3.37e-05	2.33	0.000109
Parp12	11157. Poly (ADP-ribose) polymerase family, member 12	2.84	0.00016	1.34	0.244	2.26	0.000244	1.92	0.000355	2.05	0.00153	2.57	4.32e-05	3.52	9.53e-07	3.27	1.79e-06	2.86	0.00373	2.79	6.44e-05	2.19	0.00262
Atp6v1a	1646. ATPase, H+ transporting, lysosomal V1 subunit A	2.13	3.81e-05	1.97	7.22e-06	2.14	9.03e-07	1.91	5.59e-07	2.12	3.18e-06	2.57	3.02e-08	2.44	2.23e-07	2.34	3.31e-07	2.05	0.00326	2.21	1.08e-05	2.45	5.3e-06
Cops4	5833. COP9 (constitutive photomorphogenic) homolog, subunit 4 (Arabidopsis thaliana)	2.07	0.000141	1.71	0.000508	2.29	5.2e-07	1.91	1.86e-06	2.07	9.46e-06	2.7	2.52e-08	2.26	2.04e-06	2.73	3.08e-08	1.62	0.0496	2.18	2.7e-05	2.22	4.03e-05
		2.15	0.0786	-1.18	0.721	2.77	0.00234	1.44	0.182	1.89	0.0568	2.97	0.00108	3	0.00154	2.74	0.00303	3.26	0.0339	2.46	0.0146	3.38	0.00188
Krcc1	27155. Lysine-rich coiled-coil 1	2.17	0.00278	1.54	0.0632	3.05	2.24e-06	1.79	0.0012	1.34	0.183	2.03	0.00114	2.09	0.00128	2.38	0.000149	2.25	0.024	2.42	0.000391	2.07	0.00398
		2.22	0.00259	1.32	0.278	2.31	0.000259	1.42	0.0504	1.69	0.018	2.57	4.91e-05	2.51	0.000122	3.96	1.97e-07	3.03	0.00351	1.93	0.00766	3.06	0.000103
Ttc33	20340. Tetratricopeptide repeat domain 33	2.24	0.00132	1.83	0.00427	2.62	9.77e-06	1.7	0.00179	1.74	0.00788	2.21	0.000213	2.09	0.000704	2.51	4.01e-05	1.91	0.0613	2.28	0.000472	2.26	0.00108
Triap1	29051. TP53 regulated inhibitor of apoptosis 1	2.07	0.00105	1.92	0.000591	2.28	2e-05	1.51	0.00613	1.69	0.00558	2.7	1.43e-06	2.3	4.16e-05	2.04	0.000204	1.91	0.034	2.34	8.7e-05	2.13	0.000669
Osgepl1	88137. O-sialoglycoprotein endopeptidase-like 1	2.04	0.000213	1.67	0.00104	2.32	5.74e-07	1.62	0.000183	1.83	0.000183	2.44	2.71e-07	2.01	3.37e-05	2.24	2.24e-06	1.86	0.0144	2.43	6.42e-06	1.85	0.000836
Qpct	10365. Glutaminyl-peptide cyclotransferase (glutaminyl cyclase)	2.22	0.00555	1.99	0.00581	2.86	3.32e-05	1.8	0.00298	1.84	0.0124	3.29	5.7e-06	2.14	0.00237	2.13	0.00226	1.72	0.195	1.8	0.0256	2.37	0.00231
Prr16	44816. Proline rich 16	2.52	0.00111	1.91	0.00639	2.54	9.32e-05	1.93	0.00073	1.45	0.107	2.13	0.00113	1.92	0.00549	2.34	0.00038	2.04	0.0619	2.28	0.00157	2.93	0.000181
Cirbp	12124. Cold inducible RNA binding protein	3.24	0.000177	-1.13	0.723	2.18	0.00177	1.52	0.0354	1.71	0.029	2.35	0.00071	2	0.0064	3.39	9.37e-06	2.2	0.0565	2.28	0.0031	1.34	0.324
Moxd1	11112. Monooxygenase, DBH-like 1	5.87	0.155	1.87	0.606	4.27	0.12	1.82	0.445	1.5	0.691	-1.57	0.641	1.03	0.977	1.46	0.704	2.76	0.564	2.11	0.503	7.47	0.0529
Mus musculus	49700. Transcribed locus	2.03	0.0749	1.41	0.36	3.7	6.15e-05	1.45	0.139	1.68	0.0972	1.79	0.0543	1.59	0.138	1.83	0.0513	2.82	0.0457	2.18	0.0236	1.2	0.642
Alg6	7943. Asparagine-linked glycosylation 6 homolog (yeast, alpha-1,3,-glucosyltransferase)	2.01	0.0358	1.23	0.556	2.11	0.0055	1.9	0.00381	1.97	0.0126	1.78	0.0278	1.79	0.0309	1.64	0.0623	2.23	0.0795	2.24	0.00754	1.49	0.197
Zxdb	11700. Zinc finger, X-linked, duplicated B	2	0.00153	1.97	0.000349	2.6	1.85e-06	1.29	0.0857	1.42	0.0535	1.58	0.00915	1.57	0.0136	1.73	0.00241	2.12	0.0122	2.23	0.000153	1.26	0.271
Stbd1	25767. Starch binding domain 1	2.15	0.00803	-1.53	0.107	2.15	0.00142	1.47	0.0442	1.22	0.428	1.57	0.049	1.63	0.0387	1.99	0.00375	2.83	0.00802	1.93	0.0124	2.08	0.00678
Mrps18a	22073. Mitochondrial ribosomal protein S18A	2.03	0.000292	1.93	6.16e-05	2.23	2.12e-06	1.56	0.000687	1.65	0.0018	1.97	3.78e-05	1.9	0.000115	1.95	5.97e-05	1.52	0.11	1.89	0.000348	2.17	9.17e-05
Rgs16	10980. Regulator of G-protein signaling 16	4.5	0.00198	-1.85	0.158	-2.74	0.00987	-4.01	4.02e-05	-5.2	0.000112	-5.56	4.04e-05	-4.16	0.000599	-1.22	0.626	1.75	0.448	-1.1	0.863	-1.16	0.768
Gadd45a	32759. Growth arrest and DNA-damage-inducible 45 alpha	4.88	0.00151	1.68	0.282	-4.57	0.000356	-2.91	0.00173	-3.01	0.00849	-2.35	0.0323	-1.39	0.451	-1.71	0.188	-2.48	0.206	-1.96	0.143	1.04	0.94
Thrsp	15178. Thyroid hormone responsive SPOT14 homolog (Rattus)	3	0.26	1.38	0.741	-7.89	0.00399	-4.51	0.00968	-2.27	0.244	-1.36	0.679	1.07	0.932	1.4	0.662	-1.05	0.98	-1.21	0.843	2.03	0.388
Slco1a1	8288. Solute carrier organic anion transporter family, member 1a1	2.17	0.268	1.29	0.714	-2.2	0.122	-2.72	0.0154	-1.93	0.196	-2.68	0.0457	-3.72	0.01	-6.21	0.000772	1.4	0.747	1.19	0.797	1.63	0.429
Egr1	188. Early growth response 1	2.19	0.236	1.6	0.418	-2.41	0.0649	-2.35	0.0264	-1.08	0.881	-1.19	0.74	-2.01	0.143	-2.02	0.145	-3.14	0.157	-3	0.0364	-3.06	0.0446
Upp2	12824. Uridine phosphorylase 2	3.58	0.216	1.11	0.931	-14.99	0.00092	-6.38	0.00325	1.08	0.929	1.26	0.773	1.52	0.609	1.4	0.677	4.08	0.297	1.13	0.916	2.43	0.306
Akr1c14	11361. Aldo-keto reductase family 1, member C14	2.11	0.337	-1.93	0.301	-7	0.00042	-2.27	0.0554	-1.3	0.655	-1.17	0.794	-1.19	0.775	-1.56	0.423	2.38	0.371	-1.04	0.959	1.07	0.936
Nr4a1	906. Nuclear receptor subfamily 4, group A, member 1	2.23	0.209	-1.08	0.918	-2.49	0.0416	-1.33	0.46	-2.26	0.0707	-3.94	0.0021	-3.71	0.00461	-2.11	0.0966	-2.37	0.275	-2.28	0.0973	-4.09	0.00614
Akr1c19	12160. Aldo-keto reductase family 1, member C19	2.24	0.214	-1.27	0.718	-4.06	0.00416	-1.36	0.452	1.86	0.196	2.33	0.0689	2.31	0.0796	1.7	0.272	3	0.177	1.24	0.731	2.55	0.0878
Fos	101. FBJ osteosarcoma oncogene	3.92	0.0956	1.52	0.611	-2.67	0.118	-1.44	0.5	1.09	0.9	-1.04	0.957	-2.52	0.144	-1.49	0.547	-3.74	0.229	-4.82	0.0319	-2.34	0.241
Rbp1	3630. Retinol binding protein 1, cellular	2.25	0.0414	-1.02	0.964	1.08	0.833	3.06	3.5e-05	7.95	9.39e-08	11.26	1.55e-09	11.91	1.91e-09	8.47	2.72e-08	4.29	0.00543	2.7	0.00432	2.2	0.0261
Cd5l	15649. CD5 antigen-like	2.73	0.0687	1.23	0.727	1.14	0.796	4.04	0.000184	2.63	0.0261	3.36	0.00507	4.32	0.00123	4.7	0.000629	5.27	0.0183	3.12	0.0178	4.08	0.00573
Mus musculus	76294. Transcribed locus, strongly similar to NP_033820.2 CD5 antigen-like precursor [Mus musculus]	2.77	0.0414	1.36	0.567	1.42	0.42	3.51	0.000345	2.03	0.0818	3.3	0.00322	4.24	0.000699	4.52	0.00036	4.85	0.0191	3.24	0.0114	5.27	0.000769
Prtn3	12429. Proteinase 3	2.17	0.334	1.03	0.977	1.3	0.673	4.96	0.000598	7.95	0.000439	15.88	5.29e-06	19.22	4.18e-06	8.54	0.000221	2.09	0.467	1.53	0.522	1.42	0.615
Dhrs1	18619. Dehydrogenase/reductase (SDR family) member 1	2.93	3.44e-05	2	0.000736	1.91	0.00112	2.28	2.99e-06	2.54	1.92e-05	2.94	1.04e-06	2.49	3.37e-05	2.32	7.26e-05	1.63	0.143	2.26	0.000317	2.83	6e-05
C1qa	1551. Complement component 1, q subcomponent, alpha polypeptide	2.65	0.0243	2	0.0703	1.81	0.0929	3.74	2.35e-05	1.93	0.0631	3.17	0.00113	3.27	0.00119	4.41	6.78e-05	4.27	0.0122	3.04	0.00514	4.69	0.000323
Tyrobp	1946. TYRO protein tyrosine kinase binding protein	2.19	0.154	1.68	0.295	1.55	0.309	2.78	0.00309	1.55	0.305	3.64	0.00166	3.8	0.00164	3.61	0.00198	3.63	0.0587	2.39	0.057	4.8	0.00123
C1qc	18088. Complement component 1, q subcomponent, C chain	2.02	0.113	1.48	0.342	1.39	0.361	2.99	0.000179	1.64	0.152	2.46	0.00694	2.79	0.00318	4.02	0.000102	3.25	0.0367	2.25	0.0328	3.8	0.000912
Gdf15	12861. Growth differentiation factor 15	2.29	0.107	-1.13	0.845	-1.26	0.602	-2.23	0.0138	-2.36	0.0332	-2.81	0.00968	-2.91	0.00945	-1.77	0.148	-2.26	0.246	-2.44	0.0494	-3	0.0177
Cenpl	18770. Centromere protein L	2.28	0.00256	-1.08	0.815	1.62	0.0331	1.73	0.00306	3.46	2.41e-06	3.58	6.43e-07	2.57	0.000117	2.26	0.000431	2.43	0.0169	2.06	0.00424	1.62	0.0579
Usp2	7540. Ubiquitin specific peptidase 2	3.56	0.112	-1.43	0.679	1.01	0.994	1	0.999	2.83	0.0887	2.61	0.108	2.97	0.0773	3.26	0.055	7.81	0.0472	1.51	0.585	4.39	0.0318
Cyp2r1	11450. Cytochrome P450, family 2, subfamily r, polypeptide 1	2.29	0.016	-1.08	0.857	-1.06	0.852	1.38	0.162	2.43	0.0025	3.41	4.07e-05	2.58	0.00146	2.26	0.00416	2.21	0.0933	1.96	0.0313	2.28	0.0132
Tff3	8460. Trefoil factor 3, intestinal	2.68	0.0402	1.74	0.204	1.55	0.263	1.37	0.325	3.03	0.00478	4.34	0.000217	6.09	2.57e-05	3.21	0.0026	1.74	0.427	2.26	0.0577	1.64	0.271
9030619P08Rik	38179. RIKEN cDNA 9030619P08 gene	3.09	0.0717	-1.19	0.822	-1.43	0.516	1.39	0.436	2.62	0.0517	3.33	0.0127	5.98	0.0006	4.14	0.00526	1.87	0.494	1.62	0.41	2.02	0.218
Yipf1	17228. Yip1 domain family, member 1	2.39	1.27e-05	1.78	0.000229	1.94	2.29e-05	1.85	3.66e-06	2.1	7.32e-06	2.63	3.88e-08	2.44	4.23e-07	2.53	2.29e-07	1.77	0.0199	1.94	0.000137	2.62	5.02e-06
Actr6	8170. ARP6 actin-related protein 6 homolog (yeast)	2.23	0.000249	1.31	0.162	1.97	0.000141	1.48	0.00505	2.03	0.000148	2.35	6.38e-06	2.28	2.04e-05	1.98	0.00017	2.77	0.000746	2.15	0.000152	1.66	0.0126
Dio1	9201. Deiodinase, iodothyronine, type I	2.42	0.157	-1.37	0.61	1.18	0.756	-1.18	0.688	-2.2	0.0903	-3.85	0.00445	-3.8	0.00529	-2.61	0.044	1.19	0.865	1.35	0.592	2.65	0.0626
Adi1	13597. Acireductone dioxygenase 1	2.17	0.374	-1.22	0.817	-1.6	0.443	-1.39	0.511	-2.05	0.235	-2.15	0.2	-1.86	0.311	-2.88	0.0742	2.95	0.303	2.12	0.257	-5.65	0.0116
Jun	121. Jun oncogene	2.99	0.0118	-1.07	0.899	1.07	0.871	-1.62	0.0883	-2.04	0.0447	-2.57	0.00761	-1.64	0.164	-1.44	0.309	-1.92	0.296	-1.75	0.163	-1.55	0.287
Ppp1r3g	31355. Protein phosphatase 1, regulatory (inhibitor) subunit 3G	14.18	0.00537	-1.28	0.834	1.11	0.914	-1.7	0.425	-2.43	0.272	-1.3	0.757	-2.52	0.255	2.51	0.236	3.2	0.42	1.07	0.954	-2.39	0.352
Nubpl	12353. Nucleotide binding protein-like	2.64	1.27e-05	1.93	0.000294	1.92	0.000207	1.91	2.85e-05	1.89	0.000461	3.03	4.04e-08	2.73	6.87e-07	2.97	1.27e-07	2.23	0.00445	2.25	7.19e-05	2.67	1.5e-05
		2.29	1.27e-05	1.58	0.00191	1.39	0.0211	1.49	0.000896	1.85	6.08e-05	2.72	1.06e-08	2.84	1.32e-08	3.35	7.41e-10	2.18	0.00155	1.87	0.000176	2.65	3.51e-06
Smpdl3a	16658. Sphingomyelin phosphodiesterase, acid-like 3A	2.2	0.000213	1.92	0.000185	1.52	0.0121	1.22	0.147	1.5	0.0145	2.26	6.56e-06	2.12	3.94e-05	2.59	6.83e-07	2.24	0.00456	1.98	0.000401	2.6	1.5e-05
Fuca1	3439. Fucosidase, alpha-L- 1, tissue	2.03	0.000213	1.62	0.00209	1.44	0.017	1.59	0.000322	1.96	4.88e-05	2.96	1.02e-08	2.19	5.48e-06	2.5	2.96e-07	1.66	0.0427	1.84	0.000454	2.21	5.64e-05
Slc25a17	13473. Solute carrier family 25 (mitochondrial carrier, peroxisomal membrane protein), member 17	2.05	0.00514	1.53	0.0532	1.49	0.0483	1.8	0.000817	1.82	0.00458	2.26	0.000142	2.29	0.000166	2.78	7.61e-06	1.68	0.134	1.86	0.00644	2.9	6.51e-05
Fbxo9	10034. F-box protein 9	2.18	2.45e-05	1.43	0.0146	1.47	0.00674	1.34	0.0113	1.78	0.000149	2.31	2.63e-07	2.08	5.47e-06	2.13	2.18e-06	1.75	0.0154	1.82	0.000239	2.34	1.23e-05
Galk2	6919. Galactokinase 2	2.06	5.1e-05	1.72	0.000177	1.69	0.00022	1.77	4.25e-06	1.54	0.00258	2.31	2.23e-07	2.62	4.79e-08	2.16	1e-06	1.81	0.0114	1.99	3.75e-05	1.93	0.00016
Mus musculus	13608. Transcribed locus, strongly similar to NP_848882.2 alkylglycerol monooxygenase [Mus musculus]	2.41	0.0201	1.96	0.0388	1.2	0.585	1.25	0.381	1.86	0.0425	2.16	0.0112	2.3	0.00826	1.57	0.146	2.73	0.0501	2.32	0.0135	1.66	0.155
Fkbp3	14545. FK506 binding protein 3	2.12	0.000495	1.69	0.00319	1.76	0.00129	1.57	0.00162	1.79	0.00132	2.15	3.2e-05	2.03	0.000158	1.9	0.00037	2.05	0.0125	2.09	0.00023	1.75	0.00589
Crbn	12566. Cereblon	2.06	0.000377	1.83	0.000325	1.75	0.000686	1.22	0.127	1.5	0.0124	2.08	2.14e-05	1.92	0.000164	2.57	5.42e-07	2.28	0.00246	2.05	0.000153	1.94	0.000653
Mus musculus	80087. Transcribed locus	2.02	0.0177	1.02	0.953	1.53	0.088	1.35	0.142	1.74	0.0249	2.44	0.000416	1.71	0.03	2.9	5.94e-05	1.39	0.457	1.14	0.684	1.68	0.0648
Enpp5	12667. Ectonucleotide pyrophosphatase/phosphodiesterase 5	2.48	1.27e-05	-1.06	0.813	1.57	0.00406	1.32	0.0279	1.69	0.0012	1.96	3.85e-05	1.66	0.0015	1.77	0.000393	2.36	0.00166	2.13	5.5e-05	2.03	0.00025
Nr1d2	9705. Nuclear receptor subfamily 1, group D, member 2	2.02	0.0402	-1.12	0.767	1.18	0.579	-1.45	0.0976	1.18	0.577	1.33	0.307	1.43	0.202	2	0.0113	2.23	0.0965	1.56	0.145	1.97	0.0296
Blnk	1849. B cell linker	2.06	0.0352	-1.31	0.423	-1.23	0.475	-1.23	0.367	-1.25	0.443	-1.31	0.329	1.18	0.584	1.03	0.931	2.27	0.0873	1.2	0.591	1.35	0.363
Mus musculus	42211. Transcribed locus	2.22	0.0541	1.62	0.198	1.97	0.039	-1.12	0.687	1.59	0.162	1.06	0.879	1.33	0.404	1.04	0.924	1.81	0.313	2.33	0.0196	1.04	0.935
Mia2	23993. Melanoma inhibitory activity 2	2.11	0.00302	1.55	0.051	1.82	0.00449	1.09	0.641	1.16	0.502	1.19	0.424	-1.03	0.904	1.32	0.18	1.62	0.182	2.08	0.00198	1.53	0.0779
Dusp6	3651. Dual specificity phosphatase 6	2.06	0.0889	-1.1	0.845	-1.54	0.202	1.01	0.981	-1.58	0.173	-1.58	0.166	-1.75	0.0944	-1.36	0.363	-1.45	0.565	-2.1	0.0437	-1.71	0.165
Myc	35. Myelocytomatosis oncogene	2.68	0.0676	1.46	0.466	1.49	0.356	1.28	0.503	1.29	0.57	1.21	0.664	1.3	0.554	1.65	0.228	-1.35	0.729	1.29	0.63	2.18	0.1
Gch1	4419. GTP cyclohydrolase 1	2.02	0.0127	1.42	0.182	-1.17	0.545	-1.55	0.0204	1.37	0.181	1.65	0.0269	1.9	0.00692	1.93	0.00573	1.86	0.118	1.51	0.115	1.91	0.0132
Rgs1	14177. Regulator of G-protein signaling 1	3.41	0.000249	1.74	0.0498	1.23	0.459	1.3	0.227	-1.14	0.652	-1.02	0.937	1.3	0.33	2	0.00889	1.71	0.248	1.25	0.476	1.48	0.197
Txnip	3394. Thioredoxin interacting protein	2.29	0.00283	1.7	0.0286	1.79	0.0113	-1.35	0.099	-1.8	0.0115	-1.66	0.0204	-1.66	0.0274	-1.02	0.947	-1.35	0.469	1.11	0.726	1.13	0.682
Slc25a25	5562. Solute carrier family 25 (mitochondrial carrier, phosphate carrier), member 25	2.07	0.023	1.69	0.0708	1.68	0.0496	1.64	0.0199	1.13	0.681	-1.7	0.0418	-1.03	0.928	1.26	0.395	1.12	0.843	-1.19	0.606	-1.39	0.291
Bhlhe40	4175. Basic helix-loop-helix family, member e40	2.09	0.0297	1.43	0.252	1.61	0.0805	-1.1	0.693	-1.9	0.0186	-1.55	0.1	-1.11	0.741	1.47	0.158	1.33	0.576	-1.01	0.989	-1.02	0.956
Cyp4a14	9357. Cytochrome P450, family 4, subfamily a, polypeptide 14	-3.75	0.116	5.53	0.0093	7.87	0.00124	9.54	3.72e-05	10.01	0.000587	9.03	0.000586	9.75	0.000622	4.85	0.0125	8.82	0.042	2.77	0.152	6.57	0.00861
Inhbe	14469. Inhibin beta E	-3.09	0.0399	2.03	0.14	2.56	0.0288	1.05	0.911	-1.54	0.326	-1.68	0.228	-1.56	0.322	-1.91	0.133	-1.08	0.937	1.3	0.623	-1.1	0.871
Mus musculus	51243. Mus musculus, clone IMAGE:1511633, mRNA	-3.71	0.0807	-15.42	1.58e-05	-12.4	4.19e-05	-5.09	0.000684	-3.22	0.0396	-5.43	0.0029	-3.99	0.0168	-6.72	0.00115	-6.17	0.0596	-7.4	0.00214	-1.91	0.342
		-4.15	0.00697	-2.12	0.121	-5.19	0.000258	-2.95	0.00252	-2.35	0.0519	-2.52	0.0292	-2.37	0.0503	-2.86	0.0151	-2.14	0.33	-2.73	0.0383	-1.37	0.562
Mus musculus	49133. Transcribed locus	-3	0.00298	-2.43	0.00491	-2.8	0.000883	-2.48	0.000338	-2.17	0.011	-2.2	0.00821	-2.21	0.00928	-2.71	0.00106	-2.45	0.0795	-2.16	0.0205	-1.99	0.0414
Fam193b	11850. Family with sequence similarity 193, member B	-2.41	0.00395	-2.54	0.000363	-2.78	7.96e-05	-2.34	6.93e-05	-2.35	0.00113	-2.4	0.000508	-2.44	0.000616	-2.16	0.00208	-2.42	0.0341	-2.5	0.00116	-1.5	0.146
		-3.25	0.021	-2.99	0.00974	-4.56	0.000389	-2.66	0.00313	-2.37	0.0344	-3.24	0.00356	-2.66	0.0173	-4.12	0.000906	-1.79	0.427	-3.03	0.0139	-2.56	0.04
Clec2d	19349. C-type lectin domain family 2, member d	-2.81	0.0026	-6.75	1.98e-08	-5.26	2.81e-07	-4.61	2.38e-08	-3.02	0.000302	-2.72	0.00066	-2.73	0.00076	-2.62	0.000849	-1.65	0.327	-2.23	0.0121	-1.25	0.518
Pltp	1823. Phospholipid transfer protein	-2.17	0.0126	-2.26	0.00208	-2.53	0.000366	-2.53	2.77e-05	-3.2	3.77e-05	-3.37	1.11e-05	-2.98	7.91e-05	-1.43	0.166	-2.14	0.0774	-2.49	0.00169	-2.41	0.00322
Adck3	5718. AarF domain containing kinase 3	-2.09	0.0606	-7.4	5.73e-08	-16.34	1.88e-10	-4.29	3.79e-07	-3.22	0.000391	-2.89	0.00073	-1.82	0.0545	-2.68	0.0019	-2.38	0.103	-2.44	0.0114	-2.59	0.00797
Hsd3b3	12042. Hydroxy-delta-5-steroid dehydrogenase, 3 beta- and steroid delta-isomerase 3	-3.97	0.158	-38.67	1.55e-05	-35.51	1.51e-05	-7.33	0.0012	-2.25	0.277	-1.9	0.391	-2.4	0.244	-3.58	0.0824	-2.74	0.451	-3.62	0.117	1.03	0.976
Mus musculus	281. Transcribed locus	-2.02	0.167	-4.68	0.000239	-2.99	0.00448	-2.74	0.00149	-2.01	0.0662	-1.3	0.509	-1.13	0.776	-2.74	0.00853	1.09	0.923	-2.19	0.0652	-1.06	0.907
		-2.14	0.00482	-3.14	3.11e-06	-4.76	2.38e-08	-2.29	2.39e-05	-1.74	0.0145	-2.38	0.000174	-2.51	0.00013	-2.15	0.000874	-2.22	0.0328	-2.84	0.000114	-2.14	0.00327
		-3.58	0.0044	-3.77	0.000611	-5.04	2.96e-05	-2.68	0.00129	-1.81	0.105	-2.81	0.00417	-3.06	0.0029	-3.65	0.00056	-3.49	0.0429	-3.78	0.00142	-1.54	0.311
Mus musculus	55696. Transcribed locus	-2.04	0.109	-2.31	0.0225	-4.13	8.11e-05	-3.46	2.85e-05	-1.86	0.0718	-3.74	0.000206	-2.84	0.00335	-4.94	1.8e-05	-2.03	0.242	-2.19	0.0398	-1.91	0.0898
Mus musculus	55867. Transcribed locus	-2.48	0.0338	-3.11	0.00162	-4.47	3.72e-05	-2.75	0.000468	-1.79	0.092	-2.13	0.0248	-1.78	0.0947	-2.66	0.00513	-2.47	0.129	-2.48	0.0178	-2.18	0.0449
Mus musculus	49770. Transcribed locus	-2.53	0.0079	-2.37	0.00381	-2.76	0.000841	-2.08	0.00246	-1.49	0.18	-2.11	0.00902	-1.67	0.0865	-2.34	0.00288	-2.18	0.106	-2.24	0.0114	-1.74	0.0938
Tmem25	19045. Transmembrane protein 25	-2.17	0.025	-7.67	3.2e-08	-5.67	2.59e-07	-2.5	0.000133	-1.69	0.0609	-2.07	0.00815	-1.59	0.1	-2.2	0.00578	-1.68	0.301	-2.29	0.00935	-1.36	0.357
		-2.78	0.0819	-4.5	0.00125	-3.87	0.00316	-2.8	0.00439	-1.25	0.639	-2.08	0.0846	-1.38	0.484	-3.42	0.00513	-1.35	0.744	-2.55	0.0577	1.14	0.833
		-2.11	0.148	-2.06	0.093	-3	0.00533	-2.46	0.00505	-1.42	0.391	-2.12	0.0466	-1.44	0.374	-1.44	0.362	-1.45	0.622	-1.09	0.876	-1.04	0.945
Gm6484	33710. Predicted gene 6484	-5.02	0.0276	-14.02	7.09e-05	-5.86	0.00305	-2.02	0.146	-1.81	0.323	-1.04	0.952	-2.13	0.207	-2.9	0.0684	-6.94	0.0499	-7.12	0.00333	-3.6	0.0539
		-5.41	0.00483	-4.37	0.00327	-5.51	0.000643	-3.02	0.00447	-1.49	0.415	-1.87	0.176	-2.35	0.0681	-2.8	0.0256	-2.81	0.224	-2.69	0.0632	1.03	0.97
Mus musculus	44412. Transcribed locus	-2.71	0.00411	-3.23	0.000147	-3.25	0.000105	-2.34	0.000421	-1.61	0.0965	-1.96	0.0161	-1.94	0.0207	-2.92	0.000296	-2.19	0.107	-2.67	0.00242	-2.16	0.0162
Mus musculus	46430. Transcribed locus	-2.39	0.283	-2.29	0.199	-3.08	0.0457	-3.22	0.0112	-1.42	0.563	-1.95	0.233	-1.73	0.346	-2.08	0.194	-2.38	0.397	-2.16	0.225	-1.38	0.652
		-2.72	0.00516	-2.35	0.00616	-3.69	3.39e-05	-2.22	0.00136	-1.34	0.343	-1.93	0.0226	-1.44	0.234	-2.44	0.00304	-1.85	0.232	-2.51	0.00572	-1.63	0.151
Mus musculus	31926. Transcribed locus, strongly similar to NP_997174.1 upstream stimulatory factor 2 isoform 2 [Homo sapiens]	-2.68	0.0198	-2.43	0.0133	-3.36	0.000731	-2.21	0.00482	-1.61	0.179	-1.8	0.0776	-1.59	0.19	-1.89	0.0604	-2.55	0.111	-2.03	0.0637	1.01	0.982
Camk1d	6179. Calcium/calmodulin-dependent protein kinase ID	-2	0.0801	-3.27	0.000323	-6.55	2.43e-07	-2.19	0.00227	-1.22	0.542	-1.46	0.217	-1.26	0.48	-1.45	0.231	-1.9	0.239	-1.77	0.106	-1.83	0.0852
Mus musculus	59829. Transcribed locus	-2.93	0.000834	-2.36	0.00157	-4.25	7.73e-07	-1.87	0.0034	-2.1	0.00497	-2.32	0.00144	-1.83	0.0229	-2.62	0.000383	-1.85	0.187	-2.94	0.000316	-1.54	0.148
		-2.91	0.00217	-2.84	0.000423	-3.34	5.2e-05	-1.36	0.193	-1.59	0.102	-4.91	1.15e-06	-6.23	2.9e-07	-3.5	5.32e-05	-2.75	0.034	-3.48	0.000207	-4.15	0.00015
		-2.53	0.00633	-2.36	0.00234	-2.73	0.000361	-1.32	0.214	-1.59	0.0887	-4.66	1.07e-06	-4.88	1.39e-06	-3.36	4.01e-05	-2.6	0.0413	-3.13	0.000404	-3.93	0.000145
		-2.73	0.000213	-2.38	0.000109	-2.91	3.68e-06	-1.26	0.178	-1.55	0.0385	-3.7	1.77e-07	-4.05	1.58e-07	-2.43	0.000102	-2.69	0.00662	-2.96	3.55e-05	-3.24	3.66e-05
		-2.38	0.00153	-2.23	0.000508	-2.41	0.000165	-1.25	0.227	-1.52	0.0615	-3.67	4.72e-07	-4.48	7.23e-08	-2.89	1.68e-05	-2.5	0.0149	-2.75	0.000146	-3.52	2.44e-05
R3hdm2	6362. R3H domain containing 2	-2.2	0.00493	-2.56	0.000155	-2.06	0.00222	-1.53	0.024	-1.85	0.00984	-2.77	4.28e-05	-2.61	0.00015	-1.86	0.00816	-2.07	0.064	-2.19	0.00334	-2.74	0.000384
		-2.01	0.238	-2.15	0.101	-2.17	0.0704	1.01	0.985	1.28	0.589	-3.07	0.00758	-3.43	0.00496	-1.75	0.181	-2.54	0.22	-1.9	0.177	-2.17	0.112
Mus musculus	47146. Transcribed locus	-2.78	0.0245	-2.12	0.059	-2.45	0.0156	-1.52	0.163	-1.47	0.311	-1.55	0.23	-1.59	0.215	-2.35	0.0199	-1.74	0.407	-2	0.0893	-1.43	0.419
		-2.01	0.00281	-2.04	0.000431	-2.18	0.000115	-1.84	0.000241	-1.42	0.0746	-1.47	0.044	-1.45	0.0524	-1.89	0.00116	-2.21	0.0129	-1.95	0.0023	-1.55	0.0447
Mus musculus	46678. Transcribed locus	-2.56	0.00819	-2.53	0.00251	-2.86	0.000622	-1.86	0.00991	-1.44	0.225	-1.47	0.187	-1.37	0.296	-1.79	0.0457	-1.65	0.348	-2.01	0.034	-1.3	0.469
Mus musculus	83927. Transcribed locus	-3.06	0.0257	-2.74	0.00998	-2.64	0.0119	-1.85	0.041	-1.16	0.723	-1.4	0.377	-1.43	0.361	-1.75	0.133	-1.86	0.366	-2	0.103	-1.04	0.943
Mus musculus	90278. Transcribed locus	-3.26	0.00357	-2.79	0.00326	-2.82	0.00194	-1.94	0.013	-1.04	0.915	-1.16	0.668	-1.37	0.354	-1.77	0.0802	-1.82	0.316	-1.88	0.0877	-1.1	0.825
Mus musculus	66713. Transcribed locus	-2.86	0.00863	-2.01	0.0479	-2.21	0.0166	-1.79	0.03	1.17	0.658	-1.75	0.0841	-2	0.0368	-1.57	0.163	-1.39	0.609	-1.66	0.176	1.13	0.776
4921513D23Rik	47385. RIKEN cDNA 4921513D23 gene	-2.08	0.0188	-2.6	0.000441	-2.67	0.000195	-1.73	0.00846	-1.24	0.422	-1.37	0.212	-1.43	0.173	-1.67	0.042	-1.8	0.187	-1.69	0.0646	1.07	0.858
Mus musculus	52329. Transcribed locus	-2.67	0.0574	-2.91	0.0129	-2.87	0.0104	-1.87	0.0593	-1.27	0.588	-1.2	0.685	-1.47	0.359	-1.61	0.243	1.22	0.827	1.15	0.806	1.25	0.675
Ppp1r3c	11259. Protein phosphatase 1, regulatory (inhibitor) subunit 3C	-2.49	0.0668	-2.5	0.0284	-3.69	0.00142	1.03	0.932	-1.1	0.831	-1.09	0.848	-1.45	0.35	-1.37	0.441	1.04	0.971	-1.43	0.439	-1.54	0.351
Mus musculus	46466. Transcribed locus	-2.54	0.0333	-2.19	0.0354	-2.45	0.0104	-1.65	0.0671	-1.16	0.685	-1.32	0.421	-1.35	0.406	-1.8	0.0772	-1.27	0.739	-1.52	0.285	1.13	0.782
Mus musculus	53371. Transcribed locus	-2.09	0.00302	-2.06	0.000712	-2.17	0.000242	-1.44	0.0287	-1.42	0.0872	-1.59	0.0213	-1.36	0.138	-1.6	0.0205	-1.43	0.341	-1.68	0.0237	-1.23	0.396
Mus musculus	44696. Transcribed locus	-6.99	0.000889	-2.4	0.0762	-1.17	0.756	-2.46	0.0144	-1.68	0.263	-1.58	0.318	-2.1	0.107	-2.24	0.0709	-4.96	0.0419	-1.4	0.538	-1.47	0.5
		-3.01	0.00039	-2.01	0.00639	-1.77	0.0203	-1.51	0.0403	-1.62	0.0508	-2.56	0.000249	-2.51	0.000441	-2.31	0.00101	-2.7	0.0163	-2.12	0.0071	-2.38	0.0031
Zfp692	19136. Zinc finger protein 692	-2.15	0.000955	-2.48	1.27e-05	-1.94	0.000637	-1.3	0.0895	-1.42	0.0623	-2.29	3.44e-05	-1.93	0.000912	-2.71	3.45e-06	-2.13	0.0167	-2.2	0.000305	-1.92	0.00344
Upf1	1272. UPF1 regulator of nonsense transcripts homolog (yeast)	-2.39	0.000864	-2.02	0.00133	-1.49	0.0591	-1.05	0.8	-1.11	0.647	-1.87	0.00315	-1.72	0.0111	-1.47	0.0639	-1.95	0.0649	-1.86	0.00889	-1.75	0.0211
Mus musculus	81010. Transcribed locus	-3.77	0.00248	-2.08	0.0591	-1.81	0.104	-1.25	0.461	1.02	0.966	1.06	0.874	-1.51	0.253	-1.73	0.132	-1.99	0.264	-1.55	0.285	1.19	0.721
Mus musculus	80006. Transcribed locus	-2.76	0.0248	-2.57	0.0128	-1.89	0.0777	-1.85	0.034	1.04	0.929	1.07	0.872	-1.24	0.578	-1.16	0.695	1.34	0.692	-1.41	0.408	1.8	0.147
Mus musculus	43857. Transcribed locus	-2.48	0.0104	-3.09	0.000407	-1.3	0.38	1.07	0.787	1.4	0.241	1.11	0.733	-1.4	0.249	-1.3	0.359	-1.97	0.181	-1.73	0.0839	-1.17	0.668
Mus musculus	45762. Transcribed locus	-2.09	0.0165	-2.04	0.00648	-1.83	0.0168	-1.39	0.103	-1.04	0.885	-1.38	0.204	-1.32	0.278	-1.61	0.0531	-1.4	0.471	-1.52	0.138	-1.01	0.978
Zfp809	27121. Zinc finger protein 809	-2.08	0.00953	-2.93	1.22e-05	-1.25	0.328	-1.42	0.0504	-1.04	0.866	1.07	0.793	1.21	0.406	-1.19	0.458	-1.1	0.853	-1.2	0.494	1.59	0.0679
		-2.78	0.000501	-1.93	0.00863	-3.31	4.5e-06	-2.29	5.63e-05	-2.06	0.00331	-2.85	3.5e-05	-2.1	0.00249	-3.18	1.05e-05	-1.9	0.116	-2.16	0.00452	-2.19	0.00417
		-2	0.0108	-1.89	0.0068	-2.18	0.000779	-2.05	0.000192	-2.04	0.00234	-2.19	0.000577	-1.99	0.00289	-2	0.00232	-1.73	0.151	-2.21	0.00182	-1.32	0.292
Mus musculus	67145. Transcribed locus	-2.15	0.117	1.02	0.969	-2.27	0.0301	-2.32	0.00586	-2.03	0.0593	-1.82	0.101	-1.83	0.105	-1.46	0.314	-1.48	0.579	-2.44	0.0308	-1	0.993
		-2.14	0.0835	1.38	0.459	-3.58	0.000318	-2.29	0.00328	-1.66	0.14	-2.13	0.0221	-1.54	0.216	-2.06	0.0319	-2.02	0.241	-1.69	0.171	-1.23	0.624
Mus musculus	45312. Transcribed locus	-3.65	0.000864	-1.51	0.265	-2.88	0.00123	-2.58	0.000394	-1.42	0.286	-1.83	0.0507	-1.26	0.485	-2.54	0.00357	-2.38	0.117	-2.76	0.00448	-1.18	0.691
Mus musculus	90886. Transcribed locus	-3.25	0.000434	-1.86	0.0234	-2.7	0.0002	-2.33	0.00013	-1.59	0.0727	-1.79	0.0199	-1.87	0.0164	-2.03	0.00613	-2.04	0.114	-2.24	0.00538	-1.09	0.813
Mus musculus	80963. Transcribed locus	-2.3	0.0408	-1.43	0.368	-2.36	0.00813	-2.08	0.00613	-1.01	0.971	-1.67	0.123	-1.38	0.355	-2.37	0.00737	-1.62	0.45	-1.67	0.176	-2.29	0.0211
Mus musculus	48450. Transcribed locus	-2.56	0.0317	-1.98	0.076	-3.01	0.00198	-2.02	0.0147	-1.63	0.168	-1.79	0.0912	-1.34	0.448	-1.67	0.147	-1.94	0.287	-2.46	0.0239	-1.84	0.132
		-5.04	0.00383	-1.56	0.429	-2.56	0.0421	-1.59	0.218	-1.36	0.521	-2.22	0.0731	-1.31	0.577	-3.32	0.00798	-3.06	0.177	-3.79	0.0104	-3.16	0.0242
Pcdh1	5947. Protocadherin 1	-2.37	0.000434	-1.97	0.00064	-2.06	0.000234	-1.16	0.352	-1.47	0.0456	-2.19	0.000103	-1.83	0.00205	-1.45	0.0458	-2.73	0.00217	-2.17	0.000419	-2.24	0.00057
Mus musculus	83824. Transcribed locus	-2.76	0.0069	-1.94	0.0461	-2.92	0.000705	-1.72	0.032	-1.71	0.0924	-2.15	0.0121	-1.86	0.0505	-1.83	0.0509	-2.28	0.12	-2.07	0.0363	-1.6	0.189
Mus musculus	47526. Transcribed locus	-3.13	0.0388	-1.95	0.172	-2.49	0.0345	-1.57	0.198	-1.39	0.466	-1.67	0.233	-1.58	0.299	-2.08	0.0853	-2.83	0.177	-3.94	0.006	-2.15	0.115
Mus musculus	57212. Transcribed locus	-4.85	0.00442	1.13	0.857	-2.12	0.0888	-1.19	0.662	-1.46	0.402	-1.69	0.217	-1.43	0.432	-2.01	0.0987	-3.35	0.123	-2.29	0.0911	-1.35	0.571
Mus musculus	47241. Transcribed locus	-2.42	0.00537	-1.81	0.0357	-2.26	0.00231	-1.65	0.0187	-1.45	0.16	-1.78	0.0237	-1.71	0.0403	-2.48	0.000753	-2.01	0.12	-1.9	0.0281	-1.51	0.169
Mus musculus	66085. Transcribed locus	-2.17	0.000438	-1.84	0.00102	-2.07	8.65e-05	-1.72	0.000337	-1.58	0.0106	-1.9	0.000446	-1.96	0.000349	-2.15	5.41e-05	-1.87	0.0339	-1.94	0.00109	-1.91	0.00185
Mus musculus	58010. Transcribed locus	-2.22	0.00817	-1.68	0.0512	-2.01	0.00527	-1.48	0.0491	-1.68	0.0377	-1.59	0.0555	-1.75	0.0243	-2.03	0.00379	-1.73	0.207	-1.57	0.0999	-1.64	0.0759
Chka	8199. Choline kinase alpha	-3.43	0.00866	1.21	0.73	-3.09	0.00356	-1.07	0.853	1.23	0.625	-1.1	0.822	-1.68	0.184	-1.9	0.0908	-2.85	0.11	-2.34	0.0457	-3.16	0.00842
Cbs	769. Cystathionine beta-synthase	-2.05	0.00499	-1.54	0.0519	-3.37	3.61e-07	-1.02	0.926	-1.14	0.565	-1.95	0.00138	-1.7	0.0116	-1.6	0.022	-2.26	0.0188	-2.05	0.00241	-1.67	0.0275
Mus musculus	49903. Transcribed locus	-2.39	0.00228	-1.99	0.005	-2.25	0.00083	-1.67	0.00703	-1.49	0.0877	-1.53	0.0624	-1.53	0.0734	-1.97	0.00404	-2.09	0.0648	-2.1	0.00526	-1.53	0.118
Mus musculus	63652. Transcribed locus	-2.09	0.00484	-1.97	0.00263	-2.71	1.41e-05	-1.85	0.000632	-1.37	0.149	-1.48	0.0627	-1.56	0.0382	-1.93	0.00292	-2.02	0.0588	-1.79	0.0147	-1.37	0.197
Mus musculus	47175. Transcribed locus	-2.12	0.0843	1.02	0.97	-2.07	0.0332	-1.85	0.0249	-1.46	0.278	-1.56	0.19	-1.16	0.689	-1.64	0.143	-2.19	0.187	-1.65	0.191	-1.04	0.941
		-2.98	0.0134	-1.75	0.154	-2.34	0.0178	-1.64	0.0851	-1.26	0.538	-1.75	0.107	-1.69	0.142	-1.99	0.0504	-1.91	0.319	-2.02	0.0765	-1.15	0.761
Mus musculus	47443. Transcribed locus	-2.13	0.139	-1.97	0.108	-2.71	0.0104	-1.7	0.0839	-1.11	0.814	-1.37	0.418	-1.59	0.235	-1.95	0.0781	-1.91	0.358	-1.91	0.127	-1.48	0.387
Ccnl2	6298. Cyclin L2	-2.07	0.000889	-1.8	0.00165	-2.28	1.3e-05	-1.53	0.00353	-1.52	0.0201	-1.83	0.000849	-1.73	0.003	-1.6	0.00844	-1.85	0.044	-1.89	0.00173	-1.09	0.707
Mus musculus	44724. Transcribed locus	-4.19	0.0025	-1.5	0.384	-2.56	0.0144	-1.51	0.184	1.2	0.666	-1.14	0.748	-1.27	0.565	-1.52	0.272	-1.81	0.395	-1.66	0.246	-1.04	0.946
Mus musculus	51276. Transcribed locus	-2.15	0.0754	-1.87	0.0849	-2.39	0.00941	-1.79	0.0326	-1.36	0.371	-1.65	0.126	-1.56	0.194	-1.58	0.179	-1.62	0.427	-1.57	0.236	-1.24	0.606
		-2.21	0.0342	-1.95	0.0416	-2.51	0.00305	-1.73	0.0262	-1.32	0.381	-1.47	0.2	-1.6	0.119	-1.78	0.0514	-1.29	0.668	-1.77	0.0893	-1.11	0.791
Mus musculus	12363. Transcribed locus	-2.04	0.00147	-1.75	0.00318	-2.04	0.000158	-1.18	0.262	-1.51	0.0224	-1.82	0.00108	-1.59	0.0114	-1.4	0.0636	-1.69	0.0873	-1.42	0.0773	-1.49	0.0492
		-2.05	0.0995	-1.61	0.228	-2.62	0.00605	-1.88	0.024	1.09	0.826	-1.37	0.368	-1.1	0.819	-1.4	0.337	-1.82	0.322	-1.69	0.183	1.41	0.388
Mus musculus	52424. Transcribed locus	-2.49	0.0757	-1.87	0.168	-2.2	0.0508	-1.3	0.447	-1.19	0.705	-1.34	0.482	-1.3	0.553	-1.78	0.151	-1.61	0.533	-1.64	0.275	1.22	0.695
		-2.12	0.0416	-1.4	0.337	-2.22	0.00778	-1.67	0.0324	-1.09	0.801	-1.27	0.42	-1.42	0.243	-1.78	0.0485	-1.57	0.406	-1.65	0.126	-1.48	0.248
Mus musculus	57153. Transcribed locus	-2.17	0.0165	-1.58	0.118	-2.32	0.00161	-1.59	0.0303	-1.24	0.431	-1.48	0.125	-1.38	0.238	-1.65	0.0555	-1.36	0.533	-1.28	0.417	-1.25	0.495
Lrp1	222. Low density lipoprotein receptor-related protein 1	-2.2	0.011	-1.66	0.0581	-2.09	0.00345	-1.23	0.326	1.03	0.907	-1.3	0.281	-1.01	0.963	-1.18	0.51	-1.5	0.374	-1.65	0.0687	-1.15	0.648
		-2.36	0.0209	-1.4	0.349	-2.04	0.0218	-1.18	0.523	1.26	0.474	-1.06	0.867	1.09	0.802	-1.28	0.427	-1.36	0.595	-1.33	0.425	1.19	0.661
Tubb2a	9485. Tubulin, beta 2A class IIA	-3.63	0.000864	1.18	0.707	1.65	0.113	3.37	9.75e-06	1.57	0.152	-1.12	0.734	-1.46	0.241	-1.53	0.172	-7.02	0.000347	1.21	0.623	-3.84	0.000546
		-2.74	0.00187	-1.68	0.0703	-1.68	0.0507	-1.66	0.0191	-1.77	0.0321	-3.17	4.46e-05	-2.69	0.000456	-3.41	2.32e-05	-2.46	0.0436	-1.95	0.0229	-3.07	0.000647
		-2.63	0.00628	-1.6	0.145	-1.55	0.137	-1.73	0.0207	-1.68	0.0732	-3.09	0.000177	-2.66	0.00121	-3.02	0.000263	-2.21	0.11	-1.76	0.0787	-3.01	0.00151
		-2.4	0.00464	-1.64	0.0654	-1.65	0.0458	-1.7	0.00968	-1.7	0.0355	-2.87	6.78e-05	-2.6	0.000349	-2.84	0.000108	-2.36	0.0419	-1.91	0.0216	-2.95	0.000511
Tsks	15041. Testis-specific serine kinase substrate	-2.03	0.032	-1.63	0.0997	-1.79	0.0312	-1.72	0.0148	-1.79	0.0317	-2.3	0.00185	-2.23	0.00368	-2.7	0.000393	-2.02	0.125	-1.95	0.0257	-2.4	0.00444
		-2.45	0.00071	-1.77	0.00958	-1.62	0.0215	-1.51	0.0173	-1.43	0.0874	-2.26	0.000173	-2.19	0.000419	-2.09	0.000698	-2.44	0.011	-1.95	0.00489	-2.09	0.00306
Mus musculus	43549. Transcribed locus	-2.21	0.0099	-1.46	0.182	-1.9	0.0104	-1.54	0.0309	-1.26	0.37	-2.05	0.00334	-1.54	0.0835	-2.25	0.00133	-1.58	0.305	-1.6	0.0873	-1.17	0.617
Mus musculus	48201. Transcribed locus	-2.04	0.0577	-1.88	0.0513	-2	0.0238	-1.49	0.106	-1.46	0.22	-2.28	0.00657	-1.71	0.0762	-1.77	0.0567	-1.74	0.301	-1.74	0.0978	-1.53	0.226
G0s2	28787. G0/G1 switch gene 2	-3.11	0.115	1.49	0.575	1.46	0.52	-1.5	0.376	-1.7	0.341	-1.46	0.501	-2.22	0.152	-2.9	0.0519	-2.19	0.435	-2.03	0.258	-2.14	0.23
Mus musculus	55277. Transcribed locus	-5.57	0.00218	-1.26	0.71	-1.73	0.229	-1.68	0.153	-1.35	0.53	-1.34	0.528	-2.32	0.057	-3.27	0.00921	-1.99	0.409	-1.76	0.273	-1.31	0.636
		-4.82	0.00113	-1.41	0.455	-1.62	0.203	-1.51	0.173	-1.77	0.122	-1.63	0.182	-2.01	0.0611	-2.79	0.00586	-1.68	0.443	-1.7	0.202	-1.06	0.905
Mus musculus	47093. Transcribed locus	-2.12	0.076	-1.01	0.992	-1.13	0.741	-1.28	0.372	1.05	0.905	-1.58	0.157	-1.23	0.56	-2	0.0339	-1.18	0.816	-1.51	0.263	-1.2	0.674
Mus musculus	91882. Transcribed locus, strongly similar to XP_003086556.1 PREDICTED: hypothetical protein LOC100503921 [Mus musculus]	-2.17	0.00651	-1.02	0.959	-1.85	0.00976	-1.42	0.0637	-1.22	0.423	-1.64	0.0299	-1.69	0.0264	-1.99	0.00355	-2.36	0.0333	-2.09	0.00565	-2.38	0.00189
		-3.76	0.00154	-1.27	0.619	-1.75	0.109	-1.65	0.0831	-1.11	0.793	-1.31	0.437	-1.33	0.439	-1.64	0.147	-2.07	0.226	-1.84	0.111	-1.33	0.51
		-2.13	0.00708	-1.44	0.155	-1.34	0.214	-1.36	0.0949	-1.28	0.306	-1.95	0.00394	-1.91	0.00657	-1.77	0.0127	-1.86	0.126	-1.56	0.0893	-1.73	0.0391
Mus musculus	98498. Transcribed locus	-2.27	0.0208	-1.73	0.091	-1.69	0.0759	-1.46	0.115	1.11	0.76	-1.57	0.113	-1.65	0.0897	-1.91	0.0245	-1.68	0.323	-1.61	0.149	-1.31	0.448
Mus musculus	93036. Transcribed locus	-2.36	0.0067	-1.64	0.0796	-1.95	0.0117	-1.5	0.0535	-1.19	0.541	-1.3	0.323	-1.45	0.168	-1.83	0.0185	-1.5	0.397	-1.8	0.0431	-1.68	0.0789
Alg2	8092. Asparagine-linked glycosylation 2 homolog (yeast, alpha-1,3-mannosyltransferase)	-2.18	0.00186	-1.64	0.0213	-1.05	0.838	1.11	0.55	-1.25	0.289	-1.64	0.0127	-1.81	0.00441	-1.61	0.02	-1.52	0.24	-1.79	0.0104	-1.78	0.0125
Mus musculus	48954. Transcribed locus	-2.64	0.00836	-1.53	0.22	-1.91	0.0335	-1.31	0.28	1.03	0.943	-1.07	0.837	-1	0.999	-1.57	0.133	-1.92	0.226	-1.78	0.0852	1.28	0.5
		-2.42	0.00219	-1.71	0.0367	-1.73	0.0221	-1.56	0.0215	1	0.988	-1.1	0.699	-1.35	0.209	-1.66	0.032	-1.55	0.296	-1.4	0.203	1.29	0.371
D4Wsu53e	18354. DNA segment, Chr 4, Wayne State University 53, expressed	-2.28	0.00228	-1.46	0.114	-1.64	0.023	-1.96	0.000268	-1.57	0.0406	-1.37	0.153	-1.44	0.0994	-1.35	0.171	-1.12	0.811	-1.13	0.654	-1.05	0.885
Mus musculus	55060. Transcribed locus	-2.2	0.00781	-1.72	0.0384	-1.61	0.054	-1.63	0.0143	-1.17	0.559	-1.38	0.182	-1.19	0.492	-1.34	0.235	-1.54	0.324	-1.51	0.128	-1.06	0.869
Mus musculus	45766. Transcribed locus	-2.02	0.0316	-1.53	0.156	-1.74	0.0373	-1.33	0.193	1.13	0.672	-1.36	0.243	-1.18	0.56	-1.59	0.0733	-1.62	0.306	-1.37	0.295	-1.23	0.519
		-2.15	0.00392	-1.44	0.143	-1.92	0.00345	-1.49	0.0262	-1.03	0.896	-1.21	0.388	1.05	0.842	-1.48	0.0705	-1.51	0.296	-1.53	0.0794	1.33	0.268
Mus musculus	79576. Transcribed locus	-2.4	0.0585	-1.25	0.64	-1.78	0.108	-1.5	0.164	1.05	0.897	-1.14	0.738	-1.15	0.73	-1.31	0.465	-1.81	0.366	-1.25	0.613	1.4	0.43
Rbm3	15531. RNA binding motif protein 3	-2.7	0.00538	-1.12	0.793	-1.33	0.341	-1.13	0.626	1.13	0.712	-1.08	0.813	-1.42	0.23	-1.75	0.052	-1.13	0.852	-1.26	0.496	1.54	0.195
Clk1	4841. CDC-like kinase 1	-3.86	2.45e-05	-1.15	0.624	-1.08	0.765	-1.35	0.092	-1.03	0.894	1.11	0.66	-1.13	0.617	1.09	0.729	-1.28	0.556	-1.04	0.909	1.31	0.29
Jmjd5	12530. Jumonji domain containing 5	-2.15	0.011	-1.12	0.75	-1.08	0.791	-1.07	0.777	1.18	0.528	-1.16	0.568	-1.5	0.103	-1.67	0.0371	-1.46	0.389	-1.43	0.197	-1.44	0.206
Zfp866	19131. Zinc finger protein 866	-2.65	0.000487	-1.89	0.00541	-1.18	0.472	-1.17	0.381	1.08	0.75	-1.13	0.604	-1.35	0.171	-1.36	0.165	-1.11	0.815	-1.23	0.401	-1	0.989
Zfp955b	26560. Zinc finger protein 955B	-2.27	0.00218	-1.42	0.144	-1.6	0.0289	-1.31	0.123	1.07	0.787	-1.17	0.473	-1.25	0.297	1.11	0.663	-1.53	0.282	-1.26	0.361	1.07	0.81
Trim39	15260. Tripartite motif-containing 39	-2.1	0.013	1.25	0.447	1.34	0.229	1.03	0.893	1.13	0.652	-1.14	0.602	-1.49	0.104	-1.31	0.284	-1.34	0.546	-1.42	0.209	1.17	0.604
Slc16a5	19827. Solute carrier family 16 (monocarboxylic acid transporters), member 5	1.65	0.268	7.96	2.71e-09	6.68	3.69e-08	5.73	5.15e-09	9.42	4.22e-09	9.83	1.14e-09	10.95	7.32e-10	9.32	4.25e-09	3.6	0.00752	3.64	0.00015	4.43	6.01e-05
Agpat9	88507. 1-acylglycerol-3-phosphate O-acyltransferase 9	1.63	0.453	22.44	1.48e-09	11.52	2.08e-07	9.13	3.48e-08	3.93	0.0014	5.64	5.48e-05	5.22	0.000177	4.27	0.000609	3.35	0.0866	2.8	0.0286	5.81	0.000437
Nrg4	27539. Neuregulin 4	1.73	0.46	10.5	6.92e-06	15.95	2.61e-07	2.95	0.00572	4.58	0.00175	6.43	0.000126	4.68	0.00141	11.73	3.06e-06	2.71	0.215	2.53	0.0789	5.24	0.0022
Cyb561	14819. Cytochrome b-561	1.99	0.0996	4.51	1.06e-05	7.84	4.04e-08	7.72	6.23e-10	5.59	2.38e-06	5.63	1.16e-06	7.06	2.75e-07	7.02	2.29e-07	2.67	0.061	2.98	0.00256	2.88	0.00406
Mus musculus	67008. Transcribed locus	1.91	0.106	10.2	1.48e-09	2.65	0.00163	2.64	0.000235	4.12	3.24e-05	4.97	2.77e-06	4.73	9.53e-06	3.42	0.000164	2.98	0.0351	3.17	0.00104	2.42	0.0128
Fkbp5	5585. FK506 binding protein 5	1.72	0.155	6.55	1.43e-08	5.36	1.55e-07	3.32	3.13e-06	3.36	5.81e-05	3.24	5.41e-05	2.66	0.000805	3.51	2.87e-05	2.43	0.0518	2.21	0.0112	2.95	0.000922
Tmem41a	19111. Transmembrane protein 41a	1.93	0.00981	2.02	0.00103	5.77	1.72e-10	2.29	8.24e-06	2.42	7.32e-05	3.34	3.27e-07	2.72	1.45e-05	3.4	3.61e-07	2	0.0429	2.41	0.000244	2.24	0.000849
Mus musculus	39747. Transcribed locus	1.71	0.00741	3.69	2.23e-10	3.57	1.09e-09	2.54	1.17e-08	2.88	1.57e-07	3.45	3.32e-09	2.83	2.11e-07	2.94	5.79e-08	2.31	0.00246	2.06	0.0002	2.18	0.000171
Atp6ap2	13672. ATPase, H+ transporting, lysosomal accessory protein 2	1.79	0.0383	2.73	8.29e-06	2.91	3.41e-06	2.35	4.4e-06	2.55	5.48e-05	3.79	1.36e-07	2.86	1.17e-05	2.8	1.31e-05	2.25	0.0247	2.48	0.000222	2.47	0.000547
Scamp1	10578. Secretory carrier membrane protein 1	1.73	0.0247	2.19	0.000201	2.9	1.55e-06	2.14	1.67e-05	2.38	6.79e-05	3.34	2.66e-07	2.64	1.66e-05	3.05	1.4e-06	2.46	0.0082	2.14	0.000861	2.15	0.0012
Mus musculus	29617. Transcribed locus, strongly similar to NP_001012396.2 3-hydroxyacyl-CoA dehydratase 1 isoform 2 [Mus musculus]	1.95	0.00345	2.07	0.00015	4.2	8.03e-10	2.86	1.3e-08	2.35	1.94e-05	2.58	3.39e-06	2.01	0.00032	2.21	5.62e-05	2.01	0.0193	2.58	2.7e-05	2.56	5.78e-05
Mus musculus	32878. Transcribed locus	1.12	0.87	6.86	7.65e-08	4.73	3.7e-06	3.74	2.08e-06	3.23	0.000376	2.57	0.00215	2.44	0.00457	2.35	0.006	2.35	0.1	1.64	0.15	2.38	0.0142
Steap4	9371. STEAP family member 4	1.95	0.298	20.05	1.17e-08	9.38	2.88e-06	4.49	9.1e-05	2.95	0.014	4.46	0.000691	5.46	0.000299	4.06	0.00157	1.92	0.427	3.88	0.00617	5.18	0.00137
Slc41a2	7348. Solute carrier family 41, member 2	1.78	0.215	11.36	1.93e-09	6.22	5.86e-07	5.4	5.23e-08	4.75	1.41e-05	4.62	8.85e-06	4.64	1.87e-05	4.01	5.51e-05	1.87	0.268	2.91	0.00374	2.64	0.00854
Gfra1	1563. Glial cell line derived neurotrophic factor family receptor alpha 1	1.96	0.0545	5.58	7.82e-08	6.74	1.52e-08	2.94	1.29e-05	3.88	1.07e-05	3.48	2.31e-05	2.3	0.0036	4.66	1.17e-06	1.37	0.535	2.43	0.00419	2.51	0.00385
Ppap2a	9162. Phosphatidic acid phosphatase type 2A	1.46	0.237	3.79	2.51e-07	3.16	3.37e-06	3.48	1.95e-08	3.09	8.92e-06	5.53	3.32e-09	4.8	5.02e-08	4.34	8.68e-08	1.46	0.357	2.15	0.00301	2.21	0.00339
Slc10a2	8453. Solute carrier family 10, member 2	1.47	0.367	7.23	8.21e-09	2.83	0.000361	2.33	0.000467	3.69	3.26e-05	3.82	1.18e-05	2.93	0.000399	2.64	0.000823	1.89	0.197	2.54	0.00355	2.17	0.0161
Tmem120a	12359. Transmembrane protein 120A	1.98	0.0248	4.94	3.2e-08	5.53	1.36e-08	2.77	5.86e-06	2.45	0.000564	2.51	0.000251	2.22	0.00182	2.99	3.7e-05	1.58	0.282	2.54	0.000879	2.22	0.00452
Glrx	10627. Glutaredoxin	1.95	0.0815	3.53	6.2e-05	4.92	1.13e-06	2.57	0.000219	2.4	0.00404	3.21	0.000146	2.42	0.00368	2.15	0.00981	1.88	0.219	2.9	0.00163	2.5	0.00783
Ranbp1	2748. RAN binding protein 1	1.52	0.209	2.54	0.000143	3.74	3.82e-07	2.78	1.21e-06	3.76	1.09e-06	3.33	2.59e-06	2.62	0.000121	2.93	1.84e-05	1.72	0.181	2.31	0.00156	2.2	0.00371
Fbxo4	16832. F-box protein 4	1.72	0.0338	2.97	5.26e-07	3.11	2.46e-07	2.35	1.75e-06	2.3	8.83e-05	2.96	9.25e-07	2.67	6.92e-06	3.08	5.38e-07	1.92	0.0426	2.29	0.000276	2.45	0.000196
Usp1	8546. Ubiquitin specific peptidase 1	1.7	0.00774	2.09	2.1e-05	2.74	7.53e-08	2.29	6.97e-08	3.28	1.53e-08	3.13	1.06e-08	2.33	5.32e-06	3.18	1.13e-08	1.79	0.0315	2.34	2.7e-05	2.15	0.000177
Atp1b3	14665. ATPase, Na+/K+ transporting, beta 3 polypeptide	1.87	0.00405	2.32	1.27e-05	2.43	4.17e-06	2.07	5.76e-06	2.45	7.33e-06	3.32	2.84e-08	2.71	1.33e-06	2.84	4.96e-07	1.82	0.0469	2.16	0.000223	2.69	2.42e-05
Ada	854. Adenosine deaminase	1.25	0.726	3.71	0.00022	4.07	6.28e-05	2.85	0.000253	2.16	0.0222	2.83	0.00184	2.22	0.0194	2.09	0.0278	-1.07	0.932	2.65	0.0104	2.02	0.063
Pdhx	8410. Pyruvate dehydrogenase complex, component X	1.87	0.00335	2.16	2.24e-05	2.32	5.17e-06	2.01	8.24e-06	2.01	0.000159	2.58	1.03e-06	2.32	1.25e-05	2.91	2.09e-07	1.87	0.0253	2.09	0.000196	3	5.02e-06
Serpina3n	88887. Serine (or cysteine) peptidase inhibitor, clade A, member 3N	1.49	0.586	13	2.14e-07	18.01	3.76e-08	12.36	5.97e-09	4.76	0.000646	4.07	0.00124	3.06	0.0111	4.28	0.00105	1.2	0.849	2.43	0.0676	1.85	0.216
Cdkn1a	103. Cyclin-dependent kinase inhibitor 1A (P21)	-1.13	0.928	26.25	6.86e-08	7.01	0.000265	8.44	5.03e-06	5.86	0.00109	4.49	0.00348	3.86	0.00998	2.9	0.036	-1.14	0.92	2.01	0.244	-1.19	0.819
Tubb6	2026. Tubulin, beta 6 class V	1.06	0.961	7.41	3.47e-06	8.57	1.01e-06	6.33	4.9e-07	9.62	1.09e-06	7.95	2.09e-06	4.36	0.000402	3.17	0.00351	1.34	0.72	2.69	0.0248	1.26	0.663
Tnfrsf12a	12011. Tumor necrosis factor receptor superfamily, member 12a	1.22	0.86	6.65	0.00022	10.91	6.78e-06	6.53	2e-05	4.76	0.00206	5.32	0.000754	3.16	0.02	3.37	0.0122	1.25	0.834	2.19	0.161	1.95	0.236
2010003K11Rik	33576. RIKEN cDNA 2010003K11 gene	-1.11	0.904	14.02	1.48e-09	8	2.08e-07	2.86	0.000437	2.28	0.018	3.01	0.00137	3.38	0.000794	3.69	0.000289	1.49	0.537	2.12	0.0589	1.89	0.1
Apcs	4120. Serum amyloid P-component	1.51	0.446	4.01	0.00013	7.2	3.75e-07	6.87	1.52e-08	4.03	0.00016	5.33	7.28e-06	4.28	9.99e-05	3.49	0.000518	1.23	0.783	2.19	0.0443	1.24	0.617
Rpap3	12738. RNA polymerase II associated protein 3	1.65	0.23	4.29	1.22e-05	6.34	1.89e-07	3.1	2.43e-05	3.28	0.000325	3.96	2.38e-05	3.3	0.000299	2.68	0.00162	1.42	0.547	2.69	0.00416	1.28	0.524
Fgl1	15537. Fibrinogen-like protein 1	1.62	0.233	2.85	0.000421	4.18	3.1e-06	4.66	2.45e-08	4	9.54e-06	3.96	6.41e-06	3.61	3.82e-05	3.11	0.000132	1.95	0.17	2.14	0.0165	1.46	0.236
Mus musculus	42322. Transcribed locus	-1.02	0.978	5.17	1.01e-07	3.92	2.63e-06	3.1	3.5e-06	2.04	0.00837	3.25	2.79e-05	5	4.46e-07	3.94	6.22e-06	1.76	0.217	2.42	0.00327	1.69	0.081
Eif6	4955. Eukaryotic translation initiation factor 6	1.9	0.0235	4.09	1.09e-07	5.87	1.61e-09	3.98	3.18e-09	2.68	8.28e-05	2.8	3.13e-05	2.73	8.16e-05	3.64	1.13e-06	1.55	0.297	2.34	0.00123	1.99	0.0103
		1.38	0.341	3.45	1.08e-06	3.99	1.44e-07	3.2	8.7e-08	2.82	3.62e-05	3.68	6.77e-07	3.52	2.24e-06	3.69	8.11e-07	1.6	0.242	2.64	0.000276	1.63	0.0547
Tmem184c	11925. Transmembrane protein 184C	1.97	0.03	2.02	0.00587	4.16	3.06e-07	3.71	4.07e-08	2.89	0.000129	4.23	3.94e-07	2.37	0.00126	3.84	1.5e-06	1.66	0.254	2.18	0.00625	1.57	0.127
Klf6	5389. Kruppel-like factor 6	1.98	0.183	6.56	5.74e-06	3.73	0.000705	2.09	0.0176	2.24	0.0365	3.09	0.003	2.99	0.00503	3.62	0.000972	1.42	0.634	2.08	0.0857	1.68	0.24
1110004F10Rik	21826. RIKEN cDNA 1110004F10 gene	1.29	0.663	2.65	0.00256	3.54	9.93e-05	2.66	0.000221	2.72	0.00194	3.87	3.88e-05	3.37	0.000326	3.65	0.000102	1.68	0.394	2.62	0.00612	1.93	0.0713
Ostc	17139. Oligosaccharyltransferase complex subunit	1.99	0.025	2.31	0.00102	4.01	4.53e-07	3.53	6.09e-08	2.42	0.000594	3.66	1.53e-06	3.5	6.79e-06	2.6	0.00018	1.6	0.282	2.38	0.00203	1.97	0.0176
Il13ra1	11341. Interleukin 13 receptor, alpha 1	1.92	0.014	5.02	1.48e-09	3.97	5.85e-08	2.48	2.96e-06	2.07	0.00132	2.98	4.05e-06	2.56	7.26e-05	3.3	1.3e-06	1.87	0.0866	2.48	0.0003	1.9	0.0102
Fndc3b	3329. Fibronectin type III domain containing 3B	1.5	0.23	4.58	1.15e-07	5.62	1.36e-08	3.25	2.45e-07	2.51	0.000325	2.44	0.000304	2.25	0.00121	2.42	0.000404	1.75	0.18	2.05	0.00895	1.73	0.0443
Pgm3	3712. Phosphoglucomutase 3	1.56	0.087	2.18	0.000182	4.5	2.26e-09	3.76	3.48e-10	2.87	2.95e-06	3.23	2.88e-07	2.56	2.15e-05	2.49	2.28e-05	1.52	0.229	2.25	0.000418	1.58	0.0389
Tmem9b	22955. TMEM9 domain family, member B	1.82	0.000293	2.24	9.99e-08	3.03	1.72e-10	2.45	2.98e-10	2.33	1.46e-07	2.9	7.89e-10	2.61	1.47e-08	2.74	4.25e-09	1.64	0.0221	2.06	1.54e-05	1.89	0.000135
Aig1	20690. Androgen-induced 1	1.69	0.00373	2.08	4.29e-06	2.39	2.29e-07	2.13	1.02e-07	2.51	2.13e-07	3.09	2.93e-09	2.65	8.18e-08	2.97	7.76e-09	1.9	0.00764	2.03	6.14e-05	1.9	0.000333
Atp6v0e	25617. ATPase, H+ transporting, lysosomal V0 subunit E	1.62	0.0399	2.89	3.19e-07	3.35	2.48e-08	2.3	5.37e-07	2.05	0.000236	2.63	1.97e-06	2.53	8.11e-06	2.45	1.1e-05	1.7	0.0872	2.17	0.000242	1.9	0.0026
Ets2	1457. E26 avian leukemia oncogene 2, 3' domain	1.47	0.517	11.94	8.09e-09	4.56	5.61e-05	3.59	4.28e-05	2.78	0.0054	3.17	0.00144	3.61	0.000701	3.7	0.000449	1.2	0.811	1.92	0.101	2.06	0.0787
Mus musculus	52196. Transcribed locus	1.04	0.967	12.7	1.06e-08	4.08	0.000252	2.57	0.00246	2.6	0.0103	2.3	0.0221	2.95	0.0043	2.81	0.00571	1.57	0.51	1.98	0.0972	2.72	0.0159
Plscr1	7878. Phospholipid scramblase 1	1.59	0.406	5.38	2e-05	2.85	0.00509	2.25	0.00888	2.04	0.0507	2.33	0.0185	2.87	0.00478	2.67	0.00771	1.73	0.405	1.74	0.179	2.95	0.00886
Por	1515. P450 (cytochrome) oxidoreductase	1.46	0.395	2.84	0.000575	2.43	0.00231	2.37	0.000491	2.38	0.00377	2.14	0.00741	2.44	0.00292	3.69	3.76e-05	1.87	0.206	1.35	0.365	2.14	0.0206
Sult1e1	6583. Sulfotransferase family 1E, member 1	-1.14	0.944	4.45	0.0567	7.93	0.00467	6.96	0.00168	6.72	0.00967	12.11	0.000687	8.83	0.00346	12.21	0.000794	-1.1	0.958	1.76	0.523	-1.27	0.806
Thbd	1920. Thrombomodulin	-1.03	0.974	16.45	2.04e-10	9.37	4.92e-08	6.55	2.35e-08	4.25	0.000106	3.95	0.000123	3.57	0.000469	3.48	0.000464	-1.02	0.98	1.86	0.111	1.16	0.751
Psat1	5922. Phosphoserine aminotransferase 1	1.03	0.983	2.26	0.231	4.69	0.00893	5.68	0.000467	3.39	0.0394	3.86	0.0186	2.59	0.107	2.17	0.186	1.19	0.902	1.63	0.488	-1	0.998
Armcx4	33426. Armadillo repeat containing, X-linked 4	-1.01	0.985	3	8.71e-05	4.06	1.41e-06	3.14	1.45e-06	2.76	0.000307	3.71	5.34e-06	4.38	1.79e-06	3.46	1.47e-05	1.04	0.952	1.66	0.0807	1.21	0.563
Lrg1	20995. Leucine-rich alpha-2-glycoprotein 1	1.43	0.405	4.04	3.69e-06	4.61	7.46e-07	4.29	3.97e-08	2.55	0.00118	2.33	0.00202	2.35	0.00269	2.49	0.00109	1.18	0.779	1.7	0.0859	1.68	0.092
Ccdc120	15677. Coiled-coil domain containing 120	1.11	0.874	3.34	5.72e-05	5.42	1.81e-07	3.4	1.56e-06	2.87	0.000399	2.84	0.000297	2.57	0.00129	2.51	0.00133	-1.06	0.937	1.73	0.0831	1.02	0.959
Ero1l	5828. ERO1-like (S. cerevisiae)	1.9	0.122	2.22	0.0173	3.84	5.9e-05	3.75	4.37e-06	2.53	0.00425	2.97	0.00068	2.55	0.00377	2.51	0.00357	1.6	0.413	1.84	0.0824	1.75	0.12
Bcmo1	5639. Beta-carotene 15,15'-monooxygenase	1.36	0.522	4.56	3.15e-06	4.5	3.3e-06	3.74	1.88e-06	2.74	0.00119	2.21	0.00657	2.12	0.0123	2.19	0.00778	1.22	0.743	1.64	0.137	1.41	0.332
Prelid2	26081. PRELI domain containing 2	-1.02	0.99	2.72	0.0742	3.89	0.00834	4.81	0.000365	2.8	0.0443	2.78	0.0391	2.2	0.124	2.57	0.0583	1.59	0.637	1.46	0.54	1.02	0.976
Ung	3045. Uracil DNA glycosylase	1.21	0.716	2.81	0.00037	3.85	6.35e-06	3.76	3.39e-07	3.82	1.7e-05	2.22	0.00405	2.31	0.00321	2.38	0.00223	1.93	0.171	1.37	0.335	1.66	0.131
Ehd4	3642. EH-domain containing 4	1.17	0.642	2.57	7.56e-06	3.99	7.38e-09	2.8	3.42e-08	3.05	1.08e-06	2.52	9.22e-06	2.31	8.52e-05	2.36	4.01e-05	1.2	0.632	1.9	0.0035	1.37	0.163
Gnat1	1008. Guanine nucleotide binding protein, alpha transducing 1	1.25	0.571	2.56	0.000134	4.31	7.74e-08	2.43	1.73e-05	2.59	0.000138	2.49	0.00014	2.03	0.00296	2.77	4.15e-05	1.26	0.607	1.62	0.0643	1.52	0.115
Col4a2	890. Collagen, type IV, alpha 2	1.05	0.918	2.13	0.000472	2.33	9.85e-05	3.08	2.34e-08	2.02	0.00117	2.57	2.13e-05	3.3	9.88e-07	2.94	3.98e-06	1.79	0.0996	1.89	0.006	1.53	0.0691
Il33	7354. Interleukin 33	1.33	0.4	2.42	0.000175	2.16	0.000858	2.12	9.69e-05	3.33	3.62e-06	3.1	5.44e-06	2.64	8.42e-05	2.09	0.00126	1.36	0.446	1.38	0.202	1.14	0.637
Ddx1	2686. DEAD (Asp-Glu-Ala-Asp) box polypeptide 1	1.59	0.00483	2	3.05e-06	2.62	7.44e-09	2.37	6.28e-10	2.16	1.17e-06	2.46	3.4e-08	2.31	2.9e-07	2.59	1.46e-08	1.39	0.158	1.92	6.35e-05	1.75	0.000673
Srxn1	20108. Sulfiredoxin 1 homolog (S. cerevisiae)	1.12	0.833	2.27	0.00168	2.34	0.000825	2.45	4.76e-05	2.39	0.000926	2.35	0.000665	2.41	0.000742	3.41	1e-05	1.1	0.863	1.59	0.0952	1.42	0.218
Sertad1	22906. SERTA domain containing 1	-1.09	0.888	2.28	0.00191	2.44	0.000659	2.06	0.000891	2.11	0.00434	2.6	0.000246	2.25	0.00206	2.92	7.19e-05	1.41	0.471	1.62	0.087	1.8	0.0407
Apoa4	4903. Apolipoprotein A-IV	1.8	0.179	6.17	4.48e-07	9.11	1.72e-08	9.56	1.02e-10	6.77	5.23e-07	4.59	9.55e-06	2.07	0.024	1.68	0.0976	1.07	0.927	2.13	0.0343	1.09	0.849
Nnmt	16196. Nicotinamide N-methyltransferase	1.16	0.826	4.18	2.94e-05	4.11	2.31e-05	2.14	0.00354	2.35	0.00718	2.58	0.00224	2.13	0.0161	1.82	0.0536	-1.04	0.963	1.72	0.12	1.37	0.393
Grhl1	7521. Grainyhead-like 1 (Drosophila)	1.02	0.983	2.82	0.000107	2.32	0.00106	2.38	8.74e-05	3.1	4.28e-05	2.81	9.07e-05	2.67	0.000248	1.95	0.00754	1.01	0.992	1.46	0.184	1.9	0.0245
Gja1	92. Gap junction protein, alpha 1	1.05	0.944	3.93	6.48e-07	2.33	0.000659	2.56	1.36e-05	2.1	0.00315	2.32	0.000653	2.73	0.000143	1.97	0.00516	1.53	0.33	1.6	0.0821	1.45	0.187
Ddx39	3269. DEAD (Asp-Glu-Ala-Asp) box polypeptide 39	1.34	0.345	2.65	1.62e-05	3.7	8.02e-08	2.24	1.25e-05	2.66	2.71e-05	2.49	5.1e-05	2.18	0.000507	1.69	0.0124	1.29	0.536	1.81	0.0122	1.34	0.244
Gimap9	25754. GTPase, IMAP family member 9	-1.1	0.869	2.44	0.000712	2.59	0.000281	2.23	0.00024	2	0.008	2.15	0.00271	2.28	0.00206	1.66	0.043	1.12	0.831	1.38	0.262	1.49	0.172
Nlrp12	11343. NLR family, pyrin domain containing 12	1.26	0.787	4.59	0.000492	6.91	1.63e-05	2.97	0.00204	2.41	0.0374	2.52	0.0243	1.61	0.271	2.5	0.0283	1.5	0.615	2.52	0.0512	2.33	0.0742
Gtf2f2	16056. General transcription factor IIF, polypeptide 2	1.6	0.0506	2.57	6.04e-06	3.6	2.31e-08	2.45	3.5e-07	2.27	8.66e-05	2.52	7.58e-06	1.89	0.0015	2.89	1.18e-06	1.5	0.227	2.17	0.000433	1.95	0.00298
Nop58	3258. NOP58 ribonucleoprotein homolog (yeast)	-1.03	0.97	3.89	2.34e-05	4.04	1.19e-05	2.63	0.000201	3.02	0.000545	2.56	0.00169	2	0.0214	2.5	0.00251	1.24	0.728	1.76	0.0883	1.9	0.0551
Pole4	26429. Polymerase (DNA-directed), epsilon 4 (p12 subunit)	1.65	0.0189	2.73	4.97e-07	2.83	2.54e-07	2.47	1.02e-07	2.15	0.000105	2.62	1.17e-06	1.94	0.000491	2.56	4.29e-06	1.34	0.372	1.89	0.00177	1.91	0.00228
Orm1	8924. Orosomucoid 1	1.69	0.0216	2.58	2.56e-06	3.07	1.3e-07	2.94	6e-09	2.31	3.41e-05	2.16	7.18e-05	1.96	0.000591	2.02	0.000346	1.57	0.171	1.89	0.00271	1.56	0.0359
Lrrc8a	24544. Leucine rich repeat containing 8A	1.39	0.0969	3.6	3.98e-11	2.32	4.76e-07	2.1	1.61e-07	2	2.64e-05	2.07	7.84e-06	1.93	6.38e-05	2.95	1.25e-08	1.51	0.101	1.57	0.00771	1.74	0.00165
Cldn14	14739. Claudin 14	1.71	0.203	12.65	1.48e-10	3.25	0.000258	3.13	2.25e-05	2.02	0.0242	1.77	0.0586	2.18	0.0129	2.39	0.00451	1.42	0.547	1.63	0.163	2.01	0.0441
Rrp12	3832. Ribosomal RNA processing 12 homolog (S. cerevisiae)	1.35	0.379	2.77	3.16e-05	3.5	8.9e-07	2.55	4.4e-06	2.43	0.000283	1.99	0.00273	2.04	0.00247	2.09	0.00156	1.21	0.678	1.92	0.0112	1.61	0.0686
Gja4	2630. Gap junction protein, alpha 4	1.6	0.0358	3.48	5.27e-09	2.27	1.59e-05	2.64	2.13e-08	2.16	6.55e-05	1.69	0.00285	2.07	0.000146	2.44	7.02e-06	1.35	0.341	1.5	0.042	1.6	0.0196
Saa3	6241. Serum amyloid A 3	1.15	0.941	6.66	0.0148	12.71	0.000894	16.23	2.08e-05	4.25	0.0509	1.94	0.377	2.35	0.267	1.76	0.471	1.3	0.877	1.37	0.748	4.33	0.083
Calu	7880. Calumenin	1.28	0.332	2.25	1.92e-05	2.21	2.46e-05	2.78	7.83e-09	2.07	0.000132	1.95	0.000267	2.28	3.1e-05	1.69	0.00355	1.15	0.699	1.46	0.0593	1.26	0.257
Reg3b	17359. Regenerating islet-derived 3 beta	1.05	0.976	5.04	0.0117	8.05	0.000906	4.79	0.00204	6.84	0.00263	1.05	0.946	-1.17	0.822	1.87	0.312	-1.02	0.992	1.81	0.406	-1.18	0.848
Syt12	14871. Synaptotagmin XII	1.11	0.886	7.76	2.5e-08	9.25	1.1e-08	2.9	6.96e-05	2.02	0.0229	1.58	0.125	1.63	0.116	1.66	0.0988	1	0.998	1.74	0.112	-1.04	0.933
Itih4	7678. Inter alpha-trypsin inhibitor, heavy chain 4	1.21	0.401	2.17	3.38e-06	2.58	1.02e-07	2.43	5.97e-09	2.03	2.43e-05	1.79	0.000194	1.71	0.000762	1.67	0.00103	1.11	0.74	1.3	0.123	1.29	0.146
Kctd3	5144. Potassium channel tetramerisation domain containing 3	1.3	0.558	2.28	0.00391	2.24	0.00275	2.14	0.000846	2.05	0.00887	1.92	0.0132	1.69	0.0559	1.79	0.0292	1.05	0.94	1.33	0.361	1.23	0.547
Srgn	7359. Serglycin	1.71	0.202	5.2	1.02e-06	4.35	7.38e-06	2.53	0.000377	1.7	0.0814	3.27	0.000152	3.13	0.000405	3.4	0.000129	1.55	0.438	2.09	0.0302	2.6	0.00656
Hsdl2	9566. Hydroxysteroid dehydrogenase like 2	1.47	0.249	2.77	4.27e-05	5.1	1.52e-08	2.19	0.000108	1.7	0.0243	2.33	0.000491	2.16	0.00167	2.07	0.00249	1.61	0.251	2.42	0.00097	2.33	0.00252
Psmd8	10778. Proteasome (prosome, macropain) 26S subunit, non-ATPase, 8	1.95	0.00115	2.12	2.9e-05	2.75	1.72e-07	2.33	8.37e-08	1.92	0.000269	2.77	1.46e-07	2.45	3.8e-06	2.69	4.07e-07	1.57	0.117	2.1	0.000157	2.16	0.000224
Cd14	527. CD14 antigen	1.87	0.718	13.35	0.00696	23.73	0.000769	7.32	0.00945	1.21	0.858	3.64	0.15	3.95	0.14	5.14	0.0743	1.42	0.861	4.31	0.163	1.85	0.586
Cpne8	5684. Copine VIII	1.61	0.411	6.56	8.41e-06	9.25	3.1e-07	4.48	1.04e-05	1.61	0.218	2.23	0.0305	2.12	0.0491	2.84	0.00583	1.61	0.509	2.41	0.0399	1.71	0.22
Ddx28	16999. DEAD (Asp-Glu-Ala-Asp) box polypeptide 28	1.36	0.695	7.85	6.94e-06	7.2	1.19e-05	3.06	0.00158	1.94	0.112	2.39	0.0331	2.57	0.0259	3.7	0.0021	1.33	0.738	2.35	0.0699	1.8	0.228
Col4a1	537. Collagen, type IV, alpha 1	1.04	0.961	3.73	1.26e-05	5.38	2.13e-07	2.89	1.92e-05	1.81	0.0346	2.14	0.00596	2.96	0.000307	2.79	0.000435	1.51	0.421	2.24	0.0104	1.48	0.226
Rab28	15991. RAB28, member RAS oncogene family	1.92	0.000839	2.09	1.64e-05	3.01	1.25e-08	2.11	4.14e-07	2	5.82e-05	2.54	3.35e-07	2.03	4.66e-05	2.48	6.71e-07	1.8	0.027	2.23	3.55e-05	1.97	0.00044
Tmed7	16557. Transmembrane emp24 protein transport domain containing 7	1.73	0.0142	2.37	1.14e-05	2.62	1.5e-06	2.15	2.96e-06	1.73	0.00377	2.33	1.83e-05	2.12	0.000138	2.38	1.8e-05	1.81	0.0516	2.21	0.000191	1.68	0.014
Prg4	11253. Proteoglycan 4 (megakaryocyte stimulating factor, articular superficial zone protein)	1.42	0.485	2.62	0.003	2.67	0.0019	3.3	1.8e-05	1.7	0.0881	2.48	0.00394	3.24	0.000483	3.71	0.000129	1.6	0.402	1.49	0.263	2.15	0.0291
Akr1b7	89965. Aldo-keto reductase family 1, member B7	1.02	0.992	3.47	0.121	8.26	0.00366	3.49	0.0338	1.84	0.419	3.45	0.0789	6.87	0.00861	4.87	0.0257	-1.06	0.975	1.94	0.434	-1.2	0.857
3110043O21Rik	11813. RIKEN cDNA 3110043O21 gene	1.73	0.28	9.64	3.47e-08	4.31	6.85e-05	2.49	0.00207	1.66	0.154	2.1	0.0309	2.05	0.0408	2.73	0.00443	1.63	0.447	1.89	0.105	1.72	0.18
Adamts1	2038. A disintegrin-like and metallopeptidase (reprolysin type) with thrombospondin type 1 motif, 1	1.79	0.191	5.21	3.39e-06	3.31	0.000326	2.09	0.00606	1.54	0.179	2.33	0.00751	2.43	0.00698	2.73	0.00221	1.17	0.826	1.87	0.0816	1.78	0.128
Mmadhc	15894. Methylmalonic aciduria (cobalamin deficiency) cblD type, with homocystinuria	1.56	0.0711	2.76	1.96e-06	3.49	5.04e-08	2.13	1.26e-05	1.8	0.00336	2.3	4.74e-05	2.09	0.000322	2.34	5.32e-05	1.39	0.345	1.83	0.00547	1.97	0.00296
Rcn1	9621. Reticulocalbin 1	1.23	0.608	3.46	2.65e-06	2.91	3.33e-05	2.22	0.000117	1.91	0.00767	2.37	0.000428	2.5	0.000356	2.12	0.00215	1.36	0.485	1.68	0.0502	1.5	0.143
Eif1a	6385. Eukaryotic translation initiation factor 1A	-1.01	0.994	3.94	3.39e-06	2.36	0.00159	2.12	0.000902	1.92	0.0165	2.5	0.000779	2.05	0.00911	2.41	0.00138	1.23	0.707	1.81	0.0474	1.68	0.0901
Pgm1	1562. Phosphoglucomutase 1	1.26	0.561	2.3	0.000771	2.82	3.4e-05	2.25	8.74e-05	1.9	0.00833	2.57	0.000134	2.48	0.000309	2.28	0.000677	1.25	0.635	1.57	0.0932	1.61	0.0755
Ecscr	29112. Endothelial cell-specific chemotaxis regulator	1.18	0.536	2.93	2.61e-08	2.63	2.68e-07	2.08	1.18e-06	1.65	0.00335	2.42	1.51e-06	2.45	3.37e-06	2.13	2.89e-05	1.26	0.453	1.41	0.0601	1.4	0.0751
Sar1a	8146. SAR1 gene homolog A (S. cerevisiae)	1.46	0.0934	2.32	5.91e-06	2.56	9.64e-07	2.08	2.15e-06	1.79	0.00115	2.27	9.1e-06	2.15	4.63e-05	2.07	7.15e-05	1.41	0.258	1.65	0.00944	1.81	0.00285
Fabp4	1866. Fatty acid binding protein 4, adipocyte	1.05	0.952	4.9	5.35e-07	9.58	1.7e-09	3.57	8e-07	1.93	0.0201	2.96	0.000189	2.06	0.0106	1.7	0.0532	1.26	0.688	2.46	0.00478	1.13	0.741
Nid1	864. Nidogen 1	1.05	0.95	2.46	0.00365	3.27	0.00015	2.49	0.000337	1.78	0.0525	2.12	0.0101	2.9	0.00077	1.81	0.0417	1.58	0.393	1.79	0.0797	-1.02	0.97
Tbrg1	15614. Transforming growth factor beta regulated gene 1	1.72	0.0523	3.18	3.24e-06	4.21	6.3e-08	2.3	2.33e-05	1.7	0.0198	2.1	0.000955	1.86	0.00715	2.33	0.000291	1.28	0.564	2.11	0.00374	1.41	0.178
A2m	2464. Alpha-2-macroglobulin	-1.03	0.987	3.14	0.144	6.33	0.0102	3.59	0.025	-1	1	2.32	0.226	1.12	0.886	2.33	0.225	-1.12	0.946	1.25	0.815	-1.35	0.74
Sdsl	16358. Serine dehydratase-like	-1.07	0.941	3.2	0.00151	4.19	0.000133	2.46	0.00224	1.97	0.0536	2.27	0.0167	1.85	0.0842	2.36	0.0137	-1.15	0.856	1.33	0.507	1.16	0.756
Serpina10	19382. Serine (or cysteine) peptidase inhibitor, clade A (alpha-1 antiproteinase, antitrypsin), member 10	1.54	0.149	3.01	3.67e-06	3.54	3.19e-07	2.29	1.95e-05	1.8	0.00724	2.05	0.000988	1.96	0.00249	2.04	0.00122	1.22	0.627	1.65	0.0388	1.65	0.0397
Ltv1	9501. LTV1 homolog (S. cerevisiae)	1.52	0.0856	3.05	1.7e-07	3.02	1.98e-07	2.06	1.66e-05	1.79	0.00274	2.17	7.58e-05	1.84	0.00172	2.24	5.51e-05	1.27	0.485	1.91	0.00222	1.58	0.0285
Sec22b	9387. SEC22 vesicle trafficking protein homolog B (S. cerevisiae)	1.21	0.624	2.97	4.12e-06	3.51	2.54e-07	2.07	8.87e-05	1.95	0.00295	2.22	0.000247	1.8	0.00622	1.59	0.026	1.1	0.836	2.04	0.00333	1.64	0.0362
Eci2	11866. Enoyl-Coenzyme A delta isomerase 2	1.6	0.0314	2.91	1.01e-07	3.29	1.67e-08	2.11	2.13e-06	1.79	0.00138	2	0.000122	1.6	0.00823	1.99	0.000178	1.97	0.0187	1.72	0.00556	2.07	0.000559
Pla2g12a	20324. Phospholipase A2, group XIIA	1.48	0.341	3.02	0.000138	2.5	0.001	2.38	0.000271	1.68	0.0608	2.27	0.00283	1.56	0.111	1.95	0.0144	1.6	0.335	1.58	0.139	1.99	0.0258
Tmem2	3866. Transmembrane protein 2	1.07	0.9	3.38	1.57e-06	2.71	3.77e-05	2.05	0.000261	1.74	0.0174	2.06	0.00171	1.64	0.0359	1.85	0.00695	-1.13	0.81	1.48	0.128	1.79	0.0257
Gosr2	15351. Golgi SNAP receptor complex member 2	1.49	0.0457	2.03	4.23e-05	2.61	1.93e-07	2.35	3.48e-08	1.81	0.000444	2.11	1.45e-05	1.77	0.000774	1.86	0.000206	1.08	0.835	1.52	0.0203	1.78	0.00207
Cyp2b10	3128. Cytochrome P450, family 2, subfamily b, polypeptide 10	-1.19	0.908	10	0.000334	2.17	0.207	4.71	0.00237	1.28	0.718	1.94	0.269	4.97	0.00902	2.07	0.225	1.8	0.606	1.55	0.549	3.2	0.0857
Icam1	81. Intercellular adhesion molecule 1	1.17	0.886	2.17	0.148	2.37	0.0671	2.99	0.00515	1.9	0.174	1.93	0.158	3.37	0.0122	3.03	0.0185	1.26	0.824	1.2	0.775	3.12	0.0329
Lbp	3937. Lipopolysaccharide binding protein	1.22	0.734	2.52	0.00347	2.27	0.0073	2.68	0.000174	1.55	0.149	1.89	0.0308	2.48	0.00387	2.21	0.0092	-1.05	0.947	1.33	0.432	1.71	0.12
Nucb2	9241. Nucleobindin 2	1.28	0.747	2.87	0.00898	6.07	1.38e-05	15.05	1.1e-10	1.71	0.169	1.72	0.151	2.53	0.019	1.32	0.491	-1.02	0.987	2.12	0.0793	1.42	0.462
Plin5	14757. Perilipin 5	1.15	0.805	4.41	8.42e-07	3.71	5.7e-06	2.33	0.0002	2	0.0102	1.81	0.0221	2.02	0.00927	1.53	0.11	1.47	0.425	1.79	0.0497	2.11	0.0152
Adrb2	605. Adrenergic receptor, beta 2	1.79	0.393	6.88	0.000122	2.49	0.049	2.56	0.0124	1.22	0.695	1.47	0.41	2.14	0.101	1.67	0.261	1.91	0.441	1.66	0.333	1.02	0.97
Mus musculus	3094. Transcribed locus	1.15	0.91	2.47	0.135	7.35	0.000369	2.49	0.0382	1.08	0.901	1.35	0.599	1.5	0.475	2.1	0.169	2.11	0.451	1.81	0.342	-1.56	0.506
Rab30	11627. RAB30, member RAS oncogene family	1.34	0.753	33.38	1.26e-09	11.79	1.77e-06	2.71	0.00917	1.68	0.275	1.6	0.315	1.72	0.255	2.98	0.0165	1.55	0.626	2.48	0.0798	2.13	0.152
Ccdc86	20114. Coiled-coil domain containing 86	1.33	0.348	2.73	7.91e-06	2.76	6.35e-06	2.02	9.2e-05	1.88	0.00317	1.79	0.00455	1.53	0.0431	2.27	0.000172	1.29	0.505	1.67	0.0271	1.58	0.051
Ddx21	4575. DEAD (Asp-Glu-Ala-Asp) box polypeptide 21	1.44	0.165	2.32	5.24e-05	2.99	4.06e-07	2.16	7.23e-06	1.91	0.0015	1.75	0.00337	1.39	0.0953	2.16	0.000171	1.38	0.355	1.66	0.0199	1.58	0.0344
Yrdc	17347. YrdC domain containing (E.coli)	1.31	0.41	2.32	0.00025	2.6	2.87e-05	2.1	6.71e-05	1.67	0.0201	1.83	0.0057	1.66	0.0199	2.37	0.000154	1.47	0.321	1.52	0.0826	1.66	0.0463
Alkbh2	19534. AlkB, alkylation repair homolog 2 (E. coli)	1.23	0.578	2.27	0.000417	2.53	7.77e-05	2.47	6.42e-06	1.95	0.00363	1.72	0.0123	1.67	0.0208	2.08	0.00111	1.46	0.346	1.35	0.231	1.59	0.0615
Rasgef1b	9500. RasGEF domain family, member 1B	1.35	0.587	3.35	0.000484	2.96	0.00126	2.67	0.000495	1.53	0.199	1.2	0.603	1.6	0.165	1.85	0.0567	2.9	0.0501	2.07	0.0459	1.32	0.484
Creld2	16957. Cysteine-rich with EGF-like domains 2	-1.12	0.926	5.2	0.00208	4.58	0.00306	2.94	0.00986	-1.21	0.74	1.34	0.586	1.13	0.839	-1.14	0.823	-2.05	0.448	1.26	0.72	-1.12	0.869
Cidec	11214. Cell death-inducing DFFA-like effector c	-1.02	0.989	10.39	8.68e-05	16.67	4.65e-06	2.04	0.113	-1.04	0.949	1.1	0.878	-1.04	0.948	-1.02	0.98	-1.09	0.947	2.01	0.271	1.15	0.858
Csgalnact2	8378. Chondroitin sulfate N-acetylgalactosaminyltransferase 2	1.76	0.11	3.25	4.02e-05	3.71	6.29e-06	2.32	0.000226	1.71	0.0483	1.9	0.015	1.48	0.147	1.86	0.0197	1.93	0.154	2.35	0.00492	1.21	0.583
Insig2	10400. Insulin induced gene 2	-1.23	0.745	4.34	2.19e-05	2.56	0.00349	2.45	0.000843	-1.09	0.813	1.14	0.703	1.17	0.659	1.72	0.0893	-1.6	0.428	2.18	0.0295	1.05	0.924
Mal2	23692. Mal, T cell differentiation protein 2	1.77	0.0203	2.15	0.000335	2.64	8.8e-06	2.32	3.51e-06	1.64	0.0158	1.8	0.00348	1.61	0.0209	1.15	0.519	-1.17	0.696	2.11	0.00125	1.03	0.912
Slc39a14	11250. Solute carrier family 39 (zinc transporter), member 14	1.16	0.704	5.15	4.09e-10	3.57	1.29e-07	2.35	4.72e-06	1.92	0.00235	1.7	0.00871	1.62	0.021	1.98	0.0012	1.1	0.838	1.6	0.0428	1.42	0.139
Slc16a6	15099. Solute carrier family 16 (monocarboxylic acid transporters), member 6	-1.04	0.959	7.66	1.06e-09	2.14	0.00431	3.83	8.54e-08	1.93	0.0135	1.14	0.64	1.14	0.652	-1.17	0.584	-1.48	0.442	1.08	0.827	-1.44	0.239
Nceh1	11848. Arylacetamide deacetylase-like 1	1.53	0.195	3.44	3.13e-06	5.06	2.38e-08	2.16	0.000197	1.39	0.179	1.24	0.368	1.29	0.303	1.51	0.0833	1.56	0.295	1.7	0.0462	1.81	0.0298
0610007L01Rik	15787. RIKEN cDNA 0610007L01 gene	1.51	0.0337	2.27	2.1e-06	2.56	1.74e-07	2.67	1.02e-09	1.99	5.53e-05	1.95	4.84e-05	1.86	0.000237	1.99	4.57e-05	1.39	0.234	1.77	0.00145	1.68	0.00412
Lrrc59	15752. Leucine rich repeat containing 59	-1.02	0.974	2.64	4.09e-05	4.19	5.09e-08	3.23	2.73e-08	1.96	0.00311	1.74	0.0102	1.51	0.0617	1.59	0.0315	-1.28	0.573	1.54	0.0825	1.13	0.683
Pdzrn3	5040. PDZ domain containing RING finger 3	-1.17	0.847	3.78	0.000516	4.27	0.00015	3.15	0.000227	1.27	0.544	1.4	0.367	1.24	0.583	1.61	0.192	1.34	0.691	1.48	0.35	1.32	0.554
Tgm2	672. Transglutaminase 2, C polypeptide	-1.03	0.966	3.52	3.31e-05	4.11	4.46e-06	2.49	0.000153	1.51	0.147	1.47	0.163	1.92	0.0217	1.66	0.0698	-1.07	0.924	1.73	0.082	1.31	0.435
Litaf	17158. LPS-induced TN factor	1.02	0.967	3.21	3.9e-07	3.49	1.26e-07	2.31	4.93e-06	1.64	0.0158	1.8	0.00384	1.88	0.00262	1.97	0.00114	-1.11	0.808	1.54	0.0606	1.36	0.187
Dnajb11	6568. DnaJ (Hsp40) homolog, subfamily B, member 11	1.35	0.38	2.27	0.000477	2.61	5.27e-05	3.02	1.73e-07	1.46	0.0974	1.93	0.00305	1.66	0.0241	1.49	0.0758	-1.22	0.65	1.51	0.0953	1.81	0.0203
		-1.06	0.934	3.12	0.000137	2.39	0.0024	2.02	0.00248	1.58	0.0998	2	0.0111	1.92	0.0196	1.82	0.0297	-1.07	0.92	1.34	0.369	1.75	0.0743
Arsg	88796. Arylsulfatase G	1.36	0.38	3.12	8.37e-06	2.89	2.3e-05	2.11	0.0002	1.67	0.0304	1.66	0.0261	1.72	0.0227	1.7	0.0228	1.06	0.916	1.95	0.0108	1.07	0.841
Wsb2	11461. WD repeat and SOCS box-containing 2	1.49	0.0329	2.28	8.93e-07	2.31	6.79e-07	2.04	5.21e-07	1.91	8.12e-05	1.73	0.000392	1.81	0.00026	1.98	2.77e-05	1.54	0.0861	1.44	0.0298	1.6	0.00815
Dnajc3	4301. DnaJ (Hsp40) homolog, subfamily C, member 3	1.47	0.282	2.4	0.00073	2.46	0.0004	2.99	1.24e-06	1.38	0.198	1.51	0.0911	1.58	0.0684	1.44	0.139	1.19	0.725	1.8	0.0324	1.71	0.0587
Polr1e	15116. Polymerase (RNA) I polypeptide E	1.16	0.743	2.05	0.00231	3.22	2.46e-06	2.11	0.000136	1.67	0.0248	1.84	0.00663	1.46	0.102	1.8	0.00897	-1.03	0.957	1.69	0.037	1.37	0.239
Nus1	15578. Nuclear undecaprenyl pyrophosphate synthase 1 homolog (S. cerevisiae)	1.41	0.157	2.08	0.000136	2.28	2.05e-05	2.04	1.24e-05	1.62	0.00865	1.91	0.000505	1.73	0.00336	1.65	0.00589	1.32	0.397	1.55	0.0296	1.58	0.0248
Cda	17402. Cytidine deaminase	-1.09	0.909	3.29	0.000393	3.49	0.000185	2.26	0.00258	1.53	0.19	1.47	0.226	1.39	0.314	1.25	0.514	-1.44	0.571	1.2	0.646	1.01	0.985
Slc16a1	4904. Solute carrier family 16 (monocarboxylic acid transporters), member 1	1.18	0.53	2.09	2.55e-05	2.34	2.06e-06	2.18	2.41e-07	1.93	0.000178	1.88	0.000175	1.92	0.000196	1.48	0.0132	1.17	0.605	1.67	0.00453	1.12	0.592
Hspa13	8168. Heat shock protein 70 family, member 13	1.26	0.617	2.15	0.00641	2.81	0.000212	2.29	0.00034	1.6	0.0807	1.67	0.0498	1.4	0.227	1.39	0.216	-1.01	0.991	1.74	0.0641	1.12	0.757
Arf4	7250. ADP-ribosylation factor 4	1.21	0.471	2.15	3.15e-05	2.81	1.37e-07	2.28	1.69e-07	1.61	0.00673	1.28	0.148	1.31	0.118	1.4	0.049	1.33	0.367	1.63	0.0108	-1.11	0.627
Manf	15144. Mesencephalic astrocyte-derived neurotrophic factor	1.05	0.95	2.69	0.00186	2.8	0.000918	2.39	0.000656	1.08	0.831	1.51	0.164	1.2	0.574	1.01	0.983	-1.55	0.425	1.36	0.385	-1.16	0.702
Mus musculus	50407. Transcribed locus	-1.04	0.965	2.89	0.00598	2.83	0.00546	2.14	0.0111	1.01	0.983	-1.31	0.471	-1.24	0.59	1.09	0.843	-1.06	0.949	1.16	0.763	-1.49	0.363
Crybb3	12426. Crystallin, beta B3	1.22	0.657	2.58	0.000453	2.91	0.000103	2.04	0.00104	-1.38	0.222	-1.1	0.727	1.06	0.856	1	0.995	-1.11	0.856	1.28	0.415	-1.15	0.678
Scfd2	12299. Sec1 family domain containing 2	1.23	0.471	2.07	0.000206	2.08	0.000211	2.43	3.78e-07	1.3	0.164	1.33	0.117	1.03	0.891	1.31	0.16	1.04	0.937	1.27	0.269	1.04	0.892
Tmem70	24775. Transmembrane protein 70	1.71	0.0569	2.29	0.00017	3.04	1.09e-06	1.9	0.000294	2.22	0.000334	3.07	1.99e-06	2.53	7.07e-05	2.92	7.4e-06	2.08	0.0401	2.59	0.000128	2.15	0.00262
2010-09-01	7611. Septin 10	1.87	0.000578	2.13	2.8e-06	2.12	3.14e-06	1.5	0.000907	2.48	3.33e-07	2.67	3.02e-08	2.38	7.65e-07	2.73	4.23e-08	2.31	0.00131	2.55	2.57e-06	2.02	0.000192
Tmem71	27108. Transmembrane protein 71	1.28	0.648	2.69	0.00182	3.75	4.22e-05	1.46	0.127	2.46	0.00428	3.85	3.17e-05	3.73	7.45e-05	3.38	0.000148	2.11	0.152	2.3	0.0139	1.54	0.225
Cyp3a13	7337. Cytochrome P450, family 3, subfamily a, polypeptide 13	1.79	0.117	2.63	0.000915	2.89	0.000204	1.58	0.04	2.16	0.00677	3.08	0.000123	2.65	0.000865	2.81	0.000327	2.13	0.117	2.3	0.00788	1.58	0.152
Chchd4	19280. Coiled-coil-helix-coiled-coil-helix domain containing 4	1.82	0.00859	2.53	5.08e-06	3.12	1.26e-07	1.84	0.000164	2.06	0.000296	2.46	7.59e-06	2.34	3.85e-05	2.53	9.16e-06	2.05	0.0198	1.95	0.00159	2.18	0.000527
Tada1	15623. Transcriptional adaptor 1	1.87	0.00784	2.37	2.86e-05	3	3.27e-07	1.85	0.000176	2.22	0.000122	3.03	4.01e-07	2.92	2.63e-06	2.47	1.78e-05	1.86	0.0516	2.64	3.51e-05	2.38	0.000333
Rrp8	13535. Ribosomal RNA processing 8, methyltransferase, homolog (yeast)	1.99	0.0021	2.77	5.48e-07	3.55	1.35e-08	1.86	9.89e-05	2.22	6.63e-05	2.62	1.75e-06	2.36	2.24e-05	2.91	5.18e-07	1.94	0.0303	2.15	0.000316	2.47	0.000112
Mus musculus	43454. Transcribed locus	1.81	0.00417	2.62	3.43e-07	2.43	1.76e-06	1.87	2.36e-05	2.32	7.9e-06	2.48	1.3e-06	2.32	1.15e-05	2.23	1.27e-05	1.91	0.0219	2.05	0.000222	2.81	1.23e-05
Ppp2cb	2451. Protein phosphatase 2 (formerly 2A), catalytic subunit, beta isoform	1.65	0.0629	2.51	4.28e-05	2.76	1.02e-05	1.89	0.000426	2.07	0.00105	2.51	3.57e-05	2.16	0.000496	2.89	5.7e-06	1.72	0.136	2.01	0.00368	2.05	0.00294
Serinc3	6410. Serine incorporator 3	1.74	0.0275	3.38	1.7e-07	3.3	2.54e-07	1.94	0.000151	2.06	0.000781	2.96	1.86e-06	2.37	0.000105	2.44	5.01e-05	1.92	0.0577	2.39	0.000222	1.87	0.00888
		1.79	0.0203	2.83	3.47e-06	3.83	4e-08	1.98	0.000149	2.75	1.09e-05	3.31	4.47e-07	3.31	9.44e-07	2.47	5.09e-05	1.91	0.0586	1.66	0.027	2.35	0.00051
Pros1	7394. Protein S (alpha)	1.52	0.308	2.19	0.00727	2.59	0.000893	1.91	0.0056	2.54	0.00167	3.54	2.85e-05	3.65	3.76e-05	3.72	2.41e-05	1.92	0.179	1.94	0.0343	2.16	0.0192
Prkrir	8618. Protein-kinase, interferon-inducible double stranded RNA dependent inhibitor, repressor of (P58 repressor)	1.7	0.00147	2.12	7.59e-07	2.07	1.35e-06	1.92	2.85e-07	2.58	4.49e-08	3.18	2.56e-10	2.47	8.18e-08	3	1.95e-09	1.81	0.0082	1.95	5.17e-05	2.23	1.5e-05
Scara5	12514. Scavenger receptor class A, member 5 (putative)	1.39	0.482	4.37	7.37e-06	3.13	0.00022	1.82	0.0155	2.4	0.00428	2.3	0.00463	2.51	0.00273	2.37	0.00403	1.68	0.326	1.68	0.123	2.18	0.0207
Kbtbd2	9222. Kelch repeat and BTB (POZ) domain containing 2	1.8	0.00531	2.02	0.000126	2.11	4.4e-05	1.63	0.000939	2.07	0.000117	2.51	1.8e-06	2.29	1.98e-05	2.89	2.57e-07	1.58	0.125	1.77	0.00363	2.4	9.62e-05
Aim1	5628. Absent in melanoma 1	1.67	0.0205	3.84	2.41e-09	2.13	7.42e-05	1.55	0.00403	2.14	0.000108	2.56	2.81e-06	2.36	2.35e-05	3.1	1.83e-07	1.93	0.0286	1.91	0.00174	1.96	0.0017
Ptplad1	33269. Protein tyrosine phosphatase-like A domain containing 1	1.48	0.0642	2.03	5.91e-05	3.45	2.5e-09	1.76	9.66e-05	2.18	1.89e-05	2.43	1.44e-06	2.03	9.01e-05	2.19	1.98e-05	1.43	0.215	1.84	0.00123	1.87	0.00127
Crcp	18565. Calcitonin gene-related peptide-receptor component protein	1.57	0.0665	2.41	2.75e-05	2.48	1.42e-05	1.43	0.0265	2.01	0.000791	2.28	7.52e-05	2.14	0.000314	2.76	6.46e-06	1.63	0.137	1.8	0.0073	1.9	0.00392
Baiap2l1	13598. BAI1-associated protein 2-like 1	1.35	0.211	2.03	0.000117	2.04	8e-05	1.62	0.00102	2.05	0.000136	2.36	5.47e-06	2.18	4.23e-05	2.05	9.49e-05	1.43	0.238	1.46	0.0499	1.85	0.00241
Acot1	9772. Acyl-CoA thioesterase 1	1.1	0.924	4.26	0.00148	3.86	0.00203	1.77	0.101	2.12	0.0849	2.18	0.0659	2.03	0.104	1.79	0.178	2.79	0.178	2.08	0.129	2.1	0.134
Fat1	661. FAT tumor suppressor homolog 1 (Drosophila)	1.32	0.401	2.21	0.000477	2.03	0.00127	1.85	0.000748	2.52	8.1e-05	2.06	0.000932	2.2	0.000643	1.99	0.00183	1.15	0.754	1.46	0.115	1.69	0.0341
Cast	5564. Calpastatin	1.51	0.209	2.96	2.08e-05	3.11	8.79e-06	1.81	0.00264	2.13	0.00217	2.33	0.000505	1.93	0.00642	2.86	3.7e-05	1.71	0.194	2.06	0.00695	1.78	0.0334
Gde1	14339. Glycerophosphodiester phosphodiesterase 1	1.64	0.0887	3.49	6.93e-07	3.86	1.68e-07	1.93	0.000697	2.07	0.00231	2.41	0.000223	1.74	0.0166	2.05	0.00218	1.59	0.242	1.73	0.0303	2.01	0.00858
Rlf	4264. Rearranged L-myc fusion sequence	1.6	0.0805	3.69	7.12e-08	3.65	9.99e-08	1.56	0.00833	2.06	0.00106	2.06	0.000663	1.56	0.0324	1.5	0.0481	2.1	0.0339	2.26	0.000691	1.92	0.00596
Mus musculus	65322. Transcribed locus	1.6	0.0318	2.11	8.33e-05	3.24	4.04e-08	1.57	0.00221	2.3	2.4e-05	2.23	2.6e-05	1.79	0.00184	1.33	0.113	2.04	0.0168	2.14	0.000243	1.21	0.38
Mat2a	33975. Methionine adenosyltransferase II, alpha	1.75	0.0167	3.2	8.29e-08	3.01	2.56e-07	1.19	0.254	2.08	0.000295	2.16	8.76e-05	1.86	0.00164	1.91	0.000805	1.8	0.0616	1.92	0.00224	1.65	0.0224
Slc25a15	12039. Solute carrier family 25 (mitochondrial carrier ornithine transporter), member 15	1.33	0.0719	3.14	2.73e-12	2.18	4.19e-08	1.97	1.19e-08	2.15	1.85e-07	1.97	6.41e-07	2	1.08e-06	2.42	9.03e-09	1.1	0.707	1.78	6.67e-05	1.37	0.02
Alg13	20066. Asparagine-linked glycosylation 13 homolog (S. cerevisiae)	1.81	0.0329	2.03	0.0027	2.71	2.64e-05	1.72	0.00388	2.45	0.000254	1.97	0.003	1.56	0.0474	1.94	0.00358	1.36	0.449	2.05	0.00451	1.38	0.218
Prpf40a	4415. PRP40 pre-mRNA processing factor 40 homolog A (yeast)	1.75	0.00138	2.02	4.94e-06	2.23	4.51e-07	1.92	6.89e-07	2.15	2.49e-06	1.88	3.07e-05	1.54	0.0037	1.87	4.67e-05	1.58	0.0554	1.89	0.000176	1.67	0.00203
Pde12	11324. Phosphodiesterase 12	1.22	0.438	2.81	9.08e-08	2.89	6.48e-08	1.93	7.79e-06	2.01	0.000112	1.86	0.000305	1.61	0.0057	1.65	0.00296	1.24	0.486	1.78	0.00237	1.43	0.0581
Fh1	3148. Fumarate hydratase 1	1.16	0.607	2.82	4.46e-08	2.8	6.26e-08	1.48	0.00415	2.01	8.23e-05	1.93	0.000121	1.51	0.0124	1.66	0.00239	1.13	0.72	1.64	0.00774	1.46	0.0382
Sfpq	5176. Splicing factor proline/glutamine rich (polypyrimidine tract binding protein associated)	-1.09	0.835	2.88	1.38e-06	2.02	0.000531	1.59	0.00438	2.19	0.000212	1.94	0.000804	1.73	0.00649	1.84	0.00221	1.27	0.516	1.62	0.0262	1.21	0.436
Retnla	7944. Resistin like alpha	1.24	0.778	2.21	0.0623	4.28	0.000434	1.74	0.0847	3.55	0.00228	1.15	0.735	-1.08	0.872	1.34	0.474	-1.01	0.992	1.29	0.596	-1.21	0.713
Eif2c2	36854. Eukaryotic translation initiation factor 2C, 2	-1.23	0.584	2.25	0.000833	2.43	0.000192	1.68	0.00604	2.52	0.00019	1.54	0.0575	1.38	0.174	1.44	0.121	-1.15	0.772	1.06	0.861	-1.14	0.642
Klf10	5284. Kruppel-like factor 10	1.32	0.68	2.87	0.00509	2.63	0.0077	-1.28	0.425	-2.42	0.0164	-2.14	0.0366	-1.8	0.108	1.25	0.553	-1.43	0.619	1.23	0.649	-1.27	0.612
Slc35f5	11286. Solute carrier family 35, member F5	1.65	0.0479	2.17	0.000218	2.62	8.79e-06	1.88	0.00024	1.6	0.0206	2.28	8.17e-05	2.37	7.93e-05	3.1	9.55e-07	2.1	0.0256	2.2	0.00062	2.08	0.00203
Mus musculus	81839. Transcribed locus	1.9	0.0802	2.18	0.0102	2.67	0.000935	1.94	0.00564	1.36	0.299	2.19	0.00741	2.57	0.00213	2.15	0.00775	2.32	0.0914	2.33	0.0095	2.13	0.0258
Bhlhb9	20726. Basic helix-loop-helix domain containing, class B9	1.41	0.399	2.06	0.00964	4.53	5.34e-07	1.75	0.0104	1.93	0.0134	3.1	5.09e-05	3.27	4.34e-05	3.59	1.37e-05	2.66	0.026	2.94	0.000427	1.54	0.154
Chmp1b	13037. Charged multivesicular body protein 1B	1.9	0.00495	2.81	6.39e-07	2.81	5.73e-07	1.44	0.0162	1.68	0.00651	2.28	2.9e-05	2.08	0.000238	2.23	5.18e-05	2.25	0.00903	2.9	7.12e-06	1.81	0.00641
Ripk4	5901. Receptor-interacting serine-threonine kinase 4	1.94	0.000213	2.34	1.08e-07	2.41	6.16e-08	1.64	4.47e-05	1.76	0.000163	2.11	1.68e-06	2.37	2.9e-07	2.48	8.82e-08	2.63	4.87e-05	2.06	3.07e-05	1.57	0.00471
Rrp15	20132. Ribosomal RNA processing 15 homolog (S. cerevisiae)	1.65	0.073	3.4	6.01e-07	3.46	4.44e-07	1.96	0.000369	1.93	0.0033	2.57	4.11e-05	2.23	0.000468	2.6	4.16e-05	1.58	0.216	2.2	0.00148	2.12	0.00287
Chmp2b	18425. Charged multivesicular body protein 2B	1.38	0.0963	2.21	1.36e-06	2.63	4.04e-08	1.91	1.73e-06	1.81	0.000209	2.32	7.46e-07	2.27	2.39e-06	2.18	3.73e-06	1.67	0.0382	2.14	3.37e-05	1.43	0.0336
Tacc2	3728. Transforming, acidic coiled-coil containing protein 2	-1	0.996	9.61	1.27e-07	3.5	0.000924	1.78	0.0581	1.69	0.157	2.13	0.0372	2.64	0.00959	2.77	0.00575	-1.19	0.833	1.52	0.331	2.29	0.0465
Plrg1	3792. Pleiotropic regulator 1, PRL1 homolog (Arabidopsis)	1.51	0.169	2.95	6.58e-06	3.23	1.55e-06	1.82	0.00125	1.93	0.00398	2.57	4.92e-05	2.12	0.0011	2.66	3.66e-05	1.18	0.704	1.91	0.00879	2.02	0.00612
Thumpd1	17078. THUMP domain containing 1	1.58	0.0563	2.14	0.000175	2.46	1.21e-05	1.78	0.00039	1.98	0.000732	2.6	5.44e-06	2.25	9.78e-05	2.81	2.54e-06	1.53	0.197	1.93	0.00245	2.16	0.000867
Mier3	10677. Mesoderm induction early response 1, family member 3	1.46	0.119	2.81	1.16e-06	2.82	6.11e-07	1.48	0.00986	1.81	0.00187	2.07	0.00013	2.04	0.000295	2.35	2.46e-05	1.6	0.147	1.84	0.00332	2.2	0.000419
Lyve1	3349. Lymphatic vessel endothelial hyaluronan receptor 1	1.17	0.875	7.31	3.02e-05	4.05	0.00182	1.98	0.0555	1.67	0.25	4.12	0.00134	2.44	0.0416	2.24	0.0615	1.51	0.627	1.61	0.349	-1.05	0.935
Acyp2	27107. Acylphosphatase 2, muscle type	1.82	0.00339	2.14	2.3e-05	2.17	1.44e-05	1.97	5.34e-06	1.98	0.000158	2.54	7.69e-07	2.02	0.000122	1.96	0.000155	2.56	0.00155	2.2	7.77e-05	1.74	0.00526
Tpm4	11471. Tropomyosin 4	1.03	0.955	2.82	7.87e-06	2.71	1.22e-05	1.76	0.00193	2	0.00209	2.6	2.6e-05	2.5	9.95e-05	1.79	0.00594	1.07	0.891	1.83	0.0132	1.32	0.282
Eif4ebp3	1962. Eukaryotic translation initiation factor 4E binding protein 3	1.74	0.31	2.42	0.026	5.95	1.31e-05	1.15	0.681	1.77	0.129	2.28	0.0232	1.83	0.106	4.06	0.000451	2.35	0.184	2.05	0.0904	3.21	0.00738
Rg9mtd1	18412. RNA (guanine-9-) methyltransferase domain containing 1	1.57	0.0991	2.46	6.28e-05	2.59	2.04e-05	1.43	0.0352	1.67	0.0159	2.09	0.00052	1.76	0.00871	2.04	0.000933	2.05	0.0453	2.32	0.000495	1.97	0.00544
Pex3	12930. Peroxisomal biogenesis factor 3	1.92	0.000524	2.14	3.42e-06	2.48	1.24e-07	1.59	0.000326	1.41	0.0216	2.27	1.13e-06	1.86	0.000129	2.38	7.9e-07	1.91	0.00903	2.17	3.37e-05	2.18	5.5e-05
Tmem87b	9851. Transmembrane protein 87B	1.49	0.217	5.89	1.21e-09	4.37	7.29e-08	1.57	0.019	1.47	0.0985	2.1	0.00151	1.74	0.0191	2.84	3.86e-05	1.25	0.614	2.06	0.00598	1.75	0.0341
Hccs	10167. Holocytochrome c synthetase	1.88	0.00497	2.89	3.56e-07	2.73	9e-07	1.62	0.00165	1.89	0.00113	2.4	1.11e-05	1.77	0.00267	2.35	2.1e-05	1.55	0.169	2.05	0.00063	1.67	0.0162
Mki67ip	19203. Mki67 (FHA domain) interacting nucleolar phosphoprotein	1.62	0.0143	2.41	8.92e-07	2.49	4.05e-07	1.67	0.000251	1.81	0.000497	2.14	1.14e-05	1.82	0.000494	2.16	1.35e-05	1.56	0.102	2.01	0.000197	1.9	0.000697
Atl2	5490. Atlastin GTPase 2	1.77	0.00101	2.46	4.21e-08	2.3	2.15e-07	1.58	0.000154	1.7	0.000399	2.11	2.02e-06	1.75	0.000215	2.85	7.76e-09	1.46	0.113	1.87	0.000144	2.33	1.26e-05
Agfg1	8380. ArfGAP with FG repeats 1	1.47	0.116	2.37	1.64e-05	2.85	4.96e-07	1.94	4.55e-05	1.84	0.00174	2.14	8.42e-05	1.97	0.000543	2.46	1.21e-05	1.58	0.148	1.85	0.00353	1.56	0.0343
Exosc3	16683. Exosome component 3	1.38	0.264	2.16	0.000262	2.34	5.47e-05	1.74	0.00114	1.68	0.0118	2.22	0.000157	1.88	0.00247	2.13	0.000347	1.39	0.367	1.69	0.02	1.89	0.00658
Stx18	13611. Syntaxin 18	1.48	0.0507	2.49	4.3e-07	2.27	3.14e-06	1.88	1.07e-05	1.52	0.00979	2.03	2.95e-05	1.76	0.000736	2.01	5.05e-05	1.15	0.659	1.76	0.00191	1.48	0.0287
		1.74	0.385	10.27	1.49e-06	9.12	2.93e-06	1.68	0.135	1.83	0.159	2.29	0.0478	1.81	0.177	1.99	0.104	2.44	0.242	3.1	0.0174	1.78	0.248
Gtf2a2	18517. General transcription factor II A, 2	1.78	0.0286	2.86	7.45e-06	2.21	0.000437	1.55	0.0124	1.64	0.0242	2.04	0.00121	1.71	0.0149	1.81	0.00593	2.17	0.0341	1.54	0.0695	1.25	0.407
Lysmd3	21816. LysM, putative peptidoglycan-binding, domain containing 3	1.39	0.319	3.79	2.94e-07	2.81	2.14e-05	1.71	0.00496	1.53	0.0625	2.12	0.00124	1.66	0.0284	1.9	0.0055	1.54	0.277	2	0.0069	2.07	0.00617
Rpf2	10918. Ribosome production factor 2 homolog (S. cerevisiae)	1.52	0.109	2.3	0.000119	3.26	2.99e-07	1.86	0.000301	1.86	0.00331	2.19	0.000214	1.67	0.0123	1.87	0.00287	2	0.0449	2.35	0.000281	1.85	0.00998
Mgat2	9312. Mannoside acetylglucosaminyltransferase 2	1.96	0.0399	2.25	0.00318	2.57	0.000502	1.88	0.00395	1.48	0.143	2.11	0.00534	1.93	0.0151	1.86	0.0207	1.94	0.152	2.38	0.00371	1.24	0.532
Adam9	3324. A disintegrin and metallopeptidase domain 9 (meltrin gamma)	1.68	0.00153	2.13	5.71e-07	2.21	2.15e-07	1.61	4.48e-05	1.63	0.000655	2.11	8.87e-07	1.85	3.51e-05	1.79	6.56e-05	1.72	0.0159	1.91	6.14e-05	2.1	2.98e-05
Pigf	14324. Phosphatidylinositol glycan anchor biosynthesis, class F	1.27	0.349	2.05	7.24e-05	2.11	3.34e-05	1.67	0.000369	1.89	0.000462	2.37	3.42e-06	1.53	0.0131	1.99	0.000128	1.27	0.445	1.47	0.0431	1.45	0.0576
Mus musculus	28370. Transcribed locus, strongly similar to NP_075651.1 DNA-directed RNA polymerase I subunit RPA12 [Mus musculus]	1.26	0.29	2.3	6.48e-07	2.57	7.58e-08	1.77	1.75e-05	1.82	0.000206	2.03	1.13e-05	1.64	0.0017	1.51	0.0056	1.21	0.479	1.63	0.00382	1.58	0.0081
2410004B18Rik	24773. RIKEN cDNA 2410004B18 gene	1.33	0.166	2.84	7.92e-09	2.05	1.06e-05	1.5	0.00125	1.61	0.00249	2.02	1.44e-05	1.55	0.00496	1.65	0.00125	1.39	0.207	1.41	0.0425	1.63	0.00608
Mus musculus	43450. Transcribed locus	1.31	0.719	5.53	9.3e-05	3.95	0.00102	1.13	0.737	-1.33	0.515	-2.07	0.0701	-1.44	0.398	-1.58	0.267	1.17	0.862	1.78	0.209	1.28	0.64
Tifa	22990. TRAF-interacting protein with forkhead-associated domain	1.52	0.624	12.02	4.86e-06	4.35	0.00318	1.78	0.155	1.17	0.775	1.69	0.286	3.35	0.0167	3.87	0.00619	1.94	0.459	2.11	0.178	4.38	0.00783
Hmox1	166. Heme oxygenase (decycling) 1	1.02	0.99	3	0.0234	2.32	0.0654	1.74	0.143	1.29	0.602	1.93	0.141	2.91	0.0218	3.15	0.012	1.24	0.83	1.62	0.358	2.71	0.0532
Rgs2	2738. Regulator of G-protein signaling 2	1.62	0.404	3.57	0.00164	2.55	0.0158	1.91	0.0411	1.47	0.331	1.98	0.0687	2.17	0.0451	2.31	0.0296	1.85	0.371	1.94	0.123	1.62	0.287
Adck4	6688. AarF domain containing kinase 4	-1.18	0.812	3.02	0.00105	3.59	0.000144	1.66	0.0547	1.72	0.0925	1.87	0.0475	2.14	0.0188	2.41	0.00611	1.19	0.799	1.41	0.362	-1.01	0.989
		-1.29	0.644	2.34	0.0072	2.95	0.000569	1.56	0.0693	1.93	0.0355	1.94	0.0269	2.03	0.0203	2.57	0.00206	1.16	0.819	1.36	0.393	1.92	0.0597
Slc25a32	11687. Solute carrier family 25, member 32	1.86	0.000864	2.43	2.6e-07	2.57	9.5e-08	1.69	6.36e-05	1.82	0.000238	1.8	0.000191	1.81	0.000267	2.74	5.79e-08	2.52	0.000513	2.39	7.12e-06	1.66	0.00424
Chic2	17367. Cysteine-rich hydrophobic domain 2	1.88	0.0328	2.67	0.000103	2.66	8.36e-05	1.87	0.00204	1.52	0.0811	1.61	0.0406	1.61	0.0472	2.22	0.00121	2.09	0.0628	2.09	0.00605	1.72	0.0463
Ranbp9	4067. RAN binding protein 9	1.99	0.00132	2.48	1.78e-06	2.23	1.47e-05	1.47	0.00699	1.55	0.0135	2	0.000111	1.91	0.000393	2.81	3.12e-07	1.92	0.0236	2.27	7.32e-05	2.56	3.05e-05
Prkaa1	916. Protein kinase, AMP-activated, alpha 1 catalytic subunit	1.33	0.391	2.11	0.00103	2.06	0.00114	1.31	0.141	1.58	0.0382	1.87	0.00441	1.89	0.00571	2.67	8.56e-05	1.98	0.0607	2.2	0.00167	2.06	0.00634
Chmp4b	12505. Charged multivesicular body protein 4B	1.77	0.00228	2.9	8.31e-09	3.31	1.61e-09	1.62	0.000355	1.39	0.0325	1.72	0.000581	1.81	0.000334	2.02	2.79e-05	1.79	0.022	2.1	6.86e-05	1.45	0.0354
Mcart1	16174. Mitochondrial carrier triple repeat 1	1.5	0.177	3.91	1.2e-07	2.2	0.000601	1.34	0.103	1.7	0.0181	1.87	0.00441	1.81	0.0084	2.24	0.000442	1.58	0.236	1.63	0.05	2.21	0.00235
Kti12	22908. KTI12 homolog, chromatin associated (S. cerevisiae)	1.49	0.101	2.19	5.5e-05	2.85	3.64e-07	1.88	7.35e-05	1.69	0.00524	1.86	0.000767	1.77	0.00254	2.28	2.98e-05	1.6	0.13	1.97	0.00116	2.06	0.000976
Ralgapa2	2316. Ral GTPase activating protein, alpha subunit 2 (catalytic)	1.17	0.67	4.32	5.35e-09	2.06	0.000601	1.08	0.683	1.11	0.644	1.14	0.523	1.32	0.18	2.06	0.000573	1.44	0.304	1.21	0.416	2.03	0.00265
Susd1	90697. Sushi domain containing 1	1.16	0.896	2.72	0.0588	12.31	4.44e-06	1.4	0.422	-1.13	0.829	1.53	0.394	-1.01	0.984	2.84	0.0302	1.61	0.608	1.9	0.252	1.54	0.464
Enc1	6329. Ectodermal-neural cortex 1	1.03	0.976	6.55	2.44e-05	5.43	8.81e-05	1.78	0.0777	1.23	0.632	1.37	0.437	1.61	0.247	2.56	0.0183	1.02	0.985	1.64	0.289	-1.08	0.894
Hilpda	36959. Hypoxia inducible lipid droplet associated	1.63	0.321	6.98	1.87e-06	2.14	0.0294	1.67	0.0658	1.24	0.569	1.63	0.149	1.62	0.164	2.03	0.0379	1.2	0.802	1.79	0.132	1.4	0.422
Epas1	950. Endothelial PAS domain protein 1	1.5	0.111	3.27	1.35e-07	3.19	2.54e-07	1.88	0.000139	1.79	0.00344	1.92	0.000783	1.61	0.0149	2.1	0.000236	1.56	0.184	1.57	0.0371	1.75	0.0124
Atp6v1c1	6608. ATPase, H+ transporting, lysosomal V1 subunit C1	1.87	0.000358	2.11	1.49e-06	2.37	9.17e-08	1.86	8.74e-07	1.94	1.85e-05	1.97	8.61e-06	1.92	2.8e-05	2.45	1.14e-07	1.77	0.0144	1.8	0.000294	1.79	0.000623
Pprc1	8191. Peroxisome proliferative activated receptor, gamma, coactivator-related 1	-1.63	0.0893	2.33	0.000132	2.46	4.95e-05	1.8	0.000858	1.96	0.0021	1.85	0.00328	1.56	0.036	2.11	0.000551	1.45	0.326	1.47	0.102	1.85	0.0111
Adat2	18945. Adenosine deaminase, tRNA-specific 2, TAD2 homolog (S. cerevisiae)	1.57	0.0774	2.08	0.000469	3.41	1.62e-07	1.65	0.00313	1.66	0.013	1.76	0.00498	1.6	0.0209	2.22	0.000157	1.2	0.652	1.66	0.0263	1.51	0.0721
Abca1	175. ATP-binding cassette, sub-family A (ABC1), member 1	1.36	0.364	3.76	3.54e-07	2.9	1.65e-05	1.58	0.0151	1.4	0.144	1.42	0.117	1.31	0.252	2.16	0.00117	1.28	0.573	1.83	0.0184	1.58	0.085
Cd38	1207. CD38 antigen	1.1	0.853	2.57	0.000121	2.36	0.000313	1.9	0.000936	1.27	0.312	1.9	0.00526	1.87	0.00817	2.32	0.000501	1.43	0.394	1.69	0.0409	1.54	0.106
Ppp4r1	6360. Protein phosphatase 4, regulatory subunit 1	1.68	0.00198	2.06	2.87e-06	2.26	3.19e-07	1.71	1.62e-05	1.67	0.000546	1.96	8.69e-06	1.88	3.89e-05	2.08	3.05e-06	1.46	0.112	1.68	0.00116	1.44	0.0235
Dnttip2	15480. Deoxynucleotidyltransferase, terminal, interacting protein 2	1.42	0.0895	2.37	1.03e-06	2.3	1.85e-06	1.49	0.00253	1.55	0.00728	1.76	0.000477	1.4	0.0343	2.13	1.35e-05	1.43	0.191	1.8	0.00106	1.77	0.00213
Tbc1d8	3880. TBC1 domain family, member 8	1.1	0.841	2.42	0.000215	3.22	3.19e-06	1.77	0.00235	1.54	0.0562	1.36	0.17	1.25	0.341	2.05	0.00185	1.1	0.842	1.4	0.194	1.21	0.497
Ibtk	3851. Inhibitor of Bruton agammaglobulinemia tyrosine kinase	1.29	0.349	2.28	3.44e-05	2.57	3.41e-06	1.52	0.00597	1.33	0.13	1.37	0.081	1.47	0.0369	2.05	0.00023	1.37	0.337	1.73	0.00926	1.42	0.0932
Bcas2	13332. Breast carcinoma amplified sequence 2	1.65	0.175	2.14	0.00709	2.61	0.000538	1.53	0.0517	1.62	0.0764	1.74	0.0366	1.57	0.1	1.29	0.364	2.42	0.0587	2.67	0.00163	-1.19	0.618
Alas1	3234. Aminolevulinic acid synthase 1	1.26	0.684	2.35	0.00899	2.91	0.000786	1.61	0.0578	1.76	0.0692	1.4	0.288	1.7	0.0921	1.79	0.0556	3.16	0.0303	1.77	0.102	2.27	0.0207
Pfkfb3	3680. 6-phosphofructo-2-kinase/fructose-2,6-biphosphatase 3	1.63	0.073	2.99	4.39e-06	2.39	0.000118	1.21	0.29	1	0.987	-1.1	0.685	1.23	0.364	1.19	0.427	2.9	0.00408	1.9	0.00811	1.88	0.01
Ell2	10824. Elongation factor RNA polymerase II 2	1.68	0.107	3.31	1.07e-05	2.09	0.00318	1.43	0.0718	1.11	0.696	1.09	0.761	1.15	0.597	1.2	0.475	2	0.103	1.98	0.0139	-1.04	0.916
Cpt1a	2361. Carnitine palmitoyltransferase 1a, liver	1.73	0.0182	2.41	1.87e-05	2.3	3.19e-05	1.16	0.356	1.34	0.131	1.07	0.73	1.13	0.558	1.41	0.0625	2.07	0.026	1.85	0.00432	1.1	0.717
Pdk4	4846. Pyruvate dehydrogenase kinase, isoenzyme 4	-1.57	0.751	24.96	5.79e-05	11.08	0.00137	1.47	0.548	1.17	0.852	1.11	0.898	1.06	0.944	-1.23	0.804	-3.15	0.405	1.48	0.672	-2.84	0.248
Tmed5	20595. Transmembrane emp24 protein transport domain containing 5	1.4	0.221	3.76	2.17e-08	4.21	7.25e-09	1.82	0.000379	1.39	0.0978	1.6	0.0177	1.42	0.0849	1.49	0.0426	1.76	0.0994	2.21	0.000584	1.19	0.501
Gmfb	13162. Glia maturation factor, beta	1.4	0.0991	2.5	2.77e-07	2.97	1.52e-08	1.32	0.032	1.89	0.00018	1.84	0.000191	1.65	0.00209	1.94	7.43e-05	1.91	0.0141	2.49	7.12e-06	1.74	0.00287
Ssb	7667. Sjogren syndrome antigen B	1.69	0.000321	2.34	1.93e-09	2.68	1.72e-10	1.46	0.000114	1.92	1.2e-06	1.82	3.08e-06	1.43	0.00297	1.62	8.97e-05	1.41	0.0773	2.15	1.2e-06	1.32	0.032
Ran	3506. RAN, member RAS oncogene family	1.41	0.388	2.25	0.00196	2.51	0.000377	1.75	0.00659	1.97	0.0092	1.58	0.0616	1.5	0.111	1.14	0.609	1.39	0.488	2.12	0.0082	-1.06	0.881
		1.81	0.0282	2.79	1.75e-05	2.23	0.000424	1.39	0.0639	1.48	0.0763	1.08	0.764	1.1	0.695	1.3	0.237	1.6	0.226	2.02	0.00513	1.02	0.962
Secisbp2l	7581. SECIS binding protein 2-like	1.69	0.276	2.03	0.0582	2.52	0.00745	-1.22	0.511	1.72	0.118	1.25	0.535	-1.38	0.374	-1.25	0.533	1.17	0.836	2.18	0.0418	-1.1	0.839
		1.22	0.682	3.32	1.64e-05	2.32	0.00128	1.32	0.207	1.87	0.0175	1.98	0.0077	1.9	0.0144	1.93	0.0104	1.98	0.122	1.62	0.0914	2.19	0.00803
Mus musculus	83071. Transcribed locus	1.69	0.707	5.22	0.0471	3.57	0.0967	1.18	0.823	-1.32	0.763	-1.3	0.76	1.01	0.991	1.42	0.683	1.28	0.885	1.05	0.966	-6.8	0.0296
Mus musculus	50543. Transcribed locus	1.24	0.784	14.96	1.37e-08	9.07	7.28e-07	1.58	0.15	1.06	0.904	1	0.998	1.09	0.856	1.33	0.472	1.1	0.918	1.83	0.167	1.14	0.802
		1.36	0.53	2.35	0.00742	6.34	2e-07	1.85	0.0137	1.3	0.414	1.52	0.157	1.71	0.0774	1.62	0.109	1.05	0.947	1.8	0.0822	1.38	0.376
		1.71	0.002	3.15	3.43e-10	2.6	3.69e-08	1.4	0.00458	1.84	0.000108	1.9	2.88e-05	1.79	0.000201	1.99	1.43e-05	1.44	0.152	1.9	0.000161	1.54	0.0111
Lepr	16. Leptin receptor	-1.04	0.971	3.38	0.0142	6.64	0.000187	1.79	0.118	1.01	0.988	1.13	0.814	-1.03	0.953	1.97	0.143	-1.05	0.969	1.5	0.463	-1.3	0.648
Serpina3c	15405. Serine (or cysteine) peptidase inhibitor, clade A, member 3C	1.01	0.992	4.98	8.34e-05	5.39	3.08e-05	1.74	0.064	1.09	0.843	1.21	0.622	-1.12	0.795	1.22	0.611	1.02	0.985	1.51	0.333	-1.19	0.717
Slc10a6	20748. Solute carrier family 10 (sodium/bile acid cotransporter family), member 6	-1.02	0.993	7.18	0.000816	3.28	0.0322	1.28	0.603	-1.13	0.837	-1.05	0.941	1.14	0.838	1.99	0.208	-1.14	0.921	1.19	0.813	-1.22	0.782
Aass	2778. Aminoadipate-semialdehyde synthase	-1.01	0.986	3.97	2.71e-09	3.54	3.08e-08	1.23	0.188	1.53	0.0247	1.65	0.00796	1.72	0.00536	1.7	0.00562	1.43	0.293	1.85	0.00451	1.25	0.307
Taf2	2214. TAF2 RNA polymerase II, TATA box binding protein (TBP)-associated factor	1.49	0.019	2.75	3.45e-09	2.54	3.16e-08	1.6	0.000105	1.93	2.64e-05	1.67	0.00034	1.49	0.00604	1.87	4.21e-05	1.84	0.011	1.83	0.000242	1.63	0.00275
2310004N24Rik	30159. RIKEN cDNA 2310004N24 gene	1.27	0.598	2.54	0.000828	4.08	2.36e-06	1.34	0.175	1.2	0.515	1.78	0.026	1.52	0.116	1.77	0.0283	1.37	0.53	1.71	0.0686	1.9	0.0343
Lpgat1	13849. Lysophosphatidylglycerol acyltransferase 1	1.51	0.134	3.58	1.44e-07	3.46	2.61e-07	1.38	0.0537	1.34	0.155	1.59	0.0212	1.43	0.0839	1.4	0.1	1.36	0.414	1.76	0.0142	1.84	0.00958
		1.74	0.00506	2.16	1.27e-05	2.36	1.7e-06	1.81	2.7e-05	1.56	0.00716	1.86	0.000205	1.78	0.000692	1.77	0.00064	1.7	0.0516	1.9	0.000642	1.49	0.0293
Tsr1	2839. TSR1, 20S rRNA accumulation, homolog (yeast)	-1.18	0.74	3.22	2.19e-05	3.47	5.99e-06	1.92	0.00227	1.89	0.0144	1.57	0.0716	1.34	0.266	1.48	0.126	1.21	0.705	1.83	0.0337	1.22	0.551
Tbl1xr1	4153. Transducin (beta)-like 1X-linked receptor 1	1.28	0.304	3.87	1.85e-10	2.76	1.42e-07	1.74	9.36e-05	1.54	0.0102	1.56	0.00694	1.54	0.00991	1.48	0.0154	1.16	0.647	1.73	0.00354	1.37	0.0909
Gtf2b	6656. General transcription factor IIB	1.46	0.0607	2.14	8.87e-06	2.65	9.17e-08	1.75	4.31e-05	1.44	0.021	1.81	0.000235	1.51	0.00985	1.81	0.00027	1.39	0.232	1.91	0.000362	1.91	0.000554
Plin2	2460. Perilipin 2	1.01	0.993	4.24	2.51e-07	4.59	1.24e-07	1.82	0.00269	1.17	0.543	1.1	0.702	1.02	0.941	1.29	0.288	-1.38	0.467	1.62	0.0705	1.09	0.773
Srsf3	11006. Serine/arginine-rich splicing factor 3	1.59	0.0642	3.46	4.78e-08	2.22	9.75e-05	1.53	0.00799	1.96	0.00103	1.86	0.00166	1.59	0.0176	1.35	0.121	-1.02	0.971	1.84	0.00544	1.12	0.664
0610009D07Rik	15446. RIKEN cDNA 0610009D07 gene	1.84	0.00343	2.03	0.00011	2.33	5.85e-06	1.53	0.00347	1.41	0.0511	1.92	0.000263	1.66	0.00451	1.63	0.00531	1.71	0.0628	1.91	0.0011	1.5	0.0426
Slc30a5	3703. Solute carrier family 30 (zinc transporter), member 5	1.22	0.6	3.12	2.77e-06	2.59	4.16e-05	1.73	0.00328	1.44	0.112	1.71	0.0167	1.42	0.124	1.5	0.0733	1.59	0.228	1.63	0.0497	1.67	0.0484
Rraga	6551. Ras-related GTP binding A	1.94	0.0124	2.49	8.65e-05	2.63	2.97e-05	1.62	0.00638	1.26	0.293	1.42	0.105	1.32	0.214	1.99	0.00209	1.61	0.203	1.8	0.0159	1.69	0.0383
Gnl3l	8282. Guanine nucleotide binding protein-like 3 (nucleolar)-like	1.44	0.00994	2.36	2.41e-09	2.42	2.5e-09	1.8	9e-08	1.85	4.2e-06	1.69	3.11e-05	1.63	0.000136	1.64	8.03e-05	1.5	0.0429	1.93	1.14e-05	1.19	0.203
Dis3	1972. DIS3 mitotic control homolog (S. cerevisiae)	1.25	0.449	2.2	7.48e-05	3.26	6.48e-08	1.83	0.000152	1.94	0.00076	1.72	0.00325	1.25	0.243	1.7	0.00467	1.18	0.643	1.71	0.0102	1.34	0.178
Eef1e1	38996. Eukaryotic translation elongation factor 1 epsilon 1	1.37	0.182	2.38	5.18e-06	2.78	2.54e-07	1.67	0.000484	1.63	0.00591	1.76	0.00126	1.38	0.0673	1.65	0.00394	1.42	0.245	1.64	0.0104	1.53	0.0348
Mus musculus	78561. Transcribed locus	1.78	0.0626	2.73	0.000143	2.9	4.33e-05	1.78	0.00478	1.21	0.472	1.47	0.107	1.77	0.0214	1.62	0.0486	1.3	0.581	1.51	0.143	1.34	0.311
Mus musculus	41603. Transcribed locus	1.21	0.603	3.35	5.78e-07	2.48	5.91e-05	1.55	0.0119	1.31	0.217	1.67	0.0165	1.43	0.0999	1.34	0.17	1.67	0.163	1.75	0.0187	1.4	0.188
Mus musculus	51962. Transcribed locus	1.39	0.297	2.17	0.000858	3.01	6.12e-06	1.59	0.0106	1.79	0.00979	1.72	0.0124	1.37	0.17	1.63	0.0257	1.4	0.396	1.84	0.0142	1.17	0.585
Grn	3398. Granulin	1.13	0.672	2.41	4.28e-07	2.42	3.64e-07	1.86	6.37e-06	1.67	0.0015	1.74	0.000428	1.85	0.00019	1.87	0.000126	1.28	0.369	1.34	0.0824	1.33	0.0982
Tgm1	3274. Transglutaminase 1, K polypeptide	1.07	0.926	2.84	0.00053	2.52	0.00148	1.89	0.00752	1.88	0.0274	1.68	0.0616	1.8	0.0402	1.43	0.212	1.62	0.346	1	0.994	1.13	0.743
Ppp2r2d	3686. Protein phosphatase 2, regulatory subunit B, delta isoform	1.15	0.591	2.31	7.57e-07	2.14	3.73e-06	1.53	0.00116	1.75	0.000504	1.85	9.79e-05	1.52	0.00654	1.92	5.64e-05	1.4	0.191	1.42	0.0378	1.66	0.00327
Lsm14a	11640. LSM14 homolog A (SCD6, S. cerevisiae)	1.55	0.0414	2.02	0.000103	2.26	8.29e-06	1.42	0.0113	1.5	0.0184	1.69	0.0022	1.54	0.0133	1.67	0.00298	1.82	0.0367	1.94	0.00073	1.25	0.262
Spin1	10953. Spindlin 1	1.2	0.527	2.48	2.1e-06	2.17	2.55e-05	1.54	0.00333	1.7	0.00312	1.78	0.000989	1.46	0.0299	1.74	0.00184	1.27	0.45	1.43	0.0682	1.78	0.00373
Gm7694	12115. Predicted gene 7694	1.29	0.684	6.6	3.24e-06	2.17	0.0269	1.43	0.21	1.05	0.899	-1.06	0.884	1.25	0.546	-1.01	0.976	1.03	0.975	1.36	0.456	-1.02	0.963
Mat1a	2256. Methionine adenosyltransferase I, alpha	1.17	0.584	2.12	1.61e-05	2.38	1.71e-06	1.66	0.000234	1.74	0.00115	1.89	0.000154	1.57	0.00694	1.85	0.000296	1.21	0.527	1.49	0.0274	1.34	0.117
Fam133b	21929. Family with sequence similarity 133, member B	1.14	0.755	2.01	0.000998	2.29	9.43e-05	1.54	0.0106	1.98	0.0013	1.79	0.00501	1.72	0.0114	1.56	0.032	1.37	0.407	1.76	0.0137	1.3	0.285
Tmtc2	5708. Transmembrane and tetratricopeptide repeat containing 2	1.11	0.794	2.6	6.94e-06	2.27	6.43e-05	1.52	0.00889	1.54	0.0278	1.42	0.0667	1.69	0.00845	1.89	0.00131	1.7	0.109	1.29	0.247	1.72	0.0143
Tm9sf2	2551. Transmembrane 9 superfamily member 2	1.61	0.0027	2.07	7.31e-07	2.21	1.68e-07	1.48	0.000468	1.34	0.0274	1.78	4.65e-05	1.59	0.000863	1.59	0.000676	1.55	0.0479	1.73	0.000302	1.4	0.0273
3110003A17Rik	26233. RIKEN cDNA 3110003A17 gene	1.25	0.413	2	0.000236	2.52	2.53e-06	1.56	0.00261	1.61	0.00981	1.77	0.0018	1.68	0.00528	1.61	0.00834	1.72	0.076	1.61	0.0176	1.02	0.95
Uap1	4974. UDP-N-acetylglucosamine pyrophosphorylase 1	1.51	0.123	2.31	9.54e-05	2.09	0.000377	1.77	0.00076	1.44	0.0736	1.69	0.00855	1.48	0.0547	1.46	0.0605	1.61	0.178	1.73	0.0154	1.22	0.415
Kif5b	1503. Kinesin family member 5B	1.38	0.0316	2.76	6.11e-11	2.35	9.73e-09	1.73	5.95e-07	1.61	0.000215	1.4	0.00499	1.27	0.0525	1.55	0.000495	1.43	0.0809	1.72	0.000138	1.37	0.0246
Xrn2	2149. 5'-3' exoribonuclease 2	1.67	0.000754	2.11	1.35e-07	2.03	3.78e-07	1.3	0.00975	1.6	0.00037	1.63	0.00016	1.34	0.0203	1.76	2.88e-05	1.59	0.0249	1.79	8.21e-05	1.44	0.0102
Eif2b3	12997. Eukaryotic translation initiation factor 2B, subunit 3	1.4	0.166	2.1	0.000126	2.14	8.37e-05	1.77	0.00027	1.37	0.081	1.7	0.0035	1.5	0.0264	2	0.000301	1.06	0.897	1.43	0.0793	1.68	0.0143
Uso1	4097. USO1 homolog, vesicle docking protein (yeast)	1.35	0.3	2.04	0.000647	2.43	2.87e-05	1.96	9.72e-05	1.31	0.174	1.64	0.0118	1.59	0.0221	1.54	0.0291	1.11	0.811	1.65	0.0227	1.57	0.0428
Reep3	15817. Receptor accessory protein 3	1.38	0.0121	2.12	2.58e-09	2.2	1.7e-09	1.45	3.62e-05	1.67	9.5e-06	1.7	3.96e-06	1.32	0.00922	1.63	1.79e-05	1.34	0.103	1.64	7.78e-05	1.68	0.000118
Picalm	3180. Phosphatidylinositol binding clathrin assembly protein	1.24	0.298	2.35	1.15e-07	2.42	8.21e-08	1.51	0.000611	1.32	0.0484	1.57	0.0014	1.65	0.000777	1.53	0.00335	1.39	0.173	1.6	0.00295	1.62	0.00315
Dhx15	1418. DEAH (Asp-Glu-Ala-His) box polypeptide 15	1.53	0.0435	2.26	7.36e-06	2.19	1.19e-05	1.38	0.0183	1.56	0.00927	1.61	0.00453	1.47	0.024	1.42	0.0348	1.72	0.0568	1.85	0.00126	1.15	0.514
Tsc22d2	12884. TSC22 domain family, member 2	1.55	0.265	2.31	0.00451	2.81	0.000414	1.67	0.025	1.26	0.428	1.2	0.527	1.18	0.59	1.84	0.0282	1.74	0.266	1.64	0.117	1.34	0.395
Slc22a5	1284. Solute carrier family 22 (organic cation transporter), member 5	1.14	0.748	4.63	6.71e-09	3.38	4.87e-07	1.49	0.0211	-1.02	0.951	1.04	0.881	-1.03	0.91	1.08	0.748	1.03	0.952	1.49	0.0973	1.25	0.381
Mus musculus	44478. Transcribed locus	1.54	0.32	2.83	0.000861	2.3	0.00551	1.21	0.455	1.14	0.696	1.18	0.605	1.19	0.591	1.52	0.153	1.92	0.212	1.93	0.0487	1.59	0.183
Ugcg	4428. UDP-glucose ceramide glucosyltransferase	1.19	0.534	2.12	4.29e-05	2.15	2.62e-05	1.33	0.0443	1.39	0.0594	1.58	0.00706	1.44	0.0357	1.88	0.000431	1.71	0.0648	1.47	0.0444	1.6	0.0165
Ptpn2	4425. Protein tyrosine phosphatase, non-receptor type 2	1.1	0.826	3.44	1.08e-07	2.89	1.65e-06	1.35	0.0586	1.27	0.242	1.43	0.0644	1.23	0.308	1.54	0.028	1.01	0.988	1.42	0.11	1.06	0.818
Smarca5	871. SWI/SNF related, matrix associated, actin dependent regulator of chromatin, subfamily a, member 5	1.38	0.0702	2.12	1.56e-06	2.11	1.62e-06	1.31	0.0173	1.95	1.89e-05	1.68	0.00031	1.11	0.471	1.64	0.000565	1.1	0.725	1.57	0.00476	1.51	0.0112
		-1.04	0.956	2.26	0.00549	3.19	8.58e-05	1.22	0.392	1.52	0.143	1.63	0.0759	-1.01	0.976	-1.16	0.626	1.49	0.439	1.95	0.0339	1.02	0.968
Synpo	6057. Synaptopodin	1.16	0.685	2.56	1.82e-05	2.98	1.63e-06	1.78	0.000779	1.45	0.0671	1.39	0.0976	1.54	0.0329	1.33	0.158	-1.06	0.895	1.31	0.241	1.13	0.632
Angptl4	3846. Angiopoietin-like 4	1.39	0.242	2.17	9.67e-05	2.28	3.77e-05	1.67	0.00114	1.36	0.0977	1.17	0.4	1.34	0.124	1.66	0.00684	1.6	0.143	1.72	0.00957	1.44	0.0822
Zfp9	16052. Zinc finger protein 9	-1.6	0.337	2.25	0.0185	2.41	0.00813	1.87	0.02	1.02	0.957	1.33	0.397	-1.39	0.324	-1.38	0.335	-1.45	0.559	-1.01	0.985	-1.77	0.125
Tgoln1	19466. Trans-golgi network protein	1.32	0.236	2.35	2.99e-06	2.09	2.37e-05	1.41	0.0117	1.17	0.363	1.3	0.111	1.43	0.0312	1.53	0.0111	1.44	0.207	1.67	0.00566	1.76	0.00354
Map3k6	4142. Mitogen-activated protein kinase kinase kinase 6	1.15	0.751	2.89	1.18e-05	2.11	0.00103	1.26	0.2	1.22	0.383	1.46	0.077	1.42	0.119	1.91	0.00357	1.2	0.673	1.21	0.465	1.38	0.21
Sec24d	3726. Sec24 related gene family, member D (S. cerevisiae)	1.23	0.511	2.38	2.85e-05	2.18	0.000108	1.69	0.00121	1.22	0.329	1.5	0.0335	1.38	0.101	1.48	0.0406	1.06	0.897	1.51	0.0525	1.42	0.121
		1.06	0.935	3.18	9.26e-05	3.16	7.66e-05	1.26	0.307	-1.38	0.256	-1.29	0.374	-1.37	0.266	-1.15	0.639	-1.01	0.995	1.33	0.372	1.03	0.939
Tox4	10143. TOX high mobility group box family member 4	1.61	0.0588	2.33	5.72e-05	2.39	2.79e-05	1.39	0.0371	1.2	0.379	1.23	0.305	1.24	0.284	1.3	0.174	1.47	0.277	1.95	0.00303	1.15	0.587
Tchh	9211. Trichohyalin	1.19	0.578	2.78	2.99e-06	2.18	8.88e-05	1.23	0.187	1.47	0.0402	1.47	0.0347	1.29	0.18	1.2	0.334	1.07	0.865	1.43	0.0873	1.57	0.0382
Pctp	9926. Phosphatidylcholine transfer protein	1.04	0.962	2.12	0.0295	2.7	0.00249	1.53	0.113	1.58	0.166	1.16	0.674	1.23	0.552	1.67	0.122	1.15	0.848	1.57	0.221	1.43	0.362
Gpt2	4444. Glutamic pyruvate transaminase (alanine aminotransferase) 2	1.15	0.657	2.1	0.000109	2.19	3.11e-05	1.2	0.219	1.45	0.0366	1.37	0.0682	1.45	0.0394	1.75	0.0021	1.29	0.433	1.56	0.0251	1.4	0.0937
Thbs1	324. Thrombospondin 1	1.26	0.711	2.31	0.0179	2.27	0.0152	1.52	0.124	-1.05	0.907	1.6	0.149	1.69	0.119	1.71	0.103	1.08	0.919	1.08	0.862	1	0.995
Kdm4a	3595. Lysine (K)-specific demethylase 4A	-1.08	0.887	2.64	0.000144	2.47	0.000311	1.3	0.187	1.2	0.483	1.46	0.117	1.45	0.134	1.37	0.195	1.06	0.911	1.46	0.163	1.2	0.557
Col13a1	6546. Collagen, type XIII, alpha 1	-1.08	0.868	2.87	4.79e-06	2.28	0.000211	1.73	0.00169	1.36	0.148	1.38	0.12	1.07	0.79	1.29	0.219	-1.32	0.49	1.17	0.542	1.16	0.577
Acer2	14112. Alkaline ceramidase 2	-1.07	0.89	3	3.9e-06	2.28	0.000238	1.52	0.0182	1.1	0.696	1.28	0.246	1.18	0.467	1.41	0.112	1.17	0.721	1.38	0.185	1.41	0.163
Clp1	7631. CLP1, cleavage and polyadenylation factor I subunit, homolog (S. cerevisiae)	-1.05	0.909	2.07	0.000103	2.09	7.53e-05	1.33	0.0502	1.32	0.115	1.64	0.00487	1.51	0.0208	1.37	0.0758	1.12	0.753	1.25	0.271	1.58	0.0223
Cd28	104. CD28 antigen	-1.1	0.92	2.76	0.0152	3.57	0.00169	1.12	0.737	-1.11	0.81	1.23	0.616	-1.08	0.859	1.35	0.458	1.01	0.989	1.28	0.609	-1.08	0.892
Ch25h	16175. Cholesterol 25-hydroxylase	1.18	0.695	3.76	1.16e-06	2.19	0.00116	1.42	0.0607	1.02	0.947	1.2	0.438	1.22	0.417	1.3	0.255	1.05	0.925	1.26	0.383	1.1	0.767
		-1.06	0.922	2.66	0.000562	2.9	0.000193	-1.01	0.971	-1.34	0.288	-1.18	0.547	-1.29	0.363	-1.12	0.702	-1.09	0.892	1.07	0.858	-1.73	0.0633
Arl15	21321. ADP-ribosylation factor-like 15	1.06	0.91	2.83	3.78e-06	2.37	6.38e-05	1.42	0.037	1.21	0.377	1.19	0.404	1.19	0.407	1.46	0.0623	1.15	0.746	1.25	0.353	1.22	0.419
Cep170	4539. Centrosomal protein 170	1.02	0.975	3.3	5.35e-07	2.41	6.77e-05	1.18	0.34	1.15	0.541	1.1	0.672	1.13	0.593	1.21	0.377	1.31	0.491	1.35	0.201	-1.17	0.538
Pex11a	20064. Peroxisomal biogenesis factor 11 alpha	1.02	0.975	2.26	0.000844	2.78	3.84e-05	1.2	0.358	-1.11	0.676	-1.09	0.73	-1.06	0.829	-1.15	0.582	1.32	0.52	1.43	0.172	1.85	0.0227
Pspc1	7816. Paraspeckle protein 1	1.05	0.907	2.5	6.06e-06	2.3	2.46e-05	1.46	0.0112	1.38	0.0802	1.22	0.265	1.06	0.779	1.56	0.0151	-1.08	0.851	1.37	0.126	-1.03	0.917
Mus musculus	31618. Transcribed locus	1.35	0.323	2.04	0.000851	2.17	0.000228	1.25	0.189	1.16	0.52	1.05	0.829	1.25	0.294	-1.11	0.658	1.55	0.229	1.83	0.00904	-1.36	0.23
AI848100	7112. Expressed sequence AI848100	1.11	0.81	2.14	0.000806	2.17	0.000518	1.41	0.0494	1.45	0.0912	1.38	0.131	1.14	0.571	1.45	0.0846	1.14	0.766	1.31	0.274	1.08	0.793
Hspa5	419. Heat shock protein 5	1.2	0.708	2.32	0.00193	2.15	0.00319	1.84	0.004	1.05	0.873	1.24	0.414	1.17	0.562	-1.08	0.783	-1.13	0.825	1.49	0.169	-1.19	0.589
Jam2	11913. Junction adhesion molecule 2	1.04	0.889	2.29	9.64e-09	2.34	1.25e-08	1.59	1.49e-05	1.4	0.0062	1.31	0.0217	1.15	0.25	1.07	0.58	-1.08	0.762	1.24	0.106	-1.07	0.65
Slc25a30	12227. Solute carrier family 25, member 30	1.17	0.735	2.53	0.000312	2.05	0.00325	1.08	0.738	-1.09	0.758	-1.34	0.226	-1.17	0.53	-1.07	0.803	-1.01	0.988	1.4	0.211	1.58	0.0891
Galnt2	4562. UDP-N-acetyl-alpha-D-galactosamine:polypeptide N-acetylgalactosaminyltransferase 2	-1.18	0.495	2.54	1.74e-07	2.1	8.65e-06	1.69	8.02e-05	1.2	0.244	-1.08	0.629	-1.06	0.76	-1.02	0.917	-1.35	0.28	1.05	0.801	-1.01	0.963
Cldn25	18315. Claudin 25	1.08	0.76	2.1	1.28e-07	2.31	2.03e-08	1.37	0.00223	1.46	0.00289	1.08	0.542	-1.05	0.717	1.02	0.891	1.05	0.858	1.34	0.0333	-1.18	0.256
Casp8	927. Caspase 8	1.05	0.903	2.21	5.47e-05	2.3	2.46e-05	1.4	0.0243	1.26	0.214	1.03	0.901	-1.09	0.653	1.13	0.526	1.06	0.895	1.2	0.399	1.36	0.143
Fam134b	20009. Family with sequence similarity 134, member B	1.66	0.171	7.2	2.46e-09	1.46	0.167	2.21	0.000502	2.58	0.00084	3.32	2.5e-05	2.86	0.000285	4.53	1.26e-06	2.21	0.0847	1.96	0.0247	2.3	0.00651
Got1	3151. Glutamate oxaloacetate transaminase 1, soluble	1.38	0.286	4.35	2.54e-09	1.84	0.00289	2.13	2.46e-05	3.32	7.98e-07	3.3	3.18e-07	2.46	6.14e-05	4.02	4.16e-08	1.24	0.578	1.67	0.0226	1.93	0.00489
Mus musculus	43469. Transcribed locus	1.78	0.00087	2.65	7.32e-09	1.91	1.72e-05	2.03	1.04e-07	2.44	2.54e-07	2.43	1.06e-07	2.47	1.58e-07	2.56	5.23e-08	1.62	0.041	1.83	0.000243	1.68	0.00187
Plac8	19630. Placenta-specific 8	1.59	0.207	2.24	0.00379	1.68	0.0536	2.46	9.9e-05	1.54	0.109	2.43	0.000996	2.85	0.000256	2.46	0.000933	2.45	0.0446	1.95	0.0296	1.67	0.0894
Aqp1	703. Aquaporin 1	1.04	0.952	2.23	0.00256	1.87	0.0151	2.01	0.00126	1.61	0.0607	2.02	0.00531	2.01	0.0075	2.11	0.00364	-1.35	0.533	1.25	0.466	1.88	0.0297
Ms4a6d	28640. Membrane-spanning 4-domains, subfamily A, member 6D	1.28	0.695	2.14	0.038	1.75	0.105	2.11	0.008	1.17	0.689	2.1	0.0259	1.98	0.048	2.23	0.0186	1.71	0.386	1.63	0.206	1.91	0.0961
Gadd45b	4771. Growth arrest and DNA-damage-inducible 45 beta	2	0.0925	3.23	0.000449	1.54	0.179	2	0.00838	1.51	0.2	1.48	0.212	2.02	0.0286	1.46	0.232	1.07	0.923	-1.11	0.82	-1.04	0.936
Sgms1	8512. Sphingomyelin synthase 1	1.41	0.369	12.08	4.72e-12	1.89	0.0149	2.26	0.000233	1.69	0.0434	1.9	0.0112	1.8	0.0244	2.35	0.00119	1.45	0.422	1.63	0.0906	1.75	0.0555
Klf4	1001. Kruppel-like factor 4 (gut)	1.78	0.0204	3.01	1.17e-06	1.83	0.00311	2.16	2.03e-05	1.56	0.0281	1.93	0.00125	1.61	0.0199	1.57	0.024	1.44	0.33	1.51	0.0681	1.21	0.424
Sik1	4822. Salt inducible kinase 1	1.79	0.134	2.16	0.0117	1.95	0.0221	2.24	0.00113	1.22	0.53	-1.1	0.772	1.11	0.754	1.46	0.194	1.78	0.255	1.07	0.882	-1.14	0.732
Slc25a22	11139. Solute carrier family 25 (mitochondrial carrier, glutamate), member 22	-1.58	0.0513	2.3	1.58e-05	1.53	0.0194	2.16	2.13e-06	1.64	0.00651	-1.12	0.543	1.08	0.69	1.33	0.112	-1.3	0.427	-1.03	0.897	-1.1	0.661
St3gal1	9698. ST3 beta-galactoside alpha-2,3-sialyltransferase 1	-1.18	0.592	2.37	1.35e-05	1.66	0.00576	2.06	7.79e-06	1.37	0.0833	1.24	0.231	1.02	0.93	1.31	0.137	-1.42	0.29	1.07	0.784	1.08	0.74
Mus musculus	85232. Transcribed locus	1.07	0.956	4.27	0.00277	-1.17	0.761	-2.25	0.0336	1.86	0.188	1.35	0.558	1.56	0.363	1.49	0.428	1.48	0.676	1.55	0.415	1.3	0.668
Atp1b1	5462. ATPase, Na+/K+ transporting, beta 1 polypeptide	1.6	0.0441	2.97	2.88e-07	1.38	0.0841	1.61	0.00211	2.44	1.68e-05	2.63	3.24e-06	2.46	1.73e-05	2.5	1.09e-05	2.11	0.0167	1.55	0.0352	1.64	0.0192
Fem1c	5775. Fem-1 homolog c (C.elegans)	1.97	0.0337	2.65	0.000227	1.79	0.0203	1.79	0.00533	2.22	0.00238	2.17	0.00211	2.03	0.00561	2.99	5.14e-05	1.19	0.732	1.52	0.135	1.76	0.0435
Ppargc1a	344. Peroxisome proliferative activated receptor, gamma, coactivator 1 alpha	1.03	0.963	2.29	0.00391	1.99	0.0126	1.87	0.00577	2.38	0.00252	2.39	0.00169	2.17	0.00606	3.07	0.000128	1.79	0.228	1.7	0.0847	1.1	0.806
Slc43a1	11443. Solute carrier family 43, member 1	1.75	0.0266	2	0.00128	1.47	0.0622	1.51	0.0156	2.38	0.000105	2.32	0.00011	1.92	0.0022	2.58	3.11e-05	1.84	0.0791	1.19	0.478	2.51	0.000333
Sowahc	20838. Sosondowah ankyrin repeat domain family member C	1.33	0.291	3.08	2.54e-07	1.77	0.00293	1.5	0.00991	2.05	0.000353	2.04	0.000263	1.87	0.00156	2.06	0.000266	1.44	0.273	1.54	0.0399	2.24	0.000502
Piga	2459. Phosphatidylinositol glycan anchor biosynthesis, class A	1.12	0.732	2.04	0.000138	1.4	0.0601	1.73	0.000311	2.12	9.91e-05	2.31	1.33e-05	1.71	0.00326	1.81	0.00105	1.03	0.941	1.27	0.24	1.27	0.247
Eppk1	5246. Epiplakin 1	1.33	0.565	2.84	0.000778	1.91	0.0308	1.48	0.11	2.17	0.0108	1.94	0.0244	2.24	0.00829	2.27	0.00638	-1.09	0.905	1.29	0.468	1.54	0.214
Slc7a2	2181. Solute carrier family 7 (cationic amino acid transporter, y+ system), member 2	1.94	0.00357	2.28	3.37e-05	1.75	0.00351	1.06	0.716	2.11	0.000186	1.94	0.000478	1.96	0.0006	2.66	2.87e-06	2.19	0.0126	2.05	0.00106	1.79	0.00634
Mus musculus	44750. Transcribed locus	-1.02	0.963	2.02	0.000149	1.65	0.00421	1.64	0.000714	2.07	0.000133	1.6	0.00655	1.52	0.0173	1.61	0.00676	1.14	0.703	1.25	0.251	1.53	0.031
		1.06	0.879	2.38	2.32e-06	1.53	0.01	1.63	0.000528	2.04	8.89e-05	1.54	0.00827	1.4	0.0454	1.37	0.057	1.17	0.633	1.15	0.475	1.52	0.0248
Clec1b	17775. C-type lectin domain family 1, member b	1.67	0.258	2.64	0.00364	1.74	0.0864	1.91	0.0158	1.43	0.277	2.29	0.00821	2.03	0.0286	2.47	0.00508	2.3	0.129	1.67	0.157	2.98	0.00325
Lamtor3	18065. Late endosomal/lysosomal adaptor, MAPK and MTOR activator 3	1.66	0.0224	2.46	3.09e-06	1.88	0.000636	1.41	0.019	1.83	0.0012	2.49	2.36e-06	2.29	2.2e-05	2.37	1.2e-05	2.07	0.0119	1.69	0.00869	2.25	0.00029
Usp38	5193. Ubiquitin specific peptidase 38	1.73	0.0141	2.49	4.79e-06	1.85	0.000894	1.79	0.000189	1.89	0.00101	2.27	2.85e-05	2.18	9.95e-05	2.51	8.28e-06	1.69	0.1	1.99	0.00113	2.66	5.31e-05
St3gal4	10865. ST3 beta-galactoside alpha-2,3-sialyltransferase 4	1.62	0.065	3.06	7.84e-07	1.81	0.00362	1.62	0.00446	1.36	0.134	2	0.000784	2.21	0.000289	2.06	0.000585	1.54	0.226	1.64	0.0302	2.14	0.00182
Akap12	5215. A kinase (PRKA) anchor protein (gravin) 12	1.11	0.894	4.26	4.56e-05	1.66	0.137	1.89	0.0209	1.65	0.13	2.29	0.012	2.52	0.00624	1.77	0.0848	1.11	0.893	1.21	0.64	1.49	0.316
Pmvk	19733. Phosphomevalonate kinase	1.37	0.499	2.37	0.00461	-1.26	0.449	-1.03	0.907	1.55	0.131	2.4	0.0026	2.6	0.00163	1.73	0.0606	1.05	0.94	1.22	0.579	1.35	0.388
Tmem128	26333. Transmembrane protein 128	1.48	0.0388	2.27	8.73e-07	1.99	1.44e-05	1.65	8.89e-05	1.85	0.000149	2.27	1.03e-06	1.97	4.16e-05	2.09	9.89e-06	1.72	0.0305	1.67	0.00256	1.97	0.000245
Id1	952. Inhibitor of DNA binding 1	-1.37	0.662	4.29	0.000259	1.47	0.325	1.43	0.264	1.6	0.218	2.25	0.0283	1.58	0.233	2.91	0.00467	-1.33	0.716	-1.1	0.863	1.14	0.794
Ier3ip1	28390. Immediate early response 3 interacting protein 1	1.32	0.284	2.19	5.73e-05	1.95	0.000434	1.9	4.81e-05	1.71	0.00483	2.09	0.000117	1.88	0.000892	1.76	0.0024	2.07	0.0177	1.89	0.00229	1.46	0.0662
Ggh	12825. Gamma-glutamyl hydrolase	1.54	0.121	2.07	0.000742	1.88	0.00252	1.44	0.0317	1.52	0.0466	2.36	7.59e-05	1.92	0.00241	1.54	0.0373	1.73	0.118	1.75	0.0145	1.6	0.0533
Fastkd3	15980. FAST kinase domains 3	1.33	0.132	2.08	2.22e-06	1.74	0.00014	1.48	0.00107	1.99	1.32e-05	2.05	3.47e-06	1.73	0.000282	1.99	1.1e-05	1.45	0.125	1.38	0.0404	1.65	0.00239
Kctd10	4840. Potassium channel tetramerisation domain containing 10	1.09	0.829	2.4	5.3e-06	1.92	0.000328	1.73	0.00033	1.58	0.0118	2.1	5.81e-05	1.92	0.000469	1.8	0.00118	1.12	0.762	1.15	0.518	1.71	0.00758
Nck1	4164. Non-catalytic region of tyrosine kinase adaptor protein 1	1.23	0.509	2.04	0.000493	1.9	0.00125	1.5	0.0118	1.42	0.0713	2.13	0.00018	1.65	0.0107	1.8	0.00293	1.1	0.822	1.48	0.0747	1.86	0.00538
Ube2g2	9650. Ubiquitin-conjugating enzyme E2G 2	1.16	0.624	2.2	2.44e-05	1.88	0.000394	1.94	1.57e-05	1.82	0.000919	2.03	9.12e-05	1.65	0.00457	1.84	0.000629	1.02	0.972	1.35	0.124	1.3	0.186
		1.42	0.291	3.66	5.27e-07	1.82	0.01	1.58	0.0157	1.8	0.0118	1.73	0.0155	2.02	0.00346	2.11	0.00144	1.84	0.121	1.75	0.0281	2.46	0.000971
Sptlc2	2644. Serine palmitoyltransferase, long chain base subunit 2	1.1	0.861	2.57	0.000278	1.95	0.00731	1.89	0.00236	1.62	0.0533	1.98	0.00541	2.09	0.00401	2.19	0.00197	1.19	0.747	1.41	0.225	1.65	0.0737
Adm	2028. Adrenomedullin	1.12	0.784	2.45	6.38e-05	1.98	0.00132	1.39	0.0514	1.18	0.453	1.85	0.00299	2.2	0.000393	1.74	0.0079	1.4	0.381	1.5	0.0795	1.3	0.294
		-1.08	0.894	2.87	8.11e-05	-1.72	0.0339	-1.06	0.813	-1.59	0.0624	-1.55	0.0773	-2.14	0.00364	-1.4	0.18	1.24	0.671	-1.41	0.229	1.32	0.35
		1.21	0.462	2.08	1.75e-05	1.63	0.00226	1.62	0.000336	1.98	6.63e-05	1.62	0.0021	1.86	0.00022	2.07	2.24e-05	1.73	0.04	1.55	0.0125	2.13	0.00016
Pi4k2b	8354. Phosphatidylinositol 4-kinase type 2 beta	1.62	0.139	2.06	0.00437	1.82	0.0148	1.74	0.00607	1.62	0.049	1.84	0.0108	1.43	0.145	2	0.00453	1.34	0.513	1.76	0.0384	2	0.0141
Nudt4	17556. Nudix (nucleoside diphosphate linked moiety X)-type motif 4	1.62	0.018	2.15	1.68e-05	1.97	8.46e-05	1.52	0.00225	1.62	0.00452	1.99	6.5e-05	1.8	0.00074	2.55	8.28e-07	1.54	0.121	1.69	0.0045	1.55	0.0195
Map1lc3b	14348. Microtubule-associated protein 1 light chain 3 beta	1.62	0.0134	2.27	3.01e-06	2	3.65e-05	1.09	0.529	1.14	0.448	1.75	0.000592	1.71	0.00145	2.05	3.97e-05	1.7	0.0469	1.66	0.00469	1.68	0.00561
Ptpn12	4857. Protein tyrosine phosphatase, non-receptor type 12	1.49	0.0814	2.45	4.81e-06	1.77	0.00168	1.62	0.00141	1.46	0.038	1.62	0.00705	1.62	0.00831	2.03	0.000195	1.49	0.206	1.54	0.0311	1.52	0.0419
Cebpb	236. CCAAT/enhancer binding protein (C/EBP), beta	1.94	0.00763	2.36	7.44e-05	1.78	0.00481	1.67	0.00235	1.02	0.921	-1.01	0.948	1.36	0.135	2.01	0.000859	1.68	0.134	1.5	0.0748	1.71	0.0217
		1.32	0.544	2.59	0.000967	1.75	0.05	-1.01	0.964	1.08	0.818	1.27	0.395	1.12	0.709	2.16	0.00515	1.46	0.452	1.26	0.491	1.77	0.0709
Arrdc4	14270. Arrestin domain containing 4	1.19	0.696	2.81	6.26e-05	1.73	0.0206	1.74	0.00434	1.09	0.742	1.16	0.536	1.19	0.475	2.34	0.000501	1.06	0.914	1.19	0.549	1.35	0.284
Sds	13495. Serine dehydratase	-1.23	0.658	2.44	0.000713	-1.65	0.053	-1.25	0.291	1.37	0.226	1.37	0.207	1.37	0.22	2.03	0.00547	-1.16	0.785	-1.27	0.422	1.22	0.519
D4Bwg0951e	21783. DNA segment, Chr 4, Brigham & Women's Genetics 0951 expressed	1.2	0.571	2.21	0.000116	1.37	0.107	1.29	0.102	1.23	0.295	1.22	0.321	1.34	0.136	2.03	0.000511	1.69	0.122	1.27	0.283	1.43	0.106
Fst	1581. Follistatin	1.12	0.919	2.31	0.119	1.78	0.244	1.21	0.665	1.03	0.955	1.28	0.629	1.18	0.761	2.03	0.142	-1.08	0.948	-1.05	0.944	-1.48	0.511
Mus musculus	15285. Transcribed locus, strongly similar to NP_001078859.1 dual specificity protein phosphatase 5 [Mus musculus]	1.26	0.629	4.04	4.71e-06	1.39	0.235	1.45	0.101	-1.2	0.532	-1.72	0.043	-1.3	0.361	-2.05	0.00904	-1.24	0.702	-1.22	0.555	-1.58	0.157
Mus musculus	66881. Transcribed locus	1.48	0.695	3.03	0.0637	1.41	0.562	-1.87	0.168	1.24	0.721	-1.07	0.907	-1.41	0.57	-2.34	0.122	-1.25	0.852	1.88	0.317	-1.08	0.919
Rnpc3	12941. RNA-binding region (RNP1, RRM) containing 3	1.29	0.436	2.01	0.00171	1.93	0.00238	1.17	0.374	1.65	0.0198	1.66	0.0145	1.34	0.175	1.5	0.0539	2.01	0.0516	2.05	0.00276	1.17	0.549
		-1.15	0.916	2.31	0.174	1.31	0.66	-1.54	0.347	1.75	0.321	1.47	0.491	1.89	0.258	1.36	0.6	2.35	0.39	-1.01	0.993	1.78	0.379
1810011O10Rik	29083. RIKEN cDNA 1810011O10 gene	1.72	0.222	3.06	0.000981	1.37	0.353	1.48	0.14	1.08	0.838	1.23	0.534	1.51	0.211	1.11	0.772	2.05	0.202	1.61	0.189	-1.05	0.917
Efhd2	13415. EF hand domain containing 2	1.3	0.318	2	0.000226	1.86	0.00103	1.87	7.07e-05	1.32	0.145	1.06	0.756	1.13	0.545	1.47	0.0305	2.13	0.0123	1.1	0.665	1.73	0.00752
St5	4916. Suppression of tumorigenicity 5	-1.45	0.201	4.02	2.61e-08	-1.39	0.123	1.04	0.85	1.4	0.113	1.11	0.625	1.56	0.0365	-1.02	0.928	-2.48	0.0144	-1.14	0.618	-1.71	0.0324
Insc	12704. Inscuteable homolog (Drosophila)	-1.01	0.987	3.25	1.2e-07	1.6	0.014	1.47	0.0132	1.24	0.262	1.19	0.352	1.18	0.395	1.06	0.797	-2.44	0.0127	-1.01	0.978	-1.49	0.0687
Bcl3	4854. B cell leukemia/lymphoma 3	-1.67	0.157	2.39	0.00191	1.01	0.985	1.29	0.253	-1.23	0.464	-1.32	0.307	1.14	0.649	-1.07	0.822	-2.61	0.0401	-1.6	0.111	1.28	0.444
		-1.07	0.902	3.09	9.08e-06	-1.27	0.322	-1	0.999	1.18	0.511	1.52	0.0629	1.77	0.0145	1.58	0.0467	1.26	0.607	1.01	0.987	2.21	0.00326
Mbd1	11649. Methyl-CpG binding domain protein 1	1.17	0.599	2.07	0.000132	1.57	0.0119	1.13	0.421	1.84	0.00129	1.52	0.0167	1.32	0.126	1.43	0.0432	1.17	0.659	1.24	0.303	2.06	0.000819
Arl8b	9260. ADP-ribosylation factor-like 8B	1.51	0.00216	2.38	1.01e-09	1.93	2.35e-07	1.63	1.66e-06	1.62	8.05e-05	1.77	3.63e-06	1.78	6.03e-06	1.74	8.81e-06	1.53	0.0217	1.71	6.32e-05	1.85	3.66e-05
		1.79	0.537	2.58	0.142	1.86	0.299	-1.87	0.193	1.42	0.576	1.58	0.44	1.24	0.742	1.73	0.357	1.98	0.534	1.95	0.314	1.38	0.678
		1.77	0.00395	2.58	3.86e-07	2	6.38e-05	1.3	0.044	1.49	0.0172	1.63	0.00258	1.36	0.0621	1.84	0.000306	1.76	0.0413	1.81	0.00164	1.49	0.0322
Lrrc16a	3729. Leucine rich repeat containing 16A	1.21	0.687	4.38	4.28e-07	-1.1	0.757	-1.63	0.0218	-1.9	0.0156	-1.77	0.0248	-1.62	0.0643	-1.66	0.0471	-1.41	0.472	-1.16	0.651	-1.04	0.924
Azin1	7592. Antizyme inhibitor 1	1.75	0.00779	2.22	1.86e-05	1.44	0.0366	1.15	0.325	1.43	0.0388	1.72	0.00172	1.68	0.00371	1.92	0.000327	1.85	0.0335	1.65	0.00951	1.91	0.0018
Dusp16	39174. Dual specificity phosphatase 16	1.56	0.156	2.86	2.84e-05	1.55	0.0651	1.59	0.0163	1.29	0.287	1.48	0.0839	1.77	0.0171	1.93	0.00534	1.31	0.531	1.61	0.0673	1.79	0.0287
Nipa2	7170. Non imprinted in Prader-Willi/Angelman syndrome 2 homolog (human)	1.41	0.00859	2.53	3.11e-11	1.73	3.09e-06	1.57	2.56e-06	1.69	1.22e-05	1.71	5.07e-06	1.57	0.000126	1.38	0.00288	1.61	0.00861	1.64	0.000105	1.44	0.00399
Heatr3	11944. HEAT repeat containing 3	1.66	0.00768	2.27	2.61e-06	1.99	3.65e-05	1.56	0.000899	1.5	0.0126	1.61	0.00293	1.61	0.00415	1.68	0.0015	1.37	0.253	1.76	0.00187	1.32	0.134
Kif21a	2201. Kinesin family member 21A	1.26	0.287	2.56	1.08e-07	1.67	0.00103	1.42	0.00468	1.77	0.000488	1.55	0.00402	1.4	0.0297	1.96	4.23e-05	1.39	0.212	1.47	0.0229	1.74	0.0018
Taf9	11678. TAF9 RNA polymerase II, TATA box binding protein (TBP)-associated factor	1.23	0.273	2.3	1.07e-07	1.56	0.00129	1.47	0.000667	1.91	1.37e-05	1.93	6.93e-06	1.52	0.00254	1.52	0.00209	1.33	0.216	1.34	0.0463	1.7	0.000882
Ttpa	5059. Tocopherol (alpha) transfer protein	1.36	0.0587	2.07	4.94e-07	1.92	2.93e-06	1.52	0.000101	1.45	0.00488	1.73	6.98e-05	1.73	9.92e-05	1.6	0.000491	1.29	0.262	1.59	0.00172	1.49	0.00904
Mus musculus	33242. Transcribed locus	1.54	0.000955	2.17	2.54e-09	1.97	6.08e-08	1.25	0.0109	1.29	0.0185	1.55	9.28e-05	1.45	0.00111	1.6	5.41e-05	1.65	0.00584	1.69	5.17e-05	1.63	0.000308
5730508B09Rik	30591. RIKEN cDNA 5730508B09 gene	1.17	0.639	2.2	6.57e-05	1.58	0.0133	1.51	0.0071	1.46	0.0417	1.63	0.00711	1.66	0.00676	1.69	0.0046	1.54	0.175	1.21	0.367	1.67	0.0138
1700017B05Rik	12389. RIKEN cDNA 1700017B05 gene	-1.06	0.945	4.54	1.53e-05	1.73	0.095	1.56	0.0933	1.34	0.384	1.21	0.577	1.23	0.559	1.52	0.195	-1.29	0.709	1.01	0.985	-1.21	0.651
Clic4	9021. Chloride intracellular channel 4 (mitochondrial)	1.05	0.889	2.15	2.63e-06	1.81	0.000115	1.73	2.44e-05	1.8	0.000199	1.62	0.00116	1.73	0.000472	1.83	0.000107	-1.08	0.813	1.34	0.0727	1.15	0.42
Fubp3	8971. Far upstream element (FUSE) binding protein 3	1.6	0.006	2.2	5.15e-07	1.86	2.9e-05	1.28	0.0301	1.32	0.0509	1.42	0.0111	1.49	0.00591	1.28	0.0781	1.97	0.00456	1.96	7.25e-05	-1.04	0.863
		-1.22	0.599	2.11	0.00111	1.91	0.00355	1.45	0.0408	1.47	0.0814	1.58	0.0315	1.54	0.0509	1.73	0.0119	1.26	0.57	1.23	0.44	1.76	0.0214
Mctp2	8322. Multiple C2 domains, transmembrane 2	1.35	0.265	2.49	6.4e-06	1.72	0.00369	1.32	0.0677	1.2	0.342	1.42	0.0535	1.42	0.0623	1.83	0.00154	1.57	0.157	1.45	0.0769	1.63	0.0198
Nrp1	586. Neuropilin 1	-1.39	0.226	3.88	5.19e-09	1.72	0.00576	-1.47	0.0131	-1.42	0.0695	-1.29	0.182	-1.55	0.0244	-1.5	0.0325	-1.1	0.828	-1.04	0.879	1.07	0.805
Rarres1	27202. Retinoic acid receptor responder (tazarotene induced) 1	1.75	0.0845	2.09	0.00546	1.55	0.0823	1.37	0.123	-1.81	0.0214	-1.47	0.125	-1.14	0.627	1.03	0.908	1.87	0.156	1.6	0.0962	1.56	0.132
Ctif	12337. CBP80/20-dependent translation initiation factor	1.53	0.0492	2.63	3.59e-07	1.84	0.000431	1.6	0.00128	1.39	0.053	1.25	0.18	1.4	0.05	1.76	0.0011	1.31	0.36	1.19	0.359	1.5	0.0509
Nfil3	7455. Nuclear factor, interleukin 3, regulated	1.51	0.568	4.56	0.00073	1.37	0.498	1.75	0.111	-1.04	0.939	1.02	0.976	1.03	0.952	1.37	0.489	-1.77	0.471	-1.16	0.796	-1.01	0.993
Rab6a	6081. RAB6A, member RAS oncogene family	1.28	0.135	2.37	7.01e-09	1.81	8.29e-06	1.54	5.62e-05	1.47	0.00275	1.52	0.00107	1.38	0.0125	1.61	0.000282	1.28	0.263	1.58	0.00136	1.19	0.237
Ddx3x	2099. DEAD/H (Asp-Glu-Ala-Asp/His) box polypeptide 3, X-linked	1.36	0.105	2.42	1.57e-07	1.52	0.00442	1.4	0.00591	1.32	0.0643	1.44	0.0128	1.48	0.0096	1.76	0.000339	1.25	0.417	1.42	0.0302	1.74	0.00166
Wsb1	10373. WD repeat and SOCS box-containing 1	1.15	0.913	3.34	0.0323	1.48	0.493	-1.02	0.977	1.06	0.924	-1.69	0.325	-1.17	0.801	-1.2	0.757	1.72	0.597	-1.06	0.944	-1.89	0.315
Chac1	18576. ChaC, cation transport regulator-like 1 (E. coli)	1.43	0.485	2.35	0.013	1.48	0.242	-1.57	0.0965	-1.86	0.0653	-1.25	0.506	-1.29	0.457	1.72	0.0943	1.29	0.697	1.44	0.325	1.5	0.293
D16Ertd472e	19603. DNA segment, Chr 16, ERATO Doi 472, expressed	1.32	0.112	2.21	2.14e-07	1.86	1.53e-05	1.3	0.0166	1.5	0.00318	1.49	0.00284	1.37	0.02	1.59	0.000831	1.41	0.134	1.39	0.0255	1.39	0.0303
		-1.03	0.967	2.24	0.00123	1.78	0.0166	1.49	0.0385	1.45	0.116	1.61	0.0376	1.61	0.0452	1.75	0.0164	1.26	0.612	1.22	0.474	1.2	0.527
Mus musculus	53699. Transcribed locus	1.06	0.944	4.22	0.000151	1.86	0.0858	1.3	0.38	1.16	0.703	1.35	0.401	1.12	0.77	1.37	0.38	1.12	0.885	1.21	0.672	-1.03	0.947
Xbp1	1639. X-box binding protein 1	1.51	0.0302	2.51	2.5e-07	1.97	2.78e-05	1.32	0.0264	1.12	0.498	1.17	0.316	1.37	0.0437	1.42	0.022	1.61	0.0667	1.54	0.0126	1.44	0.0373
Emd	7159. Emerin	1.22	0.447	2.4	2.1e-06	1.7	0.0017	1.63	0.000546	1.54	0.0103	1.58	0.00598	1.34	0.0851	1.53	0.0102	1.14	0.695	1.28	0.185	1.15	0.509
Shb	8239. Src homology 2 domain-containing transforming protein B	1.3	0.413	3.42	1.76e-07	1.43	0.0885	1.86	0.000398	1.47	0.0634	1.09	0.714	1.44	0.0763	1.56	0.03	1.05	0.925	1.06	0.831	1.32	0.246
Snhg5	37218. Small nucleolar RNA host gene 5	-1.07	0.903	2.01	0.00696	1.55	0.083	1.24	0.295	1.74	0.0246	1.62	0.0413	1.35	0.228	1.95	0.00573	1.33	0.552	1.2	0.537	1.39	0.246
Nostrin	16024. Nitric oxide synthase trafficker	1.19	0.438	2.91	2.33e-09	1.86	5.36e-05	1.74	1.7e-05	1.18	0.264	1.33	0.048	1.36	0.0381	1.47	0.00955	1.01	0.99	1.48	0.0153	1.21	0.26
Fam107b	24790. Family with sequence similarity 107, member B	1.66	0.221	2.7	0.00142	1.95	0.0295	1.12	0.662	1.23	0.522	1.26	0.453	1.33	0.351	1.13	0.721	1.17	0.815	1.55	0.195	1.7	0.125
Mpp7	8025. Membrane protein, palmitoylated 7 (MAGUK p55 subfamily member 7)	1.53	0.0932	3.96	1.43e-08	1.81	0.00292	1.25	0.173	1.3	0.19	1.17	0.437	1.02	0.92	1.25	0.25	1.19	0.65	1.26	0.307	1.15	0.574
Gstt3	18194. Glutathione S-transferase, theta 3	1.1	0.905	2.4	0.0173	1.76	0.109	-1.04	0.911	1.01	0.979	1.56	0.19	1.89	0.0697	1.93	0.0591	1.05	0.96	1.43	0.378	1.29	0.565
Ttpal	16067. Tocopherol (alpha) transfer protein-like	1.05	0.871	2.65	7.22e-10	1.96	1.64e-06	1.47	0.000388	1.49	0.00244	1.53	0.000862	1.35	0.0199	1.4	0.00747	1.03	0.912	1.18	0.246	1.36	0.0326
Mus musculus	40648. Transcribed locus, strongly similar to NP_001028496.1 zinc finger and BTB domain-containing protein 16 [Mus musculus]	1.07	0.952	2.93	0.0269	1.69	0.263	1.16	0.712	1.63	0.294	1.33	0.55	1.11	0.838	1.87	0.167	-1.11	0.922	-1.25	0.697	-1.48	0.479
Mus musculus	81263. Transcribed locus	-1.25	0.658	3.78	1.1e-05	1.46	0.182	1.24	0.352	-1.15	0.652	-1.04	0.899	1.4	0.243	1.08	0.806	-1.86	0.202	-1.01	0.986	1.64	0.129
Klhl15	9796. Kelch-like 15 (Drosophila)	1.33	0.257	2.1	0.000148	1.95	0.000414	1.36	0.0394	1.29	0.159	1.42	0.0497	1.31	0.139	1.9	0.000604	1.19	0.614	1.36	0.131	1.27	0.253
Tmc7	11092. Transmembrane channel-like gene family 7	1.48	0.0631	2	9.15e-05	1.94	0.00014	1.28	0.0721	1.26	0.165	1.49	0.0142	1.33	0.091	1.42	0.0332	1.49	0.164	1.42	0.0569	1.3	0.165
Rapgef5	8183. Rap guanine nucleotide exchange factor (GEF) 5	-1.06	0.849	2.03	1.68e-06	1.56	0.000975	1.42	0.00175	1.24	0.107	1.74	7.16e-05	1.57	0.00115	1.55	0.00126	1.21	0.444	1.29	0.0782	1.46	0.0126
D10Wsu102e	23999. DNA segment, Chr 10, Wayne State University 102, expressed	1.1	0.785	3.59	2.52e-09	1.37	0.0626	1.43	0.0105	1.41	0.0434	1.21	0.264	1.29	0.141	1.49	0.0175	1.23	0.502	1.2	0.35	1.28	0.199
Nek7	9389. NIMA (never in mitosis gene a)-related expressed kinase 7	1.23	0.167	2.53	6.59e-11	1.67	1.4e-05	1.41	0.00024	1.34	0.00968	1.36	0.00593	1.27	0.0321	1.21	0.0894	1.53	0.0218	1.5	0.00134	1.39	0.0108
Ifitm6	31379. Interferon induced transmembrane protein 6	1.33	0.462	2.01	0.00756	1.63	0.0544	1.46	0.0613	1.12	0.681	1.4	0.178	1.46	0.135	1.69	0.035	1.36	0.516	1.43	0.213	1.34	0.317
Gpr180	14708. G protein-coupled receptor 180	1.34	0.0897	2.01	1.44e-06	1.89	6.83e-06	1.39	0.00268	1.22	0.123	1.38	0.0119	1.39	0.0135	1.37	0.0149	1.23	0.378	1.4	0.0224	1.59	0.00299
Hspb8	12388. Heat shock protein 8	1.05	0.898	3.29	1.48e-09	1.29	0.107	1.27	0.0656	1.38	0.0453	1.41	0.0268	1.29	0.112	1.58	0.00464	-1.22	0.509	1.1	0.631	1.25	0.226
Niacr1	12265. Niacin receptor 1	1.27	0.755	4.09	0.000738	1.2	0.683	-1.05	0.895	-1.21	0.66	-1.06	0.89	1.53	0.293	1.03	0.944	-1.01	0.995	-1.1	0.864	1.82	0.186
Trak2	10906. Trafficking protein, kinesin binding 2	1.31	0.0467	2.11	6.71e-09	1.71	3.55e-06	1.29	0.00409	1.23	0.0545	1.34	0.00569	1.43	0.00138	1.22	0.06	1.37	0.0773	1.38	0.00753	1.43	0.0031
Map3k8	3199. Mitogen-activated protein kinase kinase kinase 8	1.18	0.736	2.78	0.000134	1.05	0.86	1.23	0.329	1.11	0.72	1.3	0.297	1.7	0.0377	1.76	0.0226	1.07	0.914	1.09	0.792	1.59	0.103
Tm4sf20	25188. Transmembrane 4 L six family member 20	1.02	0.968	4.34	1.16e-08	1.72	0.00974	-1.01	0.975	-1.1	0.669	-1.08	0.716	-1.08	0.739	-1.09	0.716	1.04	0.932	1.44	0.112	1.16	0.576
Mrap	21054. Melanocortin 2 receptor accessory protein	-1.02	0.967	2.75	1.53e-07	1.74	0.000704	1.41	0.00772	1.32	0.0761	1.52	0.00749	1.27	0.137	1.14	0.419	-1.26	0.431	1.17	0.394	1.03	0.897
Tnfrsf1a	38. Tumor necrosis factor receptor superfamily, member 1a	1.02	0.961	2.46	7.62e-08	1.62	0.00105	1.6	0.000167	1.4	0.0201	1.35	0.0314	1.4	0.0212	1.7	0.000404	-1.02	0.966	1.1	0.572	1.12	0.509
Skil	4886. SKI-like	1.31	0.456	2.75	5.52e-05	1.89	0.00652	1.57	0.0185	1.19	0.466	1.15	0.573	1.11	0.674	1.46	0.103	1.09	0.875	1.22	0.465	1.12	0.709
Ctsl	555. Cathepsin L	1.11	0.78	2.3	5.25e-05	1.12	0.595	1.13	0.457	1.33	0.126	1.69	0.004	1.66	0.0074	1.59	0.0129	-1.13	0.748	1.15	0.525	-1.07	0.788
Thap2	28931. THAP domain containing, apoptosis associated protein 2	1.03	0.946	2.25	6.45e-05	1.68	0.00593	1.34	0.0549	1.33	0.136	1.49	0.0318	1.39	0.0868	1.47	0.0398	1.1	0.816	1.18	0.453	1.18	0.476
Mus musculus	39138. Transcribed locus	-1.01	0.993	2.36	1.56e-05	1.8	0.00173	1.58	0.00262	1.23	0.271	1.41	0.0524	1.31	0.143	1.34	0.107	1.07	0.877	1.21	0.367	-1.08	0.748
Aff4	3991. AF4/FMR2 family, member 4	1.36	0.0173	2	2.52e-08	1.57	4.35e-05	1.1	0.269	1.18	0.114	1.32	0.00811	1.35	0.00524	1.38	0.00267	1.4	0.0516	1.4	0.00428	1.41	0.00432
Fgf1	1073. Fibroblast growth factor 1	1.28	0.561	2.52	0.00046	1.82	0.021	1.6	0.024	1.19	0.522	1.17	0.543	-1.08	0.79	-1.02	0.946	1.14	0.808	1.25	0.455	1.54	0.134
Il17ra	2066. Interleukin 17 receptor A	-1	0.997	2.4	1.91e-05	1.44	0.0564	1.36	0.0451	1.31	0.157	1.1	0.629	1.48	0.041	1.75	0.00345	1.05	0.918	1.09	0.739	1.58	0.0326
Tnfrsf1b	146. Tumor necrosis factor receptor superfamily, member 1b	1.65	0.000846	2	6.37e-07	1.59	0.00027	1.32	0.00651	-1.05	0.752	1.04	0.787	1.19	0.163	1.52	0.00104	1.54	0.0395	1.45	0.00759	1.22	0.166
Mus musculus	27359. Transcribed locus	1.08	0.765	2.14	1.08e-07	1.71	3.92e-05	1.24	0.033	1.27	0.0562	1.24	0.0741	1.26	0.0666	1.24	0.0807	1.52	0.0499	1.46	0.00679	1.19	0.234
Srsf7	12554. Serine/arginine-rich splicing factor 7	-1.18	0.742	2.09	0.00831	1.87	0.02	1.06	0.819	1.27	0.392	1.19	0.525	-1.01	0.988	-1.49	0.132	1.16	0.793	1.42	0.245	-1.61	0.127
Jmjd1c	1566. Jumonji domain containing 1C	-1.22	0.557	2.43	7.67e-05	-1.41	0.099	-1.29	0.132	-1.12	0.622	-1.38	0.109	-1.19	0.425	-1.34	0.155	-1.18	0.692	-1.19	0.478	-1.38	0.17
Mus musculus	53139. Transcribed locus	1.33	0.421	2.19	0.00125	-1.32	0.25	1.03	0.886	1.06	0.83	1.38	0.163	1.23	0.409	1.56	0.0548	1.68	0.197	1.01	0.97	1.33	0.288
Etnk2	14624. Ethanolamine kinase 2	1.01	0.995	3.13	0.000194	1.23	0.501	1.23	0.399	1.62	0.0903	1.2	0.526	1.31	0.35	1.29	0.381	1.08	0.904	-1.1	0.799	1.1	0.802
Osmr	7874. Oncostatin M receptor	1.06	0.895	2.14	0.000104	1.88	0.000747	1.43	0.0166	1.16	0.429	1.37	0.0746	1.44	0.0458	1.27	0.197	1.13	0.745	1.22	0.358	1.02	0.938
Pik3ap1	6574. Phosphoinositide-3-kinase adaptor protein 1	1.14	0.597	2.89	7.44e-09	1.24	0.161	1.5	0.00136	1.04	0.814	-1.11	0.492	1.22	0.192	1.33	0.0527	1.06	0.853	1.16	0.383	1.65	0.00352
Rmnd5a	9257. Required for meiotic nuclear division 5 homolog A (S. cerevisiae)	1.05	0.85	2.92	4.74e-11	1.68	8.44e-05	-1.43	0.000843	-1.02	0.899	1.16	0.239	-1.01	0.939	1.21	0.133	1.23	0.373	1.33	0.042	1.24	0.141
Rnf103	8005. Ring finger protein 103	1.02	0.941	3.35	5.3e-13	-1.24	0.0595	-1.5	4.44e-05	-1.34	0.0121	-1.19	0.11	-1.21	0.0907	-1.15	0.204	-1.13	0.584	1.01	0.945	-1.11	0.462
Atp2a2	352. ATPase, Ca++ transporting, cardiac muscle, slow twitch 2	-1.12	0.841	2.47	0.000884	1.45	0.15	1.42	0.092	1.13	0.659	1.36	0.226	1.25	0.401	1.03	0.927	-1.75	0.222	-1.05	0.898	1.03	0.931
Inhbb	3488. Inhibin beta-B	-1.16	0.741	2.84	4.35e-05	1.93	0.00535	1.49	0.0384	-1.04	0.885	1.16	0.548	1.13	0.622	1.08	0.777	-1.18	0.732	-1.02	0.946	-1.23	0.459
Txnrd1	3540. Thioredoxin reductase 1	1.35	0.13	2.14	6.19e-06	1.66	0.00123	1.2	0.135	1.49	0.0104	1.33	0.0536	1.08	0.621	1.29	0.0951	-1.01	0.972	1.45	0.0331	1.08	0.684
Arid5a	18110. AT rich interactive domain 5A (MRF1-like)	1.14	0.778	4.03	5.28e-07	1.51	0.0778	1.04	0.864	1.16	0.56	1.01	0.979	1	0.992	1.06	0.821	-1.22	0.659	-1.08	0.791	1.09	0.773
D030016E14Rik	3306. RIKEN cDNA D030016E14 gene	1.26	0.0327	2.34	1.61e-12	1.51	1.04e-05	1.27	0.00107	1.18	0.0558	1.25	0.00892	1.18	0.0553	1.33	0.0013	1.18	0.297	1.3	0.00682	1.3	0.00998
Mcam	9444. Melanoma cell adhesion molecule	1.02	0.961	2.15	4.03e-05	1.38	0.0645	1.35	0.0338	1.01	0.973	1.5	0.016	1.77	0.00145	1.36	0.0689	-1	0.996	1.13	0.569	-1.05	0.833
Hif1a	109. Hypoxia inducible factor 1, alpha subunit	1.45	0.00116	2.48	2.73e-12	1.86	4.04e-08	1.03	0.734	1.09	0.369	1.2	0.0487	1.07	0.516	1.19	0.0618	1.22	0.232	1.4	0.00173	-1.02	0.87
		1.18	0.611	2.76	1.27e-06	1.08	0.703	1	0.994	1.43	0.0567	1.3	0.153	1.35	0.119	1.14	0.518	1.25	0.528	1.32	0.195	1.08	0.773
Il1r2	8436. Interleukin 1 receptor, type II	-1.01	0.994	2.83	0.00382	1.62	0.169	1.38	0.266	-1.16	0.707	1.04	0.916	1.2	0.629	1.52	0.224	-1.05	0.955	1.03	0.958	-1.26	0.595
Irak2	10889. Interleukin-1 receptor-associated kinase 2	1.37	0.231	2.64	2.99e-06	1.62	0.011	1.42	0.0246	1.01	0.953	1.17	0.413	-1.08	0.716	-1.03	0.886	-1.35	0.369	1.11	0.662	-1.13	0.616
Rasd1	10085. RAS, dexamethasone-induced 1	1.19	0.705	2.68	0.000179	1.8	0.0194	1.63	0.0153	-1.16	0.581	1.01	0.977	1.06	0.842	1.25	0.374	-1.04	0.943	1.15	0.653	-1.08	0.82
Zfp518a	7212. Zinc finger protein 518A	1.16	0.623	2.12	8.82e-05	1.67	0.00538	1.31	0.0622	1.4	0.0607	1.29	0.148	1.04	0.855	-1.06	0.762	-1.04	0.932	1.44	0.0709	-1.1	0.664
Nos3	23. Nitric oxide synthase 3, endothelial cell	-1.11	0.794	2.27	0.000132	1.52	0.0408	1.25	0.171	1.14	0.554	1.44	0.0645	1.29	0.22	1.11	0.622	-1.18	0.694	-1.04	0.905	1.03	0.921
Usp33	4254. Ubiquitin specific peptidase 33	1.38	0.0932	2.18	2.31e-06	1.51	0.00628	1.05	0.696	1.07	0.665	1.1	0.527	1.13	0.429	1.12	0.464	1.49	0.123	1.6	0.00585	1.04	0.849
		1.16	0.368	2.05	3.44e-08	1.46	0.000886	1.4	0.000338	1.27	0.0321	1.23	0.0534	1.23	0.0676	1.2	0.0927	1.06	0.802	1.16	0.244	1.29	0.0451
Apbb3	14053. Amyloid beta (A4) precursor protein-binding, family B, member 3	-1.27	0.419	2.78	2.28e-06	1.06	0.8	-1.03	0.852	-1.03	0.907	-1.3	0.169	-1.3	0.185	1.07	0.752	-1.32	0.425	-1.25	0.313	-1.03	0.91
Il1rn	970. Interleukin 1 receptor antagonist	1.01	0.987	2.37	0.00976	1.61	0.134	1.38	0.22	-1.1	0.792	-1.12	0.744	1.38	0.331	1.45	0.238	1.05	0.946	1.06	0.894	1.06	0.892
Agxt	10992. Alanine-glyoxylate aminotransferase	-1.09	0.826	2.34	1.01e-05	1.92	0.000322	-1.32	0.0569	-1.11	0.59	-1.06	0.762	1.19	0.335	-1.11	0.587	-1.23	0.531	1.2	0.368	-1.08	0.75
Gan	7353. Giant axonal neuropathy	-1.31	0.462	2.7	7.01e-05	-1.07	0.807	-1.12	0.574	1.2	0.455	1.05	0.836	1.2	0.459	1.11	0.677	-1.08	0.881	-1.19	0.547	1.51	0.117
Dpy19l1	8484. Dpy-19-like 1 (C. elegans)	-1.01	0.986	2.37	9.34e-05	1.91	0.00201	1.19	0.302	1.34	0.158	1.17	0.45	1.01	0.958	-1.07	0.789	-1.1	0.837	1.21	0.416	-1.04	0.9
Myd88	25. Myeloid differentiation primary response gene 88	-1.25	0.397	2.47	3.5e-06	1.37	0.0758	1.04	0.821	-1.17	0.386	-1.19	0.341	1.07	0.745	1.17	0.386	-1.27	0.471	-1.11	0.634	1.25	0.277
Ms4a4d	33016. Membrane-spanning 4-domains, subfamily A, member 4D	1.04	0.946	2.14	0.00109	1.73	0.0136	1.01	0.977	-1.06	0.826	1.1	0.697	1.07	0.779	1.14	0.582	1.52	0.291	1.53	0.0876	-1.1	0.752
Hivep2	1440. Human immunodeficiency virus type I enhancer binding protein 2	1.3	0.194	2.19	2.04e-06	1.06	0.742	-1.07	0.614	1.1	0.543	1.06	0.69	1.15	0.361	1.14	0.381	1.4	0.194	1.24	0.192	1.52	0.0128
Ptpn1	987. Protein tyrosine phosphatase, non-receptor type 1	-1.11	0.619	2.15	5.67e-08	1.59	0.000213	1.41	0.000728	1.22	0.0912	1.08	0.519	1.18	0.168	1.17	0.18	-1.09	0.72	-1	0.991	1.18	0.233
Itpkc	10178. Inositol 1,4,5-trisphosphate 3-kinase C	-1	0.996	2.22	0.00232	1.25	0.387	1.26	0.266	-1.01	0.985	-1.22	0.43	-1.05	0.874	1.61	0.0554	1.02	0.979	-1.11	0.751	-1.22	0.525
Pxk	9586. PX domain containing serine/threonine kinase	1.1	0.757	2.03	1.3e-05	1.37	0.0357	1.32	0.0246	1.06	0.707	1.12	0.45	1.28	0.0976	1.49	0.00717	1.03	0.93	1.12	0.524	1.14	0.476
Timp3	1139. Tissue inhibitor of metalloproteinase 3	1.14	0.592	2	1.05e-05	1.27	0.0968	-1.08	0.545	-1.07	0.681	1.23	0.142	1.02	0.892	1.28	0.082	1.22	0.454	1.05	0.784	1.46	0.02
Pxmp4	20673. Peroxisomal membrane protein 4	-1.15	0.62	2.08	3.12e-05	1.04	0.823	1.29	0.0529	-1.07	0.704	-1.14	0.441	-1.11	0.545	-1.27	0.143	-1.41	0.232	-1.11	0.598	-1.23	0.305
Esam	10917. Endothelial cell-specific adhesion molecule	-1.25	0.411	2.03	0.000185	1.14	0.482	1.22	0.176	-1.12	0.556	1.14	0.464	1.28	0.176	1.29	0.148	-1.24	0.531	-1.13	0.573	1	0.994
Smad1	471. MAD homolog 1 (Drosophila)	1.13	0.63	2.14	3.38e-06	1.32	0.0639	1.09	0.524	1.19	0.26	1.13	0.406	1.1	0.559	1.32	0.0612	1.05	0.877	1.22	0.253	1.09	0.667
Epb4.1	2360. Erythrocyte protein band 4.1	-1.08	0.807	2.23	5.7e-06	1.39	0.0448	1.08	0.569	1.03	0.861	-1.3	0.0947	-1.26	0.167	1.07	0.695	-1.13	0.718	-1.01	0.983	1	0.998
D1Ertd448e	56184. DNA segment, Chr 1, ERATO Doi 448, expressed	1.12	0.634	2.19	4.64e-07	1.67	0.00031	1.15	0.232	1.01	0.927	-1.07	0.622	-1.02	0.879	-1.16	0.288	1.07	0.824	1.15	0.37	-1.15	0.41
Slc7a6	6198. Solute carrier family 7 (cationic amino acid transporter, y+ system), member 6	-1.03	0.94	2.05	4.62e-06	1.34	0.0328	-1.08	0.509	-1.2	0.188	-1.15	0.32	-1.15	0.307	-1.04	0.815	-1.13	0.646	1.03	0.882	-1.28	0.107
Prr3	26641. Proline-rich polypeptide 3	-1.03	0.939	2.19	5.5e-05	1.16	0.425	1.16	0.321	1.14	0.482	-1.07	0.731	1.02	0.912	1.25	0.215	1.05	0.91	1.01	0.966	1.17	0.461
Tead1	3972. TEA domain family member 1	1	0.993	2.43	1.35e-07	1.23	0.151	-1.02	0.887	-1.06	0.701	-1.01	0.944	-1.2	0.216	-1.06	0.725	1.01	0.988	1.02	0.945	-1.18	0.321
1700113H08Rik	31082. RIKEN cDNA 1700113H08 gene	1.04	0.794	2.07	7.67e-12	1.06	0.491	-1.01	0.842	-1.01	0.955	-1.1	0.23	-1.06	0.484	-1.07	0.387	-1.08	0.592	-1.1	0.29	-1.13	0.145
Mus musculus	67644. Transcribed locus	1.22	0.835	-2.03	0.156	2.7	0.0269	-1.27	0.536	-2.2	0.0855	-1.61	0.288	-1.08	0.891	-2.33	0.064	-1.12	0.914	1.13	0.843	1.57	0.402
Hist2h3c2	10518. Histone cluster 2, H3c2	-1.19	0.815	-2.74	0.00963	5.57	1.03e-05	1.51	0.167	1.85	0.092	2.35	0.0157	1.8	0.111	1.39	0.37	-1.63	0.467	2.24	0.0474	-1.05	0.928
		-1.37	0.534	-3.91	0.000189	2.33	0.00588	-1.06	0.831	1.08	0.822	1.15	0.662	-1.05	0.903	-1.27	0.441	-1.66	0.372	1.17	0.691	1.07	0.884
Cyp7a1	2194. Cytochrome P450, family 7, subfamily a, polypeptide 1	1.94	0.591	-8.34	0.0131	-3.73	0.0772	-2.11	0.221	3.08	0.12	4.95	0.0232	2.65	0.184	1.07	0.941	1.71	0.714	1.34	0.758	2.2	0.357
Car3	5696. Carbonic anhydrase 3	-1.56	0.701	-5.89	0.0114	-8.84	0.00102	-15.63	1.53e-06	-4.81	0.0134	-5.57	0.00571	-6.23	0.00467	-14.31	9.56e-05	-3.15	0.314	-2.54	0.191	-2.83	0.147
Mus musculus	59632. Transcribed locus	-1.65	0.23	-3.44	0.000102	-4.36	5.62e-06	-2.89	3.83e-05	-3.83	4.92e-05	-4.02	1.56e-05	-2.48	0.00325	-3.11	0.000295	-3.28	0.0165	-3.74	0.000167	-2.25	0.0182
Mlxipl	4363. MLX interacting protein-like	-1.51	0.309	-4.35	3.56e-06	-5.97	1.26e-07	-3.99	1.85e-07	-2.58	0.00173	-2.92	0.000293	-2.47	0.00213	-2.85	0.000458	-2.17	0.114	-2.27	0.011	-1.3	0.442
Arrdc3	11201. Arrestin domain containing 3	1.18	0.882	-20.74	1.5e-07	-7.52	0.000111	-6.13	2.67e-05	-5.68	0.000981	-2.46	0.0698	-3.6	0.0124	-3.14	0.0224	-4.74	0.0674	-1.63	0.401	-2.15	0.192
Keg1	20751. Kidney expressed gene 1	1.21	0.912	-17.67	0.000428	-29.69	5.19e-05	-7.89	0.00101	-3.97	0.0652	-2.81	0.158	-2.03	0.357	-4.04	0.0623	1.64	0.748	-2.47	0.295	1.06	0.958
Col27a1	4563. Collagen, type XXVII, alpha 1	-1.49	0.116	-2.56	6.81e-06	-3.05	3.03e-07	-2.08	1.52e-05	-3.97	2.79e-08	-3.98	1.05e-08	-4.04	1.87e-08	-4.23	7.76e-09	-1.87	0.0517	-2.56	5.17e-05	-1.58	0.0357
Lect1	8337. Leukocyte cell derived chemotaxin 1	-1.15	0.81	-4.31	1.42e-06	-4.67	4.43e-07	-4.66	7.31e-09	-3.8	9.52e-06	-2.43	0.00109	-3.52	3.25e-05	-2.61	0.000508	1.05	0.938	-2.4	0.00421	1.59	0.127
Afmid	14338. Arylformamidase	-1.56	0.435	-2.18	0.0485	-5.96	9.85e-06	-5.95	2.45e-07	-2.04	0.0532	-2.27	0.0226	-2.28	0.0265	-2.26	0.0289	-1.59	0.497	-2.19	0.0603	-1.51	0.349
Mreg	16454. Melanoregulin	-1.99	0.221	-3.13	0.00634	-7.61	3.84e-06	-3.14	0.000674	-2.2	0.052	-3.09	0.00477	-2.72	0.0139	-5.44	0.000115	-1.52	0.581	-1.76	0.209	-3.49	0.00788
Sucnr1	17490. Succinate receptor 1	-1.35	0.744	-7.8	5.13e-05	-9.06	1.78e-05	-6.71	6.13e-06	-5.1	0.00115	-3.78	0.0043	-2.23	0.0912	-3.44	0.0101	-1.13	0.911	-1.86	0.251	-1.32	0.646
Mus musculus	43508. Transcribed locus	-1.45	0.0876	-3.03	3.42e-08	-2.67	3.17e-07	-2.04	2.25e-06	-2.28	1.27e-05	-2.83	1.46e-07	-2.23	2.3e-05	-2.45	2.67e-06	-1.58	0.114	-1.93	0.000719	-1.58	0.0174
Mus musculus	49479. Transcribed locus	-1.37	0.585	-2.94	0.00163	-2.13	0.0228	-2.3	0.00225	-2.08	0.0278	-2.04	0.0271	-2.31	0.0118	-2.41	0.00774	-1.45	0.547	-1.55	0.244	-1.66	0.179
Mus musculus	41421. Transcribed locus, weakly similar to NP_001014286.1 hypothetical protein LOC366772 [Rattus norvegicus]	-1.6	0.625	-3.85	0.0209	-5.97	0.00173	-4.52	0.00113	-6.85	0.00111	-2.71	0.0649	-2.61	0.0853	-1.85	0.271	-1.94	0.523	-4.13	0.0229	-2.44	0.157
Cebpa	321. CCAAT/enhancer binding protein (C/EBP), alpha	-1.42	0.432	-3.81	2.3e-05	-4.1	7.81e-06	-2.49	0.00024	-2.23	0.00722	-2.8	0.000485	-2.35	0.00422	-1.77	0.0479	-1.45	0.483	-2.08	0.0248	-1.54	0.199
8430408G22Rik	28009. RIKEN cDNA 8430408G22 gene	1.44	0.611	-4.44	0.000749	-4.71	0.000316	-4.66	2.77e-05	-5.38	0.000194	-4.45	0.000465	-3.03	0.00964	-1.36	0.476	-1.97	0.371	-1.88	0.179	-2.38	0.0641
D0H4S114	16239. DNA segment, human D4S114	1.43	0.73	-15.61	2.41e-05	-6.83	0.00073	-3.57	0.00458	-3.77	0.0156	-2.97	0.0415	-1.77	0.312	-2.7	0.0655	3.6	0.19	-1.78	0.366	1.42	0.615
Mus musculus	51841. Transcribed locus	-1.28	0.704	-3.74	0.000299	-5.26	8.76e-06	-4.52	1.51e-06	-2.85	0.00334	-2.45	0.00822	-1.68	0.137	-2.9	0.00244	-1.02	0.98	-2.17	0.0448	1.27	0.583
Mus musculus	49546. Transcribed locus	1.19	0.906	-6.45	0.00301	-5.04	0.00753	-2.48	0.0632	-2.04	0.252	-2.05	0.239	-1.44	0.573	-2.27	0.173	1.98	0.552	-1.3	0.737	-1.39	0.688
Lrit1	16575. Leucine-rich repeat, immunoglobulin-like and transmembrane domains 1	-1.05	0.956	-3.29	0.000278	-6.27	3.29e-07	-3.57	5.06e-06	-2.56	0.00358	-2.22	0.00935	-1.46	0.237	-2.22	0.0103	1.27	0.708	-1.38	0.375	-1.2	0.641
Clec2h	28760. C-type lectin domain family 2, member h	1.83	0.441	-4.88	0.0031	-4.9	0.00212	-3.18	0.00521	-2.02	0.164	-2.59	0.0527	-1.5	0.442	-1.37	0.549	5.18	0.0641	1	0.999	1.15	0.838
Fasn	600. Fatty acid synthase	-1.56	0.512	-4.9	0.000328	-4.81	0.000316	-2.64	0.00473	-2.25	0.0503	-2.04	0.0789	-1.68	0.225	-1.49	0.351	-2.77	0.151	-2.15	0.102	-1.98	0.156
Aqp8	11334. Aquaporin 8	-1.94	0.385	-6.41	0.000631	-15.41	3e-06	-5.83	5.62e-05	-4.03	0.00653	-3.06	0.0227	-1.37	0.558	-1.82	0.249	-1.95	0.47	-2.02	0.228	-2.27	0.149
Cml1	27190. Camello-like 1	-1.12	0.883	-2.3	0.0144	-5.05	6.58e-06	-6.12	1.3e-08	-2.38	0.00854	-2.25	0.0134	-1.57	0.175	-1.8	0.0821	-1.06	0.94	-1.8	0.11	-1.03	0.953
Ube2h	9890. Ubiquitin-conjugating enzyme E2H	-1.31	0.231	-3.09	6.52e-09	-2.58	2.46e-07	-2.13	2.88e-07	-2.24	7.12e-06	-2.35	1.53e-06	-1.64	0.00267	-1.72	0.000942	-1.14	0.691	-1.55	0.0147	-1.65	0.0067
Mid1ip1	20204. Mid1 interacting protein 1 (gastrulation specific G12-like (zebrafish))	-1.41	0.618	-12.64	1.27e-07	-3.45	0.00189	-3.02	0.000841	-2.25	0.0395	-1.99	0.0711	-2.22	0.0466	-1.58	0.251	-2.63	0.154	-2.46	0.0413	-1.79	0.199
Mus musculus	41279. Transcribed locus, moderately similar to NP_032206.1 glutathione synthetase [Mus musculus]	-1.92	0.116	-3.02	0.000898	-3.2	0.0004	-2.27	0.00197	-2.28	0.0108	-1.7	0.0893	-1.88	0.0467	-2.2	0.0132	-2.05	0.195	-2.36	0.0158	-1.95	0.0586
Mus musculus	80008. Transcribed locus	-1.11	0.884	-7.18	1.23e-07	-5.59	1.15e-06	-2.86	8.47e-05	-2.46	0.00489	-1.59	0.129	-1.67	0.104	-2.12	0.0149	-1.21	0.764	-1.58	0.183	-1.44	0.349
Mus musculus	283. Transcribed locus	-1.47	0.583	-3.82	0.00252	-2.9	0.0112	-2.91	0.00191	-2.1	0.072	-1.18	0.706	-1.08	0.872	-3.3	0.00432	1.16	0.874	-1.82	0.201	1.03	0.961
Gck	1317. Glucokinase	-1.51	0.46	-4.35	0.000184	-7.26	3.2e-06	-2.51	0.00232	-2.17	0.0323	-1.88	0.0709	-1.76	0.12	-1.84	0.0928	-2.23	0.202	-2.39	0.0325	-1.02	0.969
Acss2	1948. Acyl-CoA synthetase short-chain family member 2	-1.45	0.693	-3.02	0.0426	-14.72	1.77e-06	-5.05	0.000184	-2.01	0.176	-1.63	0.347	-1.07	0.915	-1.43	0.503	-1.47	0.714	-2.42	0.123	-1.8	0.339
Gas1	6101. Growth arrest specific 1	-1.29	0.547	-5.64	1.28e-07	-4.34	6.74e-07	-3.26	7.15e-07	-2.11	0.00523	-1.73	0.0313	-1.89	0.0163	-1.64	0.0544	-1.63	0.301	-1.98	0.0203	-1.51	0.17
Hes6	11568. Hairy and enhancer of split 6 (Drosophila)	1.39	0.538	-3.84	0.000163	-3.96	7.61e-05	-2.26	0.00243	-2.35	0.00936	-1.82	0.0554	-1.35	0.374	-1.53	0.191	-1.24	0.748	-1.45	0.322	1.12	0.793
Sned1	6341. Sushi, nidogen and EGF-like domains 1	-1.62	0.0174	-2.42	2.1e-06	-2.63	3.73e-07	-2.12	7.87e-07	-1.9	0.000338	-2.53	1.18e-06	-2.39	5.1e-06	-2.75	3.31e-07	-2.33	0.00326	-2.14	0.000128	-2.28	0.000156
Cyr61	3836. Cysteine rich protein 61	-1.21	0.626	-2.8	2.28e-05	-3.36	1.24e-06	-2.52	4.58e-06	-1.54	0.0592	-2.07	0.00141	-2.42	0.000266	-2.48	0.00014	-2.42	0.02	-2.69	0.000188	-1.3	0.331
Npr2	1462. Natriuretic peptide receptor 2	-1.38	0.369	-2.09	0.00318	-2.8	5.15e-05	-2.06	0.000356	-1.67	0.0332	-2.51	0.000243	-2.39	0.000607	-2.04	0.00323	-1.56	0.296	-2.01	0.00873	-1.22	0.495
3300002A11Rik	46738. RIKEN cDNA 3300002A11 gene	-1.76	0.116	-2.2	0.0071	-2.51	0.00117	-2.13	0.0012	-1.76	0.0416	-2.42	0.0015	-2.05	0.0108	-2.41	0.00168	-1.86	0.2	-1.67	0.0973	-1.85	0.0474
Nlrp6	15770. NLR family, pyrin domain containing 6	-1.49	0.238	-2.53	0.000312	-4.94	1.24e-07	-2.1	0.000338	-1.66	0.0394	-2.04	0.00325	-1.69	0.0315	-2.08	0.00304	-1.82	0.151	-2.38	0.00239	-1.23	0.497
Mus musculus	52643. Transcribed locus	-1.76	0.109	-2.58	0.000933	-2.6	0.000666	-2.09	0.00128	-1.61	0.0828	-2.44	0.00115	-1.93	0.0182	-2.71	0.000431	-1.56	0.368	-1.92	0.0314	-1.37	0.318
		-1.93	0.161	-2.62	0.0092	-2.94	0.00272	-2.15	0.00751	-1.44	0.307	-2.04	0.0342	-1.42	0.331	-2.02	0.0403	-1.54	0.51	-1.99	0.0756	-1.25	0.613
Mus musculus	64315. Transcribed locus	-1.42	0.595	-3.28	0.00396	-7.23	4.86e-06	-2.95	0.00127	-1.59	0.253	-2.01	0.0683	-1.86	0.116	-1.67	0.198	-1.86	0.392	-2.5	0.0405	-1.33	0.558
Sema4g	8449. Sema domain, immunoglobulin domain (Ig), transmembrane domain (TM) and short cytoplasmic domain, (semaphorin) 4G	-1.63	0.25	-2.93	0.000397	-6.39	6.57e-08	-2.15	0.0016	-1.76	0.0518	-2.21	0.00495	-1.52	0.147	-1.92	0.0251	-1.53	0.419	-2.35	0.00957	-1.64	0.128
Grb7	9204. Growth factor receptor bound protein 7	-1.77	0.0633	-3.97	6.01e-07	-2.94	2.17e-05	-2.06	0.000377	-1.86	0.0107	-2.07	0.00235	-1.73	0.0226	-1.13	0.641	-1.96	0.0999	-2.04	0.00859	-1.54	0.106
		-1.67	0.0742	-2.21	0.000914	-2.91	1.26e-05	-2.07	0.000179	-1.52	0.0657	-2.08	0.00137	-1.66	0.027	-1.7	0.0204	-1.54	0.283	-2.11	0.00366	-1.17	0.579
Mus musculus	49606. Transcribed locus	-1.53	0.138	-2.76	1.63e-05	-2.56	4.06e-05	-2.02	0.000161	-1.43	0.103	-2.16	0.000508	-1.79	0.0088	-1.69	0.0155	-1.26	0.571	-1.95	0.00672	-1.42	0.162
Cyp8b1	9398. Cytochrome P450, family 8, subfamily b, polypeptide 1	-1.34	0.834	-4.19	0.038	-5.79	0.00749	-3.07	0.0338	-1.52	0.544	-1.74	0.395	-3.13	0.0817	-3.3	0.0619	-1.68	0.687	-1.73	0.477	-1.61	0.558
Mus musculus	39287. Transcribed locus	1.57	0.402	-2.12	0.054	-2.11	0.0385	-2.13	0.00975	-1.61	0.188	-1.88	0.0722	-2.17	0.0315	-1.6	0.193	1.66	0.47	-1.01	0.987	-1.44	0.393
Serpina6	12573. Serine (or cysteine) peptidase inhibitor, clade A, member 6	-1.08	0.968	-2.18	0.359	-7.4	0.00537	-6.94	0.000983	-1.33	0.711	-2	0.328	-1.17	0.847	-2.11	0.303	1.09	0.961	-2.26	0.314	-1.08	0.937
Mus musculus	84128. Transcribed locus	-1.27	0.789	-6.13	0.000133	-8.63	8.79e-06	-2.34	0.0151	-1.77	0.196	-1.97	0.115	-1.67	0.255	-3	0.012	1.24	0.823	-1.81	0.236	-1.97	0.184
Mus musculus	48343. Transcribed locus	-1.59	0.171	-2.78	0.000132	-2.65	0.000186	-2.05	0.000666	-1.41	0.185	-1.7	0.031	-1.95	0.00936	-2.02	0.00532	-1.58	0.313	-1.39	0.251	-1.93	0.0216
Lama3	989. Laminin, alpha 3	-1.07	0.903	-2.45	0.00049	-3.3	7.12e-06	-2.72	4.71e-06	-1.6	0.0535	-1.51	0.087	-1.58	0.0659	-2.92	5.32e-05	-1.19	0.735	-1.49	0.149	1.02	0.959
Srebf1	458. Sterol regulatory element binding transcription factor 1	1.27	0.769	-7.45	1.6e-05	-7.44	9.85e-06	-2.61	0.00485	-1.39	0.447	-1.42	0.407	-1.42	0.412	-1.32	0.521	-1.31	0.751	-2.12	0.109	-1.26	0.664
Mus musculus	28358. Transcribed locus	-1.28	0.765	-15.65	2.64e-07	-4.03	0.00149	-2.05	0.0399	-1.19	0.718	-1.19	0.707	-1.44	0.422	-1.89	0.14	-1.81	0.454	-1.48	0.443	-1.26	0.683
Hsd3b2	90749. Hydroxy-delta-5-steroid dehydrogenase, 3 beta- and steroid delta-isomerase 2	1.29	0.828	-3.1	0.0634	-13.98	1.97e-05	-3.81	0.00366	-1.51	0.478	-1.62	0.382	-1.07	0.915	-1.56	0.445	1.13	0.927	-1.58	0.488	1.24	0.77
Bco2	11505. Beta-carotene oxygenase 2	-1.21	0.781	-5.62	1.12e-05	-6.6	3e-06	-2.22	0.00483	-1.79	0.0887	-1.8	0.0801	-1.54	0.212	-1.83	0.0803	-1.34	0.665	-1.67	0.182	-1.36	0.462
Klkb1	90377. Kallikrein B, plasma 1	1.05	0.962	-2.08	0.0978	-9.6	8.07e-07	-2.22	0.0154	-1.37	0.459	-1.47	0.337	-1.12	0.799	-1.86	0.124	1.01	0.993	-1.84	0.178	1.17	0.769
Ttc39c	11408. Tetratricopeptide repeat domain 39C	1.09	0.934	-3.15	0.00801	-5.53	0.000103	-3.71	0.000218	-1.39	0.447	-1.67	0.214	-1.46	0.38	-1.84	0.146	-1.01	0.992	-1.69	0.263	1	0.994
Rbm47	7535. RNA binding motif protein 47	-1.37	0.456	-3.01	9.92e-05	-3.68	6.88e-06	-2.09	0.000894	-1.39	0.225	-1.85	0.02	-1.31	0.335	-1.66	0.0532	1.05	0.937	-1.85	0.0409	1.09	0.805
Clcn2	2673. Chloride channel 2	-1.33	0.639	-2.32	0.0197	-4.97	1.46e-05	-2.17	0.00672	-1.32	0.442	-1.7	0.116	-1.24	0.558	-1.27	0.499	-1.1	0.904	-1.85	0.109	1.21	0.667
Dhdh	15968. Dihydrodiol dehydrogenase (dimeric)	-1.24	0.63	-2.47	0.000883	-3.78	3.49e-06	-2.52	3.27e-05	-1.6	0.0651	-1.7	0.031	-1.58	0.0741	-1.7	0.036	-1.09	0.882	-1.61	0.0969	-1.15	0.669
Deptor	15415. DEP domain containing MTOR-interacting protein	1.15	0.729	-2.95	3.11e-06	-4.07	3.64e-08	-2.07	8e-05	-1.75	0.0104	-1.74	0.00863	-1.45	0.0844	-1.46	0.0753	1.26	0.558	-1.4	0.163	1.04	0.893
Ppargc1b	4892. Peroxisome proliferative activated receptor, gamma, coactivator 1 beta	1.49	0.511	-2.95	0.00674	-2.67	0.0098	-2.64	0.00199	-1.8	0.113	-1.89	0.0774	-1.56	0.24	-1.16	0.723	1.26	0.767	-1.06	0.911	1.1	0.855
Acsm5	11277. Acyl-CoA synthetase medium-chain family member 5	1.32	0.719	-2.06	0.107	-6.06	4.14e-05	-2.02	0.035	-1.07	0.88	1.1	0.832	1.24	0.637	-1.21	0.668	1.31	0.749	-1.38	0.514	1.41	0.496
		-1.11	0.861	-2.43	0.00136	-5.62	5.85e-08	-2.2	0.000395	-1.25	0.428	-1.14	0.643	-1.16	0.614	-1.07	0.829	1.36	0.541	-1.67	0.0852	1.12	0.745
Abcc6	2783. ATP-binding cassette, sub-family C (CFTR/MRP), member 6	-1.24	0.611	-2.11	0.00353	-4.28	3.27e-07	-2.37	4.24e-05	-1.28	0.329	-1.51	0.0865	-1.25	0.369	-1.41	0.164	-1.21	0.693	-1.82	0.0279	-1.07	0.843
Pdk2	6921. Pyruvate dehydrogenase kinase, isoenzyme 2	-1.34	0.491	-2.47	0.00185	-2.6	0.000731	-2.04	0.00157	-1.51	0.13	-1.71	0.041	-1.8	0.03	-1.19	0.536	-1.29	0.625	-1.74	0.0687	-1.24	0.513
Mus musculus	59586. Transcribed locus	-1.08	0.878	-2.16	0.00132	-2.26	0.00054	-2.95	3.5e-07	-1.88	0.00742	-1.75	0.0133	-1.58	0.0495	-1.75	0.0136	-1.09	0.865	-1.32	0.294	-1.05	0.879
Selenbp1	3947. Selenium binding protein 1	-1.07	0.912	-2.19	0.00499	-4.29	1.11e-06	-2.67	2.37e-05	-1.57	0.0907	-1.29	0.351	-1.09	0.773	-1.1	0.741	-1.16	0.798	-1.6	0.115	-1.27	0.458
N4bp2l1	24385. NEDD4 binding protein 2-like 1	1.88	0.0613	-2.42	0.00168	-2.57	0.000614	-2.06	0.0011	-1.29	0.345	-1.04	0.9	-1.12	0.687	1.43	0.176	1.91	0.159	1.01	0.987	1.65	0.0914
Fam158a	22821. Family with sequence similarity 158, member A	-1.04	0.95	-2.04	0.000994	-2.89	3.66e-06	-2.16	2.99e-05	-1.26	0.274	-1.08	0.747	-1.01	0.974	-1.47	0.0652	-1.09	0.856	-1.26	0.34	-1.01	0.977
Hal	2942. Histidine ammonia lyase	-1.16	0.797	-2.02	0.0115	-2.22	0.00288	-2.08	0.000864	-1.11	0.727	-1.08	0.794	-1.12	0.703	1.69	0.0434	-1.19	0.752	-1.26	0.46	1.1	0.783
Spc24	26433. SPC24, NDC80 kinetochore complex component, homolog (S. cerevisiae)	-1.16	0.877	-2.35	0.0656	-3.74	0.00328	-1.89	0.0693	2.62	0.0276	2.33	0.0476	1.78	0.192	-1.11	0.842	-1.22	0.836	-1.55	0.39	1.05	0.933
Tsc22d1	5450. TSC22 domain family, member 1	-1.53	0.288	-4.29	2.65e-06	-5.74	1.26e-07	-1.82	0.008	-3.98	1.13e-05	-3.2	7.78e-05	-2.74	0.000645	-3.34	5.61e-05	-2.68	0.036	-2.21	0.012	-2	0.0277
Mus musculus	48311. Transcribed locus	1.28	0.66	-2.17	0.0175	-2.78	0.00113	-1.74	0.0275	-2.12	0.0159	-2.84	0.000849	-2.66	0.00208	-2.31	0.00623	-2.32	0.109	-2.72	0.00408	-1.94	0.0607
Nr0b2	3055. Nuclear receptor subfamily 0, group B, member 2	-1.05	0.968	-7.82	0.000278	-9.43	5.93e-05	-1.85	0.136	-2.69	0.0485	-2.59	0.0519	-2.83	0.039	-1.53	0.414	-2.3	0.353	-3.87	0.017	-2.7	0.0771
Dusp1	1297. Dual specificity phosphatase 1	1.95	0.105	-2.43	0.00704	-3.31	0.000307	-1.95	0.00975	-2.92	0.00127	-3.39	0.000217	-2.87	0.00145	-1.22	0.552	-1.69	0.357	-4.02	0.000201	-1.7	0.145
Tjp3	8113. Tight junction protein 3	-1.93	0.0473	-5.85	1.28e-07	-3.95	2.98e-06	-1.56	0.0401	-2.58	0.000723	-2.5	0.000718	-1.97	0.0106	-2.38	0.00157	-3	0.0144	-2.31	0.00499	-2.46	0.00343
Mus musculus	81796. Transcribed locus	-1.71	0.0781	-3	1.21e-05	-2.54	0.000118	-1.52	0.0268	-2.1	0.0024	-2.41	0.000242	-1.83	0.0108	-3.26	4.64e-06	-1.3	0.585	-1.5	0.116	-1.89	0.0161
Mus musculus	24736. Clone DRM1-60_Lc anti-prion immunoglobulin kappa light chain variable region	-1.72	0.576	-2.91	0.102	-4.25	0.0138	1.03	0.957	-2.7	0.0837	-2.05	0.202	-1.6	0.438	-1.31	0.67	3.25	0.229	-2.36	0.196	1.38	0.646
Ifit1	14254. Interferon-induced protein with tetratricopeptide repeats 1	1.18	0.86	-2.81	0.0225	-3.24	0.00602	-1.57	0.2	-2.83	0.0155	-3.79	0.00214	-1.53	0.329	-1.65	0.249	1.18	0.862	-1.3	0.611	-1.13	0.834
Mus musculus	77787. Transcribed locus	-1.3	0.2	-2.75	1.88e-08	-2.39	3.65e-07	-1.71	4.58e-05	-2.13	9.35e-06	-2.29	1.39e-06	-1.81	0.000301	-1.55	0.00418	-1.1	0.761	-1.54	0.0105	-1.39	0.06
Ypel3	15042. Yippee-like 3 (Drosophila)	-1.16	0.325	-2.18	2.54e-09	-2.06	1.35e-08	-1.87	2.27e-09	-2.14	1.33e-08	-2.07	1.06e-08	-1.7	6.84e-06	-1.33	0.00583	-1.19	0.353	-1.65	5.17e-05	-1.35	0.0111
Oasl1	16621. 2'-5' oligoadenylate synthetase-like 1	1.09	0.888	-2.32	0.00365	-2.28	0.00294	-1.18	0.461	-2.01	0.0111	-2.12	0.0049	-1.11	0.723	-1.61	0.0727	-1.4	0.502	-1.34	0.347	-1.33	0.375
Tmem150a	21145. Transmembrane protein 150A	-1.62	0.0127	-4.67	3.84e-12	-3.64	6.32e-10	-1.54	0.00109	-2	6.17e-05	-1.94	6.76e-05	-1.4	0.0352	-2	5.08e-05	-1.85	0.0203	-2.17	5.17e-05	-1.76	0.00218
Psen2	814. Presenilin 2	-1.75	0.134	-3.88	4.39e-06	-5.3	1.24e-07	-1.92	0.0032	-2.01	0.0104	-1.83	0.0207	-1.29	0.375	-1.76	0.0355	-2.44	0.0606	-1.84	0.0444	-1.68	0.0863
Tmie	20404. Transmembrane inner ear	-1.68	0.00879	-2.47	1.26e-06	-2.32	2.75e-06	-1.59	0.000716	-2.03	7.9e-05	-1.97	7.79e-05	-1.57	0.00676	-1.84	0.000363	-2.09	0.0082	-1.78	0.00191	-1.66	0.00651
Hebp1	17055. Heme binding protein 1	-1.34	0.441	-2.18	0.00217	-3.36	4.44e-06	-1.84	0.00199	-2.18	0.00223	-1.86	0.00822	-1.5	0.091	-1.28	0.31	1.06	0.914	-1.3	0.34	-1.21	0.516
Lgr5	4570. Leucine rich repeat containing G protein coupled receptor 5	-1.44	0.475	-5.76	3.88e-06	-3.27	0.000484	1.02	0.945	-1.1	0.787	-2.05	0.0246	-2.55	0.00532	-3.12	0.000719	-2.19	0.161	-1.68	0.152	-1.76	0.124
Cited2	4239. Cbp/p300-interacting transactivator, with Glu/Asp-rich carboxy-terminal domain, 2	-1.12	0.841	-2.41	0.000853	-3.16	1.94e-05	-1.84	0.00366	-1.8	0.0202	-2.07	0.00353	-2.13	0.00363	-2.18	0.0023	-2.18	0.0646	-1.64	0.0811	-1.73	0.0512
Mus musculus	43108. Transcribed locus	-1.9	0.00376	-2.02	0.000285	-2.34	1.54e-05	-1.91	4.86e-05	-1.9	0.00092	-2.29	2.55e-05	-2.39	2.57e-05	-2.65	3.11e-06	-1.95	0.0328	-2.15	0.000316	-1.86	0.00406
		-1.7	0.00149	-2.05	2.51e-06	-2.41	5.85e-08	-1.94	2.59e-07	-1.72	0.000235	-2.64	1.12e-08	-2.52	7.23e-08	-2.4	2.02e-07	-1.92	0.00505	-1.99	4.11e-05	-2.05	7.09e-05
Mus musculus	55369. Transcribed locus	1.19	0.801	-2.7	0.00507	-2.09	0.0267	-1.22	0.482	-1.84	0.067	-2.43	0.00678	-2.19	0.0216	-2.69	0.00353	-1.32	0.669	-1.39	0.402	-1.29	0.54
Foxn3	11612. Forkhead box N3	-1.5	0.0263	-2.23	1.88e-06	-2.68	4.71e-08	-1.83	5.86e-06	-1.73	0.00053	-2.27	9.93e-07	-2.08	1.45e-05	-1.89	6.68e-05	-1.54	0.0972	-1.73	0.00156	-1.38	0.0552
Smarcc2	2307. SWI/SNF related, matrix associated, actin dependent regulator of chromatin, subfamily c, member 2	-1.71	0.00708	-2.19	1.01e-05	-2.27	4.23e-06	-1.52	0.00184	-1.62	0.00382	-2.19	9.48e-06	-2.07	5.15e-05	-1.94	0.000137	-1.63	0.0773	-1.99	0.000288	-1.55	0.0166
Tle2	3418. Transducin-like enhancer of split 2, homolog of Drosophila E(spl)	-1.59	0.0279	-2.07	6.78e-05	-2.76	2.78e-07	-1.64	0.000609	-1.99	0.000161	-2.15	2.73e-05	-1.78	0.00124	-2.01	0.000106	-1.61	0.0947	-1.8	0.00245	-1.26	0.232
Ar	211. Androgen receptor	-1.83	0.0138	-2.75	4.28e-06	-2.31	6.89e-05	-1.88	0.000217	-1.64	0.0149	-2.04	0.000499	-1.73	0.00718	-1.93	0.0013	-1.3	0.47	-2.18	0.000703	-1.79	0.0114
Mmp15	6191. Matrix metallopeptidase 15	-1.29	0.543	-3.17	3.7e-05	-3.17	2.35e-05	-1.84	0.00377	-1.8	0.0207	-2.32	0.000973	-1.39	0.201	-1.85	0.0149	-1.2	0.726	-1.81	0.0355	-1.04	0.912
Mus musculus	74742. Transcribed locus	-1.7	0.0155	-2.19	5.39e-05	-2.15	6.35e-05	-1.75	0.000467	-1.84	0.00165	-2.25	3.35e-05	-1.81	0.00164	-1.8	0.00236	-1.75	0.0631	-1.74	0.00737	-1.57	0.0281
Adcy9	2651. Adenylate cyclase 9	-1.33	0.115	-2.89	9.97e-10	-2.64	1.16e-08	-1.66	2.32e-05	-1.82	6.47e-05	-2.21	4.83e-07	-1.78	0.000109	-1.52	0.00256	-1.24	0.382	-1.55	0.00443	-1.25	0.162
Fbxl20	7191. F-box and leucine-rich repeat protein 20	-1.23	0.356	-2.61	1.35e-07	-2.19	3.19e-06	-1.83	8.64e-06	-1.85	0.000199	-2.46	3.59e-07	-1.8	0.000364	-1.53	0.00552	1.13	0.705	-1.44	0.0337	-1.53	0.016
Lin7a	11472. Lin-7 homolog A (C. elegans)	1.04	0.97	-3.79	0.000435	-2.62	0.00767	-2	0.0166	-1.42	0.336	-1.93	0.0616	-2.08	0.0412	-2.26	0.023	1.09	0.921	-1.6	0.248	-1.07	0.886
Pnkd	12614. Paroxysmal nonkinesiogenic dyskinesia	-1.95	0.1	-5.32	3.38e-06	-3.83	5.43e-05	-1.07	0.825	-1.19	0.597	-1.58	0.125	-1.48	0.208	-2.23	0.0101	-2.4	0.0979	-2.17	0.0268	-1.72	0.124
Fam89a	28147. Family with sequence similarity 89, member A	-1.53	0.302	-3.96	6.23e-05	-2.47	0.00239	-1.63	0.0385	-1.75	0.0563	-1.86	0.0291	-1.86	0.0347	-3.4	9.39e-05	-2.8	0.0377	-1.66	0.122	-2.04	0.0323
Slc25a23	6787. Solute carrier family 25 (mitochondrial carrier; phosphate carrier), member 23	-1.41	0.48	-2.66	0.00334	-6.03	1.27e-06	-1.44	0.16	-1.29	0.446	-1.83	0.0486	-1.81	0.058	-2.01	0.0264	-1.58	0.416	-2.32	0.0175	-1.59	0.198
		-1.94	0.101	-2.62	0.00275	-2.89	0.000699	-1.62	0.0521	-1.41	0.273	-1.91	0.0311	-1.49	0.204	-2.3	0.00601	-1.78	0.282	-2.26	0.0164	-1.11	0.805
Hspb6	14275. Heat shock protein, alpha-crystallin-related, B6	-1.53	0.29	-2.32	0.00443	-2.45	0.00203	-1.65	0.0311	-1.1	0.772	-1.36	0.289	-1.66	0.0799	-2.06	0.0117	-1.81	0.232	-2.12	0.0186	-1.61	0.146
Apol7a	27773. Apolipoprotein L 7a	-1.5	0.648	-11.71	7.04e-06	-5.77	0.000477	-1.67	0.202	-1.52	0.42	-1.6	0.346	-1.25	0.682	-2.51	0.063	1.02	0.989	-1.84	0.274	-1.22	0.766
D630039A03Rik	28899. RIKEN cDNA D630039A03 gene	-1.55	0.378	-5.61	8.45e-06	-5.18	1.14e-05	-1.55	0.107	-1.23	0.571	-1.61	0.144	-1.41	0.318	-2.12	0.0249	-1.15	0.843	-1.87	0.0953	1	0.994
Igfals	6523. Insulin-like growth factor binding protein, acid labile subunit	-1.24	0.755	-4	0.000347	-3.9	0.00024	-1.52	0.145	-1.34	0.419	-1.84	0.0699	-1.37	0.385	-2.1	0.0376	-1.32	0.688	-1.95	0.0912	-1.24	0.627
Mus musculus	83834. Transcribed locus	-1.68	0.108	-2.32	0.00137	-2.58	0.000265	-1.77	0.00589	-1.4	0.191	-1.47	0.12	-1.81	0.0198	-2.52	0.000447	-1.78	0.187	-1.99	0.0147	-1.26	0.458
Ppp1r3b	15668. Protein phosphatase 1, regulatory (inhibitor) subunit 3B	-1.15	0.849	-4.45	3.86e-05	-2.11	0.0264	-1.43	0.194	-1.75	0.097	-1.1	0.795	-1.25	0.527	-2.43	0.0116	-1.58	0.455	-1.76	0.131	-1.51	0.304
		-1.62	0.306	-2.08	0.0409	-2.3	0.0126	-1.7	0.047	-1.41	0.318	-1.63	0.133	-1.34	0.396	-2.18	0.0181	-1.86	0.289	-1.74	0.131	-1.13	0.784
Osgin1	14462. Oxidative stress induced growth inhibitor 1	-1.82	0.352	-5.51	0.000445	-3.27	0.00739	-1.53	0.238	-1.19	0.718	-1.17	0.742	-1.29	0.582	1.05	0.922	-2.17	0.317	-1.81	0.228	-1.12	0.846
Slc25a45	21261. Solute carrier family 25, member 45	-1.11	0.755	-2.59	2.51e-06	-2.02	0.000139	-1.16	0.312	-1.36	0.0815	-1.68	0.00356	-1.52	0.0187	-1.88	0.000673	-2.21	0.00845	-1.52	0.0355	-1.33	0.172
Shmt2	3111. Serine hydroxymethyltransferase 2 (mitochondrial)	-1.5	0.342	-2.87	0.000733	-3.94	2.05e-05	-1.52	0.0771	-1.16	0.653	-1.83	0.034	-1.65	0.0896	-1.74	0.0582	-1.53	0.435	-2.09	0.0267	-1.53	0.217
Mus musculus	48627. Transcribed locus	-1.86	0.126	-2.22	0.0173	-2.47	0.005	-1.63	0.0514	-1.49	0.216	-1.75	0.0682	-1.21	0.565	-1.67	0.0946	-1.55	0.447	-2.12	0.0306	-1.15	0.734
Mus musculus	57179. Transcribed locus	-1.78	0.14	-2.01	0.0265	-2.14	0.00987	-1.77	0.0169	-1.18	0.599	-1.61	0.0964	-1.57	0.124	-1.81	0.0411	-1.84	0.241	-2.16	0.0189	-1.34	0.408
Nuak2	8468. NUAK family, SNF1-like kinase, 2	-1.31	0.545	-2.31	0.00427	-2.14	0.00553	-1.15	0.57	1.09	0.776	-1.08	0.798	-1.13	0.689	-1.16	0.614	-1.64	0.306	-2.11	0.0142	-1.06	0.873
Dclk3	11910. Doublecortin-like kinase 3	1.49	0.56	-4.82	0.000469	-3.12	0.00605	-1.96	0.042	-1.52	0.319	1.17	0.721	1.07	0.878	1.02	0.971	1.32	0.736	-1.43	0.46	2.08	0.111
Mus musculus	84182. Transcribed locus	1.94	0.139	-2.01	0.0632	-2.49	0.0104	1.08	0.804	1.25	0.54	1.05	0.891	1.41	0.33	1.97	0.0491	1.83	0.322	1.42	0.391	2.8	0.00923
Eps8l2	12700. EPS8-like 2	-1.34	0.283	-2.43	3.54e-05	-2.23	9.62e-05	-1.11	0.535	-1.28	0.217	-1.87	0.00145	-1.43	0.0666	-1.85	0.00204	-1.73	0.0984	-1.54	0.0477	-2.08	0.00145
Car5a	10009. Carbonic anhydrase 5a, mitochondrial	-1.39	0.706	-5.45	0.000805	-9.71	2.67e-05	-1.9	0.0904	-1.32	0.58	-1.54	0.357	-1.24	0.676	-1.5	0.416	-1.39	0.73	-1.91	0.238	1	0.997
Dhrs3	16002. Dehydrogenase/reductase (SDR family) member 3	-1.22	0.614	-4.98	1.52e-08	-5.54	6.38e-09	-1.79	0.00228	-1.72	0.0182	-1.9	0.00416	-1.49	0.0832	-1.72	0.0181	-1.31	0.533	-1.56	0.0845	-1.47	0.14
Mus musculus	46703. Transcribed locus	-1.48	0.409	-8.08	4.11e-08	-3.99	3.54e-05	-1.18	0.552	-1.01	0.971	-1.13	0.715	-1.19	0.613	-1.5	0.195	-1.57	0.427	-1.89	0.0683	-1.46	0.306
Mus musculus	51235. Transcribed locus	-1.86	0.0733	-2.4	0.00216	-2.89	0.000189	-1.83	0.00672	-1.34	0.3	-1.96	0.012	-1.54	0.119	-1.83	0.0258	-1.87	0.184	-1.99	0.0219	-1.23	0.546
Mus musculus	46026. Transcribed locus	-1.25	0.694	-3.21	0.00119	-3.12	0.000658	-1.64	0.0483	-1.27	0.46	-1.81	0.0493	-1.58	0.146	-1.94	0.0297	-1.64	0.414	-1.98	0.054	-1.2	0.653
Ube2u	29342. Ubiquitin-conjugating enzyme E2U (putative)	-1.59	0.23	-2.69	0.000737	-3.67	1.54e-05	-1.78	0.0106	1.79	0.0366	1.88	0.0203	1.31	0.353	-1.16	0.61	-1.71	0.277	-1.15	0.7	-1.75	0.0705
Abhd14b	22738. Abhydrolase domain containing 14b	-1.28	0.576	-2.51	0.000657	-4.28	6.71e-07	-1.95	0.00211	-1.57	0.0829	-1.72	0.0307	-1.46	0.144	-1.34	0.272	-1.14	0.808	-1.86	0.0316	-1.33	0.345
Pde9a	8823. Phosphodiesterase 9A	-1.2	0.619	-4.83	1.13e-08	-3.19	1.35e-06	-1.27	0.176	-1.52	0.0482	-1.26	0.282	-1.27	0.275	-1.46	0.0751	-1.8	0.104	-1.53	0.0752	-1.51	0.0879
Wdfy2	89070. WD repeat and FYVE domain containing 2	-1.64	0.00213	-3.03	4.07e-10	-2.41	5.04e-08	-1.6	4.37e-05	-1.48	0.00435	-1.91	7.39e-06	-1.53	0.00205	-1.96	7.08e-06	-1.41	0.138	-1.52	0.00538	-1.52	0.00607
Sec14l2	11138. SEC14-like 2 (S. cerevisiae)	-1.67	0.0475	-3.25	2.36e-07	-2.64	6.32e-06	-1.65	0.00204	-1.68	0.0097	-1.63	0.0125	-1.27	0.228	-1.81	0.00303	-1.48	0.262	-1.72	0.0142	-1.31	0.24
		1.13	0.785	-2.78	1.29e-05	-2.93	4.52e-06	-1.85	0.00063	-1.81	0.00659	-1.98	0.00155	-1.48	0.0702	-1.77	0.00831	-1.24	0.599	-1.31	0.276	-1.46	0.123
Notum	11172. Notum pectinacetylesterase homolog (Drosophila)	-1.31	0.557	-3.26	0.000164	-3.42	7.56e-05	-1.2	0.454	1.1	0.772	-1.76	0.041	-1.58	0.111	-1.63	0.0894	-1.27	0.67	-1.94	0.0405	-1.37	0.341
		-1.31	0.642	-2.1	0.0384	-5.96	4.04e-06	-1.7	0.0473	-1.14	0.728	-1.17	0.647	1.15	0.711	-1.56	0.186	-1.4	0.6	-1.59	0.223	-1.17	0.716
Mus musculus	54061. Transcribed locus	1.45	0.642	-4.84	0.00098	-2.42	0.0518	-1.68	0.16	1.12	0.821	-1.13	0.8	1.14	0.808	-1.29	0.603	1.99	0.403	-1.25	0.697	1.93	0.208
Hdac5	1988. Histone deacetylase 5	-1.29	0.157	-2.29	2.35e-07	-2.81	2.5e-09	-1.62	3.87e-05	-1.97	8.43e-06	-1.7	0.000171	-1.66	0.000432	-1.45	0.00586	-1.58	0.0429	-1.73	0.000451	-1.16	0.345
Adra1b	1883. Adrenergic receptor, alpha 1b	-1.46	0.133	-2.37	3.11e-05	-2.81	1.57e-06	-1.49	0.0113	-1.64	0.0117	-1.68	0.00599	-1.4	0.0795	-1.61	0.0139	-1.88	0.0513	-1.7	0.0129	-1.19	0.452
Setd1b	10168. SET domain containing 1B	-1.61	0.00761	-2.21	1.42e-06	-2.06	4.84e-06	-1.62	0.000109	-1.74	0.000385	-1.95	2.34e-05	-1.66	0.00115	-1.72	0.000415	-1.4	0.18	-1.65	0.00265	-1.34	0.0814
Slc46a3	18069. Solute carrier family 46, member 3	1.73	0.173	-3.09	0.000783	-2.31	0.00768	-1.26	0.361	1.42	0.257	1.55	0.141	1.95	0.0283	1.32	0.379	1.89	0.235	-1.02	0.963	1.81	0.0876
BC031353	7151. CDNA sequence BC031353	1.26	0.742	-4.59	0.000107	-2.82	0.00414	-1.85	0.0322	-1.22	0.601	-1.26	0.52	-1.18	0.669	-1.29	0.497	-1.38	0.643	-1.51	0.318	1.16	0.757
Car8	9301. Carbonic anhydrase 8	1.06	0.939	-2.36	0.00699	-4.75	3.65e-06	-1.73	0.0246	-1.26	0.466	-1.29	0.407	-1.23	0.525	-1.73	0.068	1.28	0.685	-1.44	0.295	-1.11	0.792
Ptprd	2010. Protein tyrosine phosphatase, receptor type, D	-1.13	0.818	-2.26	0.00295	-4.39	7.87e-07	-1.85	0.0045	-1.19	0.535	-1.45	0.147	-1.23	0.465	-1.84	0.0199	-1	0.998	-1.56	0.134	1	0.993
Fam55b	17030. Family with sequence similarity 55, member B	1.14	0.86	-2.05	0.0567	-4.99	2.83e-05	-1.24	0.468	-1.56	0.2	-1.4	0.322	-1.01	0.989	-1.61	0.166	1.09	0.909	-1.56	0.258	1.23	0.634
Mpst	15778. Mercaptopyruvate sulfurtransferase	-1.4	0.427	-2.48	0.0015	-2.68	0.000434	-1.4	0.14	-1.84	0.0259	-1.84	0.0232	-1.27	0.393	-1.64	0.0658	-1.36	0.554	-1.29	0.431	-1.17	0.662
2610528J11Rik	31814. RIKEN cDNA 2610528J11 gene	-1.25	0.655	-4.2	7.32e-06	-2.06	0.00896	-1.38	0.146	-1.42	0.206	-1.69	0.0529	-1.41	0.22	-1.2	0.531	-1.07	0.921	-1.34	0.352	-1.46	0.23
Hdac11	10154. Histone deacetylase 11	1.13	0.796	-3.34	3.29e-06	-2.62	7.35e-05	-1.37	0.0883	-1.78	0.013	-1.75	0.0129	-1.27	0.31	-1.31	0.239	1.26	0.602	-1.36	0.24	1.14	0.654
Reep6	16490. Receptor accessory protein 6	-1.39	0.387	-2.36	0.000938	-2.6	0.00024	-1.27	0.256	-1.09	0.755	-1.68	0.0326	-1.84	0.0167	-1.45	0.141	-1.36	0.505	-1.99	0.0134	-1.21	0.547
Dhcr7	3890. 7-dehydrocholesterol reductase	-1.51	0.417	-2.56	0.00641	-2.7	0.00299	-1.39	0.228	1.16	0.681	-1.28	0.472	1.05	0.902	-1.52	0.213	-1.79	0.333	-1.83	0.102	-1.81	0.112
		-1.37	0.43	-3.04	4.83e-05	-2.52	0.000437	-1.92	0.0019	-1.46	0.139	-1.54	0.0798	-1.24	0.425	-1.61	0.0541	1.07	0.907	-1.35	0.301	-1.21	0.54
Nfix	4890. Nuclear factor I/X	-1.09	0.828	-2.17	0.000101	-2.82	9.12e-07	-1.89	7.32e-05	-1.31	0.151	-1.71	0.0037	-1.61	0.0122	-1.58	0.0134	-1.2	0.606	-1.67	0.0146	-1.04	0.893
Kank2	15789. KN motif and ankyrin repeat domains 2	-1.08	0.866	-3.67	2.79e-07	-2.2	0.000181	-1.43	0.0275	-1.31	0.178	-1.31	0.178	-1.56	0.0322	-1.59	0.0226	-1.21	0.63	-1.5	0.0736	-1.33	0.215
Dapk1	1553. Death associated protein kinase 1	-1.29	0.227	-2.73	5.37e-08	-2.55	1.89e-07	-1.3	0.0372	-1.32	0.074	-1.66	0.00111	-1.33	0.0647	-1.39	0.0296	-1.15	0.633	-1.64	0.00463	-1.47	0.0274
Ldlr	28. Low density lipoprotein receptor	-1.11	0.762	-2.88	7.09e-07	-2.17	6.38e-05	-1.55	0.0038	-1.47	0.0348	-1.34	0.0968	-1.36	0.0921	-1.43	0.0463	-1.63	0.114	-1.68	0.0106	-1.5	0.0464
Ankrd16	19846. Ankyrin repeat domain 16	-1.91	0.0125	-2.07	0.0012	-2.16	0.000426	-1.47	0.0233	-1.32	0.186	-1.39	0.114	-1.56	0.035	-1.46	0.0698	-1.71	0.137	-1.81	0.0114	-1.16	0.574
Sephs2	7130. Selenophosphate synthetase 2	-1.19	0.446	-2.21	9e-07	-2.29	3.75e-07	-1.67	3.86e-05	-1.58	0.00231	-1.78	0.000137	-1.48	0.00796	-1.42	0.0142	-1.16	0.592	-1.41	0.0307	-1.43	0.0294
Foxa2	218. Forkhead box A2	-1.91	0.0366	-2.02	0.00634	-2.75	9.97e-05	-1.98	0.000905	-1.23	0.419	-1.22	0.434	-1.11	0.699	-1.23	0.417	-1.9	0.137	-1.68	0.0569	1.12	0.735
Fn3k	12276. Fructosamine 3 kinase	-1.1	0.792	-2.06	0.000134	-2.93	3.46e-07	-1.92	2.65e-05	-1.58	0.0116	-1.51	0.0172	-1.44	0.04	-1.48	0.0255	-1.12	0.764	-1.46	0.0571	1.21	0.362
Olfml1	26456. Olfactomedin-like 1	1.62	0.277	-3.55	0.000247	-2.24	0.011	-1.27	0.356	-1.11	0.758	1.15	0.664	1.5	0.191	1.27	0.449	1.64	0.37	1.19	0.649	1.63	0.165
Fzd8	3084. Frizzled homolog 8 (Drosophila)	1.45	0.13	-2.19	7.74e-05	-2.01	0.000253	-1.51	0.00636	-1.44	0.048	-1.76	0.00193	-1.57	0.0153	-1.46	0.0363	-1.26	0.496	-1.53	0.0364	-1.24	0.315
Mus musculus	41449. Mus musculus, clone IMAGE:4924243, mRNA	-1.31	0.325	-2.44	1.6e-05	-2.35	2.8e-05	-1.53	0.00613	-1.26	0.227	-1.73	0.00346	-1.26	0.226	-1.39	0.0762	-1.25	0.533	-1.6	0.0255	-1.26	0.291
Cyp26a1	2491. Cytochrome P450, family 26, subfamily a, polypeptide 1	1.1	0.936	-2.57	0.0554	-4.12	0.00277	-1.46	0.319	1.01	0.987	1.12	0.821	1.09	0.87	-1.03	0.96	-1.24	0.824	-1.25	0.702	-1.93	0.229
Rnf43	12006. Ring finger protein 43	1.13	0.867	-4.86	2e-05	-2.24	0.015	-1.04	0.911	1.07	0.847	-1.12	0.74	-1.18	0.645	-1.09	0.824	-1.35	0.639	-1.67	0.159	-1.13	0.774
Klf12	12394. Kruppel-like factor 12	-1.03	0.972	-3.09	0.000172	-2.91	0.000234	-1.41	0.121	-1.12	0.724	-1.32	0.323	-1.32	0.333	-1.71	0.0482	1.23	0.713	-1.23	0.549	-1.27	0.483
Agfg2	16310. ArfGAP with FG repeats 2	-1.79	0.0794	-3.12	4.61e-05	-2.5	0.000511	-1.32	0.189	1.13	0.675	-1.1	0.728	-1.3	0.315	-1.28	0.335	-1.29	0.614	-1.49	0.168	-1.48	0.183
Mus musculus	44803. Transcribed locus	-1.71	0.112	-2.16	0.00428	-2.03	0.00654	-1.62	0.0227	-1.31	0.313	-1.33	0.273	-1.46	0.148	-1.53	0.0963	-1.41	0.471	-1.63	0.0867	-1.27	0.444
Sgms2	9640. Sphingomyelin synthase 2	1.57	0.18	-3.32	1.23e-05	-2.91	5.12e-05	-1.24	0.302	-1.01	0.977	1.11	0.703	1.21	0.471	1.32	0.268	1.85	0.162	1.05	0.887	1.08	0.819
D630037F22Rik	6147. RIKEN cDNA D630037F22 gene	-1.1	0.759	-2.79	1.85e-07	-2.09	2.89e-05	-1.72	0.000143	-1.44	0.0296	-1.52	0.0115	-1.41	0.0406	-1.62	0.00363	-1.04	0.926	-1.33	0.129	-1.2	0.353
D130043K22Rik	7868. RIKEN cDNA D130043K22 gene	-1.2	0.792	-3.23	0.00161	-2.74	0.00419	-1.79	0.0357	-1.09	0.826	1.38	0.352	1.13	0.748	-1.03	0.947	-1.16	0.841	-1.3	0.53	-1.15	0.757
Prosapip1	11042. ProSAPiP1 protein	-1.03	0.955	-3.41	2.06e-07	-2.28	3.25e-05	-1.52	0.00603	-1.38	0.0802	-1.29	0.167	-1.38	0.0827	-1.26	0.212	-1.11	0.794	-1.49	0.0571	-1.11	0.648
Nrn1	17363. Neuritin 1	1.05	0.939	-2.04	0.0072	-5.08	5.85e-08	-1.32	0.19	-1.02	0.959	1.05	0.854	1.16	0.591	1.05	0.875	1.05	0.934	-1.46	0.178	1.09	0.795
Entpd8	13678. Ectonucleoside triphosphate diphosphohydrolase 8	-1.11	0.806	-2.17	0.000456	-2.36	0.00011	-1.24	0.202	-1.44	0.076	-1.53	0.0358	-1.38	0.121	-1.59	0.0251	-1.44	0.336	-1.51	0.0774	-1.1	0.723
Fkbp4	4278. FK506 binding protein 4	-1.11	0.869	-3.68	2.08e-05	-2.42	0.00193	-1.02	0.955	1.16	0.634	-1.17	0.591	-1.14	0.669	-1.43	0.207	-1.5	0.427	-1.51	0.19	1.08	0.845
Nsdhl	5199. NAD(P) dependent steroid dehydrogenase-like	-1.77	0.136	-2.41	0.00367	-2.41	0.00319	-1.19	0.493	-1.07	0.828	-1.07	0.828	-1.15	0.65	-1.49	0.164	-1.51	0.433	-1.68	0.108	-1.53	0.2
Sgk2	8048. Serum/glucocorticoid regulated kinase 2	-1.23	0.738	-2.63	0.00369	-3.67	0.0001	-1.06	0.857	1.13	0.723	-1.05	0.892	1.06	0.875	-1.42	0.299	-1.63	0.404	-1.29	0.5	-1.13	0.776
Xylb	6978. Xylulokinase homolog (H. influenzae)	-1.37	0.151	-2.14	1.29e-05	-2.36	1.65e-06	-1.47	0.0036	-1.26	0.152	-1.5	0.0112	-1.29	0.126	-1.39	0.0407	-1.14	0.697	-1.68	0.00429	-1.21	0.327
Klf13	9205. Kruppel-like factor 13	1.54	0.292	-2.34	0.00541	-2.41	0.00246	-1.05	0.861	1.21	0.535	1.03	0.915	1.24	0.462	1.65	0.0753	1.67	0.311	-1.17	0.665	1.91	0.0417
Acat2	4461. Acetyl-Coenzyme A acetyltransferase 2	-1.09	0.909	-2.25	0.0172	-3.33	0.000307	-1.57	0.0883	1.15	0.697	1.09	0.806	1.19	0.625	-1.3	0.435	-1.3	0.7	-1.54	0.233	-1.27	0.546
Wdr91	9585. WD repeat domain 91	-1.18	0.606	-2.55	8.07e-06	-2.13	0.000161	-1.32	0.0675	-1.51	0.0308	-1.43	0.0532	-1.25	0.254	-1.15	0.467	-1.59	0.156	-1.52	0.0501	1.11	0.686
Mus musculus	49042. Transcribed locus	-1.53	0.237	-2.23	0.00432	-2.23	0.00295	-1.97	0.00175	-1.2	0.515	-1.3	0.323	-1.49	0.13	-1.28	0.354	-1.29	0.624	-1.22	0.535	-1.11	0.777
Pbld1	18263. Phenazine biosynthesis-like protein domain containing 1	1.28	0.55	-4.15	1.33e-06	-2.06	0.00431	-1.28	0.238	-1.07	0.811	1.07	0.813	1.19	0.511	1.09	0.768	1.36	0.505	-1.04	0.925	1.47	0.179
Sirt7	5561. Sirtuin 7 (silent mating type information regulation 2, homolog) 7 (S. cerevisiae)	-1.13	0.686	-2.37	2.41e-06	-2.57	3.27e-07	-1.4	0.0108	-1.42	0.0332	-1.49	0.0121	-1.18	0.316	-1.12	0.505	-1.28	0.405	-1.63	0.00726	1.02	0.941
Ngef	7556. Neuronal guanine nucleotide exchange factor	1.47	0.284	-2.54	0.000851	-2.21	0.0022	-1.43	0.0862	-1.19	0.526	-1.1	0.73	1.06	0.852	1.26	0.365	1.71	0.231	-1.3	0.371	1.73	0.0546
Mus musculus	46872. Transcribed locus	-1.67	0.0116	-2.32	2.42e-06	-2.06	2.45e-05	-1.37	0.0155	-1.51	0.0107	-1.58	0.00381	-1.36	0.0565	-1.32	0.0815	-1.08	0.813	-1.23	0.253	1.01	0.953
Robo1	1144. Roundabout homolog 1 (Drosophila)	-1.39	0.699	-2.48	0.0717	-2.52	0.0486	-1.48	0.306	1.02	0.973	-1.22	0.693	1.4	0.495	-1.64	0.296	1.3	0.79	1.04	0.961	-1.32	0.642
Daam1	2857. Dishevelled associated activator of morphogenesis 1	1.01	0.984	-2.45	5.27e-07	-2.04	2.45e-05	-1.2	0.161	-1.55	0.00673	-1.54	0.00603	-1.38	0.0466	-1.21	0.219	1.49	0.143	-1.27	0.178	1.34	0.11
9030617O03Rik	15311. RIKEN cDNA 9030617O03 gene	-1.18	0.683	-3.18	5.3e-06	-2.09	0.0012	-1.41	0.0596	-1.08	0.762	-1.32	0.204	-1.2	0.43	-1.15	0.565	-1.2	0.684	-1.51	0.0997	-1.18	0.55
Zfp707	27292. Zinc finger protein 707	-1.51	0.0855	-2.03	0.000336	-2.27	3.53e-05	-1.48	0.0107	-1.03	0.901	-1.15	0.46	-1.27	0.203	-1.12	0.559	-1.69	0.105	-1.74	0.00912	-1.37	0.152
Anp32a	9188. Acidic (leucine-rich) nuclear phosphoprotein 32 family, member A	-1.12	0.653	-2.86	9.64e-09	-2.08	4.65e-06	-1.68	5.11e-05	-1.37	0.032	-1.21	0.188	-1.11	0.522	-1.32	0.0576	-1.42	0.167	-1.19	0.295	-1.22	0.242
1810046K07Rik	25806. RIKEN cDNA 1810046K07 gene	-1.16	0.764	-2.41	0.00156	-2.45	0.000935	-1.89	0.00336	-1.26	0.398	-1.19	0.525	-1.55	0.0967	-1.03	0.934	-1.09	0.883	-1.34	0.335	-1.16	0.648
Mus musculus	26331. Transcribed locus, strongly similar to NP_001239590.1 alpha-fetoprotein related protein [Mus musculus]	-1.53	0.219	-2.04	0.00743	-2.73	0.000156	-1.38	0.121	-1.18	0.541	1.04	0.903	-1.05	0.876	1.08	0.786	-1.34	0.54	-1.76	0.0452	-1.51	0.161
Cdc14b	8077. CDC14 cell division cycle 14 homolog B (S. cerevisiae)	1.31	0.395	-3.27	8.18e-07	-2.13	0.000499	-1.75	0.00145	-1.22	0.354	-1.12	0.619	-1.05	0.857	-1.14	0.548	1.36	0.427	-1.04	0.887	1.16	0.563
Slc2a2	1052. Solute carrier family 2 (facilitated glucose transporter), member 2	1.35	0.755	-2.06	0.186	-2.38	0.0744	-1.24	0.614	-1.3	0.624	-1.28	0.632	1.19	0.749	-1.65	0.321	1.46	0.695	-1.13	0.85	1.29	0.69
Whamm	14129. WAS protein homolog associated with actin, golgi membranes and microtubules	-1.14	0.744	-2.38	5.84e-05	-2.14	0.00028	-1.34	0.0722	-1.21	0.352	-1.56	0.0242	-1.38	0.118	-1.3	0.199	-1.16	0.714	-1.3	0.252	-1.12	0.675
Sc5d	13093. Sterol-C5-desaturase (fungal ERG3, delta-5-desaturase) homolog (S. cerevisae)	1.14	0.837	-2.03	0.027	-2.68	0.00126	-1.49	0.101	1.3	0.409	1.35	0.331	1.43	0.248	1.24	0.492	1.13	0.849	-1.02	0.973	1.2	0.638
Enpp3	6314. Ectonucleotide pyrophosphatase/phosphodiesterase 3	1.04	0.941	-2.02	0.0012	-3.75	4.29e-07	-1.48	0.0202	1.09	0.71	1.09	0.701	-1.04	0.87	-1.12	0.608	1.09	0.851	-1.23	0.411	-1.14	0.626
Fam13a	12894. Family with sequence similarity 13, member A	-1.04	0.952	-2.35	0.000489	-2.31	0.000339	-1.79	0.00202	-1.39	0.146	-1.25	0.33	-1.32	0.229	1.28	0.271	-1.01	0.985	-1.03	0.918	-1.13	0.673
Acy3	16218. Aspartoacylase (aminoacylase) 3	1.07	0.926	-2.29	0.00598	-2.38	0.00309	-1.37	0.187	-1.12	0.729	-1.51	0.148	-1.11	0.743	-1.11	0.752	-1.12	0.856	-1.5	0.209	1.06	0.884
Acaca	311. Acetyl-Coenzyme A carboxylase alpha	-1.28	0.715	-2.08	0.0459	-2.55	0.00619	-1.54	0.117	-1.11	0.783	-1.08	0.839	1.19	0.635	1.33	0.405	-1.25	0.757	-1.56	0.252	-1.04	0.933
Tert	738. Telomerase reverse transcriptase	-1.2	0.326	-2.01	3.13e-06	-2.02	1.65e-06	-1.52	0.000172	-1.3	0.0479	-1.31	0.0334	-1.11	0.431	-1.27	0.0634	-1.31	0.248	-1.38	0.0267	-1.28	0.0966
Tbcel	13438. Tubulin folding cofactor E-like	1.17	0.664	-2.1	0.00063	-2.09	0.000509	-1.29	0.124	-1.37	0.126	-1.59	0.021	-1.19	0.421	-1.07	0.771	1.31	0.477	-1.2	0.462	1.04	0.897
Polg2	14818. Polymerase (DNA directed), gamma 2, accessory subunit	1.08	0.878	-2.78	2.05e-05	-2.32	0.000196	-1.61	0.00641	-1.3	0.22	-1.07	0.763	1.1	0.678	1	0.991	1.27	0.562	-1.12	0.683	1.14	0.64
		1.08	0.827	-2.14	2.19e-05	-2.11	1.97e-05	-1.69	0.000203	-1.33	0.0802	-1.21	0.237	-1.13	0.471	-1.2	0.267	1.13	0.705	-1.42	0.0524	1.2	0.351
Rilp	21844. Rab interacting lysosomal protein	-1.14	0.734	-2.52	3.38e-05	-2.15	0.000284	-1.43	0.0298	-1.17	0.446	-1.17	0.455	-1.15	0.506	1.01	0.976	-1.29	0.492	-1.5	0.0717	-1.1	0.718
Psd3	8302. Pleckstrin and Sec7 domain containing 3	1.04	0.933	-2.51	3.44e-05	-2.72	8.19e-06	-1.21	0.251	-1.07	0.757	-1.1	0.659	1.07	0.776	-1.26	0.258	1.21	0.615	-1.28	0.294	1.21	0.435
Slc6a6	1731. Solute carrier family 6 (neurotransmitter transporter, taurine), member 6	-1.15	0.482	-2.99	2.73e-10	-2.08	3.57e-07	-1.33	0.0058	-1.23	0.097	-1.17	0.209	-1.05	0.734	-1.13	0.352	1.07	0.811	-1.34	0.0357	1	0.982
Lrrc45	13301. Leucine rich repeat containing 45	-1.29	0.149	-2.51	2.68e-08	-2.28	1.09e-07	-1.12	0.318	-1.1	0.503	-1.02	0.909	-1.08	0.572	-1.12	0.389	-1.29	0.28	-1.55	0.00362	1.06	0.73
Phka2	2178. Phosphorylase kinase alpha 2	-1.21	0.471	-2.12	7.53e-05	-2.16	3.67e-05	-1.06	0.699	1.06	0.77	-1.28	0.136	-1.14	0.486	-1.12	0.51	-1.19	0.588	-1.47	0.0443	-1.19	0.39
Slc19a2	6399. Solute carrier family 19 (thiamine transporter), member 2	1.13	0.763	-2.18	0.000252	-2.08	0.000479	-1.06	0.743	1.13	0.576	1.37	0.113	1.05	0.839	1.39	0.101	-1.17	0.705	-1.17	0.524	-1.04	0.89
Naprt1	7886. Nicotinate phosphoribosyltransferase domain containing 1	-1.24	0.387	-2.05	2.86e-05	-2.14	1.42e-05	-1.13	0.372	1.02	0.903	-1.09	0.596	1.01	0.977	-1.04	0.82	-1.47	0.165	-1.59	0.0103	-1.1	0.631
Pion	12417. Pigeon homolog (Drosophila)	-1	0.992	-2.02	4.45e-05	-2.21	5.85e-06	-1.32	0.0282	-1.26	0.139	-1.25	0.154	1.1	0.585	-1.05	0.762	-1.05	0.892	-1.21	0.294	1.02	0.911
Slc2a9	9692. Solute carrier family 2 (facilitated glucose transporter), member 9	-1.15	0.649	-2.06	5.81e-05	-2.16	2.48e-05	-1.11	0.469	-1.16	0.399	-1.06	0.757	1.12	0.545	1.14	0.442	1.26	0.456	-1.08	0.714	1.23	0.291
Pth1r	931. Parathyroid hormone 1 receptor	1.19	0.63	-2.03	0.00125	-2.11	0.00043	-1.32	0.0948	-1.03	0.917	1.17	0.452	1.25	0.29	1.05	0.841	-1.03	0.947	1.01	0.978	-1.08	0.794
		-1.41	0.298	-2.21	0.00111	1.37	0.174	2.74	1.38e-06	3.05	1.09e-05	1.89	0.0048	1.19	0.459	1.2	0.456	-1.29	0.557	1.01	0.973	-1.37	0.234
		-1.02	0.975	-2.34	0.000786	1.77	0.0148	2	0.00046	1.52	0.0718	1.5	0.0757	1.17	0.529	1.44	0.12	1.14	0.795	1.05	0.888	1.47	0.161
Mus musculus	54119. Transcribed locus	1.11	0.916	-5.57	0.000253	-1.7	0.246	-2.73	0.00499	-3.22	0.00854	-3.54	0.00479	-3.52	0.00547	-2.98	0.0135	1.26	0.812	-1.12	0.851	-3.56	0.0152
Onecut1	2395. One cut domain, family member 1	-1.21	0.817	-2.17	0.0693	-1.2	0.684	-2.07	0.0227	-1.23	0.619	-2.18	0.042	-1.81	0.137	-2.47	0.0247	1.11	0.911	-1.51	0.367	1.53	0.356
Tprkb	22574. Tp53rk binding protein	1.01	0.99	-2.51	5e-06	-1.9	0.000714	-2.55	6.86e-08	-1.76	0.00308	-1.59	0.00985	-1.39	0.0749	-1.02	0.927	1.08	0.843	-1.13	0.586	1.02	0.931
Siva1	15999. SIVA1, apoptosis-inducing factor	1.13	0.763	-2.05	0.00121	-1.2	0.424	1.22	0.253	2.58	3.76e-05	2.29	0.000146	2	0.00141	1.74	0.0079	1.13	0.783	1.1	0.709	1.18	0.527
Lss	5060. Lanosterol synthase	-1.11	0.873	-2.3	0.00689	-1.3	0.393	1.53	0.0697	2.09	0.0114	2.12	0.00855	2.09	0.0125	1.34	0.311	-1.45	0.493	-1.33	0.391	-1.04	0.932
Mcm7	1623. Minichromosome maintenance deficient 7 (S. cerevisiae)	-1.22	0.76	-2.05	0.0499	-1.06	0.888	1.63	0.0657	5.1	9.5e-06	2.15	0.0166	1.44	0.279	1.64	0.131	-1.41	0.589	-1.2	0.662	-1.37	0.447
Gmnn	12939. Geminin	1.54	0.248	-2.7	0.00102	-1.05	0.888	1.38	0.144	2.79	0.000386	2.12	0.00525	1.61	0.078	1.75	0.0374	1.78	0.218	1.07	0.869	1.44	0.253
Gpsm2	4984. G-protein signalling modulator 2 (AGS3-like, C. elegans)	1.18	0.534	-2.36	1.03e-05	-1.03	0.888	1.07	0.658	2.1	3.71e-05	2.34	2.48e-06	1.73	0.00128	1.36	0.0582	1.04	0.912	1.13	0.543	1.69	0.00588
Sorbs2	38468. Sorbin and SH3 domain containing 2	1.44	0.126	-2.17	9.4e-05	1.47	0.039	1.79	0.000236	2.02	0.000412	1.97	0.000491	2.08	0.000298	1.95	0.00051	1.36	0.366	1.81	0.00476	1.95	0.00306
Mus musculus	36104. Transcribed locus	-1.12	0.874	-2.11	0.0485	-1.67	0.127	-1.11	0.738	4.18	0.000179	1.8	0.0834	-1	0.991	-1.29	0.461	-1.31	0.678	-1.6	0.205	-1.89	0.0855
Prlr	1049. Prolactin receptor	-1.55	0.425	-2.4	0.028	-1.42	0.346	1.64	0.0845	2.03	0.0456	2	0.0448	1.81	0.0972	1.07	0.879	-1	0.998	-1.15	0.76	-1.79	0.152
Mus musculus	70195. Transcribed locus	1.19	0.466	-2.01	5.47e-05	1.55	0.00547	1.21	0.135	2.16	2.3e-05	1.56	0.00453	1.22	0.206	1.31	0.09	1.41	0.224	1.25	0.203	-1.23	0.259
Aaas	12316. Achalasia, adrenocortical insufficiency, alacrimia	-1.43	0.297	-2.28	0.00134	-1.31	0.268	1.12	0.6	2.16	0.00223	1.24	0.379	-1.23	0.409	-1.01	0.965	-1.28	0.596	-1.53	0.109	-1.65	0.0687
Arap1	5170. ArfGAP with RhoGAP domain, ankyrin repeat and PH domain 1	-1.67	0.00159	-2.8	1.92e-09	-1.9	1.09e-05	-1.5	0.000342	-2.01	5.17e-06	-2.84	2.43e-09	-2.08	2.85e-06	-2.07	2.61e-06	-2	0.00271	-2.03	2.7e-05	-1.79	0.000422
Gm16551	90403. Predicted gene 16551	1.42	0.401	-2.8	0.000496	-1.47	0.172	-1.5	0.0714	-2.65	0.000858	-2.81	0.000381	-2.26	0.00456	-3.07	0.000157	-1.11	0.866	-1.28	0.457	1	0.997
Ddo	12686. D-aspartate oxidase	-1.02	0.976	-4.46	1.64e-07	1.01	0.979	-1.69	0.00763	-2.03	0.00388	-2.21	0.00114	-1.64	0.0402	-1.88	0.00801	-1.06	0.92	1.2	0.524	-1.43	0.206
Mus musculus	81602. Transcribed locus	1.11	0.943	-2.31	0.198	-1.66	0.392	1.17	0.751	1.44	0.541	3.49	0.0237	2.34	0.127	1.73	0.358	-1.33	0.813	-1.6	0.467	-1.54	0.534
Pnpla6	2087. Patatin-like phospholipase domain containing 6	-1.85	0.00442	-2.04	0.000131	-1.75	0.00178	-1.37	0.0277	-1.69	0.00418	-2.25	1.94e-05	-2.25	3.1e-05	-2.15	5.24e-05	-2.29	0.00569	-2.35	5.17e-05	-2.27	0.00021
Sdr9c7	17136. 4short chain dehydrogenase/reductase family 9C, member 7	1.03	0.97	-3.75	1.77e-05	-1.91	0.0211	-1.1	0.694	-1.75	0.0462	-2.17	0.00487	-2.19	0.00622	-2.94	0.000262	-1.56	0.39	-1.38	0.317	-1.55	0.177
Anpep	2537. Alanyl (membrane) aminopeptidase	-1.61	0.116	-2.59	0.000115	-1.49	0.0881	1.14	0.512	-1.29	0.283	-2.04	0.00216	-2.12	0.00169	-1.58	0.0475	-1.61	0.24	-2.23	0.00231	-1.73	0.0381
Rgl3	15775. Ral guanine nucleotide dissociation stimulator-like 3	-1.62	0.0185	-2.73	3.04e-07	-1.72	0.00143	-1.62	0.000592	-1.94	0.00023	-2.31	4.73e-06	-2.03	0.000111	-1.7	0.00165	-1.97	0.0156	-1.86	0.00126	-1.86	0.0018
Lad1	19744. Ladinin	-1.28	0.629	-3.02	0.000426	-1.96	0.0222	-1.55	0.064	-1.23	0.512	-2.16	0.00775	-1.87	0.0327	-1.62	0.0978	-2.21	0.114	-1.54	0.191	-1.17	0.679
Mll2	972. Myeloid/lymphoid or mixed-lineage leukemia 2	-1.74	0.00786	-2.17	2.3e-05	-1.75	0.00114	-1.37	0.0221	-1.3	0.116	-2.08	5.81e-05	-1.72	0.00257	-1.38	0.0522	-1.62	0.0945	-2.02	0.000304	-1.43	0.0649
Nat6	23887. N-acetyltransferase 6	-1.55	0.00298	-2.1	1.27e-07	-1.76	1.29e-05	-1.51	7.35e-05	-1.81	1.17e-05	-2.37	1.06e-08	-1.99	1.37e-06	-1.85	4.87e-06	-1.74	0.00584	-1.86	3.37e-05	-1.64	0.000721
Eml3	5606. Echinoderm microtubule associated protein like 3	-1.88	0.00116	-2.44	1.01e-06	-1.79	0.000418	-1.09	0.557	-1.47	0.0176	-2.33	1.91e-06	-1.98	0.0001	-1.53	0.00767	-1.84	0.024	-1.91	0.000439	-1.69	0.00464
Gps2	19220. G protein pathway suppressor 2	-1.56	0.0275	-2.09	3.04e-05	-1.46	0.0201	-1.39	0.013	-1.49	0.017	-2.1	2.53e-05	-1.92	0.000206	-1.2	0.264	-1.52	0.135	-1.77	0.00222	-1.77	0.00287
Myh14	928. Myosin, heavy polypeptide 14	-1.38	0.0431	-2.06	9.76e-07	-1.87	8.79e-06	-1.22	0.0518	-1.63	0.000304	-2.08	4.45e-07	-1.68	0.000168	-1.54	0.000952	-1.42	0.105	-1.55	0.00261	-1.7	0.000598
Ppp1r37	15717. Protein phosphatase 1, regulatory subunit 37	-1.43	0.00878	-2.01	1.15e-07	-1.9	5.23e-07	-1.47	9e-05	-1.52	0.000508	-2.05	1.07e-07	-1.78	7.66e-06	-1.49	0.000644	-1.31	0.169	-1.62	0.000223	-1.45	0.00469
Fam26f	24485. Family with sequence similarity 26, member F	1.27	0.703	-2.01	0.0559	-1.91	0.0546	-1.22	0.489	1.1	0.809	1.17	0.661	2.27	0.0149	1.18	0.645	2.82	0.0674	1.14	0.768	3.04	0.00405
Cyp2u1	15820. Cytochrome P450, family 2, subfamily u, polypeptide 1	-1.03	0.912	-2.22	1.82e-07	-1.71	0.000103	-1.8	9.53e-07	-1.69	0.000212	-1.94	3.98e-06	-2.2	4.88e-07	-2.37	7.29e-08	-1.35	0.195	-1.41	0.0193	-1.38	0.0302
Tdp2	16808. Tyrosyl-DNA phosphodiesterase 2	1.44	0.204	-2.28	0.000161	1.23	0.332	1.06	0.778	1.93	0.00235	1.98	0.000996	1.77	0.00714	2.4	9.04e-05	1.54	0.23	1.46	0.103	1.88	0.00973
Lasp1	7252. LIM and SH3 protein 1	-1.41	0.056	-4.24	1.14e-12	-1.72	0.000223	-1.06	0.656	-1.12	0.462	-1.68	0.000381	-1.4	0.0211	-2.26	1.47e-06	-1.57	0.0585	-1.35	0.0586	-2.2	3.05e-05
Rtp3	27329. Receptor transporter protein 3	-1.3	0.591	-2.09	0.0132	-1.75	0.0496	-1.36	0.184	-1.74	0.0596	-1.72	0.0519	-1.57	0.131	-3.23	0.00013	-1.12	0.864	-1.24	0.53	-1.61	0.154
Svil	3332. Supervillin	-1.07	0.849	-2.72	1.2e-07	-1.89	0.00011	-1.66	0.000153	-1.66	0.0021	-1.66	0.00145	-1.64	0.00237	-2.16	1.15e-05	-1.24	0.462	-1.32	0.111	-1.76	0.00276
Pm20d2	48563. Peptidase M20 domain containing 2	-1.05	0.926	-2.87	7.58e-06	-1.46	0.0779	-1.47	0.0258	-1.81	0.00666	-1.71	0.0102	-1.9	0.00345	-2.24	0.000287	-1.36	0.44	1.08	0.797	-1.59	0.0555
Dapk2	12616. Death-associated protein kinase 2	-1.14	0.747	-3.25	2.37e-06	-1.56	0.0382	1.15	0.455	-1.25	0.303	-1.32	0.188	-1.3	0.23	-2.05	0.00129	-1.71	0.14	-1.55	0.0629	-1.31	0.281
Mus musculus	75848. Transcribed locus	-1.66	0.0182	-2.29	1.02e-05	-1.57	0.00929	-1.42	0.0136	-1.42	0.0435	-1.57	0.00814	-1.55	0.0117	-2.03	0.000108	-1.21	0.565	-1.3	0.17	-1.12	0.603
BC016495	21748. CDNA sequence BC016495	1.71	0.375	-5.01	0.000178	1.37	0.453	-1.32	0.409	1.12	0.804	1.32	0.497	1.59	0.247	1.19	0.691	3.94	0.0383	1.33	0.553	2.69	0.0245
Slc40a1	2130. Solute carrier family 40 (iron-regulated transporter), member 1	1.52	0.32	-3.29	0.000275	-1.81	0.0486	1.14	0.619	1.1	0.774	1.75	0.0516	1.8	0.047	1.8	0.0447	2.38	0.0821	1.3	0.455	2.17	0.0217
Grem2	18626. Gremlin 2 homolog, cysteine knot superfamily (Xenopus laevis)	1.36	0.517	-2.21	0.013	-1.01	0.982	-1.28	0.332	-1.22	0.525	1.15	0.649	1.14	0.701	1.33	0.351	2.12	0.138	1.27	0.497	2.16	0.0235
Nr3c2	1429. Nuclear receptor subfamily 3, group C, member 2	1.65	0.104	-3.16	1.54e-05	-1.38	0.169	-1.26	0.225	-1.34	0.21	-1.35	0.187	-1.26	0.33	-1.33	0.221	2.67	0.0164	1.25	0.428	1.3	0.325
Slc16a12	13797. Solute carrier family 16 (monocarboxylic acid transporters), member 12	1.88	0.0987	-2.09	0.0185	1.28	0.433	1.69	0.0308	1.27	0.446	1.27	0.421	1.56	0.148	-1.12	0.743	2.63	0.0564	1.54	0.193	1.12	0.785
Tppp	15374. Tubulin polymerization promoting protein	1.78	0.14	-2.09	0.0191	-1.44	0.22	-1.66	0.0313	-1.46	0.205	-1.16	0.639	-1.27	0.432	-1.14	0.69	2.89	0.0346	1.14	0.731	1.51	0.229
Igtp	9755. Interferon gamma induced GTPase	1.04	0.966	-2.33	0.0194	-1.09	0.824	1.41	0.204	1.15	0.691	-1.08	0.82	1.2	0.604	1.01	0.979	2.31	0.153	1.04	0.935	1.5	0.292
Mvd	7924. Mevalonate (diphospho) decarboxylase	-1.69	0.0948	-5.42	4.39e-08	-1.95	0.00657	1.11	0.63	-1.01	0.961	1.06	0.831	-1.34	0.241	-1.59	0.0527	-2.61	0.0185	-2.04	0.0088	-2.41	0.00262
Foxa1	1436. Forkhead box A1	-1.53	0.185	-3.65	1.52e-06	-1.55	0.0671	-1.44	0.0555	-1.41	0.155	-1.37	0.185	-1.82	0.0136	-1.97	0.00478	-2.24	0.0481	-1.66	0.0594	1.16	0.609
Tuba4a	1565. Tubulin, alpha 4A	-1.58	0.00509	-3.11	4.74e-11	-1.59	0.000741	1.22	0.0639	-1.13	0.397	-1.56	0.00107	-1.91	1.91e-05	-1.75	9.38e-05	-2.57	4.87e-05	-1.38	0.0327	-1.35	0.0474
Hdhd3	23249. Haloacid dehalogenase-like hydrolase domain containing 3	-1.18	0.733	-3.86	3.5e-06	-1.74	0.0282	1.23	0.327	1.11	0.711	1.14	0.624	-1.05	0.878	-1.53	0.0921	-2.18	0.0809	-1.43	0.207	-1.5	0.168
Celsr1	2128. Cadherin, EGF LAG seven-pass G-type receptor 1 (flamingo homolog, Drosophila)	-1.51	0.298	-3.14	0.000162	-1.19	0.551	1.16	0.547	-1.59	0.0946	1.01	0.972	-1.25	0.44	-1.48	0.155	-2.38	0.0638	-1.54	0.163	-1.69	0.0951
Agpat2	13953. 1-acylglycerol-3-phosphate O-acyltransferase 2 (lysophosphatidic acid acyltransferase, beta)	-1.17	0.435	-2.06	5.4e-07	-1.47	0.00327	1.19	0.0987	-1.07	0.644	-1.09	0.507	-1.22	0.133	-1.25	0.0807	-2.05	0.00155	-1.26	0.111	-1.31	0.0637
Tnfaip2	14071. Tumor necrosis factor, alpha-induced protein 2	-1.3	0.566	-2.02	0.0236	-1.19	0.573	-1.09	0.735	-1.17	0.61	1.08	0.796	1.38	0.262	-1.02	0.962	-2.04	0.145	-1.36	0.34	-1.02	0.955
Hhex	1469. Hematopoietically expressed homeobox	-1.04	0.974	-3.14	0.0121	-1.21	0.693	-1.06	0.885	1.33	0.541	1.83	0.154	1.2	0.713	1.34	0.521	-1.16	0.881	1.18	0.777	2.4	0.0704
Bbc3	3069. BCL2 binding component 3	-1.37	0.0326	-2.05	2.4e-07	-1.84	3.32e-06	-1.65	3.46e-06	-1.95	1.96e-06	-1.78	1.14e-05	-1.65	0.000136	-1.37	0.00881	-1.65	0.0141	-1.44	0.00754	-2.02	1.87e-05
Srcrb4d	15162. Scavenger receptor cysteine rich domain containing, group B (4 domains)	-1.33	0.197	-2.13	2.79e-05	-1.23	0.216	-1.36	0.0241	-1.43	0.0316	-1.51	0.0109	-1.58	0.00679	-1.44	0.0284	-1.6	0.0922	-1.45	0.0433	-2.07	0.000326
		-1.67	0.0151	-6.19	6.55e-13	-1.61	0.00586	-1.1	0.542	-1.54	0.0131	-1.6	0.00582	-1.53	0.0151	-1.4	0.0504	-1.94	0.0203	-1.72	0.00527	-1.64	0.0126
Mn1	5756. Meningioma 1	1.12	0.905	-4.47	0.000556	-1.92	0.109	-1.61	0.148	-1.3	0.54	-1.64	0.214	-1.75	0.167	-1.19	0.693	-1.28	0.765	-1.44	0.433	-1.38	0.514
Abhd14a	24301. Abhydrolase domain containing 14A	-1.45	0.0325	-2.13	1.47e-06	-1.99	6.25e-06	-1.65	4.24e-05	-1.54	0.00297	-1.74	0.000175	-1.78	0.000147	-1.73	0.0002	-1.64	0.0341	-1.67	0.00124	-1.42	0.0263
A230050P20Rik	21662. RIKEN cDNA A230050P20 gene	-1.81	0.121	-3.37	0.000146	-1.96	0.02	-1.28	0.304	-1.4	0.257	-1.32	0.341	-1.32	0.366	-1.83	0.0353	-1.66	0.331	-1.58	0.158	-1.21	0.606
Mus musculus	43986. Transcribed locus	-1.38	0.269	-4.27	6.31e-09	-1.53	0.0422	-1.58	0.00687	-1.6	0.0215	-1.49	0.044	-1.35	0.142	-1.15	0.506	-1.41	0.352	-1.64	0.0319	-1.14	0.605
Vwce	12785. Von Willebrand factor C and EGF domains	-1.2	0.635	-3.62	3.19e-07	-1.57	0.0385	-1.63	0.00646	-1.66	0.0217	-1.79	0.00722	-1.36	0.174	-1.34	0.181	-1.27	0.568	-1.44	0.136	-1.13	0.679
Stard4	19494. StAR-related lipid transfer (START) domain containing 4	1.76	0.1	-2.98	0.000133	-1.23	0.463	1.05	0.842	1.51	0.12	1.7	0.0402	1.34	0.277	1.54	0.0999	1.8	0.203	1.27	0.45	1.77	0.0539
Hectd3	6207. HECT domain containing 3	-1.23	0.237	-2.4	2.52e-08	-1.86	7.52e-06	-1.55	7.48e-05	-1.67	0.000222	-1.91	4.85e-06	-1.61	0.000496	-1.31	0.0345	-1.27	0.297	-1.59	0.00145	-1.31	0.0624
Pip4k2b	7312. Phosphatidylinositol-5-phosphate 4-kinase, type II, beta	-1.52	0.017	-2.59	3.37e-08	-1.87	4.02e-05	-1.25	0.0576	-1.35	0.0387	-1.44	0.0107	-1.49	0.0064	-1.79	0.00013	-1.43	0.155	-1.89	0.000191	-1.5	0.0142
Trrap	302. Transformation/transcription domain-associated protein	-1.91	0.0068	-2.58	1.12e-05	-1.94	0.000864	-1.41	0.0294	-1.24	0.277	-1.52	0.0259	-1.36	0.111	-1.37	0.103	-1.59	0.172	-1.83	0.00502	-1.25	0.316
Mus musculus	8128. Transcribed locus, strongly similar to NP_033264.2 transcription factor SOX-4 [Mus musculus]	-1.71	0.282	-2.84	0.00434	-1.54	0.228	-1.71	0.0582	-1.39	0.365	1.36	0.385	1.63	0.17	1.42	0.321	-1.11	0.899	-1.41	0.404	-1.86	0.116
Zfp362	14509. Zinc finger protein 362	-1.24	0.385	-2.41	2.82e-06	-1.39	0.0538	-1.48	0.00496	-1.53	0.0128	-1.77	0.000846	-1.8	0.000949	-1.2	0.294	-1.3	0.396	-1.46	0.0464	-1.76	0.00425
Mast3	3158. Microtubule associated serine/threonine kinase 3	-1.08	0.876	-2.7	4.18e-05	-1.82	0.0067	-1.6	0.00795	-1.66	0.0209	-1.69	0.0151	-1.62	0.0269	-1.08	0.765	-1.36	0.448	-1.61	0.0482	-1.13	0.671
Eif2c1	1620. Eukaryotic translation initiation factor 2C, 1	-1.4	0.213	-3.07	7.31e-07	-1.82	0.00253	-1.42	0.0277	-1.25	0.25	-1.62	0.0114	-1.48	0.046	-1.43	0.066	-1.2	0.621	-1.58	0.0342	-1.14	0.599
Spns2	10403. Spinster homolog 2 (Drosophila)	-1.21	0.616	-3.38	1.48e-06	-1.34	0.194	-1.33	0.114	-1.3	0.243	-1.46	0.0758	-1.35	0.18	-1.44	0.0976	-1.89	0.097	-1.51	0.0941	-1.27	0.357
Hook2	10850. Hook homolog 2 (Drosophila)	-1.08	0.835	-3.02	3.41e-08	-1.68	0.00198	-1.62	0.000567	-1.85	0.00053	-1.76	0.000875	-1.25	0.176	1.01	0.953	1.27	0.433	-1.57	0.0147	-1.05	0.825
Trim34a	19868. Tripartite motif-containing 34A	-1.08	0.907	-3.32	0.000113	-1.63	0.0972	-1.96	0.00441	-1.74	0.0537	-1.46	0.181	-1.43	0.24	-1.28	0.406	1.19	0.772	1.01	0.976	1.31	0.435
Pisd	9496. Phosphatidylserine decarboxylase	-1.84	0.00906	-2.05	0.00052	-1.49	0.0427	-1.54	0.00648	-1.49	0.0403	-1.47	0.0403	-1.38	0.102	-1.76	0.00338	-1.69	0.115	-1.48	0.0696	-1.16	0.533
Triobp	7158. TRIO and F-actin binding protein	-1.42	0.0866	-2.13	1.81e-05	-1.85	0.00028	-1.49	0.00275	-1.38	0.0455	-1.57	0.00497	-1.54	0.00885	-1.37	0.0487	-1.21	0.514	-1.72	0.00277	-1.48	0.0305
Mus musculus	46817. Transcribed locus	-1.31	0.228	-2.27	9.24e-06	-1.42	0.0369	-1.46	0.00576	-1.6	0.00582	-1.8	0.000677	-1.64	0.00438	-1.67	0.00208	-1.16	0.666	-1.21	0.34	-1.38	0.0828
Ppm1b	4999. Protein phosphatase 1B, magnesium dependent, beta isoform	-1.14	0.636	-4.32	4.43e-11	-1.94	5.2e-05	-1.44	0.00458	-1.19	0.266	-1.31	0.0804	-1.3	0.0904	-1.42	0.0267	-1.06	0.872	-1.21	0.29	-1.08	0.724
		-1.87	0.165	-3.26	0.00109	-1.2	0.627	-1.19	0.557	1.24	0.555	-1.08	0.84	-1.43	0.306	-1.54	0.214	-1.79	0.345	-1.42	0.375	-1.59	0.237
Gprin3	19363. GPRIN family member 3	1.34	0.489	-3.59	2.25e-05	-1.74	0.0353	-1.8	0.0061	-1.19	0.528	-1.35	0.244	-1.31	0.317	-1.58	0.0783	1.12	0.846	1.18	0.614	1.07	0.857
Mcm10	8857. Minichromosome maintenance deficient 10 (S. cerevisiae)	1.01	0.987	-2.23	0.0027	-1.89	0.0128	-1.75	0.00746	-1.41	0.175	-1.62	0.0498	-1.47	0.132	-1.93	0.0108	1.2	0.735	-1.23	0.492	1.24	0.503
Usp21	9239. Ubiquitin specific peptidase 21	-1.56	0.0293	-2.13	3.17e-05	-1.42	0.0332	-1.15	0.311	-1.32	0.101	-1.71	0.00133	-1.67	0.00268	-1.44	0.0263	-1.61	0.0866	-1.63	0.00878	-1.23	0.286
Atxn2	3548. Ataxin 2	-1.22	0.534	-2.25	0.0001	-1.78	0.00359	-1.58	0.00441	-1.25	0.258	-1.72	0.00514	-1.47	0.0524	-1.35	0.128	-1.39	0.357	-1.38	0.144	-1.44	0.107
Mettl7b	21241. Methyltransferase like 7B	-1.42	0.0488	-2.08	2.84e-06	-1.91	1.73e-05	1.04	0.766	-1.38	0.0222	-1.77	0.000115	-1.4	0.0178	-1.33	0.0441	-1.44	0.129	-1.56	0.00514	-1.45	0.0199
Lims2	7470. LIM and senescent cell antigen like domains 2	-1.02	0.96	-2.34	2.16e-05	-1.67	0.00463	-1.3	0.0758	-1.74	0.00348	-1.91	0.000379	-1.61	0.00858	-1.22	0.283	-1.21	0.572	-1.39	0.104	-1.21	0.383
Parp16	19113. Poly (ADP-ribose) polymerase family, member 16	1.28	0.444	-2.26	0.000246	1.49	0.0545	1.03	0.894	1.39	0.115	1.67	0.0128	1.79	0.00651	1.69	0.012	1.83	0.0924	1.28	0.303	1.12	0.69
Mus musculus	83515. Transcribed locus	-1.17	0.58	-2.12	4.7e-05	-1.83	0.000574	-1.43	0.0113	-1.44	0.034	-1.64	0.00336	-1.37	0.0617	-1.4	0.0564	-1.55	0.148	-1.58	0.0182	-1.25	0.272
Mus musculus	62392. Transcribed locus	-1.37	0.225	-2.11	0.00025	-1.55	0.0184	-1.04	0.83	-1.24	0.245	-1.39	0.0685	-1.54	0.0202	-1.77	0.00207	-1.69	0.0922	-1.52	0.0402	-1.79	0.0067
Zfp467	17491. Zinc finger protein 467	-1.21	0.648	-3.92	2.17e-06	-1.92	0.00723	-1.5	0.037	-1.37	0.199	-1.15	0.57	-1.26	0.347	1.04	0.892	-1.31	0.55	-1.36	0.264	-1.16	0.633
Fam149a	17418. Family with sequence similarity 149, member A	-1.12	0.778	-2.89	1.03e-06	-1.92	0.000818	-1.58	0.00412	-1.44	0.0573	-1.54	0.0207	-1.33	0.141	-1.38	0.095	1.01	0.984	-1.22	0.374	-1.31	0.221
Sox5	2430. SRY-box containing gene 5	-1.15	0.527	-2.1	8.11e-07	-1.76	5.1e-05	-1.38	0.00344	-1.62	0.000578	-1.73	7.82e-05	-1.58	0.000946	-1.48	0.00307	-1.17	0.528	-1.24	0.154	-1.33	0.054
Mfhas1	7454. Malignant fibrous histiocytoma amplified sequence 1	1.05	0.865	-2.99	7.65e-10	-1.48	0.00465	-1.38	0.00501	-1.44	0.00897	-1.57	0.00132	-1.48	0.00535	-1.75	0.00015	-1.14	0.613	-1.38	0.0354	-1.03	0.893
Prkd3	2660. Protein kinase D3	-1.18	0.69	-3.16	4.35e-06	-1.95	0.0037	-1.72	0.00429	-1.32	0.241	-1.23	0.379	-1.36	0.194	-1.57	0.0466	-1.18	0.725	-1.29	0.327	-1.06	0.853
Chac2	17529. ChaC, cation transport regulator homolog 2 (E. coli)	1.36	0.442	-3.94	2.06e-06	-1.88	0.0159	-1.29	0.233	1.06	0.844	1.16	0.584	-1.07	0.834	-1.52	0.107	1.48	0.417	1.02	0.957	-1.26	0.489
Jub	10086. Ajuba	-1.03	0.968	-2.23	0.0113	1.61	0.107	1.63	0.0404	1.59	0.118	1.6	0.0999	1.74	0.0586	1.44	0.211	-1.12	0.865	1.18	0.651	-1.43	0.306
Mib2	5814. Mindbomb homolog 2 (Drosophila)	-1.4	0.123	-2.23	1.53e-05	-1.59	0.0064	-1.33	0.0355	-1.39	0.0533	-1.65	0.00379	-1.69	0.00293	-1.22	0.237	-1.37	0.29	-1.56	0.019	-1.08	0.749
		-1.3	0.258	-3.12	2.69e-08	-1.9	0.000187	-1.3	0.0472	-1.39	0.044	-1.19	0.296	-1.34	0.0748	-1.57	0.00605	-1.12	0.729	-1.31	0.134	-1.43	0.0534
Gtl3	9155. Gene trap locus 3	1.75	0.0099	-2.12	0.0001	1.07	0.743	1.05	0.776	1.08	0.682	1.38	0.064	1.42	0.0497	1.72	0.00293	1.78	0.0504	1.5	0.0399	1.88	0.00252
Fam117a	17177. Family with sequence similarity 117, member A	1.28	0.397	-2.51	1.83e-05	-1.96	0.000821	-1.3	0.0997	-1.47	0.0481	-1.27	0.224	-1.27	0.223	-1.48	0.0417	1.03	0.946	-1.33	0.201	-1.87	0.00568
Depdc7	14276. DEP domain containing 7	1.69	0.00549	-2.39	5.74e-07	1.09	0.594	1.08	0.582	1.32	0.0761	1.64	0.00162	1.57	0.00506	1.34	0.0605	1.12	0.728	1.16	0.421	1.99	0.000401
Mus musculus	60937. Transcribed locus	-1.34	0.591	-2.14	0.0356	-1.21	0.597	1.75	0.0347	1.68	0.108	1.74	0.0816	1.37	0.345	-1.46	0.238	-1.17	0.823	-1.24	0.585	-1.11	0.811
Plcxd2	18222. Phosphatidylinositol-specific phospholipase C, X domain containing 2	-1.17	0.661	-2.71	3.24e-06	-1.19	0.396	-1.44	0.0237	-1.38	0.102	-1.58	0.0171	-1.37	0.115	-1.74	0.00546	1.14	0.752	-1.26	0.299	1.31	0.225
Fbxo21	9701. F-box protein 21	1.13	0.787	-3.94	4.36e-07	-1.82	0.0087	-1.38	0.0726	-1.13	0.616	-1.24	0.34	-1.25	0.341	1.07	0.784	1.53	0.287	-1.11	0.706	1.02	0.941
Zfp187	24873. Zinc finger protein 187	-1.26	0.222	-2.01	4.42e-06	-1.48	0.00493	-1.61	7.04e-05	-1.48	0.00615	-1.57	0.00142	-1.78	0.000147	-1.44	0.00927	-1.17	0.538	-1.36	0.0435	-1.13	0.461
Plekha6	9071. Pleckstrin homology domain containing, family A member 6	1.2	0.619	-2.22	0.000536	-1.98	0.00147	-1.66	0.0032	-1.44	0.0802	-1.52	0.0357	-1.33	0.174	-1.41	0.101	1.13	0.782	-1.14	0.609	-1.24	0.396
Mus musculus	54542. Transcribed locus	-1.74	0.166	-2.03	0.0258	-1.9	0.0324	-1.53	0.0893	1.03	0.931	-1.3	0.377	-1.54	0.156	-1.63	0.107	-1.29	0.647	-1.37	0.367	-1.13	0.753
Slc26a1	10367. Solute carrier family 26 (sulfate transporter), member 1	1.69	0.137	-2.9	0.000155	1.05	0.869	1.06	0.826	1.67	0.0544	1.33	0.28	1.69	0.0506	1.07	0.821	1.38	0.52	1.36	0.312	1.25	0.506
AI464131	9321. Expressed sequence AI464131	1.4	0.318	-3.94	3.11e-07	1.06	0.823	1.4	0.0774	1.1	0.725	1.21	0.417	1.35	0.209	1.08	0.782	1.34	0.502	1.25	0.41	1.39	0.225
		-1.39	0.182	-2.32	2.64e-05	-1.91	0.000471	1.01	0.977	-1.19	0.338	-1.64	0.00572	-1.39	0.0706	-1.56	0.0154	-1.27	0.467	-1.37	0.114	-1.02	0.932
Hexdc	12750. Hexosaminidase (glycosyl hydrolase family 20, catalytic domain) containing	-1.47	0.0179	-2.02	1.71e-06	-1.79	2.92e-05	-1.28	0.0219	-1.32	0.0332	-1.56	0.000892	-1.32	0.0339	-1.21	0.151	-1.32	0.228	-1.43	0.0141	-1.28	0.104
Tmem184a	88707. Transmembrane protein 184a	-1.37	0.0653	-2.21	3.03e-07	-1.23	0.122	-1.26	0.0314	-1.27	0.0807	-1.61	0.000499	-1.59	0.000942	-1.47	0.0039	-1.21	0.433	-1.32	0.0655	-1.41	0.0232
Onecut2	8918. One cut domain, family member 2	-1.46	0.0587	-2.45	5.27e-07	-1.41	0.0307	-1.25	0.0823	-1.18	0.31	-1.56	0.0049	-1.24	0.176	-1.93	0.000105	-1.07	0.835	-1.4	0.0568	-1.04	0.871
Rhpn2	6518. Rhophilin, Rho GTPase binding protein 2	1.87	0.0626	-3.11	7.56e-05	1.28	0.376	-1.08	0.75	-1.27	0.392	1.38	0.222	1.4	0.218	1.14	0.635	-1.03	0.969	1.47	0.196	-1.08	0.834
1110054M08Rik	41079. RIKEN cDNA 1110054M08 gene	-1.13	0.787	-3.23	3.13e-06	-1.68	0.0216	-1.59	0.0116	-1.21	0.411	-1.26	0.31	-1.41	0.125	-1.02	0.935	-1.12	0.804	-1.5	0.106	-1.08	0.786
Marveld1	25408. MARVEL (membrane-associating) domain containing 1	-1.06	0.893	-3.12	1.02e-06	-1.69	0.00695	-1.3	0.0972	-1.35	0.122	-1.3	0.168	-1.15	0.493	-1.44	0.0621	1.12	0.779	-1.53	0.0475	1.09	0.741
Fahd1	15208. Fumarylacetoacetate hydrolase domain containing 1	1.53	0.107	-3.03	2.16e-06	1.12	0.616	-1.12	0.514	1.03	0.91	1.47	0.0566	1.35	0.147	-1.04	0.872	1.46	0.319	1.34	0.206	1.48	0.096
Sigmar1	5727. Sigma non-opioid intracellular receptor 1	-1.57	0.0801	-3.04	1.36e-06	-1.72	0.00699	-1.04	0.858	-1.12	0.607	-1.2	0.369	-1.08	0.717	1.01	0.956	-1.55	0.205	-1.22	0.392	-1.69	0.0225
Tmem218	30184. Transmembrane protein 218	1.03	0.962	-2.33	0.000657	-1.76	0.0156	1.05	0.818	1.75	0.018	1.69	0.0203	1.65	0.0323	-1.01	0.98	-1.14	0.793	1.27	0.386	1.04	0.898
Mus musculus	17633. Transcribed locus	1.07	0.894	-3.98	3.22e-07	1.05	0.844	-1.06	0.787	1.26	0.33	1.3	0.269	1.25	0.36	-1.11	0.682	1.82	0.139	1.01	0.967	-1.18	0.587
Khnyn	28881. KH and NYN domain containing	-1.23	0.446	-2.48	2.82e-06	-1.72	0.00221	-1.68	0.000487	-1.34	0.0906	-1.31	0.111	-1.23	0.235	1.02	0.926	-1.66	0.0819	-1.38	0.0956	-1.03	0.889
Fgfrl1	9611. Fibroblast growth factor receptor-like 1	-1.03	0.925	-2.26	1.12e-08	-1.57	0.000193	-1.43	0.000322	-1.49	0.00117	-1.58	0.000149	-1.47	0.00133	-1.18	0.159	1.08	0.76	-1.42	0.00676	-1.21	0.157
Coro1b	5721. Coronin, actin binding protein 1B	-1.3	0.164	-2.14	1.75e-06	-1.76	0.000105	-1.2	0.103	-1.36	0.0287	-1.62	0.000651	-1.36	0.0287	-1.03	0.855	-1.27	0.345	-1.53	0.0075	-1.11	0.551
Pcmtd2	13391. Protein-L-isoaspartate (D-aspartate) O-methyltransferase domain containing 2	1.27	0.186	-2.55	3.34e-09	-1.38	0.0135	-1.69	5.86e-06	-1.55	0.00158	-1.32	0.0302	-1.21	0.158	1.01	0.972	1.61	0.0364	1.27	0.106	1.11	0.532
Cxxc5	19610. CXXC finger 5	-1.34	0.155	-2.6	8.85e-08	-1.92	4.66e-05	-1.15	0.253	-1.26	0.129	-1.33	0.0566	-1.29	0.0926	-1.08	0.647	-1.36	0.261	-1.4	0.0474	-1.23	0.231
		-1.14	0.849	-3.73	8.34e-05	1.29	0.444	-1.84	0.0155	-1.35	0.348	-1.12	0.736	-1.25	0.482	-1.34	0.362	-1.06	0.931	1.01	0.989	-1.03	0.945
Spnb3	802. Spectrin beta 3	-1.14	0.678	-2.43	9.84e-06	-1.83	0.000766	-1.36	0.0304	-1.26	0.188	-1.48	0.0211	-1.38	0.0691	-1.18	0.357	-1.05	0.908	-1.38	0.101	-1.26	0.253
Txnl4b	18972. Thioredoxin-like 4B	-1.33	0.201	-2.44	2.81e-06	-1.62	0.00317	-1.44	0.00633	-1.19	0.297	-1.39	0.0368	-1.35	0.0684	-1.23	0.194	-1.24	0.477	-1.4	0.0647	-1.21	0.307
Gbp7	11933. Guanylate binding protein 7	1.17	0.774	-2.05	0.0127	-1.43	0.198	-1.2	0.419	-1.4	0.217	-1.67	0.0536	-1.18	0.567	-1.15	0.64	1.98	0.147	1.02	0.959	1.27	0.464
Stip1	2536. Stress-induced phosphoprotein 1	-1.29	0.26	-2.06	3.92e-05	-1.46	0.0191	1.11	0.43	1.1	0.576	-1.39	0.0353	-1.34	0.0689	-1.32	0.0765	-1.66	0.0573	-1.4	0.0625	-1.66	0.00638
Dedd2	18212. Death effector domain-containing DNA binding protein 2	1.01	0.991	-2.2	5.43e-05	-1.97	0.000277	-1.64	0.00105	-1.27	0.186	-1.49	0.0242	-1.4	0.0636	1.31	0.131	-1.04	0.922	-1.3	0.202	1.04	0.887
Pold2	7814. Polymerase (DNA directed), delta 2, regulatory subunit	-1.28	0.524	-3.53	3.33e-06	-1.2	0.467	1.13	0.552	1.26	0.347	-1.17	0.523	-1.28	0.299	-1.12	0.655	-1.35	0.483	-1.36	0.254	-1.3	0.353
Utp14b	1899. UTP14, U3 small nucleolar ribonucleoprotein, homolog B (yeast)	1.05	0.88	-2.15	1.26e-05	-1.13	0.449	1.23	0.102	1.34	0.0607	1.87	0.000131	1.53	0.00732	1.23	0.183	-1.18	0.574	-1.11	0.577	-1.42	0.0447
Ttll1	6967. Tubulin tyrosine ligase-like 1	-1.05	0.871	-3.38	1.07e-10	1.15	0.336	-1.01	0.933	-1.13	0.394	-1.26	0.0829	-1.49	0.00435	-1.41	0.01	-1.41	0.146	-1.1	0.569	-1.44	0.0196
Mum1	16845. Melanoma associated antigen (mutated) 1	-1.33	0.261	-2.82	7.92e-07	-1.75	0.00249	-1.38	0.0307	1.01	0.982	-1.17	0.404	-1.27	0.197	-1.12	0.555	-1.27	0.483	-1.57	0.0247	-1.21	0.376
Camk2g	2655. Calcium/calmodulin-dependent protein kinase II gamma	-1.44	0.0323	-2.07	1.9e-06	-1.43	0.00986	-1.25	0.0433	-1.43	0.01	-1.49	0.00362	-1.37	0.0247	-1.24	0.118	-1.27	0.333	-1.37	0.037	-1.16	0.355
Zfp101	19649. Zinc finger protein 101	-1.51	0.264	-2.19	0.00421	-1.43	0.182	-1.16	0.511	1.97	0.0116	1.49	0.12	-1.1	0.744	-1.2	0.515	-1.32	0.579	-1.06	0.879	1.08	0.839
Tbx3	1918. T-box 3	-1.41	0.35	-2.05	0.0069	-1.6	0.0633	-1.21	0.357	-1.22	0.449	-1.19	0.494	-1.44	0.149	-1.45	0.137	-1.47	0.39	-1.58	0.0991	-1.17	0.612
Hnrnpl	6629. Heterogeneous nuclear ribonucleoprotein L	-1.59	0.012	-2.78	1.27e-08	-1.39	0.0284	-1.09	0.489	-1.03	0.857	-1.42	0.0178	-1.16	0.36	-1.18	0.285	-1.14	0.655	-1.4	0.0457	-1.36	0.073
Gba2	3742. Glucosidase beta 2	-1.07	0.869	-2.38	4.05e-05	-1.92	0.000895	-1.4	0.0298	-1.06	0.789	-1.39	0.0725	-1.41	0.0716	-1.16	0.45	-1.35	0.375	-1.34	0.167	1.05	0.859
Lsm10	26507. U7 snRNP-specific Sm-like protein LSM10	1.34	0.219	-2.74	5.4e-07	-1.28	0.162	-1.14	0.36	-1.03	0.868	1.42	0.0367	1.29	0.14	1.49	0.0208	1.25	0.471	-1.02	0.926	1.44	0.0606
Cybasc3	18882. Cytochrome b, ascorbate dependent 3	-1.13	0.222	-2.25	5.3e-13	-1.14	0.0853	-1.33	1.72e-05	-1.4	4.07e-05	-1.47	2.86e-06	-1.33	0.00031	-1.61	1.54e-07	-1.2	0.163	-1.16	0.0707	-1.36	0.00068
Cav1	212. Caveolin 1, caveolae protein	-1.08	0.889	-2.3	0.0012	-1.48	0.112	-1.75	0.00491	-1.47	0.121	1.01	0.967	-1.23	0.423	-1.56	0.0668	1.45	0.408	-1.31	0.333	1.19	0.559
Zfyve26	1977. Zinc finger, FYVE domain containing 26	-1.12	0.75	-2.55	2.02e-06	-1.4	0.0589	-1.21	0.189	-1.4	0.0607	-1.62	0.00622	-1.39	0.0736	-1.05	0.797	-1.12	0.763	-1.21	0.347	-1.14	0.56
Adh4	4371. Alcohol dehydrogenase 4 (class II), pi polypeptide	1.04	0.964	-3.45	0.000573	-1.85	0.0807	-1.16	0.629	1.05	0.903	1.06	0.878	1.4	0.343	-1.49	0.249	1.12	0.882	-1.08	0.873	1.05	0.911
Mus musculus	45582. Transcribed locus	1.06	0.906	-2.45	0.000355	-1.6	0.0411	-1.58	0.0129	-1.4	0.141	-1.27	0.3	-1.12	0.642	-1.35	0.184	-1.33	0.497	-1.34	0.257	1.02	0.957
Itgb5	1840. Integrin beta 5	-1.28	0.0973	-3.01	8.22e-12	-1.71	9.49e-06	1.17	0.0883	-1.07	0.563	-1.28	0.0228	-1.1	0.435	-1.13	0.294	-1.18	0.421	-1.44	0.00426	-1.14	0.316
Dgat2	16107. Diacylglycerol O-acyltransferase 2	-1	0.994	-2.2	2.31e-05	-1.96	0.000187	-1.19	0.236	-1.29	0.139	-1.57	0.00839	-1.35	0.0845	-1.1	0.611	-1.04	0.922	-1.42	0.0683	1.08	0.741
Nfib	4876. Nuclear factor I/B	-1.1	0.742	-2.28	5.3e-07	-1.91	2.49e-05	-1.47	0.00139	-1.21	0.179	-1.39	0.0188	-1.21	0.204	-1.4	0.018	1.12	0.693	-1.2	0.26	-1.09	0.649
Ift140	3360. Intraflagellar transport 140 homolog (Chlamydomonas)	-1.21	0.276	-2.13	3.59e-07	-1.77	1.51e-05	-1.2	0.0665	-1.1	0.453	-1.33	0.0177	-1.33	0.0223	-1.22	0.114	-1.28	0.252	-1.45	0.00686	-1.42	0.0125
		1.15	0.601	-2.21	7.91e-06	-1.82	0.000292	-1.43	0.00625	-1.31	0.0863	-1.38	0.0391	-1.18	0.305	-1.32	0.0794	-1.08	0.826	-1.37	0.072	-1.12	0.579
Gatm	9271. Glycine amidinotransferase (L-arginine:glycine amidinotransferase)	-1.18	0.789	-2.11	0.0238	-1.87	0.0444	-1.1	0.735	-1.05	0.889	1.47	0.199	1.78	0.0624	1.34	0.353	-1.09	0.902	-1.2	0.629	1.08	0.848
AI661453	19313. Expressed sequence AI661453	-1.05	0.922	-2.87	1.14e-05	-1.34	0.18	-1.3	0.136	-1.36	0.153	-1.21	0.386	-1.31	0.218	-1.36	0.156	-1.46	0.329	-1.25	0.377	1.01	0.969
Ttc23	20229. Tetratricopeptide repeat domain 23	1.66	0.0368	-2.18	0.00027	1.06	0.813	1.07	0.72	1.08	0.72	1.25	0.264	1.37	0.112	1.6	0.017	1.62	0.153	1.12	0.629	1.44	0.102
Rtn4rl1	15675. Reticulon 4 receptor-like 1	-1.29	0.457	-3.69	1.48e-06	-1.22	0.392	1.17	0.407	-1.02	0.953	1.14	0.566	1.06	0.813	-1.35	0.182	-1.35	0.47	-1.18	0.547	-1.08	0.805
Slc12a7	1916. Solute carrier family 12, member 7	-1.23	0.349	-2.05	1.61e-05	-1.73	0.000379	-1.29	0.037	-1.21	0.214	-1.34	0.0443	-1.23	0.162	-1.37	0.0335	-1.3	0.33	-1.51	0.0126	-1.06	0.766
Rnf152	23641. Ring finger protein 152	1.2	0.777	-2.78	0.0024	1.09	0.826	-1.36	0.241	-1.59	0.146	-1.28	0.441	-1.09	0.822	-1.19	0.609	1.45	0.531	1.26	0.553	1.07	0.882
2009-09-01	7235. Septin 9	-1.09	0.803	-2.7	3.11e-07	-1.33	0.0905	1.02	0.89	-1.24	0.182	-1.46	0.019	-1.16	0.383	-1.22	0.23	-1.5	0.141	-1.15	0.46	-1.3	0.158
Pcsk9	5363. Proprotein convertase subtilisin/kexin type 9	1.14	0.796	-2.41	0.000682	-1.54	0.0815	-1.13	0.58	1.15	0.595	1.37	0.186	1.37	0.202	1.01	0.983	1.37	0.489	-1.05	0.897	-1.71	0.0561
Rps6ka1	1901. Ribosomal protein S6 kinase polypeptide 1	1.06	0.87	-2.74	4.69e-07	-1.18	0.373	1.04	0.821	-1.79	0.00156	-1.47	0.0213	-1.39	0.0572	-1.17	0.366	1.07	0.866	-1.19	0.385	1.03	0.916
Plekhf1	14231. Pleckstrin homology domain containing, family F (with FYVE domain) member 1	-1.11	0.849	-3.12	5.2e-05	-1.77	0.0213	-1.03	0.901	1.01	0.975	-1.08	0.776	-1.44	0.138	-1.46	0.118	1.23	0.671	-1.04	0.904	-1.23	0.483
Zfhx4	935. Zinc finger homeodomain 4	-1.32	0.0983	-2.08	5.27e-07	-1.73	6.18e-05	-1.39	0.00212	-1.43	0.00798	-1.23	0.0978	-1.07	0.629	-1.27	0.0582	-1.32	0.227	-1.26	0.109	-1.26	0.121
		1.04	0.917	-4.09	3.31e-11	-1.58	0.00449	1.07	0.647	1.16	0.376	1.1	0.572	1.16	0.377	-1.06	0.731	1.04	0.924	-1.15	0.467	-1.04	0.849
Hsf2	5581. Heat shock factor 2	1.1	0.882	-2.16	0.00717	1.34	0.304	1.45	0.0915	1.49	0.147	1.42	0.199	1.34	0.302	1.2	0.531	1.2	0.75	1.3	0.414	-1.16	0.682
Prss8	6115. Protease, serine, 8 (prostasin)	1.02	0.975	-2.28	0.00165	-1.59	0.0568	-1.22	0.323	-1.32	0.249	-1.34	0.215	-1.23	0.408	-1.06	0.834	-1.04	0.943	-1.59	0.0824	-1.53	0.118
Fads6	19632. Fatty acid desaturase domain family, member 6	1.01	0.981	-3.35	3.98e-08	-1.7	0.00416	-1.12	0.474	1.21	0.317	1.11	0.585	1.29	0.167	1.17	0.409	1.05	0.904	-1.17	0.483	1.19	0.43
Smcr7	20816. Smith-Magenis syndrome chromosome region, candidate 7 homolog (human)	-1.24	0.262	-2.01	5.23e-06	-1.55	0.0013	-1.11	0.341	-1.14	0.336	-1.55	0.00124	-1.1	0.491	-1.45	0.00601	-1.3	0.274	-1.33	0.0535	-1.15	0.393
Sc4mol	14880. Sterol-C4-methyl oxidase-like	1.11	0.829	-2.38	0.00022	-1.36	0.169	-1.03	0.902	1.35	0.174	1.72	0.0113	1.45	0.0962	1.08	0.743	1.08	0.881	1.13	0.659	1.02	0.949
2510002D24Rik	31755. RIKEN cDNA 2510002D24 gene	-1.17	0.213	-2.08	4.99e-10	-1.51	2.33e-05	-1.49	1.79e-06	-1.49	7.15e-05	-1.41	0.00028	-1.24	0.0202	-1.38	0.000776	-1.01	0.98	-1.16	0.162	-1.06	0.602
Fam69a	4671. Family with sequence similarity 69, member A	1.35	0.332	-2.46	7.27e-05	-1.66	0.0166	-1.49	0.0203	-1.19	0.437	1.13	0.59	-1.14	0.562	1.1	0.676	1.58	0.213	1.01	0.971	1.15	0.591
Aasdh	6550. Aminoadipate-semialdehyde dehydrogenase	-1.3	0.0898	-2.06	2.62e-07	-1.37	0.0115	-1.42	0.000654	-1.43	0.00448	-1.28	0.0378	-1.34	0.0203	-1.32	0.0242	-1.31	0.214	-1.17	0.252	-1.11	0.497
Psmb9	2431. Proteasome (prosome, macropain) subunit, beta type 9 (large multifunctional peptidase 2)	1.41	0.35	-2.46	0.00124	-1.88	0.0136	-1.2	0.387	1.05	0.872	-1.02	0.956	1.09	0.771	-1.07	0.819	1.81	0.165	-1.09	0.806	1.27	0.429
Inca1	28863. Inhibitor of CDK, cyclin A1 interacting protein 1	1.03	0.959	-2.18	0.000192	-1.61	0.0153	-1.51	0.0103	-1.49	0.0423	-1.2	0.367	-1.37	0.112	-1.01	0.969	-1.34	0.413	-1.17	0.497	1.23	0.382
Cldn1	4423. Claudin 1	-1.16	0.741	-2.53	0.000162	1.02	0.955	1.3	0.166	1.14	0.601	1.27	0.296	1.29	0.275	1.01	0.977	-1.47	0.354	1.23	0.451	-1.63	0.0686
Pcbp4	11162. Poly(rC) binding protein 4	-1.37	0.213	-2.16	8.32e-05	-1.59	0.012	-1.1	0.532	-1.04	0.843	-1.34	0.104	-1.39	0.0696	1.02	0.937	-1.01	0.99	-1.42	0.0848	-1.51	0.0462
Pter	12063. Phosphotriesterase related	1.03	0.959	-2.76	5.23e-06	-1.4	0.108	1.27	0.144	1.25	0.272	1.35	0.132	1.53	0.0348	1.12	0.611	-1.11	0.811	-1.02	0.957	1.08	0.79
0610030E20Rik	27309. RIKEN cDNA 0610030E20 gene	-1.32	0.0157	-2.09	7.23e-10	-1.28	0.00908	-1.31	0.000592	-1.36	0.00164	-1.34	0.00226	-1.33	0.00394	-1.4	0.000598	-1.27	0.138	-1.13	0.273	-1.09	0.48
Zfyve1	4953. Zinc finger, FYVE domain containing 1	-1.16	0.55	-2.24	2.5e-06	-1.96	2.96e-05	-1.14	0.308	-1.05	0.794	-1.32	0.0626	-1.19	0.268	-1.03	0.866	-1.32	0.306	-1.45	0.0281	-1.06	0.764
Rdx	2357. Radixin	1.09	0.695	-2.18	1.52e-08	-1.72	1.44e-05	-1.48	8.92e-05	-1.2	0.113	-1.34	0.0124	-1.13	0.331	-1.35	0.00908	1.19	0.415	1.01	0.974	-1.2	0.178
BC052040	19662. CDNA sequence BC052040	-1.03	0.954	-2.63	2.93e-06	1.09	0.65	1.03	0.848	1.66	0.00439	1.45	0.033	1.27	0.176	-1.01	0.949	1.11	0.77	1.19	0.386	-1.3	0.185
Ocln	2125. Occludin	1.61	0.0972	-2.29	0.00041	-1.36	0.169	-1.17	0.399	-1.11	0.676	1.11	0.643	1.45	0.0975	1.42	0.107	1.21	0.655	1.19	0.519	1.19	0.534
Klb	6193. Klotho beta	1.33	0.175	-2	0.000153	-1.61	0.00415	1.08	0.565	1.34	0.0706	1.55	0.00562	1.15	0.386	1.17	0.318	1.12	0.715	-1.01	0.961	1.29	0.161
1700066M21Rik	20682. RIKEN cDNA 1700066M21 gene	1.4	0.112	-2.16	1.32e-05	-1.75	0.000783	-1.05	0.726	1.26	0.161	1.4	0.0341	-1	0.996	-1.02	0.898	1.17	0.631	1.14	0.494	1.42	0.0572
Wdr81	3416. WD repeat domain 81	-1.08	0.725	-2.4	2.91e-09	-1.75	6.29e-06	-1.35	0.00124	-1.29	0.0258	-1.23	0.0575	-1.16	0.194	-1.14	0.234	-1.13	0.563	-1.23	0.104	-1.18	0.206
Acpl2	14264. Acid phosphatase-like 2	1.01	0.977	-3.34	4.11e-08	-1.23	0.252	-1.14	0.364	1.09	0.661	1.24	0.228	1.21	0.295	1.28	0.167	1.09	0.828	-1.06	0.819	-1.24	0.314
Map3k4	1780. Mitogen-activated protein kinase kinase kinase 4	1	0.995	-2.35	1.08e-07	-1.25	0.104	-1.25	0.0445	-1.34	0.0345	-1.43	0.00821	-1.41	0.0133	-1.33	0.0338	-1.13	0.651	-1.08	0.646	-1.17	0.32
Rorc	1811. RAR-related orphan receptor gamma	1.06	0.915	-2.3	0.00136	1.23	0.417	-1.34	0.134	-1.59	0.0526	-1.48	0.0961	-1.25	0.363	1.01	0.984	1.21	0.684	-1.08	0.822	1.13	0.692
		1.18	0.667	-2.56	3.88e-05	-1.53	0.0486	-1	0.988	-1.15	0.529	-1.38	0.129	-1.21	0.399	-1.32	0.2	-1.18	0.7	1.06	0.857	-1.13	0.645
1810049H13Rik	29928. RIKEN cDNA 1810049H13 gene	1.12	0.671	-3.03	3.96e-09	-1.46	0.0123	-1.51	0.000968	-1.32	0.0596	-1.04	0.813	-1.07	0.689	-1.07	0.698	1.08	0.811	-1.17	0.351	1.15	0.44
Dexi	28027. Dexamethasone-induced transcript	-1.05	0.891	-2.84	1.15e-07	-1.65	0.00325	-1.2	0.189	-1	0.998	-1.11	0.549	-1.02	0.929	-1.36	0.0653	-1.28	0.417	-1.29	0.178	-1.14	0.539
Slc29a1	5815. Solute carrier family 29 (nucleoside transporters), member 1	-1.05	0.924	-2.8	6.94e-06	-1.72	0.00745	-1.09	0.61	1.1	0.646	-1.03	0.907	-1.07	0.766	1.2	0.37	-1.44	0.309	-1.46	0.0839	-1.03	0.925
Slc35d2	16447. Solute carrier family 35, member D2	1.04	0.917	-2.79	2.5e-07	-1.82	0.000508	-1.18	0.243	-1.3	0.114	1.02	0.902	1.34	0.0819	1.03	0.866	1.01	0.987	-1.07	0.738	1.37	0.0989
C77080	10726. Expressed sequence C77080	1.33	0.168	-2.14	7.87e-06	-1.58	0.003	-1.3	0.0354	-1.35	0.0503	-1.25	0.135	-1.02	0.907	1.06	0.723	1.38	0.232	1.04	0.834	1.27	0.188
Nat15	28784. N-acetyltransferase 15 (GCN5-related, putative)	1.02	0.973	-2.24	0.000436	-1.52	0.0498	-1.07	0.726	-1.05	0.858	-1.39	0.112	-1.31	0.214	-1.3	0.224	-1.06	0.914	-1.39	0.176	1.21	0.471
		-1.13	0.708	-2.08	0.000108	-1.66	0.00465	-1.51	0.00464	-1.06	0.775	-1.27	0.163	-1.14	0.473	-1.3	0.133	1.06	0.886	-1.12	0.603	-1.34	0.147
Rfx7	3579. Regulatory factor X, 7	-1.69	0.0158	-2	0.000226	-1.54	0.0162	-1.32	0.0561	1.02	0.929	-1.08	0.674	-1.08	0.697	-1.12	0.531	-1.56	0.146	-1.4	0.0941	-1.03	0.918
Neil1	9850. Nei endonuclease VIII-like 1 (E. coli)	-1.09	0.772	-2.4	1.2e-06	-1	0.985	-1.13	0.366	-1.12	0.507	-1.33	0.0614	-1.18	0.311	-1.43	0.0206	-1.41	0.204	-1.05	0.825	-1.39	0.0651
Mus musculus	45247. Transcribed locus	-1.57	0.119	-2.27	0.000359	-1.15	0.559	-1.2	0.31	1.12	0.63	1.12	0.61	-1.01	0.983	1.03	0.904	-1.74	0.131	-1.4	0.167	-1.11	0.713
Arhgap29	5078. Rho GTPase activating protein 29	-1.12	0.718	-2.03	6.91e-05	-1.46	0.0198	-1.37	0.0172	-1.14	0.44	-1.19	0.274	-1.3	0.11	-1.43	0.0265	-1.22	0.506	-1.21	0.313	-1.14	0.523
Vasn	43160. Vasorin	-1.41	0.227	-2.56	2.89e-05	-1.36	0.144	1.2	0.283	-1.02	0.927	1.03	0.886	-1.02	0.948	-1.22	0.348	1.09	0.852	-1.2	0.452	-1.65	0.0328
Chdh	9026. Choline dehydrogenase	-1.06	0.898	-3.01	3.06e-07	-1.45	0.0546	-1.21	0.233	-1.07	0.743	-1.04	0.848	1.25	0.247	1.07	0.758	1.15	0.707	-1.12	0.627	1.3	0.238
Rnf213	27419. Ring finger protein 213	1.01	0.976	-2.03	0.000332	-1.81	0.00161	-1.02	0.92	-1.22	0.286	-1.47	0.031	1.1	0.637	-1.18	0.382	-1.03	0.953	-1.17	0.46	1.24	0.312
Fign	4915. Fidgetin	-1.1	0.881	-2.08	0.0109	1.15	0.629	1.36	0.16	1.78	0.0329	1.31	0.317	1.03	0.921	1.01	0.973	-1.31	0.61	1.04	0.928	1.25	0.508
Zmynd8	5372. Zinc finger, MYND-type containing 8	-1.11	0.763	-2.16	5.5e-05	-1.41	0.051	-1.1	0.514	-1.09	0.66	-1.29	0.137	-1.11	0.592	-1.23	0.241	-1.34	0.353	-1.43	0.065	-1.17	0.455
Sh3bp5	13723. SH3-domain binding protein 5 (BTK-associated)	1.23	0.424	-2.25	1.77e-05	1.04	0.859	1.1	0.498	1.16	0.401	1.38	0.0516	1.41	0.0412	1.22	0.253	1.05	0.892	1.22	0.304	1.25	0.255
Pkp4	2947. Plakophilin 4	1.06	0.896	-2.25	8.75e-05	-1.99	0.000534	-1.03	0.893	1.28	0.203	1.1	0.659	1.13	0.563	-1.06	0.782	1.11	0.809	-1.16	0.51	1.41	0.125
Paqr7	14434. Progestin and adipoQ receptor family member VII	1.1	0.843	-2.2	0.000814	1.05	0.843	-1.46	0.0351	-1.45	0.091	-1.3	0.225	-1.16	0.533	-1.43	0.107	1.18	0.708	1.02	0.942	1.02	0.952
		1.39	0.0878	-2.56	1.37e-07	-1.34	0.0546	-1.16	0.228	-1.17	0.305	-1	0.988	1.11	0.513	1.29	0.0888	1.46	0.148	1.17	0.365	-1.02	0.936
Pstpip2	10509. Proline-serine-threonine phosphatase-interacting protein 2	-1.04	0.959	-2.17	0.0106	-1.51	0.15	-1.01	0.984	1.22	0.513	1.34	0.311	1.54	0.129	1.22	0.503	-1.1	0.879	-1.12	0.754	-1.04	0.921
Pms1	7966. Postmeiotic segregation increased 1 (S. cerevisiae)	-1	0.999	-2.1	0.000952	-1.18	0.456	-1.48	0.0221	1.01	0.956	-1.36	0.134	-1.27	0.26	-1.52	0.0441	1.31	0.493	-1.01	0.972	-1.05	0.878
Zkscan3	13352. Zinc finger with KRAB and SCAN domains 3	-1.22	0.33	-2.3	1.08e-07	-1.58	0.000886	-1.3	0.0179	-1.14	0.358	-1.1	0.516	-1.14	0.371	-1.02	0.88	-1.39	0.165	-1.27	0.12	1.07	0.687
Mpp4	3902. Membrane protein, palmitoylated 4 (MAGUK p55 subfamily member 4)	1.51	0.36	-2.15	0.0186	-1.54	0.162	1.01	0.975	1.06	0.879	1.04	0.915	1.31	0.393	-1.04	0.918	-1.13	0.857	-1.2	0.638	1.59	0.182
Mus musculus	71418. Transcribed locus	-1.21	0.556	-2.16	0.000332	-1.94	0.000883	-1.2	0.25	-1.02	0.932	-1.08	0.727	-1.06	0.799	1.03	0.901	-1.21	0.632	-1.43	0.0979	1.18	0.485
Trim28	4898. Tripartite motif-containing 28	-1.15	0.456	-2	5.27e-07	-1.25	0.0629	-1.14	0.194	-1.01	0.937	-1.4	0.00475	-1.35	0.0137	-1.09	0.513	-1.13	0.595	-1.45	0.00598	-1.2	0.18
Dlg3	3963. Discs, large homolog 3 (Drosophila)	-1	0.994	-2.88	1.44e-07	-1.58	0.0058	-1.21	0.155	-1.09	0.636	-1.12	0.52	-1.12	0.51	1.04	0.826	-1.08	0.83	-1.28	0.177	-1.03	0.909
Fyco1	5805. FYVE and coiled-coil domain containing 1	1.05	0.926	-3.03	7.57e-07	-1.35	0.139	-1.01	0.965	-1.2	0.383	-1.12	0.578	-1.13	0.584	-1.39	0.0917	1.04	0.931	-1.04	0.893	-1.06	0.832
Nr1h4	750. Nuclear receptor subfamily 1, group H, member 4	1.15	0.748	-2.08	0.00123	-1.08	0.759	-1.45	0.0334	-1.34	0.188	-1.17	0.489	-1.08	0.746	-1.45	0.0882	1.3	0.517	-1.06	0.845	1.2	0.512
Npc1	228. Niemann Pick type C1	1.23	0.506	-2.3	5.73e-05	-1.02	0.94	-1.11	0.526	-1.15	0.475	-1.09	0.656	1.02	0.942	1.57	0.0158	1.56	0.181	1.06	0.827	1.32	0.209
Mus musculus	81254. Transcribed locus	1.09	0.878	-2.36	0.0025	1.42	0.191	-1.19	0.447	-1.28	0.379	-1.07	0.814	1.02	0.942	-1.12	0.69	1.15	0.809	1.29	0.406	1.43	0.234
4930528F23Rik	21081. RIKEN cDNA 4930528F23 gene	1.04	0.953	-2.17	0.00192	-1.18	0.535	1.07	0.771	1.02	0.939	1.18	0.518	1.37	0.208	1.02	0.935	1.89	0.127	1.07	0.851	1.3	0.367
Trim14	17119. Tripartite motif-containing 14	-1.04	0.894	-2.31	5.15e-07	-1.34	0.0369	-1.1	0.415	-1.2	0.199	-1.18	0.235	-1.16	0.305	-1.16	0.284	-1.43	0.135	-1.28	0.115	-1.11	0.545
Cbx4	13296. Chromobox homolog 4 (Drosophila Pc class)	1.06	0.917	-2.31	0.00121	-1.63	0.0386	1.02	0.921	1.06	0.827	-1.07	0.804	-1.22	0.437	1.09	0.738	-1.17	0.746	-1.68	0.055	-1.09	0.78
Lrrc3	22418. Leucine rich repeat containing 3	1.06	0.869	-2.83	1.67e-07	-1.25	0.195	1.05	0.741	1.36	0.0636	1.15	0.402	1.16	0.377	-1.03	0.895	-1.09	0.8	-1.13	0.551	-1.19	0.368
Spata2l	19365. Spermatogenesis associated 2-like	1.15	0.74	-2.14	0.00151	-1.58	0.0424	1.07	0.725	1.25	0.326	1.18	0.461	1.07	0.801	1.43	0.114	1.29	0.539	1.11	0.722	1	0.997
Gphn	3218. Gephyrin	1.23	0.374	-2.11	1.11e-05	-1.62	0.00231	-1.3	0.0405	-1.04	0.833	-1.15	0.37	-1.03	0.893	-1.02	0.908	1.33	0.316	1.1	0.629	1.32	0.119
		-1.64	0.0185	-2.03	0.000141	-1.27	0.162	-1.17	0.259	1.03	0.868	1.16	0.395	1.02	0.936	-1.11	0.567	-1.39	0.269	-1.3	0.166	-1.12	0.609
Slc36a1	10665. Solute carrier family 36 (proton/amino acid symporter), member 1	1.46	0.0607	-2.08	6.51e-05	-1.08	0.65	1.24	0.0936	1.17	0.35	1.17	0.333	1.2	0.274	1.25	0.168	1.16	0.64	1.09	0.674	1.32	0.128
		1.09	0.878	-2.05	0.00534	-1.74	0.0223	-1.19	0.397	-1.02	0.937	1.03	0.916	1.19	0.493	-1.26	0.359	1.03	0.966	-1.3	0.35	1.42	0.218
Cdc42bpg	4139. CDC42 binding protein kinase gamma (DMPK-like)	-1.19	0.471	-2.48	3.31e-07	-1.54	0.00528	-1.09	0.505	-1.02	0.907	-1.11	0.519	-1.1	0.571	-1.01	0.964	1.05	0.903	-1.46	0.029	1.12	0.56
Card10	8124. Caspase recruitment domain family, member 10	-1.2	0.572	-2.04	0.000687	-1.44	0.0672	-1.15	0.395	-1.05	0.843	-1.22	0.318	-1.18	0.422	-1.04	0.857	-1.09	0.833	-1.49	0.0706	-1.12	0.654
Tmem51	22107. Transmembrane protein 51	1.09	0.876	-2.01	0.0074	-1.51	0.0888	-1.1	0.664	-1.29	0.307	-1.12	0.665	1.16	0.574	1.22	0.419	1.1	0.865	-1.18	0.572	1.34	0.295
Rap2a	10874. RAS related protein 2a	1.15	0.702	-2.34	6.24e-05	-1.22	0.316	-1.12	0.483	1.05	0.823	1.25	0.245	1.21	0.331	1	0.991	1.27	0.503	1.01	0.961	1.34	0.178
		-1.41	0.0365	-2.07	1.53e-06	-1.42	0.00812	-1.21	0.0787	-1.12	0.415	-1.14	0.312	-1.19	0.202	-1.04	0.767	-1.15	0.587	-1.23	0.163	1.08	0.637
Stard5	18083. StAR-related lipid transfer (START) domain containing 5	-1.01	0.981	-2.75	2.61e-08	-1.06	0.728	-1.13	0.314	-1.2	0.218	-1.27	0.095	-1.13	0.44	1.1	0.547	1.1	0.763	-1.16	0.398	1.02	0.908
Fam73b	7698. Family with sequence similarity 73, member B	-1.11	0.77	-2.04	0.000186	-1.04	0.85	1.14	0.377	-1.03	0.887	-1.27	0.159	-1.29	0.151	-1.06	0.763	-1.33	0.37	-1.35	0.121	-1.24	0.284
2810055F11Rik	16206. RIKEN cDNA 2810055F11 gene	1.21	0.369	-2.37	2.1e-07	-1.27	0.0895	-1.36	0.00923	-1.3	0.0669	1.02	0.887	-1.02	0.896	-1.02	0.893	1.36	0.228	1.08	0.686	1.1	0.612
Mus musculus	57269. Transcribed locus	1.22	0.433	-2.11	2.28e-05	1.2	0.27	-1.18	0.233	-1.11	0.547	-1.27	0.141	-1.37	0.0553	-1.03	0.869	-1.03	0.928	1.02	0.948	-1.26	0.215
Anks4b	16629. Ankyrin repeat and sterile alpha motif domain containing 4B	1.19	0.689	-2.33	0.000625	-1.55	0.0587	-1.23	0.299	-1.03	0.926	1.17	0.511	1.05	0.847	-1.01	0.977	-1	0.998	-1.01	0.98	1.32	0.3
Klhl22	9989. Kelch-like 22 (Drosophila)	1.03	0.888	-2.4	3.11e-11	-1.19	0.0732	-1.31	0.000866	-1.23	0.0338	-1.16	0.11	-1.03	0.762	-1.02	0.826	-1.17	0.381	-1.15	0.203	-1.13	0.312
Rassf7	21154. Ras association (RalGDS/AF-6) domain family (N-terminal) member 7	1.03	0.949	-2.8	1.61e-06	-1.22	0.299	-1.03	0.856	-1.01	0.959	1.11	0.6	1.07	0.734	1.09	0.653	-1.24	0.544	-1.23	0.328	-1.03	0.921
Ddx58	3934. DEAD (Asp-Glu-Ala-Asp) box polypeptide 58	1.06	0.883	-2.07	0.000232	-1.49	0.0281	-1.06	0.71	-1.17	0.41	-1.24	0.24	1.11	0.607	-1.09	0.664	1.07	0.858	-1.15	0.532	-1.2	0.417
Pabpn1	9422. Poly(A) binding protein, nuclear 1	-1.33	0.296	-2.36	2.89e-05	1.35	0.109	1.05	0.797	1.12	0.589	-1.04	0.855	-1.13	0.529	-1.03	0.9	-1.23	0.554	-1.1	0.7	1.08	0.758
4930402H24Rik	7624. RIKEN cDNA 4930402H24 gene	-1.13	0.713	-2.83	2.67e-07	-1.11	0.586	-1.11	0.492	-1.01	0.958	-1.09	0.628	1.04	0.855	-1.31	0.115	-1.05	0.909	1.05	0.855	1.01	0.981
Hnrnph3	11333. Heterogeneous nuclear ribonucleoprotein H3	-1.42	0.107	-2.46	1.36e-06	-1.17	0.355	-1.26	0.0839	1.03	0.888	-1.02	0.912	-1	1	-1.24	0.192	-1.06	0.873	1.02	0.927	1.13	0.538
Fam20c	8556. Family with sequence similarity 20, member C	1.33	0.116	-2.83	2.91e-09	1.01	0.937	1.16	0.211	-1.1	0.526	-1.02	0.889	-1.05	0.741	1.07	0.666	1.11	0.717	1.02	0.92	1.11	0.545
Mus musculus	41589. Transcribed locus	-1.04	0.943	-3.01	8.73e-07	1	0.998	-1.11	0.539	-1.11	0.614	-1.06	0.781	-1.02	0.925	-1.14	0.515	1.18	0.667	1.06	0.819	1.02	0.946
Acp2	8621. Acid phosphatase 2, lysosomal	1.06	0.785	-2.21	1.93e-09	1.18	0.11	1.25	0.00699	1.24	0.033	1.09	0.403	1.16	0.153	-1.01	0.941	-1.2	0.308	1.09	0.499	1.19	0.133
Lrat	6710. Lecithin-retinol acyltransferase (phosphatidylcholine-retinol-O-acyltransferase)	-1.18	0.773	-2.38	0.00343	-1.25	0.457	1.13	0.613	-1.1	0.759	-1.03	0.913	1.06	0.854	1.04	0.9	1.2	0.748	-1.35	0.349	1.02	0.957
Samd9l	6733. Sterile alpha motif domain containing 9-like	-1.38	0.4	-2.27	0.00208	-1.16	0.571	1.02	0.948	-1.24	0.418	-1.06	0.825	1.35	0.227	-1.08	0.79	-1.03	0.963	1.02	0.965	-1.09	0.791
Irf6	6414. Interferon regulatory factor 6	-1.05	0.901	-2.17	4.12e-06	1.09	0.611	-1.45	0.00366	-1.31	0.0801	1.1	0.564	-1.01	0.976	1.14	0.414	-1.14	0.671	1.06	0.757	-1.12	0.57
Kdm1b	7582. Lysine (K)-specific demethylase 1B	1.1	0.801	-2.33	9.4e-06	-1.02	0.909	-1.07	0.64	-1.19	0.328	-1.03	0.866	1.04	0.826	-1.28	0.146	1.14	0.699	1.32	0.154	-1.13	0.579
Phlpp1	3546. PH domain and leucine rich repeat protein phosphatase 1	1.02	0.96	-2.16	3.18e-07	-1.18	0.203	-1.32	0.00874	-1.2	0.155	-1.15	0.267	-1.15	0.305	1.04	0.766	1.05	0.867	-1.02	0.927	1.21	0.211
Rabep2	18298. Rabaptin, RAB GTPase binding effector protein 2	-1.25	0.171	-2.18	7.89e-08	-1.34	0.0168	-1.14	0.184	-1.02	0.863	1.01	0.926	-1.06	0.686	-1.03	0.859	-1.19	0.431	-1.29	0.0616	-1.07	0.694
Taz	11569. Tafazzin	-1.16	0.284	-2.38	3.98e-11	-1.06	0.569	1	0.995	-1.05	0.656	-1.15	0.122	-1.16	0.123	-1.07	0.502	-1.12	0.514	-1.07	0.566	-1.08	0.527
Adcy6	2152. Adenylate cyclase 6	-1.13	0.575	-2.01	3.05e-06	-1.05	0.726	-1.27	0.0204	-1.16	0.251	-1.02	0.87	-1.06	0.653	1.05	0.757	1.17	0.502	-1.03	0.885	1.24	0.129
Btbd6	8053. BTB (POZ) domain containing 6	-1.17	0.447	-2.12	1.66e-06	1.03	0.85	-1.07	0.552	-1.03	0.87	-1.08	0.57	-1.11	0.454	1.01	0.931	-1.1	0.73	-1.25	0.132	-1.11	0.531
Dolk	10749. Dolichol kinase	1.09	0.694	-2.26	1.89e-08	1.05	0.727	1.02	0.818	1.01	0.932	-1.13	0.264	-1.04	0.768	1.05	0.675	1.09	0.686	1.04	0.786	1.05	0.748
Nlrx1	9303. NLR family member X1	1.05	0.903	-2.03	0.000239	1.04	0.871	-1.16	0.339	1.08	0.714	-1	0.994	1.07	0.742	1.28	0.181	1.05	0.912	1.06	0.816	1.02	0.951
2810459M11Rik	30246. RIKEN cDNA 2810459M11 gene	-1.16	0.526	-2.04	1.49e-05	1.11	0.528	1.01	0.929	1.09	0.617	-1.03	0.855	-1.03	0.851	-1.01	0.953	-1.11	0.728	-1.04	0.86	1.02	0.94
Ccnd1	130. Cyclin D1	1.78	0.413	1.18	0.813	3.51	0.00648	6.41	6.57e-06	6.72	0.000121	3.88	0.00301	6.57	0.000153	5.21	0.00063	4.43	0.0513	3.41	0.0162	2.9	0.0385
Fabp7	2394. Fatty acid binding protein 7, brain	1.59	0.331	1.93	0.0616	3.21	0.000487	3.37	2.21e-05	2.35	0.0107	4.25	3.73e-05	4.45	4.23e-05	4.03	5.57e-05	2.38	0.125	2.36	0.0187	3.55	0.00138
Nipal1	9196. NIPA-like domain containing 1	-1	0.996	1.85	0.149	7.96	1.05e-06	5.18	2.27e-06	8.33	1.84e-06	9.65	3.29e-07	7.33	6.44e-06	8.51	1.08e-06	2.68	0.132	3.4	0.00439	1.23	0.677
Afp	461. Alpha fetoprotein	1.66	0.403	1.11	0.867	4.49	0.000294	8.87	2.62e-08	8.97	2.23e-06	8.74	1.41e-06	6.75	2.21e-05	3.13	0.00447	2.3	0.232	2.45	0.0456	1.66	0.288
Mus musculus	64226. Transcribed locus	1.07	0.963	1.17	0.857	6.92	0.000902	2.18	0.0895	4.94	0.0061	5.3	0.00299	4.87	0.00656	3.17	0.0406	4.37	0.136	1.26	0.754	2.46	0.17
Trim24	3629. Tripartite motif-containing 24	1.74	0.0561	1.62	0.0511	4.63	2.38e-08	3.19	9.46e-08	4.35	1.59e-07	4.24	8.17e-08	2.99	1.94e-05	4.16	1.79e-07	2.33	0.0286	1.96	0.00935	2.69	0.000422
		-1.23	0.817	1.94	0.162	4.91	0.000258	3.91	0.000164	3.83	0.00258	2.95	0.00871	3.26	0.00585	5.46	0.000197	2.51	0.214	1.82	0.208	2.42	0.0675
S100a6	5177. S100 calcium binding protein A6 (calcyclin)	1.64	0.416	1.55	0.361	2.09	0.0646	2.14	0.0193	2.15	0.0567	7.8	3.13e-06	4.53	0.000409	3.1	0.00453	2.04	0.341	1.49	0.39	1.28	0.621
Acot3	14049. Acyl-CoA thioesterase 3	-1.04	0.976	1.48	0.529	6.21	0.000308	2.5	0.0229	4.07	0.00533	4.64	0.0017	3.65	0.00892	2.52	0.0568	2.62	0.266	1.28	0.695	1.67	0.378
Ppap2c	15468. Phosphatidic acid phosphatase type 2C	1.46	0.122	1.17	0.491	2.05	0.000185	2.19	3.41e-06	2.78	1.71e-06	3.22	7.19e-08	3.13	3.01e-07	3.02	3.36e-07	2.05	0.0167	1.52	0.0408	1.61	0.0234
Gtf2e1	9761. General transcription factor II E, polypeptide 1 (alpha subunit)	1.96	0.00803	1.99	0.00161	3.4	3.27e-07	2.51	1.51e-06	2.75	1.55e-05	3.52	2.88e-07	2.34	0.000174	3.1	2.24e-06	1.73	0.125	2.34	0.000487	2.19	0.00167
Hat1	10925. Histone aminotransferase 1	1.76	0.163	1.28	0.537	2.49	0.00317	2.08	0.00376	5.47	1.71e-06	3.66	5.45e-05	2.34	0.00576	2.89	0.000631	1.65	0.352	2.02	0.0373	1.71	0.12
Bzw1	6456. Basic leucine zipper and W2 domains 1	1.31	0.353	1.91	0.001	2.55	5.35e-06	2.02	2.77e-05	2.25	8.89e-05	2.78	1.9e-06	2.28	8.5e-05	3.02	7.89e-07	1.45	0.265	1.82	0.00493	2.35	0.000314
Gatad1	36555. GATA zinc finger domain containing 1	1.91	0.000524	1.84	0.000134	2.27	1.25e-06	2.05	2.91e-07	2.01	2.62e-05	2.51	1.54e-07	2.1	1.38e-05	2.38	8.26e-07	1.81	0.0167	1.99	0.000105	2.07	0.000154
Mcm4	1474. Minichromosome maintenance deficient 4 homolog (S. cerevisiae)	1.3	0.81	1.67	0.432	3.34	0.0211	3.16	0.00753	9.83	6.14e-05	3.97	0.00704	3.22	0.026	3.02	0.034	1.55	0.671	1.91	0.274	-1.01	0.986
Cdt1	8969. Chromatin licensing and DNA replication factor 1	1.83	0.354	-1.73	0.321	2.44	0.044	3.1	0.00219	9.06	1.05e-05	3.7	0.00304	2.99	0.0143	4.05	0.00193	1.91	0.417	1.78	0.25	1.29	0.647
Tmprss2	11713. Transmembrane protease, serine 2	1.27	0.566	1.7	0.0513	2.7	0.000161	2.9	3.29e-06	3.91	2.59e-06	4.03	8.55e-07	3.6	7.66e-06	3.71	3.87e-06	1.07	0.906	1.61	0.0912	1.44	0.204
Mus musculus	77066. Transcribed locus	1.38	0.52	1.31	0.491	2.8	0.00108	2.33	0.00142	4.54	1.11e-05	4.03	2.39e-05	2.25	0.0107	2.65	0.00196	1.45	0.512	1.38	0.362	1.52	0.235
Orc6	19765. Origin recognition complex, subunit 6	1.58	0.169	1.54	0.121	2.35	0.000838	2.08	0.000614	4.31	8.18e-07	3.58	3.01e-06	2.47	0.000555	2.78	0.000105	1.6	0.288	1.79	0.0355	1.93	0.0194
Rpa2	15890. Replication protein A2	1.41	0.428	1.07	0.887	2.11	0.00968	2.47	0.000235	5.08	1.79e-06	3.75	1.86e-05	2.22	0.00652	2.54	0.0015	1.4	0.535	1.65	0.115	1.49	0.242
Wbp5	29230. WW domain binding protein 5	1.6	0.187	1.67	0.069	2.52	0.000448	2.8	1.08e-05	2.81	0.000183	3.24	2.46e-05	2.9	0.000153	2.45	0.000804	1.47	0.413	1.8	0.0454	1.3	0.404
Anxa2	2847. Annexin A2	1.07	0.939	1.19	0.689	2.08	0.0219	3.59	8.91e-06	2.24	0.0125	3.46	0.000187	4.17	5.34e-05	2.24	0.0113	1.27	0.716	1.45	0.314	1.16	0.715
Slc20a1	17635. Solute carrier family 20, member 1	1.78	0.021	1.87	0.00333	3.01	1.09e-06	2.03	7.74e-05	2.15	0.000442	2.28	0.000111	2.22	0.000243	3.55	3.36e-07	1.67	0.136	1.88	0.00592	1.77	0.0125
Acot4	90600. Acyl-CoA thioesterase 4	1.2	0.716	1.23	0.554	2.92	0.000112	2.2	0.00047	2.55	0.000843	2.84	0.000163	2.56	0.00077	2.42	0.00121	1.67	0.271	1.5	0.178	1.62	0.108
		1.58	0.0544	1.78	0.00287	2.41	1.16e-05	2.02	2e-05	2.12	0.000195	2.71	2.11e-06	2.34	4.06e-05	2.42	1.78e-05	1.29	0.453	1.69	0.0125	1.86	0.00462
Mus musculus	46208. Transcribed locus	1.3	0.56	1.61	0.119	3.76	9.34e-06	2.39	0.000207	2.19	0.00572	2.42	0.00146	2.1	0.00855	2.29	0.00288	1.37	0.55	1.64	0.108	1.42	0.276
4933433P14Rik	24738. RIKEN cDNA 4933433P14 gene	1.28	0.393	1.15	0.59	2.48	1.16e-05	2.09	1.41e-05	2.16	0.000197	3.01	4.76e-07	2.4	3.92e-05	2.45	2.05e-05	1.66	0.122	1.61	0.0242	1.56	0.0396
Dnajc10	5076. DnaJ (Hsp40) homolog, subfamily C, member 10	1.31	0.428	1.5	0.0927	2.65	3.15e-05	3.49	1.08e-08	2.25	0.000574	2.25	0.000378	2.08	0.0015	2.04	0.00164	1.5	0.306	1.56	0.0743	1.45	0.14
Itih3	5827. Inter-alpha trypsin inhibitor, heavy chain 3	1.35	0.186	1.82	0.000376	2.16	8.58e-06	2.42	2.62e-08	2.43	1.84e-06	2.55	3.94e-07	2.13	2.4e-05	2.16	1.76e-05	1.26	0.457	1.37	0.0883	1.44	0.0414
Hn1l	20860. Hematological and neurological expressed 1-like	1.53	0.251	1.48	0.191	2.24	0.00219	3.58	1.59e-07	2.75	0.000278	2.33	0.00131	2.27	0.00256	1.81	0.0264	1.35	0.544	1.8	0.0445	1.28	0.458
Pdss1	5426. Prenyl (solanesyl) diphosphate synthase, subunit 1	1.11	0.804	1.66	0.0192	2.43	4.95e-05	2.07	5.29e-05	3.63	2.54e-07	2.67	1.19e-05	2.01	0.00123	1.9	0.00237	1.08	0.871	1.6	0.041	1.29	0.286
Itpa	6866. Inosine triphosphatase (nucleoside triphosphate pyrophosphatase)	1.17	0.595	1.95	0.000277	2.63	3.91e-07	2.34	8.03e-08	2.04	8.09e-05	2.33	5.29e-06	2.16	3.36e-05	1.98	0.000108	1.19	0.591	1.55	0.017	1.79	0.00289
Rnf121	10555. Ring finger protein 121	1.54	0.023	1.2	0.332	2.15	4.65e-06	2.3	2.62e-08	2.43	1.05e-06	2.3	1.43e-06	2.08	2.28e-05	1.93	6.58e-05	1.22	0.475	1.58	0.00833	1.82	0.00106
Csnk1g3	4323. Casein kinase 1, gamma 3	1.77	0.000269	1.64	0.000172	2.33	1.79e-08	2.18	1.36e-09	2.06	1.09e-06	2.53	7.47e-09	1.92	5.83e-06	2.58	7.97e-09	1.96	0.00155	1.83	6.35e-05	2.15	1.24e-05
Ccne2	7461. Cyclin E2	1.33	0.723	-1.23	0.739	2.58	0.0282	2.04	0.0424	6.2	0.000121	2.55	0.0283	1.84	0.162	2.37	0.0435	1.86	0.429	1.3	0.623	1.06	0.918
1700029F09Rik	32148. RIKEN cDNA 1700029F09 gene	1.75	0.0693	1.63	0.053	2.5	0.000148	2.06	0.000303	2.37	0.000497	3.02	1.16e-05	1.88	0.00809	2.45	0.000277	1.89	0.112	1.62	0.067	1.92	0.0145
Tipin	19725. Timeless interacting protein	1.5	0.0821	1.66	0.00705	2.13	7.24e-05	2.15	2.7e-06	3.36	1.08e-07	2.65	1.4e-06	1.98	0.00032	2.21	4.64e-05	1.45	0.242	1.69	0.00895	1.73	0.00783
Fam118a	18416. Family with sequence similarity 118, member A	1.16	0.711	1.81	0.00839	2.71	1.53e-05	2.06	0.000102	2.35	0.000218	2.49	5.17e-05	1.83	0.00602	2.22	0.000348	1.19	0.691	1.72	0.0226	-1.05	0.869
Nap1l1	6761. Nucleosome assembly protein 1-like 1	1.42	0.202	1.9	0.00191	3.31	1.55e-07	2.06	3.27e-05	2.16	0.00028	2.34	4.81e-05	1.79	0.00462	1.88	0.0018	1.38	0.376	1.97	0.00267	1.64	0.0287
Mus musculus	53592. Transcribed locus	1.49	0.0482	1.87	0.000135	2.33	8.54e-07	2.22	6.34e-08	2.01	4.22e-05	2.18	5.12e-06	1.91	0.000131	1.69	0.00132	1.62	0.0739	1.67	0.00361	1.84	0.000877
Pin1	2511. Protein (peptidyl-prolyl cis/trans isomerase) NIMA-interacting 1	1.74	0.00959	1.77	0.00215	2.37	8.69e-06	2.12	2.99e-06	2.08	0.000166	2.28	1.56e-05	1.88	0.000745	1.84	0.00078	1.44	0.245	1.71	0.00736	1.42	0.0818
Ctps	2704. Cytidine 5'-triphosphate synthase	1.3	0.543	1.99	0.0102	3.99	1.37e-06	2.86	5.53e-06	2.31	0.00192	1.94	0.00815	1.75	0.03	1.9	0.0117	1.06	0.928	1.68	0.0727	1.47	0.199
Hars	4634. Histidyl-tRNA synthetase	1.39	0.0373	1.76	4.21e-05	2.07	4.6e-07	2.05	1.07e-08	2.04	1.84e-06	1.97	1.8e-06	1.79	3.94e-05	1.8	2.38e-05	1.31	0.233	1.52	0.00373	1.47	0.00868
Ftsj3	4079. FtsJ homolog 3 (E. coli)	1.28	0.437	1.93	0.00158	2.55	1.26e-05	2.07	3.77e-05	2.36	8.2e-05	1.69	0.0076	1.22	0.348	1.85	0.00241	1.14	0.74	1.46	0.0941	1.67	0.0262
Dus2l	7471. Dihydrouridine synthase 2-like (SMM1, S. cerevisiae)	1.23	0.411	1.43	0.0445	2.01	5.57e-05	2.03	2.08e-06	2.04	7.37e-05	1.89	0.000175	1.76	0.000941	1.85	0.000353	1.04	0.928	1.49	0.0283	1.59	0.013
Ctsc	3930. Cathepsin C	1.83	0.0451	1.86	0.0139	2.58	0.000162	2.2	0.000146	1.56	0.0661	2.51	0.000232	2.6	0.000218	3.65	2.15e-06	2.45	0.0248	2.17	0.00424	2.63	0.000711
Mageh1	26359. Melanoma antigen, family H, 1	1.53	0.321	1.84	0.0605	4.43	4.84e-06	2.6	0.000175	1.99	0.022	3.06	0.000325	2.77	0.00109	2.24	0.00713	1.54	0.435	2.41	0.00906	1.37	0.378
Tmem20	19930. Transmembrane protein 20	1.57	0.0839	1.84	0.00403	2.74	5.17e-06	2.07	5.72e-05	1.6	0.0221	2.09	0.000455	2.1	0.000555	2.73	1.14e-05	1.83	0.074	1.99	0.00273	2.5	0.000274
Ost4	35564. Oligosaccharyltransferase 4 homolog (S. cerevisiae)	1.65	0.0103	1.62	0.00352	2.45	6.74e-07	2.4	1.58e-08	1.64	0.00258	2.51	3.77e-07	2.32	5.08e-06	2.14	1.55e-05	1.42	0.203	1.74	0.00226	2.16	0.000121
Cct3	1635. Chaperonin containing Tcp1, subunit 3 (gamma)	1.63	0.0659	1.71	0.0134	2.2	0.000244	2.42	2.69e-06	1.89	0.00311	2.26	0.000161	2.06	0.000862	2.55	3.21e-05	1.12	0.796	1.95	0.00442	2.18	0.00148
Mrpl43	22694. Mitochondrial ribosomal protein L43	1.8	0.00113	1.42	0.0198	2.18	9.03e-07	2.02	1.63e-07	1.92	2.68e-05	2.39	2.08e-07	2.01	1.63e-05	2.36	3.92e-07	1.47	0.114	1.91	0.000146	2.1	8.32e-05
Mrps12	18023. Mitochondrial ribosomal protein S12	1.96	0.00113	1.64	0.00493	2.15	1.84e-05	2.13	1.02e-06	1.84	0.000682	2.26	1.13e-05	2.08	7.4e-05	2.02	9.58e-05	1.43	0.226	1.78	0.00258	2.04	0.000601
Ly6d	17627. Lymphocyte antigen 6 complex, locus D	1.14	0.91	1.68	0.399	5.75	0.000621	7.76	4.94e-06	1.73	0.279	2.95	0.0259	6.24	0.000528	4.14	0.00421	1.29	0.81	1.8	0.309	-1.08	0.916
Slpi	8132. Secretory leukocyte peptidase inhibitor	1.31	0.809	1.69	0.432	2.93	0.047	2.7	0.0285	1.73	0.317	3.36	0.022	4.01	0.0117	2.78	0.057	1.27	0.839	1.47	0.577	-1.05	0.952
Fundc1	23067. FUN14 domain containing 1	1.37	0.226	1.42	0.0826	2.03	0.000229	2.23	2.02e-06	1.95	0.000698	2.52	4.49e-06	2.28	4.99e-05	2.35	2.28e-05	1.5	0.212	1.77	0.00614	1.83	0.00501
Kctd12	15240. Potassium channel tetramerisation domain containing 12	1.45	0.43	1.92	0.0471	2.71	0.0014	2.42	0.000599	1.51	0.186	2.87	0.000784	2.22	0.0109	1.79	0.057	1.96	0.206	2.33	0.0132	2.17	0.0277
Tmem208	20625. Transmembrane protein 208	1.94	9.29e-05	1.91	3.68e-06	2.12	2.35e-07	2.04	1.36e-08	1.86	1.33e-05	2.5	1.02e-08	2.41	6.62e-08	1.96	3.88e-06	1.53	0.0472	1.78	0.000156	2.29	5.02e-06
Tmed3	16383. Transmembrane emp24 domain containing 3	1.33	0.53	1.71	0.077	4.16	3.61e-06	3	1.03e-05	1.64	0.0728	2.16	0.00503	2.03	0.0122	1.77	0.0389	1.13	0.841	1.84	0.0492	1.19	0.62
Gdf10	13592. Growth differentiation factor 10	1.21	0.712	1.61	0.119	3.3	4.05e-05	2.22	0.000765	1.97	0.015	2.27	0.00301	2.34	0.00292	1.87	0.0254	1.14	0.833	1.5	0.194	1.02	0.961
Kctd17	15916. Potassium channel tetramerisation domain containing 17	1.24	0.56	1.65	0.0346	2.85	1.61e-05	2.04	0.000234	1.76	0.0122	2.02	0.00148	2.07	0.0015	1.89	0.0039	1.13	0.808	1.47	0.121	1.57	0.0714
Adsl	4504. Adenylosuccinate lyase	1.46	0.0822	1.65	0.00391	2.93	5.04e-08	2.09	1.35e-06	1.96	0.000168	2.09	4.09e-05	1.84	0.000552	2.31	6.39e-06	1.27	0.427	2.01	0.000279	1.86	0.00161
Eif3i	5642. Eukaryotic translation initiation factor 3, subunit I	1.79	0.000834	1.82	4.61e-05	2.3	1.44e-07	2.13	2.49e-08	1.7	0.000269	2.2	7.59e-07	1.88	4.22e-05	1.91	2.11e-05	1.4	0.151	1.74	0.000432	1.96	0.000106
Chchd6	25770. Coiled-coil-helix-coiled-coil-helix domain containing 6	1.29	0.398	1.22	0.432	2.41	3.29e-05	3.27	4.06e-09	1.83	0.0032	2.39	3.66e-05	1.67	0.0111	1.73	0.00585	1.36	0.392	1.77	0.0103	1.17	0.542
		1.76	0.000611	1.51	0.0022	2.1	4.06e-07	2.02	1.95e-08	1.91	8.27e-06	2.09	5.95e-07	1.81	4.15e-05	1.83	2.41e-05	1.49	0.0674	1.74	0.000289	1.72	0.000741
Guk1	13812. Guanylate kinase 1	1.57	0.0742	1.65	0.0167	2.14	0.000191	2.11	1.78e-05	1.73	0.00607	2.14	0.000201	1.82	0.00317	1.76	0.00395	1.24	0.556	1.53	0.0535	1.98	0.00294
1110065P20Rik	32943. RIKEN cDNA 1110065P20 gene	1.38	0.145	1.1	0.676	2.11	1.73e-05	2.86	6.78e-10	1.7	0.00212	2.08	2.51e-05	1.94	0.000179	1.63	0.0029	1.15	0.675	1.53	0.0203	1.6	0.0122
Stt3b	1549. STT3, subunit of the oligosaccharyltransferase complex, homolog B (S. cerevisiae)	1.22	0.352	1.62	0.00116	2.14	1.53e-06	2.33	5.38e-09	1.69	0.000609	2.01	8.61e-06	1.87	7.74e-05	1.76	0.000216	1.1	0.739	1.46	0.0172	1.43	0.0271
Rab34	12984. RAB34, member of RAS oncogene family	1.42	0.0886	1.01	0.977	2.29	1.73e-06	2.05	8.66e-07	1.43	0.0255	2.03	2.43e-05	1.8	0.000417	1.47	0.0148	1.46	0.163	1.49	0.0246	1.32	0.123
Mus musculus	49597. Transcribed locus	-1.15	0.888	-1.15	0.835	2.13	0.0836	2.16	0.0305	1.44	0.417	2.19	0.0672	1.43	0.432	1.42	0.433	-1.86	0.442	-1.11	0.868	-1.37	0.557
Fkbp11	23548. FK506 binding protein 11	1.55	0.303	1.22	0.618	2.62	0.00113	4.44	9.75e-08	1.4	0.26	1.88	0.0277	2.46	0.00279	1.43	0.219	1.11	0.878	1.61	0.146	1.51	0.223
Fkbp1a	6442. FK506 binding protein 1a	1.4	0.0132	1.71	1.08e-05	2.54	1.88e-10	2.01	1.29e-09	1.58	0.000183	1.82	2.28e-06	2.02	3.22e-07	1.65	5.2e-05	1.46	0.0452	1.78	3.37e-05	1.3	0.0427
Eid1	24691. EP300 interacting inhibitor of differentiation 1	1.07	0.841	-1.14	0.532	2.11	2.65e-05	2.58	8.12e-09	1.94	0.000212	1.82	0.000455	2.06	8.44e-05	1.73	0.00128	1.48	0.177	1.61	0.0103	-1.15	0.522
Tmem62	10479. Transmembrane protein 62	1.25	0.607	1.7	0.0531	2.93	7.99e-05	2.1	0.000792	1.99	0.00782	2	0.00573	1.77	0.0258	2.55	0.00043	1.16	0.782	1.69	0.0663	1.44	0.202
Qsox1	10626. Quiescin Q6 sulfhydryl oxidase 1	1.13	0.805	1.6	0.0608	2.34	0.000349	2.89	7.39e-07	1.58	0.0504	1.58	0.0425	1.89	0.00729	2.27	0.000634	1.22	0.667	1.55	0.0933	1.44	0.168
Zmynd19	18944. Zinc finger, MYND domain containing 19	1.25	0.538	1.04	0.906	2.04	0.00154	2.14	8.37e-05	2	0.00296	1.64	0.0219	1.43	0.113	2.12	0.00102	1.29	0.535	1.43	0.151	1.67	0.0429
Eps15	4127. Epidermal growth factor receptor pathway substrate 15	-1	0.999	1.15	0.614	2.27	0.000161	2.11	4e-05	1.74	0.00921	1.63	0.0161	1.43	0.0865	2.14	0.000467	1.77	0.106	1.29	0.274	1.28	0.316
Vnn1	5053. Vanin 1	1.03	0.985	1.37	0.652	3.22	0.025	2.13	0.0728	-1.83	0.271	-1.92	0.215	-1.25	0.709	-1.2	0.753	2.48	0.331	1.55	0.486	2.62	0.107
Sdf2l1	13662. Stromal cell-derived factor 2-like 1	1.08	0.932	1.5	0.331	2.55	0.007	4.72	1.26e-06	-1.24	0.569	1.24	0.56	1.33	0.431	-1.18	0.66	-2.04	0.258	1.37	0.447	1.08	0.884
Ppapdc1b	15250. Phosphatidic acid phosphatase type 2 domain containing 1B	-1.22	0.714	-1.03	0.959	5.31	3.75e-07	4.07	1.55e-07	1.53	0.137	1.69	0.0645	1.62	0.0941	1.41	0.227	-1.11	0.867	1.62	0.129	-1.36	0.37
Ssr2	15724. Signal sequence receptor, beta	1.3	0.409	1.98	0.0015	3.16	6.4e-07	2.86	8.24e-08	1.63	0.0187	1.79	0.00468	1.91	0.00251	1.58	0.0255	1.23	0.591	1.66	0.0272	1.29	0.299
Ppp2r5c	21335. Protein phosphatase 2, regulatory subunit B (B56), gamma isoform	1.3	0.478	1.28	0.381	4.4	6.01e-08	2.63	3.13e-06	1.62	0.0364	1.62	0.0304	1.55	0.0577	1.52	0.064	1.31	0.534	1.7	0.0381	1.3	0.334
Nudt5	19916. Nudix (nucleoside diphosphate linked moiety X)-type motif 5	1.38	0.227	1.76	0.0045	2.88	1.03e-06	2.19	6.5e-06	1.75	0.00433	1.98	0.000509	1.61	0.014	1.69	0.00639	1.13	0.756	1.68	0.0149	1.62	0.0254
Grhpr	11211. Glyoxylate reductase/hydroxypyruvate reductase	1.5	0.0636	1.9	0.000126	2.66	1.31e-07	2.16	2.46e-07	1.44	0.0225	1.73	0.000665	1.81	0.000441	1.83	0.000257	1.24	0.459	1.61	0.00832	1.79	0.00212
Fxc1	26961. Fractured callus expressed transcript 1	1.39	0.0932	1.34	0.0737	2.68	5.91e-08	2.28	1.69e-08	1.77	0.000348	1.99	1.95e-05	1.73	0.000585	1.8	0.000207	1.27	0.384	1.56	0.00853	1.56	0.00956
Derl1	9953. Der1-like domain family, member 1	1.58	0.0189	1.76	0.00066	2.18	6.19e-06	2.17	1.78e-07	1.58	0.00461	1.85	0.000178	1.75	0.000769	1.94	9.39e-05	1.29	0.377	1.68	0.00364	1.7	0.00413
Trmt61a	11793. TRNA methyltransferase 61 homolog A (S. cerevisiae)	1.11	0.86	1.96	0.0186	2.9	0.00016	2.02	0.00233	1.65	0.066	1.55	0.0974	1.73	0.0457	1.93	0.0157	1.31	0.61	1.57	0.142	1.69	0.0863
Gmppb	5790. GDP-mannose pyrophosphorylase B	1.14	0.857	1.29	0.529	3.59	0.00016	2.78	0.000202	1.49	0.215	1.88	0.0432	1.53	0.189	1.27	0.471	-1.32	0.669	1.4	0.367	1.21	0.64
Gpx3	6357. Glutathione peroxidase 3	-1.12	0.906	1.82	0.198	2.32	0.0414	2.68	0.00371	1.95	0.102	1.67	0.2	1.33	0.514	1.9	0.116	-1.15	0.878	1.04	0.947	-1.55	0.36
Uba5	5979. Ubiquitin-like modifier activating enzyme 5	1.25	0.537	1.83	0.00757	2.39	0.000104	2.65	8.45e-07	1.53	0.0501	1.6	0.0278	1.65	0.0234	1.42	0.107	-1	0.996	1.58	0.0575	1.31	0.296
4833422F24Rik	22603. RIKEN cDNA 4833422F24 gene	-1.06	0.943	1.65	0.13	2.6	0.00161	2.37	0.000571	1.73	0.0659	1.83	0.0371	1.37	0.303	1.58	0.12	-1.24	0.723	1.25	0.542	-1.11	0.803
Odc1	747. Ornithine decarboxylase, structural 1	1.05	0.916	1.97	0.00084	2.14	0.00019	2.8	2.78e-08	2	0.000698	1.38	0.0921	1.16	0.458	1.41	0.07	-1.06	0.907	1.37	0.15	1.74	0.0139
Nme6	20147. Non-metastatic cells 6, protein expressed in (nucleoside-diphosphate kinase)	1.17	0.764	1.35	0.359	2.34	0.00197	2.82	1.52e-05	1.46	0.163	1.68	0.051	1.58	0.0953	1.6	0.0784	-1.07	0.91	1.42	0.261	1.15	0.695
		1.33	0.206	1.74	0.00102	2.36	1.38e-06	2.19	2.11e-07	1.31	0.0917	1.55	0.00624	1.42	0.0307	1.62	0.00304	-1.05	0.885	1.74	0.00258	1.36	0.0909
Slc35b1	12094. Solute carrier family 35, member B1	1.18	0.55	1.6	0.0078	2.34	3.98e-06	2.92	9.43e-10	1.2	0.299	1.42	0.0359	1.61	0.00587	1.25	0.191	-1.18	0.607	1.49	0.0341	1.38	0.0946
Clptm1l	5625. CLPTM1-like	1.29	0.259	1.59	0.00459	2.09	1.4e-05	2.52	6e-09	1.48	0.0144	1.48	0.0112	1.57	0.00504	1.52	0.00837	1.05	0.902	1.44	0.0383	1.43	0.0453
Slc39a7	5755. Solute carrier family 39 (zinc transporter), member 7	1.24	0.378	1.74	0.00127	2.2	9.56e-06	2.18	4.17e-07	1.63	0.00434	1.46	0.0203	1.55	0.00914	1.51	0.013	1.14	0.698	1.47	0.0358	1.32	0.142
Spcs2	16276. Signal peptidase complex subunit 2 homolog (S. cerevisiae)	1.22	0.443	1.55	0.0132	2.14	2.09e-05	2.27	2.02e-07	1.5	0.0179	1.7	0.00169	1.58	0.00813	1.37	0.0623	1.04	0.914	1.62	0.0103	1.12	0.589
Fabp2	9093. Fatty acid binding protein 2, intestinal	1.28	0.692	1.39	0.407	2.09	0.0249	2.36	0.00154	1.93	0.0427	1.58	0.15	1.21	0.591	1.21	0.587	1.12	0.872	1.3	0.507	1.58	0.241
		1.11	0.866	1.77	0.0521	2.41	0.00158	2.24	0.000464	1.3	0.35	1.56	0.0964	1.64	0.0707	1.32	0.308	-1.07	0.911	1.42	0.257	-1.18	0.633
Tmed4	12789. Transmembrane emp24 protein transport domain containing 4	1.23	0.361	1.36	0.069	2.14	5.09e-06	2.4	1.09e-08	1.41	0.0282	1.46	0.0121	1.42	0.0246	1.48	0.0113	1.1	0.757	1.33	0.101	1.43	0.0384
Serp1	22420. Stress-associated endoplasmic reticulum protein 1	1.2	0.53	1.37	0.115	2.08	9.32e-05	2.26	1.23e-06	1.31	0.14	1.46	0.0315	1.44	0.0446	1.27	0.186	-1	0.995	1.41	0.0869	1.44	0.0721
Rcan2	11558. Regulator of calcineurin 2	1.09	0.83	1.12	0.654	2.02	0.000197	2.06	8.69e-06	1.38	0.0776	1.4	0.0576	1.63	0.00859	1.79	0.00168	1.04	0.933	1.11	0.663	1.31	0.202
Tmed9	11488. Transmembrane emp24 protein transport domain containing 9	-1.16	0.759	1.51	0.12	2.4	0.000367	2.21	0.000108	1.25	0.367	1.27	0.331	1.48	0.106	1.24	0.387	-1.03	0.965	1.37	0.245	1.12	0.718
Srpr	4366. Signal recognition particle receptor ('docking protein')	1.24	0.443	1.71	0.00436	2.06	0.000175	2.15	3.49e-06	1.34	0.106	1.04	0.831	1.17	0.419	1.71	0.00376	1.11	0.793	1.28	0.222	1.26	0.285
Cgref1	26130. Cell growth regulator with EF hand domain 1	-1.05	0.956	1.41	0.433	3.47	0.000671	2.03	0.0147	-1.07	0.872	1.2	0.615	1.05	0.913	1.07	0.867	-1.21	0.798	1.22	0.657	-1.11	0.834
Arfgap3	9290. ADP-ribosylation factor GTPase activating protein 3	-1.18	0.784	1.55	0.188	2.65	0.00111	2.02	0.00384	1.06	0.856	1.29	0.387	1.15	0.672	1.16	0.625	-1.06	0.933	1.1	0.816	-1.3	0.476
Ptrh1	26523. Peptidyl-tRNA hydrolase 1 homolog (S. cerevisiae)	1.11	0.828	1.34	0.251	2.12	0.00109	2.3	2.6e-05	1.18	0.495	1.38	0.139	1.33	0.208	1.33	0.205	1	0.998	1.2	0.497	1.05	0.871
Lepre1	7694. Leprecan 1	-1.08	0.867	1.36	0.227	2.03	0.00143	2.26	2.25e-05	1.2	0.428	1.34	0.174	1.36	0.159	1.36	0.154	-1.11	0.832	1.18	0.539	-1.01	0.965
Trpv2	5226. Transient receptor potential cation channel, subfamily V, member 2	-1.05	0.933	1.27	0.441	2.2	0.00186	2.1	0.000411	-1.03	0.92	1.07	0.816	1.2	0.484	1.06	0.846	1.03	0.966	1.32	0.331	-1.05	0.879
Tfdp1	4420. Transcription factor Dp 1	1.74	0.00461	1.93	9.94e-05	2.58	1.44e-07	1.98	1.99e-06	2.28	3.99e-06	2.77	6.82e-08	2.31	3.18e-06	2.68	1.66e-07	2.01	0.0093	2.05	0.000147	2	0.000316
Gyg	8779. Glycogenin	1.54	0.0307	1.42	0.0399	3.38	2.5e-09	1.81	2.25e-05	2.34	3.42e-06	3.04	1.55e-08	2.77	2.11e-07	3.15	1.01e-08	2.08	0.00609	2.28	3.37e-05	1.59	0.0117
Slc5a6	9382. Solute carrier family 5 (sodium-dependent vitamin transporter), member 6	1.84	0.141	1.27	0.549	2.35	0.0058	1.71	0.0322	2.26	0.00842	2.31	0.00548	2.57	0.00277	3.78	5.49e-05	3.26	0.0203	1.39	0.362	2.12	0.0301
Bcap29	19932. B cell receptor associated protein 29	1.86	0.00228	1.79	0.00104	3.37	6.43e-09	1.98	6.37e-06	2.58	1.52e-06	3.21	1.6e-08	2.52	2.31e-06	2.83	2.28e-07	1.68	0.0674	2.24	6.14e-05	2.04	0.000673
Eed	1606. Embryonic ectoderm development	1.62	0.0122	1.99	2.05e-05	2.55	8.57e-08	1.97	1.12e-06	2.33	1.6e-06	2.62	6.82e-08	2.28	2.61e-06	2.56	1.79e-07	1.98	0.00609	2.18	3.37e-05	2.25	4.65e-05
1810026J23Rik	23429. RIKEN cDNA 1810026J23 gene	1.7	0.031	1.48	0.0632	2.09	0.000266	1.92	0.0001	2.13	0.000258	2.4	2.82e-05	2.12	0.00031	2.68	7.13e-06	1.57	0.207	2.07	0.00121	2.36	0.000489
Nipa1	14972. Non imprinted in Prader-Willi/Angelman syndrome 1 homolog (human)	1.45	0.376	-1.11	0.798	2.6	0.00109	1.98	0.00348	2.14	0.00901	2.59	0.000919	3.21	0.000154	2.04	0.0119	1.45	0.485	2.1	0.0201	1.38	0.346
As3mt	14658. Arsenic (+3 oxidation state) methyltransferase	1.72	0.0154	1.98	0.000393	2.75	8.39e-07	1.89	7.21e-05	2.33	2.82e-05	3.3	7.37e-08	2.79	1.64e-06	2.93	5.38e-07	1.34	0.373	1.81	0.00415	2.24	0.000388
Snx7	13526. Sorting nexin 7	1.62	0.052	1.93	0.00151	2.65	6.01e-06	1.93	0.00014	2.17	0.000326	2.92	1.73e-06	2.28	0.000138	2.68	1.14e-05	1.62	0.15	1.96	0.00275	1.93	0.00453
Nudt18	20233. Nudix (nucleoside diphosphate linked moiety X)-type motif 18	1.44	0.4	-1.16	0.708	2.92	0.000296	1.57	0.0471	2.3	0.00397	3.21	7.05e-05	2.65	0.000913	2.66	0.000737	1.1	0.886	1.49	0.21	1.53	0.205
Gm20604	9686. Predicted gene 20604	1.51	0.0577	1.79	0.000966	3.27	1.16e-08	1.8	6.95e-05	2.17	3.62e-05	2.63	5.23e-07	2.02	0.000127	2.4	3.73e-06	1.5	0.173	1.78	0.00265	1.49	0.0333
Mrps26	25998. Mitochondrial ribosomal protein S26	1.73	0.00611	1.61	0.00477	2.48	5.17e-07	1.9	1.04e-05	2.05	4.6e-05	2.45	8.38e-07	2.08	4.35e-05	2.42	1.4e-06	1.55	0.102	1.91	0.000511	1.83	0.00192
2610002J02Rik	30756. RIKEN cDNA 2610002J02 gene	1.47	0.0489	1.34	0.0879	2.73	5.21e-08	1.95	2.43e-06	2.01	4.44e-05	2.5	3.27e-07	2.37	2.04e-06	2.39	1.26e-06	1.44	0.18	1.84	0.000679	1.39	0.0668
Ankrd28	4507. Ankyrin repeat domain 28	1.68	0.00153	1.91	8.63e-06	2.22	2.04e-07	1.79	2.2e-06	2.07	2.59e-06	2.3	1.46e-07	2.12	2.15e-06	2.21	5.85e-07	1.57	0.0442	1.59	0.0024	1.97	0.000109
Sap30	15776. Sin3 associated polypeptide	1.03	0.961	1.15	0.606	2.09	0.000434	1.72	0.00156	2.13	0.000519	2.47	3.68e-05	2.05	0.000856	2.24	0.000158	1.54	0.232	1.64	0.0285	1.75	0.0182
Bbs7	5771. Bardet-Biedl syndrome 7 (human)	1.24	0.455	1.01	0.968	2.51	6.47e-06	1.35	0.0524	2.19	0.000125	2.55	4.91e-06	2.37	3.68e-05	2.19	9.32e-05	1.57	0.167	1.52	0.0454	1.2	0.432
Arl6	14024. ADP-ribosylation factor-like 6	1.17	0.68	1.21	0.462	2.85	4.65e-06	1.67	0.0027	2.03	0.00116	2.51	2.62e-05	2.09	0.000641	1.9	0.00197	1.15	0.747	1.77	0.0134	1.31	0.289
Psmg2	19455. Proteasome (prosome, macropain) assembly chaperone 2	1.99	0.00458	1.82	0.004	2.83	2.12e-06	1.79	0.000553	2.21	0.000245	2.31	6.14e-05	1.98	0.00123	2.02	0.000644	2.02	0.0357	2.41	0.000171	1.53	0.0648
Ss18	9273. Synovial sarcoma translocation, Chromosome 18	1.53	0.0149	1.77	0.000238	2.11	1.98e-06	1.78	6.5e-06	2.07	7.32e-06	2.45	1.76e-07	1.92	4.34e-05	2.19	1.58e-06	1.37	0.206	1.78	0.000555	2.09	7.99e-05
Cbfb	2474. Core binding factor beta	1.44	0.137	1.38	0.117	2.07	0.000137	1.39	0.0307	2.01	0.000377	2.37	1.25e-05	1.77	0.00247	2.33	2.46e-05	1.62	0.117	1.49	0.0552	2.21	0.000367
Cetn3	11880. Centrin 3	1.89	0.00729	1.8	0.00368	2.6	6.35e-06	1.95	6.76e-05	2	0.000744	2.27	6.68e-05	1.94	0.00131	2.04	0.000445	1.87	0.0616	1.97	0.00224	1.59	0.0391
Mus musculus	52247. Transcribed locus	1.67	0.112	1.19	0.603	2.24	0.00148	1.91	0.00199	2.02	0.00715	2.53	0.000381	1.58	0.0727	2.38	0.000761	1.48	0.399	1.6	0.0938	1.68	0.0727
Tmem30b	14123. Transmembrane protein 30B	1.52	0.0191	-1.02	0.929	2.53	6.69e-08	1.58	0.00022	2.05	1.06e-05	2.31	4.99e-07	1.91	5.9e-05	2.17	3.11e-06	1.73	0.024	1.69	0.00164	1.65	0.00365
Nup37	14890. Nucleoporin 37	1.31	0.319	1.59	0.0158	2.06	0.00015	1.44	0.0161	2.24	5.58e-05	2.39	1.09e-05	1.84	0.00137	2.13	9.39e-05	1.42	0.282	1.54	0.0338	1.65	0.0154
Pppde1	15571. PPPDE peptidase domain containing 1	-1.04	0.902	1.97	2.24e-05	2.18	2.37e-06	1.75	2.03e-05	2.23	3.03e-06	2.5	1.46e-07	1.89	0.000102	1.62	0.00164	-1.13	0.688	1.3	0.121	1.13	0.512
6330503K22Rik	12540. RIKEN cDNA 6330503K22 gene	-1.07	0.913	1.59	0.138	2.37	0.00217	1.25	0.334	2.62	0.00113	2.1	0.00736	1.61	0.0938	1.84	0.0269	1.16	0.796	1.09	0.823	1.97	0.0304
Nucks1	43419. Nuclear casein kinase and cyclin-dependent kinase substrate 1	1.2	0.275	1.88	9.03e-07	2.07	6.48e-08	1.6	5.28e-06	2.77	1.16e-10	2.2	2.52e-08	1.38	0.00718	1.32	0.0158	1.26	0.262	1.48	0.00293	1.17	0.261
Anp32e	10682. Acidic (leucine-rich) nuclear phosphoprotein 32 family, member E	1.3	0.219	1.59	0.00338	2.08	9.85e-06	1.48	0.00181	2.13	9.54e-06	2.14	4.22e-06	1.78	0.000384	1.59	0.00264	1.09	0.801	1.52	0.0127	1.5	0.0231
Tubd1	10456. Tubulin, delta 1	1.3	0.204	1.18	0.368	2.04	1.15e-05	1.53	0.000849	2.31	2.47e-06	2.12	7.28e-06	1.33	0.0591	1.34	0.0544	-1.05	0.884	1.39	0.0488	1.14	0.497
Rbm45	12182. RNA binding motif protein 45	1.34	0.413	1.9	0.00972	3.53	1.31e-06	1.37	0.106	2.02	0.00414	1.92	0.00649	1.72	0.0258	2.35	0.000572	1.43	0.401	2	0.0091	2.53	0.0015
Nup160	3816. Nucleoporin 160	1.35	0.313	1.39	0.149	2.2	0.000209	1.7	0.00194	2.47	6.22e-05	1.89	0.00201	1.6	0.0235	2.03	0.000823	1.33	0.448	1.52	0.0677	1.34	0.224
Sip1	13320. Survival of motor neuron protein interacting protein 1	1.49	0.0936	1.69	0.0055	2.56	2.19e-06	1.68	0.000524	2.07	0.000187	1.99	0.000197	1.65	0.00695	1.7	0.00309	1.8	0.0557	1.76	0.00485	1.84	0.00366
Cpsf6	39608. Cleavage and polyadenylation specific factor 6	1.2	0.505	1.83	0.000615	2.25	8.23e-06	1.78	7.2e-05	2.05	8.75e-05	1.8	0.000609	1.67	0.00305	1.55	0.00898	1.73	0.0533	1.81	0.00214	1.45	0.0528
Xpo1	712. Exportin 1, CRM1 homolog (yeast)	1.37	0.0833	1	0.993	2.17	7.54e-07	1.69	1.97e-05	2.15	2.76e-06	1.9	2.3e-05	1.42	0.0141	1.47	0.00649	1.2	0.49	1.59	0.00355	1.43	0.0282
Dnajb14	11252. DnaJ (Hsp40) homolog, subfamily B, member 14	1.36	0.0732	1.34	0.0461	2.04	1.65e-06	1.52	0.000251	2.11	2.28e-06	1.71	0.000162	1.4	0.0167	1.33	0.0346	1.22	0.432	1.61	0.00217	1.92	0.000167
Ints2	2401. Integrator complex subunit 2	-1.13	0.797	1.53	0.0829	2.35	0.000231	1.9	0.000675	2.05	0.00227	1.64	0.0244	1.42	0.123	-1.08	0.746	-1.37	0.454	1.4	0.18	-1.11	0.735
Abi2	6622. Abl-interactor 2	1.03	0.956	1.28	0.201	2.09	4.8e-05	1.82	5.05e-05	2.01	0.000157	1.67	0.00269	1.44	0.0361	1.47	0.0235	1.39	0.275	1.59	0.0142	1.12	0.583
Morc3	6755. Microrchidia 3	1.96	0.00734	1.85	0.0038	3.21	4.22e-07	1.85	0.000393	1.95	0.00201	2.51	2.43e-05	2.21	0.000314	2.59	2.08e-05	3.1	0.00155	2.2	0.000791	2.58	0.000249
Dnajb4	7898. DnaJ (Hsp40) homolog, subfamily B, member 4	1.96	0.00179	-1	0.988	2.23	1.76e-05	1.77	0.000156	1.8	0.00135	2.9	1.76e-07	2.18	5.06e-05	2.37	9.87e-06	1.56	0.137	2.03	0.000456	2.08	0.000513
Zfp207	7747. Zinc finger protein 207	1.53	0.105	1.7	0.00917	3.46	6.48e-08	1.78	0.000509	2	0.000859	2.8	2.28e-06	2.03	0.000696	2.69	6.77e-06	1.46	0.28	2.39	0.000172	2	0.00249
Stard3nl	20469. STARD3 N-terminal like	1.82	0.00509	1.59	0.0116	2.14	4.32e-05	1.88	4.65e-05	1.95	0.000389	2.7	7.13e-07	2.49	6.81e-06	2.14	5.76e-05	1.53	0.164	2.09	0.000334	1.48	0.0542
		1.38	0.374	1.23	0.498	2.34	0.000509	1.63	0.0132	1.78	0.018	2.78	4.43e-05	2.48	0.000326	3.22	8.8e-06	1.65	0.225	1.75	0.036	2.72	0.000577
Polr2h	15878. Polymerase (RNA) II (DNA directed) polypeptide H	1.67	0.0576	1.77	0.0103	2.48	3.35e-05	1.63	0.00507	1.97	0.00173	2.53	4.21e-05	2.13	0.000543	2.85	1.07e-05	1.85	0.0759	1.75	0.019	2.1	0.00242
1810030N24Rik	29929. RIKEN cDNA 1810030N24 gene	1.91	0.000503	1.59	0.00294	2.46	1.74e-07	1.74	3.27e-05	1.89	8.75e-05	2.46	2.59e-07	2.13	9.53e-06	2.05	1.81e-05	1.69	0.0346	1.92	0.000197	1.96	0.000303
Lyrm2	28625. LYR motif containing 2	1.47	0.0774	1.32	0.14	2.38	3.37e-06	1.61	0.000926	1.97	0.000189	2.67	3.94e-07	2.34	9.53e-06	2.18	2.36e-05	1.42	0.241	1.89	0.00116	1.94	0.000926
Cd9	2640. CD9 antigen	1.24	0.697	1.7	0.1	2.03	0.0171	1.93	0.0072	1.56	0.128	2.86	0.000415	2.62	0.00157	2.52	0.00179	1.51	0.442	1.69	0.107	1.21	0.6
Pnp	2423. Purine-nucleoside phosphorylase	1.38	0.163	1.93	0.00021	2.48	1.33e-06	1.67	0.000322	1.92	0.000325	2.57	1.18e-06	2.33	1.17e-05	2.14	5.61e-05	-1	0.998	1.91	0.000815	1.77	0.00398
Psmd10	16828. Proteasome (prosome, macropain) 26S subunit, non-ATPase, 10	1.52	0.0916	1.67	0.00863	2.39	1.19e-05	1.77	0.000338	1.73	0.0042	2.24	4.08e-05	2.08	0.000219	2.33	2.82e-05	1.6	0.139	1.97	0.00137	1.97	0.00184
Aifm2	14716. Apoptosis-inducing factor, mitochondrion-associated 2	1.25	0.561	1.18	0.59	2.29	0.000482	1.64	0.0106	1.81	0.0121	2.29	0.000483	2.3	0.000656	2.83	3.71e-05	1.95	0.0863	1.44	0.162	1.97	0.0101
Anapc4	7016. Anaphase promoting complex subunit 4	1.42	0.0991	1.33	0.116	2.63	2.46e-07	1.7	0.000161	1.88	0.000301	2.54	5.42e-07	2.21	1.75e-05	2.22	1.21e-05	1.32	0.348	1.75	0.00262	1.7	0.00533
Trappc2l	18772. Trafficking protein particle complex 2-like	1.75	0.00147	1.79	0.000122	2.02	4.82e-06	1.75	1.43e-05	1.75	0.000238	2.33	3.94e-07	2.12	5.67e-06	2.26	9.9e-07	1.62	0.04	1.62	0.00273	1.78	0.000732
Cxcr7	12084. Chemokine (C-X-C motif) receptor 7	-1.08	0.912	1.87	0.0472	2.22	0.00684	1.55	0.0633	1.01	0.981	2.14	0.00828	2.3	0.00571	2.34	0.00351	-1.02	0.98	1.05	0.917	-1.47	0.251
Als2cr4	18507. Amyotrophic lateral sclerosis 2 (juvenile) chromosome region, candidate 4	1.47	0.105	-1.08	0.774	2.34	1.54e-05	1.57	0.00313	1.9	0.000958	2.07	0.000149	2.02	0.000305	1.64	0.0071	1.94	0.0334	2.17	0.000264	1.02	0.953
Bpgm	9131. 2,3-bisphosphoglycerate mutase	1.87	0.00153	1.31	0.136	2.64	2.38e-07	1.98	3.96e-06	1.68	0.00221	2.42	1.51e-06	2.12	3.55e-05	1.97	9.58e-05	1.23	0.504	1.87	0.000861	1.72	0.00406
Zfp810	18028. Zinc finger protein 810	1.3	0.459	1.77	0.0167	2.38	0.000203	1.68	0.00587	1.74	0.0155	2.38	0.000203	2.32	0.000478	1.95	0.00329	1.17	0.739	1.49	0.113	1.6	0.0709
Asnsd1	12132. Asparagine synthetase domain containing 1	1.94	0.00263	1.33	0.169	2.1	8.57e-05	1.85	8.13e-05	1.91	0.000763	2.24	2.88e-05	1.84	0.00131	2.16	5.75e-05	1.54	0.166	2.09	0.000434	2.13	0.000541
Snx5	6829. Sorting nexin 5	1.68	0.000524	1.85	2.92e-06	2.5	1.73e-09	1.71	1.03e-06	1.87	4.27e-06	2.2	4.58e-08	1.91	3.51e-06	2.02	5.94e-07	1.89	0.00206	2.07	3.55e-06	1.52	0.0034
Ap4s1	17940. Adaptor-related protein complex AP-4, sigma 1	1.97	0.000213	1.89	3.49e-05	2.21	6.93e-07	1.61	0.00014	1.76	0.000259	2.06	4.72e-06	1.92	4.06e-05	2.32	4.91e-07	1.66	0.0359	1.85	0.000214	2.03	0.000131
Rnf19a	4731. Ring finger protein 19A	1.29	0.405	1.91	0.00226	2.31	8.1e-05	1.83	0.000508	1.73	0.00835	2.17	0.000246	1.96	0.0015	2.45	4.57e-05	1.26	0.552	1.68	0.0237	2.28	0.000647
Ppcs	14215. Phosphopantothenoylcysteine synthetase	1.11	0.831	1.19	0.575	2.41	0.000293	1.72	0.00595	1.72	0.0243	2.31	0.000484	1.95	0.00544	2.05	0.00258	1.45	0.374	1.74	0.0345	2.07	0.00622
Klhdc2	11407. Kelch domain containing 2	1.64	0.0236	1.71	0.00369	2.41	5.99e-06	1.65	0.000764	1.87	0.000823	2.15	4.94e-05	1.59	0.0108	2.48	5.42e-06	1.86	0.0376	1.81	0.00337	1.71	0.00906
Tiprl	14290. TIP41, TOR signalling pathway regulator-like (S. cerevisiae)	1.46	0.0707	1.72	0.000964	2.06	1.65e-05	1.42	0.00682	1.73	0.000913	2.26	2.77e-06	1.99	6.81e-05	2.46	7.62e-07	1.47	0.152	1.77	0.00142	1.91	0.000676
Prps1	4513. Phosphoribosyl pyrophosphate synthetase 1	1.55	0.0165	1.44	0.0197	2.01	1.25e-05	1.75	2e-05	1.76	0.000395	2.2	1.85e-06	1.88	0.00012	2.37	6.25e-07	1.74	0.025	1.7	0.00202	1.84	0.000678
Jagn1	22050. Jagunal homolog 1 (Drosophila)	1.89	0.000444	1.57	0.00308	2.07	5.39e-06	1.71	2.45e-05	1.74	0.000373	2.21	1.19e-06	1.78	0.000228	2.09	6.1e-06	1.48	0.115	1.71	0.00123	1.88	0.000438
Capza2	7782. Capping protein (actin filament) muscle Z-line, alpha 2	1.74	9.39e-05	1.83	7.05e-07	2.07	2.91e-08	1.3	0.00423	1.46	0.000945	2.17	1.06e-08	1.84	1.89e-06	2	1.24e-07	1.76	0.00206	1.98	2.57e-06	1.81	3.39e-05
Rae1	4081. RAE1 RNA export 1 homolog (S. pombe)	1.13	0.753	1.35	0.176	2.31	5.79e-05	1.62	0.00333	1.66	0.0108	2.07	0.000387	1.73	0.00628	2.7	6.78e-06	1.31	0.448	1.67	0.0191	2	0.00276
Kpna3	2929. Karyopherin (importin) alpha 3	1.66	0.0068	1.3	0.131	2.06	1.2e-05	1.49	0.00209	1.77	0.000489	2.01	2.28e-05	1.62	0.00244	2.43	7.62e-07	1.51	0.115	1.79	0.00106	1.86	0.000742
Cdk5rap1	5352. CDK5 regulatory subunit associated protein 1	1.6	0.361	1.36	0.481	2.07	0.0393	-1.16	0.639	1.35	0.41	2.12	0.027	1.63	0.169	2.3	0.016	1.4	0.616	1.81	0.131	1.98	0.0814
Znrd1as	31949. ZNRD1 antisense RNA	1.69	0.0311	-1.01	0.965	2.24	9.03e-05	1.39	0.0396	1.73	0.00639	2.04	0.000368	1.42	0.078	2.01	0.000575	1.75	0.0965	1.73	0.013	1.34	0.207
Mus musculus	50827. Transcribed locus	1.05	0.943	-1.16	0.657	3.6	2.7e-06	1.29	0.208	1.54	0.0822	2.35	0.000784	1.33	0.253	1.39	0.179	1.16	0.768	2.01	0.0117	1.65	0.0756
Obfc2a	19009. Oligonucleotide/oligosaccharide-binding fold containing 2A	1.31	0.233	-1.06	0.815	2.4	1.81e-06	1.29	0.057	1.32	0.0883	2.25	6.44e-06	1.9	0.000269	1.81	0.00052	1.44	0.2	2.12	0.000121	1.28	0.188
Slc35a1	9331. Solute carrier family 35 (CMP-sialic acid transporter), member 1	1.81	0.00545	1.49	0.033	2.17	2.92e-05	1.58	0.00213	1.84	0.000981	2.38	5.65e-06	1.96	0.000303	1.83	0.000807	1.46	0.207	1.89	0.00143	2.27	0.000192
Mrpl53	29030. Mitochondrial ribosomal protein L53	1.83	0.000444	1.42	0.014	2.04	2.54e-06	1.91	3.89e-07	1.87	3.61e-05	2.38	1.05e-07	1.9	2.96e-05	1.99	7.61e-06	1.51	0.0767	1.77	0.000316	2	0.000109
Tmem126a	24168. Transmembrane protein 126A	1.89	0.000141	1.69	0.000114	2.21	1.24e-07	1.64	1.52e-05	1.63	0.000397	2.09	5.8e-07	1.91	9.53e-06	1.94	5.03e-06	1.8	0.00609	1.84	7.88e-05	1.97	8.29e-05
Naa50	13018. N(alpha)-acetyltransferase 50, NatE catalytic subunit	1.58	0.00147	1.9	5.93e-07	2.3	6.43e-09	1.61	3.91e-06	2	5.14e-07	2.01	2.18e-07	1.69	4.5e-05	1.91	9.91e-07	1.68	0.00765	1.79	3.57e-05	1.9	2.81e-05
Tmem165	11087. Transmembrane protein 165	1.34	0.314	1.54	0.0441	2.65	6.29e-06	1.73	0.00116	1.77	0.00519	2.38	4.05e-05	1.97	0.00112	1.91	0.00144	1.2	0.634	1.63	0.0295	1.31	0.244
2410002O22Rik	9610. RIKEN cDNA 2410002O22 gene	1.57	0.0313	1.99	0.000109	2.06	4.22e-05	1.84	3.77e-05	1.78	0.00122	2.05	5.7e-05	1.56	0.00998	1.96	0.000178	1.19	0.582	1.89	0.00102	1.84	0.00233
Churc1	26324. Churchill domain containing 1	1.51	0.0103	1.65	0.000296	2.24	9.99e-08	1.71	5.65e-06	1.93	7.88e-06	2.32	6.82e-08	1.87	2.13e-05	1.92	9.11e-06	1.35	0.179	1.48	0.00754	1.29	0.0951
Atp6v1d	42796. ATPase, H+ transporting, lysosomal V1 subunit D	1.78	0.000904	1.83	5.04e-05	2.01	5.33e-06	1.49	0.00129	1.58	0.00203	2.04	5.09e-06	1.87	4.75e-05	1.92	2.78e-05	1.56	0.0516	1.6	0.00307	1.85	0.000416
Pfdn4	22633. Prefoldin 4	1.08	0.866	1.77	0.00833	2.15	0.000356	1.74	0.00156	1.74	0.00796	2.44	4.9e-05	1.69	0.0124	1.93	0.00173	1.05	0.923	1.44	0.112	1.59	0.0557
Srp19	19591. Signal recognition particle 19	1.32	0.29	1.8	0.0016	2.3	1.86e-05	1.81	0.000136	1.76	0.00254	2	0.000192	1.63	0.00827	1.63	0.0069	1.28	0.443	1.46	0.0588	1.46	0.0625
Rad1	11149. RAD1 homolog (S. pombe)	1.05	0.929	1.46	0.11	2.35	0.000109	1.47	0.0273	1.88	0.00392	2.1	0.000595	1.57	0.0346	1.85	0.00376	1.38	0.404	1.49	0.0883	1.55	0.0691
Hacl1	5121. 2-hydroxyacyl-CoA lyase 1	-1.02	0.974	-1.53	0.1	2.16	0.00123	1.08	0.722	1.51	0.0814	2.21	0.000931	1.75	0.0194	1.76	0.0172	-1.29	0.568	1.54	0.0988	1.05	0.884
Gtf3c3	8258. General transcription factor IIIC, polypeptide 3	1.53	0.0944	1.45	0.067	2.79	1.02e-06	1.34	0.0588	1.54	0.0247	1.97	0.000448	2.03	0.000508	2.07	0.000221	1.75	0.0879	2.2	0.000321	1.41	0.112
Arf6	3762. ADP-ribosylation factor 6	1.4	0.167	1.92	0.000518	2.47	3.83e-06	1.99	1.49e-05	1.88	0.000878	1.88	0.000594	2.04	0.000234	2.17	6.78e-05	1.61	0.122	1.89	0.00197	1.31	0.196
Cttn	1675. Cortactin	1.48	0.0189	1.72	0.000183	2.02	2.46e-06	1.83	1.33e-06	1.84	4.89e-05	1.88	1.8e-05	2.04	5.51e-06	2.15	1.18e-06	1.35	0.218	1.48	0.0107	1.58	0.00406
Pold4	26184. Polymerase (DNA-directed), delta 4	1.32	0.339	1.16	0.589	2.04	0.000516	1.9	0.00023	1.41	0.0843	1.95	0.000909	2.12	0.000392	2.52	2.46e-05	1.22	0.596	1.35	0.186	1.26	0.327
Serpinb6b	14645. Serine (or cysteine) peptidase inhibitor, clade B, member 6b	1.06	0.956	1.42	0.532	2.75	0.0198	1.2	0.637	1.11	0.829	1.55	0.312	2.74	0.0203	1.98	0.107	1.45	0.66	1.76	0.247	1.08	0.895
Npat	5614. Nuclear protein in the AT region	1.75	0.0603	1.99	0.00547	2.5	0.000208	1.4	0.0858	1.99	0.00521	1.69	0.0233	1.58	0.0558	2.05	0.00288	2.22	0.0458	2.11	0.0055	1.29	0.374
Lonrf1	11116. LON peptidase N-terminal domain and ring finger 1	1.97	0.104	-1.39	0.411	2.41	0.00591	-1.04	0.886	1.2	0.596	1.75	0.0696	1.82	0.0598	2.68	0.00228	4.23	0.00667	1.31	0.465	4.61	0.00016
Fam76a	13583. Family with sequence similarity 76, member A	1.76	0.00437	1.95	0.000113	2.22	5.2e-06	1.26	0.0776	1.48	0.0194	1.72	0.00117	1.67	0.00219	2.36	3.11e-06	2.42	0.00157	1.47	0.0333	2.11	0.000298
Ccdc122	25589. Coiled-coil domain containing 122	1.47	0.108	1.27	0.27	2.26	2.34e-05	1.62	0.00152	1.76	0.00303	1.66	0.00505	1.85	0.00118	2.14	8.75e-05	2.05	0.0167	1.88	0.00222	1.44	0.0763
Ehhadh	8175. Enoyl-Coenzyme A, hydratase/3-hydroxyacyl Coenzyme A dehydrogenase	-1	0.998	1.32	0.568	2.21	0.0333	1.22	0.535	1.02	0.964	1.27	0.532	1.62	0.196	2.06	0.0545	2.36	0.176	1.77	0.167	1.83	0.156
Itpr1	172. Inositol 1,4,5-trisphosphate receptor 1	1.75	0.00602	2	0.00011	2.2	1.36e-05	1.69	0.000355	1.77	0.00131	1.98	0.00011	1.8	0.00094	2.19	2.53e-05	1.57	0.119	1.7	0.00555	2.37	0.000104
Etfdh	2425. Electron transferring flavoprotein, dehydrogenase	1.69	0.0172	1.89	0.000581	2.14	4.03e-05	1.7	0.000395	1.51	0.0208	1.99	0.000174	1.82	0.0013	2.01	0.000251	1.73	0.0668	1.89	0.00156	2.12	0.000669
Eif3e	3179. Eukaryotic translation initiation factor 3, subunit E	1.85	0.000269	1.89	1.61e-05	2.26	1.24e-07	1.54	0.000212	1.54	0.00272	1.97	5.95e-06	1.59	0.0014	2.18	1.21e-06	1.71	0.0164	1.89	9.31e-05	1.98	0.000128
Rabif	26635. RAB interacting factor	1.6	0.0272	1.45	0.0411	2.22	1.19e-05	1.99	6.57e-06	1.64	0.00477	1.98	0.000144	1.88	0.000513	2.02	0.000124	1.53	0.15	1.73	0.00521	1.86	0.00218
Aimp1	5720. Aminoacyl tRNA synthetase complex-interacting multifunctional protein 1	1.4	0.269	1.58	0.0334	2.58	1.19e-05	1.69	0.00184	1.52	0.0385	1.98	0.000833	1.67	0.0119	2.26	0.000129	1.46	0.29	1.76	0.0116	1.96	0.00433
Bmpr1a	686. Bone morphogenetic protein receptor, type 1A	1.37	0.136	1.63	0.00336	2.44	5.77e-07	1.99	1.86e-06	1.8	0.000497	1.95	7.09e-05	1.87	0.000266	2.14	1.39e-05	1.46	0.167	1.66	0.00451	1.57	0.0145
Cul4b	2077. Cullin 4B	1.68	0.00205	1.84	3.74e-05	2.01	4.45e-06	1.15	0.229	1.55	0.00231	1.89	1.7e-05	1.7	0.000299	2.4	1.45e-07	1.81	0.011	1.95	6.25e-05	1.93	0.000171
Trub2	18720. TruB pseudouridine (psi) synthase homolog 2 (E. coli)	1.37	0.0956	1.91	3.37e-05	3.01	2.5e-09	1.68	4.6e-05	1.68	0.000695	1.77	0.000151	1.58	0.00239	2.13	3.4e-06	1.34	0.247	1.98	8.39e-05	1.44	0.0275
Dcaf13	4928. DDB1 and CUL4 associated factor 13	1.67	0.00339	1.86	6.24e-05	2.22	6.71e-07	1.33	0.0156	1.63	0.00123	1.97	1.45e-05	1.73	0.000412	2.31	6.54e-07	1.37	0.205	1.71	0.0011	1.84	0.000523
BC005624	12790. CDNA sequence BC005624	1.74	0.00148	1.62	0.000902	2.06	3.18e-06	1.66	4.28e-05	1.49	0.00529	1.82	5.63e-05	1.68	0.000503	2.54	5.79e-08	1.44	0.124	1.71	0.000941	1.83	0.000631
Tmem192	21935. Transmembrane protein 192	1.59	0.00219	1.73	3.15e-05	2.01	4.56e-07	1.58	3e-05	1.75	3.75e-05	2	6.66e-07	1.7	8.35e-05	2.11	3.31e-07	1.63	0.0165	1.67	0.00033	1.58	0.00161
Dntt	1608. Deoxynucleotidyltransferase, terminal	1.39	0.39	1.34	0.349	2.18	0.00257	1.75	0.00769	1.66	0.0466	1.97	0.00762	1.77	0.0266	2.77	0.000206	1.18	0.752	1.66	0.0713	1.09	0.81
Cldn2	10482. Claudin 2	1.3	0.333	1.57	0.0218	2.81	7.76e-07	1.81	0.000207	1.45	0.0487	1.74	0.00296	1.63	0.00989	2.1	0.000174	1.26	0.505	1.75	0.00743	1.34	0.18
Cep120	5803. Centrosomal protein 120	1.51	0.0137	1.98	3.54e-06	2.34	6.48e-08	1.24	0.0508	1.51	0.00291	1.72	0.000111	1.52	0.00251	2.03	4.02e-06	1.59	0.0397	1.63	0.00146	1.66	0.00141
Plce1	1757. Phospholipase C, epsilon 1	1.28	0.39	1.39	0.132	2.37	3.02e-05	1.24	0.184	1.97	0.00103	1.7	0.00571	1.9	0.00134	2.17	0.00016	1.51	0.22	1.48	0.0651	1.42	0.112
Flot1	5085. Flotillin 1	1.07	0.909	1.94	0.0116	2.95	5.02e-05	1.9	0.00249	1.24	0.408	1.48	0.111	1.41	0.183	2.32	0.0012	1.27	0.621	1.37	0.283	1.27	0.43
Zfp655	20798. Zinc finger protein 655	1.78	0.00298	1.25	0.239	2.41	1.17e-06	1.28	0.0635	1.2	0.257	1.46	0.0163	1.35	0.0689	2.41	1.79e-06	1.15	0.669	1.7	0.00364	1.97	0.000554
Sike1	21265. Suppressor of IKBKE 1	1.04	0.942	1.35	0.267	2.42	0.000236	1.71	0.00505	1.54	0.0643	1.9	0.00519	1.54	0.0635	2.08	0.00203	1.07	0.893	1.33	0.276	1.34	0.279
Gucy2c	2441. Guanylate cyclase 2c	1.25	0.608	1.75	0.0433	2.48	0.000654	1.55	0.0367	1.64	0.0578	1.6	0.0625	1.17	0.557	2.01	0.00688	1.25	0.662	1.55	0.131	-1.18	0.615
Minpp1	14475. Multiple inositol polyphosphate histidine phosphatase 1	1.54	0.0582	1.65	0.00756	2.21	2.87e-05	1.97	1.54e-05	1.62	0.00833	1.73	0.00272	1.8	0.00208	1.93	0.000584	2.3	0.00609	1.98	0.000966	1.12	0.64
Per1	388. Period homolog 1 (Drosophila)	1.29	0.385	1.8	0.00419	2.14	0.0002	1.51	0.0106	1.43	0.069	1.06	0.77	1.3	0.178	1.82	0.00232	2	0.0339	1.28	0.276	1.31	0.23
Mus musculus	51584. Transcribed locus	1.81	0.168	-1.19	0.693	2.4	0.00566	-1.25	0.393	-1.36	0.347	-1.05	0.886	-1.08	0.824	1.43	0.257	2.43	0.0955	1.26	0.55	1.36	0.418
Ythdc2	3590. YTH domain containing 2	1.8	0.00236	1.84	0.000278	3.01	1.72e-08	1.78	3.73e-05	1.9	0.000195	1.66	0.00161	1.51	0.0119	1.69	0.00122	1.86	0.0204	2.31	2.7e-05	1.17	0.429
Armc1	16410. Armadillo repeat containing 1	1.88	0.000399	1.55	0.00247	2.17	6.57e-07	1.5	0.00048	1.59	0.00146	1.97	8.12e-06	1.87	4.55e-05	1.68	0.000339	1.94	0.00584	2.16	1.68e-05	1.79	0.00058
Yars2	12305. Tyrosyl-tRNA synthetase 2 (mitochondrial)	1.81	0.00138	1.51	0.00891	2.06	9.44e-06	1.5	0.00135	1.53	0.00649	1.84	0.000127	1.7	0.000849	1.98	3.52e-05	1.88	0.0141	2.16	3.55e-05	1.64	0.00533
Nudcd2	21752. NudC domain containing 2	1.53	0.0968	1.55	0.0396	2.48	1.89e-05	1.63	0.00303	1.98	0.00126	1.91	0.00134	1.67	0.0119	1.44	0.0691	1.95	0.0486	2.04	0.00191	1.02	0.941
Mtmr6	6226. Myotubularin related protein 6	1.69	0.00327	1.64	0.00125	2.12	2.9e-06	1.39	0.00564	1.42	0.0182	1.9	4.27e-05	1.72	0.000542	1.69	0.000635	1.81	0.0159	2.12	3.37e-05	1.4	0.0466
Mus musculus	45793. Transcribed locus	1.45	0.0761	1.46	0.0273	2.36	1.71e-06	1.43	0.00786	1.45	0.025	1.84	0.000293	1.94	0.000185	1.62	0.00316	1.94	0.015	2.05	0.000184	1.09	0.689
Cd55	2345. CD55 antigen	1.28	0.429	1.89	0.00251	2.08	0.000469	1.7	0.00167	1.47	0.0615	1.5	0.0425	1.53	0.0354	1.62	0.0159	1.13	0.772	2.07	0.00167	1.23	0.392
Zfp800	8414. Zinc finger protein 800	1.58	0.0631	1.99	0.00086	2.21	0.000105	1.09	0.632	1.67	0.0101	1.28	0.196	1.01	0.956	1.31	0.167	1.52	0.218	2.09	0.00106	1.13	0.622
Rbbp9	18062. Retinoblastoma binding protein 9	1.64	0.0179	1.49	0.0274	2.04	6.7e-05	1	0.986	-1.07	0.742	1.27	0.148	1.17	0.368	1.25	0.186	1.79	0.0429	2.03	0.000341	1.24	0.286
Smug1	13413. Single-strand selective monofunctional uracil DNA glycosylase	1.32	0.261	1.36	0.116	2.12	4.47e-05	1.64	0.000739	1.42	0.0439	1.71	0.00209	1.49	0.0231	1.96	0.000199	1.45	0.216	1.53	0.0306	2.06	0.000634
Retsat	7682. Retinol saturase (all trans retinol 13,14 reductase)	1.11	0.912	1.57	0.345	2.31	0.0404	1.66	0.122	1.35	0.475	1.14	0.763	-1.1	0.829	1.24	0.624	1.66	0.493	1.37	0.519	2.77	0.0224
Mus musculus	73189. Transcribed locus	-1.01	0.996	1.35	0.611	2.64	0.027	1.34	0.423	1.32	0.562	1.12	0.813	-1.06	0.905	-1.09	0.867	1.6	0.563	1.3	0.62	2.75	0.0358
Ctbs	15620. Chitobiase, di-N-acetyl-	1.56	0.075	1.88	0.00193	3.39	9.5e-08	1.99	5.72e-05	1.51	0.0354	1.87	0.00158	1.74	0.00572	1.9	0.00149	1.96	0.0411	1.95	0.00272	1.31	0.225
Alg10b	12622. Asparagine-linked glycosylation 10 homolog B (yeast, alpha-1,2-glucosyltransferase)	1.57	0.00859	1.85	4.36e-05	2.61	1.9e-08	1.64	5.78e-05	1.96	1.95e-05	1.93	1.46e-05	1.83	9.45e-05	1.92	2.28e-05	1.61	0.0451	1.84	0.000205	1.79	0.000698
Scarb2	8074. Scavenger receptor class B, member 2	1.67	0.00414	1.89	4.94e-05	2.01	9.13e-06	1.75	2.03e-05	1.7	0.000637	1.88	4.37e-05	1.6	0.00189	1.84	0.000102	1.68	0.0357	1.7	0.00147	1.93	0.00031
Pno1	10123. Partner of NOB1 homolog (S. cerevisiae)	1.57	0.0195	1.8	0.000319	2.72	5.03e-08	1.95	1.84e-06	1.62	0.00287	1.73	0.000536	1.48	0.0129	1.66	0.00154	1.3	0.35	1.91	0.000399	1.83	0.00112
Mus musculus	83583. Transcribed locus	1.87	0.00549	1.48	0.0523	2.08	0.000196	1.52	0.007	1.78	0.00298	1.86	0.000983	1.74	0.0041	1.68	0.0063	1.89	0.0453	1.8	0.00551	1.58	0.0331
Pigx	26356. Phosphatidylinositol glycan anchor biosynthesis, class X	1.92	0.000524	1.81	0.000205	2.13	3.73e-06	1.44	0.00394	1.32	0.0662	1.79	0.000263	1.51	0.00838	1.81	0.000264	1.96	0.00811	1.85	0.000467	1.67	0.00406
Cdc42ep5	27735. CDC42 effector protein (Rho GTPase binding) 5	-1.53	0.51	1.96	0.128	3.18	0.00423	1.99	0.0335	1.93	0.098	1.85	0.115	1.28	0.561	1.66	0.199	-1.46	0.62	1.15	0.8	-1.13	0.825
Yipf5	11973. Yip1 domain family, member 5	1.44	0.123	1.52	0.0318	2.23	2.82e-05	1.94	2.45e-05	1.63	0.00879	1.94	0.000429	1.78	0.00194	1.64	0.00679	1.38	0.33	1.85	0.00293	1.58	0.0296
Mus musculus	34354. Transcribed locus	1.04	0.961	1.03	0.954	4.53	2.38e-06	1.46	0.114	1.72	0.0661	1.86	0.03	1.41	0.247	1.46	0.199	1.43	0.513	1.98	0.0364	-1.03	0.936
Srp9	19503. Signal recognition particle 9	1.52	0.0282	1.92	7.4e-05	2.25	1.65e-06	1.58	0.000532	1.71	0.000897	1.98	3.56e-05	1.68	0.00142	1.61	0.00219	1.27	0.38	1.6	0.00642	1.6	0.00746
Iars	909. Isoleucine-tRNA synthetase	1.42	0.0607	1.75	0.000294	2.15	2.31e-06	1.96	6.48e-07	1.82	0.00018	1.76	0.000208	1.68	0.000807	1.81	0.000152	1.2	0.505	1.66	0.00267	1.7	0.00268
Tor1b	13397. Torsin family 1, member B	1.59	0.00451	1.57	0.00115	2.32	5.85e-08	1.68	1.03e-05	1.8	5.19e-05	1.68	0.000169	1.68	0.000274	1.91	9.78e-06	1.39	0.149	1.47	0.00984	1.77	0.000456
Mex3c	9386. Mex3 homolog C (C. elegans)	1.32	0.289	1.84	0.00189	2.16	9.44e-05	1.58	0.00313	1.62	0.0119	1.75	0.00294	1.6	0.016	1.87	0.00118	1.85	0.0586	1.87	0.00317	1.31	0.232
0610010K14Rik	22160. RIKEN cDNA 0610010K14 gene	1.53	0.0606	1.3	0.201	2.7	7.73e-07	1.62	0.00133	1.84	0.0012	1.81	0.00112	1.53	0.0205	1.9	0.000603	1.42	0.264	1.85	0.00251	1.2	0.42
9130401M01Rik	19769. RIKEN cDNA 9130401M01 gene	1.51	0.0298	1.9	6.94e-05	2.55	1.18e-07	1.73	4.11e-05	1.62	0.0023	1.64	0.00141	1.39	0.0298	1.8	0.000221	1.45	0.151	1.77	0.00113	1.49	0.0217
Cog6	5972. Component of oligomeric golgi complex 6	1.31	0.382	1.63	0.0179	2.23	9.18e-05	1.63	0.00291	1.55	0.0266	1.83	0.00209	1.86	0.00247	1.95	0.000988	1.36	0.381	1.73	0.0126	1.57	0.0446
Dcaf10	10411. DDB1 and CUL4 associated factor 10	1.48	0.087	1.82	0.00129	2.59	1.71e-06	1.47	0.0099	1.66	0.00559	1.63	0.00611	1.67	0.00584	1.94	0.000377	1.38	0.306	1.82	0.00315	1.32	0.181
Gng10	29040. Guanine nucleotide binding protein (G protein), gamma 10	1.73	0.0861	1.81	0.0248	2.09	0.00316	1.45	0.0625	1.21	0.462	1.75	0.0219	1.94	0.00857	1.56	0.0689	1.97	0.123	1.89	0.0234	1.21	0.533
Grpel1	15551. GrpE-like 1, mitochondrial	1.56	0.00378	1.57	0.000545	2.02	4.77e-07	1.74	1.12e-06	1.45	0.00382	1.86	5.29e-06	1.67	0.000131	1.71	5.61e-05	1.49	0.0568	1.68	0.00035	1.7	0.000422
Gcc2	6245. GRIP and coiled-coil domain containing 2	1.58	0.00101	1.93	2.25e-07	2.59	1.88e-10	1.56	7.09e-06	1.63	6.66e-05	1.58	7.46e-05	1.4	0.00365	1.63	5.03e-05	1.41	0.0671	1.87	1.4e-05	1.54	0.00116
Tfb1m	11664. Transcription factor B1, mitochondrial	1.34	0.402	1.26	0.401	2.83	1.66e-05	1.73	0.00349	1.78	0.0125	1.91	0.00395	1.49	0.0822	1.74	0.0141	1.25	0.611	1.74	0.0273	1.16	0.614
Enpp4	12818. Ectonucleotide pyrophosphatase/phosphodiesterase 4	1.43	0.0749	1.64	0.00264	2.92	1.7e-08	1.71	6.81e-05	1.78	0.000596	1.58	0.00344	1.55	0.00678	1.22	0.205	1.51	0.123	1.69	0.00307	1.52	0.0202
Mmgt1	22341. Membrane magnesium transporter 1	1.25	0.466	1.77	0.00606	2.29	7.43e-05	1.86	0.000252	1.9	0.00202	1.77	0.0041	1.29	0.208	1.63	0.0127	1.23	0.579	1.75	0.0121	1.58	0.0404
Lrp11	21395. Low density lipoprotein receptor-related protein 11	1.59	0.0466	1.03	0.912	2.71	1.64e-06	1.73	0.000502	1.91	0.000974	1.91	0.000611	1.65	0.0086	1.35	0.1	1.17	0.672	1.82	0.00447	1.29	0.234
Btbd10	8167. BTB (POZ) domain containing 10	1.07	0.903	1.89	0.0074	2.85	1.8e-05	1.66	0.00761	1.64	0.0342	1.8	0.00939	1.71	0.0213	1.93	0.00473	1.02	0.97	1.5	0.115	1.19	0.535
Plekha1	13061. Pleckstrin homology domain containing, family A (phosphoinositide binding specific) member 1	1.12	0.743	1.9	0.000569	2.39	7.52e-06	1.85	7.31e-05	1.7	0.00433	1.85	0.000756	1.52	0.022	1.38	0.0661	1.15	0.705	1.68	0.01	1.56	0.0306
Crk	3150. V-crk sarcoma virus CT10 oncogene homolog (avian)	1.42	0.0173	1.68	4.9e-05	2.02	2.54e-07	1.39	0.00116	1.49	0.00146	1.88	2.06e-06	1.58	0.000373	1.84	5.32e-06	1.38	0.112	1.6	0.00072	1.78	0.000177
Lrrc42	17063. Leucine rich repeat containing 42	1.87	0.000213	1.11	0.55	2.05	1.11e-06	1.35	0.00557	1.3	0.0452	1.78	4.12e-05	1.78	7.28e-05	1.9	1.12e-05	1.59	0.0427	1.67	0.000815	1.73	0.000676
E2f6	10117. E2F transcription factor 6	1.6	0.011	-1.07	0.763	2.05	1.11e-05	1.93	2.08e-06	1.84	0.000173	1.42	0.021	1.38	0.0336	1.79	0.000243	1.53	0.109	1.87	0.000316	1.98	0.000282
Dpp9	4123. Dipeptidylpeptidase 9	-1.53	0.178	1.97	0.00456	2.2	0.000783	1.31	0.151	-1.28	0.294	-1.81	0.00853	-1.75	0.0163	-1.64	0.0302	-1.96	0.0945	-1.12	0.702	-1.48	0.131
1810009A15Rik	29834. RIKEN cDNA 1810009A15 gene	1.37	0.186	1.07	0.785	2.67	2.79e-07	1.89	2.25e-05	1.88	0.000445	1.85	0.000336	1.49	0.0198	1.5	0.016	1.03	0.937	1.53	0.0244	1.72	0.00571
Cd2ap	3393. CD2-associated protein	1.22	0.472	1.25	0.281	2.01	0.000132	1.82	7.7e-05	1.64	0.00646	1.72	0.00209	1.56	0.0134	1.77	0.00141	1.48	0.206	1.72	0.00675	1.84	0.00297
0610010F05Rik	9711. RIKEN cDNA 0610010F05 gene	1.39	0.0135	1.44	0.00161	2.01	7.85e-08	1.38	0.000535	1.58	0.000124	1.79	2.09e-06	1.76	7.46e-06	1.65	3.2e-05	1.72	0.00408	1.6	0.000311	1.63	0.000388
2610002M06Rik	13411. RIKEN cDNA 2610002M06 gene	1.49	0.116	1.79	0.00353	2.25	6.07e-05	1.61	0.00286	1.4	0.0809	1.65	0.00931	1.68	0.00871	1.53	0.0274	1.55	0.19	1.84	0.00486	1.29	0.255
Bfar	13414. Bifunctional apoptosis regulator	1.34	0.112	1.76	0.000166	2.29	2.5e-07	1.5	0.000634	1.36	0.029	1.64	0.000521	1.46	0.00856	1.64	0.000734	1.6	0.044	1.64	0.00196	1.85	0.000349
		1.31	0.297	1.14	0.598	2.54	2.9e-06	1.5	0.00691	1.7	0.0049	1.77	0.00176	1.78	0.00237	1.71	0.00319	1.19	0.617	1.59	0.0228	1.68	0.0126
Wdr74	17579. WD repeat domain 74	1.26	0.387	1.67	0.0067	2.37	9.04e-06	1.71	0.000553	1.5	0.0254	1.75	0.00209	1.49	0.0295	1.9	0.000579	-1.01	0.977	1.43	0.0733	1.81	0.005
Tcf12	2415. Transcription factor 12	1.36	0.0884	1.81	5.84e-05	2.25	3.03e-07	1.59	0.000119	1.52	0.00375	1.67	0.000308	1.55	0.00253	1.93	1.73e-05	1.32	0.265	1.58	0.00374	1.36	0.0561
Pkig	26025. Protein kinase inhibitor, gamma	1.35	0.072	1.6	0.000492	2.21	1.09e-07	1.58	4.33e-05	1.7	0.000148	1.71	7.06e-05	1.65	0.00031	1.8	2.78e-05	1.41	0.118	1.62	0.00113	1.24	0.151
Dfna5	39167. Deafness, autosomal dominant 5 (human)	1.58	0.0231	1.4	0.0612	2.02	4.51e-05	1.6	0.000759	1.31	0.106	1.71	0.00124	1.37	0.0558	1.76	0.000844	1.63	0.0789	1.68	0.00462	1.75	0.00316
Lztfl1	15492. Leucine zipper transcription factor-like 1	1.7	0.00923	1.09	0.721	2.39	3.26e-06	1.37	0.0207	1.4	0.0458	1.7	0.00172	1.31	0.108	1.98	0.000102	1.42	0.233	1.68	0.006	1.72	0.00546
Pop7	25244. Processing of precursor 7, ribonuclease P family, (S. cerevisiae)	1.09	0.823	1.39	0.0685	2.08	3.46e-05	1.64	0.000402	1.65	0.00377	1.95	0.000114	1.75	0.00129	1.87	0.000285	1.03	0.949	1.41	0.0668	1.63	0.0102
Mdfic	19128. MyoD family inhibitor domain containing	1.34	0.147	1.09	0.687	2.18	2.47e-06	1.53	0.00089	1.84	0.000166	1.9	5.53e-05	1.72	0.000616	1.43	0.0155	1.29	0.335	1.76	0.00104	1.36	0.0721
Rfk	16418. Riboflavin kinase	1.4	0.0299	1.42	0.00703	2.12	1.72e-07	1.67	5.19e-06	1.54	0.00104	1.64	0.000131	1.64	0.000216	1.77	2.44e-05	1.25	0.302	1.7	0.00025	1.54	0.00297
Slc37a3	46240. Solute carrier family 37 (glycerol-3-phosphate transporter), member 3	1.32	0.145	1.33	0.0745	2.14	2.64e-06	1.65	7.62e-05	1.54	0.00406	1.83	7.45e-05	1.76	0.000266	1.78	0.000176	1.28	0.344	1.46	0.0211	1.4	0.0361
		1.75	0.00383	1.93	0.000115	2.27	2.83e-06	1.25	0.0839	1.21	0.256	1.55	0.00669	1.45	0.0239	1.46	0.0191	1.8	0.0303	1.78	0.00174	1.3	0.172
Slc35b3	11122. Solute carrier family 35, member B3	1.2	0.421	1.77	0.000203	2.03	6.34e-06	1.43	0.00312	1.44	0.0133	1.92	2.76e-05	1.59	0.0024	1.69	0.000531	1.21	0.486	1.38	0.0438	1.68	0.00242
Zfp672	19058. Zinc finger protein 672	1.13	0.75	1.49	0.0703	2.07	0.000501	1.72	0.0014	1.84	0.00344	1.73	0.00637	1.58	0.0244	1.73	0.00602	1.11	0.81	1.44	0.111	1.65	0.0298
Abce1	1617. ATP-binding cassette, sub-family E (OABP), member 1	1.36	0.0676	1.94	4.37e-06	2.25	1.03e-07	1.67	1.17e-05	1.62	0.000555	1.57	0.000895	1.43	0.00796	1.53	0.00153	1.21	0.45	1.7	0.000563	1.35	0.0519
Fam98a	38587. Family with sequence similarity 98, member A	1.33	0.149	1.16	0.383	2.05	3.37e-06	1.63	6.89e-05	1.78	0.000161	1.94	1.36e-05	1.64	0.00081	1.58	0.00155	-1.03	0.936	1.35	0.0596	1.76	0.000932
Ssx2ip	13864. Synovial sarcoma, X breakpoint 2 interacting protein	1.25	0.277	1.89	5.07e-05	2.27	6.69e-07	1.55	0.000441	1.58	0.00258	1.81	0.000124	1.43	0.0158	1.52	0.00439	1.06	0.857	1.4	0.0383	1.62	0.00475
Rint1	7922. RAD50 interactor 1	1.36	0.188	1.5	0.0302	2.79	3.19e-07	1.75	0.000176	1.5	0.02	1.64	0.00414	1.43	0.0416	1.32	0.108	1.19	0.609	1.84	0.00199	1.22	0.342
E2f5	7460. E2F transcription factor 5	1.63	0.00217	1.67	0.000207	2.01	1.65e-06	1.31	0.0115	1.56	0.00117	1.76	5.23e-05	1.39	0.0151	1.36	0.0178	1.73	0.0125	1.88	6.14e-05	1.1	0.584
Pus7	7474. Pseudouridylate synthase 7 homolog (S. cerevisiae)	1.06	0.907	1.48	0.0892	2.94	2.57e-06	1.57	0.00899	1.48	0.0645	1.5	0.045	1.4	0.109	1.43	0.0817	1.36	0.425	1.67	0.0277	1.74	0.0185
Wdr77	13624. WD repeat domain 77	1.3	0.167	1.51	0.00634	2.77	9.33e-09	1.74	1.09e-05	1.59	0.00187	1.43	0.0114	1.3	0.0621	1.77	0.000166	1.16	0.573	1.73	0.000806	1.34	0.0671
Denr	17749. Density-regulated protein	1.39	0.0189	1.94	3.59e-07	2.22	1.59e-08	1.58	8.37e-06	1.45	0.00203	1.52	0.000467	1.49	0.000957	1.48	0.000997	1.33	0.146	1.69	0.000146	1.42	0.00901
Rbm12	3656. RNA binding motif protein 12	1.29	0.199	1.7	0.000452	2.02	5.43e-06	1.36	0.00892	1.53	0.00404	1.7	0.000334	1.46	0.01	1.65	0.000668	1.46	0.13	1.59	0.00398	1.55	0.00806
Arl2bp	18384. ADP-ribosylation factor-like 2 binding protein	1.42	0.195	1.59	0.0247	2.27	7.97e-05	1.59	0.00399	1.47	0.0507	1.66	0.00819	1.4	0.0834	1.87	0.00159	1.19	0.658	1.5	0.0651	1.38	0.15
Eapp	16565. E2F-associated phosphoprotein	1.26	0.342	1.61	0.00581	2.04	4.56e-05	1.37	0.0247	1.43	0.03	1.8	0.000499	1.42	0.0343	1.81	0.000585	1.31	0.366	1.49	0.0309	1.58	0.0149
		1.37	0.0685	1.62	0.000511	2.37	5.74e-08	1.53	0.000206	1.39	0.0158	1.61	0.000486	1.36	0.0255	1.49	0.00372	1.43	0.12	1.85	0.000115	1.28	0.107
5830433M19Rik	20611. RIKEN cDNA 5830433M19 gene	1.15	0.797	1.83	0.0246	2.98	4.86e-05	1.48	0.0592	1.51	0.114	1.32	0.276	1.08	0.785	1.25	0.401	1.81	0.184	1.91	0.0257	-1.24	0.502
Naf1	19934. Nuclear assembly factor 1 homolog (S. cerevisiae)	1.31	0.22	1.89	0.000126	2.26	1.86e-06	1.24	0.0889	1.41	0.0289	1.53	0.00592	1.37	0.0473	1.79	0.000301	1.47	0.146	1.64	0.00492	1.42	0.0592
		1.25	0.466	1.71	0.0109	2.16	0.000197	1.36	0.0579	1.67	0.0113	1.98	0.00088	1.38	0.114	1.63	0.0148	1.03	0.956	1.5	0.0691	1.19	0.488
Mus musculus	74848. Transcribed locus	-1.19	0.586	1.18	0.512	2.12	0.000164	1.46	0.0157	1.64	0.0119	1.9	0.00104	1.5	0.0371	1.41	0.0763	1.27	0.513	1.49	0.0629	1.78	0.00905
Nol11	11948. Nucleolar protein 11	1.34	0.0293	1.44	0.00137	2.04	4.04e-08	1.61	1.69e-06	1.64	3.61e-05	1.61	3.98e-05	1.48	0.00063	1.85	1.18e-06	1.29	0.177	1.55	0.000478	1.36	0.0138
Mcts2	12651. Malignant T cell amplified sequence 2	1.25	0.398	1.27	0.246	2.66	8.64e-07	1.49	0.00715	1.64	0.00657	1.8	0.00114	1.32	0.128	1.4	0.0574	-1.08	0.837	1.61	0.0169	1.48	0.0513
		1.5	0.029	1.09	0.696	2.01	1.42e-05	1.86	4.71e-06	1.8	0.000348	1.8	0.000248	1.44	0.0198	1.45	0.0161	1.36	0.262	1.39	0.0523	1.3	0.154
Cln8	2913. Ceroid-lipofuscinosis, neuronal 8	1.46	0.129	1.99	0.000547	2.5	8.45e-06	1.48	0.0111	1.3	0.165	1.28	0.182	1.31	0.16	1.9	0.000955	1.39	0.332	1.69	0.0137	1.22	0.39
AI597468	26805. Expressed sequence AI597468	1.3	0.301	1.73	0.00299	2.59	1.54e-06	1.43	0.0127	1.63	0.00693	1.68	0.00325	1.4	0.0597	1.26	0.193	1.33	0.363	1.64	0.0123	1.09	0.719
Ddx10	3287. DEAD (Asp-Glu-Ala-Asp) box polypeptide 10	1.59	0.000729	1.78	2.28e-06	2.13	1.64e-08	1.26	0.012	1.3	0.0182	1.55	0.000135	1.38	0.00454	1.73	9.16e-06	1.31	0.149	1.7	8.18e-05	1.47	0.00276
Creb3l3	14158. CAMP responsive element binding protein 3-like 3	1.56	0.00417	1.85	6.99e-06	2.54	3.08e-09	1.7	2.38e-06	1.2	0.141	1.26	0.0569	1.4	0.00872	1.68	9.39e-05	1.26	0.312	1.45	0.00748	1.59	0.00175
Utp18	14878. UTP18, small subunit (SSU) processome component, homolog (yeast)	1.31	0.136	1.58	0.00113	2.1	1.07e-06	1.37	0.00551	1.54	0.00221	1.72	0.000132	1.32	0.0402	1.68	0.000252	1.43	0.124	1.52	0.00684	1.41	0.026
Golt1b	18319. Golgi transport 1 homolog B (S. cerevisiae)	-1.03	0.955	1.78	0.00483	2.01	0.000622	1.93	0.0001	1.86	0.00254	1.9	0.00115	1.53	0.0305	1.39	0.0912	1.01	0.98	1.25	0.326	1.11	0.69
Rad17	7669. RAD17 homolog (S. pombe)	1.31	0.236	1.94	0.000118	2.08	1.93e-05	1.35	0.0241	1.47	0.0191	1.55	0.00617	1.39	0.0463	1.73	0.00126	1.34	0.313	1.42	0.0518	1.56	0.0174
Ebna1bp2	13488. EBNA1 binding protein 2	1.29	0.371	1.53	0.034	2.29	4.85e-05	1.57	0.00385	1.47	0.0399	1.61	0.0113	1.41	0.0718	1.71	0.00507	1.15	0.718	1.41	0.1	1.64	0.0235
Ubxn2b	17314. UBX domain protein 2B	1.09	0.848	1.76	0.00738	3.28	2.37e-07	1.19	0.296	1.26	0.255	1.81	0.00295	1.21	0.353	1.34	0.145	1.01	0.979	1.72	0.0148	1.19	0.474
		1.33	0.0926	1.27	0.101	2.12	4.23e-07	1.66	1.12e-05	1.35	0.0233	1.5	0.00195	1.74	0.000115	1.67	0.000199	1.4	0.137	1.69	0.000514	1.43	0.0175
Rabepk	17184. Rab9 effector protein with kelch motifs	1.21	0.319	1.06	0.749	2.07	8.69e-07	1.77	1.84e-06	1.63	0.000551	1.79	3.37e-05	1.53	0.0019	1.64	0.000311	1.06	0.837	1.47	0.00907	1.52	0.00723
Vopp1	23740. Vesicular, overexpressed in cancer, prosurvival protein 1	1.15	0.638	1.92	0.000184	2.35	2.64e-06	1.42	0.00979	1.45	0.0259	1.62	0.0032	1.51	0.0146	1.51	0.0116	1.28	0.418	1.41	0.0622	1.3	0.165
Prorsd1	25837. Prolyl-tRNA synthetase domain containing 1	1.55	0.00723	1.24	0.155	2.42	3.69e-08	1.51	0.000292	1.24	0.11	1.5	0.00298	1.3	0.0538	1.42	0.00887	1.73	0.0154	1.83	0.000143	1.26	0.151
Bbs5	8538. Bardet-Biedl syndrome 5 (human)	1.55	0.0867	1.16	0.573	2.32	8.07e-05	1.28	0.129	1.26	0.257	1.76	0.00553	1.41	0.0953	1.8	0.00441	1.21	0.628	1.63	0.0296	1.36	0.186
Zfp664	16736. Zinc finger protein 664	1.49	0.000864	1.32	0.00651	2.32	1.72e-10	1.22	0.0121	1.48	0.000209	1.7	1.21e-06	1.43	0.000569	1.47	0.000164	1.34	0.0773	1.56	0.000128	1.45	0.00137
Papola	3254. Poly (A) polymerase alpha	1.45	0.0448	1.2	0.291	2.02	8.88e-06	1.64	0.00011	1.49	0.00789	1.48	0.0076	1.27	0.109	1.59	0.00187	1.65	0.0416	1.92	0.000161	1.26	0.178
		1.21	0.384	1.65	0.000953	2.13	2.64e-06	1.73	2.25e-05	1.47	0.00979	1.72	0.000322	1.67	0.000834	1.49	0.00639	1.13	0.687	1.38	0.0477	1.13	0.485
Eif5	5036. Eukaryotic translation initiation factor 5	1.39	0.0991	1.22	0.259	2.07	1.07e-05	1.51	0.00163	1.42	0.026	1.45	0.0153	1.35	0.0538	1.76	0.000481	1.49	0.132	1.64	0.00439	1.68	0.00406
St7l	5032. Suppression of tumorigenicity 7-like	1.49	0.0251	1.34	0.0537	2.04	5.09e-06	1.5	0.000667	1.45	0.0107	1.52	0.00311	1.4	0.0195	1.7	0.000346	1.4	0.165	1.56	0.00587	1.5	0.0126
Dnajc2	4802. DnaJ (Hsp40) homolog, subfamily C, member 2	1.36	0.121	1.63	0.00228	2.11	7.01e-06	1.38	0.0103	1.6	0.00323	1.56	0.00352	1.26	0.129	1.63	0.00184	1.23	0.472	1.53	0.0135	1.5	0.0207
AW209491	13505. Expressed sequence AW209491	1.1	0.775	1.55	0.0104	2.08	2.23e-05	1.67	0.000247	1.43	0.0273	1.62	0.00274	1.32	0.0889	1.63	0.0028	1.12	0.727	1.46	0.0381	1.75	0.00287
Acbd3	7451. Acyl-Coenzyme A binding domain containing 3	1.26	0.29	1.87	0.000138	2.24	2.24e-06	1.36	0.0146	1.59	0.00388	1.66	0.00114	1.28	0.118	1.46	0.0127	1.13	0.7	1.56	0.0101	1.18	0.355
Slc10a3	9186. Solute carrier family 10 (sodium/bile acid cotransporter family), member 3	1.2	0.634	1.55	0.0597	2.82	8.22e-06	1.83	0.000889	1.42	0.0985	1.31	0.211	1.38	0.138	1.72	0.0109	1.12	0.81	1.32	0.254	1.25	0.385
Prpf31	4552. PRP31 pre-mRNA processing factor 31 homolog (yeast)	1.26	0.305	1.34	0.0862	2.25	3.9e-06	1.8	2.37e-05	1.77	0.000655	1.69	0.000914	1.35	0.0544	1.45	0.0175	-1.1	0.782	1.27	0.174	1.22	0.273
Srp72	6199. Signal recognition particle 72	1.36	0.0326	1.36	0.00939	2.04	5.74e-08	1.64	1.79e-06	1.44	0.0021	1.49	0.000495	1.4	0.00339	1.59	0.000116	1.2	0.358	1.57	0.000514	1.55	0.00135
Mus musculus	52835. Transcribed locus	1.41	0.0492	1.79	8.68e-05	2.37	1.02e-07	1.22	0.0837	1.35	0.0321	1.53	0.0028	1.55	0.0024	1.51	0.00337	1.05	0.867	1.69	0.0011	1.1	0.599
Qsox2	13090. Quiescin Q6 sulfhydryl oxidase 2	1.32	0.414	1.82	0.0111	2.14	0.00101	1.62	0.00911	1.32	0.223	1.42	0.111	1.44	0.11	1.77	0.0109	1.13	0.802	1.26	0.388	1.43	0.165
Pgam5	14682. Phosphoglycerate mutase family member 5	1.11	0.668	1.65	0.000171	2.05	6.27e-07	1.5	0.000206	1.61	0.000437	1.43	0.00494	1.36	0.0178	1.71	9.49e-05	1.29	0.263	1.45	0.00993	1.43	0.0157
Ncl	3497. Nucleolin	1.35	0.127	1.42	0.0282	2.03	1.24e-05	1.43	0.00447	1.54	0.00534	1.44	0.0138	1.4	0.0271	1.58	0.00286	1.42	0.185	1.64	0.00402	1.3	0.134
Txnl1	9798. Thioredoxin-like 1	1.2	0.32	1.65	0.000182	2.17	1.32e-07	1.48	0.000251	1.38	0.0107	1.54	0.000724	1.37	0.0146	1.49	0.00173	1.26	0.289	1.63	0.000765	1.26	0.11
Mtrf1l	11932. Mitochondrial translational release factor 1-like	1.26	0.416	1.01	0.979	2.04	0.000278	1.34	0.055	1.6	0.0137	1.57	0.0143	1.48	0.0362	1.51	0.0272	1.36	0.369	1.52	0.0445	1.68	0.0148
Mus musculus	82546. Transcribed locus	1.36	0.309	1.05	0.87	2.77	6.25e-06	1.41	0.0406	1.26	0.275	1.63	0.0182	1.38	0.134	1.67	0.0148	1.22	0.619	1.34	0.222	1.21	0.446
Aimp2	14011. Aminoacyl tRNA synthetase complex-interacting multifunctional protein 2	1.21	0.486	1.2	0.376	2.27	7.42e-06	1.65	0.000558	1.68	0.00298	1.61	0.00474	1.42	0.0379	1.59	0.00655	-1.02	0.961	1.38	0.0901	1.28	0.21
Nras	1545. Neuroblastoma ras oncogene	1.17	0.403	1.57	0.000554	2.23	5.04e-08	1.45	0.000394	1.32	0.028	1.48	0.00173	1.5	0.00169	1.51	0.00117	1.27	0.278	1.43	0.0111	1.48	0.00606
Ofd1	9441. Oral-facial-digital syndrome 1 gene homolog (human)	1.01	0.983	1.78	0.0107	2.06	0.00095	1.51	0.0182	1.93	0.00301	1.54	0.0408	1.22	0.36	1.58	0.0328	1.17	0.718	1.36	0.209	-1.18	0.523
Gdf2	11354. Growth differentiation factor 2	1.17	0.381	1.61	0.00017	2.01	3.75e-07	1.6	1.42e-05	1.53	0.000858	1.53	0.000571	1.69	7.49e-05	1.41	0.00413	1.12	0.626	1.35	0.0247	1.27	0.0771
Eif2b4	7763. Eukaryotic translation initiation factor 2B, subunit 4 delta	-1.12	0.766	1.55	0.022	2.08	0.000112	1.92	3.41e-05	1.71	0.00398	1.43	0.0379	1.45	0.0377	1.45	0.0382	-1.21	0.576	1.15	0.507	1.3	0.196
Copb1	1166. Coatomer protein complex, subunit beta 1	1.38	0.0582	1.95	4.62e-06	2.09	8.92e-07	1.52	0.000284	1.15	0.3	1.36	0.0215	1.23	0.134	1.41	0.0114	1.31	0.248	1.56	0.0032	1.43	0.02
Elmod2	14540. ELMO domain containing 2	1.43	0.179	1.73	0.00965	2.21	0.000162	1.57	0.00614	1.35	0.14	1.34	0.139	1.49	0.0547	1.37	0.116	1.2	0.65	1.55	0.0497	1.16	0.557
Nnt	17057. Nicotinamide nucleotide transhydrogenase	1.25	0.348	1.59	0.00507	2.03	2.88e-05	1.44	0.00501	1.28	0.124	1.32	0.0698	1.25	0.163	1.54	0.00633	1.63	0.0674	1.7	0.00325	1.39	0.0649
Paqr9	19889. Progestin and adipoQ receptor family member IX	-1.15	0.831	-1.12	0.792	2.58	0.00178	1.6	0.05	-1.13	0.708	-1.35	0.314	-1.35	0.333	-1.51	0.171	-1.66	0.345	1.4	0.33	-1.51	0.237
Snrnp27	20822. Small nuclear ribonucleoprotein 27 (U4/U6.U5)	1.4	0.0582	1.26	0.136	2.03	2.68e-06	1.41	0.00263	1.29	0.062	1.65	0.000419	1.39	0.0184	1.62	0.00068	1.29	0.303	1.39	0.0319	1.32	0.079
Tsen2	17488. TRNA splicing endonuclease 2 homolog (S. cerevisiae)	1.31	0.156	1.06	0.758	2.13	8.64e-07	1.91	5.05e-07	1.54	0.00257	1.69	0.000246	1.23	0.141	1.62	0.000586	1.04	0.909	1.31	0.0796	1.15	0.379
Mvp	3636. Major vault protein	1.06	0.906	1.69	0.0257	2.19	0.000528	1.99	0.000265	-1.07	0.785	1.18	0.464	1.58	0.0391	1.8	0.00747	1.24	0.623	1.26	0.373	1.4	0.189
Slc25a20	9736. Solute carrier family 25 (mitochondrial carnitine/acylcarnitine translocase), member 20	1.13	0.679	1.53	0.0108	2.11	1.27e-05	1.64	0.000256	1.4	0.0357	1.48	0.0127	1.38	0.0478	1.3	0.0939	1.23	0.486	1.39	0.0681	1.54	0.0171
Prmt1	3252. Protein arginine N-methyltransferase 1	-1.01	0.991	1.56	0.137	2	0.0103	1.88	0.00386	1.59	0.0741	1.45	0.146	1.49	0.127	1.69	0.042	1.04	0.954	1.24	0.513	1.19	0.608
Brix1	8524. BRX1, biogenesis of ribosomes, homolog (S. cerevisiae)	1.05	0.908	1.88	0.000415	2.04	7.12e-05	1.55	0.00205	1.55	0.0103	1.58	0.00629	1.26	0.187	1.45	0.0259	1	0.995	1.36	0.103	1.29	0.19
Adh7	2129. Alcohol dehydrogenase 7 (class IV), mu or sigma polypeptide	1.13	0.773	1.89	0.00423	3.43	5.67e-07	1.59	0.0081	1.19	0.445	1.34	0.166	1.03	0.92	-1.14	0.558	1.1	0.841	1.41	0.156	-1	0.987
Rps6	3479. Ribosomal protein S6	1.33	0.272	1.56	0.0238	2.14	8.78e-05	1.61	0.00207	1.42	0.0593	1.44	0.0485	1.34	0.115	1.4	0.0677	1.12	0.776	1.46	0.0693	1.32	0.193
Ttc30a1	3910. Tetratricopeptide repeat domain 30A1	1.08	0.85	-1.15	0.563	2.27	2.83e-05	1.34	0.048	1.65	0.00777	1.67	0.0052	1.43	0.0585	1.3	0.15	1.17	0.669	1.65	0.0146	1.19	0.447
		1.22	0.255	1.78	1.36e-05	2.21	5.04e-08	1.43	0.00053	1.4	0.00644	1.38	0.0075	1.26	0.0607	1.36	0.0106	1.36	0.146	1.53	0.00248	1.19	0.214
Gfpt1	1929. Glutamine fructose-6-phosphate transaminase 1	1.03	0.969	1.8	0.0528	2.75	0.0006	1.89	0.00616	1.4	0.249	1.39	0.245	1.14	0.664	1.28	0.395	-1.14	0.826	1.24	0.536	1.03	0.943
2610019F03Rik	26856. RIKEN cDNA 2610019F03 gene	1.05	0.924	1.51	0.0588	2.19	0.000208	1.54	0.0115	1.32	0.174	1.37	0.113	1.35	0.148	1.52	0.0339	1.32	0.459	1.47	0.0905	1.43	0.115
Slc12a4	1636. Solute carrier family 12, member 4	1.08	0.866	1.33	0.211	2.08	0.000423	1.63	0.00416	1.53	0.0363	1.41	0.0799	1.6	0.0203	1.63	0.0147	1.18	0.682	1.11	0.699	1.41	0.136
Mus musculus	81992. Transcribed locus	1.07	0.871	1.29	0.232	2.25	2.33e-05	1.67	0.000772	1.52	0.0234	1.56	0.0135	1.22	0.298	1.5	0.0284	1.05	0.906	1.48	0.0572	1.22	0.379
Pdcl	12260. Phosducin-like	1.54	0.168	1.57	0.0786	2.08	0.00193	1.55	0.0206	1.19	0.49	1.33	0.22	1.28	0.31	1.09	0.731	1.5	0.336	1.86	0.0172	1.06	0.858
Irak1bp1	16333. Interleukin-1 receptor-associated kinase 1 binding protein 1	1.17	0.594	1.54	0.018	2.99	1.89e-07	1.41	0.0146	1.36	0.078	1.4	0.0471	1.18	0.363	1.33	0.0995	1.18	0.615	1.37	0.1	1.03	0.905
Mt4	24466. Metallothionein 4	1.16	0.744	1.59	0.0711	2.24	0.00118	1.5	0.0326	1.14	0.618	1.48	0.0881	1.36	0.202	1.65	0.0319	1.07	0.895	1.36	0.253	1.33	0.307
Tssc4	18182. Tumor-suppressing subchromosomal transferable fragment 4	1.11	0.827	1.08	0.833	2.66	4.95e-05	1.81	0.00204	1.5	0.0763	1.43	0.11	1.1	0.709	1.47	0.0882	-1.21	0.677	1.38	0.221	1.17	0.576
		1.5	0.0641	1.43	0.0555	2.09	5.69e-05	1.23	0.139	1.27	0.176	1.51	0.0142	1.31	0.126	1.72	0.00196	1.17	0.636	1.44	0.0607	1.14	0.543
Hist1h1c	10311. Histone cluster 1, H1c	1.23	0.648	-1.49	0.162	2.42	0.000671	1.11	0.64	1.24	0.43	1.51	0.108	1.33	0.278	1.4	0.196	1.15	0.792	1.53	0.134	-1.32	0.383
Fut8	3668. Fucosyltransferase 8	1.23	0.347	-1.11	0.595	2.12	4.64e-06	1.61	0.000217	1.28	0.106	1.47	0.00852	1.35	0.0471	1.82	0.000165	1.34	0.265	1.41	0.0412	-1	0.994
Stap2	17221. Signal transducing adaptor family member 2	1.19	0.463	1.71	0.000799	2.28	1.38e-06	1.49	0.00182	1.17	0.32	1.25	0.141	1.57	0.00401	1.6	0.00273	1.01	0.984	1.21	0.267	1.47	0.0258
Edem3	3343. ER degradation enhancer, mannosidase alpha-like 3	1.04	0.939	1.56	0.0397	2.13	0.000323	1.66	0.00262	1.27	0.258	1.44	0.0698	1.35	0.149	1.37	0.123	1.21	0.629	1.36	0.175	1.36	0.195
Mbtps2	11479. Membrane-bound transcription factor peptidase, site 2	1.03	0.947	1.91	0.00111	2.31	4.01e-05	1.41	0.0243	1.33	0.141	1.41	0.0656	1.32	0.149	1	1	1.36	0.365	1.54	0.0427	-1.13	0.616
Vps37c	19271. Vacuolar protein sorting 37C (yeast)	1.02	0.967	1.65	0.0159	2.05	0.000452	1.28	0.125	1.17	0.456	1.51	0.0347	1.42	0.0781	1.62	0.0136	1.01	0.987	1.33	0.198	1.56	0.049
Kif26b	2915. Kinesin family member 26B	1.27	0.382	1.08	0.764	2.75	1.18e-06	1.17	0.292	1.26	0.218	1.34	0.0974	1.28	0.18	1.36	0.0933	1.46	0.242	1.5	0.0462	1.3	0.212
Slc4a4	1557. Solute carrier family 4 (anion exchanger), member 4	-1.06	0.879	1.92	0.000376	2.51	1.64e-06	1.34	0.0401	1.44	0.0372	1.2	0.307	1.19	0.327	1.33	0.105	1.27	0.459	1.61	0.0142	1.04	0.865
Lcorl	13335. Ligand dependent nuclear receptor corepressor-like	1.14	0.727	1.27	0.308	2.09	0.000278	1.12	0.516	1.78	0.00461	1.55	0.0232	1.08	0.721	1.2	0.369	1.75	0.101	1.5	0.0647	-1.06	0.819
Fgf21	8642. Fibroblast growth factor 21	1.13	0.92	1.3	0.717	2.89	0.0428	1.88	0.14	-1.32	0.628	1.22	0.73	-1.21	0.742	1.04	0.952	-1.23	0.856	1.38	0.618	-1.26	0.734
Slc39a6	10433. Solute carrier family 39 (metal ion transporter), member 6	1.12	0.785	1.76	0.0072	2.02	0.000725	1.48	0.0185	1.39	0.105	1.45	0.0607	1.28	0.225	1.54	0.0303	1.11	0.806	1.3	0.249	1.15	0.574
Dhrs13	15045. Dehydrogenase/reductase (SDR family) member 13	1.24	0.38	1.42	0.0488	2.21	8.14e-06	1.44	0.00769	1.79	0.000874	1.4	0.0364	1.32	0.0993	1.45	0.0222	1.07	0.847	1.27	0.2	1	0.992
Kdelc1	8472. KDEL (Lys-Asp-Glu-Leu) containing 1	1.04	0.921	1.03	0.909	2.1	8.49e-05	1.73	0.000371	1.46	0.0365	1.6	0.00792	1.42	0.0542	1.43	0.0442	1.07	0.878	1.4	0.0977	1.11	0.644
Pld1	1856. Phospholipase D1	-1	0.998	1.72	0.00106	2.13	9.83e-06	1.42	0.00703	1.24	0.174	1.54	0.00567	1.44	0.0224	1.47	0.0143	1.09	0.803	1.33	0.104	1.05	0.805
Zfp324	17918. Zinc finger protein 324	-1.09	0.876	-1.52	0.125	2.39	0.000448	1.8	0.00306	1.23	0.412	1.51	0.0754	1.02	0.936	-1.26	0.336	-1.29	0.578	1.12	0.717	-1.2	0.545
Wrb	22614. Tryptophan rich basic protein	1.13	0.65	1.06	0.815	2.08	1.2e-05	1.41	0.00732	1.35	0.0517	1.6	0.00278	1.44	0.0194	1.48	0.011	1.11	0.756	1.35	0.0784	1.31	0.127
B630005N14Rik	13910. RIKEN cDNA B630005N14 gene	1.03	0.97	1.82	0.0337	2.07	0.00617	1.13	0.601	1.24	0.448	1.31	0.324	-1.06	0.852	1.01	0.974	1.73	0.24	1.89	0.03	-1.3	0.418
Plin4	21070. Perilipin 4	-1.24	0.697	1.88	0.0496	2.96	0.00052	1.31	0.279	-1.14	0.699	-1.02	0.962	-1.28	0.431	-1.29	0.404	1.3	0.648	1.18	0.653	1.23	0.57
Hopx	15213. HOP homeobox	1.63	0.0619	1.48	0.0816	2.16	0.00024	1.27	0.152	-1.51	0.0422	-1.19	0.399	-1.15	0.524	1	0.987	1.24	0.579	1.28	0.277	1.71	0.0217
Arcn1	3828. Archain 1	1.18	0.452	1.4	0.0225	2.03	2.88e-06	1.52	0.000367	1.3	0.0584	1.44	0.00779	1.21	0.174	1.51	0.00356	1.1	0.748	1.44	0.0189	1.24	0.174
Rwdd4a	18913. RWD domain containing 4A	-1.06	0.872	1.93	0.000221	2.05	6.33e-05	1.53	0.00242	1.46	0.0287	1.39	0.0482	1.15	0.44	1.37	0.0612	-1.02	0.973	1.18	0.397	1.23	0.288
Mus musculus	32476. Transcribed locus	1.32	0.516	-1.5	0.184	2.23	0.00287	1.27	0.274	1.31	0.322	1.1	0.747	-1.08	0.793	1.29	0.341	1.88	0.172	1.45	0.213	1.2	0.577
Pdp1	8486. Pyruvate dehyrogenase phosphatase catalytic subunit 1	1.12	0.732	1.17	0.478	2.32	9.96e-06	1.69	0.000423	1.43	0.0435	1.42	0.0407	1.3	0.134	1.35	0.0802	1.09	0.813	1.32	0.163	-1.08	0.752
Tmem167	25800. Transmembrane protein 167	1.16	0.258	1.55	7.54e-06	2.2	1.72e-10	1.54	2.85e-07	1.39	0.000706	1.41	0.00022	1.19	0.0511	1.15	0.123	1.07	0.698	1.48	0.000207	1.15	0.171
Glyctk	14043. Glycerate kinase	1.06	0.887	-1.26	0.233	2.65	3.23e-07	1.47	0.00492	1.34	0.0781	1.23	0.207	1.25	0.183	1.53	0.00955	-1.11	0.76	1.38	0.0795	1.19	0.388
Pigh	22535. Phosphatidylinositol glycan anchor biosynthesis, class H	1.07	0.833	-1.48	0.0095	2.05	4.64e-06	1.39	0.00533	1.43	0.0155	1.51	0.00382	1.39	0.0225	1.17	0.282	1.01	0.988	1.53	0.00862	1.14	0.445
Gas6	3021. Growth arrest specific 6	-1.13	0.842	1.44	0.239	2.79	0.000218	1.59	0.034	1.05	0.883	1.28	0.366	1.48	0.149	1.4	0.217	-1.09	0.897	1.11	0.783	1.03	0.936
Phldb2	5254. Pleckstrin homology-like domain, family B, member 2	1.39	0.215	-1.77	0.00485	2.16	0.000131	1.2	0.249	-1.06	0.783	1.02	0.91	1.28	0.227	-1.26	0.241	1.48	0.261	1.79	0.00756	1.22	0.409
		1.82	0.0178	1.1	0.738	2.06	0.000726	1.23	0.227	1.01	0.965	1.21	0.378	1.34	0.163	1.08	0.742	1.26	0.548	1.88	0.00757	1.39	0.159
Mus musculus	21216. Transcribed locus	-1.01	0.989	-1.35	0.238	2.09	0.00065	1.57	0.00923	1.37	0.138	1.49	0.0507	1.48	0.0652	1.29	0.235	1.01	0.98	1.22	0.418	1.2	0.482
Mus musculus	80650. Transcribed locus	1.49	0.0987	1.17	0.523	2.47	8.5e-06	1.4	0.0271	1.32	0.146	1.16	0.432	-1.1	0.65	1.11	0.599	1.32	0.417	1.71	0.0112	-1.04	0.866
Marveld3	21107. MARVEL (membrane-associating) domain containing 3	1	0.996	1.48	0.195	2.6	0.000706	1.3	0.235	1.12	0.706	1.36	0.25	1.27	0.395	1.67	0.0539	1.01	0.988	1.09	0.815	1.14	0.696
F3	1083. Coagulation factor III	1.8	0.107	-1.16	0.694	2.05	0.0101	1.02	0.938	-1.04	0.903	1.13	0.686	1.27	0.42	1.63	0.0724	1.43	0.484	1.33	0.365	1.41	0.297
Tmem69	27837. Transmembrane protein 69	1.23	0.247	1.27	0.0865	2.3	5.47e-08	1.25	0.035	1.42	0.00658	1.27	0.0548	-1.05	0.743	1.26	0.0641	1.33	0.199	1.61	0.00117	1.11	0.5
Mogs	5049. Mannosyl-oligosaccharide glucosidase	1.22	0.539	-1.44	0.102	2.01	0.000579	1.81	0.000384	1.33	0.15	1.18	0.419	1.27	0.236	1.41	0.0814	-1.02	0.977	1.26	0.31	1.17	0.524
Wdr73	21084. WD repeat domain 73	1.09	0.775	1.15	0.481	2.34	1.11e-06	1.43	0.0061	1.16	0.359	1.21	0.224	1.24	0.176	1.51	0.00794	1.16	0.629	1.5	0.0223	1.28	0.173
Yap1	7495. Yes-associated protein 1	1.02	0.974	1.66	0.00508	2.02	0.000113	1.33	0.0447	1.35	0.0848	1.33	0.0967	1.12	0.542	1.44	0.0309	-1.03	0.947	1.32	0.158	1.3	0.193
Gpatch4	23861. G patch domain containing 4	1.05	0.897	1.93	0.000239	2.02	8.58e-05	1.3	0.0597	1.34	0.0834	1.26	0.162	1.08	0.692	1.32	0.0981	-1.05	0.897	1.23	0.296	1.37	0.103
Cry1	876. Cryptochrome 1 (photolyase-like)	-1.18	0.804	-1.1	0.842	2.67	0.00324	1.79	0.0274	1.23	0.548	1.45	0.25	1.09	0.807	1.01	0.972	-1.08	0.915	1.06	0.908	1.06	0.895
Qrsl1	7453. Glutaminyl-tRNA synthase (glutamine-hydrolyzing)-like 1	1.11	0.573	1.53	0.000155	2.01	5.04e-08	1.37	0.000527	1.52	0.000232	1.33	0.00707	1.2	0.0927	1.17	0.146	1	0.995	1.48	0.00132	1.1	0.472
Tmem199	22852. Transmembrane protein 199	1.36	0.181	1.19	0.403	2.05	7.66e-05	1.57	0.00131	1.25	0.189	1.24	0.204	1.1	0.601	1.2	0.289	1.33	0.356	1.39	0.0813	1.18	0.429
Fndc4	23225. Fibronectin type III domain containing 4	1	0.995	1.58	0.0528	2.26	0.000268	1.72	0.00239	1.25	0.306	1.17	0.485	1.09	0.715	1.32	0.198	-1.24	0.616	1.18	0.522	-1.06	0.852
2610034B18Rik	21460. RIKEN cDNA 2610034B18 gene	1.3	0.308	1.36	0.112	2.56	1.42e-06	1.4	0.021	1.17	0.381	1.08	0.682	1.2	0.315	1.22	0.258	1.11	0.781	1.46	0.0578	1.05	0.832
Gm9892	7554. Predicted gene 9892	-1.07	0.932	1.58	0.185	2.05	0.0184	1.21	0.466	1.18	0.625	1.18	0.603	1.01	0.983	1.08	0.833	1.39	0.572	1.72	0.111	-1.25	0.565
Prox1	842. Prospero-related homeobox 1	1.24	0.501	1.87	0.00325	2.14	0.000273	1.08	0.688	1.4	0.0962	1.05	0.841	-1.37	0.126	-1.04	0.87	-1.12	0.796	1.39	0.146	-1.13	0.629
Tmem125	24714. Transmembrane protein 125	1.02	0.961	1.44	0.00871	2.17	3.03e-07	1.44	0.00102	1.34	0.0264	1.23	0.108	1.28	0.0615	1.26	0.0811	-1.01	0.978	1.22	0.191	1.16	0.335
Farp1	38753. FERM, RhoGEF (Arhgef) and pleckstrin domain protein 1 (chondrocyte-derived)	1.04	0.934	1.65	0.00431	2.17	1.68e-05	1.57	0.00153	1.09	0.645	-1.25	0.194	-1.12	0.524	-1.19	0.308	-1.08	0.838	1.16	0.442	-1.2	0.358
4930444A02Rik	17196. RIKEN cDNA 4930444A02 gene	1.18	0.574	-1.02	0.951	2.22	1.81e-05	1.63	0.000753	1.6	0.00756	1.05	0.807	1.17	0.384	1.31	0.118	1.03	0.948	1.27	0.221	1.23	0.299
Zfp51	10140. Zinc finger protein 51	-1.14	0.844	1.65	0.148	2.16	0.0125	1.3	0.306	1.07	0.839	1.22	0.535	-1.1	0.792	1.01	0.987	1.21	0.764	1.54	0.217	-1.14	0.746
Atpbd4	15352. ATP binding domain 4	-1.21	0.422	1.21	0.279	2.11	5.4e-06	1.51	0.00101	1.27	0.109	1.2	0.223	1.06	0.727	1.17	0.298	-1.35	0.273	1.37	0.0579	-1.07	0.731
Mus musculus	48559. Transcribed locus	-1.1	0.829	-1.2	0.464	2.23	0.000146	-1.13	0.464	-1.19	0.41	-1.35	0.124	-1.44	0.0684	-1.26	0.251	-1.12	0.781	1.15	0.554	-1.19	0.48
Dnajb9	17565. DnaJ (Hsp40) homolog, subfamily B, member 9	-1.09	0.913	1.54	0.282	2.44	0.0099	1.6	0.0916	-1.12	0.769	1.06	0.875	-1.13	0.743	-1	0.996	1.04	0.964	1.3	0.513	-1.31	0.523
Mgll	12091. Monoglyceride lipase	1.25	0.676	1.76	0.0737	2.13	0.0104	1.37	0.193	-1.05	0.879	-1.07	0.823	-1.03	0.936	-1.02	0.952	-1.02	0.98	1.19	0.63	1.69	0.111
Tg	1038. Thyroglobulin	1.18	0.823	1.76	0.162	2.26	0.0238	-1.03	0.927	-1.13	0.758	1.02	0.956	-1.18	0.679	1.39	0.356	-1.08	0.922	1.3	0.542	-1.28	0.587
Cyp26b1	4664. Cytochrome P450, family 26, subfamily b, polypeptide 1	-1.25	0.757	1.19	0.732	2.99	0.0033	1.33	0.346	1.44	0.321	-1.03	0.939	1.01	0.981	-1.02	0.968	-1.27	0.753	-1.02	0.974	1.03	0.958
Mus musculus	78784. Transcribed locus, moderately similar to NP_612175.1 thymidine phosphorylase [Mus musculus]	-1.12	0.77	-1.15	0.595	2.55	9.71e-06	1.23	0.206	1.07	0.768	-1.37	0.104	-1.23	0.3	-1.12	0.581	-1.24	0.567	-1.09	0.727	-1.06	0.818
Sec23b	1412. SEC23B (S. cerevisiae)	-1.04	0.939	1.75	0.008	2.2	0.00017	1.53	0.0116	1.1	0.68	1.1	0.67	1.07	0.785	1.04	0.865	-1.38	0.375	1.2	0.444	-1.03	0.918
Fubp1	5500. Far upstream element (FUSE) binding protein 1	-1.2	0.567	-1.22	0.379	2.47	9.62e-06	-1.07	0.682	1.31	0.156	1.24	0.248	1.02	0.934	-1.05	0.829	1.18	0.667	1.52	0.046	-1.01	0.973
Ezr	1622. Ezrin	1.06	0.908	1.29	0.345	2.17	0.000759	1.16	0.443	-1.14	0.586	1.36	0.162	1.4	0.137	1.08	0.747	1.1	0.85	1.33	0.256	-1.03	0.923
Ddhd2	7392. DDHD domain containing 2	1.19	0.469	1.4	0.0379	2.06	1.23e-05	1.05	0.727	1	0.985	1.08	0.621	-1.01	0.978	1.28	0.104	1.22	0.473	1.35	0.0762	1.75	0.00174
Ktn1	7244. Kinectin 1	-1.06	0.917	1.25	0.423	2.23	0.000426	1.23	0.251	-1.05	0.861	1.09	0.721	1.01	0.967	1.37	0.151	1.32	0.505	1.45	0.134	-1.18	0.559
Mus musculus	55088. Transcribed locus	1	0.994	1.04	0.871	2.75	1.2e-07	1.28	0.0632	1.44	0.0271	1.09	0.628	-1.03	0.871	1.04	0.817	1.02	0.956	1.23	0.257	-1.26	0.22
		1	0.999	1.04	0.918	2.12	0.00141	1.38	0.0921	1.19	0.475	-1.01	0.98	-1.06	0.835	1.12	0.644	1.38	0.444	1.51	0.113	-1.41	0.201
Tha1	14761. Threonine aldolase 1	1.14	0.69	-1.03	0.924	2.03	0.000111	1.03	0.835	-1.12	0.555	1.06	0.74	1.16	0.423	1.91	0.00043	1.18	0.635	1.21	0.347	1.26	0.255
Slc39a10	7873. Solute carrier family 39 (zinc transporter), member 10	-1.11	0.774	1.28	0.24	2.19	5.71e-05	-1.29	0.0794	-1.02	0.907	-1.08	0.703	-1.16	0.412	-1.25	0.208	-1.38	0.323	1.2	0.376	-1.08	0.751
Pes1	3379. Pescadillo homolog 1, containing BRCT domain (zebrafish)	1.07	0.849	1.28	0.162	2.4	8.68e-07	1.15	0.284	1.07	0.681	1.1	0.57	1.08	0.635	1.31	0.0789	-1.07	0.85	1.38	0.065	-1.08	0.717
Mus musculus	44149. Transcribed locus	1.12	0.675	1.47	0.0134	2.12	4.51e-06	1.29	0.0339	1.18	0.269	1.16	0.331	1.14	0.414	-1.01	0.975	1.11	0.725	1.26	0.166	1.06	0.764
Wfs1	2978. Wolfram syndrome 1 homolog (human)	1.01	0.982	1.12	0.692	2.07	0.000567	1.58	0.00755	-1	0.986	-1.13	0.558	-1.27	0.247	-1.09	0.686	-1.23	0.599	1.11	0.687	-1.33	0.226
Uck2	11403. Uridine-cytidine kinase 2	-1.06	0.909	-1.1	0.761	2.18	0.000614	1.28	0.164	1.16	0.509	1.15	0.538	-1.04	0.875	1.49	0.0627	-1.27	0.559	-1.13	0.65	-1.01	0.964
Cep290	1703. Centrosomal protein 290	1.08	0.83	-1.05	0.844	2.44	4.39e-06	1.15	0.327	1.36	0.0798	1.16	0.4	1.05	0.797	1.14	0.472	1.05	0.899	1.31	0.168	-1.02	0.936
Gabpb1	9175. GA repeat binding protein, beta 1	-1.44	0.269	1.02	0.949	2.07	0.00203	-1.04	0.848	-1.03	0.898	-1.27	0.318	-1.2	0.452	1.07	0.782	-1.38	0.448	1.15	0.64	1	0.99
Mus musculus	66066. Transcribed locus	1.1	0.76	-1.07	0.791	2.38	1.65e-06	1.16	0.283	1.33	0.0816	1.26	0.163	-1	0.998	-1.07	0.701	1	0.996	1.24	0.246	1.04	0.875
Mus musculus	94512. Transcribed locus	1.13	0.677	-1.07	0.765	2.04	5.66e-05	1.08	0.573	1.07	0.71	1.26	0.148	1.32	0.0959	-1.1	0.594	1.1	0.781	1.25	0.248	1.23	0.273
Ttll8	14070. Tubulin tyrosine ligase-like family, member 8	1.18	0.522	1.57	0.011	2	9.77e-05	1.15	0.315	1	0.98	1.04	0.85	-1.05	0.801	1.02	0.909	-1.13	0.716	1.05	0.815	1.11	0.604
Gas2	9795. Growth arrest specific 2	1.82	0.291	1.55	0.36	-2.07	0.0697	-2.19	0.0165	2.12	0.0627	2.59	0.0152	2.76	0.0135	1.37	0.449	2.25	0.246	1.68	0.252	1.32	0.588
Elovl3	11103. Elongation of very long chain fatty acids (FEN1/Elo2, SUR4/Elo3, yeast)-like 3	-1.99	0.57	-1.7	0.571	-6.78	0.00813	-8.06	0.000683	-4.83	0.0301	-12.27	0.000688	-12.01	0.00117	-17.53	0.000207	-3.31	0.365	-1.54	0.627	-2.25	0.345
Svep1	1754. Sushi, von Willebrand factor type A, EGF and pentraxin domain containing 1	-1.45	0.257	-1.84	0.0108	-2.48	0.000158	-2.04	0.000236	-3.05	1.29e-05	-3.51	1.12e-06	-3.07	1.54e-05	-2.63	0.000101	-1.64	0.228	-2.13	0.00338	-3.35	0.00011
Phgdh	4489. 3-phosphoglycerate dehydrogenase	-1.57	0.0783	-1.6	0.0289	-2.41	4.16e-05	-2.26	6.77e-06	-2.35	0.000105	-2.61	1e-05	-2.14	0.000356	-2.8	6.24e-06	-1.69	0.125	-1.89	0.00564	-2.77	8.29e-05
Serpina12	18967. Serine (or cysteine) peptidase inhibitor, clade A (alpha-1 antiproteinase, antitrypsin), member 12	1.12	0.873	-1.79	0.0844	-2.91	0.000671	-3.23	1.4e-05	-8.79	6.86e-08	-10.96	5.25e-09	-8	7.23e-08	-7.86	5.23e-08	-1.97	0.207	-1.61	0.168	-1.17	0.693
2810007J24Rik	24930. RIKEN cDNA 2810007J24 gene	1.04	0.979	-1.26	0.806	-3.05	0.0844	-6.76	0.000411	-4.8	0.0155	-5.41	0.00777	-5.92	0.00693	-7.48	0.00216	1.03	0.985	-1.34	0.719	-1.27	0.783
Ces1e	5413. Carboxylesterase 1E	-1.69	0.426	-1.39	0.549	-2.82	0.0149	-7.61	2.85e-07	-4.06	0.00158	-4.12	0.00115	-3.01	0.0123	-3.02	0.0115	-1.52	0.608	-1.84	0.201	-1.3	0.624
Inmt	17669. Indolethylamine N-methyltransferase	-1.04	0.984	-1.58	0.619	-3.52	0.0724	-13.37	2.21e-05	-3.32	0.0844	-2.62	0.157	-2.04	0.31	-2.17	0.281	1.01	0.995	-1.39	0.709	-1.35	0.747
Ces1f	11870. Carboxylesterase 1F	-1.12	0.948	-1.38	0.742	-3.86	0.0518	-6.84	0.000995	-2.82	0.135	-3.65	0.054	-2.93	0.12	-3.62	0.0657	-1.02	0.991	-1.59	0.581	-1.12	0.907
Csad	6834. Cysteine sulfinic acid decarboxylase	1.15	0.873	1.11	0.857	-2.25	0.0379	-6.02	5.21e-07	-4.96	0.000172	-2.57	0.0149	-2.34	0.0325	-4.59	0.000244	-1.4	0.668	-1.22	0.692	-1.79	0.207
Car1	7361. Carbonic anhydrase 1	1.09	0.881	-1.35	0.349	-2.92	0.000121	-3.67	1.87e-07	-2.99	0.000134	-2.74	0.000253	-2.56	0.000776	-2.99	0.000115	1.08	0.895	-1.04	0.91	1.2	0.582
Scnn1a	884. Sodium channel, nonvoltage-gated 1 alpha	-1.4	0.16	-1.89	0.000674	-2.21	3.19e-05	-2.28	5.99e-07	-2.78	1.28e-06	-2.65	1.21e-06	-2.25	4.37e-05	-2.61	3.1e-06	-1.66	0.101	-1.83	0.00295	-1.84	0.00344
Fitm1	19427. Fat storage-inducing transmembrane protein 1	-1.3	0.544	-1.81	0.0362	-2.29	0.00194	-2.76	1.42e-05	-2.71	0.000391	-2.74	0.000235	-2.16	0.00432	-2.34	0.00213	-1.4	0.486	-1.62	0.0971	1.35	0.341
Ces2b	15422. Carboxyesterase 2B	1.61	0.308	-1.59	0.202	-2.15	0.0164	-2.53	0.000561	-2.79	0.00216	-3.43	0.000187	-2.28	0.0103	-2.02	0.0284	1.21	0.777	-1.06	0.906	-1.07	0.871
Zfp36	1941. Zinc finger protein 36	1.29	0.59	-1.1	0.815	-2.53	0.000838	-2.16	0.000779	-2.95	0.000269	-3.51	2.25e-05	-2.14	0.00694	-1.68	0.0568	-2.16	0.11	-2.68	0.00171	-2.39	0.00559
Mus musculus	72774. Transcribed locus	1.68	0.624	1.04	0.971	-2.5	0.139	-4.05	0.00536	-2.98	0.0771	-3.75	0.0283	-3.32	0.0482	-1.34	0.656	1.18	0.905	-1.56	0.546	2.1	0.301
Pklr	1801. Pyruvate kinase liver and red blood cell	-1.06	0.893	-1.97	0.0004	-2.37	1.02e-05	-2.18	2.03e-06	-2.6	3.94e-06	-2.85	5.52e-07	-2.16	0.000101	-1.3	0.157	-1.35	0.353	-1.45	0.0698	-1.54	0.0342
Phlda1	14150. Pleckstrin homology-like domain, family A, member 1	-1.27	0.833	-1.93	0.29	-4.53	0.00472	-3.64	0.00308	-3.12	0.0321	-3.05	0.0313	-1.83	0.268	-2.49	0.0833	-3.58	0.159	-1.95	0.282	1.26	0.742
Gstm6	18404. Glutathione S-transferase, mu 6	-1.25	0.814	-1.3	0.669	-2.56	0.0452	-3.79	0.000497	-3.06	0.0143	-2.93	0.0148	-1.91	0.165	-2.17	0.0851	-1.07	0.952	-1.31	0.632	-1.72	0.314
		-1.96	0.329	-1.34	0.637	-2.96	0.0184	-2.67	0.00903	-2.17	0.0902	-2.65	0.0295	-1.71	0.253	-2.7	0.0285	-1.44	0.695	-1.81	0.256	-1.15	0.822
9130409I23Rik	11043. RIKEN cDNA 9130409I23 gene	1.11	0.944	-1.15	0.87	-7.11	0.000659	-4.36	0.00144	-3.88	0.0162	-2.4	0.117	-1.16	0.816	-1.43	0.542	1.4	0.775	1.09	0.915	1.18	0.829
Aspg	13205. Asparaginase homolog (S. cerevisiae)	-1.23	0.448	-1.89	0.000554	-2.05	0.000118	-3.68	3.95e-11	-2.81	9.38e-07	-2.21	2.95e-05	-1.71	0.00371	1.16	0.413	-1.5	0.194	-1.59	0.0188	-1.1	0.659
Sult1c2	15455. Sulfotransferase family, cytosolic, 1C, member 2	1.2	0.751	-1.94	0.0353	-3.04	0.000262	-2.96	2.26e-05	-2.35	0.00451	-2.08	0.0111	-1.42	0.234	-1.5	0.169	1.53	0.43	-1.21	0.598	-1.08	0.851
Gstm1	6913. Glutathione S-transferase, mu 1	-1.71	0.225	-1.55	0.202	-2.23	0.0105	-2.01	0.00432	-2.39	0.00449	-2.34	0.00422	-1.36	0.336	1	0.994	-1.32	0.635	-1.96	0.0538	-1.68	0.127
Mus musculus	49994. Transcribed locus	-1.68	0.135	-1.74	0.0488	-2.86	0.000122	-2.11	0.000587	-1.96	0.0101	-2.08	0.00435	-2.3	0.0025	-2.77	0.000204	-2.25	0.076	-2.37	0.00363	-1.42	0.24
Cyp1a2	788. Cytochrome P450, family 1, subfamily a, polypeptide 2	-1.19	0.88	-1.68	0.41	-2.65	0.0601	-3.28	0.00548	-1.69	0.32	-2.8	0.0393	-2.01	0.183	-3.44	0.0185	-1.21	0.866	-1.46	0.543	-1.16	0.832
Macrod1	18228. MACRO domain containing 1	-1.27	0.624	-1.33	0.409	-2.17	0.00629	-3.06	9.69e-06	-1.93	0.0208	-2.52	0.00136	-2.18	0.00792	-1.67	0.071	-1.35	0.576	-1.68	0.0976	-1.14	0.723
		-1.99	0.0564	-1.72	0.0835	-2.55	0.00136	-2.08	0.00189	-1.66	0.0767	-2.31	0.0031	-1.74	0.0531	-2.02	0.0119	-1.54	0.414	-1.79	0.0711	-1.47	0.244
Cyb5r3	6928. Cytochrome b5 reductase 3	-1.39	0.413	-1.93	0.0204	-3.04	7.13e-05	-2.07	0.00128	-1.87	0.0192	-2.13	0.00437	-1.83	0.0244	-1.62	0.0681	-1.47	0.423	-1.82	0.0438	-1.47	0.209
AB041803	45648. CDNA sequence AB041803	1.26	0.773	1.05	0.943	-2.46	0.0257	-2.01	0.0318	-1.54	0.298	-2.12	0.0569	-1.37	0.457	-1.41	0.404	-1.1	0.921	-1.31	0.577	1.43	0.461
Cyp2c55	12853. Cytochrome P450, family 2, subfamily c, polypeptide 55	-1.02	0.991	-1.01	0.992	-2.25	0.115	-2.04	0.0867	-1.64	0.342	-1.22	0.716	2.45	0.0791	1.02	0.975	1.59	0.638	1.24	0.736	1.08	0.907
Ier2	18526. Immediate early response 2	1.45	0.276	-1.06	0.865	-3.45	2.54e-06	-2.27	7.15e-05	-1.8	0.0145	-1.98	0.00462	-2.12	0.0024	-1.56	0.0583	-3.13	0.00508	-3.11	7.37e-05	-1.79	0.0329
Ces1d	7695. Carboxylesterase 1D	1.2	0.907	-1.48	0.668	-5.24	0.0148	-5.6	0.00213	-1.45	0.618	-1.35	0.687	-1.43	0.632	-3.11	0.098	1.62	0.729	-1.45	0.665	-1.04	0.966
Aox3	1762. Aldehyde oxidase 3	1.37	0.702	-1.19	0.793	-6.84	4.94e-05	-2.26	0.0246	-1.52	0.364	-1.99	0.112	-1.33	0.553	-2.66	0.0292	-1.05	0.969	-1.68	0.309	1.39	0.552
Mus musculus	64241. Transcribed locus	-1.5	0.665	-1.77	0.362	-3.33	0.022	-3.23	0.00582	-1.27	0.679	-1.4	0.529	-1.81	0.265	-2.54	0.0712	-1.32	0.805	-1.79	0.327	-1.32	0.679
		-1.43	0.302	-1.94	0.00898	-2.16	0.00158	-2.32	6.76e-05	-1.72	0.0234	-1.89	0.00743	-1.9	0.00818	-2.2	0.00155	-1.51	0.341	-1.73	0.0429	-1.13	0.698
Angptl3	6611. Angiopoietin-like 3	-1.09	0.93	-1.52	0.368	-2.48	0.0194	-2.54	0.00316	-1.05	0.903	1.18	0.69	-1.08	0.866	-2.18	0.042	-1.15	0.872	-1.35	0.513	-1.04	0.942
Hnmt	15652. Histamine N-methyltransferase	1.64	0.426	1.14	0.831	-2.76	0.0114	-2.14	0.0189	1.16	0.734	1.96	0.0821	1.95	0.0933	1.4	0.427	2.67	0.156	1.34	0.542	1.61	0.305
Foxq1	10948. Forkhead box Q1	1.12	0.922	-1.99	0.222	-2.2	0.113	-2.22	0.0455	-1.79	0.247	-1.61	0.336	-1.59	0.361	-1.22	0.714	-2.32	0.34	-1.43	0.547	1.5	0.507
Abca8a	5877. ATP-binding cassette, sub-family A (ABC1), member 8a	1.48	0.588	-1.26	0.688	-9.83	2.04e-06	-3.02	0.00162	-1.79	0.173	-1.81	0.15	-1.32	0.534	-1.54	0.321	1.83	0.433	-1.79	0.221	1.19	0.751
Haao	13089. 3-hydroxyanthranilate 3,4-dioxygenase	-1.43	0.426	-1.89	0.0399	-3.12	0.000144	-2.61	0.00013	-1.98	0.0193	-1.87	0.0285	-1.76	0.0525	-1.82	0.0364	-1.74	0.271	-1.98	0.0347	-1.42	0.298
Pbld2	19199. Phenazine biosynthesis-like protein domain containing 2	1.05	0.959	-1.84	0.126	-6.41	4.58e-06	-2.08	0.0128	-1.49	0.269	-1.47	0.281	-1.28	0.513	-1.67	0.161	-1.03	0.979	-1.53	0.314	1.12	0.812
Slc47a1	9894. Solute carrier family 47, member 1	-1.06	0.956	-1.84	0.193	-3.74	0.00173	-3.61	0.000286	-1.3	0.549	-1.26	0.585	-1.16	0.75	-1.84	0.15	-1.19	0.848	-1.62	0.302	-1.08	0.891
Agxt2l1	7039. Alanine-glyoxylate aminotransferase 2-like 1	-1.47	0.592	-1.63	0.389	-5.3	0.000217	-2.54	0.00841	1.01	0.985	-1.12	0.804	-1.27	0.614	-1.07	0.889	1.11	0.917	-1.93	0.176	-1.37	0.557
Abcb11	1475. ATP-binding cassette, sub-family B (MDR/TAP), member 11	-1.13	0.889	-1.62	0.277	-5.26	3.5e-05	-2.15	0.0136	-1.41	0.375	-1.3	0.505	1.2	0.656	-1.42	0.365	-1.2	0.821	-1.61	0.268	1.04	0.937
Uroc1	6003. Urocanase domain containing 1	-1.61	0.206	-1.73	0.0606	-3.05	0.000135	-2.07	0.00137	-1.16	0.608	-1.64	0.0622	-1.26	0.409	-1.32	0.326	-1.33	0.579	-1.8	0.0549	-1.43	0.262
		-1.18	0.835	-1.45	0.421	-4.17	0.000232	-2.26	0.00773	-1.75	0.139	-1.48	0.295	-1.43	0.361	-1.08	0.867	1.06	0.947	-1.23	0.659	1.09	0.867
Nqo2	10203. NAD(P)H dehydrogenase, quinone 2	1.1	0.897	-1.96	0.0613	-4.67	8.58e-06	-2.32	0.00138	-1.16	0.674	-1.04	0.903	1.15	0.696	-1.19	0.607	1.04	0.965	-1.25	0.557	1.1	0.819
Tcea3	8972. Transcription elongation factor A (SII), 3	1.03	0.975	-1.55	0.347	-4.41	0.000359	-2.36	0.00723	-1.12	0.791	1.01	0.99	1.32	0.502	-1.09	0.847	1.07	0.946	-1.5	0.369	1.49	0.392
Ces1g	10070. Carboxylesterase 1G	1.12	0.937	-1.39	0.671	-2.81	0.0705	-3.32	0.00999	1.05	0.937	1.28	0.685	1.84	0.293	-1.04	0.952	1.53	0.723	-1.05	0.957	1.23	0.779
Mus musculus	57184. Transcribed locus	1.24	0.522	-1.77	0.0104	-3.05	3.59e-06	-2.19	2.85e-05	-1.27	0.259	-1.24	0.308	1.02	0.951	1.24	0.318	1.48	0.299	-1.2	0.477	1.93	0.00669
Cyp2c44	11621. Cytochrome P450, family 2, subfamily c, polypeptide 44	-1.22	0.793	-1.51	0.356	-2.78	0.00615	-2.41	0.00427	-1.3	0.516	-1.59	0.21	-1.15	0.733	-1.59	0.216	1.18	0.841	-1.36	0.49	-1.07	0.893
Galm	11484. Galactose mutarotase	1.01	0.986	-1.64	0.133	-2.87	0.000619	-2.01	0.00424	-1.43	0.234	-1.54	0.135	-1.36	0.31	-1.6	0.12	-1.08	0.915	-1.45	0.276	-1.05	0.915
Amdhd1	11537. Amidohydrolase domain containing 1	-1.18	0.614	-1.51	0.0372	-2.52	4.19e-06	-3.04	3.45e-09	-1.42	0.0569	-1.54	0.0167	-1.09	0.663	-1.04	0.867	-1.06	0.89	-1.23	0.334	-1.37	0.138
Susd4	15748. Sushi domain containing 4	-1.2	0.771	-1.48	0.287	-2.37	0.00695	-2.38	0.00127	1.07	0.854	-1.3	0.419	-1.28	0.467	-1.83	0.0586	-1.17	0.818	-1.51	0.251	1.38	0.393
Bdh2	18503. 3-hydroxybutyrate dehydrogenase, type 2	1.09	0.913	-1.4	0.439	-2.64	0.00622	-2.79	0.000599	-1.67	0.145	-1.14	0.735	1	0.998	-1.28	0.501	1.18	0.826	-1.33	0.494	1.56	0.279
Mus musculus	79202. Transcribed locus	1.24	0.711	1.13	0.778	-2.35	0.00429	-2.08	0.00331	-1.71	0.0728	-1.47	0.182	-1.23	0.514	-1.55	0.141	1.02	0.979	-1.08	0.855	1.87	0.0586
Pipox	14065. Pipecolic acid oxidase	-1.17	0.775	-1.67	0.0799	-2.99	9.36e-05	-2.32	0.000217	-1.17	0.592	-1.16	0.598	-1.07	0.838	-1.52	0.121	-1.21	0.732	-1.61	0.108	-1.05	0.894
Dhtkd1	3244. Dehydrogenase E1 and transketolase domain containing 1	-1	1	-1.74	0.0456	-2.96	7.94e-05	-2.44	7.49e-05	-1.3	0.333	-1.19	0.522	-1.23	0.451	-1.08	0.795	1.36	0.534	-1.52	0.152	1.06	0.874
Gamt	7960. Guanidinoacetate methyltransferase	-1.07	0.952	-1.64	0.343	-2.69	0.0251	-2.84	0.00381	-1.01	0.981	-1.22	0.667	1.02	0.973	-1.69	0.243	-1.1	0.926	-1.5	0.425	-1.06	0.927
Gsta3	13476. Glutathione S-transferase, alpha 3	1.15	0.866	-1.36	0.507	-3.37	0.00246	-3.33	0.000146	-1.13	0.76	-1.01	0.983	1	0.994	-1.37	0.407	1.09	0.921	-1.11	0.835	1.04	0.939
Zfp871	20503. Zinc finger protein 871	-1.44	0.242	-1.8	0.0113	-2.13	0.000881	-2.04	0.00017	-1.1	0.704	-1.42	0.101	-1.64	0.0268	-1.35	0.172	1.13	0.793	-1.33	0.26	1.1	0.751
Mus musculus	44337. CDNA clone IMAGE:6405071	1.08	0.876	-1.47	0.133	-2.76	4.36e-05	-2.12	0.000144	-1.27	0.304	-1.4	0.133	-1.22	0.394	-1.39	0.151	1.48	0.346	-1.13	0.668	-1.07	0.831
Mus musculus	28747. Transcribed locus	1.05	0.942	1.01	0.988	-2.49	0.000982	-2.04	0.00143	-1.27	0.394	-1.54	0.102	-1.23	0.464	-1.81	0.0253	1.33	0.591	-1.3	0.4	-1.13	0.746
Tlcd2	27056. TLC domain containing 2	1.76	0.265	-1.31	0.568	-2.38	0.0206	-2.25	0.0077	-1.06	0.89	1.24	0.571	1.48	0.293	-1.01	0.991	-1.08	0.928	1.23	0.659	1.49	0.351
Ivd	5163. Isovaleryl coenzyme A dehydrogenase	-1.24	0.512	-1.5	0.062	-2.38	4.64e-05	-2.15	1.46e-05	-1.09	0.691	-1.28	0.215	-1.26	0.267	-1.38	0.114	-1.15	0.736	-1.54	0.0553	-1.14	0.613
		1.54	0.588	1.11	0.883	-2.3	0.0828	-2.2	0.0422	1.35	0.55	1.33	0.558	1.5	0.416	-1.14	0.818	1.2	0.862	-1.02	0.977	1.36	0.602
		1.11	0.849	-1.53	0.143	-2.39	0.001	-2.19	0.000344	-1.13	0.673	-1.26	0.39	-1.37	0.24	-1.58	0.0775	1.17	0.779	-1.02	0.964	-1.34	0.339
Pm20d1	15013. Peptidase M20 domain containing 1	1.08	0.901	-1.36	0.314	-2.11	0.00431	-2.07	0.000842	-1.44	0.164	-1.46	0.138	-1.21	0.498	-1.42	0.178	-1.04	0.945	-1.23	0.503	-1.17	0.631
Gls2	8122. Glutaminase 2 (liver, mitochondrial)	1.02	0.97	-1.32	0.341	-2.76	6.41e-05	-3.02	6.15e-07	-1.14	0.624	1.01	0.971	-1.03	0.91	1.26	0.362	-1.03	0.964	-1.33	0.303	1.11	0.744
Aifm3	10891. Apoptosis-inducing factor, mitochondrion-associated 3	1.17	0.624	-1.26	0.281	-2.18	6.5e-05	-2.11	6.11e-06	-1.34	0.113	-1.28	0.172	-1.31	0.146	-1.59	0.0122	-1.07	0.866	-1.29	0.228	1.13	0.599
Cisd1	21986. CDGSH iron sulfur domain 1	1.2	0.6	-1.64	0.022	-2.54	1.61e-05	-2.09	4.17e-05	-1.04	0.877	1.15	0.516	1.09	0.701	1.3	0.194	1.3	0.479	-1.07	0.793	1.2	0.465
Anubl1	12844. AN1, ubiquitin-like, homolog (Xenopus laevis)	1.15	0.85	-1.37	0.455	-3.04	0.0012	-2.14	0.00529	-1.11	0.789	-1.01	0.972	1.23	0.554	-1.18	0.654	1.01	0.992	-1.13	0.778	-1.04	0.931
Ociad2	30218. OCIA domain containing 2	1.27	0.749	-1.11	0.855	-2.23	0.0363	-2.07	0.0202	-1.11	0.81	-1.04	0.919	1.21	0.654	-1.34	0.476	1.23	0.797	-1.15	0.777	1.13	0.815
Aldh1b1	2841. Aldehyde dehydrogenase 1 family, member B1	1.07	0.936	-1.89	0.0964	-2.9	0.00331	1.08	0.82	2.29	0.0177	2.62	0.00481	3.16	0.00137	2.13	0.0292	1.43	0.582	-1.1	0.838	1.39	0.427
Tk1	2371. Thymidine kinase 1	1.4	0.53	-1.68	0.177	-2.69	0.00455	-1.68	0.0556	2.13	0.0245	1.97	0.0384	1.15	0.693	1.05	0.897	1.2	0.793	-1.29	0.526	1.09	0.858
Slc22a7	10715. Solute carrier family 22 (organic anion transporter), member 7	1.73	0.458	-1.71	0.356	-3.34	0.0137	-1.48	0.321	2.01	0.143	1.16	0.776	1.43	0.468	1.03	0.953	-1.07	0.953	-1.13	0.851	1.36	0.606
Mus musculus	37673. Transcribed locus, strongly similar to NP_660125.1 membrane protein, palmitoylated 4 [Mus musculus]	-1.68	0.008	-1.96	0.000109	-2.29	3.42e-06	-1.75	7.02e-05	-2	8.3e-05	-2.18	8.43e-06	-2.37	4.07e-06	-2.52	9.3e-07	-2.12	0.00569	-2.18	6.14e-05	-1.78	0.00226
Als2cr12	21543. Amyotrophic lateral sclerosis 2 (juvenile) chromosome region, candidate 12 (human)	-1.82	0.101	-1.7	0.085	-2.44	0.0018	-1.45	0.107	-2.14	0.00866	-3.4	4.97e-05	-2.21	0.00587	-3.27	8.16e-05	-2	0.155	-1.88	0.0452	-3.78	0.000239
2810432L12Rik	45003. RIKEN cDNA 2810432L12 gene	-1.9	0.00479	-1.54	0.0312	-2.03	0.000253	-1.82	0.000306	-2.28	6.14e-05	-2.87	8.38e-07	-2.86	3.16e-06	-2.32	3.85e-05	-1.86	0.0465	-2.02	0.00117	-1.94	0.00226
Mus musculus	49210. Transcribed locus	-1.83	0.0144	-1.98	0.00129	-2.36	6.35e-05	-1.92	0.000156	-2.38	8.8e-05	-2.3	7.97e-05	-2.26	0.000174	-2.7	7.77e-06	-1.96	0.0467	-2.05	0.00161	-1.57	0.0474
Mus musculus	42391. Transcribed locus, strongly similar to NP_848861.1 putative sodium-coupled neutral amino acid transporter 9 [Mus musculus]	-1.67	0.0858	-1.68	0.0379	-2.18	0.00107	-1.71	0.0061	-2.06	0.00283	-2.85	4.28e-05	-2.25	0.00109	-2.89	2.66e-05	-1.57	0.274	-1.93	0.0121	-2.66	0.000598
Mus musculus	58211. Transcribed locus	-1.39	0.239	-1.5	0.0588	-2.25	0.000124	-1.87	0.000223	-2.39	5.59e-05	-2.87	2.93e-06	-2.2	0.000294	-2.89	2.93e-06	-1.74	0.106	-1.98	0.00259	-2.25	0.000871
Khk	16097. Ketohexokinase	1.08	0.9	-1.23	0.515	-2.33	0.00094	-1.8	0.00497	-2.06	0.00529	-2.07	0.00355	-1.26	0.369	-1.39	0.189	-1.24	0.663	-1.42	0.222	-1.04	0.917
H2-Aa	1751. Histocompatibility 2, class II antigen A, alpha	1.04	0.952	-1.37	0.329	-2	0.0108	-1.71	0.0146	-2.05	0.00906	-1.86	0.0199	-1.36	0.269	-1.72	0.046	2.4	0.0615	-1.33	0.352	2.02	0.0224
Col3a1	677. Collagen, type III, alpha 1	-1.06	0.961	-1.96	0.157	-2.2	0.0645	-1.01	0.983	1.5	0.342	4.36	0.000625	4.41	0.000774	2.86	0.0111	2.85	0.145	1.12	0.843	-1.22	0.71
Fmo5	7150. Flavin containing monooxygenase 5	1.76	0.512	1.84	0.341	-3.5	0.0254	-1.3	0.583	1.74	0.318	2.26	0.117	2.98	0.0423	1.26	0.7	2.47	0.348	1.15	0.851	1.95	0.278
Slc16a7	7550. Solute carrier family 16 (monocarboxylic acid transporters), member 7	-1.07	0.89	-1.35	0.25	-2.04	0.0019	1.15	0.453	1.7	0.0192	2.06	0.00157	1.81	0.0103	1.98	0.00275	1.66	0.199	-1.07	0.815	1.39	0.203
		-1.67	0.0537	-1.43	0.132	-2.26	0.000237	-1.83	0.000926	-1.96	0.00247	-2.48	5.46e-05	-2.28	0.000278	-3.05	3.35e-06	-1.92	0.0674	-2.27	0.000815	-2.23	0.00139
		-1.71	0.0112	-1.72	0.00244	-2.03	9.44e-05	-1.8	7.77e-05	-1.91	0.000502	-2.17	2.81e-05	-2.07	0.000122	-2.01	0.000157	-1.78	0.0495	-1.48	0.0424	-1.5	0.0385
Mus musculus	46677. Transcribed locus	-1.75	0.0195	-1.62	0.0203	-2.37	2.96e-05	-1.52	0.00917	-1.55	0.0284	-2.1	0.000263	-1.68	0.00916	-2.68	6.68e-06	-1.61	0.157	-1.83	0.00637	-1.5	0.0713
		-1.15	0.665	-1.46	0.0545	-2.12	7.12e-05	-1.77	0.000206	-1.81	0.00178	-2.15	6.5e-05	-1.95	0.000556	-2.01	0.000252	-1.23	0.549	-1.67	0.0103	-1.75	0.00897
Gckr	14935. Glucokinase regulatory protein	-1.64	0.0418	-1.65	0.014	-2.16	0.000141	-1.62	0.00284	-1.76	0.00451	-2.17	0.000156	-1.71	0.00692	-1.9	0.00129	-1.91	0.0453	-1.97	0.00202	-1.46	0.0883
Srgap3	3458. SLIT-ROBO Rho GTPase activating protein 3	-1.4	0.0752	-1.62	0.0017	-2	1.21e-05	-1.59	0.00025	-1.83	0.000166	-2.01	1.31e-05	-1.86	0.000114	-1.91	5.61e-05	-1.82	0.015	-1.46	0.0221	-1.66	0.00302
Mus musculus	47777. Transcribed locus	-1.42	0.139	-1.47	0.0549	-2.08	0.000137	-1.82	0.00013	-1.7	0.00474	-2.08	0.000122	-1.75	0.00269	-1.95	0.000494	-1.34	0.368	-1.46	0.0605	-1.64	0.0191
Hgfac	9726. Hepatocyte growth factor activator	-1.38	0.345	-1.81	0.0135	-2.42	0.000258	-1.63	0.0103	-1.64	0.0343	-2.03	0.00218	-1.44	0.116	-1.38	0.162	-1.56	0.278	-1.84	0.0173	-1.33	0.288
Scrn2	15016. Secernin 2	-1.5	0.0607	-1.77	0.0013	-2.15	2.11e-05	-1.19	0.206	-1.5	0.0166	-2.05	5.72e-05	-1.71	0.00246	-1.43	0.0336	-1.79	0.0446	-1.83	0.0019	-1.34	0.123
Mus musculus	83963. Transcribed locus	-1.23	0.671	-1.76	0.0525	-2.82	0.000211	-1.43	0.0998	-1.44	0.184	-2.12	0.00453	-1.62	0.0812	-1.53	0.112	-1.07	0.917	-1.74	0.0678	1	0.99
Mus musculus	47262. Transcribed locus	-1.23	0.556	-1.71	0.016	-2.02	0.0012	-1.54	0.0121	-1.46	0.0751	-2.06	0.000838	-1.55	0.041	-1.84	0.00409	-1.34	0.455	-1.56	0.0601	-1.39	0.179
Gstm4	15103. Glutathione S-transferase, mu 4	-1.21	0.783	-1.4	0.427	-3.26	0.00091	-1.34	0.318	-1.61	0.176	-2.06	0.0315	-1.26	0.528	-1.05	0.903	-1.05	0.95	-1.42	0.385	-1.13	0.799
Rnd1	14450. Rho family GTPase 1	-1.11	0.922	-1.29	0.674	-2.01	0.122	-1.2	0.65	-1.22	0.692	-1.08	0.876	2.06	0.111	1.45	0.417	-1.41	0.7	-1.67	0.324	2.53	0.0689
Leap2	30027. Liver-expressed antimicrobial peptide 2	-1.28	0.755	1.05	0.943	-2.23	0.0458	-1.39	0.325	-1.67	0.204	-1.18	0.697	-1.36	0.469	-2.57	0.0247	-2.33	0.234	-1.55	0.34	-1.36	0.528
Mus musculus	91070. Transcribed locus, strongly similar to XP_003086466.1 PREDICTED: hypothetical protein LOC100502668 [Mus musculus]	-1.77	0.0752	-1.74	0.0397	-2.38	0.00072	-1.5	0.0467	-1.21	0.47	-1.58	0.0653	-1.65	0.0466	-2.01	0.00583	-1.73	0.215	-2.24	0.00451	-1.58	0.11
Mus musculus	57697. Transcribed locus	-1.55	0.173	-1.74	0.0313	-2.15	0.00194	-1.75	0.0052	-1.55	0.0712	-1.68	0.0289	-1.57	0.063	-2.03	0.00333	-1.87	0.133	-1.57	0.0941	-1.02	0.961
Mus musculus	45080. Transcribed locus	1.34	0.532	1.11	0.815	-2.56	0.0022	1.56	0.059	1.61	0.103	1.88	0.029	1.86	0.0337	1.79	0.0432	2.8	0.0381	-1.04	0.93	1.48	0.251
Mus musculus	45512. Transcribed locus	-1.72	0.0349	-1.93	0.00259	-2.16	0.000376	-1.73	0.00176	-1.49	0.0588	-1.85	0.00352	-1.56	0.0346	-1.93	0.00203	-2.19	0.0269	-2.13	0.00157	-1.83	0.0129
Mus musculus	57684. Transcribed locus	-1.81	0.00818	-1.73	0.00494	-2.04	0.000215	-1.77	0.000352	-1.77	0.00318	-1.73	0.00359	-1.88	0.00127	-1.87	0.000984	-2.03	0.0236	-2.04	0.000806	-1.45	0.0817
Pde4b	2433. Phosphodiesterase 4B, cAMP specific	-1.07	0.911	-1.47	0.198	-2.74	0.000277	-1.32	0.202	-1.14	0.656	-1.38	0.221	-1	0.991	-1.41	0.19	-2.18	0.0853	-2.24	0.00673	-1.29	0.42
Mus musculus	43945. Transcribed locus	-1.7	0.238	-1.5	0.294	-2.58	0.00441	-1.63	0.0633	-1.41	0.311	-1.61	0.137	-1.38	0.344	-1.85	0.0549	-1.75	0.34	-2.38	0.0184	-1.18	0.695
Sorbs3	7519. Sorbin and SH3 domain containing 3	-1.58	0.0296	-1.71	0.00317	-2.05	7.13e-05	-1.79	8.68e-05	-1.49	0.0192	-1.99	0.000123	-1.65	0.00428	-1.53	0.0116	-1.56	0.126	-1.75	0.00374	-2.11	0.000388
Spp1	69. Secreted phosphoprotein 1	-1.34	0.681	-1.97	0.113	-2.15	0.0488	-1.01	0.976	-1.89	0.101	1.36	0.436	1.32	0.506	1.04	0.928	1.01	0.995	-1.61	0.28	-2.24	0.0704
Ddc	2805. Dopa decarboxylase	1.44	0.522	-1.64	0.213	-5.57	1.21e-05	1.13	0.695	1.57	0.2	1.64	0.147	1.83	0.0864	-1.25	0.544	-1.84	0.329	1.14	0.777	-1.25	0.608
Akr1d1	11377. Aldo-keto reductase family 1, member D1	1.35	0.717	-1.51	0.449	-6.18	8.17e-05	-1.78	0.105	1.15	0.786	1.58	0.306	1.69	0.25	-1.29	0.588	1.32	0.763	-1.16	0.808	-1.04	0.945
		-1.45	0.333	-1.43	0.235	-4.27	1.38e-06	-1.7	0.0131	-1.53	0.109	-1.85	0.0162	-1.79	0.0292	-1.52	0.102	-1.02	0.975	-1.51	0.163	-1.35	0.345
Hsd17b6	18042. Hydroxysteroid (17-beta) dehydrogenase 6	-1.28	0.717	-1.78	0.147	-3.84	0.000302	-1.89	0.028	-1.61	0.185	-1.81	0.0856	-1.15	0.723	1.15	0.731	1.75	0.39	-1.56	0.275	1.45	0.388
		-1.67	0.0241	-1.9	0.000771	-2.06	0.000137	-1.61	0.00173	-1.59	0.0119	-1.51	0.0231	-1.22	0.292	-1.85	0.00105	-1.82	0.0501	-1.79	0.00439	-1.81	0.00522
Mus musculus	15794. Transcribed locus	-1.05	0.948	-1.99	0.0384	-3.76	7.56e-05	-1.19	0.517	1.55	0.152	1.5	0.171	1.86	0.0409	1.44	0.236	-1.33	0.623	-1.33	0.434	1.49	0.259
Mus musculus	21193. Transcribed locus	-1.81	0.0218	-1.29	0.309	-2.07	0.000754	-1.19	0.331	-1.32	0.195	-1.79	0.00539	-1.9	0.00328	-1.65	0.0166	-1.83	0.0929	-1.86	0.0088	-1.31	0.273
		-1.34	0.271	-1.81	0.00214	-2.04	0.000246	-1.71	0.000601	-1.65	0.00881	-1.65	0.00761	-1.93	0.000774	-1.73	0.00353	-1.61	0.136	-1.48	0.057	1.2	0.423
BC029214	28497. CDNA sequence BC029214	-1.54	0.0807	-1.73	0.00722	-2.1	0.00024	-1.62	0.00277	-1.59	0.0182	-1.55	0.0221	-1.08	0.715	-1.4	0.0842	-1.98	0.0351	-1.79	0.0071	-1.84	0.00591
Aox1	1250. Aldehyde oxidase 1	-1.11	0.86	-1.49	0.157	-3.39	8.58e-06	-1.83	0.00378	-1.75	0.0253	-1.78	0.0184	-1.29	0.322	-1.58	0.0692	-1.04	0.951	-1.33	0.331	1.4	0.245
Nr1d1	4571. Nuclear receptor subfamily 1, group D, member 1	-1.21	0.691	-1.55	0.122	-2.91	0.000112	-1.65	0.0162	-1.44	0.153	-1.86	0.0137	-1.56	0.082	-1.13	0.659	-1.69	0.242	-1.37	0.279	-1.38	0.277
Btg1	12143. B cell translocation gene 1, anti-proliferative	1.1	0.842	-1.61	0.0508	-2.12	0.00101	-1.25	0.216	-1.36	0.173	-1.66	0.0218	-1.7	0.0181	-1.64	0.0257	-1.96	0.0757	-1.89	0.0105	-1.49	0.115
Pdzk1ip1	19843. PDZK1 interacting protein 1	-1.33	0.409	-1.82	0.0157	-2.2	0.000979	-1.94	0.000612	-1.83	0.00942	-1.48	0.0808	-1.12	0.653	-1.36	0.183	-1.39	0.427	-1.73	0.0313	-1.75	0.0302
		-1.05	0.836	-1.96	6.04e-07	-2.12	9.24e-08	-1.73	5.68e-07	-1.8	1.1e-05	-1.83	3.2e-06	-1.76	1.98e-05	-1.46	0.00162	-1.19	0.418	-1.52	0.00214	-1.17	0.26
2310067E19Rik	46730. RIKEN cDNA 2310067E19 gene	-1.96	0.00223	-1.74	0.00347	-2.24	2.67e-05	-1.61	0.00174	-1.18	0.39	-1.49	0.0246	-1.44	0.0439	-1.63	0.00614	-1.5	0.205	-1.83	0.00343	-1.2	0.394
Cyp2j9	12998. Cytochrome P450, family 2, subfamily j, polypeptide 9	-1.7	0.177	-1.42	0.31	-3.12	0.000216	-1.79	0.0143	-1.34	0.324	-1.38	0.268	-1.43	0.225	-1.49	0.166	-1.27	0.684	-1.77	0.0778	1.2	0.608
Fmo1	6386. Flavin containing monooxygenase 1	1.03	0.973	-1.8	0.0766	-4.21	1.43e-05	-1.15	0.608	1.37	0.311	1.52	0.162	1.29	0.42	1.33	0.369	1.21	0.762	-1.45	0.293	1.31	0.472
Ddah1	8630. Dimethylarginine dimethylaminohydrolase 1	-1.45	0.515	-1.66	0.215	-2.89	0.0038	-1.9	0.0276	-1.7	0.14	-1.52	0.233	1.18	0.679	-1.18	0.669	1.11	0.901	-1.44	0.375	1.57	0.279
Gjb1	615. Gap junction protein, beta 1	-1.38	0.329	-1.7	0.0253	-2.82	1.51e-05	-1.29	0.166	-1.31	0.241	-1.79	0.00807	-1.4	0.136	-1.17	0.498	-1.32	0.505	-1.53	0.0858	-1.48	0.13
Lmf1	6363. Lipase maturation factor 1	-1.53	0.0892	-1.71	0.00738	-2.07	0.000248	1.16	0.351	-1.42	0.0661	-1.98	0.000545	-1.38	0.0915	-1.37	0.0965	-1.56	0.18	-1.75	0.00897	-1.05	0.857
Dhrs11	18547. Dehydrogenase/reductase (SDR family) member 11	-1.42	0.31	-1.73	0.034	-2.02	0.00467	1.16	0.464	-1.4	0.169	-1.94	0.0051	-1.81	0.0143	-1.22	0.429	-1.21	0.691	-1.46	0.161	-1.63	0.0707
Srd5a1	9475. Steroid 5 alpha-reductase 1	1.47	0.671	-1.6	0.449	-3.22	0.0224	-1.8	0.155	-1.01	0.99	-1.63	0.339	-1.26	0.677	-1.64	0.343	-1.14	0.912	-1.24	0.738	1.3	0.685
Mus musculus	44300. Transcribed locus, strongly similar to NP_001239426.1 Rap guanine nucleotide exchange factor (GEF) 6 isoform 4 [Mus musculus]	-1.92	0.0659	-1.89	0.0359	-2.33	0.0037	-1.61	0.0382	-1.11	0.741	-1.45	0.178	-1.28	0.402	-1.49	0.161	-1.45	0.479	-1.69	0.0915	1.25	0.516
Ethe1	13479. Ethylmalonic encephalopathy 1	-1.33	0.483	-1.58	0.102	-3.76	3.66e-06	-1.75	0.00728	-1.44	0.147	-1.28	0.325	-1.09	0.754	-1.38	0.206	-1.37	0.494	-1.19	0.579	-1.46	0.19
		-1.52	0.401	-1.95	0.0649	-3.21	0.00106	-1.47	0.15	1.21	0.606	1.39	0.333	-1.06	0.887	-1.04	0.925	-1.29	0.704	-1.63	0.189	-1.63	0.202
Mus musculus	37103. Transcribed locus, strongly similar to XP_002724564.1 PREDICTED: rCG34104-like [Rattus norvegicus]	1	0.995	-1.61	0.0606	-2.13	0.00169	-1.89	0.00107	-1.71	0.0227	-1.64	0.0297	-1.7	0.0244	-1.82	0.0107	-1.16	0.762	-1.38	0.225	1.09	0.792
Mus musculus	49818. Transcribed locus	-1.81	0.188	-1.84	0.0993	-2.34	0.0122	-1.46	0.169	1.11	0.792	-1.32	0.419	-1.45	0.279	-1.51	0.212	-1.7	0.38	-1.76	0.131	-1.13	0.788
Slc38a3	7473. Solute carrier family 38, member 3	-1.2	0.613	-1.73	0.0137	-2.49	4.8e-05	-1.8	0.00088	-1.33	0.187	-1.82	0.00449	-1.43	0.0912	-1.19	0.428	-1.11	0.825	-1.63	0.042	-1.17	0.557
Mus musculus	45772. Transcribed locus	-1.32	0.536	-1.55	0.159	-2.35	0.00245	-1.58	0.04	-1.29	0.366	-1.51	0.125	-1.35	0.293	-1.62	0.0764	-1.56	0.377	-1.84	0.0484	1.22	0.56
Serpind1	8417. Serine (or cysteine) peptidase inhibitor, clade D, member 1	1.61	0.12	-1.07	0.837	-2.65	9.05e-05	1.14	0.502	1.58	0.0524	1.71	0.0206	1.8	0.0136	1.4	0.156	1.38	0.453	1.01	0.987	1.63	0.0706
Mus musculus	80090. Transcribed locus	-1.37	0.364	-1.91	0.00862	-2.29	0.000547	-1.41	0.0708	-1.49	0.0888	-1.43	0.118	-1.4	0.151	-1.4	0.144	-1.74	0.166	-1.63	0.0601	-1.19	0.54
Gpi1	494. Glucose phosphate isomerase 1	-1.76	0.0166	-1.83	0.00156	-2.14	6.21e-05	-1.17	0.302	-1.18	0.379	-1.61	0.00759	-1.5	0.0267	-1.17	0.396	-1.56	0.159	-1.79	0.00439	-1.34	0.156
Ubp1	7928. Upstream binding protein 1	-1.31	0.0409	-1.88	3.04e-07	-2.01	4.04e-08	-1.68	1.61e-07	-1.48	0.000508	-1.62	2.23e-05	-1.6	5.15e-05	-1.58	6.6e-05	-1.17	0.429	-1.48	0.00123	-1.17	0.195
Mus musculus	75360. Transcribed locus	-1.56	0.132	-1.97	0.00166	-2.24	0.000146	-1.32	0.0946	-1.21	0.375	-1.67	0.0113	-1.36	0.138	-1.18	0.429	-1.3	0.49	-1.8	0.011	-1.3	0.27
Pigr	3249. Polymeric immunoglobulin receptor	-1.35	0.399	-1.42	0.195	-2.04	0.00325	-1.82	0.00267	-1.62	0.0457	-1.74	0.0177	-1.47	0.109	-1.79	0.0171	-1.05	0.927	-1.45	0.164	1.07	0.851
Rnf123	4900. Ring finger protein 123	-1.36	0.231	-1.57	0.0216	-2.37	1.56e-05	-1.43	0.017	-1.2	0.341	-1.86	0.000934	-1.4	0.0699	-1.28	0.191	-1.29	0.457	-1.66	0.0138	-1.24	0.336
Cth	4450. Cystathionase (cystathionine gamma-lyase)	-1.14	0.776	-1.13	0.675	-3.21	5.57e-06	-1.35	0.0921	1.43	0.112	1.8	0.00813	1.82	0.00964	1.42	0.119	-1.02	0.971	-1.15	0.614	1.11	0.734
Nit2	7972. Nitrilase family, member 2	-1.1	0.908	-1.6	0.246	-3.74	0.000347	-1.78	0.0438	-1.46	0.289	-1.24	0.555	-1.09	0.824	-1.63	0.168	-1.03	0.975	-1.31	0.522	1.14	0.77
Abcg8	2701. ATP-binding cassette, sub-family G (WHITE), member 8	1	0.998	-1.69	0.00185	-2.1	1.51e-05	-1.83	2e-05	-1.63	0.00344	-1.92	0.000118	-1.53	0.00984	1.14	0.423	1	0.998	-1.48	0.027	-1.09	0.693
Bckdha	4655. Branched chain ketoacid dehydrogenase E1, alpha polypeptide	-1.28	0.374	-1.67	0.00717	-2.85	4.5e-07	-1.56	0.00338	-1.44	0.0495	-1.55	0.0156	-1.34	0.109	-1.08	0.692	-1.17	0.655	-1.72	0.00768	-1.08	0.749
Slc6a12	4594. Solute carrier family 6 (neurotransmitter transporter, betaine/GABA), member 12	-1.39	0.0925	-1.81	0.000253	-2.08	1.19e-05	-1.42	0.00536	-1.18	0.284	-1.43	0.0174	-1.38	0.0383	-1.26	0.129	-1.67	0.0501	-1.72	0.00188	-1.38	0.0638
Ece1	14966. Endothelin converting enzyme 1	-1.52	0.0359	-1.91	0.000164	-2.51	4.77e-07	-1.16	0.279	-1.01	0.954	-1.37	0.0493	-1.24	0.187	-1.36	0.0585	-1.56	0.112	-1.71	0.00364	-1.34	0.109
		-1.69	0.0676	-1.61	0.0539	-2.46	0.000164	-1.28	0.184	-1.14	0.609	-1.33	0.195	1.16	0.54	-1.41	0.125	-1.81	0.129	-1.58	0.0743	1.26	0.399
Mus musculus	48900. Transcribed locus	-1.39	0.341	-1.55	0.0988	-2.01	0.00392	-1.35	0.111	-1.2	0.461	-1.65	0.0297	-1.44	0.123	-1.69	0.0235	-1.26	0.606	-1.73	0.0347	-1.03	0.925
Il18	123. Interleukin 18	1.15	0.745	-1.41	0.182	-4.04	2.08e-07	-1.56	0.0163	-1.32	0.231	-1.12	0.622	-1.25	0.34	-1.23	0.368	1.06	0.919	-1.45	0.152	1.23	0.451
Gstm7	17246. Glutathione S-transferase, mu 7	-1.27	0.674	-1.3	0.507	-2.24	0.0121	-1.83	0.017	-1.28	0.462	-1.66	0.0985	-1.16	0.679	-1.2	0.595	-1.22	0.762	-1.46	0.295	-1.61	0.194
Rdh11	7333. Retinol dehydrogenase 11	1.15	0.83	-1.48	0.269	-2.25	0.00829	-1.15	0.612	1.69	0.084	1.78	0.0528	1.72	0.0784	1.52	0.172	-1.19	0.791	1.12	0.779	1	0.998
Adck5	11798. AarF domain containing kinase 5	-1.19	0.382	-1.66	0.000281	-2.13	5.05e-07	-1.66	1.29e-05	-1.55	0.00143	-1.59	0.000607	-1.36	0.0193	-1.34	0.0285	-1.33	0.217	-1.3	0.0793	-1.09	0.585
Akap8l	12893. A kinase (PRKA) anchor protein 8-like	-1.38	0.15	-1.27	0.221	-2.13	3.33e-05	-1.47	0.00543	-1.58	0.00765	-1.51	0.0118	-1.54	0.0127	-1.37	0.0614	-1.44	0.21	-1.57	0.0169	1.01	0.98
1700001C19Rik	32854. RIKEN cDNA 1700001C19 gene	1.13	0.764	-1.77	0.00839	-2.63	1.85e-05	-1.88	0.000303	-1.8	0.00514	-1.4	0.0898	-1.17	0.469	-1.25	0.271	-1.01	0.985	-1.3	0.262	1.01	0.974
Ank3	1379. Ankyrin 3, epithelial	1.17	0.755	-1.84	0.0269	-2.26	0.00231	-1.09	0.718	1.38	0.208	1.62	0.0535	1.63	0.0548	1.23	0.432	1.43	0.444	1.1	0.78	1.34	0.322
Ceacam1	1446. Carcinoembryonic antigen-related cell adhesion molecule 1	-1.43	0.203	-1.42	0.109	-2.51	1.81e-05	-1.38	0.0413	-1.37	0.105	-1.37	0.102	-1.23	0.312	-1.22	0.317	-1.74	0.103	-1.53	0.0516	-1.12	0.674
		-1.91	0.0347	-1.98	0.00862	-2.22	0.00179	-1.38	0.113	1.11	0.719	-1.23	0.415	-1.04	0.896	-1.43	0.145	-1.23	0.682	-1.73	0.051	1.19	0.574
Tmprss6	8386. Transmembrane serine protease 6	-1.09	0.833	-1.36	0.139	-2.06	0.000177	-1.59	0.00275	-1.26	0.218	-1.64	0.00686	-1.52	0.026	-1.49	0.0343	-1.17	0.668	-1.56	0.0326	-1.21	0.405
		-1.08	0.875	-1.94	0.00295	-2.49	7.18e-05	-1.89	0.000498	-1.62	0.0273	-1.27	0.263	-1.17	0.481	-1.16	0.508	-1.1	0.841	-1.33	0.252	1.26	0.371
Gabarapl1	10962. Gamma-aminobutyric acid (GABA) A receptor-associated protein-like 1	1.38	0.337	-1.44	0.149	-2.89	1.32e-05	-1.84	0.00149	-1.13	0.625	1.02	0.935	1.06	0.83	1.5	0.071	1.56	0.264	-1.05	0.888	1.65	0.0543
Mus musculus	84040. Transcribed locus	-1.16	0.866	-1.05	0.943	-2.06	0.0651	-1.06	0.863	1.77	0.14	1.64	0.198	1.48	0.324	1.29	0.547	-1.13	0.893	-1.38	0.489	-1.86	0.162
Naga	6674. N-acetyl galactosaminidase, alpha	-1.3	0.155	-1.72	0.00027	-2.65	2.4e-08	-1.19	0.136	-1.29	0.0656	-1.4	0.0137	-1.24	0.137	-1.15	0.325	-1.15	0.599	-1.77	0.000414	-1.24	0.184
Mus musculus	10376. Transcribed locus	1.31	0.555	-1.11	0.795	-2.37	0.00231	-1.66	0.0238	-1.46	0.171	-1.67	0.0565	-1.19	0.549	-1.71	0.0469	1.09	0.892	-1.03	0.935	1.18	0.637
Lrit2	17938. Leucine-rich repeat, immunoglobulin-like and transmembrane domains 2	-1.02	0.968	-1.41	0.0356	-2.21	2.91e-06	-1.89	4.17e-06	-1.73	0.000744	-1.46	0.0117	-1.39	0.0321	-1.64	0.00151	1	0.994	-1.2	0.313	-1.02	0.925
Mus musculus	49115. Transcribed locus	-1.85	0.0189	-1.36	0.205	-2.03	0.00126	-1.6	0.00749	-1.12	0.634	-1.31	0.21	-1.38	0.138	-1.46	0.0788	-1.32	0.488	-1.57	0.0576	-1.1	0.754
Slc6a13	4078. Solute carrier family 6 (neurotransmitter transporter, GABA), member 13	-1.28	0.253	-1.9	8.69e-05	-2.47	2.74e-07	-1.02	0.909	-1.33	0.0613	-1.51	0.00666	-1.01	0.956	-1.19	0.253	-1.53	0.108	-1.52	0.0136	-1.13	0.503
Mus musculus	81662. Transcribed locus	-1.45	0.112	-1.96	0.000294	-2.11	8.03e-05	-1.68	0.000512	-1.19	0.355	-1.29	0.144	-1.41	0.0533	1.16	0.414	1.27	0.459	-1.18	0.42	1.37	0.115
Cfhr2	26042. Complement factor H-related 2	-1.15	0.689	-1.36	0.153	-2.27	5.42e-05	-1.89	0.000125	-1.38	0.096	-1.31	0.155	-1.55	0.0244	-1.44	0.0646	-1.12	0.768	-1.39	0.123	-1.05	0.865
Sardh	4212. Sarcosine dehydrogenase	-1.23	0.681	-1.72	0.0753	-2.77	0.000501	-1.88	0.0059	1.03	0.922	-1.26	0.408	-1.08	0.815	-1.17	0.603	-1.18	0.782	-1.61	0.128	-1.02	0.965
Mus musculus	62258. Transcribed locus	-1.88	0.0513	-1.51	0.158	-2.04	0.00629	-1.61	0.0244	1.01	0.987	-1.22	0.449	-1.17	0.565	-1.26	0.394	-1.37	0.523	-1.64	0.085	1.23	0.528
Acly	1017. ATP citrate lyase	-1.12	0.844	-1.58	0.129	-3.2	6.32e-05	-1.7	0.0167	-1.02	0.942	-1.09	0.779	1.22	0.503	-1.06	0.85	-1.4	0.5	-1.33	0.362	-1.28	0.461
Mus musculus	55570. Transcribed locus	-1.37	0.336	-1.58	0.061	-2.01	0.00249	-1.32	0.138	-1.19	0.478	-1.46	0.0891	-1.27	0.311	-1.37	0.167	-1.44	0.376	-1.35	0.244	-1.27	0.378
Slco1a4	27935. Solute carrier organic anion transporter family, member 1a4	-1.1	0.9	-1.17	0.741	-2.59	0.00669	-1.03	0.918	1.08	0.833	1.54	0.194	1.59	0.174	1.64	0.139	1.4	0.606	-1.26	0.573	1.07	0.886
Acy1	6560. Aminoacylase 1	1.29	0.485	-1.3	0.342	-2.01	0.003	-1.13	0.552	1.44	0.115	1.55	0.0511	1.47	0.0957	1.54	0.0623	1.07	0.902	-1.24	0.442	1.4	0.206
Mthfd1	1197. Methylenetetrahydrofolate dehydrogenase (NADP+ dependent), methenyltetrahydrofolate cyclohydrolase, formyltetrahydrofolate synthase	1.03	0.962	-1.8	0.0156	-3.31	2.66e-06	-1.85	0.00133	1.08	0.757	-1.06	0.833	1	0.993	-1.24	0.368	-1.03	0.965	-1.37	0.236	-1.14	0.673
Plxna2	800. Plexin A2	-1.53	0.0366	-1.53	0.014	-2.01	5.12e-05	-1.34	0.0278	-1.37	0.0532	-1.27	0.13	-1.23	0.205	-1.55	0.0078	-1.26	0.438	-1.32	0.131	-1.28	0.195
Naaladl2	12945. N-acetylated alpha-linked acidic dipeptidase-like 2	-1.06	0.846	-1.15	0.46	-2.39	1.05e-06	-1.82	8.69e-06	-1.21	0.202	-1.39	0.0231	-1.13	0.449	-1.35	0.0449	1.16	0.618	-1.47	0.0237	-1.44	0.0312
Ccdc162	22600. Coiled-coil domain containing 162	1.07	0.874	-1.52	0.0316	-2.01	0.000236	-1.43	0.016	-1.56	0.0158	-1.46	0.0333	-1.39	0.0684	-1.47	0.0329	-1.1	0.81	-1.09	0.696	-1.36	0.141
Dpys	5940. Dihydropyrimidinase	1.23	0.759	-1.65	0.213	-3.31	0.00059	-1.35	0.289	-1.01	0.978	-1.05	0.887	1.17	0.674	-1.23	0.562	1.32	0.679	-1.26	0.579	1.25	0.596
Angptl6	12358. Angiopoietin-like 6	-1.04	0.963	-1.42	0.348	-2.01	0.0281	-1.18	0.545	-1.25	0.492	-1.4	0.278	-1.52	0.18	-1.83	0.0537	-1.23	0.756	-1.45	0.291	-1.14	0.757
Abca8b	5105. ATP-binding cassette, sub-family A (ABC1), member 8b	-1.01	0.987	-1.63	0.0706	-3.36	9.13e-06	1.16	0.488	1.33	0.252	1.1	0.726	1.09	0.758	1.35	0.219	1.44	0.402	-1.12	0.715	1.11	0.76
Tmem63b	6377. Transmembrane protein 63b	-1.18	0.311	-1.51	0.000527	-2.01	1.24e-07	-1.42	0.00036	-1.37	0.00683	-1.37	0.0052	-1.28	0.0304	-1.3	0.0203	-1.36	0.107	-1.58	0.000556	-1.04	0.819
Pecr	16198. Peroxisomal trans-2-enoyl-CoA reductase	-1.16	0.762	-1.72	0.0441	-2.62	0.000144	-1.61	0.0162	-1.4	0.172	-1.14	0.603	1.02	0.958	-1.5	0.0932	-1.04	0.94	-1.31	0.331	1.08	0.801
Pygl	1196. Liver glycogen phosphorylase	1.39	0.457	-1.13	0.752	-2.92	0.000193	-1.95	0.00385	-1.36	0.275	-1.09	0.768	1.12	0.712	-1.1	0.764	1	0.999	-1.18	0.639	1.29	0.461
Cyp4f15	12171. Cytochrome P450, family 4, subfamily f, polypeptide 15	-1.08	0.86	-1.47	0.0927	-3.26	1.07e-06	-1.34	0.0787	-1.07	0.769	-1.37	0.116	-1.07	0.759	-1.02	0.941	-1.04	0.934	-1.44	0.118	1.07	0.823
Dpp4	1787. Dipeptidylpeptidase 4	1.13	0.792	-1.34	0.258	-2.6	4.66e-05	-1.83	0.00112	-1.3	0.241	-1.29	0.244	-1.02	0.936	-1.42	0.114	1.11	0.822	-1.18	0.549	-1.08	0.802
		-1.13	0.866	-1.1	0.832	-3.42	0.000167	-1.35	0.252	-1.12	0.747	-1.3	0.415	-1.35	0.361	-1.09	0.813	1.17	0.811	-1.19	0.655	1.06	0.893
Rnf186	26534. Ring finger protein 186	1.28	0.731	-1.08	0.899	-2.4	0.0272	-1.61	0.132	-1.32	0.499	-1.14	0.761	1.28	0.552	1.14	0.765	-1.19	0.831	-1.3	0.582	1.68	0.245
Akr1c20	10984. Aldo-keto reductase family 1, member C20	1.05	0.967	-1.18	0.762	-2.98	0.00619	-1.35	0.353	1.19	0.682	1.22	0.628	1.05	0.911	-1.62	0.229	-1.2	0.832	-1.35	0.524	1.15	0.794
Hyi	19862. Hydroxypyruvate isomerase homolog (E. coli)	1.13	0.766	-1.5	0.0623	-2.03	0.00067	-1.63	0.00367	-1.1	0.67	1.43	0.0658	1.27	0.252	1.34	0.149	1.03	0.946	-1.17	0.505	1.48	0.0792
Olfm3	10109. Olfactomedin 3	1.08	0.893	-1.94	0.00817	-2.04	0.0034	-1.59	0.017	1.05	0.861	-1.08	0.776	1.43	0.138	-1.02	0.93	1.94	0.114	1.1	0.774	1.17	0.607
Dhfr	2095. Dihydrofolate reductase	1.06	0.919	-1.71	0.041	-2.13	0.00223	-1.12	0.599	1.89	0.0101	1.37	0.191	1.22	0.428	-1.05	0.863	1.34	0.515	-1.23	0.473	-1.02	0.965
Zbtb20	8530. Zinc finger and BTB domain containing 20	-1.2	0.655	-1.09	0.795	-2.39	0.000302	-1.61	0.0121	-1.07	0.787	-1.45	0.101	-1.17	0.518	-1.52	0.0708	-1.04	0.951	-1.46	0.146	1.05	0.882
Kynu	12782. Kynureninase (L-kynurenine hydrolase)	1	0.995	-1.9	0.0297	-3.05	0.000112	-1.61	0.0313	-1.09	0.781	-1.1	0.757	1.08	0.815	1.03	0.939	-1.24	0.707	-1.15	0.689	-1.13	0.748
Gpld1	5526. Glycosylphosphatidylinositol specific phospholipase D1	-1.2	0.563	-1.63	0.0115	-2.81	8.5e-07	-1.44	0.0161	1.17	0.404	-1.18	0.368	-1.04	0.844	1.11	0.592	-1.09	0.832	-1.63	0.0184	-1	0.997
Acp5	2878. Acid phosphatase 5, tartrate resistant	1.14	0.685	-1.48	0.0379	-2.35	1.03e-05	-1.81	0.000113	-1.3	0.142	-1.26	0.184	-1.18	0.377	-1.04	0.866	1.11	0.782	-1.27	0.252	1.21	0.38
Sord	4145. Sorbitol dehydrogenase	1.08	0.924	-1.76	0.151	-3.12	0.00201	-1.42	0.217	1.04	0.931	-1.05	0.902	1.02	0.957	-1.31	0.458	1.19	0.815	-1.34	0.481	1.01	0.977
Elovl6	10617. ELOVL family member 6, elongation of long chain fatty acids (yeast)	-1.01	0.995	-1.27	0.662	-2.21	0.0529	-1.77	0.0798	-1.58	0.266	-1.28	0.565	1.02	0.969	1.27	0.589	-1.16	0.87	-1.14	0.813	1.38	0.519
Shmt1	2952. Serine hydroxymethyltransferase 1 (soluble)	1.15	0.832	-1.85	0.0667	-2.29	0.00784	-1.16	0.588	1.3	0.423	1.27	0.447	1.17	0.633	1.08	0.821	-1.3	0.669	-1.18	0.677	1.34	0.441
Mus musculus	54473. Transcribed locus	-1.65	0.145	-1.19	0.615	-2.28	0.00185	-1.47	0.069	-1.12	0.695	-1.25	0.389	-1.22	0.477	-1.21	0.476	-1.21	0.724	-1.36	0.306	1.01	0.986
		-1.03	0.965	-1.39	0.172	-2.15	0.000621	-1.5	0.0221	-1.17	0.5	-1.38	0.118	-1.17	0.494	-1.45	0.078	-1.16	0.736	-1.43	0.139	-1.01	0.963
Fads1	8795. Fatty acid desaturase 1	-1.05	0.939	-1.53	0.172	-2.14	0.00619	-1.65	0.025	1.07	0.824	-1.32	0.318	-1.09	0.782	-1.25	0.433	-1.15	0.813	-1.42	0.263	-1.2	0.588
2810405K02Rik	21548. RIKEN cDNA 2810405K02 gene	1.15	0.825	-1.49	0.249	-2.25	0.00827	-1.01	0.985	-1.01	0.969	1.3	0.373	1.96	0.0235	1.01	0.972	1.2	0.767	1.01	0.978	1.5	0.234
Col18a1	898. Collagen, type XVIII, alpha 1	-1.21	0.247	-1.6	0.000192	-2.31	2.24e-08	-1.3	0.00776	-1.16	0.221	-1.32	0.0166	-1.12	0.35	-1.02	0.894	-1.26	0.275	-1.45	0.00652	-1.09	0.564
Mbl2	4604. Mannose-binding lectin (protein C) 2	1.28	0.704	-1.15	0.772	-2.36	0.0125	-1.62	0.0819	1.13	0.754	1.19	0.631	1.42	0.323	-1.22	0.584	1.23	0.768	-1.16	0.738	1.2	0.681
Glo1	3879. Glyoxalase 1	-1.01	0.988	-1.28	0.074	-2.03	6.9e-07	-1.41	0.00125	-1.47	0.00323	-1.32	0.0273	-1.23	0.103	-1.43	0.00519	-1.2	0.432	-1.18	0.263	1.22	0.182
Ttc36	22312. Tetratricopeptide repeat domain 36	-1.05	0.909	-1.72	0.00823	-2.59	1.01e-05	-1.56	0.00617	1.03	0.885	1.15	0.473	1.06	0.81	-1.01	0.961	-1.18	0.679	-1.47	0.0785	1.11	0.698
Mus musculus	45823. Transcribed locus	1.06	0.876	1.58	0.00873	-2.08	5.05e-05	-1.38	0.0167	-1.5	0.0164	-1.31	0.1	1	0.983	-1.2	0.283	1.1	0.778	-1.16	0.447	1.37	0.101
Ghr	398. Growth hormone receptor	1.35	0.441	-1.3	0.403	-2.12	0.00441	-1.71	0.00923	-1.16	0.573	-1.15	0.591	-1.2	0.486	-1.38	0.199	1.25	0.649	-1.01	0.969	1.27	0.417
Cmtm8	25060. CKLF-like MARVEL transmembrane domain containing 8	1.06	0.872	-1.92	0.000397	-2.14	3.38e-05	-1.58	0.00157	-1.33	0.0938	-1.17	0.378	-1.06	0.753	1.14	0.458	1.13	0.733	-1.26	0.23	1.06	0.814
Ugt2b34	12959. UDP glucuronosyltransferase 2 family, polypeptide B34	1.36	0.39	-1.14	0.694	-3.2	8.5e-06	1.02	0.945	1.02	0.941	1.11	0.699	1.13	0.631	-1.17	0.532	1.18	0.73	-1.17	0.606	1.39	0.246
Acot13	24171. Acyl-CoA thioesterase 13	-1.11	0.824	-1.68	0.0274	-2.26	0.000366	-1.5	0.024	-1.2	0.439	1.13	0.597	1.27	0.287	1.08	0.748	-1.02	0.969	-1.39	0.186	1.22	0.472
Ugt2b35	15075. UDP glucuronosyltransferase 2 family, polypeptide B35	1.25	0.65	-1.72	0.062	-2.72	0.000261	-1.34	0.18	1.02	0.959	1.07	0.828	-1.11	0.729	-1.05	0.871	1.4	0.506	-1.12	0.748	1.09	0.811
Faah	1830. Fatty acid amide hydrolase	-1.08	0.899	-1.55	0.139	-2.97	0.000131	-1.14	0.566	1.22	0.468	-1.04	0.898	1.04	0.894	-1.22	0.479	-1.12	0.847	-1.42	0.243	1.04	0.914
Itfg3	15062. Integrin alpha FG-GAP repeat containing 3	-1.19	0.459	-1.63	0.00215	-2.02	1.46e-05	-1	0.984	-1.11	0.53	-1.27	0.0967	-1.35	0.0459	-1.18	0.276	-1.29	0.346	-1.51	0.0148	-1.05	0.808
Papss2	1449. 3'-phosphoadenosine 5'-phosphosulfate synthase 2	1.36	0.487	-1.24	0.543	-2.19	0.00544	-1.58	0.0416	-1.09	0.792	-1.1	0.757	1.29	0.375	1.27	0.395	1.2	0.752	1.06	0.887	1.36	0.339
Arf5	7840. ADP-ribosylation factor 5	-1.29	0.362	-1.67	0.00998	-2.26	5.63e-05	-1.45	0.0188	1.03	0.891	1.03	0.891	1.06	0.801	1.02	0.921	-1.38	0.344	-1.53	0.0432	1.04	0.888
Klf15	9642. Kruppel-like factor 15	1.12	0.794	-1.87	0.00665	-2.1	0.0011	-1.18	0.38	1.01	0.973	-1.13	0.589	1.02	0.951	1.51	0.061	1.4	0.397	-1.12	0.686	1.17	0.583
		1.34	0.569	-1.33	0.461	-2.38	0.00594	-1.62	0.052	-1.24	0.507	-1.05	0.891	-1.13	0.717	1.18	0.625	1.18	0.802	-1.16	0.709	1.08	0.857
Echdc3	15891. Enoyl Coenzyme A hydratase domain containing 3	-1.03	0.973	-1.45	0.285	-2.83	0.000678	-1.31	0.273	-1.04	0.901	1.06	0.867	1.42	0.249	-1.09	0.792	1.02	0.978	-1.32	0.415	1.06	0.883
Cyp2d22	57181. Cytochrome P450, family 2, subfamily d, polypeptide 22	-1.15	0.582	-1.37	0.0493	-2	1.16e-05	-1.5	0.00108	-1.3	0.0812	-1.3	0.0687	-1.27	0.115	-1.09	0.599	-1.08	0.818	-1.31	0.0967	1.01	0.961
Gulo	5619. Gulonolactone (L-) oxidase	-1.03	0.973	-1.47	0.306	-2.22	0.0121	-1.19	0.532	1.37	0.334	-1.16	0.67	1.02	0.957	-1.42	0.273	-1.18	0.81	-1.41	0.345	-1.03	0.948
Slc44a3	12393. Solute carrier family 44, member 3	1.01	0.993	-1.6	0.0838	-2.37	0.000768	-1.07	0.764	1.4	0.181	-1.08	0.777	1.08	0.78	1.27	0.342	1.26	0.631	-1.24	0.457	-1.09	0.8
Mus musculus	28584. Transcribed locus	-1.25	0.555	1.02	0.951	-2.41	0.000228	-1.26	0.224	1.1	0.695	-1.25	0.331	1.07	0.802	-1.2	0.419	-1.13	0.79	-1.45	0.135	1.15	0.615
Phyhd1	11592. Phytanoyl-CoA dioxygenase domain containing 1	1.04	0.915	-1.43	0.0425	-2.43	1.69e-06	-1.24	0.0989	-1.35	0.0724	-1.12	0.507	1.01	0.977	-1.03	0.869	-1.08	0.822	-1.33	0.116	1.29	0.172
Ptprf	718. Protein tyrosine phosphatase, receptor type, F	1.02	0.972	-1.77	0.00659	-2.21	0.00013	-1.21	0.243	-1.11	0.643	-1.28	0.202	-1.02	0.945	1.08	0.727	-1.09	0.843	-1.24	0.334	1.15	0.579
Maob	3928. Monoamine oxidase B	1.04	0.968	-1.25	0.609	-2.37	0.0101	-1.64	0.066	1.07	0.852	1.09	0.818	1.05	0.902	-1.14	0.712	1.25	0.744	-1.28	0.547	1.15	0.76
Zbtb20	28460. Zinc finger and BTB domain containing 20	1.09	0.873	1.06	0.873	-2.26	0.000861	-1.46	0.0473	1.04	0.898	-1.2	0.445	1.04	0.879	-1.24	0.37	1.19	0.728	-1.2	0.523	1.43	0.189
Trafd1	13788. TRAF type zinc finger domain containing 1	-1.11	0.661	-1.78	3.45e-05	-2.05	7.81e-07	-1.2	0.075	-1.05	0.754	-1.22	0.108	-1.06	0.688	1.07	0.652	1.08	0.789	-1.27	0.0976	-1.02	0.933
Aldh4a1	4040. Aldehyde dehydrogenase 4 family, member A1	-1.13	0.706	-1.25	0.285	-2.08	8.49e-05	-1.26	0.112	-1.03	0.885	-1.34	0.0855	-1.15	0.439	-1.02	0.914	-1.16	0.672	-1.23	0.316	-1.14	0.547
F7	5525. Coagulation factor VII	1.25	0.385	-1.39	0.0795	-2.28	1.33e-05	-1.22	0.157	1.03	0.889	1.01	0.98	1.12	0.563	1.17	0.373	-1.01	0.987	-1.29	0.197	1.3	0.189
Nipsnap1	11924. 4-nitrophenylphosphatase domain and non-neuronal SNAP25-like protein homolog 1 (C. elegans)	-1	0.999	-1.35	0.306	-2.53	0.00043	-1.35	0.142	1.02	0.94	-1.01	0.973	-1.03	0.915	-1.38	0.198	-1.04	0.945	-1.28	0.391	-1	0.995
Thnsl2	15167. Threonine synthase-like 2 (bacterial)	1.16	0.724	-1.29	0.321	-2.13	0.000947	-1.21	0.288	-1.12	0.645	1.07	0.788	1.31	0.222	1.21	0.408	-1.06	0.915	-1.14	0.628	1.21	0.469
Hagh	8811. Hydroxyacyl glutathione hydrolase	1.15	0.678	-1.3	0.203	-2.47	5.98e-06	-1.12	0.45	-1.01	0.964	1.01	0.945	1.05	0.83	-1.34	0.111	1.04	0.925	-1.31	0.19	1.15	0.527
Ugp2	3435. UDP-glucose pyrophosphorylase 2	1.37	0.123	-1.25	0.223	-2.06	1.8e-05	-1.1	0.483	-1.03	0.851	-1.03	0.879	-1.02	0.913	1.34	0.0685	1.42	0.207	-1.02	0.925	1.25	0.245
Slc16a2	7080. Solute carrier family 16 (monocarboxylic acid transporters), member 2	1.24	0.586	-1.06	0.868	-2.09	0.00159	-1.32	0.146	1.19	0.465	-1.07	0.773	1.08	0.776	-1.21	0.417	1.1	0.853	-1.14	0.658	1.26	0.403
Mamdc2	10557. MAM domain containing 2	1.1	0.805	-1.25	0.304	-2.15	7.82e-05	-1.35	0.0471	-1.1	0.638	1.02	0.938	1.02	0.927	-1.2	0.338	1.13	0.745	-1.29	0.217	1.11	0.646
Cyb5b	16248. Cytochrome b5 type B	1.12	0.784	-1.73	0.01	-2.04	0.000717	-1.14	0.459	1.08	0.744	1.04	0.851	1.19	0.409	-1.12	0.601	1.03	0.947	1	0.994	1.2	0.469
Tcirg1	1251. T cell, immune regulator 1, ATPase, H+ transporting, lysosomal V0 protein A3	-1.12	0.719	-1.36	0.104	-2.01	9.52e-05	-1.09	0.551	1.19	0.306	-1.03	0.878	-1.02	0.937	-1.01	0.973	-1.13	0.706	-1.33	0.131	-1.12	0.589
C2cd2	5704. C2 calcium-dependent domain containing 2	1.18	0.638	-1.16	0.574	-2.03	0.000509	-1.24	0.183	1.09	0.709	-1	0.988	1.01	0.968	-1.11	0.63	-1	0.998	-1.15	0.559	1.08	0.774
Marco	6240. Macrophage receptor with collagenous structure	1.34	0.72	1.33	0.624	1.86	0.14	4.04	0.000133	2	0.0941	2.55	0.0207	3.87	0.00174	6.02	5.63e-05	2.97	0.12	2.69	0.0339	3.21	0.0122
Mcm6	1498. Minichromosome maintenance deficient 6 (MIS5 homolog, S. pombe) (S. cerevisiae)	1.98	0.541	1.04	0.972	1.99	0.332	5.88	0.0018	30.18	8.4e-06	8.93	0.00134	9.5	0.00155	5.76	0.00959	3.56	0.297	2.41	0.256	1.15	0.886
Ifi27l2b	26818. Interferon, alpha-inducible protein 27 like 2B	1.44	0.375	1.34	0.398	1.47	0.16	2.25	0.000466	2.41	0.00194	2.82	0.000208	4.16	5.54e-06	2.8	0.000285	2.12	0.1	1.54	0.158	2.08	0.0165
Reps2	12732. RALBP1 associated Eps domain containing protein 2	1.85	0.00149	1.38	0.0574	1.46	0.0164	2.15	2.77e-07	2.23	7.32e-06	2.96	1.49e-08	2.67	2.45e-07	2.7	1.45e-07	2.22	0.00249	1.81	0.000923	2.38	3.66e-05
Nek2	6359. NIMA (never in mitosis gene a)-related expressed kinase 2	1.32	0.764	1.05	0.951	1.04	0.942	2.11	0.0521	21.07	1.85e-07	15.18	4.06e-07	6.04	0.000447	4.13	0.00319	2.27	0.343	1.64	0.359	1.11	0.883
Ppl	3646. Periplakin	1.45	0.496	1.82	0.114	1.56	0.201	2.35	0.00325	2.97	0.00223	3.45	0.000433	4.14	0.000145	2.59	0.00633	2.18	0.18	1.42	0.377	1.7	0.17
		1.6	0.0144	1.66	0.00181	1.6	0.00266	2.21	8.03e-08	2.23	5.23e-06	2.3	1.45e-06	2.49	7.58e-07	2.51	4.48e-07	1.74	0.0318	1.54	0.0132	2.27	7.99e-05
Rad51	1505. RAD51 homolog (S. cerevisiae)	1.15	0.88	1.31	0.635	1.59	0.284	2.17	0.0225	13.37	5.14e-07	8.38	4.7e-06	4.2	0.00104	3.27	0.00485	1.29	0.766	1.32	0.591	1.04	0.953
Hells	2436. Helicase, lymphoid specific	1.07	0.963	-1.2	0.841	1.24	0.755	3.03	0.0219	16.65	1.73e-05	5.25	0.00439	3.76	0.0258	3.12	0.0536	1.31	0.834	1.4	0.649	1.02	0.985
Ncapg2	39073. Non-SMC condensin II complex, subunit G2	1.14	0.905	-1.01	0.992	1.26	0.676	2.15	0.0503	13.57	2.6e-06	6.46	0.000184	3.53	0.0102	2.76	0.0319	1.65	0.586	1.38	0.591	1.09	0.899
Mcm5	1721. Minichromosome maintenance deficient 5, cell division cycle 46 (S. cerevisiae)	1.25	0.81	-1.04	0.958	1.36	0.529	2.5	0.0139	10.97	5.38e-06	3.96	0.00247	2.92	0.0192	2.8	0.0215	1.23	0.835	1.38	0.563	1.26	0.699
Lig1	2611. Ligase I, DNA, ATP-dependent	-1.26	0.827	-1.26	0.725	-1.12	0.836	2.07	0.0555	10.54	8.09e-06	4.32	0.00182	3.12	0.0145	2.69	0.0334	1.35	0.753	-1.02	0.972	-1.43	0.54
Isyna1	3993. Myo-inositol 1-phosphate synthase A1	1.13	0.883	1.18	0.748	1.67	0.153	3.77	2.37e-05	4.64	6.63e-05	4.63	4.29e-05	4.9	4.55e-05	4.63	5.2e-05	1.06	0.948	1	0.999	-1.18	0.714
Fignl1	6144. Fidgetin-like 1	1.02	0.991	-1.28	0.782	1.28	0.723	2.11	0.138	10.72	0.000351	4.55	0.0121	2.73	0.104	2.16	0.215	1.04	0.981	-1.1	0.919	-1.6	0.536
Uhrf1	2916. Ubiquitin-like, containing PHD and RING finger domains, 1	1.07	0.963	-1.04	0.963	1.18	0.789	2.43	0.0424	12.68	5.4e-05	3.1	0.0407	2.65	0.0749	2.47	0.0905	1.22	0.87	1.04	0.961	-1.18	0.819
Slc25a4	2216. Solute carrier family 25 (mitochondrial carrier, adenine nucleotide translocator), member 4	1.34	0.441	1.66	0.0535	1.83	0.0136	2.36	4.97e-05	2.47	0.000479	4.69	6.82e-08	5.04	7.96e-08	3.26	9.47e-06	1.73	0.197	1.71	0.047	1.68	0.0605
Prim1	6822. DNA primase, p49 subunit	1.3	0.699	-1.19	0.746	1.49	0.296	2.31	0.00542	8	1.65e-06	4.26	0.000163	2.6	0.0103	2.14	0.0361	1.16	0.848	1.46	0.372	1.09	0.86
Psph	12291. Phosphoserine phosphatase	1.3	0.574	1.95	0.0239	1.95	0.017	3	8.59e-06	4.89	1.14e-06	4.25	2.29e-06	3.16	0.000143	2.17	0.00543	1.28	0.653	1.42	0.273	1.56	0.169
Rfc4	6554. Replication factor C (activator 1) 4	1.36	0.65	-1.32	0.58	1.6	0.218	2.19	0.0107	6.94	4.62e-06	4.02	0.000285	2.14	0.0423	2.01	0.0574	1.39	0.655	1.5	0.344	1.1	0.855
Cyp2b9	6300. Cytochrome P450, family 2, subfamily b, polypeptide 9	-1.42	0.874	-1.02	0.991	-1.65	0.655	4.07	0.088	2.55	0.373	2.12	0.467	3.23	0.25	6.96	0.0483	1.38	0.886	-1.22	0.888	-1.15	0.92
[truncated: 17,506 more rows]
