# Supplementary material for: Gene network activity in cultivated primary hepatocytes is highly similar to diseased mammalian liver tissue
Source: Arch Toxicol. 2016 Jun 23;90(10):2513–29. doi: 10.1007/s00204-016-1761-4 (PMC5043005; doi:10.1007/s00204-016-1761-4)
Supplement: Supplementary file 8 — Supplementary material 8 (XLS 14707 kb) [file 204_2016_1761_MOESM8_ESM.xls]

## Sheet: CCl4 and (Mc,Ms,S)
		CCl4 day1 vs control liver		Mc day1 vs liver		Ms day1 vs liver		S day1 vs liver
Symbol	Description	Fold	p-value	Fold	p-value	Fold	p-value	Fold	p-value	#group	sum
Sprr1a	17470. Small proline-rich protein 1A	18.73	1.19e-10	119.75	1.42e-27	254.96	2.47e-28	8.61	4.79e-16	1	402.05
Lcn2	1356. Lipocalin 2	43.28	2.5e-07	133.65	2.58e-22	105.74	1.37e-20	107.82	1.65e-21	1	390.49
Cpe	961. Carboxypeptidase E	17.17	8.92e-06	134.64	1.72e-21	76.95	6.63e-19	20.79	8.04e-15	1	249.55
Psat1	5922. Phosphoserine aminotransferase 1	27.69	1.42e-18	20.97	2.08e-19	104.65	5.41e-24	5.47	3.17e-11	1	158.78
Ero1l	5828. ERO1-like (S. cerevisiae)	4.12	1.56e-13	40.42	1.66e-21	4.61	5.92e-10	109.18	2.85e-24	1	158.33
Anxa2	2847. Annexin A2	17.02	8.56e-20	37.23	1.03e-30	59.11	1.59e-31	9.41	1.21e-23	1	122.77
Ier3	14610. Immediate early response 3	9.52	1.62e-09	24.94	1.04e-18	58.38	1.43e-20	25.43	3.17e-18	1	118.27
Mt2	687. Metallothionein 2	19.37	5.46e-07	29.93	2.56e-17	26.89	9.45e-16	32.72	6.43e-17	1	108.91
Mus musculus	8128. Transcribed locus, strongly similar to NP_033264.2 transcription factor SOX-4 [Mus musculus]	3.38	5.27e-07	35.66	5.13e-20	14.86	3.48e-15	50.06	6.52e-21	1	103.96
Tubb6	2026. Tubulin, beta 6 class V	9.48	2.04e-12	30	5.25e-23	36.75	4.54e-23	15.72	6.99e-20	1	91.95
Plscr1	7878. Phospholipid scramblase 1	3.3	1.06e-07	16.57	3.01e-20	51.23	4.24e-23	15.19	3.1e-19	1	86.29
Tnfrsf12a	12011. Tumor necrosis factor receptor superfamily, member 12a	7.49	2.49e-13	19.12	5.12e-30	38.43	1.01e-31	15.7	1.24e-28	1	80.74
Cdkn1a	103. Cyclin-dependent kinase inhibitor 1A (P21)	3.88	5.86e-07	25.74	1.03e-30	23.04	1.28e-29	23.17	1.29e-29	1	75.83
Slpi	8132. Secretory leukocyte peptidase inhibitor	4.51	8.27e-06	25.11	4.25e-19	12.22	4.74e-15	29.7	2.93e-19	1	71.54
Cxcl2	1708. Chemokine (C-X-C motif) ligand 2	2.58	0.000888	9.69	8.85e-15	5.59	2.29e-10	53.64	2.54e-21	1	71.5
Saa3	6241. Serum amyloid A 3	4.63	0.00112	22.5	2.62e-13	13.72	1.87e-10	29.6	5.51e-14	1	70.45
Klf6	5389. Kruppel-like factor 6	5.95	1.03e-08	29.43	3.01e-24	21.16	8.55e-22	11.22	5.73e-19	1	67.76
Krt8	780. Keratin 8	5.59	9.13e-11	16.67	2.53e-27	23.62	1.18e-27	12.56	2.32e-25	1	58.44
Gadd45a	32759. Growth arrest and DNA-damage-inducible 45 alpha	4.12	2.37e-05	11.8	4.77e-12	5.13	7.72e-07	31.92	1.18e-15	1	52.97
Cd68	10706. CD68 antigen	6.09	1.5e-16	24.64	6.86e-16	3.81	7.52e-06	15.93	7.73e-14	1	50.47
Krt18	2213. Keratin 18	6.04	3.06e-13	14.11	1.97e-30	18	8.09e-30	12.19	3.34e-29	1	50.34
Slc2a1	522. Solute carrier family 2 (facilitated glucose transporter), member 1	2.35	2.65e-07	14.69	1.23e-18	9.93	1.51e-15	22.55	4.99e-20	1	49.52
Mus musculus	83071. Transcribed locus	2.87	0.0942	16.32	1.32e-16	20.37	2.66e-16	6	4.75e-11	1	45.56
Ampd3	2652. Adenosine monophosphate deaminase 3	2.97	4.48e-05	15.88	2.9e-14	14.93	5.64e-13	8.85	3.96e-11	1	42.63
Otud1	19997. OTU domain containing 1	3.08	1.89e-07	8.72	6.77e-16	20.6	1.78e-18	10.08	2.94e-16	1	42.48
Tgm2	672. Transglutaminase 2, C polypeptide	2.1	1.1e-07	17.19	6.35e-27	12.66	5.74e-24	10.02	1.1e-23	1	41.97
Maff	18825. V-maf musculoaponeurotic fibrosarcoma oncogene family, protein F (avian)	2.49	9e-05	14.9	5.18e-20	9.3	7.18e-17	14.91	1.3e-19	1	41.6
Ccl2	66. Chemokine (C-C motif) ligand 2	2.22	8.86e-07	11.26	1.56e-13	19.42	2.97e-15	8.57	7.6e-12	1	41.47
Mt1	235. Metallothionein 1	8.74	4.6e-08	10.85	8.51e-17	7.56	1.65e-13	13.89	1.4e-17	1	41.04
Mcm6	1498. Minichromosome maintenance deficient 6 (MIS5 homolog, S. pombe) (S. cerevisiae)	4.32	1.02e-13	11	2.02e-17	20.72	4.58e-19	4.56	2.72e-11	1	40.6
Tubb2a	9485. Tubulin, beta 2A class IIA	8.62	3.57e-06	6.23	1.75e-15	22.85	9.27e-21	2.38	5.8e-07	1	40.08
Srxn1	20108. Sulfiredoxin 1 homolog (S. cerevisiae)	9.65	3.52e-13	8.36	7.08e-18	11.42	2.67e-18	9.98	4.61e-18	1	39.41
Cd14	527. CD14 antigen	8.04	6.23e-11	10.53	2.1e-14	11.51	5.32e-14	8.71	4.07e-13	1	38.79
Ifrd1	6001. Interferon-related developmental regulator 1	12.94	6.38e-13	9.59	5.64e-13	4.25	2.38e-07	11.2	2.49e-13	1	37.98
Ly6d	17627. Lymphocyte antigen 6 complex, locus D	2.75	0.000185	6.03	4.91e-12	21.92	3.04e-17	6.63	2.2e-12	1	37.33
Asns	5643. Asparagine synthetase	4	4.13e-05	8.4	4.02e-14	20.21	2.02e-17	4.35	1.44e-09	1	36.96
P4ha2	5463. Procollagen-proline, 2-oxoglutarate 4-dioxygenase (proline 4-hydroxylase), alpha II polypeptide	3.89	8.13e-14	19.27	2.84e-20	5.13	3.6e-12	8.22	9.97e-16	1	36.51
Rras2	10581. Related RAS viral (r-ras) oncogene homolog 2	2.35	4.11e-12	9.96	4.49e-26	18.42	4.73e-28	3.98	1e-18	1	34.71
Afp	461. Alpha fetoprotein	4.5	2.83e-05	5.01	2.43e-07	21.93	1.55e-13	2.99	0.000296	1	34.43
Smox	8646. Spermine oxidase	2.44	1.85e-13	14.2	1.34e-17	5.41	1.6e-11	11.3	4e-16	1	33.35
Apoa4	4903. Apolipoprotein A-IV	11.05	8.58e-13	8.48	2.23e-18	7.86	1.65e-16	5.38	5.55e-15	1	32.77
Efhd2	13415. EF hand domain containing 2	3.52	8.5e-09	6.98	1.51e-25	15.51	8.12e-27	6.74	7.01e-25	1	32.75
Ptrh1	26523. Peptidyl-tRNA hydrolase 1 homolog (S. cerevisiae)	2.49	6.73e-14	8.75	7.81e-21	16.24	4.82e-23	3.98	8.46e-15	1	31.46
Cstb	12166. Cystatin B	4.91	3.42e-16	9.87	4.38e-28	8.2	4.67e-26	8.25	1.04e-26	1	31.23
Psph	12291. Phosphoserine phosphatase	5.75	9.27e-14	4.89	9.13e-15	17.14	4.96e-21	3.36	3.41e-11	1	31.14
Ndrg1	5836. N-myc downstream regulated gene 1	3.47	2.75e-05	12.97	2.59e-19	3.36	1.26e-09	10.65	5.62e-18	1	30.45
Tes	7560. Testis derived transcript	2.54	3.54e-11	11.46	3.37e-24	10.28	1.34e-22	5.9	3.29e-19	1	30.18
Atf3	3551. Activating transcription factor 3	6.86	9.15e-12	7.24	4.42e-13	3.94	1.8e-08	11.6	2.86e-15	1	29.64
Eif6	4955. Eukaryotic translation initiation factor 6	3.89	1.25e-18	7	6.37e-21	14.07	1.16e-23	4.01	4.39e-16	1	28.97
Rhpn2	6518. Rhophilin, Rho GTPase binding protein 2	2.59	0.000114	8.64	7.23e-17	12.59	1.34e-17	4.54	3.62e-12	1	28.36
Nop58	3258. NOP58 ribonucleoprotein homolog (yeast)	3.27	1.22e-07	12.8	1.03e-16	6.44	1.13e-11	5.63	1.03e-11	1	28.14
Bcmo1	5639. Beta-carotene 15,15'-monooxygenase	2.2	5.12e-12	9.21	2.69e-19	11.88	1.37e-19	4.42	5.55e-14	1	27.71
Cebpd	2447. CCAAT/enhancer binding protein (C/EBP), delta	2.22	9.03e-06	7.13	1.32e-10	5.76	1.46e-08	12.3	3.56e-13	1	27.41
Myc	35. Myelocytomatosis oncogene	5.47	2.18e-07	8.39	2.8e-13	7.81	5.36e-12	5.49	1.86e-10	1	27.16
Mtmr11	14426. Myotubularin related protein 11	3.2	2.44e-15	6.24	9.95e-21	13.85	1.59e-24	3.59	1.68e-15	1	26.88
Cxcl10	1198. Chemokine (C-X-C motif) ligand 10	3.26	2.87e-08	7.71	2.53e-13	7.36	1.05e-11	8.52	1.64e-13	1	26.85
Slc3a2	3140. Solute carrier family 3 (activators of dibasic and neutral amino acid transport), member 2	6.45	5.79e-14	6.2	2.24e-19	9.27	1.92e-20	4.92	2.9e-17	1	26.84
Prmt1	3252. Protein arginine N-methyltransferase 1	2.81	1.79e-09	6.08	4.23e-13	13.3	1.81e-16	4.55	7.22e-11	1	26.74
Ddx39	3269. DEAD (Asp-Glu-Ala-Asp) box polypeptide 39	3.67	4.09e-15	6.56	2.24e-19	12.93	6.73e-22	3.46	1.14e-13	1	26.62
Mus musculus	60489. Transcribed locus	2.69	5.66e-14	5.6	3.1e-13	15.69	6.53e-18	2.31	1.12e-05	1	26.29
Orm2	17944. Orosomucoid 2	5.38	0.000289	9.56	2.56e-11	2.48	0.00195	8.04	2.86e-10	1	25.46
Areg	3794. Amphiregulin	2.8	1.19e-07	7.56	2.68e-13	6.17	4.36e-11	8.83	7.25e-14	1	25.36
Csda	6624. Cold shock domain protein A	4.32	2.38e-17	6.38	4.81e-24	9.49	3.62e-25	4.79	2.61e-21	1	24.98
Pgd	2770. Phosphogluconate dehydrogenase	3.78	5.33e-13	5.92	8.69e-17	11	2.04e-19	3.83	4.07e-13	1	24.53
Jub	10086. Ajuba	2.22	4.98e-09	6.92	1.72e-18	12.39	9.27e-21	2.91	8.45e-11	1	24.44
Zfand2a	17676. Zinc finger, AN1-type domain 2A	5.44	8.01e-10	7.26	2.82e-18	3.98	1.18e-12	7.74	3.11e-18	1	24.42
S100a10	9622. S100 calcium binding protein A10 (calpactin)	5.03	1.49e-12	4.95	1.4e-23	9.61	1.3e-26	4.54	2.39e-22	1	24.13
Hilpda	36959. Hypoxia inducible lipid droplet associated	2.11	3.87e-06	7.68	4.12e-15	3.47	1.12e-08	10.66	1.38e-16	1	23.92
Agfg1	8380. ArfGAP with FG repeats 1	2.4	3.92e-12	8.41	4.17e-19	8.55	5.07e-18	4.55	1.94e-14	1	23.91
Pmm1	7309. Phosphomannomutase 1	8.81	1.05e-12	6.72	2.39e-15	4.38	2.84e-11	3.6	1.92e-10	1	23.51
Igfbp1	2893. Insulin-like growth factor binding protein 1	8.01	2.65e-06	6.43	7.43e-16	2.62	1.29e-07	6.24	3.15e-15	1	23.3
Eif4ebp1	5826. Eukaryotic translation initiation factor 4E binding protein 1	3.12	9.98e-12	7.12	1.51e-25	6.43	1.12e-23	6.27	2.6e-24	1	22.94
Haus8	26638. 4HAUS augmin-like complex, subunit 8	2.71	5.37e-09	7.72	1.76e-20	8.22	1.24e-19	4.24	1.05e-15	1	22.89
Sap30	15776. Sin3 associated polypeptide	2.17	9.21e-09	7.85	4.09e-18	2.64	2.67e-08	10.12	3.5e-19	1	22.78
Anxa5	3891. Annexin A5	3.22	3.12e-16	7.81	9.62e-28	8.18	9.29e-27	3.56	1.26e-20	1	22.77
Cdc42ep5	27735. CDC42 effector protein (Rho GTPase binding) 5	3.28	4.95e-09	6.37	2.16e-12	8.8	3.92e-13	4.24	2.11e-09	1	22.69
Rhoc	6242. Ras homolog gene family, member C	2.22	1.09e-10	6.11	8.02e-16	9.86	5.91e-18	4.42	5.11e-13	1	22.61
Cry1	876. Cryptochrome 1 (photolyase-like)	4.26	1.06e-07	5.32	2.1e-13	8.21	1.06e-14	4.75	3.62e-12	1	22.54
Gtf2f2	16056. General transcription factor IIF, polypeptide 2	2.45	1.66e-09	6.65	7.75e-15	7.35	2.27e-14	5.64	2.4e-13	1	22.09
Mthfd2	6765. Methylenetetrahydrofolate dehydrogenase (NAD+ dependent), methenyltetrahydrofolate cyclohydrolase	3.08	7.47e-11	5.03	6.67e-13	10.75	1.52e-16	3.1	1.26e-08	1	21.96
Polr2h	15878. Polymerase (RNA) II (DNA directed) polypeptide H	2.08	9.3e-07	5.95	8.6e-15	6.61	3.34e-14	7.29	1.49e-15	1	21.93
Nhp2	17207. NHP2 ribonucleoprotein homolog (yeast)	2.9	6.46e-14	6.12	2.1e-20	9.26	7.44e-22	3.58	1.41e-15	1	21.86
Gars	2027. Glycyl-tRNA synthetase	2.65	4.23e-11	6.87	6.47e-26	9.51	9.29e-27	2.64	4.39e-16	1	21.67
Ppap2c	15468. Phosphatidic acid phosphatase type 2C	2.64	7.52e-15	4.65	1.87e-20	11.6	1.53e-25	2.77	1.29e-14	1	21.66
Agpat9	88507. 1-acylglycerol-3-phosphate O-acyltransferase 9	4.39	1.01e-06	4.54	3.55e-14	10.51	2.92e-18	2.11	1.96e-06	1	21.55
Mus musculus	41280. Transcribed locus	2.32	3.02e-10	7	1.31e-17	9.62	4.57e-18	2.53	1.24e-08	1	21.47
Slc16a6	15099. Solute carrier family 16 (monocarboxylic acid transporters), member 6	2.64	6.89e-09	3.85	6.95e-12	7.04	5.28e-15	7.81	1.84e-16	1	21.34
Alkbh2	19534. AlkB, alkylation repair homolog 2 (E. coli)	3.01	1.69e-14	5.59	8.87e-16	6	5.07e-15	6.23	3.2e-16	1	20.83
Ppp2cb	2451. Protein phosphatase 2 (formerly 2A), catalytic subunit, beta isoform	2.85	2.13e-13	6.44	1.42e-27	7.1	8.12e-27	4.33	7.65e-24	1	20.72
Ctps	2704. Cytidine 5'-triphosphate synthase	2.07	1.54e-07	5.77	1.65e-17	9.06	1.59e-19	3.69	2.02e-13	1	20.59
Cxcl1	1779. Chemokine (C-X-C motif) ligand 1	2.95	0.0019	2.84	2e-06	6.92	1.92e-11	7.71	6.46e-13	1	20.42
Tm4sf4	21183. Transmembrane 4 superfamily member 4	4.04	2.39e-12	6.09	1.92e-22	8.05	1.95e-23	2.24	6.13e-12	1	20.42
Mex3c	9386. Mex3 homolog C (C. elegans)	2.45	2.36e-08	8.89	1.23e-14	4.11	9.85e-09	4.66	2.82e-10	1	20.11
Eef1e1	38996. Eukaryotic translation elongation factor 1 epsilon 1	2.33	9.81e-08	4.92	9.62e-21	8.58	4.82e-23	4.26	6.45e-19	1	20.09
Sgk1	827. Serum/glucocorticoid regulated kinase 1	2.9	1.56e-05	6.81	1.58e-14	3.31	3.23e-08	6.74	5.37e-14	1	19.76
Cd9	2640. CD9 antigen	2.58	9.81e-07	6.84	1.87e-22	5.63	9.43e-20	4.59	5.21e-19	1	19.64
Psmd8	10778. Proteasome (prosome, macropain) 26S subunit, non-ATPase, 8	2.49	7.4e-18	6.36	5.71e-30	6.39	2.16e-28	4.35	3.34e-26	1	19.59
Pgm1	1562. Phosphoglucomutase 1	2.94	9.98e-12	6.51	1.09e-15	5.51	3.23e-13	4.29	2.28e-12	1	19.25
Tbrg1	15614. Transforming growth factor beta regulated gene 1	3.53	3.24e-16	4.51	3.31e-19	6.59	1.1e-20	4.31	2.37e-18	1	18.94
Fabp4	1866. Fatty acid binding protein 4, adipocyte	2.17	2.46e-08	6.17	2.01e-14	3.76	1.16e-09	6.53	1.66e-14	1	18.63
Iars	909. Isoleucine-tRNA synthetase	2.26	6.46e-10	5.84	2.98e-18	8.31	1.59e-19	2.2	1.46e-08	1	18.61
Trim47	15299. Tripartite motif-containing 47	2.35	7.82e-11	5.08	1.75e-18	7.11	6.84e-20	3.99	4.14e-16	1	18.53
Ddx21	4575. DEAD (Asp-Glu-Ala-Asp) box polypeptide 21	2.97	2.88e-12	5.96	1.07e-19	6.42	1.5e-18	3.15	8.46e-14	1	18.5
Elovl7	13005. ELOVL family member 7, elongation of long chain fatty acids (yeast)	2.98	2.87e-13	5.96	4.8e-21	7.37	5.41e-21	2.03	9.46e-10	1	18.34
Tsr1	2839. TSR1, 20S rRNA accumulation, homolog (yeast)	3.36	9.1e-08	7.32	7.12e-15	4.28	6.39e-10	3.3	9.66e-09	1	18.26
Wdr1	4130. WD repeat domain 1	2.07	2.08e-14	5.04	6.11e-19	8.75	2e-21	2.35	1.59e-10	1	18.21
Mus musculus	48777. Transcribed locus	2.94	1.77e-07	5.9	9.57e-11	5.22	7.68e-09	4.1	6.75e-08	1	18.16
Eif2c2	36854. Eukaryotic translation initiation factor 2C, 2	2.27	1.07e-07	5.35	1.1e-17	5.87	3.97e-17	4.53	1.6e-15	1	18.02
Wbp5	29230. WW domain binding protein 5	4.47	3.76e-18	5.89	6.52e-18	2.49	4.4e-09	4.9	5.66e-16	1	17.75
3110043O21Rik	11813. RIKEN cDNA 3110043O21 gene	2.57	7e-08	6.8	2.83e-19	2.94	5.61e-11	5.38	3.73e-17	1	17.69
Lrrc8a	24544. Leucine rich repeat containing 8A	2.54	4.91e-14	4.75	5.55e-17	5.66	4.55e-17	4.74	1.64e-16	1	17.69
Zwint	24259. ZW10 interactor	4.1	1.8e-12	6.56	1.26e-16	4.25	1.73e-12	2.77	4.85e-09	1	17.68
2610029G23Rik	20645. RIKEN cDNA 2610029G23 gene	3.95	3.55e-13	6.22	4.98e-17	4.42	1.53e-13	3.02	1.3e-10	1	17.61
Jun	121. Jun oncogene	2.75	0.000198	5.5	3.55e-14	3.7	3.37e-10	5.48	1.19e-13	1	17.43
Mus musculus	83896. Transcribed locus	2.69	2.27e-11	5.41	4.8e-21	6.67	3.73e-21	2.54	2.45e-13	1	17.31
Stk24	6631. Serine/threonine kinase 24 (STE20 homolog, yeast)	2.17	3.23e-08	4.72	1.81e-15	5.83	9.13e-16	4.27	3.24e-14	1	16.99
Aimp2	14011. Aminoacyl tRNA synthetase complex-interacting multifunctional protein 2	2.19	7.19e-17	5.16	8.22e-19	6.17	7.32e-19	3.36	1.49e-14	1	16.88
Chka	8199. Choline kinase alpha	5.02	1.02e-05	4.71	3.93e-09	4.43	9.41e-08	2.58	5.44e-05	1	16.74
Map3k6	4142. Mitogen-activated protein kinase kinase kinase 6	2.05	9.17e-09	5.01	8.44e-15	6.16	2.63e-15	3.52	8.87e-12	1	16.74
Rrp12	3832. Ribosomal RNA processing 12 homolog (S. cerevisiae)	2.82	7.26e-14	4.44	2.23e-15	6.9	2.73e-17	2.55	6.3e-10	1	16.71
Lrrc59	15752. Leucine rich repeat containing 59	4.81	5.3e-21	2.84	5.86e-15	6.87	1.77e-21	2.17	4.19e-11	1	16.69
Fos	101. FBJ osteosarcoma oncogene	3.41	6.25e-05	2.88	1.73e-07	3.6	2.38e-08	6.78	2.44e-13	1	16.67
Mus musculus	43450. Transcribed locus	2.41	0.0163	5.03	9.09e-14	6.64	1.93e-14	2.16	5.09e-06	1	16.24
Yrdc	17347. YrdC domain containing (E.coli)	2.69	1.96e-11	3.2	2.38e-13	6.8	8.16e-18	3.51	9.93e-14	1	16.2
Arpc4	12055. Actin related protein 2/3 complex, subunit 4	2.18	4.63e-12	2.84	3.93e-11	7.78	3.75e-18	3.36	1.7e-12	1	16.16
Cyb561	14819. Cytochrome b-561	2.3	1.41e-05	4.61	6.77e-16	5.24	9.9e-16	3.96	3.23e-14	1	16.11
Comtd1	19587. Catechol-O-methyltransferase domain containing 1	2.37	3.84e-12	3.64	1.34e-12	6.79	2.29e-16	3.27	2.44e-11	1	16.07
Dusp1	1297. Dual specificity phosphatase 1	2.48	0.00714	5.06	4.07e-11	5.24	2.51e-10	3.19	1.69e-07	1	15.97
Pdk4	4846. Pyruvate dehydrogenase kinase, isoenzyme 4	2.96	0.000701	5.48	1.67e-07	2.36	0.00748	4.93	8.01e-07	1	15.73
Gnb1	2327. Guanine nucleotide binding protein (G protein), beta 1	2.12	3.08e-13	4.68	4.29e-20	5.11	1.21e-19	3.77	1.48e-17	1	15.68
Cpne8	5684. Copine VIII	2.37	1.25e-10	3.56	1.58e-11	5.6	3.71e-14	4.1	1.94e-12	1	15.63
Vasp	2600. Vasodilator-stimulated phosphoprotein	2	7.92e-11	3.42	2.39e-13	8.03	1.5e-18	2.11	1e-07	1	15.56
Ranbp1	2748. RAN binding protein 1	2.49	1.13e-11	4.55	3.95e-20	5.86	6.79e-21	2.49	2.13e-13	1	15.39
Fkbp1a	6442. FK506 binding protein 1a	2.19	2.12e-16	4.3	1.33e-30	5.81	1.01e-31	2.97	5.17e-26	1	15.27
Ly96	4515. Lymphocyte antigen 96	2.85	3.18e-10	5.96	1.93e-13	2.48	6.54e-06	3.91	2.88e-10	1	15.2
Phc2	38240. Polyhomeotic-like 2 (Drosophila)	2.4	1.55e-10	2.93	3.44e-16	7.09	1.05e-22	2.73	5.75e-15	1	15.15
Rnh1	16043. Ribonuclease/angiogenin inhibitor 1	2.81	6.71e-15	4.22	3.05e-15	5.59	3.45e-16	2.53	7.43e-10	1	15.15
1110004F10Rik	21826. RIKEN cDNA 1110004F10 gene	2.15	0.000152	4.42	1.18e-08	5.12	9.27e-09	3.34	1.87e-06	1	15.03
Klhdc2	11407. Kelch domain containing 2	2.38	1.81e-13	4.8	2.98e-19	4.3	5.6e-17	3.45	1.31e-15	1	14.93
Cklf	29310. Chemokine-like factor	2.89	1.48e-08	4.03	2.2e-11	5.16	4.53e-12	2.73	6.71e-08	1	14.81
Cdr2	14556. Cerebellar degeneration-related 2	3.15	1.57e-10	4.3	5.9e-12	2.55	1.49e-06	4.78	1.67e-12	1	14.78
Gar1	12572. GAR1 ribonucleoprotein homolog (yeast)	2.25	9.62e-10	4.36	9.18e-18	4.45	1.98e-16	3.65	6.6e-16	1	14.71
Nr2c2ap	25857. Nuclear receptor 2C2-associated protein	3.16	9.15e-12	3.14	2.2e-14	5.77	2.79e-18	2.54	1.35e-11	1	14.61
Iqgap1	1544. IQ motif containing GTPase activating protein 1	2.65	6.09e-12	4.26	2.59e-17	5.21	1.02e-17	2.23	6.85e-10	1	14.35
Sptlc2	2644. Serine palmitoyltransferase, long chain base subunit 2	2.06	3.82e-09	4.89	6.13e-21	4.12	2.37e-18	3.28	7.84e-17	1	14.35
9130401M01Rik	19769. RIKEN cDNA 9130401M01 gene	2.28	3.04e-13	3.5	1.56e-16	5.47	4.51e-19	2.96	2.44e-14	1	14.21
Ccdc120	15677. Coiled-coil domain containing 120	2.02	1.41e-08	5.11	6.67e-15	4.56	5.71e-13	2.49	3.11e-08	1	14.18
Nfil3	7455. Nuclear factor, interleukin 3, regulated	2.57	0.00364	3.57	1.45e-12	2.75	1.19e-08	5.22	2.79e-15	1	14.11
Med21	18653. Mediator complex subunit 21	2.14	9.25e-11	4.76	1.78e-16	3.69	4.41e-13	3.44	3.86e-13	1	14.03
Cpeb1	3512. Cytoplasmic polyadenylation element binding protein 1	2.66	6.32e-09	5.31	1.83e-13	3.05	6.71e-08	2.77	5.78e-08	1	13.79
Utp18	14878. UTP18, small subunit (SSU) processome component, homolog (yeast)	2.02	2.24e-08	5.23	2.16e-17	3.17	9.04e-12	3.31	3.42e-13	1	13.73
		2.11	0.000172	6.26	6.39e-14	3.29	2.91e-08	2.05	7.29e-05	1	13.71
Trmt61a	11793. TRNA methyltransferase 61 homolog A (S. cerevisiae)	3.32	1.39e-12	4.09	8.82e-14	3.57	2.28e-11	2.72	9.61e-10	1	13.7
Itgb1bp1	17504. Integrin beta 1 binding protein 1	2.13	1.73e-12	3.33	1.45e-14	5.01	7.51e-17	3.2	7.11e-14	1	13.67
Pvr	6408. Poliovirus receptor	2.34	5.83e-08	3.83	3.64e-18	5.29	1.84e-19	2.2	1.69e-11	1	13.66
Odc1	747. Ornithine decarboxylase, structural 1	3.26	8.01e-10	3.06	1.65e-12	4.5	2.38e-14	2.73	4.31e-11	1	13.55
Btbd10	8167. BTB (POZ) domain containing 10	2.23	8.77e-07	3.68	5.19e-09	3.51	1.02e-07	3.96	3.04e-09	1	13.38
Mvp	3636. Major vault protein	2.21	2.71e-14	2.67	3.04e-11	6.3	1.38e-17	2.11	3.17e-08	1	13.29
Atp6v1c1	6608. ATPase, H+ transporting, lysosomal V1 subunit C1	2.16	3.39e-11	4.35	1.45e-23	3.87	4.7e-21	2.73	3.48e-18	1	13.11
Slc39a6	10433. Solute carrier family 39 (metal ion transporter), member 6	2.23	1.61e-10	4.97	8.31e-17	3.55	6.92e-13	2.33	3.06e-09	1	13.08
Procr	6941. Protein C receptor, endothelial	3.99	1.1e-10	2.76	7.09e-05	2.83	0.000179	3.45	3.81e-06	1	13.03
Sowahb	34656. Sosondowah ankyrin repeat domain family member B	2.65	4.76e-09	3.3	1.2e-11	4.79	1.69e-13	2.17	4.01e-07	1	12.91
Polr1c	6579. Polymerase (RNA) I polypeptide C	2.22	5.55e-12	3.79	2.16e-17	3.98	1.21e-16	2.91	2.68e-14	1	12.9
Serpina3n	88887. Serine (or cysteine) peptidase inhibitor, clade A, member 3N	2.73	5.85e-05	4.54	8.05e-20	2.09	7.36e-10	3.54	3.98e-17	1	12.9
Tpd52	16798. Tumor protein D52	2.4	2.36e-09	3.66	3.27e-11	3.94	3.67e-11	2.87	7.2e-09	1	12.87
Bcl7c	19612. B cell CLL/lymphoma 7C	2.19	3.8e-05	2.73	7.51e-07	5.28	1.24e-10	2.66	1.14e-06	1	12.86
Eif1a	6385. Eukaryotic translation initiation factor 1A	2.25	3.08e-08	4.62	1.06e-14	2.08	3.57e-06	3.83	1.61e-12	1	12.78
Pno1	10123. Partner of NOB1 homolog (S. cerevisiae)	2.4	7.2e-16	4.62	1.95e-21	3.2	1.33e-16	2.48	1.93e-14	1	12.7
Rpl14	13126. Ribosomal protein L14	2.45	1.19e-17	2.71	1.55e-14	4.88	3.57e-19	2.65	8.46e-14	1	12.69
Chmp2b	18425. Charged multivesicular body protein 2B	2.11	7.53e-10	3.96	1.35e-16	3.06	8.71e-13	3.5	5.06e-15	1	12.63
Ets2	1457. E26 avian leukemia oncogene 2, 3' domain	2.33	0.000158	3.3	6.06e-12	4.4	2.33e-13	2.59	2.93e-09	1	12.62
Arl6	14024. ADP-ribosylation factor-like 6	2	3.02e-09	5.53	7.61e-18	2.48	3.69e-09	2.54	2.79e-10	1	12.55
Rars	3464. Arginyl-tRNA synthetase	2.18	2.57e-11	4.08	2.24e-18	4.14	2.97e-17	2.06	6.02e-10	1	12.46
Gnl3	6981. Guanine nucleotide binding protein-like 3 (nucleolar)	2.26	4.6e-07	4.88	4.9e-15	2.06	5.18e-06	3.2	4.72e-11	1	12.4
		2.56	5.79e-07	4.59	1.78e-16	2.61	6.82e-10	2.63	1.07e-10	1	12.39
1700029F09Rik	32148. RIKEN cDNA 1700029F09 gene	2.69	5.19e-14	3.65	2.55e-11	2.48	6.15e-07	3.55	8.72e-11	1	12.37
		2.25	2.28e-08	3.24	3.97e-17	3.48	1.81e-16	3.37	2.82e-17	1	12.34
Mus musculus	33472. Transcribed locus	2.1	8.9e-06	3.06	9.38e-15	4.12	3.42e-16	3.04	3.91e-14	1	12.32
Pde12	11324. Phosphodiesterase 12	2.11	1.26e-07	3.65	5.29e-11	3.55	8.74e-10	2.99	4.21e-09	1	12.3
Pus7	7474. Pseudouridylate synthase 7 homolog (S. cerevisiae)	2.02	8.7e-08	4.14	6.49e-12	3.64	6.02e-10	2.49	1.93e-07	1	12.29
Pi4k2b	8354. Phosphatidylinositol 4-kinase type 2 beta	2.53	3.66e-11	4.16	8.8e-17	2.94	4.31e-12	2.64	6.25e-12	1	12.27
Ndfip2	17000. Nedd4 family interacting protein 2	2.35	4.44e-11	3.53	2.76e-17	3.43	8.28e-16	2.85	1.49e-14	1	12.16
Pdlim1	13645. PDZ and LIM domain 1 (elfin)	2.16	1.07e-06	2.59	2.01e-10	4.72	7.09e-15	2.66	1.89e-10	1	12.13
Ube2m	11579. Ubiquitin-conjugating enzyme E2M (UBC12 homolog, yeast)	2.29	6.49e-13	2.52	9.07e-14	5.12	1.48e-19	2.15	3.42e-11	1	12.08
Reep5	12778. Receptor accessory protein 5	2.86	3.24e-16	3	1.04e-17	3.59	1.55e-18	2.6	1.84e-15	1	12.05
Srgn	7359. Serglycin	2.91	1.72e-07	3.88	8.33e-07	2.22	0.00413	3.02	4.04e-05	1	12.03
Banf1	16020. Barrier to autointegration factor 1	2.17	8.95e-16	3.03	6.04e-17	4.74	6.47e-20	2.09	1.84e-11	1	12.03
Enoph1	16042. Enolase-phosphatase 1	2.14	1.93e-08	2.57	1.82e-10	5.22	6.73e-16	2.02	2.66e-07	1	11.95
Sars	3219. Seryl-aminoacyl-tRNA synthetase	2.65	4.44e-15	2.99	2.06e-13	3.89	9.91e-15	2.35	1.95e-10	1	11.88
Ints2	2401. Integrator complex subunit 2	2.05	1.28e-05	3.32	1.09e-09	3.85	8.46e-10	2.66	1.52e-07	1	11.88
Bzw1	6456. Basic leucine zipper and W2 domains 1	2.49	8.59e-15	4.11	1.51e-19	2.74	4.06e-14	2.51	1.2e-13	1	11.85
Egr1	188. Early growth response 1	2.9	0.00931	2.6	7.39e-05	4.12	4.86e-07	2.19	0.00114	1	11.81
Wdr74	17579. WD repeat domain 74	2.19	1.39e-11	2.67	8.71e-10	4.36	2e-13	2.56	2.6e-09	1	11.78
Eif3g	10087. Eukaryotic translation initiation factor 3, subunit G	2.45	3.05e-19	2.78	2.79e-17	4.02	4.19e-20	2.47	2.88e-15	1	11.72
3110003A17Rik	26233. RIKEN cDNA 3110003A17 gene	2.08	1.98e-09	3.79	7.24e-12	3.58	2.09e-10	2.16	1.77e-06	1	11.61
Vat1	12420. Vesicle amine transport protein 1 homolog (T californica)	2.06	1.36e-09	2.67	5.29e-10	4.77	4.33e-14	2.03	9.37e-07	1	11.53
Ddx27	3295. DEAD (Asp-Glu-Ala-Asp) box polypeptide 27	2.04	1.84e-07	3.34	1.01e-12	3.91	4.97e-13	2.24	4.31e-08	1	11.53
Dnajb1	5568. DnaJ (Hsp40) homolog, subfamily B, member 1	2.75	4.54e-07	2.57	3.11e-15	3.2	1.11e-16	2.93	7.34e-16	1	11.45
Ltv1	9501. LTV1 homolog (S. cerevisiae)	2.25	2.35e-10	3.61	1.13e-16	3.22	3.23e-14	2.32	2.58e-11	1	11.4
Stx3	8922. Syntaxin 3	2.36	6.34e-10	3.7	1.77e-20	2.88	1.82e-16	2.44	1.84e-15	1	11.38
Cct2	2131. Chaperonin containing Tcp1, subunit 2 (beta)	2.32	7.88e-16	3.33	2.4e-18	3.48	2.68e-17	2.21	1.39e-12	1	11.34
Ost4	35564. Oligosaccharyltransferase 4 homolog (S. cerevisiae)	2.22	6.95e-12	2.88	5.54e-17	4.16	2.67e-19	2.02	1.48e-11	1	11.28
Rpf2	10918. Ribosome production factor 2 homolog (S. cerevisiae)	2.19	1.43e-09	3.42	3.03e-11	3.15	3.11e-09	2.51	5.74e-08	1	11.27
Snx16	16639. Sorting nexin 16	2.1	8.06e-09	3.53	1.03e-14	3.04	6.81e-12	2.51	8.2e-11	1	11.18
Ddx28	16999. DEAD (Asp-Glu-Ala-Asp) box polypeptide 28	2.13	6.03e-11	2.95	7.25e-12	2.75	4.78e-10	3.33	8.48e-13	1	11.16
Polr1d	21014. Polymerase (RNA) I polypeptide D	2.17	6.48e-13	2.9	1.96e-18	3.7	1.24e-19	2.32	6.81e-15	1	11.09
Cct4	1965. Chaperonin containing Tcp1, subunit 4 (delta)	2.46	5.11e-17	3.27	1.13e-21	3.06	1.59e-19	2.19	4.72e-16	1	10.98
Slc35c1	9620. Solute carrier family 35, member C1	2.11	3.03e-11	3.17	3.8e-14	3.65	2.01e-14	2.01	2.93e-08	1	10.94
Dusp6	3651. Dual specificity phosphatase 6	2.67	3.52e-06	2.22	6.58e-06	2.58	1.42e-06	3.18	5.54e-09	1	10.65
Itpa	6866. Inosine triphosphatase (nucleoside triphosphate pyrophosphatase)	2.02	7.01e-11	2.59	4.16e-12	3.94	2.49e-15	2.05	4.12e-09	1	10.6
Lyar	15743. Ly1 antibody reactive clone	2.6	1.7e-10	3.32	2.74e-13	2.44	6.43e-09	2.18	1.96e-08	1	10.54
Arf4	7250. ADP-ribosylation factor 4	2.2	2.08e-11	2.62	1.42e-14	3.45	2.31e-16	2.16	2.34e-11	1	10.43
Dnttip1	16977. Deoxynucleotidyltransferase, terminal, interacting protein 1	2.2	1.27e-13	2.71	1.8e-17	3.4	1.76e-18	2.09	2.26e-13	1	10.4
Adamts1	2038. A disintegrin-like and metallopeptidase (reprolysin type) with thrombospondin type 1 motif, 1	3.04	2.79e-08	3.07	4.15e-09	2.17	2.58e-05	2.09	1.69e-05	1	10.37
Hat1	10925. Histone aminotransferase 1	2.08	1.04e-08	3.41	4.57e-11	2	4.27e-05	2.43	1.07e-07	1	9.92
Gfpt1	1929. Glutamine fructose-6-phosphate transaminase 1	2.13	7.14e-12	2.29	1.63e-10	2.73	2.6e-11	2.71	3.99e-12	1	9.86
Ngdn	15864. Neuroguidin, EIF4E binding protein	2.15	3.21e-11	2.85	3.23e-20	2.1	1.4e-14	2.65	6.48e-19	1	9.75
		2.17	2.09e-07	2.67	5.05e-08	2.31	6.82e-06	2.28	2.35e-06	1	9.43
Ran	3506. RAN, member RAS oncogene family	2.05	2.76e-10	2.28	3.3e-13	2.96	4.78e-15	2.11	1.77e-11	1	9.4
Apex1	1923. Apurinic/apyrimidinic endonuclease 1	2.05	1.23e-10	2.1	2e-09	2.89	2.71e-12	2.03	1.05e-08	1	9.07
Arfgap3	9290. ADP-ribosylation factor GTPase activating protein 3	2.74	1.96e-11	2.21	4.72e-11	2.11	2.45e-09	2	1.68e-09	1	9.06
Anxa3	10532. Annexin A3	4.38	8.34e-08	6.91	4.17e-14	8.7	1.12e-14	-2.22	0.000198	2	22.21
S100a6	5177. S100 calcium binding protein A6 (calcyclin)	12.18	1.21e-09	25.13	3.74e-22	163.37	2.45e-27	1.35	0.0977	3	202.03
Ctgf	812. Connective tissue growth factor	4.06	3.21e-10	31.47	5.81e-21	97.31	1.55e-23	1.58	0.0197	3	134.42
Thbs1	324. Thrombospondin 1	2.75	9.55e-06	3.95	1.69e-09	19.97	1.42e-17	1.09	0.733	3	27.76
Hspb1	1861. Heat shock protein 1	8.02	2.48e-08	4.62	9.02e-19	10.87	7.65e-23	2	6.44e-09	3	25.51
Pdlim7	12879. PDZ and LIM domain 7	2.07	1.01e-11	4.08	1.11e-13	11.69	1.48e-19	1.55	0.00262	3	19.39
Serpinb6a	7870. Serine (or cysteine) peptidase inhibitor, clade B, member 6a	2.56	1.03e-06	4.94	8.71e-18	9.73	1.99e-21	1.8	1.67e-06	3	19.03
Mus musculus	29617. Transcribed locus, strongly similar to NP_001012396.2 3-hydroxyacyl-CoA dehydratase 1 isoform 2 [Mus musculus]	2.02	6.52e-09	4.18	1.43e-20	8.1	1.91e-24	1.66	2.25e-08	3	15.96
Fads3	10585. Fatty acid desaturase 3	2.02	7.79e-11	2.38	6.3e-10	9.23	1.89e-20	1.03	0.868	3	14.66
Pgm3	3712. Phosphoglucomutase 3	2.39	7.26e-07	2.85	2.42e-10	7.22	1e-16	1.95	6.66e-06	3	14.41
Mus musculus	43102. Transcribed locus	2.41	7.25e-06	4.24	5.92e-10	5.84	3.83e-11	1.82	0.00249	3	14.31
Hsph1	1360. Heat shock 105kDa/110kDa protein 1	5.78	5.93e-07	2.58	1.62e-09	3.83	3.11e-12	1.91	7.81e-06	3	14.1
Hn1l	20860. Hematological and neurological expressed 1-like	2.65	5.89e-10	2.49	9.74e-09	7.02	1.78e-16	1.66	0.000457	3	13.82
Kpnb1	1532. Karyopherin (importin) beta 1	2.37	4.86e-16	4.15	4.07e-18	5.29	1.07e-18	1.63	3.36e-06	3	13.44
Mus musculus	92118. Transcribed locus	2.46	2.1e-05	2.45	1.13e-09	7.33	1.84e-17	1.2	0.171	3	13.44
Cks1b	15898. CDC28 protein kinase 1b	3.7	8.41e-11	2.17	3.39e-06	5.71	1.77e-13	1.63	0.0022	3	13.21
Tmem43	14263. Transmembrane protein 43	2.13	3.03e-10	5.33	2.81e-17	3.78	3.84e-13	1.96	6.78e-07	3	13.2
Lmna	1030. Lamin A	2.72	1.07e-14	2.42	9.72e-11	6.63	7.46e-19	1.38	0.0066	3	13.15
Mtap7d1	11629. Microtubule-associated protein 7 domain containing 1	2.02	2.41e-09	2.94	1.11e-11	6.29	5.11e-17	1.87	2.68e-06	3	13.12
Capn2	1857. Calpain 2	2.24	9.48e-12	3.69	1.51e-14	5.65	9.69e-17	1.46	0.0017	3	13.04
Tpm1	2591. Tropomyosin 1, alpha	2.59	8.89e-19	3.97	3.03e-18	4.93	6.93e-19	1.44	0.000224	3	12.93
Parp3	13387. Poly (ADP-ribose) polymerase family, member 3	2.65	3.39e-09	2.8	1.13e-09	6.15	6.87e-15	1.23	0.174	3	12.83
Ric8	8389. Resistance to inhibitors of cholinesterase 8 homolog (C. elegans)	2.35	7.82e-11	3.85	6.8e-14	4.75	1.9e-14	1.85	8.58e-06	3	12.8
Ebna1bp2	13488. EBNA1 binding protein 2	2.66	1.59e-12	3.88	7.71e-17	3.68	2.52e-15	1.88	4.69e-08	3	12.1
Camk1	4412. Calcium/calmodulin-dependent protein kinase I	4.87	1.34e-09	2.36	2.69e-09	3.07	3.9e-11	1.56	0.000457	3	11.86
		2.71	1.16e-14	3.63	6e-13	3.51	1.83e-11	1.99	1.61e-06	3	11.84
Ppp4r1	6360. Protein phosphatase 4, regulatory subunit 1	2.02	5.08e-10	2.94	8.94e-12	4.59	9.7e-15	1.68	8.61e-05	3	11.23
Tubb5	1325. Tubulin, beta 5 class I	2.17	1.47e-13	2.5	7.94e-13	5.15	7.69e-19	1.38	0.00113	3	11.2
Frrs1	12304. Ferric-chelate reductase 1	2.04	5.54e-06	4.12	6.35e-13	3.19	1.94e-09	1.81	9.92e-05	3	11.16
Ipo4	6901. Importin 4	2.69	3.42e-16	2.68	1.78e-13	3.82	7.55e-16	1.92	7.06e-09	3	11.11
Prps1	4513. Phosphoribosyl pyrophosphate synthetase 1	2.07	1.54e-13	3.79	1.35e-14	3.7	9.33e-13	1.51	0.000528	3	11.07
Slc48a1	23107. Solute carrier family 48 (heme transporter), member 1	2.22	3.06e-13	2.2	1.29e-09	4.33	1.19e-15	1.88	2.96e-07	3	10.63
Mus musculus	32878. Transcribed locus	2.38	8.38e-05	2.5	1.71e-05	4.52	5.43e-09	1.19	0.467	3	10.59
Cacybp	11136. Calcyclin binding protein	3.09	1.91e-11	3.14	2.2e-08	2.39	3.11e-05	1.93	0.000413	3	10.55
Cct5	1905. Chaperonin containing Tcp1, subunit 5 (epsilon)	2.2	4.12e-15	2.9	1.58e-22	3.69	5.74e-24	1.71	1.87e-13	3	10.5
Ftsj3	4079. FtsJ homolog 3 (E. coli)	2.33	2.77e-09	3.35	4.71e-14	3.06	7.35e-12	1.5	0.000603	3	10.24
Mus musculus	81796. Transcribed locus	2.43	8.7e-07	3.73	3.1e-07	2.91	4.08e-05	-1.09	0.757	3	10.16
Tcp1	923. T-complex protein 1	2.24	3.51e-17	3.09	3.27e-19	3.34	8.27e-19	1.47	9.84e-07	3	10.14
AW555464	5236. Expressed sequence AW555464	2.32	4.15e-16	2.93	3.76e-18	3.52	6.4e-19	1.31	0.000393	3	10.08
Slc30a4	6845. Solute carrier family 30 (zinc transporter), member 4	3.31	7.3e-11	2.69	1.01e-09	2.54	3.69e-08	1.5	0.00384	3	10.04
Tmed9	11488. Transmembrane emp24 protein transport domain containing 9	2.53	2.63e-12	2.42	4.11e-12	3.15	4.05e-14	1.89	1.96e-08	3	9.99
Slc7a11	2776. Solute carrier family 7 (cationic amino acid transporter, y+ system), member 11	2.63	3.11e-05	2.65	3.74e-08	3.14	1.58e-08	1.47	0.014	3	9.89
Nme1	3957. Non-metastatic cells 1, protein (NM23A) expressed in	2.48	1.5e-16	2.17	2.61e-14	2.98	1.87e-17	1.83	5.62e-11	3	9.46
		2.21	1.46e-10	2.13	5.77e-10	3.28	3.23e-14	1.41	0.000887	3	9.03
Fndc3b	3329. Fibronectin type III domain containing 3B	2.6	3.27e-12	2.48	5.49e-09	2.32	2e-07	1.59	0.000757	3	8.99
Atp1b3	14665. ATPase, Na+/K+ transporting, beta 3 polypeptide	2.12	2.06e-09	2.53	4.83e-11	2.44	1.12e-09	1.76	3e-06	3	8.85
Rps3	3840. Ribosomal protein S3	2.39	4.09e-15	2.26	1.81e-11	2.36	6.9e-11	1.77	1.89e-07	3	8.78
Gja1	92. Gap junction protein, alpha 1	2.51	4.3e-07	2.18	0.000242	2.31	0.000397	1.45	0.083	3	8.45
Maoa	1149. Monoamine oxidase A	2.05	2.96e-05	2.42	1.13e-09	2.3	3.23e-08	1.64	9.08e-05	3	8.41
Nap1l1	6761. Nucleosome assembly protein 1-like 1	2.32	9.11e-15	2.78	4.89e-12	2.15	8.31e-08	1.1	0.468	3	8.35
Mus musculus	75102. Transcribed locus	2.81	4.44e-07	2.19	0.00152	2.24	0.00307	1.08	0.799	3	8.32
Hspa1a	606. Heat shock protein 1A	2.02	0.0909	2.39	3.99e-07	2.19	1.64e-05	1.61	0.00329	3	8.21
Psmd14	4296. Proteasome (prosome, macropain) 26S subunit, non-ATPase, 14	2.01	7.38e-13	2.21	1.52e-14	2.54	2.22e-15	1.4	1.13e-05	3	8.16
Dnajc10	5076. DnaJ (Hsp40) homolog, subfamily C, member 10	2.14	9.78e-16	2.49	1.28e-15	2.14	4.1e-12	1.26	0.00316	3	8.03
Nars	38021. Asparaginyl-tRNA synthetase	2.18	1.52e-15	2.27	9.11e-11	2.46	1.09e-10	1.09	0.42	3	8
Rcn1	9621. Reticulocalbin 1	2.16	1.56e-09	2.07	7.22e-05	2.33	3.98e-05	-1.43	0.0648	3	7.99
Nupr1	14931. Nuclear protein 1	42.37	3.76e-18	3.5	2.37e-12	1.51	0.00628	2.37	3.46e-08	4	49.75
Rsad2	8334. Radical S-adenosyl methionine domain containing 2	2.16	0.00178	15.99	3.1e-14	1.37	0.259	6.92	5.61e-10	4	26.44
Pkm2	1518. Pyruvate kinase, muscle	2.95	7.08e-10	10.64	9.99e-13	1.38	0.288	7.94	5.35e-11	4	22.91
1500012F01Rik	37423. RIKEN cDNA 1500012F01 gene	2.56	4.17e-08	5.4	2.05e-15	1.38	0.0419	3.96	1.03e-12	4	13.3
Snord22	32260. Small nucleolar RNA, C/D box 22	3.52	3.92e-13	5.25	1.85e-10	1.31	0.262	2.92	3.04e-06	4	13
Gm9892	7554. Predicted gene 9892	2.05	2.21e-08	4.97	5.32e-12	1.96	0.000794	3.05	6.17e-08	4	12.03
Ccne2	7461. Cyclin E2	2.23	1.15e-06	4.66	9.43e-09	1.42	0.175	2.8	2.13e-05	4	11.11
Kif5b	1503. Kinesin family member 5B	2.23	4.13e-09	5.02	7.5e-07	1.08	0.843	2.01	0.0222	4	10.34
Snhg5	37218. Small nucleolar RNA host gene 5	2.87	1.08e-08	3.48	1.98e-10	-1.14	0.499	2.84	1.82e-08	4	10.33
Rasa2	5475. RAS p21 protein activator 2	2.24	2.32e-08	4.29	1.04e-09	1.7	0.0135	2.06	0.000352	4	10.29
Mus musculus	49700. Transcribed locus	2.36	5.97e-08	3.96	9.84e-09	1.18	0.494	2.27	0.00013	4	9.77
Taf1d	26089. TATA box binding protein (Tbp)-associated factor, RNA polymerase I, D	2.68	5.47e-12	2.77	5.43e-09	1.61	0.00318	2.36	2.16e-07	4	9.42
Xpo1	712. Exportin 1, CRM1 homolog (yeast)	2.25	4.15e-10	2.92	8.49e-09	1.29	0.145	2.67	7.15e-08	4	9.13
Csgalnact2	8378. Chondroitin sulfate N-acetylgalactosaminyltransferase 2	2.34	1.16e-09	3.19	1.82e-08	1.5	0.0414	2.06	0.000119	4	9.09
Wsb1	10373. WD repeat and SOCS box-containing 1	3.03	0.00027	2.4	0.00411	1.51	0.245	2.06	0.0248	4	9
Nol8	11299. Nucleolar protein 8	2.05	4.76e-08	3.49	6.61e-09	-1.21	0.355	2.21	3.91e-05	4	8.96
Cln8	2913. Ceroid-lipofuscinosis, neuronal 8	2.28	9.87e-09	2.73	5.14e-13	1.34	0.00795	2.61	5.24e-12	4	8.96
Ccdc59	24816. Coiled-coil domain containing 59	2.11	2.4e-09	2.12	8.64e-09	1.56	0.000437	2.99	2.34e-12	4	8.78
Cpeb2	7546. Cytoplasmic polyadenylation element binding protein 2	2.34	0.00423	2.99	0.000273	1.11	0.775	2.34	0.00509	4	8.78
Dnajc21	12008. DnaJ (Hsp40) homolog, subfamily C, member 21	2.22	4.19e-15	3.07	3.4e-09	-1.26	0.204	2.21	4.83e-06	4	8.76
Plekha1	13061. Pleckstrin homology domain containing, family A (phosphoinositide binding specific) member 1	2.04	3.37e-08	2.57	3.75e-11	1.52	0.000867	2.23	2.72e-09	4	8.36
Lgmn	5993. Legumain	2.18	1.21e-07	2.4	6.86e-06	1.54	0.0295	2.05	0.000176	4	8.17
Zfp9	16052. Zinc finger protein 9	2.56	5.51e-07	2.26	3.33e-06	1.13	0.529	2.04	3.64e-05	4	7.99
Ugdh	3711. UDP-glucose dehydrogenase	2.07	5.96e-09	2.63	3.49e-12	-1.01	0.963	2.13	2.73e-09	4	7.84
Basp1	18183. Brain abundant, membrane attached signal protein 1	2.78	5.79e-08	8.53	1.12e-16	1.89	0.000501	1.31	0.119	5	14.51
Ncl	3497. Nucleolin	3.43	6.75e-16	4.63	3.04e-11	1.84	0.00234	1.39	0.0826	5	11.29
Mus musculus	73709. Transcribed locus	2.35	0.00552	3.72	0.000127	1.3	0.502	1.7	0.131	5	9.07
Dnajc2	4802. DnaJ (Hsp40) homolog, subfamily C, member 2	2.5	7.11e-12	3.32	2.27e-11	1.35	0.0508	1.71	0.000203	5	8.88
Hnrpdl	13003. Heterogeneous nuclear ribonucleoprotein D-like	2.21	1.08e-09	2.86	6.69e-14	1.5	0.000228	1.89	2.6e-08	5	8.46
Eif5	5036. Eukaryotic translation initiation factor 5	2.25	4.05e-12	2.75	3.68e-10	1.62	0.00129	1.64	0.000321	5	8.26
		2.86	1.8e-07	2.33	8.62e-08	1.68	0.000787	1.03	0.852	5	7.9
B3galnt2	12847. UDP-GalNAc:betaGlcNAc beta 1,3-galactosaminyltransferase, polypeptide 2	2.05	2.83e-07	2.45	3.55e-07	1.54	0.0141	1.08	0.701	5	7.12
Ccdc41	10549. Coiled-coil domain containing 41	2.16	4.99e-10	2.4	6.69e-07	1.29	0.155	1.08	0.684	5	6.93
Serpina7	18683. Serine (or cysteine) peptidase inhibitor, clade A (alpha-1 antiproteinase, antitrypsin), member 7	6	0.000443	-3.46	7.08e-05	-9.38	3.12e-08	-2.58	0.00183	6	21.42
Cyp4a14	9357. Cytochrome P450, family 4, subfamily a, polypeptide 14	3.94	0.0198	-7.53	2.49e-05	-4.85	0.00233	-4.59	0.00137	6	20.91
Clec7a	2434. C-type lectin domain family 7, member a	2.68	3.05e-05	-3.23	1.49e-08	-3.29	9.86e-08	-2.7	6.63e-07	6	11.9
Ccl6	17265. Chemokine (C-C motif) ligand 6	4.1	3.42e-06	-2.79	1.3e-06	-2.49	5.2e-05	-2.48	1.26e-05	6	11.86
Dnajc12	18845. DnaJ (Hsp40) homolog, subfamily C, member 12	3.84	3.09e-06	-3.91	2.91e-13	-1.89	1.76e-05	-1.87	8.09e-06	7	11.51
Sdf2l1	13662. Stromal cell-derived factor 2-like 1	3.42	1.55e-10	-2.04	9.04e-08	1.16	0.237	-1.07	0.618	7	7.69
Cd44	127. CD44 antigen	2.33	9.13e-07	-1.11	0.42	4.74	2.92e-14	-2.31	1.28e-07	8	10.49
		3.82	8.55e-12	1.98	1.24e-06	7.22	6.88e-17	-1.49	0.00395	9	14.51
Cyb5r1	10238. Cytochrome b5 reductase 1	4.91	5.68e-17	1.87	3.64e-06	3.34	1.39e-11	1.68	0.000132	9	11.8
Cdt1	8969. Chromatin licensing and DNA replication factor 1	2.54	9.76e-09	1.79	7.04e-06	4.83	6.65e-15	1.82	4.98e-06	9	10.98
Cdca7	13096. Cell division cycle associated 7	2.05	0.00117	1.54	0.0283	5.98	3.35e-10	1.25	0.346	9	10.82
Steap1	15126. Six transmembrane epithelial antigen of the prostate 1	2.02	1.27e-08	1.65	0.0023	5.67	1.7e-12	1.48	0.0222	9	10.82
Chac1	18576. ChaC, cation transport regulator-like 1 (E. coli)	3.43	5.91e-06	1.8	2e-05	3.79	3.99e-12	1.56	0.00103	9	10.58
Sqstm1	3211. Sequestosome 1	3.99	1.54e-13	1.85	2.31e-05	2.87	4.67e-09	1.57	0.00156	9	10.28
Fkbp11	23548. FK506 binding protein 11	5.25	9.64e-16	-1.29	0.0543	2.32	3.29e-07	-1.25	0.121	9	10.11
Hspa1b	196. Heat shock protein 1B	4.58	0.00605	1.87	0.00541	2.57	0.000283	-1.04	0.897	9	10.06
Rin1	11503. Ras and Rab interactor 1	2.49	7.79e-07	1.58	0.00649	4.72	7.86e-11	1.24	0.235	9	10.03
Mus musculus	15285. Transcribed locus, strongly similar to NP_001078859.1 dual specificity protein phosphatase 5 [Mus musculus]	2.75	8.7e-07	1.46	0.00295	4.64	2.76e-13	1.16	0.294	9	10.01
Thbd	1920. Thrombomodulin	3.49	8.34e-08	1.26	0.306	3.1	1.54e-05	1.58	0.0485	9	9.43
Zdhhc18	12447. Zinc finger, DHHC domain containing 18	2.18	2.28e-10	1.97	1.81e-07	3.68	1.06e-12	1.44	0.00241	9	9.27
Prune	16233. Prune homolog (Drosophila)	2.26	1.32e-08	1.74	0.000284	3.4	1.61e-09	1.57	0.00351	9	8.97
Rab11fip5	10609. RAB11 family interacting protein 5 (class I)	2.09	2.28e-06	1.99	3.24e-05	3.57	1.33e-09	1.1	0.613	9	8.75
Plin2	2460. Perilipin 2	2.73	8.17e-09	1.72	8.12e-07	2.98	7.54e-13	-1.18	0.126	9	8.61
Creld2	16957. Cysteine-rich with EGF-like domains 2	3.56	1.7e-06	1.14	0.293	2.18	2.67e-07	1.68	9.56e-05	9	8.56
Hmga2	2932. High mobility group AT-hook 2	2.18	9.26e-05	1.56	0.00201	3.69	1.6e-10	-1	0.989	9	8.43
Hsp90ab1	493. Heat shock protein 90 alpha (cytosolic), class B member 1	2.8	1.16e-12	1.86	8.62e-13	2.51	2.14e-16	1.16	0.0214	9	8.33
Ppapdc1b	15250. Phosphatidic acid phosphatase type 2 domain containing 1B	3.73	1.57e-15	1.36	0.00766	2.15	1.73e-07	-1.07	0.607	9	8.31
Serpine2	3774. Serine (or cysteine) peptidase inhibitor, clade E, member 2	2.66	0.00124	1.56	0.0176	2.88	1.86e-06	-1.19	0.412	9	8.29
Manf	15144. Mesencephalic astrocyte-derived neurotrophic factor	3.28	1.81e-08	1.48	8.86e-05	2.07	4.71e-09	1.43	0.00044	9	8.26
Rcc2	10498. Regulator of chromosome condensation 2	2.08	1.05e-09	1.68	2.37e-05	2.97	2.87e-11	1.48	0.00117	9	8.21
Cdc42se2	27420. CDC42 small effector 2	2.04	2.05e-09	1.77	2.41e-07	2.35	2.38e-10	1.94	1.64e-08	9	8.1
Golt1b	18319. Golgi transport 1 homolog B (S. cerevisiae)	2.03	6.28e-10	1.7	2.78e-05	2.52	5.27e-09	1.66	7.64e-05	9	7.91
S100a4	1957. S100 calcium binding protein A4	3.27	2.52e-06	1.21	0.15	2.29	4.76e-07	1.02	0.919	9	7.79
Atf6b	10046. Activating transcription factor 6 beta	2.31	1.18e-12	1.46	0.021	2.68	1.32e-06	1.29	0.148	9	7.74
Pa2g4	4782. Proliferation-associated 2G4	2.08	1.76e-12	1.58	2.89e-07	2.9	3.95e-15	-1.14	0.121	9	7.7
Nme6	20147. Non-metastatic cells 6, protein expressed in (nucleoside-diphosphate kinase)	2.87	2e-15	1.16	0.0988	2.2	3.44e-10	1.3	0.00538	9	7.53
Ssr2	15724. Signal sequence receptor, beta	2.18	1.16e-14	1.47	6.11e-06	2.68	2.45e-14	1.2	0.0269	9	7.53
0610007L01Rik	15787. RIKEN cDNA 0610007L01 gene	2.04	1.16e-12	1.55	5.44e-05	2.31	2.12e-09	1.61	3.87e-05	9	7.51
Clptm1l	5625. CLPTM1-like	2.34	9.67e-20	1.48	3.17e-08	2.45	1.92e-16	1.23	0.00147	9	7.5
Frk	4679. Fyn-related kinase	2.57	9.01e-11	1.68	6.06e-05	2.17	4.61e-07	-1	0.998	9	7.42
		2.09	8.49e-10	1.81	1.47e-10	2.01	2.38e-11	1.51	7.74e-07	9	7.42
Grn	3398. Granulin	2.27	3.27e-09	1.81	1.31e-08	2.08	1.23e-09	1.21	0.0353	9	7.37
Slc39a7	5755. Solute carrier family 39 (zinc transporter), member 7	2.45	1.49e-17	1.39	0.000116	2.06	2.89e-10	1.1	0.326	9	7
Ppp2r5c	21335. Protein phosphatase 2, regulatory subunit B (B56), gamma isoform	2.37	3.68e-12	1.07	0.565	2.05	8.72e-08	1.34	0.00724	9	6.83
Sec23b	1412. SEC23B (S. cerevisiae)	2.14	3.57e-07	1.29	0.000893	2.18	2.28e-12	1.18	0.0378	9	6.79
Atf5	13964. Activating transcription factor 5	2.17	2.33e-07	-1.07	0.578	2.24	2.95e-08	1.03	0.81	9	6.51
Gadd45g	9861. Growth arrest and DNA-damage-inducible 45 gamma	3.26	0.012	-1.67	0.276	-2.32	0.115	3.04	0.0232	10	10.29
Mus musculus	84055. Transcribed locus	3.39	5.36e-09	-1.95	0.00142	-2.87	1.91e-05	-2.1	0.000687	11	10.31
		4.35	3.93e-08	-1.19	0.654	-2.94	0.012	-1.16	0.746	12	9.64
Fgl1	15537. Fibrinogen-like protein 1	3.5	1.03e-07	1.18	0.45	-2.75	6.3e-05	-1.28	0.294	12	8.71
Id1	952. Inhibitor of DNA binding 1	3.59	2.79e-06	-1.98	5.89e-05	-2.01	0.000213	-1.05	0.797	12	8.63
Tmem184c	11925. Transmembrane protein 184C	2.05	1.4e-05	1.63	0.124	-2.89	0.00359	-1.21	0.624	12	7.78
Reps1	6135. RalBP1 associated Eps domain containing protein	2.36	5.48e-08	1.87	2.5e-10	1.83	7.73e-09	2.01	3.09e-11	13	8.07
Piga	2459. Phosphatidylinositol glycan anchor biosynthesis, class A	2.2	3.41e-11	1.82	1.95e-11	1.62	5.09e-08	2.42	1.23e-15	13	8.06
Arl4a	9658. ADP-ribosylation factor-like 4A	2.47	2.36e-05	-1.05	0.791	-1.65	0.00485	2.03	2.9e-05	13	7.2
Zfp36l1	9549. Zinc finger protein 36, C3H type-like 1	2.2	0.000189	1.25	0.285	1.37	0.177	2.1	0.00118	13	6.92
Mus musculus	41437. Transcribed locus	2.56	0.000185	-1.35	0.378	1.87	0.111	-5.12	1.8e-05	14	10.9
Mum1l1	16775. Melanoma associated antigen (mutated) 1-like 1	10.24	6.03e-11	-1.09	0.679	1.61	0.0298	-1.09	0.711	15	14.03
Nucb2	9241. Nucleobindin 2	8.27	5.72e-17	1.75	0.000391	1.39	0.0572	-1.1	0.604	15	12.51
Abcc4	1718. ATP-binding cassette, sub-family C (CFTR/MRP), member 4	7.94	4.02e-11	-1.45	0.22	1.22	0.6	-1.88	0.0515	15	12.49
S100a8	4980. S100 calcium binding protein A8 (calgranulin A)	8.67	1.47e-07	-1.19	0.106	-1.21	0.129	-1.21	0.109	15	12.28
Mmp12	1218. Matrix metallopeptidase 12	7.54	2.77e-09	-1.1	0.763	-1.19	0.637	-1.15	0.707	15	10.98
Mus musculus	28203. Transcribed locus	4.88	1.05e-07	1.86	0.00364	1.44	0.127	1.7	0.0156	15	9.88
Mmp13	623. Matrix metallopeptidase 13	6.38	4.15e-09	-1.14	0.14	-1.23	0.0406	1.01	0.967	15	9.76
Trib3	7005. Tribbles homolog 3 (Drosophila)	4.17	4.05e-07	1.66	0.000241	1.44	0.0134	1.99	3.53e-06	15	9.26
Hspa5	419. Heat shock protein 5	3.64	7.97e-10	1.96	9.68e-08	1.93	1.26e-06	1.37	0.0064	15	8.9
Apcs	4120. Serum amyloid P-component	3.65	3.87e-09	1.83	6.28e-07	1.7	2.97e-05	1.55	0.000155	15	8.73
S100a9	4209. S100 calcium binding protein A9 (calgranulin B)	4.16	4.76e-07	-1.3	0.0105	-1.74	1.13e-05	-1.12	0.318	15	8.32
1110003E01Rik	26838. RIKEN cDNA 1110003E01 gene	2.34	7.64e-16	1.83	1.48e-13	1.85	2e-12	1.92	2.82e-14	15	7.94
Fth1	2233. Ferritin heavy chain 1	2.19	1.25e-16	1.9	5.85e-14	1.93	6.57e-13	1.92	1.06e-13	15	7.94
Tmed3	16383. Transmembrane emp24 domain containing 3	3.08	3.27e-10	1.28	0.0244	1.79	8.94e-06	1.44	0.00133	15	7.59
Dnajb9	17565. DnaJ (Hsp40) homolog, subfamily B, member 9	3.2	2.89e-08	1.41	0.00708	-1.21	0.183	1.76	2.77e-05	15	7.58
Serp1	22420. Stress-associated endoplasmic reticulum protein 1	3.2	6.81e-18	1.34	1.28e-05	1.73	2.85e-10	1.25	0.000714	15	7.52
Lrg1	20995. Leucine-rich alpha-2-glycoprotein 1	2.88	1.17e-05	1.42	0.0124	1.25	0.159	1.91	1.89e-05	15	7.46
Slfn4	24490. Schlafen 4	4.22	1.41e-14	-1.03	0.731	-1.08	0.385	-1	0.99	15	7.33
Fam171b	11469. Family with sequence similarity 171, member B	3.13	4.36e-05	-1.38	0.00688	-1.28	0.0642	-1.47	0.00204	15	7.26
Marco	6240. Macrophage receptor with collagenous structure	3.32	1.36e-06	-1.31	0.0221	-1.32	0.0381	-1.19	0.193	15	7.14
Wfdc3	30112. WAP four-disulfide core domain 3	3.67	1.58e-12	-1.27	0.0198	1.01	0.938	-1.11	0.374	15	7.06
Hist1h1c	10311. Histone cluster 1, H1c	3.17	2.59e-08	1.58	0.006	-1.03	0.904	1.25	0.21	15	7.03
Clec4n	12189. C-type lectin domain family 4, member n	2.48	7.14e-05	-1.59	2.76e-07	-1.51	1.85e-05	-1.45	2.42e-05	15	7.03
Mus musculus	46127. Transcribed locus	3.3	5.63e-05	-1.4	0.0593	-1.06	0.789	-1.21	0.349	15	6.97
Mus musculus	47466. Transcribed locus	2.79	2.52e-10	1.5	0.000942	1.56	0.00128	1.11	0.459	15	6.96
Sec61a1	31636. Sec61 alpha 1 subunit (S. cerevisiae)	2.78	3.76e-18	1.07	0.536	1.94	2.29e-07	1.13	0.289	15	6.92
Srprb	20437. Signal recognition particle receptor, B subunit	2.38	4.15e-16	1.24	0.00426	1.83	2.8e-09	1.42	1.53e-05	15	6.87
Lrrfip2	12737. Leucine rich repeat (in FLII) interacting protein 2	2.03	1.42e-11	1.7	1.11e-07	1.47	0.000111	1.62	8.69e-07	15	6.82
Ddit3	1997. DNA-damage inducible transcript 3	2.65	5.66e-14	1.39	9.69e-06	-1.06	0.523	1.67	2.82e-09	15	6.77
Tmed2	13004. Transmembrane emp24 domain trafficking protein 2	2.29	1.01e-17	1.62	7.21e-08	1.6	9.7e-07	1.24	0.00905	15	6.75
Mus musculus	56032. Transcribed locus	2.3	0.00139	1.6	0.000195	1.54	0.00203	-1.28	0.0561	15	6.72
Colec12	7376. Collectin sub-family member 12	2.27	0.000316	1.82	0.00189	-1.38	0.142	1.24	0.302	15	6.71
Socs3	389. Suppressor of cytokine signaling 3	2.39	0.000679	-1.6	0.0375	-1.3	0.326	1.4	0.176	15	6.69
Htatip2	16589. HIV-1 tat interactive protein 2, homolog (human)	2.35	3.82e-09	1.42	6.5e-05	1.67	6.94e-07	1.15	0.133	15	6.59
Armcx4	33426. Armadillo repeat containing, X-linked 4	2.56	3.37e-08	-1.23	0.102	-1.67	0.000444	-1.13	0.383	15	6.59
Xpot	5289. Exportin, tRNA (nuclear export receptor for tRNAs)	2.12	1.38e-13	1.27	0.00958	1.17	0.147	-2	9.67e-09	15	6.56
Wfs1	2978. Wolfram syndrome 1 homolog (human)	2.8	1.01e-13	-1.12	0.354	1.55	0.00145	-1.06	0.672	15	6.53
Ms4a6d	28640. Membrane-spanning 4-domains, subfamily A, member 6D	2.93	2.53e-08	-1.12	0.707	-1.31	0.415	-1.16	0.665	15	6.52
Uba5	5979. Ubiquitin-like modifier activating enzyme 5	2.95	1.42e-15	1.29	0.00735	1	0.979	-1.28	0.0119	15	6.52
Qars	2332. Glutaminyl-tRNA synthetase	2.01	1.56e-15	1.44	0.000191	1.9	1.52e-07	1.16	0.146	15	6.51
Ung	3045. Uracil DNA glycosylase	2.01	1.7e-10	1.59	3.14e-07	1.3	0.00364	1.58	5.71e-07	15	6.48
App	52. Amyloid beta (A4) precursor protein	2.1	3.23e-10	1.24	0.0604	1.55	0.000849	-1.57	0.000453	15	6.46
Ggh	12825. Gamma-glutamyl hydrolase	2.09	1.13e-06	1.68	1.04e-08	1.01	0.898	1.67	3e-08	15	6.45
Supt5h	2420. Suppressor of Ty 5 homolog (S. cerevisiae)	2.06	1.4e-13	1.38	0.00534	1.83	9.58e-06	1.08	0.577	15	6.35
Plac8	19630. Placenta-specific 8	2.1	4.28e-07	-1.57	0.0173	-1.65	0.0166	-1.02	0.924	15	6.34
Aldh1l2	1756. Aldehyde dehydrogenase 1 family, member L2	3.09	4.16e-06	1.08	0.554	1.1	0.52	-1.06	0.683	15	6.33
Lepre1	7694. Leprecan 1	2.68	7e-16	1.01	0.875	1.58	2.05e-06	1.04	0.704	15	6.31
Ssr3	14340. Signal sequence receptor, gamma	2.63	2.6e-17	1.43	0.0129	-1.07	0.72	1.17	0.324	15	6.3
Spcs2	16276. Signal peptidase complex subunit 2 homolog (S. cerevisiae)	2.18	9.03e-12	1.38	5.83e-08	1.45	1.44e-08	1.26	2.78e-05	15	6.27
Slc35b1	12094. Solute carrier family 35, member B1	2.11	2.25e-10	1.21	0.0244	1.58	7.4e-06	1.34	0.000948	15	6.24
Calu	7880. Calumenin	2.03	1.93e-13	1.58	1.33e-05	1.46	0.000737	-1.14	0.22	15	6.21
Hspa4l	2461. Heat shock protein 4 like	2.47	9.45e-09	1.56	2.49e-05	1.05	0.706	-1.13	0.265	15	6.21
Prg4	11253. Proteoglycan 4 (megakaryocyte stimulating factor, articular superficial zone protein)	2.81	3.73e-05	1.21	0.214	-1.12	0.54	-1.05	0.793	15	6.19
Id3	1812. Inhibitor of DNA binding 3	2.42	0.000398	-1.27	0.237	1.01	0.974	1.37	0.148	15	6.07
Dnajb11	6568. DnaJ (Hsp40) homolog, subfamily B, member 11	2.08	1.62e-09	-1.6	7.38e-07	-1.14	0.182	-1.21	0.0288	15	6.03
Mus musculus	47025. Transcribed locus	2.14	6.64e-10	-1.32	0.00273	-1.18	0.117	-1.37	0.00101	15	6.01
Mus musculus	77066. Transcribed locus	2.09	0.000605	1.54	0.0886	1.25	0.452	1.1	0.765	15	5.98
Wisp1	10217. WNT1 inducible signaling pathway protein 1	2.27	0.000811	-1.27	0.00995	-1.23	0.0486	-1.21	0.057	15	5.98
Srpr	4366. Signal recognition particle receptor ('docking protein')	2.76	2.47e-16	1.05	0.495	1.02	0.811	1.14	0.115	15	5.97
Cyp3a13	7337. Cytochrome P450, family 3, subfamily a, polypeptide 13	2.1	5.34e-06	1.22	0.16	1.46	0.0167	-1.17	0.313	15	5.95
F13a1	3593. Coagulation factor XIII, A1 subunit	2.22	0.000531	-1.49	0.00257	-1.11	0.527	-1.11	0.473	15	5.93
H47	41287. Histocompatibility 47	2.56	1.36e-15	1	0.976	-1.05	0.653	-1.26	0.0193	15	5.87
Trabd	12993. TraB domain containing	2.23	2.31e-14	-1.03	0.74	1.51	0.000101	1.05	0.662	15	5.82
Rpn1	4790. Ribophorin I	2.02	2.4e-11	1.12	0.0493	1.29	0.000142	-1.34	6.37e-06	15	5.77
Slc15a3	90399. Solute carrier family 15, member 3	2.03	9.15e-05	-1.22	0.294	-1.15	0.534	-1.32	0.165	15	5.72
Fam129a	88180. Family with sequence similarity 129, member A	2.16	1.56e-08	-1.14	0.372	-1.25	0.174	-1.17	0.324	15	5.72
Syvn1	4429. Synovial apoptosis inhibitor 1, synoviolin	2.24	2.72e-07	-1.23	0.0531	-1	0.981	-1.23	0.0671	15	5.7
Matn2	5505. Matrilin 2	2.29	2.87e-05	-1.15	0.022	1.02	0.783	-1.16	0.0237	15	5.62
Igsf11	16723. Immunoglobulin superfamily, member 11	2.27	8.16e-10	1.08	0.451	-1	0.994	-1.25	0.0327	15	5.6
Fgf21	8642. Fibroblast growth factor 21	2.1	0.00168	-1.38	0.00141	1.09	0.463	1.02	0.897	15	5.59
Cnpy4	18346. Canopy 4 homolog (zebrafish)	2.03	2.29e-09	1.17	0.109	1.27	0.0312	-1.07	0.596	15	5.54
		2.04	8.26e-11	1.03	0.772	1.04	0.76	-1.09	0.453	15	5.2
Selenbp1	3947. Selenium binding protein 1	-6.39	8.99e-14	3.19	3.89e-13	-1.01	0.97	2.6	1.15e-10	16	13.19
Mus musculus	92376. Transcribed locus	-5.11	8.08e-09	3.07	1.29e-05	-1.99	0.0118	2.59	0.000211	16	12.76
8430408G22Rik	28009. RIKEN cDNA 8430408G22 gene	-4.07	1.14e-05	2.43	1.79e-05	-1.55	0.0443	2.81	2.01e-06	16	10.86
Sult1d1	10415. Sulfotransferase family 1D, member 1	-2.68	1.16e-06	2	7.78e-05	1.51	0.0315	1.9	0.000353	17	8.09
Upp2	12824. Uridine phosphorylase 2	-36.37	6.55e-12	-38.5	6.56e-23	-84.36	2.35e-24	-9.84	5.97e-16	18	169.07
Cyp8b1	9398. Cytochrome P450, family 8, subfamily b, polypeptide 1	-7.18	3.04e-07	-40.05	2.53e-27	-42.1	3.67e-26	-27.32	3.3e-25	18	116.65
Sucnr1	17490. Succinate receptor 1	-13.5	3.07e-11	-33.16	3.1e-26	-32.9	1.11e-24	-16.57	7.19e-23	18	96.13
Keg1	20751. Kidney expressed gene 1	-10.84	1.92e-12	-24.37	2.69e-22	-55.63	7.89e-24	-4.56	2.29e-12	18	95.4
Mus musculus	48525. Transcribed locus	-5.56	6.86e-08	-28.7	2.54e-18	-51.48	1.47e-18	-5.74	3.15e-10	18	91.48
Mus musculus	85232. Transcribed locus	-4.54	6.48e-07	-21.71	8.99e-13	-58.88	5.18e-15	-6.07	2.33e-07	18	91.2
Mus musculus	49546. Transcribed locus	-3.78	4.16e-07	-29.55	3.86e-18	-44.55	4.74e-18	-11.47	1.29e-13	18	89.35
Slco1b2	9859. Solute carrier organic anion transporter family, member 1b2	-3.39	1.71e-07	-13.34	2.24e-18	-65.32	1.94e-23	-3.85	3.05e-10	18	85.9
Dbp	9722. D site albumin promoter binding protein	-7.72	0.0022	-23.52	1.77e-20	-27.48	1.54e-19	-9.51	1.3e-15	18	68.23
G6pc	2880. Glucose-6-phosphatase, catalytic	-2.71	0.0101	-10.94	2.69e-12	-47.49	4.19e-16	-5.97	7.47e-09	18	67.11
Akr1c14	11361. Aldo-keto reductase family 1, member C14	-3.39	2.94e-09	-23.23	1e-15	-34.39	6.83e-15	-4.86	4.4e-08	18	65.87
Car3	5696. Carbonic anhydrase 3	-32.41	1.8e-12	-9.81	1.18e-14	-10.95	9.48e-14	-7.98	1.18e-12	18	61.15
Abat	4852. 4-aminobutyrate aminotransferase	-5.04	7.32e-11	-27.9	3.11e-20	-19.11	1.66e-17	-7.46	5.58e-14	18	59.51
Abca8a	5877. ATP-binding cassette, sub-family A (ABC1), member 8a	-5.11	9.8e-13	-14.03	5.21e-17	-28.77	3.12e-18	-6.21	3.95e-12	18	54.12
Agxt2l1	7039. Alanine-glyoxylate aminotransferase 2-like 1	-4.11	1.42e-05	-14.57	3.51e-18	-25.04	3.71e-19	-8.75	9.37e-15	18	52.47
Abcb11	1475. ATP-binding cassette, sub-family B (MDR/TAP), member 11	-3.88	3.24e-16	-12.81	1.76e-17	-29.01	7.64e-20	-6.34	4.44e-13	18	52.04
Hsd3b3	12042. Hydroxy-delta-5-steroid dehydrogenase, 3 beta- and steroid delta-isomerase 3	-5.8	8.43e-07	-16.16	2.54e-23	-14.85	2.98e-21	-13.63	4.81e-22	18	50.44
Agphd1	17481. Aminoglycoside phosphotransferase domain containing 1	-2.34	6.01e-07	-17.66	1.56e-25	-16.31	6.62e-24	-13.89	4.66e-24	18	50.2
Mus musculus	34504. Transcribed locus, strongly similar to XP_001520637.1 PREDICTED: tryptophan 2,3-dioxygenase-like, partial [Ornithorhynchus anatinus]	-3.94	3.63e-08	-16.54	7.53e-19	-23.39	8.27e-19	-4.67	2.86e-11	18	48.54
Acsm5	11277. Acyl-CoA synthetase medium-chain family member 5	-4.7	3.86e-13	-19.79	1.08e-20	-14.97	5.04e-18	-6.3	3.7e-14	18	45.76
Mus musculus	28358. Transcribed locus	-2.89	6.59e-07	-10.31	3.54e-16	-17.18	3.97e-17	-14.36	2.36e-17	18	44.74
Hal	2942. Histidine ammonia lyase	-3.85	3.44e-08	-10.26	2.55e-16	-27.56	2.08e-19	-2.86	2.81e-07	18	44.53
Apol7a	27773. Apolipoprotein L 7a	-3.38	6.26e-07	-10.58	5.31e-15	-23.15	8.94e-17	-5.97	1.84e-11	18	43.08
Aox3	1762. Aldehyde oxidase 3	-4.68	4.15e-10	-12.19	6.65e-16	-21.53	3.37e-17	-3.33	1.13e-07	18	41.73
Akr1d1	11377. Aldo-keto reductase family 1, member D1	-6.17	8.83e-09	-12.03	2.83e-18	-18.98	6.63e-19	-2.84	7.52e-08	18	40.02
Klkb1	90377. Kallikrein B, plasma 1	-3.95	3.07e-11	-8.58	9.44e-16	-23.72	3.03e-19	-3.55	1.96e-09	18	39.8
Mus musculus	51243. Mus musculus, clone IMAGE:1511633, mRNA	-3.07	0.00013	-10.11	9.81e-18	-14.15	6.54e-18	-11.65	5.09e-18	18	38.98
Hacl1	5121. 2-hydroxyacyl-CoA lyase 1	-2.05	0.000104	-13.3	1.46e-27	-18.58	1.04e-27	-4.81	3.13e-20	18	38.74
Tdo2	7448. Tryptophan 2,3-dioxygenase	-2.6	2.11e-05	-12.05	2.03e-15	-19.62	2.38e-16	-3.72	3.49e-08	18	37.99
Aldh8a1	8661. Aldehyde dehydrogenase 8 family, member A1	-2.22	3.33e-08	-12.65	1.67e-20	-17.83	1.37e-20	-4.77	4.62e-14	18	37.47
Inmt	17669. Indolethylamine N-methyltransferase	-16.56	4.93e-17	-9.82	2.89e-13	-7.97	5.35e-11	-2.59	6.15e-05	18	36.94
Arrdc3	11201. Arrestin domain containing 3	-8.11	6.17e-07	-3.18	4.36e-07	-21.66	1.01e-15	-2.61	1.92e-05	18	35.56
Ptprd	2010. Protein tyrosine phosphatase, receptor type, D	-2.57	3.37e-09	-11.86	3.06e-18	-12.82	4.31e-17	-7.83	9.82e-16	18	35.08
Cpn2	19686. Carboxypeptidase N, polypeptide 2	-2.03	1.55e-05	-16.22	9.09e-20	-10.18	3.77e-16	-5.95	7.79e-14	18	34.38
D0H4S114	16239. DNA segment, human D4S114	-8.05	9.63e-09	-9.71	3.38e-19	-10.26	6.96e-18	-6.32	2.17e-16	18	34.34
Pdcd4	4327. Programmed cell death 4	-3.05	2.36e-12	-6.47	5.99e-12	-20.45	1.52e-15	-3.49	1.49e-07	18	33.46
Mus musculus	84128. Transcribed locus	-2.27	0.000591	-3.17	4.25e-05	-22.63	5.8e-13	-5.36	7.76e-08	18	33.43
Cyp7a1	2194. Cytochrome P450, family 7, subfamily a, polypeptide 1	-5.77	4.69e-07	-9.53	3.62e-17	-10.61	1.81e-16	-7.5	3.55e-15	18	33.41
Oat	2295. Ornithine aminotransferase	-2.87	1.05e-06	-7.27	1.93e-12	-17.84	1.91e-15	-5.23	3.86e-10	18	33.21
Mus musculus	34223. Transcribed locus	-3.26	1.47e-09	-8.61	9.72e-19	-13.98	1.37e-19	-6.34	2.17e-16	18	32.19
Slc17a2	18791. Solute carrier family 17 (sodium phosphate), member 2	-2.28	3.6e-07	-7.83	1.66e-16	-18.32	2.66e-19	-3.4	4.29e-10	18	31.83
Fmo5	7150. Flavin containing monooxygenase 5	-2.72	1.77e-05	-7.36	1.7e-15	-15.52	1.23e-17	-6.01	7.95e-14	18	31.61
Abcg5	2798. ATP-binding cassette, sub-family G (WHITE), member 5	-2.86	2.67e-07	-10.61	9.93e-20	-14.11	3.26e-19	-3.93	1.21e-12	18	31.51
2810007J24Rik	24930. RIKEN cDNA 2810007J24 gene	-9.67	6.46e-12	-7.71	1.43e-14	-11.42	2.69e-15	-2.57	1.88e-06	18	31.37
Tmem25	19045. Transmembrane protein 25	-2.78	7.36e-10	-10.64	1.46e-23	-8.84	3.21e-21	-8.94	2.39e-22	18	31.2
Pbld2	19199. Phenazine biosynthesis-like protein domain containing 2	-2.47	5.68e-12	-10.97	5.29e-17	-15.02	3.1e-17	-2.72	5.1e-07	18	31.18
Mus musculus	67644. Transcribed locus	-5.16	2.3e-09	-8.65	1.65e-16	-12	5.11e-17	-5.35	7.98e-13	18	31.16
Cyp4f15	12171. Cytochrome P450, family 4, subfamily f, polypeptide 15	-3.16	2.49e-13	-9.97	1.73e-19	-14.1	7.08e-20	-3.56	1.24e-11	18	30.79
Acsm3	7732. Acyl-CoA synthetase medium-chain family member 3	-3.03	5.32e-11	-10.45	4.99e-20	-12.56	1.84e-19	-4.3	7.15e-14	18	30.34
9130409I23Rik	11043. RIKEN cDNA 9130409I23 gene	-10.61	6.07e-12	-8.2	1.68e-12	-7.98	3.02e-11	-2.98	7.17e-06	18	29.77
Dpys	5940. Dihydropyrimidinase	-3.37	1.27e-13	-11.9	1.73e-19	-10.75	1.49e-17	-3.71	2.5e-11	18	29.73
Mus musculus	79202. Transcribed locus	-3.1	3.67e-12	-8.71	3.03e-17	-12.63	3.04e-17	-4.8	5.68e-13	18	29.24
Aspg	13205. Asparaginase homolog (S. cerevisiae)	-3.3	1.01e-11	-6.62	1.25e-13	-16.69	2.39e-17	-2.51	4.35e-06	18	29.12
Bbox1	16461. Butyrobetaine (gamma), 2-oxoglutarate dioxygenase 1 (gamma-butyrobetaine hydroxylase)	-3.92	1.07e-11	-12.64	1.24e-21	-8.56	1.19e-17	-3.75	3.45e-13	18	28.87
Slc47a1	9894. Solute carrier family 47, member 1	-5.13	6.63e-12	-12.07	1.82e-18	-7.27	4.23e-14	-4.03	5.28e-11	18	28.5
Pbld1	18263. Phenazine biosynthesis-like protein domain containing 1	-3.28	3.9e-10	-5.12	2.24e-13	-17.08	2.73e-18	-2.92	1.28e-08	18	28.4
Sema4g	8449. Sema domain, immunoglobulin domain (Ig), transmembrane domain (TM) and short cytoplasmic domain, (semaphorin) 4G	-2.68	1.28e-11	-12.44	5.64e-20	-8.36	1.92e-16	-4.92	6.82e-14	18	28.4
Gls2	8122. Glutaminase 2 (liver, mitochondrial)	-3.7	1.16e-11	-5.88	1.92e-14	-15.92	8.87e-19	-2.49	3.77e-07	18	27.99
Serpina6	12573. Serine (or cysteine) peptidase inhibitor, clade A, member 6	-7.23	5.68e-09	-6.93	2.36e-13	-9.07	1.32e-13	-4.31	6.15e-10	18	27.54
Klf15	9642. Kruppel-like factor 15	-2.45	2.63e-05	-5.38	4.82e-15	-15.18	1.44e-18	-4.52	2.26e-13	18	27.53
Car5a	10009. Carbonic anhydrase 5a, mitochondrial	-4.42	7.14e-11	-10.19	1.2e-20	-8.39	2.57e-18	-4.35	3.27e-14	18	27.35
Mus musculus	6791. Transcribed locus, strongly similar to NP_035517.1 sodium/bile acid cotransporter isoform 2 [Mus musculus]	-3.46	1.7e-12	-9.26	2.84e-16	-11.58	4.78e-16	-3.01	3.62e-08	18	27.31
Acsl1	2477. Acyl-CoA synthetase long-chain family member 1	-2.79	3.83e-09	-9.59	4.53e-22	-11.31	1.07e-21	-3.28	8.31e-14	18	26.97
Dhtkd1	3244. Dehydrogenase E1 and transketolase domain containing 1	-3.5	2.16e-10	-9.16	2.03e-19	-9.73	1.75e-18	-4.52	3.19e-14	18	26.91
Mafb	1931. V-maf musculoaponeurotic fibrosarcoma oncogene family, protein B (avian)	-2.41	0.000431	-9	4.06e-17	-8.68	1.55e-15	-6.58	8.88e-15	18	26.67
Lrit1	16575. Leucine-rich repeat, immunoglobulin-like and transmembrane domains 1	-3.68	1.55e-11	-8.01	6.13e-19	-7.51	4.36e-17	-7.14	1.15e-17	18	26.34
Mus musculus	57050. Transcribed locus	-3.72	1.4e-06	-7.59	3.3e-16	-7.89	4.56e-15	-6.97	2e-15	18	26.17
Hnmt	15652. Histamine N-methyltransferase	-7.7	1.33e-13	-6.98	5.07e-13	-8.59	6.93e-13	-2.4	1.96e-05	18	25.67
Dio1	9201. Deiodinase, iodothyronine, type I	-2.69	4.16e-06	-8.26	2.46e-12	-12.47	3.1e-13	-2.23	0.000705	18	25.65
Acss2	1948. Acyl-CoA synthetase short-chain family member 2	-10.85	8.24e-13	-6.37	5e-20	-5.65	1.11e-17	-2.34	4.29e-10	18	25.21
Mus musculus	46430. Transcribed locus	-3.86	1.29e-07	-4.15	3.49e-12	-9.11	5.71e-16	-7.6	4.1e-16	18	24.72
Mus musculus	49479. Transcribed locus	-3.28	7.27e-10	-7.58	3.24e-20	-6.98	1.43e-18	-6.67	4.18e-19	18	24.51
Mus musculus	54061. Transcribed locus	-2.98	3.34e-08	-9.57	2.54e-17	-7.25	3.51e-14	-4.62	4.63e-12	18	24.42
Kynu	12782. Kynureninase (L-kynurenine hydrolase)	-2.55	7.85e-06	-11.16	6.97e-21	-6.76	4.95e-17	-3.55	3.34e-13	18	24.02
Pah	991. Phenylalanine hydroxylase	-2.23	1.03e-07	-7.22	5.76e-15	-12.16	2.27e-16	-2.36	3.57e-06	18	23.97
Adck3	5718. AarF domain containing kinase 3	-3.18	7.04e-08	-6.71	1.1e-20	-10.74	6.73e-22	-2.98	3.09e-13	18	23.61
Nudt7	20766. Nudix (nucleoside diphosphate linked moiety X)-type motif 7	-3.89	1.97e-07	-8.38	2.04e-22	-9.23	8.55e-22	-2.11	4.94e-09	18	23.61
Mgam	2645. Maltase-glucoamylase	-2.74	1.13e-11	-4.95	1.24e-11	-7.55	6.35e-13	-8.14	1.85e-14	18	23.38
Gys2	2656. Glycogen synthase 2	-4.85	3.03e-08	-7.43	4.43e-18	-5.91	2.31e-15	-3.97	3.09e-13	18	22.16
Rnf152	23641. Ring finger protein 152	-2.61	9.71e-06	-5.34	7.39e-14	-9.04	7.83e-16	-5.02	4.3e-13	18	22.01
Cyp2j5	9973. Cytochrome P450, family 2, subfamily j, polypeptide 5	-2.47	1.31e-13	-6.08	1.74e-15	-9.89	1.19e-16	-3.11	7.09e-10	18	21.55
Hsd3b2	90749. Hydroxy-delta-5-steroid dehydrogenase, 3 beta- and steroid delta-isomerase 2	-4.71	2.38e-17	-6.9	1.23e-20	-6.87	3.48e-19	-2.94	1.68e-12	18	21.42
Oaf	21028. OAF homolog (Drosophila)	-2.94	1.8e-09	-9.95	2.59e-19	-3.71	7.07e-12	-4.78	6.68e-15	18	21.38
Gulo	5619. Gulonolactone (L-) oxidase	-2.66	2.45e-07	-5.62	8.28e-10	-8.72	6.13e-11	-4.2	7.7e-08	18	21.2
Aldh1b1	2841. Aldehyde dehydrogenase 1 family, member B1	-2.87	0.000262	-9.13	5.26e-16	-5.31	1.05e-11	-3.84	3.01e-10	18	21.15
Glul	1242. Glutamate-ammonia ligase (glutamine synthetase)	-5.87	5.73e-17	-5.78	2.33e-11	-6.09	1.25e-10	-3	3.19e-06	18	20.74
Fmo1	6386. Flavin containing monooxygenase 1	-2.14	8.15e-08	-6.93	2.04e-19	-8.33	4.35e-19	-3.19	5.28e-13	18	20.59
Ttc39c	11408. Tetratricopeptide repeat domain 39C	-5.04	6.48e-12	-5.59	3.01e-24	-6.12	9.41e-24	-3.75	1.53e-20	18	20.5
Deptor	15415. DEP domain containing MTOR-interacting protein	-2.57	2.63e-06	-5.51	1.15e-09	-6.62	1.38e-09	-5.62	1.88e-09	18	20.32
BC031353	7151. CDNA sequence BC031353	-3.18	8.09e-08	-3.44	8.33e-15	-10.77	1.21e-20	-2.82	2.29e-12	18	20.21
Pank1	6142. Pantothenate kinase 1	-3.85	1.72e-14	-7.63	3.46e-20	-5.42	1.84e-16	-3.3	3.14e-13	18	20.2
Mus musculus	64241. Transcribed locus	-5.96	1.7e-07	-5.37	1.54e-11	-6.13	3.14e-11	-2.6	6.02e-06	18	20.06
Abhd15	18451. Abhydrolase domain containing 15	-2.96	7.42e-12	-6.03	8.61e-19	-6.23	1.56e-17	-4.78	1.6e-16	18	20
Neb	735. Nebulin	-3.46	6.73e-10	-5.37	9.14e-17	-5.64	7.01e-16	-5.2	4.61e-16	18	19.67
Mus musculus	51841. Transcribed locus	-3.37	2.28e-10	-5.83	2.95e-19	-5.36	8.49e-18	-5.02	1.02e-17	18	19.58
Hgd	3359. Homogentisate 1, 2-dioxygenase	-2.1	4.72e-06	-7.29	3.01e-24	-6.98	1.58e-22	-3.05	3.75e-16	18	19.42
Ppargc1b	4892. Peroxisome proliferative activated receptor, gamma, coactivator 1 beta	-3.16	1.38e-07	-5.74	1.81e-15	-6.55	3.36e-15	-3.5	2.58e-11	18	18.95
Cyp1a2	788. Cytochrome P450, family 1, subfamily a, polypeptide 2	-6.56	6.48e-13	-5.3	3.02e-10	-4.35	6.37e-08	-2.43	7.97e-05	18	18.64
Lin7a	11472. Lin-7 homolog A (C. elegans)	-2.21	1.38e-07	-5.8	5.55e-22	-6.54	2.47e-21	-4.04	1.64e-18	18	18.59
Suox	7676. Sulfite oxidase	-2.96	8.07e-10	-6.9	7.84e-20	-5.82	3.96e-17	-2.89	2.45e-12	18	18.57
Amacr	7940. Alpha-methylacyl-CoA racemase	-2.51	1.89e-10	-8.73	1.72e-24	-4.77	4.23e-19	-2.56	1.14e-13	18	18.57
Baat	14198. Bile acid-Coenzyme A: amino acid N-acyltransferase	-2.63	7.8e-08	-8.3	4.67e-15	-3.34	4.9e-08	-4.02	3.29e-10	18	18.29
Gstt3	18194. Glutathione S-transferase, theta 3	-3	3.23e-07	-6.9	2.19e-15	-4.7	1.44e-11	-3.68	1.71e-10	18	18.28
Slco2b1	11916. Solute carrier organic anion transporter family, member 2b1	-2.05	1.32e-10	-6.8	2.02e-20	-6.11	2.57e-18	-3.26	5.6e-14	18	18.22
Aldh3a2	3347. Aldehyde dehydrogenase family 3, subfamily A2	-2.6	2.07e-06	-5.34	4.1e-14	-4.56	3.6e-12	-5.38	1.44e-13	18	17.88
Dhdh	15968. Dihydrodiol dehydrogenase (dimeric)	-3.52	3.7e-14	-3.22	2.15e-06	-7.95	1.94e-10	-3.05	5.63e-06	18	17.74
2610528J11Rik	31814. RIKEN cDNA 2610528J11 gene	-2.33	3.3e-10	-6.19	1.49e-17	-5.52	1.72e-15	-3.57	8.14e-13	18	17.61
Bhmt2	11835. Betaine-homocysteine methyltransferase 2	-2.12	0.000141	-7.97	6.03e-19	-5.41	3.65e-15	-2.08	4.52e-07	18	17.58
Mosc1	20236. MOCO sulphurase C-terminal domain containing 1	-2.45	4.81e-13	-5.77	2.92e-19	-6.6	1.4e-18	-2.75	3.71e-12	18	17.57
Camk1d	6179. Calcium/calmodulin-dependent protein kinase ID	-2.01	1.17e-05	-5.18	4.3e-18	-3.7	6.65e-14	-6.56	2.59e-19	18	17.45
Srd5a1	9475. Steroid 5 alpha-reductase 1	-3.02	7.82e-13	-6.96	1.18e-18	-4.27	1.17e-13	-3.17	9.84e-12	18	17.42
Slc38a3	7473. Solute carrier family 38, member 3	-2.95	3.17e-12	-7.11	4.11e-23	-4.17	1.31e-17	-3.14	1.17e-15	18	17.37
Ces1f	11870. Carboxylesterase 1F	-4.16	4.08e-19	-5	3.81e-14	-5.08	8.38e-13	-2.96	1.69e-09	18	17.2
Usp2	7540. Ubiquitin specific peptidase 2	-3.09	0.00204	-5	3.91e-17	-4.72	2.67e-15	-4.37	1.61e-15	18	17.18
Maob	3928. Monoamine oxidase B	-3.07	2.66e-11	-6.9	4.89e-17	-4.15	1.03e-11	-2.9	7.34e-10	18	17.02
Hsd17b6	18042. Hydroxysteroid (17-beta) dehydrogenase 6	-3.03	2.17e-05	-6.9	1.21e-07	-3.98	0.0002	-3.08	0.000818	18	16.99
Mus musculus	36479. Transcribed locus, strongly similar to NP_796160.1 solute carrier family 35 member E2 [Mus musculus]	-2.32	2.01e-12	-4.8	1.72e-16	-4	1.1e-13	-5.73	2.2e-17	18	16.85
Abcc6	2783. ATP-binding cassette, sub-family C (CFTR/MRP), member 6	-2.72	9.61e-13	-4.36	6.27e-16	-7	4.57e-18	-2.69	8.16e-11	18	16.77
Slco1a1	8288. Solute carrier organic anion transporter family, member 1a1	-2.79	3.93e-09	-4.46	5.7e-16	-7	2.89e-18	-2.17	2.86e-08	18	16.42
Car8	9301. Carbonic anhydrase 8	-2.35	1.82e-11	-5.47	3.64e-21	-5.65	6.71e-20	-2.87	6.77e-15	18	16.34
		-2.85	1.46e-10	-6.48	4.47e-15	-4.43	5.18e-11	-2.54	2.15e-07	18	16.3
Gpcpd1	8813. Glycerophosphocholine phosphodiesterase GDE1 homolog (S. cerevisiae)	-2.54	0.000238	-3.93	1.89e-18	-6.42	4.42e-21	-3.4	1.78e-16	18	16.29
Cml1	27190. Camello-like 1	-5	1.8e-19	-4.92	6.99e-16	-3.93	9.53e-13	-2.28	2.83e-08	18	16.13
Slc16a2	7080. Solute carrier family 16 (monocarboxylic acid transporters), member 2	-2.03	2.73e-09	-7.4	1.64e-21	-3.14	1.17e-13	-3.55	1.07e-15	18	16.12
Afmid	14338. Arylformamidase	-4.08	7.82e-13	-5.88	2.23e-18	-3.97	2.9e-14	-2.08	1.87e-08	18	16.01
Dpp4	1787. Dipeptidylpeptidase 4	-2.53	1.13e-14	-4.42	8.55e-18	-5.92	1.73e-18	-3.12	4.32e-14	18	15.99
Bco2	11505. Beta-carotene oxygenase 2	-2.7	2.24e-12	-4.8	3.5e-19	-5.52	1.75e-18	-2.93	3.05e-14	18	15.95
N4bp2l1	24385. NEDD4 binding protein 2-like 1	-2.03	5.43e-05	-3.13	4.28e-11	-8.2	1.81e-16	-2.57	6.21e-09	18	15.93
Pecr	16198. Peroxisomal trans-2-enoyl-CoA reductase	-2.98	5.89e-10	-5.36	1.46e-22	-4.79	3.62e-20	-2.71	1.25e-14	18	15.84
Mus musculus	39287. Transcribed locus	-2.33	0.000293	-4.73	1.86e-10	-4.5	5.24e-09	-4.22	2.25e-09	18	15.78
Cebpa	321. CCAAT/enhancer binding protein (C/EBP), alpha	-2.06	1.53e-07	-4.46	2.89e-17	-6.92	8.49e-19	-2.32	5.76e-10	18	15.76
Cfhr2	26042. Complement factor H-related 2	-2.02	1.2e-09	-4.51	2.42e-12	-6.86	6.1e-14	-2.17	7.99e-06	18	15.56
Sec14l2	11138. SEC14-like 2 (S. cerevisiae)	-2.06	2.45e-10	-6.58	3.69e-18	-4	2e-13	-2.82	6.17e-11	18	15.46
Pxmp2	20865. Peroxisomal membrane protein 2	-3.18	9.54e-14	-6.5	2.56e-21	-3.61	1.82e-15	-2.12	3.72e-10	18	15.41
Mus musculus	80008. Transcribed locus	-2.7	2.58e-08	-3.52	1.11e-08	-5.75	5.9e-11	-3.38	3.54e-08	18	15.35
Fbxo21	9701. F-box protein 21	-2.2	3.56e-07	-5.17	1.66e-19	-4.12	2.9e-16	-3.71	1.84e-16	18	15.2
Dclk3	11910. Doublecortin-like kinase 3	-2.5	8.34e-06	-4.32	1.65e-14	-4.67	1.59e-13	-3.66	7.82e-13	18	15.15
Acox1	1879. Acyl-Coenzyme A oxidase 1, palmitoyl	-2.05	2.13e-08	-5.68	3.64e-21	-4.86	2.12e-18	-2.54	5.4e-13	18	15.13
Rgn	4306. Regucalcin	-4.11	2.53e-09	-3.79	3.02e-09	-5.16	3.11e-10	-2.06	0.000249	18	15.12
9630013D21Rik	46196. RIKEN cDNA 9630013D21 gene	-2.02	1.11e-07	-5.46	1.23e-17	-5.27	5.21e-16	-2.36	6.68e-09	18	15.11
Clec2d	19349. C-type lectin domain family 2, member d	-2.22	0.00113	-4.14	4.61e-09	-4.73	6.16e-09	-3.92	3.78e-08	18	15.01
Kcnn2	2575. Potassium intermediate/small conductance calcium-activated channel, subfamily N, member 2	-2.15	8.71e-10	-5.1	4.14e-16	-4.87	2.94e-14	-2.87	8.74e-11	18	14.99
Etnk2	14624. Ethanolamine kinase 2	-2.02	4.82e-07	-5.39	5.52e-17	-4.83	7.16e-15	-2.59	7.21e-10	18	14.83
Mus musculus	64315. Transcribed locus	-3.05	1.06e-09	-4.69	4.91e-16	-3.72	4.56e-13	-3.32	4.87e-13	18	14.78
Serpind1	8417. Serine (or cysteine) peptidase inhibitor, clade D, member 1	-2.09	2.15e-09	-5.31	2.14e-15	-4.57	6.43e-13	-2.81	1.32e-09	18	14.78
Ppap2b	12329. Phosphatidic acid phosphatase type 2B	-2.13	5.04e-07	-5.37	9.75e-17	-3.21	2.88e-11	-3.9	1.14e-13	18	14.61
Fam55b	17030. Family with sequence similarity 55, member B	-2.43	4.84e-06	-4.31	2.17e-11	-4.2	2.79e-10	-3.63	1.06e-09	18	14.57
Col18a1	898. Collagen, type XVIII, alpha 1	-2.22	1.13e-10	-4.27	6.21e-18	-3.31	3.16e-14	-4.75	4.45e-18	18	14.55
Mlxipl	4363. MLX interacting protein-like	-2.59	1.67e-12	-3.89	8.82e-16	-4.47	1.04e-15	-3.56	1.27e-14	18	14.51
Mus musculus	26331. Transcribed locus, strongly similar to NP_001239590.1 alpha-fetoprotein related protein [Mus musculus]	-2.16	5.94e-06	-4.36	3.58e-18	-5.26	2.53e-18	-2.64	1.34e-12	18	14.42
Igfals	6523. Insulin-like growth factor binding protein, acid labile subunit	-2.04	1.13e-07	-4.59	6.77e-19	-3.7	1.25e-15	-3.8	1.06e-16	18	14.13
4931406C07Rik	11587. RIKEN cDNA 4931406C07 gene	-2.61	1.59e-13	-5.41	5.38e-20	-3.31	1.74e-14	-2.56	1.43e-12	18	13.89
Sirt3	5996. Sirtuin 3 (silent mating type information regulation 2, homolog) 3 (S. cerevisiae)	-2.29	1.82e-09	-4.36	9.47e-15	-4.01	6.01e-13	-3.03	3.24e-11	18	13.69
Cyp2c55	12853. Cytochrome P450, family 2, subfamily c, polypeptide 55	-3.8	6.76e-13	-3.79	1.14e-11	-4.05	5.5e-11	-2.04	1.45e-05	18	13.68
Cth	4450. Cystathionase (cystathionine gamma-lyase)	-2.56	1.19e-05	-5.27	8.82e-15	-2.9	7.92e-09	-2.94	1.35e-09	18	13.67
Slco1a4	27935. Solute carrier organic anion transporter family, member 1a4	-3.31	8.82e-06	-4.02	5.29e-11	-3.14	7.1e-08	-3.08	1.63e-08	18	13.55
Slc46a3	18069. Solute carrier family 46, member 3	-2.31	3.29e-08	-3.86	4.05e-15	-4.94	7.81e-16	-2.39	7.83e-10	18	13.5
Grem2	18626. Gremlin 2 homolog, cysteine knot superfamily (Xenopus laevis)	-2.56	1.24e-06	-3.86	2.62e-16	-4.67	1.95e-16	-2.38	1.16e-10	18	13.47
Elovl6	10617. ELOVL family member 6, elongation of long chain fatty acids (yeast)	-2.29	0.000159	-3.43	1.3e-06	-3.32	1.67e-05	-4.28	1.22e-07	18	13.32
Cmah	8033. Cytidine monophospho-N-acetylneuraminic acid hydroxylase	-2.02	2.66e-10	-4.36	2.39e-14	-4	2.85e-12	-2.88	2.87e-10	18	13.26
Nqo2	10203. NAD(P)H dehydrogenase, quinone 2	-2.25	8.61e-10	-3.46	5.06e-16	-4.09	5.3e-16	-3.36	2.88e-15	18	13.16
Mthfd1	1197. Methylenetetrahydrofolate dehydrogenase (NADP+ dependent), methenyltetrahydrofolate cyclohydrolase, formyltetrahydrofolate synthase	-2.42	7.96e-11	-4.85	9.56e-22	-2.46	1.79e-13	-3.35	4.92e-18	18	13.08
Nlrp6	15770. NLR family, pyrin domain containing 6	-2.13	1.11e-12	-4.01	2.51e-15	-4.45	4.27e-15	-2.42	1.06e-09	18	13.01
Ppara	37. Peroxisome proliferator activated receptor alpha	-2.41	2.03e-05	-3.26	8.64e-14	-4.41	3.27e-15	-2.91	3.61e-12	18	12.99
Hibch	9465. 3-hydroxyisobutyryl-Coenzyme A hydrolase	-2.27	1.75e-08	-2.66	7e-07	-5.47	6.22e-11	-2.41	6.13e-06	18	12.81
Olig1	4726. Oligodendrocyte transcription factor 1	-2.51	1.04e-05	-3.38	1.54e-11	-4.26	2.87e-12	-2.56	1.77e-08	18	12.71
D630039A03Rik	28899. RIKEN cDNA D630039A03 gene	-2.1	1.54e-08	-3.74	5.85e-14	-3.93	3.49e-13	-2.83	5.71e-11	18	12.6
Mus musculus	41888. Transcribed locus	-2.41	1.8e-08	-4.16	5.66e-20	-3.56	5.29e-17	-2.38	2.23e-13	18	12.51
Cdc14b	8077. CDC14 cell division cycle 14 homolog B (S. cerevisiae)	-2.26	1.06e-10	-2.28	1.09e-07	-2.61	2.8e-08	-5.21	4.28e-14	18	12.36
Otc	620. Ornithine transcarbamylase	-3.25	6.11e-14	-4.21	2.17e-15	-2.72	1.04e-09	-2.06	1.38e-07	18	12.24
Lect1	8337. Leukocyte cell derived chemotaxin 1	-3.16	1.98e-05	-3.65	8.9e-14	-3.26	9.54e-12	-2.1	1.49e-07	18	12.17
Sephs2	7130. Selenophosphate synthetase 2	-2.3	5.51e-08	-3.38	6.9e-18	-3.14	8.67e-16	-2.99	9.88e-16	18	11.81
Sardh	4212. Sarcosine dehydrogenase	-2.49	3.07e-10	-4.83	1.57e-15	-2.42	8.35e-08	-2.07	8.13e-07	18	11.81
Aldh1l1	1618. Aldehyde dehydrogenase 1 family, member L1	-3.13	5.4e-13	-3.51	2.82e-20	-3.16	1.7e-17	-2.01	2.85e-12	18	11.81
Ivd	5163. Isovaleryl coenzyme A dehydrogenase	-2.38	3.18e-13	-4.05	1.41e-21	-3.13	4.74e-18	-2.21	1.26e-14	18	11.77
Mus musculus	84182. Transcribed locus	-2.89	4.68e-08	-2.63	6.09e-05	-2.79	9.39e-05	-3.44	1.37e-06	18	11.75
Galm	11484. Galactose mutarotase	-2.41	1.02e-12	-4.13	5.55e-22	-2.99	2.08e-17	-2.15	8.86e-14	18	11.68
Uroc1	6003. Urocanase domain containing 1	-2.05	7.76e-11	-4.62	1.04e-16	-2.74	1.68e-10	-2.13	1.84e-08	18	11.54
Gphn	3218. Gephyrin	-2.09	1.49e-12	-3.19	1.85e-19	-2.53	2.67e-15	-3.45	1.4e-19	18	11.26
Olfml1	26456. Olfactomedin-like 1	-2.47	3.7e-09	-3.58	3.97e-13	-2.61	8.06e-09	-2.35	2.08e-08	18	11.01
Susd4	15748. Sushi domain containing 4	-2.03	5.45e-05	-3.32	9.87e-14	-2.95	3.26e-11	-2.53	1.6e-10	18	10.83
Lrit2	17938. Leucine-rich repeat, immunoglobulin-like and transmembrane domains 2	-2.09	2.67e-10	-2.9	2.38e-14	-3.24	3.36e-14	-2.58	1.25e-12	18	10.81
C6	6301. Complement component 6	-2.19	4.97e-07	-3.17	1.3e-10	-3.28	1.19e-09	-2.14	2.02e-06	18	10.78
Acacb	409. Acetyl-Coenzyme A carboxylase beta	-2.22	6.6e-06	-2.96	2.55e-11	-3.2	6.01e-11	-2.38	7.99e-09	18	10.76
Gas1	6101. Growth arrest specific 1	-2.05	1.54e-06	-3.1	3.8e-14	-3.29	1.53e-13	-2.24	4.29e-10	18	10.68
Ido2	13905. Indoleamine 2,3-dioxygenase 2	-2.05	7.37e-11	-3.37	7.14e-14	-2.15	1.12e-07	-2.76	1.65e-11	18	10.33
Nlrp12	11343. NLR family, pyrin domain containing 12	-2.28	0.000639	-2.42	0.00104	-3.42	6.47e-05	-2.15	0.00514	18	10.27
Tk1	2371. Thymidine kinase 1	-2.24	3.93e-09	-2.85	1.31e-11	-3.01	2.6e-11	-2.01	1.74e-07	18	10.11
Sntg2	11709. Syntrophin, gamma 2	-2.25	1.68e-09	-2.88	8.79e-13	-2.51	6.27e-10	-2.24	1.2e-09	18	9.88
Fggy	6084. FGGY carbohydrate kinase domain containing	-2.4	2.41e-11	-3.12	2.96e-16	-2.24	3.71e-11	-2.09	3.46e-11	18	9.85
Srebf1	458. Sterol regulatory element binding transcription factor 1	-2.02	0.000344	-2.91	3.89e-14	-2.42	1.11e-10	-2.23	2.57e-10	18	9.58
Sc5d	13093. Sterol-C5-desaturase (fungal ERG3, delta-5-desaturase) homolog (S. cerevisae)	-2.39	1.65e-09	-2.25	1.09e-09	-2.14	3.02e-08	-2.04	2.25e-08	18	8.82
Elovl3	11103. Elongation of very long chain fatty acids (FEN1/Elo2, SUR4/Elo3, yeast)-like 3	-4.14	0.0036	-9.55	5.37e-13	-19.92	4.27e-15	-1.4	0.172	19	35.01
Amdhd1	11537. Amidohydrolase domain containing 1	-4.7	6.31e-13	-9.3	2.46e-17	-16.74	9.02e-19	-1.89	0.000153	19	32.63
Thrsp	15178. Thyroid hormone responsive SPOT14 homolog (Rattus)	-16.57	1.98e-07	-3.5	4.34e-08	-9.03	4.16e-13	1.52	0.0454	19	30.62
Sds	13495. Serine dehydratase	-2.28	0.000761	-6.36	1.35e-12	-14.55	9.05e-16	-1.13	0.594	19	24.32
Clec2h	28760. C-type lectin domain family 2, member h	-5.25	5.78e-06	-3.36	5.17e-09	-10.96	4.87e-16	-1.07	0.743	19	20.64
Fam47e	31885. Family with sequence similarity 47, member E	-2.48	0.0025	-2.45	0.000621	-14.5	3.31e-12	1.02	0.955	19	20.45
Rgs16	10980. Regulator of G-protein signaling 16	-3.15	0.00495	-2.9	3.1e-09	-8.79	3.35e-16	1.58	0.00404	19	16.42
Aadat	11132. Aminoadipate aminotransferase	-4.45	1.76e-12	-4.97	8.94e-15	-4.86	2.94e-13	-1.85	3.53e-05	19	16.13
Cfhr1	25954. Complement factor H-related 1	-2.63	5.44e-09	-4.05	1.69e-08	-8.15	1.42e-11	-1.18	0.51	19	16.01
Haao	13089. 3-hydroxyanthranilate 3,4-dioxygenase	-3.42	8.65e-17	-6.58	1.84e-14	-4.2	5.74e-10	-1.76	0.00133	19	15.96
Csad	6834. Cysteine sulfinic acid decarboxylase	-2.46	3.32e-05	-4.84	5.52e-09	-6.78	6.3e-10	-1.66	0.0288	19	15.74
Agxt	10992. Alanine-glyoxylate aminotransferase	-3.21	4.13e-09	-6.2	3.29e-14	-4.24	3.21e-10	-1.88	0.000289	19	15.53
Hamp2	18840. Hepcidin antimicrobial peptide 2	-2.82	4.36e-05	-5.54	4.24e-10	-5.34	8.04e-09	-1.5	0.0991	19	15.2
Pm20d1	15013. Peptidase M20 domain containing 1	-2.75	1.72e-10	-5.48	4.31e-15	-4.94	4.28e-13	-1.89	2.94e-05	19	15.06
Psen2	814. Presenilin 2	-3.29	2.14e-08	-5.12	4.3e-22	-4.69	6.55e-20	-1.51	3.34e-06	19	14.61
Ces1g	10070. Carboxylesterase 1G	-8.97	3.07e-16	-2.08	2.56e-05	-2.13	7.92e-05	-1.07	0.732	19	14.25
Angptl3	6611. Angiopoietin-like 3	-2.29	9.74e-08	-2.22	2.55e-05	-8.05	1.59e-13	-1.53	0.019	19	14.09
Cmbl	19988. Carboxymethylenebutenolidase-like (Pseudomonas)	-2.88	2.39e-08	-3.5	6.81e-15	-6.39	5.87e-18	-1.29	0.0211	19	14.06
Ugt2b1	12483. UDP glucuronosyltransferase 2 family, polypeptide B1	-5.45	6.29e-18	-2.69	0.000119	-4.24	1.97e-06	-1.6	0.0721	19	13.98
Hebp1	17055. Heme binding protein 1	-5.31	8.91e-15	-4.14	2.29e-18	-2.88	3.61e-13	-1.59	8.09e-06	19	13.92
Cyp4f14	cytochrome P450, family 4, subfamily f, polypeptide 14	-3.33	4.12e-15	-3.79	6.63e-11	-5.04	8.7e-12	-1.51	0.0139	19	13.67
Mus musculus	13608. Transcribed locus, strongly similar to NP_848882.2 alkylglycerol monooxygenase [Mus musculus]	-2.26	1.49e-12	-5.29	1.22e-15	-3.99	6.81e-12	-1.93	6.53e-06	19	13.47
Gstz1	9951. Glutathione transferase zeta 1 (maleylacetoacetate isomerase)	-2.57	2.08e-11	-5.6	7.87e-20	-3.33	3.53e-14	-1.81	1.83e-07	19	13.31
Ces1e	5413. Carboxylesterase 1E	-5.86	1.56e-14	-2.74	3.6e-09	-2.94	9.63e-09	-1.73	0.000273	19	13.27
Aspa	7129. Aspartoacylase	-2.44	4.75e-09	-3.58	5.61e-14	-4.98	1.85e-15	-1.93	6.34e-07	19	12.93
Hpd	2864. 4-hydroxyphenylpyruvic acid dioxygenase	-2.72	1.98e-09	-3.84	3.04e-09	-4.66	1.71e-09	-1.54	0.029	19	12.76
Kmo	8237. Kynurenine 3-monooxygenase (kynurenine 3-hydroxylase)	-2.47	1.1e-08	-5.42	3.39e-22	-2.99	3.61e-15	-1.84	1.32e-09	19	12.72
Sult1b1	14641. Sulfotransferase family 1B, member 1	-5.3	3.22e-12	-3.21	6.94e-12	-2.77	2.05e-09	-1.42	0.00847	19	12.7
		-2.88	1.79e-12	-3.15	3.43e-11	-4.65	2.74e-13	-1.8	2.53e-05	19	12.48
Tfpi2	15372. Tissue factor pathway inhibitor 2	-2.32	5.07e-08	-4.22	3.88e-15	-3.94	2.71e-13	-1.98	6.6e-07	19	12.46
Slc25a47	19963. Solute carrier family 25, member 47	-2.64	1.17e-05	-2.22	1.12e-05	-5.99	2.57e-12	-1.5	0.02	19	12.35
Nit2	7972. Nitrilase family, member 2	-2.22	1.09e-14	-4.93	1.72e-21	-3.45	3.52e-17	-1.72	1.6e-08	19	12.32
Qdpr	6745. Quinoid dihydropteridine reductase	-2.6	9.61e-13	-4.46	3.11e-19	-3.37	2.54e-15	-1.87	1.09e-08	19	12.3
Tcea3	8972. Transcription elongation factor A (SII), 3	-2.72	2.23e-09	-4.81	1.36e-12	-3.31	2.2e-08	-1.26	0.185	19	12.1
Ociad2	30218. OCIA domain containing 2	-2.67	3.12e-14	-4.36	8.73e-19	-3.37	6.78e-15	-1.7	2.15e-07	19	12.1
AI317395	23258. Expressed sequence AI317395	-2.83	7.52e-15	-4.45	5.23e-18	-3.03	4.7e-13	-1.77	4.52e-07	19	12.08
F13b	11882. Coagulation factor XIII, beta subunit	-2.1	7.52e-11	-2.56	1.36e-05	-5.5	1.02e-09	-1.8	0.00543	19	11.96
Cyp2c44	11621. Cytochrome P450, family 2, subfamily c, polypeptide 44	-2.93	6.33e-06	-3.52	2.45e-07	-3.55	2.31e-06	-1.9	0.00443	19	11.9
Dpyd	1933. Dihydropyrimidine dehydrogenase	-2.62	1.11e-14	-2.94	4.95e-10	-4.26	4.06e-12	-1.91	2.2e-05	19	11.73
Ces1d	7695. Carboxylesterase 1D	-3.73	8.73e-16	-2.22	0.000374	-4.68	4.48e-08	-1.05	0.861	19	11.68
Clcn2	2673. Chloride channel 2	-2.42	1.39e-11	-3.16	1.72e-11	-4.36	6.19e-13	-1.65	0.00027	19	11.59
Aph1a	9735. Anterior pharynx defective 1a homolog (C. elegans)	-3.01	1.26e-10	-2.46	1.05e-11	-4.41	5.02e-16	-1.68	3e-06	19	11.56
Pipox	14065. Pipecolic acid oxidase	-2.95	2.95e-15	-3.28	6.08e-16	-3.51	3.24e-15	-1.79	5.48e-08	19	11.53
Gsta3	13476. Glutathione S-transferase, alpha 3	-3.04	1.74e-13	-3.69	1.88e-15	-3.12	2.13e-12	-1.59	4.52e-05	19	11.44
Ghr	398. Growth hormone receptor	-2.71	9.78e-16	-3.16	1.3e-16	-3.63	4.66e-16	-1.69	1.22e-07	19	11.19
Nipsnap1	11924. 4-nitrophenylphosphatase domain and non-neuronal SNAP25-like protein homolog 1 (C. elegans)	-2.31	5.24e-13	-4.56	2.09e-22	-2.51	4.56e-15	-1.79	1.26e-10	19	11.17
Ugt2a3	90528. UDP glucuronosyltransferase 2 family, polypeptide A3	-3.4	2.71e-13	-2.48	1.38e-08	-3.51	7.79e-11	-1.75	0.000125	19	11.14
Abhd14b	22738. Abhydrolase domain containing 14b	-2.46	7.38e-14	-4.07	2.36e-19	-3.05	5.26e-15	-1.48	2.32e-05	19	11.06
Upb1	6033. Ureidopropionase, beta	-2.2	1.17e-10	-4.12	5.01e-17	-2.97	1.98e-12	-1.53	0.00011	19	10.82
F7	5525. Coagulation factor VII	-2.09	2.45e-12	-3.12	1.75e-13	-3.73	8.4e-14	-1.86	6.35e-07	19	10.8
Bphl	16393. Biphenyl hydrolase-like (serine hydrolase, breast epithelial mucin-associated antigen)	-3.3	2.11e-15	-3.28	1.2e-18	-2.85	4.38e-16	-1.36	8.22e-05	19	10.79
Pygl	1196. Liver glycogen phosphorylase	-3.5	1.8e-12	-2.07	4.25e-12	-3.47	4.94e-17	-1.65	5.2e-08	19	10.69
Mus musculus	41517. Transcribed locus	-2.3	1.66e-11	-2.86	2.06e-10	-4.31	1.11e-12	-1.16	0.302	19	10.63
Aldh6a1	3265. Aldehyde dehydrogenase family 6, subfamily A1	-2.32	1e-13	-3.26	9.56e-13	-3.43	1.1e-11	-1.59	0.000312	19	10.6
Il18	123. Interleukin 18	-2.26	2.19e-11	-3.15	7.35e-19	-3.54	6.96e-18	-1.57	4.3e-08	19	10.52
Tlcd2	27056. TLC domain containing 2	-4.12	2.35e-14	-2.46	1.5e-11	-2.44	1.9e-10	-1.43	0.000872	19	10.45
Cyp4v3	8908. Cytochrome P450, family 4, subfamily v, polypeptide 3	-2.63	2.31e-14	-2.86	2.17e-10	-3.03	1.01e-09	-1.76	7.85e-05	19	10.28
Spc24	26433. SPC24, NDC80 kinetochore complex component, homolog (S. cerevisiae)	-3.08	5.25e-10	-3.3	1.5e-11	-2.28	7.02e-07	-1.61	0.000509	19	10.27
Ttc36	22312. Tetratricopeptide repeat domain 36	-2.49	1.79e-10	-3.67	4.05e-11	-2.73	1.63e-07	-1.21	0.242	19	10.1
Dmgdh	7259. Dimethylglycine dehydrogenase precursor	-2.08	6.73e-11	-3.01	3.86e-10	-3.28	8.9e-10	-1.63	0.00108	19	10
Fah	1573. Fumarylacetoacetate hydrolase	-2.98	1.13e-11	-2.44	1.12e-12	-3.04	4.62e-14	-1.53	1.89e-05	19	9.99
Cyp7b1	9025. Cytochrome P450, family 7, subfamily b, polypeptide 1	-2.48	0.000976	-2.58	0.000388	-3.46	4.15e-05	-1.45	0.189	19	9.97
Fam158a	22821. Family with sequence similarity 158, member A	-2.59	2.22e-13	-2.69	1.71e-17	-2.92	8.07e-17	-1.7	7.59e-10	19	9.9
Mreg	16454. Melanoregulin	-2.43	1.19e-05	-3.37	2e-09	-2.17	5.96e-05	-1.88	0.000348	19	9.85
Ebpl	24917. Emopamil binding protein-like	-2.27	5.88e-08	-3.11	8.87e-17	-3.06	3.13e-15	-1.41	0.00012	19	9.85
A2ld1	27371. AIG2-like domain 1	-2.1	1e-10	-3.36	3.62e-12	-2.56	3.28e-08	-1.74	7.98e-05	19	9.76
Mus musculus	37103. Transcribed locus, strongly similar to XP_002724564.1 PREDICTED: rCG34104-like [Rattus norvegicus]	-2.14	2.11e-11	-2.48	1.13e-10	-2.88	4.67e-11	-1.97	1.29e-07	19	9.47
Sult1c2	15455. Sulfotransferase family, cytosolic, 1C, member 2	-2.49	1.5e-09	-2.5	1.3e-09	-2.37	6.22e-08	-1.88	4.94e-06	19	9.24
Ephx2	2752. Epoxide hydrolase 2, cytoplasmic	-2.07	3.93e-09	-3.5	4.45e-19	-2.01	5.59e-11	-1.6	1.13e-07	19	9.18
Hibadh	9478. 3-hydroxyisobutyrate dehydrogenase	-2.48	1.16e-14	-2.57	5.38e-20	-2.63	5.95e-19	-1.49	2.9e-09	19	9.17
Timd2	17838. T cell immunoglobulin and mucin domain containing 2	-2.1	1.51e-13	-2.91	8.71e-12	-2.68	9.93e-10	-1.46	0.00212	19	9.15
Adhfe1	6350. Alcohol dehydrogenase, iron containing, 1	-2.75	3.08e-11	-2.19	1.51e-13	-2.45	6.39e-14	-1.6	6.49e-08	19	8.99
Igfbp2	3273. Insulin-like growth factor binding protein 2	-2.17	1.42e-07	-2.78	6.69e-07	-2.5	3e-05	-1.37	0.109	19	8.82
Csrp3	3227. Cysteine and glycine-rich protein 3	-2.68	4.14e-09	-2.26	1.11e-08	-2.72	1.18e-09	-1.1	0.503	19	8.76
D10Jhu81e	16687. DNA segment, Chr 10, Johns Hopkins University 81 expressed	-2.44	1.26e-11	-2.73	4.37e-13	-2.02	2.37e-08	-1.49	0.000129	19	8.68
1110054M08Rik	41079. RIKEN cDNA 1110054M08 gene	-2.36	4.71e-10	-2.24	2.29e-10	-2.64	5.96e-11	-1.35	0.00443	19	8.59
Iyd	14210. Iodotyrosine deiodinase	-2.03	2.55e-09	-2.41	2.25e-14	-2.67	2.64e-14	-1.44	1.48e-05	19	8.55
Cisd1	21986. CDGSH iron sulfur domain 1	-3.07	2.12e-16	-2.07	1.97e-11	-2.17	9.97e-11	-1.09	0.355	19	8.4
C8b	12325. Complement component 8, beta polypeptide	-2.06	1.47e-09	-2.03	3.65e-08	-2.93	1.76e-11	-1.34	0.0116	19	8.36
Aspdh	23400. Aspartate dehydrogenase domain containing	-2.08	5.4e-13	-2.97	3.19e-13	-2.11	5.03e-08	-1.19	0.127	19	8.35
Car1	7361. Carbonic anhydrase 1	-2.42	1.06e-11	-2.23	1.74e-09	-2.15	5.78e-08	-1.54	0.000196	19	8.34
Ftcd	10208. Formiminotransferase cyclodeaminase	-2.65	7.11e-12	-2	1.45e-08	-2.34	1.31e-09	-1.34	0.0066	19	8.33
AW112010	37678. Expressed sequence AW112010	-2.49	4.45e-10	-2.07	6.94e-08	-2.56	2.75e-09	-1.15	0.297	19	8.27
Slc22a7	10715. Solute carrier family 22 (organic anion transporter), member 7	-2.39	0.000158	-2.32	6.57e-06	-2.44	1.58e-05	1.04	0.865	19	8.19
Cyp2d22	57181. Cytochrome P450, family 2, subfamily d, polypeptide 22	-2.05	8.77e-14	-2.48	1.41e-12	-2.19	7.32e-10	-1.38	0.000878	19	8.1
BC089597	18662. CDNA sequence BC089597	-2.09	5.13e-08	-2.46	4.66e-06	-2.43	3.45e-05	-1.07	0.76	19	8.05
1110032A03Rik	25593. RIKEN cDNA 1110032A03 gene	-2.12	7.41e-08	-2.04	4.64e-06	-2.8	2.78e-08	1.08	0.658	19	8.04
Ccs	6588. Copper chaperone for superoxide dismutase	-2.27	5.65e-11	-2.17	6.9e-15	-2.32	1.95e-14	-1.17	0.022	19	7.93
Slc26a1	10367. Solute carrier family 26 (sulfate transporter), member 1	-2.52	1.16e-05	-2.69	5.26e-10	-1.36	0.0327	-5.82	3.2e-16	20	12.39
Fasn	600. Fatty acid synthase	-2.76	5.19e-06	-3.81	4.43e-12	-1.45	0.0177	-3.71	1.26e-11	20	11.73
Slc2a2	1052. Solute carrier family 2 (facilitated glucose transporter), member 2	-3.89	1.34e-08	-2.59	6.14e-06	-1.57	0.0371	-3.47	5.73e-08	20	11.52
Mus musculus	54119. Transcribed locus	-2.55	3.81e-07	-3.09	1.04e-05	-1.31	0.359	-4.54	7.76e-08	20	11.49
Nr1h4	750. Nuclear receptor subfamily 1, group H, member 4	-2.29	1.13e-07	-4.15	8.09e-15	-1.84	1.82e-05	-3.05	1e-11	20	11.33
Fads1	8795. Fatty acid desaturase 1	-2.52	8.68e-14	-3.15	1.92e-18	-1.99	5.3e-11	-2.17	2.9e-13	20	9.83
Papss2	1449. 3'-phosphoadenosine 5'-phosphosulfate synthase 2	-3.12	5.7e-11	-2.09	4.23e-09	-1.19	0.158	-2.79	1.48e-12	20	9.19
Hfe2	6382. Hemochromatosis type 2 (juvenile) (human homolog)	-2.28	7.09e-06	-2.64	3.58e-09	-1.46	0.0124	-2.39	4.27e-08	20	8.77
Gamt	7960. Guanidinoacetate methyltransferase	-4.46	6.86e-13	-3.54	3.96e-12	-1.86	7.41e-05	-1.24	0.136	21	11.1
Aldh1a7	2678. Aldehyde dehydrogenase family 1, subfamily A7	-2.25	2.66e-07	-4.72	9.54e-23	1.38	0.000101	-1.58	3.49e-08	21	9.93
1810020D17Rik	27894. RIKEN cDNA 1810020D17 gene	-2.49	9.7e-12	-3.66	1.75e-15	-1.89	3.78e-07	-1.64	8.56e-06	21	9.68
Gstm7	17246. Glutathione S-transferase, mu 7	-2.25	2.47e-07	-4.1	2.14e-16	-1.87	1.12e-06	-1.22	0.0668	21	9.44
Gstm4	15103. Glutathione S-transferase, mu 4	-2.02	3.05e-06	-4.18	1.47e-15	-1.35	0.0184	-1.63	5.82e-05	21	9.18
Gstt1	12220. Glutathione S-transferase, theta 1	-3.51	3.78e-18	-2.58	7.26e-16	-1.72	2.56e-08	-1.35	0.000126	21	9.16
Dct	1118. Dopachrome tautomerase	-3	3.91e-06	-2.73	1.49e-08	-1.97	0.000141	-1.25	0.177	21	8.95
Dcxr	13422. Dicarbonyl L-xylulose reductase	-3.35	7.25e-11	-2.64	1.44e-10	-1.72	8.84e-05	1.14	0.32	21	8.85
Gcdh	4445. Glutaryl-Coenzyme A dehydrogenase	-2.13	7.11e-10	-3.39	9.35e-13	-1.77	6.71e-05	-1.49	0.00223	21	8.78
Cyp2f2	7616. Cytochrome P450, family 2, subfamily f, polypeptide 2	-2.94	2.63e-12	-2.36	3e-07	-1.89	0.000225	-1.24	0.188	21	8.43
Ddah1	8630. Dimethylarginine dimethylaminohydrolase 1	-3.44	4.18e-15	-2.24	1.61e-10	-1.09	0.429	-1.59	1.42e-05	21	8.36
Gas2	9795. Growth arrest specific 2	-2.28	9.17e-06	-3.06	2.58e-07	-1.34	0.185	-1.65	0.0143	21	8.33
Aass	2778. Aminoadipate-semialdehyde synthase	-2.6	1.64e-07	-2.61	5.5e-11	-1.42	0.00594	-1.42	0.00344	21	8.05
Hes6	11568. Hairy and enhancer of split 6 (Drosophila)	-2.49	2.59e-06	-2.49	3.21e-12	-1.74	1.5e-06	-1.3	0.008	21	8.02
Cyp2j6	10108. Cytochrome P450, family 2, subfamily j, polypeptide 6	-2.06	1.63e-05	-2.32	2.84e-07	-1.86	0.000182	-1.67	0.00083	21	7.91
Gstk1	15618. Glutathione S-transferase kappa 1	-2.73	2.03e-13	-2.55	1.1e-10	-1.5	0.00152	-1.09	0.514	21	7.87
Asl	4297. Argininosuccinate lyase	-2.11	7.65e-07	-3.02	1.84e-11	-1.21	0.193	-1.52	0.00132	21	7.86
Cela1	11282. Chymotrypsin-like elastase family, member 1	-2.67	2.07e-09	-2.13	4.86e-09	-1.93	9.39e-07	1.04	0.803	21	7.77
Gchfr	26304. GTP cyclohydrolase I feedback regulator	-2.11	1.95e-13	-3.27	6.2e-12	-1.09	0.584	1.13	0.395	21	7.6
Macrod1	18228. MACRO domain containing 1	-2.32	7.26e-12	-2.31	1.55e-09	-1.67	0.000111	1.16	0.209	21	7.46
Alas2	2596. Aminolevulinic acid synthase 2, erythroid	-2.05	1.28e-07	-2.38	2.39e-07	-1.72	0.0015	-1.2	0.27	21	7.35
Gnmt	8682. Glycine N-methyltransferase	-2.22	2.71e-13	-2.35	1.94e-08	-1.5	0.00577	-1.2	0.204	21	7.27
Dhcr7	3890. 7-dehydrocholesterol reductase	-2.24	1.69e-05	-2.34	1.12e-11	1.13	0.27	-1.56	1.59e-05	21	7.27
Echdc3	15891. Enoyl Coenzyme A hydratase domain containing 3	-2.29	7.58e-12	-2.3	6.02e-14	-1.41	5.02e-05	-1.22	0.0103	21	7.22
Gstm6	18404. Glutathione S-transferase, mu 6	-2.02	7.83e-08	-2.22	4.25e-05	-1.43	0.0894	-1.33	0.147	21	7
Mcee	22725. Methylmalonyl CoA epimerase	-2.25	1.56e-12	-2.16	3.94e-11	-1.44	0.000374	-1.12	0.245	21	6.97
Cyb5r3	6928. Cytochrome b5 reductase 3	-2.12	8.13e-14	-2.13	1.76e-12	-1.04	0.671	-1.39	7.06e-05	21	6.68
Ccl9	14725. Chemokine (C-C motif) ligand 9	-2.07	6.82e-06	-1.38	0.0281	2.45	1.5e-06	1.72	0.000539	22	7.62
Tsc22d1	5450. TSC22 domain family, member 1	-2.37	0.000343	-1.14	0.469	2.13	0.000117	-1.93	0.000347	22	7.57
Ethe1	13479. Ethylmalonic encephalopathy 1	-2.3	1.27e-10	1.03	0.736	2.08	5.74e-10	-1.02	0.894	22	6.43
F11	6697. Coagulation factor XI	-2.55	1.38e-09	-1.66	0.000299	-3.56	6.55e-11	-2.01	2.88e-06	23	9.78
Anks4b	16629. Ankyrin repeat and sterile alpha motif domain containing 4B	-2.27	2.73e-07	-1.57	0.000152	-3.22	1.45e-11	-2.67	1.45e-10	23	9.73
Echdc1	18232. Enoyl Coenzyme A hydratase domain containing 1	-2.35	1.06e-11	-1.93	3.17e-07	-2.84	1.27e-10	-2.2	1.08e-08	23	9.32
Anubl1	12844. AN1, ubiquitin-like, homolog (Xenopus laevis)	-4.98	4.82e-12	-1.63	0.000864	-7	9.18e-15	-1.22	0.201	24	14.83
Pcmtd2	13391. Protein-L-isoaspartate (D-aspartate) O-methyltransferase domain containing 2	-2.03	3.68e-08	-1.72	0.000939	-4.67	1.4e-10	-1.84	0.00031	24	10.26
Gpr110	12537. G protein-coupled receptor 110	-2.76	9.85e-05	-1.48	0.032	-3.96	6.51e-09	1.83	0.0019	24	10.03
Pdk1	2717. Pyruvate dehydrogenase kinase, isoenzyme 1	-2.57	1.66e-09	1.44	0.00211	-4.62	7.28e-15	-1.32	0.0208	24	9.95
Lpin1	1520. Lipin 1	-3.02	0.000354	-1.19	0.43	-4.28	1.92e-07	1.19	0.492	24	9.68
Mut	3446. Methylmalonyl-Coenzyme A mutase	-2.25	2.92e-14	-1.98	9.19e-09	-3.52	3.04e-14	-1.58	2.58e-05	24	9.33
Inca1	28863. Inhibitor of CDK, cyclin A1 interacting protein 1	-3.33	6.93e-10	-1.95	3.7e-09	-2.28	3.31e-10	-1.33	0.00352	24	8.89
Ugt3a2	19060. UDP glycosyltransferases 3 family, polypeptide A2	-2.6	1.66e-14	-1.88	5.62e-06	-2.73	3.41e-09	-1.49	0.00299	24	8.7
Uox	10092. Urate oxidase	-2.37	8.34e-12	-1.69	4.92e-05	-2.71	1.96e-09	-1.9	2.63e-06	24	8.67
Snrk	5914. SNF related kinase	-2.3	1.01e-13	-1.92	6.69e-08	-2.42	4.6e-10	-1.94	4.36e-08	24	8.58
BC016495	21748. CDNA sequence BC016495	-3.54	1.23e-07	-1.65	0.00403	-2.21	0.000116	-1.07	0.771	24	8.47
Sdr42e1	14609. Short chain dehydrogenase/reductase family 42E, member 1	-2.7	1.37e-11	1.03	0.749	-2.71	4.92e-12	1.98	5.87e-09	24	8.42
Mus musculus	27328. Transcribed locus	-2.13	3.94e-08	-1.26	0.0693	-3.39	1.96e-11	-1.47	0.00372	24	8.25
Sbk1	16560. SH3-binding kinase 1	-2.32	8.44e-05	-1.67	0.00119	-2.97	2.16e-07	-1.21	0.255	24	8.17
C2	4427. Complement component 2 (within H-2S)	-2.11	1.14e-13	-1.89	8.2e-09	-2.66	4.56e-12	-1.39	0.000736	24	8.05
Zmat1	20629. Zinc finger, matrin type 1	-2.15	2.97e-08	1.19	0.331	-3.2	2.04e-07	-1.43	0.0499	24	7.97
Bdh2	18503. 3-hydroxybutyrate dehydrogenase, type 2	-2.34	3.27e-12	-1.97	5.78e-05	-2.52	3.01e-06	1.11	0.59	24	7.94
1700001C19Rik	32854. RIKEN cDNA 1700001C19 gene	-2.01	1.49e-12	-1.91	9.15e-12	-2.33	1.99e-13	-1.23	0.00628	24	7.48
Aadac	15919. Arylacetamide deacetylase (esterase)	-2.36	5.66e-14	-1.57	1.98e-06	-2.04	8.87e-10	-1.49	2.5e-05	24	7.46
Enpp5	12667. Ectonucleotide pyrophosphatase/phosphodiesterase 5	-2.06	1.1e-10	-1.24	0.0207	-2.56	3.59e-11	-1.51	4.03e-05	24	7.37
Isoc2b	23520. Isochorismatase domain containing 2b	-2.12	3.74e-12	-1.86	2.5e-07	-2.3	9.7e-09	1.04	0.788	24	7.32
Mus musculus	49042. Transcribed locus	-2.06	3.16e-06	-1.6	0.00149	-2.03	3.35e-05	-1.61	0.00181	24	7.3
Hpgd	8950. Hydroxyprostaglandin dehydrogenase 15 (NAD)	-2.07	7.89e-07	1.26	0.244	-2.79	1.29e-05	-1.15	0.554	24	7.27
Aqp8	11334. Aquaporin 8	-3.76	1.1e-07	1.35	0.0337	1.73	0.000779	2.05	4.59e-06	25	8.89
Ugt2b38	12954. UDP glucuronosyltransferase 2 family, polypeptide B38	-6.34	7.02e-06	-1.1	0.681	-1.8	0.0209	1.23	0.421	26	10.47
Plscr2	14089. Phospholipid scramblase 2	-3.43	1.43e-07	-1.67	0.0868	1.67	0.131	-1.59	0.153	26	8.36
Agxt2	90319. Alanine-glyoxylate aminotransferase 2	-3	6.92e-12	-1.64	2.44e-05	-1.95	9.53e-07	-1.47	0.000831	26	8.06
Mus musculus	44974. Transcribed locus	-3.83	2e-12	-1.12	0.503	-1.46	0.0486	1.53	0.0193	26	7.94
Ropn1l	18820. Ropporin 1-like	-3.69	4.91e-14	-1.71	4.79e-05	-1.32	0.051	1.22	0.139	26	7.94
5730469M10Rik	22732. RIKEN cDNA 5730469M10 gene	-3.86	1.91e-16	-1.12	0.297	-1.58	0.000158	1.34	0.00692	26	7.9
Cyp2c70	13786. Cytochrome P450, family 2, subfamily c, polypeptide 70	-2.97	1.18e-07	1.82	1.1e-05	1.38	0.0174	1.19	0.178	26	7.36
Gch1	4419. GTP cyclohydrolase 1	-2.68	1.72e-08	-1.78	2.89e-07	-1.23	0.0544	-1.61	1.2e-05	26	7.3
Decr2	17687. 2-4-dienoyl-Coenzyme A reductase 2, peroxisomal	-2.94	2.78e-09	-1.71	9.35e-05	-1.39	0.0265	1.17	0.284	26	7.21
Spp2	26474. Secreted phosphoprotein 2	-2.55	1.36e-15	-1.96	0.000105	-1.6	0.0117	-1.08	0.685	26	7.19
Slc27a5	7533. Solute carrier family 27 (fatty acid transporter), member 5	-2.12	4.85e-12	-1.62	0.000114	-1.92	6.11e-06	-1.49	0.0013	26	7.15
Scd1	594. Stearoyl-Coenzyme A desaturase 1	-2.81	2.17e-12	-1.53	0.00715	-1.51	0.0188	-1.2	0.308	26	7.05
Acat2	4461. Acetyl-Coenzyme A acetyltransferase 2	-2.23	2.32e-08	-1.53	0.000467	1.59	0.000746	-1.7	3.2e-05	26	7.05
Hsd17b2	13045. Hydroxysteroid (17-beta) dehydrogenase 2	-2.38	7.1e-10	1.67	0.000109	1.48	0.00543	1.33	0.0287	26	6.86
Hyi	19862. Hydroxypyruvate isomerase homolog (E. coli)	-2.1	1.48e-08	-1.78	2.37e-06	-1.95	1.01e-06	-1.02	0.918	26	6.85
Gck	1317. Glucokinase	-2.13	0.000267	-1.8	5.18e-06	-1.56	0.00106	1.31	0.032	26	6.8
Nox4	3687. NADPH oxidase 4	-2.53	3.14e-10	1.8	0.0104	-1.05	0.869	-1.37	0.214	26	6.75
1810049H13Rik	29928. RIKEN cDNA 1810049H13 gene	-2.32	1.39e-14	-1.72	7.8e-07	-1.53	0.000186	-1.18	0.121	26	6.75
Hmgcr	37618. 3-hydroxy-3-methylglutaryl-Coenzyme A reductase	-2.26	0.0022	1.04	0.85	1.77	0.00381	1.64	0.00641	26	6.71
Mipep	6392. Mitochondrial intermediate peptidase	-2.04	1.27e-08	-1.89	3.48e-10	-1.29	0.00463	-1.47	1.4e-05	26	6.69
Ces2b	15422. Carboxyesterase 2B	-2.76	0.00247	-1.51	0.0403	-1.07	0.805	-1.34	0.172	26	6.68
Tstd1	30411. Thiosulfate sulfurtransferase (rhodanese)-like domain containing 1	-2.56	4.49e-10	-1.39	0.035	1.08	0.698	1.64	0.00227	26	6.67
Tmprss6	8386. Transmembrane serine protease 6	-2.09	1.47e-17	-1.72	4.89e-09	-1.69	1.05e-07	-1.16	0.0607	26	6.66
Rarres2	18557. Retinoic acid receptor responder (tazarotene induced) 2	-3.14	7e-16	-1.18	0.102	-1.01	0.932	1.31	0.011	26	6.64
Slc37a4	7094. Solute carrier family 37 (glucose-6-phosphate transporter), member 4	-2.8	1.1e-10	-1.08	0.532	-1.41	0.00837	-1.25	0.0642	26	6.54
Hgfac	9726. Hepatocyte growth factor activator	-2.29	4.91e-14	-1.75	2.82e-06	-1.36	0.0127	-1.13	0.32	26	6.53
Dnase2b	14412. Deoxyribonuclease II beta	-2.03	1.31e-10	1.25	0.0442	-1.99	6.2e-07	-1.21	0.103	26	6.48
Pla1a	15361. Phospholipase A1 member A	-2.23	1.78e-13	-1.29	0.0386	-1.54	0.00219	-1.37	0.0157	26	6.43
Ces2e	14337. Carboxylesterase 2E	-2.65	3.31e-07	-1.17	0.14	-1.46	0.00143	1.01	0.938	26	6.29
Pmvk	19733. Phosphomevalonate kinase	-2.35	8.39e-07	-1.38	0.00101	1.36	0.00611	-1.03	0.78	26	6.12
Abcc3	1147. ATP-binding cassette, sub-family C (CFTR/MRP), member 3	-2.02	9.94e-05	-1.11	0.501	1.03	0.868	-1.86	8.2e-05	26	6.02
Stard4	19494. StAR-related lipid transfer (START) domain containing 4	-2.12	2.55e-07	-1.32	0.00353	-1.34	0.00604	1.14	0.217	26	5.92
Serpinf1	4395. Serine (or cysteine) peptidase inhibitor, clade F, member 1	-2.21	1.05e-13	-1.44	0.000113	-1.2	0.0727	1.05	0.664	26	5.9
Hsd11b1	1595. Hydroxysteroid 11-beta dehydrogenase 1	-2.11	1.58e-12	-1.1	0.301	-1.55	4.01e-05	1.07	0.513	26	5.83
1110014N23Rik	10439. RIKEN cDNA 1110014N23 gene	-2.09	7.13e-16	-1.38	0.00211	-1.16	0.192	1.16	0.193	26	5.79
Tecr	8134. Trans-2,3-enoyl-CoA reductase	-2.04	1.17e-10	-1.69	3.36e-06	1.01	0.958	-1.04	0.783	26	5.78
Cyp2b10	3128. Cytochrome P450, family 2, subfamily b, polypeptide 10	1.02	0.942	96.63	6.08e-21	127.18	1.16e-20	35.88	1.83e-17	27	260.71
Mt4	24466. Metallothionein 4	-1	0.996	26.42	2.86e-18	66.84	8.82e-20	112.49	1.19e-22	27	206.75
Lce1d	35895. Late cornified envelope 1D	1.09	0.462	93.75	4.19e-23	3	2.54e-05	68.54	8.1e-22	27	166.38
Serpine1	237. Serine (or cysteine) peptidase inhibitor, clade E, member 1	1.91	6.85e-07	75.33	7.97e-21	4.25	1.93e-07	54.55	2.13e-19	27	136.04
Adm	2028. Adrenomedullin	1.27	0.0391	29.7	9.53e-19	12.65	5.77e-14	59.03	1.12e-20	27	102.65
Rrm2	2138. Ribonucleotide reductase M2	-1.18	0.26	24.43	2.83e-21	3.08	7.67e-08	56.04	9.63e-24	27	84.73
F3	1083. Coagulation factor III	-1.43	0.125	16.39	1.44e-18	39.4	1.06e-20	2.28	2.39e-05	27	59.5
Esm1	21973. Endothelial cell-specific molecule 1	-1.15	0.54	21.14	1.29e-11	18.18	6.36e-10	8.79	4.71e-08	27	49.26
Hmox1	166. Heme oxygenase (decycling) 1	1.52	0.0486	16.25	2.54e-15	5.26	1.1e-08	25.53	1.08e-16	27	48.56
Defb1	16446. Defensin beta 1	-1.53	0.000224	23.17	2.76e-18	5.1	2.36e-09	18.19	7.17e-17	27	47.99
AI413582	31557. Expressed sequence AI413582	1.65	5.55e-07	16.87	9.34e-22	8.25	4.57e-17	14.42	1.12e-20	27	41.19
Nrg4	27539. Neuregulin 4	-1.06	0.736	20.54	9.75e-22	8.09	7.4e-16	9.16	1.59e-17	27	38.85
Tiparp	9353. TCDD-inducible poly(ADP-ribose) polymerase	1.58	0.0103	9.06	4.48e-17	2.65	3.35e-07	22.99	4.74e-21	27	36.28
Sult1e1	6583. Sulfotransferase family 1E, member 1	1.06	0.611	5.9	2.28e-12	18.98	2.64e-17	9.58	6.4e-15	27	35.52
Btg2	5066. B cell translocation gene 2, anti-proliferative	1.66	0.00546	13.09	6.15e-25	4.52	3.52e-17	15.22	1.61e-24	27	34.49
Cited1	7590. Cbp/p300-interacting transactivator with Glu/Asp-rich carboxy-terminal domain 1	-1.16	0.017	20.96	5.19e-19	2.18	0.000154	7.22	1.8e-13	27	31.52
Prelid2	26081. PRELI domain containing 2	1.71	0.0042	17.86	5e-20	2.67	4.79e-07	8.88	2.8e-16	27	31.12
St3gal1	9698. ST3 beta-galactoside alpha-2,3-sialyltransferase 1	1.57	0.000786	12.66	2.03e-19	6.46	3.04e-14	9.39	2.31e-17	27	30.08
Upp1	7702. Uridine phosphorylase 1	1.51	1.36e-06	14.93	1.77e-20	3.47	4.01e-10	9.79	5.48e-18	27	29.7
Cited2	4239. Cbp/p300-interacting transactivator, with Glu/Asp-rich carboxy-terminal domain, 2	1.19	0.172	7	1.5e-22	10.79	4.7e-24	8.42	6.83e-23	27	27.4
Nipal1	9196. NIPA-like domain containing 1	1.17	0.458	7.67	2.36e-16	13.45	5.05e-18	5.02	3.05e-13	27	27.31
Nid1	864. Nidogen 1	1.88	1.31e-07	8.61	6.85e-16	13.09	7.28e-17	3.22	2.2e-08	27	26.8
Cast	5564. Calpastatin	1.94	1.47e-07	11.59	1.85e-19	5.54	6.35e-14	6.73	5.95e-16	27	25.8
		1.99	3e-06	6.15	6.11e-19	11.37	2.47e-21	4.27	9.88e-16	27	23.78
Npy	341. Neuropeptide Y	1.77	0.000543	8.66	5.85e-18	8.2	2.53e-16	5.01	4.21e-14	27	23.64
Ripk4	5901. Receptor-interacting serine-threonine kinase 4	1.07	0.556	7.56	4.42e-18	5.07	2.16e-14	9.48	5.49e-19	27	23.18
Tff3	8460. Trefoil factor 3, intestinal	-1.15	0.618	9	1.68e-16	4.5	6.34e-11	8.06	1.59e-15	27	22.71
Gdf15	12861. Growth differentiation factor 15	1.55	0.0151	4.5	1.05e-13	4.77	2.7e-13	11.72	2.46e-19	27	22.54
Rras	7994. Harvey rat sarcoma oncogene, subgroup R	1.1	0.169	7.12	3.5e-24	10.52	1.72e-25	3.58	6.04e-18	27	22.32
Gadd45b	4771. Growth arrest and DNA-damage-inducible 45 beta	1.36	0.0344	3.23	3.38e-08	3.5	2.11e-08	13.89	3.37e-17	27	21.98
Obfc2a	19009. Oligonucleotide/oligosaccharide-binding fold containing 2A	1.9	2.36e-06	6.49	6.67e-15	10.23	3.28e-16	2.62	1.85e-07	27	21.24
Adrb2	605. Adrenergic receptor, beta 2	-1.06	0.467	9.34	3.59e-16	3.3	7.99e-08	7.32	1.94e-14	27	21.02
Mus musculus	46208. Transcribed locus	2	0.000148	7.54	2.36e-19	4.26	7.29e-14	6.86	2.56e-18	27	20.66
Dusp8	12237. Dual specificity phosphatase 8	1.29	0.0386	7.3	6.69e-16	5.85	1.12e-13	5.6	2.87e-14	27	20.04
Sike1	21265. Suppressor of IKBKE 1	1.78	8.68e-08	6.73	9.01e-19	6.78	1.03e-17	4.74	7.41e-16	27	20.03
Cd24a	1556. CD24a antigen	1.52	0.0425	8.11	6.67e-15	4.55	3.27e-10	5.38	5.38e-12	27	19.56
Dstn	11348. Destrin	1.03	0.868	6.36	5.68e-20	8.23	5.55e-20	3.91	1.1e-15	27	19.53
		-1.13	0.21	5.03	7.45e-18	10.32	2.98e-21	2.93	2.6e-12	27	19.41
Ccdc86	20114. Coiled-coil domain containing 86	1.91	3.68e-07	4.54	8.9e-17	8.86	7.57e-20	4.06	2.79e-15	27	19.37
Ifngr1	145. Interferon gamma receptor 1	1.67	8.89e-08	6.75	7.52e-18	6.48	2.54e-16	3.84	3.85e-13	27	18.74
Mthfd1l	1841. Methylenetetrahydrofolate dehydrogenase (NADP+ dependent) 1-like	1.72	1.08e-08	6.55	8.73e-19	6.73	9.73e-18	3.43	2.45e-13	27	18.43
Mex3d	12525. Mex3 homolog D (C. elegans)	1.63	1.1e-05	5.92	7.1e-13	4	3.39e-09	6.83	2.9e-13	27	18.38
Tuft1	14148. Tuftelin 1	1.41	0.018	5.18	1.15e-15	8.9	2.98e-18	2.7	3.29e-09	27	18.19
Rcan1	4508. Regulator of calcineurin 1	1.68	0.000351	6.57	3.41e-19	4.48	4.04e-15	5.42	2.99e-17	27	18.15
Ubtd2	15029. Ubiquitin domain containing 2	1.31	0.00161	7.07	6.18e-16	6.26	4.3e-14	3.27	1.05e-09	27	17.91
Arl6ip5	13315. ADP-ribosylation factor-like 6 interacting protein 5	1.54	0.000267	4.02	5.63e-22	8.55	1.3e-26	3.65	1.64e-20	27	17.76
Pdgfa	1488. Platelet derived growth factor, alpha	1.44	2.97e-05	4.91	1.73e-21	6.26	3.34e-22	4.89	3.85e-21	27	17.5
Uck2	11403. Uridine-cytidine kinase 2	1.45	1.26e-05	4.14	7.74e-16	5.3	1.11e-16	6.56	7.6e-19	27	17.45
		2	9.69e-08	4.62	1.86e-20	7.4	4.91e-22	3.31	7.59e-17	27	17.33
Ubl4	16301. Ubiquitin-like 4	1.88	7.13e-10	4.74	6.5e-19	6.29	6.25e-20	4.33	1.09e-17	27	17.24
Ehd1	2724. EH-domain containing 1	1.95	1.8e-12	3.31	1.35e-13	8.67	1.84e-19	3.31	3.06e-13	27	17.24
1110007C09Rik	26726. RIKEN cDNA 1110007C09 gene	1.87	2.73e-10	3.83	4.43e-15	7.16	1.47e-18	4.34	7.57e-16	27	17.2
Tgif1	8363. TGFB-induced factor homeobox 1	1.88	0.000114	4.07	2.95e-13	5.63	5.1e-15	5.52	2.31e-15	27	17.1
Dppa3	11915. Developmental pluripotency-associated 3	1.12	0.451	2.05	2.4e-05	10.75	5.72e-16	2.62	1.17e-07	27	16.54
Josd2	19937. Josephin domain containing 2	1.8	6.52e-10	3.95	1.89e-14	8.09	2.11e-18	2.56	9.02e-10	27	16.4
Pdcl3	14349. Phosducin-like 3	1.44	0.00183	6.69	3.11e-20	4.59	5.01e-16	3.65	6.3e-15	27	16.37
Col4a1	537. Collagen, type IV, alpha 1	1.52	1.32e-06	4.26	1.48e-14	5.54	1.71e-15	4.95	8.76e-15	27	16.27
Rnd1	14450. Rho family GTPase 1	-1.01	0.964	2.32	4.01e-07	7.13	6.2e-15	5.73	1.54e-14	27	16.19
Tjp2	3938. Tight junction protein 2	1.9	4.33e-06	4.13	5.23e-20	7.47	2.88e-23	2.68	7.13e-15	27	16.18
Adsl	4504. Adenylosuccinate lyase	1.5	0.00176	4.09	5.52e-17	7.16	5.04e-20	3.41	6.7e-15	27	16.16
Bcas2	13332. Breast carcinoma amplified sequence 2	1.74	3.44e-05	4.1	1.29e-09	3.9	3.71e-08	6.37	3.3e-12	27	16.11
Cep170	4539. Centrosomal protein 170	1.45	7.25e-05	6.51	2.95e-12	4.3	2.01e-08	3.69	3.6e-08	27	15.95
Usp18	8991. Ubiquitin specific peptidase 18	1.33	0.212	8.35	3.79e-11	2.53	0.000858	3.65	2.76e-06	27	15.86
Pgam5	14682. Phosphoglycerate mutase family member 5	1.85	1.4e-06	3.53	6.21e-16	6.99	4.17e-20	3.35	4.66e-15	27	15.72
Mus musculus	78561. Transcribed locus	1.48	0.000381	4.25	6.61e-14	5.69	5.29e-15	4.2	2.32e-13	27	15.62
Sox4	4381. SRY-box containing gene 4	1.12	0.141	4.45	7.3e-09	2.47	0.000345	7.56	5.76e-12	27	15.6
Cldn14	14739. Claudin 14	1.3	0.107	2.28	3.07e-09	2.66	6.79e-10	9.26	1.53e-20	27	15.5
Mlkl	23100. Mixed lineage kinase domain-like	1.67	1.23e-06	4.56	6.56e-20	6.1	1.51e-20	3.12	8.26e-16	27	15.45
Prrg4	25442. Proline rich Gla (G-carboxyglutamic acid) 4 (transmembrane)	1.37	0.000801	4.25	4.23e-13	2.09	8.43e-06	7.64	1.38e-16	27	15.35
Mkrn1	7373. Makorin, ring finger protein, 1	1.28	0.00572	4.11	1.9e-14	7.88	4.74e-18	2.07	5.69e-07	27	15.34
Pfdn4	22633. Prefoldin 4	1.84	4.7e-07	3.46	2e-14	5.37	3.42e-17	4.59	1.42e-16	27	15.26
Rbpms	17238. RNA binding protein gene with multiple splicing	1.86	2.16e-06	4.96	4.86e-20	4.86	1.68e-18	3.5	3.73e-16	27	15.18
Mob3a	11188. MOB kinase activator 3A	1.91	3.02e-08	3.51	2.08e-15	7.28	8.82e-20	2.38	1.17e-10	27	15.08
Col12a1	870. Collagen, type XII, alpha 1	1.14	0.0209	6.78	3.8e-15	2.29	9.41e-06	4.85	1.52e-12	27	15.06
Bax	72. BCL2-associated X protein	1.96	7.74e-09	4.6	1.22e-13	5.01	1.98e-13	3.42	8.52e-11	27	14.99
Chic2	17367. Cysteine-rich hydrophobic domain 2	1.82	3.24e-05	4.1	6.95e-17	4.51	3.47e-16	4.51	2.2e-17	27	14.94
Nmt2	3983. N-myristoyltransferase 2	1.37	0.00409	5.07	3.45e-14	5.08	5.17e-13	3.4	1.24e-10	27	14.92
Dnajc5	10088. DnaJ (Hsp40) homolog, subfamily C, member 5	1.96	1.45e-10	4.42	1.05e-23	5.34	5.74e-24	3.2	1.25e-19	27	14.92
Morc3	6755. Microrchidia 3	1.7	0.0016	6.05	4.78e-14	3.21	5.12e-08	3.85	1.91e-10	27	14.81
Litaf	17158. LPS-induced TN factor	1.94	1.03e-08	3.32	2.61e-15	5.69	1.06e-18	3.84	5.33e-16	27	14.79
Mus musculus	52835. Transcribed locus	1.32	0.00607	4.95	1.77e-12	4.12	3.85e-10	4.3	4.05e-11	27	14.69
Ccm2	10590. Cerebral cavernous malformation 2 homolog (human)	1.68	1.59e-10	3.84	3.25e-17	6.34	6.04e-20	2.78	1.84e-13	27	14.64
Fst	1581. Follistatin	1.27	0.222	4.75	1.79e-15	5.52	2.19e-15	2.89	2.17e-10	27	14.43
Polr1e	15116. Polymerase (RNA) I polypeptide E	1.94	5.25e-08	2.91	1.13e-09	7.28	1.38e-15	2.29	4.87e-07	27	14.42
Btc	8469. Betacellulin, epidermal growth factor family member	1.48	0.000676	4.87	1.59e-16	4.34	2.13e-14	3.56	3.58e-13	27	14.25
Glrx3	7391. Glutaredoxin 3	1.23	0.173	3.81	4.16e-06	5.51	1.3e-07	3.7	5.44e-06	27	14.25
Lonrf3	11931. LON peptidase N-terminal domain and ring finger 3	1.89	6.28e-05	5.63	1.05e-17	2.74	5.61e-10	3.9	2.63e-14	27	14.16
Srsf7	12554. Serine/arginine-rich splicing factor 7	1.9	2.2e-06	2.86	7.69e-11	5.4	8.77e-15	3.95	4.12e-13	27	14.11
Mus musculus	45793. Transcribed locus	1.96	2.65e-06	5.11	1.1e-16	4.44	2.05e-14	2.59	4.05e-10	27	14.1
Eif4ebp3	1962. Eukaryotic translation initiation factor 4E binding protein 3	-1.69	0.00156	3.04	8.16e-07	6.73	1.27e-10	2.58	1.59e-05	27	14.04
Polr2d	18932. Polymerase (RNA) II (DNA directed) polypeptide D	1.5	8.19e-05	3.43	7.43e-19	4.36	7.41e-20	4.63	2.34e-21	27	13.92
Naf1	19934. Nuclear assembly factor 1 homolog (S. cerevisiae)	1.76	3.68e-05	4.27	1.89e-14	3.63	1.96e-11	4.19	6.15e-14	27	13.85
Hn1	16796. Hematological and neurological expressed sequence 1	1.55	0.0116	3.64	3.24e-10	6.5	2.69e-13	2.03	6.32e-05	27	13.72
Mat2a	33975. Methionine adenosyltransferase II, alpha	1.63	0.000126	5.18	1.01e-21	4.87	6.55e-20	2.04	3.94e-11	27	13.72
Sertad1	22906. SERTA domain containing 1	1.53	0.00511	3.43	2.03e-11	5.61	2.17e-14	3.09	2.68e-10	27	13.66
Egln1	6260. EGL nine homolog 1 (C. elegans)	1.12	0.0587	5.55	2.04e-19	2.52	6.52e-11	4.45	2.13e-17	27	13.64
Npm3	18316. Nucleoplasmin 3	-1.21	0.277	2.87	3.31e-07	4.76	2.52e-10	4.76	7.2e-11	27	13.6
1700019G17Rik	28809. RIKEN cDNA 1700019G17 gene	1.18	0.449	4.52	7.39e-10	5.22	9.37e-10	2.57	1.07e-05	27	13.49
Zmynd19	18944. Zinc finger, MYND domain containing 19	1.63	0.00011	2.85	2.94e-11	4.98	7.78e-15	3.97	4.44e-14	27	13.43
Creb3l2	88587. CAMP responsive element binding protein 3-like 2	1.19	0.0929	3.79	3.37e-15	5.4	6.88e-17	3.05	9.5e-13	27	13.43
Zmat3	14502. Zinc finger matrin type 3	1.65	2.8e-06	4.5	3.61e-14	4.2	2.34e-12	2.98	4.56e-10	27	13.33
		1.54	0.000101	4.02	5.99e-19	2.89	2.39e-14	4.86	3.1e-20	27	13.31
Tsc22d2	12884. TSC22 domain family, member 2	1.97	2.1e-05	5.62	8.44e-11	2.13	0.00116	3.56	9.95e-08	27	13.28
Arhgef3	10822. Rho guanine nucleotide exchange factor (GEF) 3	-1.43	0.00431	4.24	7.4e-13	2.43	9.59e-07	5.17	6.15e-14	27	13.27
Mus musculus	90276. Transcribed locus, strongly similar to NP_033779.2 A-kinase anchor protein 2 isoform 3 [Mus musculus]	1.82	5.29e-07	5.29	8.44e-18	3.12	5.75e-12	3.04	1.75e-12	27	13.27
Anxa4	5953. Annexin A4	1.9	8.53e-09	5.2	8.22e-19	3.54	2.6e-14	2.55	1.76e-11	27	13.19
Orc6	19765. Origin recognition complex, subunit 6	1.33	0.00428	3.27	3.22e-11	5.89	7.47e-15	2.7	3.77e-09	27	13.19
Icam1	81. Intercellular adhesion molecule 1	1.88	7.15e-07	2.62	1.74e-06	5.17	7.36e-11	3.5	1.06e-08	27	13.17
Mpv17	9578. MpV17 mitochondrial inner membrane protein	1.17	0.0482	4.51	3.06e-20	4.98	1.17e-19	2.44	3.97e-13	27	13.1
Nras	1545. Neuroblastoma ras oncogene	1.92	3.42e-12	4.59	3.63e-21	4.11	6.12e-19	2.47	3.21e-14	27	13.09
Dr1	14232. Down-regulator of transcription 1	1.66	4.32e-07	3.6	7.54e-14	3.94	1.65e-13	3.84	3.97e-14	27	13.04
Cndp2	3883. CNDP dipeptidase 2 (metallopeptidase M20 family)	1.56	1.44e-07	4.66	1.18e-17	4.1	4.41e-15	2.71	6.44e-12	27	13.03
Dlgap4	6315. Discs, large homolog-associated protein 4 (Drosophila)	1.55	8.75e-06	3.63	9.4e-16	5.1	1.72e-17	2.74	1.83e-12	27	13.02
Atp6v0e	25617. ATPase, H+ transporting, lysosomal V0 subunit E	1.79	9.25e-14	3.68	3.22e-21	4.09	7.82e-21	3.37	8.97e-20	27	12.93
Cdkn2b	3749. Cyclin-dependent kinase inhibitor 2B (p15, inhibits CDK4)	1.1	0.165	3.21	8.05e-10	6.07	9.02e-14	2.54	2.25e-07	27	12.92
Fam107b	24790. Family with sequence similarity 107, member B	1.22	0.296	4.96	6.22e-21	4.6	9.63e-19	2.11	1.17e-10	27	12.89
Chchd6	25770. Coiled-coil-helix-coiled-coil-helix domain containing 6	1.37	0.000151	4.08	2.2e-12	3.96	6.29e-11	3.47	9.57e-11	27	12.88
Mus musculus	78034. Transcribed locus	1.91	1.81e-09	4.15	1.23e-19	4.58	1.86e-19	2.24	3.02e-12	27	12.88
Plin3	12245. Perilipin 3	1.65	2.24e-08	4.31	4.65e-21	3.58	2.22e-18	3.29	3.64e-18	27	12.83
Rrp8	13535. Ribosomal RNA processing 8, methyltransferase, homolog (yeast)	1.67	1.03e-06	3.14	2.2e-13	5.49	4.69e-17	2.48	1.24e-10	27	12.78
Prkx	6700. Protein kinase, X-linked	1.26	0.00293	3.94	1.35e-19	4.75	8.82e-20	2.83	1.3e-15	27	12.78
Plk2	5234. Polo-like kinase 2 (Drosophila)	-1.23	0.0838	3.68	2.14e-12	4.31	6.18e-13	3.55	1.1e-11	27	12.77
Gyg	8779. Glycogenin	1.31	0.00742	4.17	1.54e-14	4.49	5.23e-14	2.76	2.87e-10	27	12.73
S100a16	24741. S100 calcium binding protein A16	1.05	0.383	2.37	2.71e-09	7.27	2.4e-17	2	3.51e-07	27	12.69
Ppp2r2a	3263. Protein phosphatase 2 (formerly 2A), regulatory subunit B (PR 52), alpha isoform	1.43	0.00278	3.41	4.48e-12	3.66	1.81e-11	4.16	2.03e-13	27	12.66
Cdca4	19076. Cell division cycle associated 4	1.45	0.000404	2.99	1.02e-10	4.69	1.4e-13	3.5	6.53e-12	27	12.63
Tpm4	11471. Tropomyosin 4	1.78	1.87e-06	4.3	4.51e-16	4.52	1.98e-15	2.02	1.58e-07	27	12.62
Ncapd2	4457. Non-SMC condensin I complex, subunit D2	1.12	0.355	6.02	1.89e-14	2.27	9.16e-06	3.15	2.74e-09	27	12.56
Fam57a	9483. Family with sequence similarity 57, member A	1.1	0.341	5.37	3.07e-18	2.99	6.91e-12	3.08	5.93e-13	27	12.54
Net1	8355. Neuroepithelial cell transforming gene 1	1.08	0.568	3.58	2.16e-08	5.13	5.35e-10	2.71	3.53e-06	27	12.5
Atp6v0b	10515. ATPase, H+ transporting, lysosomal V0 subunit B	1.8	6.2e-12	3.78	8.94e-14	3.94	6.93e-13	2.97	3.22e-11	27	12.49
Cbr3	14067. Carbonyl reductase 3	1.9	0.00486	2.59	0.000146	5.03	4.57e-08	2.93	4.3e-05	27	12.45
Exosc6	24535. Exosome component 6	1.55	5.31e-06	3.48	1.12e-16	4.3	3e-17	3.11	6.37e-15	27	12.44
Slc10a6	20748. Solute carrier family 10 (sodium/bile acid cotransporter family), member 6	-1.02	0.837	5.83	2.1e-11	2.25	0.000292	3.33	1.28e-07	27	12.43
Pppde1	15571. PPPDE peptidase domain containing 1	1.67	0.00177	4.26	2.03e-19	3.7	1.05e-16	2.78	3.08e-14	27	12.41
Tmem165	11087. Transmembrane protein 165	1.86	4.52e-07	3.72	4.5e-17	4.67	1.19e-17	2.1	8.65e-10	27	12.35
Lcp1	2747. Lymphocyte cytosolic protein 1	1.09	0.446	4.33	4.75e-14	3.37	1.42e-10	3.55	3.69e-10	27	12.34
Eps15	4127. Epidermal growth factor receptor pathway substrate 15	1.81	5.41e-09	4.06	5.52e-17	4.09	8.19e-16	2.37	1.32e-10	27	12.33
Ipo5	1575. Importin 5	1.86	3.9e-08	3.8	8.21e-15	3.85	1.09e-13	2.8	1.27e-11	27	12.31
Fam50a	8691. Family with sequence similarity 50, member A	1.91	3.67e-10	4.52	2.34e-18	2.72	3.92e-12	3.15	1.51e-14	27	12.3
Tex10	6211. Testis expressed gene 10	1.73	3.41e-07	3.85	1.79e-15	4.26	2.94e-15	2.44	3.18e-10	27	12.28
Als2cr4	18507. Amyotrophic lateral sclerosis 2 (juvenile) chromosome region, candidate 4	1.28	0.0202	4.4	9.44e-17	3.39	4.02e-13	3.11	5.63e-13	27	12.18
Pprc1	8191. Peroxisome proliferative activated receptor, gamma, coactivator-related 1	1.85	5.3e-05	3.53	1.29e-09	4.22	4.57e-10	2.54	1.31e-06	27	12.14
Zfp593	27380. Zinc finger protein 593	1.74	5.01e-10	3.09	6.59e-16	4.11	3.06e-17	3.19	8.26e-16	27	12.13
Nudt5	19916. Nudix (nucleoside diphosphate linked moiety X)-type motif 5	1.51	4.17e-05	3.19	1.44e-11	4.51	6.68e-14	2.9	1.68e-10	27	12.11
Hprt	442. Hypoxanthine guanine phosphoribosyl transferase	1.65	1.23e-10	4.59	1.89e-19	3.18	1.5e-14	2.66	2.01e-13	27	12.08
		1.95	1.67e-09	3.26	2.01e-22	4.33	7.69e-24	2.49	1.09e-18	27	12.03
Yars2	12305. Tyrosyl-tRNA synthetase 2 (mitochondrial)	1.68	2.48e-06	3.52	6.72e-13	4.56	6.85e-14	2.18	1.51e-07	27	11.94
Ccng1	6484. Cyclin G1	1.25	0.00573	4.48	1.82e-23	3.24	6.63e-19	2.94	1.98e-18	27	11.91
		1.3	0.111	2.89	2.49e-11	2.51	6.68e-09	5.19	3.53e-16	27	11.89
Itpkc	10178. Inositol 1,4,5-trisphosphate 3-kinase C	1.3	0.000967	3.38	2.04e-11	2.4	2.83e-07	4.79	5.65e-14	27	11.87
Fam118a	18416. Family with sequence similarity 118, member A	1.93	4.06e-08	3.99	1.4e-13	3.59	2.21e-11	2.33	5.06e-08	27	11.84
Cdk4	571. Cyclin-dependent kinase 4	1.62	2.47e-08	3.23	5.45e-16	4.35	1.25e-17	2.64	2.72e-13	27	11.84
Arid5a	18110. AT rich interactive domain 5A (MRF1-like)	-1.17	0.162	4.27	5.25e-12	2.7	2.2e-07	3.67	1.22e-10	27	11.81
Fbxo6	18375. F-box protein 6	1.14	0.119	4.1	9.49e-21	3.4	1.34e-17	3.14	1.59e-17	27	11.78
		1.53	1.13e-08	3.9	8.8e-21	2.17	8.91e-13	4.16	7.89e-21	27	11.76
Tmprss2	11713. Transmembrane protease, serine 2	1.51	4.11e-05	5.18	9.18e-16	2.11	2.13e-06	2.95	9.35e-11	27	11.75
Snx5	6829. Sorting nexin 5	1.7	1.1e-07	4.34	2.61e-17	3.29	2.31e-13	2.39	9.73e-11	27	11.72
Mki67ip	19203. Mki67 (FHA domain) interacting nucleolar phosphoprotein	1.47	0.000992	3.59	2.8e-15	3.48	1.19e-13	3.16	1.3e-13	27	11.7
Actr3	2897. ARP3 actin-related protein 3 homolog (yeast)	1.73	1.28e-07	3.82	3.4e-15	3.96	1.76e-14	2.18	1.1e-08	27	11.69
Rsl1d1	20834. Ribosomal L1 domain containing 1	1.68	3.18e-07	4.13	2.48e-19	3.19	1.96e-15	2.69	1.54e-14	27	11.69
Rrs1	12194. RRS1 ribosome biogenesis regulator homolog (S. cerevisiae)	1.71	0.00455	3.6	1.49e-10	3.33	7.71e-09	3.03	8.64e-09	27	11.67
Myl12b	10656. Myosin, light chain 12B, regulatory	1.21	0.00986	3.18	1.24e-15	4.11	2.86e-17	3.14	3.98e-15	27	11.64
Srd5a3	18814. Steroid 5 alpha-reductase 3	1.48	7.47e-07	3.32	3e-17	4.59	6.63e-19	2.25	5.73e-12	27	11.64
Pin1	2511. Protein (peptidyl-prolyl cis/trans isomerase) NIMA-interacting 1	1.82	1.96e-11	2.7	1.89e-10	4.52	6.95e-14	2.58	1.05e-09	27	11.62
Ttll1	6967. Tubulin tyrosine ligase-like 1	1.29	0.000408	2.45	1.24e-08	5.48	6.73e-15	2.37	6.17e-08	27	11.59
Wfdc2	26778. WAP four-disulfide core domain 2	-1.16	0.294	2.34	0.000394	2.61	0.000168	5.48	1.57e-09	27	11.59
Ube2f	16202. Ubiquitin-conjugating enzyme E2F (putative)	1.66	1.04e-07	2.93	1.83e-12	3.93	1.96e-14	3.05	1.07e-12	27	11.57
Mcl1	2791. Myeloid cell leukemia sequence 1	1.92	3.24e-06	3.15	5.94e-17	3.16	3.83e-15	3.32	2.8e-16	27	11.55
Pop7	25244. Processing of precursor 7, ribonuclease P family, (S. cerevisiae)	1.27	0.00351	2.86	4.21e-13	3.14	7.22e-13	4.28	1.24e-16	27	11.55
Mus musculus	4361. Transcribed locus	1.55	4.51e-07	4.45	6.27e-19	2.71	6.92e-13	2.83	3.72e-14	27	11.54
Snapc1	18706. Small nuclear RNA activating complex, polypeptide 1	1.45	0.000502	4.54	2.03e-14	2.04	5.87e-06	3.5	4.68e-12	27	11.53
Arf6	3762. ADP-ribosylation factor 6	1.87	3.62e-07	3.49	1.12e-11	3.42	2.13e-10	2.74	4.02e-09	27	11.52
Rab30	11627. RAB30, member RAS oncogene family	1.88	0.0194	4.33	4.28e-13	2.25	3.86e-06	3.03	8.74e-10	27	11.49
Arg2	3675. Arginase type II	1.14	0.018	3.24	1.81e-07	4.52	1.46e-08	2.59	8.71e-06	27	11.49
Rae1	4081. RAE1 RNA export 1 homolog (S. pombe)	1.71	2.66e-07	3.25	2.49e-14	3.72	2.42e-14	2.79	2.9e-12	27	11.47
Psme3	8649. Proteaseome (prosome, macropain) 28 subunit, 3	1.65	2e-11	2.59	4.2e-16	4.66	1.21e-20	2.52	3.77e-15	27	11.42
Irx3	4523. Iroquois related homeobox 3 (Drosophila)	1.33	0.00835	2.17	0.00117	4.5	2.76e-07	3.38	3.31e-06	27	11.38
Cyth2	6276. Cytohesin 2	1.59	1.69e-05	3.18	2.6e-10	3.86	5e-11	2.74	9.89e-09	27	11.37
Celf1	4031. CUGBP, Elav-like family member 1	1	0.968	3.07	5.6e-17	3.85	4.74e-18	3.45	7.7e-18	27	11.37
Isg15	10083. ISG15 ubiquitin-like modifier	1.59	0.0082	4.35	9.44e-06	2.09	0.0311	3.33	0.000214	27	11.36
Ptpn12	4857. Protein tyrosine phosphatase, non-receptor type 12	1.66	0.000134	3.65	2.41e-13	3.67	3.42e-12	2.36	1.11e-08	27	11.34
Pafah1b3	9944. Platelet-activating factor acetylhydrolase, isoform 1b, subunit 3	1.41	0.000398	4.33	3.43e-14	2.38	1.7e-07	3.17	4.65e-11	27	11.29
Cirh1a	9909. Cirrhosis, autosomal recessive 1A (human)	1.81	1.77e-07	3.51	2.52e-18	3.63	1.84e-17	2.33	3.64e-13	27	11.28
Anapc4	7016. Anaphase promoting complex subunit 4	1.66	2.52e-05	4.3	1.62e-13	2.82	1.07e-08	2.5	3.25e-08	27	11.28
Zyx	6435. Zyxin	1.24	0.000618	3.14	2.12e-17	4.06	8.58e-19	2.83	1.01e-15	27	11.27
Bag3	9870. BCL2-associated athanogene 3	1.87	0.000948	2.78	3.51e-10	4.08	1.2e-12	2.53	6.94e-09	27	11.26
Rtn4	2324. Reticulon 4	1.07	0.552	3.8	6.38e-15	3.64	2.58e-13	2.73	3.56e-11	27	11.24
Slc25a30	12227. Solute carrier family 25, member 30	1.41	0.069	3.25	2.05e-14	4.51	2.96e-16	2.06	1.59e-08	27	11.23
Vamp3	7926. Vesicle-associated membrane protein 3	1.24	0.000555	2.69	7.11e-11	3.82	5.13e-13	3.45	8.26e-13	27	11.2
Actb	515. Actin, beta	1.8	9.17e-09	3.15	3.67e-23	3.79	2.64e-23	2.45	4.25e-19	27	11.19
Rad1	11149. RAD1 homolog (S. pombe)	1.88	1.42e-08	2.86	1.84e-09	3.75	8.24e-11	2.67	1.93e-08	27	11.16
Aimp1	5720. Aminoacyl tRNA synthetase complex-interacting multifunctional protein 1	1.95	6.2e-12	3.42	1.49e-17	3.18	6.85e-16	2.56	4.12e-14	27	11.11
Mus musculus	43789. Transcribed locus	1.74	1.62e-08	3.81	2.26e-12	3.29	4.85e-10	2.22	3.82e-07	27	11.06
Rchy1	9948. Ring finger and CHY zinc finger domain containing 1	1.66	1.11e-08	3.11	5.1e-19	2.1	2.13e-12	4.19	2.35e-21	27	11.06
F11r	2989. F11 receptor	1.6	3.22e-09	3.8	1.7e-15	3.31	3.57e-13	2.33	9.78e-10	27	11.04
Rbm45	12182. RNA binding motif protein 45	1.77	1.81e-09	3.46	2.7e-14	3.65	1.24e-13	2.16	6.43e-09	27	11.04
Mphosph6	24400. M phase phosphoprotein 6	1.73	0.000252	3.37	6.34e-10	3.88	3.92e-10	2.04	3.7e-05	27	11.02
Kctd3	5144. Potassium channel tetramerisation domain containing 3	1.52	0.00228	3.21	2.66e-12	4.26	9.03e-14	2.02	5.07e-07	27	11.01
Rap1b	6017. RAS related protein 1b	1.83	6.25e-08	3.46	3.5e-16	3.27	1.86e-14	2.43	7.38e-12	27	10.99
Kdelr3	9782. KDEL (Lys-Asp-Glu-Leu) endoplasmic reticulum protein retention receptor 3	1.67	5.2e-08	3.93	5.89e-13	2.65	2.98e-08	2.74	2.62e-09	27	10.99
Vcl	990. Vinculin	1.65	0.000448	3.84	8.83e-17	3.33	3.17e-14	2.16	4.79e-10	27	10.98
Dcaf13	4928. DDB1 and CUL4 associated factor 13	1.46	9e-05	4.25	6.22e-21	2.08	2.61e-11	3.19	1.04e-17	27	10.98
0610010K14Rik	22160. RIKEN cDNA 0610010K14 gene	1.25	0.0603	2.57	1.06e-08	2.95	8.27e-09	4.2	1.19e-12	27	10.97
Grwd1	8732. Glutamate-rich WD repeat containing 1	1.74	3.42e-07	2.33	1.03e-10	4.83	7.43e-17	2.06	6.46e-09	27	10.96
Rrp7a	44405. Ribosomal RNA processing 7 homolog A (S. cerevisiae)	1.49	0.00178	2.57	1.12e-08	4.86	3.25e-13	2.04	5.58e-06	27	10.96
Zcchc9	19512. Zinc finger, CCHC domain containing 9	1.92	5.24e-08	4.45	5.93e-12	2.42	4.37e-06	2.16	1.76e-05	27	10.95
Mus musculus	18663. Transcribed locus	1.35	0.0117	4.67	1.62e-13	2.36	1.81e-06	2.56	6.33e-08	27	10.94
Atf4	1669. Activating transcription factor 4	1.81	1.16e-09	3.27	4.38e-20	2.84	2.61e-17	3	1.54e-18	27	10.92
Eif1ax	12275. Eukaryotic translation initiation factor 1A, X-linked	1.73	2.47e-11	3.59	3.56e-16	3.07	1.86e-13	2.48	1.04e-11	27	10.87
Eif1b	16702. Eukaryotic translation initiation factor 1B	1.37	0.00129	3.07	1.35e-15	3	4.28e-14	3.43	2.17e-16	27	10.87
Cldn25	18315. Claudin 25	1.56	4.41e-08	2.81	4.28e-13	3.73	1.45e-14	2.76	1.47e-12	27	10.86
Dtymk	13920. Deoxythymidylate kinase	1.25	0.0264	2.18	2.12e-10	4.91	7.11e-18	2.51	4.35e-12	27	10.85
Med10	50625. Mediator of RNA polymerase II transcription, subunit 10 homolog (NUT2, S. cerevisiae)	1.77	5.24e-09	3.1	6.65e-19	3.08	1.07e-17	2.9	1.1e-17	27	10.85
Chchd4	19280. Coiled-coil-helix-coiled-coil-helix domain containing 4	1.94	5.06e-10	3.1	6.21e-18	3.65	1.29e-18	2.14	9.41e-13	27	10.83
2010109K11Rik	28553. RIKEN cDNA 2010109K11 gene	1.44	0.000873	3.24	8.06e-14	3.43	4.51e-13	2.7	9.68e-12	27	10.81
Dync1li1	7400. Dynein cytoplasmic 1 light intermediate chain 1	1.55	5.03e-07	2.94	8.09e-17	3.4	3.69e-17	2.89	2.79e-16	27	10.78
2610002J02Rik	30756. RIKEN cDNA 2610002J02 gene	1.64	9.57e-09	2.93	8.22e-19	3.38	4.76e-19	2.82	7.52e-18	27	10.77
Bag2	19819. BCL2-associated athanogene 2	1.1	0.297	4.43	5.21e-14	2.55	3.62e-08	2.69	3.05e-09	27	10.77
Cd3eap	23222. CD3E antigen, epsilon polypeptide associated protein	1.34	0.00115	3.06	3.41e-12	3.98	2.47e-13	2.37	2.95e-09	27	10.75
Tbcb	14693. Tubulin folding cofactor B	1.96	1.79e-10	2.64	4.78e-14	3.44	8.41e-16	2.68	1.11e-13	27	10.72
Nudt18	20233. Nudix (nucleoside diphosphate linked moiety X)-type motif 18	-1.05	0.662	3.34	7e-19	3.59	2.24e-18	2.74	3.29e-16	27	10.72
Ch25h	16175. Cholesterol 25-hydroxylase	1.69	5.81e-08	3.28	3.26e-11	3.65	4.76e-11	2.04	1.48e-06	27	10.66
Lsm3	19303. LSM3 homolog, U6 small nuclear RNA associated (S. cerevisiae)	1.34	0.0016	2.58	2.56e-12	3.67	5.83e-15	3.06	6.28e-14	27	10.65
Aprt	1725. Adenine phosphoribosyl transferase	1.67	3.22e-13	2.34	3.19e-12	4.39	7.35e-18	2.25	1.61e-11	27	10.65
Lims1	4607. LIM and senescent cell antigen-like domains 1	1.65	1.05e-07	3.73	4.42e-13	2.89	2.05e-09	2.37	3.36e-08	27	10.64
Usp39	4157. Ubiquitin specific peptidase 39	1.64	5.24e-10	2.8	6.71e-19	3.67	2.2e-20	2.51	4.63e-17	27	10.62
Dhps	5886. Deoxyhypusine synthase	1.64	5.16e-10	2.56	3.57e-14	3.67	7.2e-17	2.74	1.4e-14	27	10.61
Prmt5	3389. Protein arginine N-methyltransferase 5	1.43	6.28e-05	2.55	5.34e-10	4.29	5.28e-14	2.34	1.49e-08	27	10.61
Ikbkg	1835. Inhibitor of kappaB kinase gamma	1.3	0.000386	3.79	1.86e-18	2.97	1.83e-14	2.52	2.12e-13	27	10.58
Scamp1	10578. Secretory carrier membrane protein 1	1.3	0.00266	3.03	1.55e-08	2.54	3.8e-06	3.69	6.79e-10	27	10.56
Mus musculus	31618. Transcribed locus	1.54	0.000123	2.55	1.11e-12	3.4	1.74e-14	3.05	3.28e-14	27	10.54
Slain2	39029. SLAIN motif family, member 2	1.53	2.76e-05	3.34	2.45e-11	3.54	1.03e-10	2.12	1.5e-06	27	10.53
Tnfaip3	3719. Tumor necrosis factor, alpha-induced protein 3	1.34	0.00679	2.26	3.9e-08	4.19	1.98e-13	2.73	6.52e-10	27	10.52
		1.55	2.65e-05	3.49	1.34e-23	2.7	2.29e-19	2.75	2.06e-20	27	10.49
Kti12	22908. KTI12 homolog, chromatin associated (S. cerevisiae)	1.51	7.73e-05	2.53	7.41e-09	3.77	2.22e-11	2.68	2.77e-09	27	10.49
Dhrs13	15045. Dehydrogenase/reductase (SDR family) member 13	1.32	5.63e-05	3.27	1.48e-15	3.71	1.82e-15	2.16	2.25e-10	27	10.46
Adora2b	2538. Adenosine A2b receptor	1	0.929	3.75	3.33e-19	2.03	9.52e-11	3.68	1.09e-18	27	10.46
Mus musculus	52247. Transcribed locus	-1.02	0.891	2.47	5.53e-08	3.05	3.61e-09	3.91	2.65e-12	27	10.45
Mus musculus	40648. Transcribed locus, strongly similar to NP_001028496.1 zinc finger and BTB domain-containing protein 16 [Mus musculus]	1.33	0.263	3.93	2.66e-08	2.02	0.00305	3.16	1.31e-06	27	10.44
Fignl1	6144. Fidgetin-like 1	1.09	0.381	2.53	1.68e-07	4.66	1.22e-11	2.15	9.58e-06	27	10.43
Cript	20399. Cysteine-rich PDZ-binding protein	1.4	0.000401	3.18	2.29e-16	2.59	1.73e-12	3.26	3.18e-16	27	10.43
Tfdp1	4420. Transcription factor Dp 1	1	0.993	3.22	1.44e-10	3.98	5.76e-11	2.22	1.34e-06	27	10.42
Lamtor3	18065. Late endosomal/lysosomal adaptor, MAPK and MTOR activator 3	1.93	1.52e-10	3.13	7.07e-18	3.04	1.03e-16	2.29	7.23e-14	27	10.39
Asrgl1	14842. Asparaginase like 1	-1.04	0.582	2.69	4.09e-15	2.96	7.47e-15	3.68	5.95e-18	27	10.37
Nol10	3526. Nucleolar protein 10	1.65	6.12e-05	2.67	2.55e-10	3.82	2.49e-12	2.22	5e-08	27	10.36
Trip6	9213. Thyroid hormone receptor interactor 6	1.87	3.56e-11	2.75	5.69e-14	3.44	3.6e-15	2.3	1.76e-11	27	10.36
0610010O12Rik	29597. RIKEN cDNA 0610010O12 gene	1.44	1.98e-08	3.06	4.35e-17	3.5	1.4e-17	2.36	4.67e-13	27	10.36
Psmd10	16828. Proteasome (prosome, macropain) 26S subunit, non-ATPase, 10	1.51	9.68e-06	3.04	8.27e-16	3.4	1.21e-15	2.4	1.74e-12	27	10.35
Dusp16	39174. Dual specificity phosphatase 16	1.6	2.37e-05	4.14	1.48e-13	2.6	3.56e-08	2.01	2.76e-06	27	10.35
Fdx1l	18824. Ferredoxin 1-like	1.68	3.61e-12	2.29	1.03e-11	4.13	9.03e-17	2.24	4.12e-11	27	10.34
Uba2	3477. Ubiquitin-like modifier activating enzyme 2	1.44	0.000502	2.7	1.23e-14	3.97	2.5e-17	2.2	2.26e-11	27	10.31
Hddc2	18968. HD domain containing 2	1.13	0.274	2.63	9.42e-10	3.73	2.12e-12	2.79	6.52e-10	27	10.28
4933433P14Rik	24738. RIKEN cDNA 4933433P14 gene	1.24	0.00186	3.17	4.45e-14	3.48	7.37e-14	2.38	1.78e-10	27	10.27
Bcl10	3825. B cell leukemia/lymphoma 10	1.45	3.65e-07	2.28	5.28e-16	4.09	1.91e-21	2.42	1.46e-16	27	10.24
Adat2	18945. Adenosine deaminase, tRNA-specific 2, TAD2 homolog (S. cerevisiae)	1.8	2.4e-12	2.43	8.49e-12	3.23	4.59e-14	2.76	4.93e-13	27	10.22
Mrpl19	17369. Mitochondrial ribosomal protein L19	1.54	2.63e-07	2.45	5.19e-13	4.1	3.06e-17	2.1	1.68e-10	27	10.19
Znhit6	20116. Zinc finger, HIT type 6	1.7	1.47e-05	3.38	1.48e-12	2.63	6.1e-09	2.47	3.77e-09	27	10.18
Kctd5	15011. Potassium channel tetramerisation domain containing 5	1.25	0.000447	2.71	1.1e-10	3.94	3.59e-13	2.28	1.77e-08	27	10.18
Snrpd1	12950. Small nuclear ribonucleoprotein D1	1.85	7.7e-05	2.69	3.19e-09	3.16	7.75e-10	2.43	4.5e-08	27	10.13
Stx7	11555. Syntaxin 7	1.49	2.18e-05	3.11	1.4e-17	2.66	1.53e-14	2.85	3.87e-16	27	10.11
Cdc42se1	25651. CDC42 small effector 1	1.55	1.8e-10	2.41	2.06e-14	3.56	1.19e-17	2.57	7.29e-15	27	10.09
Mus musculus	59910. Transcribed locus	1.81	1.03e-07	3.23	5.8e-14	2.73	7.48e-11	2.32	6.03e-10	27	10.09
Slc25a33	13318. Solute carrier family 25, member 33	1.76	0.000297	3.34	1.21e-11	2.09	4.62e-06	2.9	5.05e-10	27	10.09
Rfc4	6554. Replication factor C (activator 1) 4	1.21	0.0496	2.04	1.19e-05	3.78	1.57e-10	3.05	2.09e-09	27	10.08
Slc12a4	1636. Solute carrier family 12, member 4	1.53	4.85e-06	2.59	8.1e-12	3.42	1.17e-13	2.51	4.14e-11	27	10.05
Wdfy1	8812. WD repeat and FYVE domain containing 1	1.43	8.56e-06	3.29	3.37e-17	2.94	1.6e-14	2.37	9.39e-13	27	10.03
Akirin2	18886. Akirin 2	1.59	2.36e-06	2.76	6.29e-14	3.08	1.36e-13	2.6	7.06e-13	27	10.03
Mettl2	11981. Methyltransferase like 2	1.45	0.000712	2.98	9.82e-13	3.09	5.09e-12	2.5	1.44e-10	27	10.02
		1.73	4.71e-05	3.29	1.1e-10	2.15	7.26e-06	2.85	3.91e-09	27	10.02
Pwp1	9515. PWP1 homolog (S. cerevisiae)	1.59	1.06e-09	2.56	3.56e-18	3.56	1.05e-20	2.3	3.13e-16	27	10.01
2410004B18Rik	24773. RIKEN cDNA 2410004B18 gene	1.77	5.66e-08	2.2	1.19e-10	3.81	1.08e-15	2.21	1.6e-10	27	9.99
Gtf2e1	9761. General transcription factor II E, polypeptide 1 (alpha subunit)	1.34	0.0368	2.29	2.16e-05	3.18	2.72e-07	3.18	5.71e-08	27	9.99
Phf23	18638. PHD finger protein 23	1.82	4.03e-08	2.92	1.77e-13	2.73	1.06e-11	2.51	2.57e-11	27	9.98
Eif3d	3624. Eukaryotic translation initiation factor 3, subunit D	1.68	4.04e-10	2.6	3.81e-13	3.47	2.74e-15	2.22	1.03e-10	27	9.97
Tipin	19725. Timeless interacting protein	1.34	0.0021	2.93	2.22e-15	2.56	1.22e-12	3.13	1.11e-15	27	9.96
Mad2l2	18707. MAD2 mitotic arrest deficient-like 2 (yeast)	1.61	4.57e-06	2.3	2.38e-09	3.56	6.08e-13	2.45	5.31e-10	27	9.92
Tor2a	16458. Torsin family 2, member A	1.49	4.54e-07	2.47	2.45e-11	3.86	1.1e-14	2.08	6.08e-09	27	9.9
Gtf2h1	5659. General transcription factor II H, polypeptide 1	1.91	1.63e-10	3.33	1.73e-17	2.62	1.98e-13	2.01	9.51e-11	27	9.87
Pdcd2	11901. Programmed cell death 2	1.78	2.6e-08	2.7	1.65e-13	2.46	2.84e-11	2.92	5.51e-14	27	9.86
Mrpl40	20745. Mitochondrial ribosomal protein L40	1.2	0.00195	2.72	1.49e-15	3.7	1.37e-17	2.23	1.78e-12	27	9.85
Rhog	6626. Ras homolog gene family, member G	1.26	0.00182	2.34	4.22e-11	3.48	2.04e-14	2.77	8.64e-13	27	9.85
Nufip1	17549. Nuclear fragile X mental retardation protein interacting protein 1	1.23	0.0291	2.55	4.65e-14	2.01	1.29e-09	4.05	1.69e-18	27	9.84
Bola2	28579. BolA-like 2 (E. coli)	1.76	7.2e-16	2.48	9.26e-17	3.3	6.12e-19	2.29	5.39e-15	27	9.83
Ube2d1	8931. Ubiquitin-conjugating enzyme E2D 1, UBC4/5 homolog (yeast)	1.05	0.556	2.8	5.95e-10	2.67	1.49e-08	3.29	2.84e-11	27	9.81
Mus musculus	19989. Transcribed locus	1.52	1.46e-08	2.45	3.37e-17	3.37	1.84e-19	2.46	1.22e-16	27	9.8
Sfr1	26712. SWI5 dependent recombination repair 1	1.78	7.33e-08	3.11	2.35e-15	2.44	3.32e-11	2.45	3.99e-12	27	9.78
Rbm22	5115. RNA binding motif protein 22	1.37	0.00136	2.63	1.1e-12	2.97	5.39e-13	2.81	5.12e-13	27	9.78
Fam96b	15386. Family with sequence similarity 96, member B	1.61	7.71e-10	2.33	1.33e-11	3.49	4.67e-15	2.35	1.98e-11	27	9.78
Rabac1	14759. Rab acceptor 1 (prenylated)	1.89	2.38e-10	2.97	1.08e-15	2.69	2.6e-13	2.21	1.33e-11	27	9.76
Yy1	1963. YY1 transcription factor	1.43	0.001	3	9.68e-11	2.37	2.8e-07	2.94	2.04e-10	27	9.74
Ppp1r11	17680. Protein phosphatase 1, regulatory (inhibitor) subunit 11	1.44	2.01e-06	2.44	1.45e-11	3.63	1.17e-14	2.2	6.66e-10	27	9.71
Gdi2	2525. Guanosine diphosphate (GDP) dissociation inhibitor 2	1.21	0.122	2.95	2.93e-07	3.11	6.79e-07	2.43	1.4e-05	27	9.7
Mbtps2	11479. Membrane-bound transcription factor peptidase, site 2	1.54	0.000596	3.74	1.1e-08	2.37	0.000119	2	0.000549	27	9.65
Serinc3	6410. Serine incorporator 3	1.39	0.000149	3.74	4.86e-14	2.21	1.22e-07	2.3	8.05e-09	27	9.64
Mus musculus	81263. Transcribed locus	1.5	0.0213	2.06	5.65e-08	3.18	1.33e-11	2.9	1.02e-11	27	9.64
		1.48	1.01e-06	2.05	1.46e-06	3.7	1.55e-11	2.37	6.23e-08	27	9.6
Rps19bp1	28053. Ribosomal protein S19 binding protein 1	1.89	1.19e-10	2.1	1.38e-12	3.61	3.19e-18	2	1.41e-11	27	9.6
l7Rn6	14917. Lethal, Chr 7, Rinchik 6	1.48	0.000154	2.7	5.48e-19	3.23	1.33e-19	2.18	3.55e-15	27	9.59
Rabif	26635. RAB interacting factor	1.71	1.07e-05	2.48	2.22e-10	3.36	1.22e-12	2.02	1.37e-07	27	9.57
Mus musculus	35293. Transcribed locus	1.33	0.0059	2.23	3.34e-08	3.73	2.73e-12	2.27	9.86e-08	27	9.56
Ier3ip1	28390. Immediate early response 3 interacting protein 1	1.84	3.23e-05	3.36	3.9e-10	2.09	5.19e-05	2.26	2.26e-06	27	9.55
		1.53	9.03e-07	3.02	6e-22	2.43	8.36e-18	2.56	2.3e-19	27	9.54
Ufsp1	25134. UFM1-specific peptidase 1	1.23	0.02	2.36	1.72e-11	3.34	2.69e-14	2.6	2.45e-12	27	9.53
Rab6a	6081. RAB6A, member RAS oncogene family	1.55	4.96e-06	2.82	8.99e-13	2.82	1.39e-11	2.33	3.5e-10	27	9.52
E330009J07Rik	14196. RIKEN cDNA E330009J07 gene	1.76	9.63e-11	3.05	4.26e-15	2.52	1.3e-11	2.19	1.04e-10	27	9.52
Rab20	18838. RAB20, member RAS oncogene family	1.19	0.267	2.59	2.14e-05	3.5	1.11e-06	2.24	0.000369	27	9.52
		-1.41	2.06e-06	3.07	9.81e-21	2.82	2.41e-18	2.22	7.01e-16	27	9.52
Prdm4	5784. PR domain containing 4	1.75	2.58e-08	2.95	5.9e-14	2.45	1.02e-10	2.34	6.62e-11	27	9.49
Fam133b	21929. Family with sequence similarity 133, member B	1.86	6.21e-05	2.88	4.32e-13	2.56	6.45e-11	2.16	1.26e-09	27	9.46
Tpd52l2	20374. Tumor protein D52-like 2	1.48	6.92e-08	2.57	1.2e-15	3.01	2.36e-16	2.4	4.66e-14	27	9.46
Ppp1r8	9052. Protein phosphatase 1, regulatory (inhibitor) subunit 8	1.49	8.93e-05	2.31	4.63e-12	3.41	2.51e-15	2.24	2.53e-11	27	9.45
Trnau1ap	14800. TRNA selenocysteine 1 associated protein 1	1.26	0.0026	2.52	5.14e-13	2.83	4.16e-13	2.83	4.6e-14	27	9.44
Mrps30	17315. Mitochondrial ribosomal protein S30	1.55	4.92e-09	2.35	1.99e-14	3	2.64e-16	2.53	4.87e-15	27	9.43
Churc1	26324. Churchill domain containing 1	1.03	0.722	2.63	5.96e-16	2.94	3.5e-16	2.82	2.63e-16	27	9.42
Wdr73	21084. WD repeat domain 73	1.4	3.25e-05	2.41	1.06e-16	3.28	5.05e-19	2.3	1.06e-15	27	9.39
Dyrk3	5188. Dual-specificity tyrosine-(Y)-phosphorylation regulated kinase 3	1.33	0.0108	2.32	5.44e-08	3.07	4.96e-10	2.66	2.92e-09	27	9.38
Caml	12478. Calcium modulating ligand	1.63	2.22e-08	2.71	9.21e-17	2.78	9.05e-16	2.25	8.97e-14	27	9.37
		1.6	0.000455	2.91	2.54e-15	2.75	2.58e-13	2.1	1.06e-10	27	9.36
Fundc1	23067. FUN14 domain containing 1	1.62	1.62e-08	3	6.69e-14	2.08	2.11e-08	2.65	3.18e-12	27	9.35
Mettl21d	21856. Methyltransferase like 21D	1.3	0.00385	2.16	1.07e-05	3.64	1.51e-09	2.23	6.84e-06	27	9.33
Zfp954	24202. Zinc finger protein 954	1.59	5.27e-07	2.63	2.51e-11	2.4	3.82e-09	2.71	2.58e-11	27	9.33
Vps29	8975. Vacuolar protein sorting 29 (S. pombe)	1.47	3.39e-09	2.83	9.87e-21	2.94	1.55e-19	2.07	1.39e-15	27	9.31
Mmp14	781. Matrix metallopeptidase 14 (membrane-inserted)	1.64	1.59e-08	2.8	1.19e-12	2.57	9.75e-11	2.29	5.74e-10	27	9.3
Csnk1g3	4323. Casein kinase 1, gamma 3	1.44	8.16e-05	3.15	1.36e-12	2.45	6.99e-09	2.26	1.11e-08	27	9.3
Actl6a	4895. Actin-like 6A	1.73	1.33e-06	2.7	1.28e-13	2.85	5.34e-13	2.02	1.56e-09	27	9.3
Tmpo	7740. Thymopoietin	1.31	3.44e-05	3.23	3.85e-16	2.3	6.28e-11	2.45	1.39e-12	27	9.29
Nae1	5020. NEDD8 activating enzyme E1 subunit 1	1.49	1.58e-05	3.4	1.94e-16	2.14	8.37e-10	2.26	3.4e-11	27	9.29
Spg21	10921. Spastic paraplegia 21 homolog (human)	1.9	4.49e-10	2.71	1.07e-14	2.05	7.2e-10	2.63	5.6e-14	27	9.29
2900010M23Rik	26341. RIKEN cDNA 2900010M23 gene	1.14	0.0494	2.16	6.93e-10	3.33	1.1e-13	2.64	4.09e-12	27	9.27
Fkbp5	5585. FK506 binding protein 5	1.21	0.00772	2.64	3.49e-15	2.02	2.09e-10	3.4	1.19e-17	27	9.27
Ube2j1	10902. Ubiquitin-conjugating enzyme E2, J1	1.91	9.15e-12	2.49	7.93e-14	2.68	1.76e-13	2.17	1.5e-11	27	9.25
Ncbp1	3903. Nuclear cap binding protein subunit 1	1.5	2.04e-06	2.55	1.45e-14	3.04	1.9e-15	2.16	6.58e-12	27	9.25
Tmem185b	10144. Transmembrane protein 185B	1.44	0.000668	2.55	4.29e-10	2.65	2.33e-09	2.61	5.4e-10	27	9.25
Ppp4c	3246. Protein phosphatase 4, catalytic subunit	1.52	5.99e-07	2.23	7.8e-11	3.3	4.83e-14	2.16	4.16e-10	27	9.21
Clns1a	14531. Chloride channel, nucleotide-sensitive, 1A	1.51	7.29e-09	2.43	6.26e-18	3.24	4.36e-20	2.02	1.24e-14	27	9.2
Eif3m	9263. Eukaryotic translation initiation factor 3, subunit M	1.84	1.69e-11	2.63	4.68e-18	2.59	8.13e-17	2.12	1.26e-14	27	9.18
Cdc34	8940. Cell division cycle 34 homolog (S. cerevisiae)	1.51	2.57e-08	2.19	9.7e-14	3.37	1.11e-17	2.1	2.29e-12	27	9.17
Nup153	3822. Nucleoporin 153	1.48	0.000831	3.03	4.92e-11	2.51	2.68e-08	2.06	7.38e-07	27	9.08
Trub2	18720. TruB pseudouridine (psi) synthase homolog 2 (E. coli)	1.31	0.00277	2.27	7.08e-10	2.92	1.89e-11	2.54	5.09e-11	27	9.04
4933434E20Rik	20005. RIKEN cDNA 4933434E20 gene	1.73	2.75e-11	2.22	1.54e-11	2.54	6.58e-12	2.55	4.07e-13	27	9.04
Tpi1	3401. Triosephosphate isomerase 1	1.02	0.804	3.32	1.7e-21	2.12	1.42e-14	2.55	4.83e-18	27	9.01
Ppp2r1a	1057. Protein phosphatase 2 (formerly 2A), regulatory subunit A (PR 65), alpha isoform	1.46	2.36e-06	2.41	5.86e-14	2.86	1.4e-14	2.26	8.76e-13	27	8.99
Dnttip2	15480. Deoxynucleotidyltransferase, terminal, interacting protein 2	1.39	0.00477	2.99	9.24e-12	2.01	1.76e-06	2.6	5.35e-10	27	8.99
Pkig	26025. Protein kinase inhibitor, gamma	1.1	0.361	2.71	8.04e-12	2.44	5.81e-10	2.7	4.51e-12	27	8.95
Mrps18a	22073. Mitochondrial ribosomal protein S18A	1.27	0.000125	2.01	4.22e-09	3.54	1.63e-14	2.12	1.47e-09	27	8.94
Rela	143. V-rel reticuloendotheliosis viral oncogene homolog A (avian)	1.63	7.79e-09	2.58	5.68e-20	2.35	2.5e-17	2.33	5.84e-18	27	8.89
Rab10	7543. RAB10, member RAS oncogene family	1.34	6.02e-06	2.6	3.76e-13	2.44	2.92e-11	2.5	3.18e-12	27	8.88
Timm10	22092. Translocase of inner mitochondrial membrane 10 homolog (yeast)	1.63	4.04e-09	2.46	3.67e-16	2.7	3.09e-16	2.07	3.05e-13	27	8.86
Pphln1	16711. Periphilin 1	1.24	0.0121	2.17	5.21e-12	3.37	4.78e-16	2.07	6.2e-11	27	8.85
Ube2g2	9650. Ubiquitin-conjugating enzyme E2G 2	1.56	5.45e-09	2.02	1.03e-10	2.84	4.31e-14	2.41	5.14e-13	27	8.83
Nsmce1	20285. Non-SMC element 1 homolog (S. cerevisiae)	1.08	0.475	2.38	2.47e-10	3	7.93e-12	2.36	5.44e-10	27	8.82
Smndc1	16493. Survival motor neuron domain containing 1	1.35	0.00382	2.22	5.95e-10	3	2.96e-12	2.24	1.14e-09	27	8.81
St13	8998. Suppression of tumorigenicity 13	1.51	5.13e-08	2.62	3.85e-17	2.28	8.26e-14	2.39	2.07e-15	27	8.8
Timm17a	13839. Translocase of inner mitochondrial membrane 17a	1.26	0.0312	2.16	4.27e-08	3.29	2.33e-11	2.06	1.47e-07	27	8.77
Tceal8	31196. Transcription elongation factor A (SII)-like 8	1.4	0.000855	2.68	2.03e-09	2.55	4.89e-08	2.13	1.08e-06	27	8.76
Chmp2a	10625. Charged multivesicular body protein 2A	1.06	0.358	2.85	4.16e-15	2.36	1.49e-11	2.48	6.97e-13	27	8.75
Snrnp27	20822. Small nuclear ribonucleoprotein 27 (U4/U6.U5)	1.3	0.00396	2.33	1.21e-11	2.2	6.15e-10	2.89	5.97e-14	27	8.72
Eif3e	3179. Eukaryotic translation initiation factor 3, subunit E	1.41	6.81e-05	3.01	6.57e-16	2.22	1.4e-10	2.07	8.49e-11	27	8.71
Ctsz	10071. Cathepsin Z	1.45	0.000185	2.85	6.93e-14	2.38	1.45e-10	2.01	4.6e-09	27	8.69
Ythdf2	7531. YTH domain family 2	1.37	0.00783	2.61	4.1e-15	2.27	7.99e-12	2.39	1.28e-13	27	8.64
Wdr3	2114. WD repeat domain 3	1.64	6.38e-06	2.77	7.97e-11	2.17	4.16e-07	2.05	5.34e-07	27	8.63
Rab28	15991. RAB28, member RAS oncogene family	1.36	8.47e-06	2.21	1.96e-14	2.71	7.67e-16	2.32	8.32e-15	27	8.6
Rabgef1	7068. RAB guanine nucleotide exchange factor (GEF) 1	1.38	0.00134	2.05	7.54e-13	2.19	8.2e-13	2.94	2.45e-17	27	8.56
Mus musculus	81131. Transcribed locus	1.89	6.41e-06	2.01	1.87e-06	2.47	8.04e-08	2.17	3.92e-07	27	8.54
Golph3	8786. Golgi phosphoprotein 3	1.42	6.18e-05	2.79	9.96e-15	2.03	1.87e-09	2.25	8.6e-12	27	8.49
Appbp2	7214. Amyloid beta precursor protein (cytoplasmic tail) binding protein 2	1.23	0.0173	2.72	1.6e-12	2.16	1.02e-08	2.38	1.31e-10	27	8.49
C1qbp	9839. Complement component 1, q subcomponent binding protein	1.33	0.000291	2.28	7.58e-19	2.68	8.82e-20	2.2	8.4e-18	27	8.49
Mus musculus	47227. Transcribed locus	1.37	8.48e-05	2.21	1.22e-07	2.36	2.06e-07	2.55	6.55e-09	27	8.49
Asna1	5560. ArsA arsenite transporter, ATP-binding, homolog 1 (bacterial)	1.5	8.57e-10	2.21	1.09e-09	2.74	3.2e-11	2.03	2.53e-08	27	8.48
Med11	27739. Mediator of RNA polymerase II transcription, subunit 11 homolog (S. cerevisiae)	1.02	0.814	2.2	2.24e-10	3.02	2.73e-13	2.23	2.77e-10	27	8.47
Fdx1	16630. Ferredoxin 1	-1.86	1.19e-07	2.13	3.28e-16	2.11	1.02e-14	2.37	2.79e-17	27	8.47
Fam53c	17639. Family with sequence similarity 53, member C	1.28	0.00102	2.59	5.49e-12	2.11	1.73e-08	2.47	2.7e-11	27	8.45
Kcnj8	4940. Potassium inwardly-rectifying channel, subfamily J, member 8	1.23	0.00812	2.3	1.6e-05	2.62	8.67e-06	2.3	1.99e-05	27	8.45
Sf3b5	19627. Splicing factor 3b, subunit 5	1.48	4.08e-11	2.32	8.41e-16	2.35	1.83e-14	2.3	3.73e-15	27	8.45
Arpc3	10307. Actin related protein 2/3 complex, subunit 3	1.16	0.425	2.79	4.6e-18	2.42	7.87e-15	2.07	1.95e-13	27	8.44
Znhit1	20873. Zinc finger, HIT domain containing 1	1.27	0.000486	2.25	1.89e-12	2.79	7.25e-14	2.12	2.76e-11	27	8.43
Eif3h	7755. Eukaryotic translation initiation factor 3, subunit H	1.51	6.68e-09	2.07	3.04e-14	2.65	8.54e-17	2.2	3.71e-15	27	8.43
Emd	7159. Emerin	1.35	1.2e-07	2.19	9.5e-12	2.65	4.12e-13	2.19	1.81e-11	27	8.38
Naa38	20982. N(alpha)-acetyltransferase 38, NatC auxiliary subunit	1.38	0.000653	2.18	6.76e-13	2.33	9.9e-13	2.48	2.73e-14	27	8.37
Ppp6c	4469. Protein phosphatase 6, catalytic subunit	1.53	4.2e-06	2.26	8.78e-10	2.23	1.63e-08	2.33	3.89e-10	27	8.35
Rrp36	25750. Ribosomal RNA processing 36 homolog (S. cerevisiae)	1.2	0.0115	2.19	3.38e-13	2.44	2.11e-13	2.46	1.4e-14	27	8.29
		1.4	1.25e-06	2.48	2.84e-21	2.06	3.6e-17	2.23	2.48e-19	27	8.17
Sav1	10316. Salvador homolog 1 (Drosophila)	1.18	0.0225	2.3	6.38e-14	2.16	6.54e-12	2.53	6.48e-15	27	8.17
Junb	1745. Jun-B oncogene	1.39	0.0516	2.12	3.27e-09	2.26	4.1e-09	2.36	2.4e-10	27	8.13
0610009D07Rik	15446. RIKEN cDNA 0610009D07 gene	1.62	2.3e-09	2.16	1.96e-14	2.29	4.3e-14	2.05	2.8e-13	27	8.12
Csnk1e	2231. Casein kinase 1, epsilon	1.03	0.661	2.36	2.23e-11	2.46	7.31e-11	2.26	1.79e-10	27	8.11
Ttc30a1	3910. Tetratricopeptide repeat domain 30A1	1.31	0.02	2.2	4.41e-09	2.31	1.51e-08	2.28	3.01e-09	27	8.1
Imp4	8007. IMP4, U3 small nucleolar ribonucleoprotein, homolog (yeast)	1.16	0.000735	2.11	5.99e-12	2.41	1.3e-12	2.38	2.54e-13	27	8.06
Mcm7	1623. Minichromosome maintenance deficient 7 (S. cerevisiae)	1.4	0.00117	2.05	5.86e-11	2.41	3.73e-12	2.2	1.16e-11	27	8.06
Tra2a	8809. Transformer 2 alpha homolog (Drosophila)	1.49	0.001	2.37	4.55e-06	2.14	0.00017	2.01	0.000178	27	8.01
Prorsd1	25837. Prolyl-tRNA synthetase domain containing 1	1.2	0.0425	2.4	5.22e-11	2.37	8.42e-10	2.03	1.51e-08	27	8
Wdr75	8558. WD repeat domain 75	1.4	9.99e-06	2.32	1.15e-12	2.11	3.14e-10	2.14	3.06e-11	27	7.97
0610031J06Rik	16063. RIKEN cDNA 0610031J06 gene	1.37	4.58e-06	2.43	2.89e-13	2.13	1.89e-10	2.04	1.22e-10	27	7.97
Atox1	13101. ATX1 (antioxidant protein 1) homolog 1 (yeast)	1.41	7.93e-12	2.17	2.57e-17	2.09	2.57e-15	2.29	1.04e-17	27	7.96
Pde6d	12644. Phosphodiesterase 6D, cGMP-specific, rod, delta	1.23	0.00258	2.04	2.37e-07	2.3	6.94e-08	2.31	1.57e-08	27	7.88
Pspc1	7816. Paraspeckle protein 1	1.29	0.00347	2.34	1.32e-12	2.11	3.75e-10	2.09	8.71e-11	27	7.83
Trim32	7573. Tripartite motif-containing 32	1.11	0.173	2.14	2.82e-10	2.43	3.36e-11	2.1	1.02e-09	27	7.78
Galk1	4398. Galactokinase 1	-1.22	0.0714	2.33	1.79e-11	2.21	9.86e-10	2.02	2.5e-09	27	7.78
Khdrbs1	4225. KH domain containing, RNA binding, signal transduction associated 1	1.18	0.0444	2.02	4.29e-09	2.38	4.22e-10	2.11	2.52e-09	27	7.69
Calm3	6639. Calmodulin 3	1.06	0.38	2.11	1.33e-12	2.42	7.1e-14	2.09	4.34e-12	27	7.68
Atp13a3	2396. ATPase type 13A3	1.45	3.81e-05	2.06	2.68e-11	2.04	6.56e-10	2.08	1.82e-10	27	7.63
Aaas	12316. Achalasia, adrenocortical insufficiency, alacrimia	1.23	0.0268	2.15	1.85e-08	2.06	3.57e-07	2.11	4.62e-08	27	7.55
Crct1	32214. Cysteine-rich C-terminal 1	1.16	0.0575	4.42	4.03e-08	44.07	6.92e-18	1.49	0.151	28	51.14
Serpinb6b	14645. Serine (or cysteine) peptidase inhibitor, clade B, member 6b	1.1	0.355	5.51	7.2e-11	22.45	7.5e-17	1.34	0.204	28	30.4
Akap12	5215. A kinase (PRKA) anchor protein (gravin) 12	1.49	0.00504	5.17	5.14e-12	21.36	8.97e-19	1.16	0.505	28	29.18
Cyr61	3836. Cysteine rich protein 61	1.6	0.0147	6.01	3.96e-12	15.36	5.92e-16	1.12	0.636	28	24.09
Vim	423. Vimentin	1.9	0.000124	2.73	1.35e-07	14.63	5.35e-18	-1.16	0.502	28	20.42
Myadm	15720. Myeloid-associated differentiation marker	1.13	0.126	4.45	1.78e-11	12.28	8.6e-17	1.67	0.00407	28	19.53
Plaur	1041. Plasminogen activator, urokinase receptor	1.61	0.000116	2.91	2.12e-09	12.94	2.46e-18	1.42	0.0263	28	18.88
Ubd	18169. Ubiquitin D	-1.06	0.622	2.47	3.49e-06	13.42	8.36e-16	1.34	0.136	28	18.29
Tagln2	14006. Transgelin 2	1.57	4.05e-08	3.19	2.36e-13	11.09	1.65e-21	1.65	5.29e-05	28	17.5
Ankrd1	7848. Ankyrin repeat domain 1 (cardiac muscle)	1.11	0.0549	4.03	4.11e-09	11.14	3.62e-14	-1.06	0.834	28	17.34
Acta1	684. Actin, alpha 1, skeletal muscle	1.12	0.425	2.66	8.57e-08	11.12	1.36e-16	1.65	0.0033	28	16.55
Ezr	1622. Ezrin	1.94	0.00024	2.84	4.08e-11	10.02	8.85e-20	1.29	0.0678	28	16.09
Slc25a24	6798. Solute carrier family 25 (mitochondrial carrier, phosphate carrier), member 24	1.43	0.00254	3.54	7.72e-09	9.47	5.09e-14	1.25	0.307	28	15.69
Mus musculus	44175. Transcribed locus	1.44	0.0113	4.97	2.19e-13	7.51	8.33e-15	1.2	0.308	28	15.12
Flna	488. Filamin, alpha	1.77	3.15e-10	3.27	2.41e-10	8.35	5.44e-16	1.53	0.0106	28	14.92
Zfp697	15461. Zinc finger protein 697	1.55	0.000615	3.52	2.57e-10	8.17	5.26e-15	1.31	0.118	28	14.55
Coro1c	4828. Coronin, actin binding protein 1C	1.71	2.96e-07	3.15	3.31e-11	7.9	7.45e-17	1.77	0.000104	28	14.53
Clic4	9021. Chloride intracellular channel 4 (mitochondrial)	1.74	0.000107	3.6	3.37e-19	7.32	2.44e-23	1.71	1.82e-08	28	14.37
Serpinb9g	17459. Serine (or cysteine) peptidase inhibitor, clade B, member 9g	1.24	0.117	5.2	1.46e-07	6.76	6.18e-08	1.16	0.65	28	14.36
2010002N04Rik	31667. RIKEN cDNA 2010002N04 gene	1.69	7.56e-09	2.76	2.14e-07	7.67	8.86e-14	1.52	0.0222	28	13.64
Sorbs2	38468. Sorbin and SH3 domain containing 2	1.16	0.401	4.26	2.28e-09	6.14	1.96e-10	-1.94	0.00161	28	13.5
Cldn4	7786. Claudin 4	-1.17	0.0787	3.5	9.47e-09	7.52	9.14e-13	-1.01	0.962	28	13.2
2410042D21Rik	40236. RIKEN cDNA 2410042D21 gene	1.82	2.13e-05	4.47	1.91e-10	4.81	6.16e-10	1.93	0.00106	28	13.03
Loxl2	5264. Lysyl oxidase-like 2	1.03	0.782	5.41	7.45e-16	4.37	4.57e-13	1.95	8.61e-06	28	12.76
Sfpq	5176. Splicing factor proline/glutamine rich (polypyrimidine tract binding protein associated)	1.69	0.00065	4.37	7.16e-11	4.66	3.93e-10	1.8	0.00179	28	12.52
Mus musculus	19768. Transcribed locus	1.67	0.00488	3.24	4.83e-12	6.02	7.27e-16	-1.16	0.288	28	12.09
Ehd4	3642. EH-domain containing 4	1.74	0.000339	2.19	1.21e-05	6.9	2.17e-13	1.21	0.313	28	12.04
Ilk	1142. Integrin linked kinase	1.14	0.0109	2.74	3.02e-15	6.96	2.36e-22	1.1	0.315	28	11.94
Pgf	3696. Placental growth factor	1.09	0.277	3.38	1.96e-09	5.86	7.48e-12	1.4	0.0632	28	11.73
Tnfaip1	8569. Tumor necrosis factor, alpha-induced protein 1 (endothelial)	1.89	1.32e-14	2.97	6.23e-16	5.09	7.42e-20	1.73	6.27e-08	28	11.68
Itga6	617. Integrin alpha 6	1.28	0.00241	3.16	5.96e-12	5.41	3.72e-15	1.82	2.11e-05	28	11.67
Pdlim5	8535. PDZ and LIM domain 5	1.15	0.101	3.37	2.04e-15	5.49	4.94e-18	1.6	1.72e-05	28	11.61
Tpm2	4411. Tropomyosin 2, beta	-1.04	0.449	2.47	4.26e-09	6.86	1.36e-16	1.14	0.377	28	11.51
Wdr46	6597. WD repeat domain 46	1.98	9.02e-09	3.07	3.62e-13	4.65	1.27e-15	1.68	2.86e-05	28	11.38
Plce1	1757. Phospholipase C, epsilon 1	-1.07	0.482	4.68	8.37e-14	3.65	7.51e-11	1.93	3.22e-05	28	11.33
Cldn23	22060. Claudin 23	-1.03	0.725	4.71	1.09e-11	4.09	1.78e-09	1.5	0.0208	28	11.33
Prkci	1203. Protein kinase C, iota	1.23	2.4e-05	3.94	1.77e-20	4.54	2.86e-20	1.56	2.52e-07	28	11.27
Cd151	8742. CD151 antigen	1.72	1.58e-12	2.23	1.07e-13	5.45	4.36e-22	1.84	2.68e-10	28	11.24
Mal2	23692. Mal, T cell differentiation protein 2	1.14	0.52	3.77	1.22e-10	4.76	3.7e-11	-1.26	0.191	28	10.93
Cap1	5141. CAP, adenylate cyclase-associated protein 1 (yeast)	1.62	6.06e-08	2.77	9.46e-15	4.87	5.32e-19	1.66	6.44e-07	28	10.92
Ifi27l2b	26818. Interferon, alpha-inducible protein 27 like 2B	1.13	0.423	2.86	1.21e-07	5.27	2.44e-11	1.59	0.0158	28	10.85
Eif2b3	12997. Eukaryotic translation initiation factor 2B, subunit 3	1.54	1.68e-06	3.1	2.9e-15	4.38	2.25e-17	1.83	5.19e-08	28	10.85
2200002D01Rik	32323. RIKEN cDNA 2200002D01 gene	1.28	0.0224	2.65	6.51e-12	4.97	5.85e-17	1.95	1.17e-07	28	10.85
Dis3	1972. DIS3 mitotic control homolog (S. cerevisiae)	1.95	1.56e-08	3.03	2.94e-17	4.08	6.62e-19	1.72	7.32e-09	28	10.78
Rtkn	9558. Rhotekin	1.56	3.14e-06	2.81	2.79e-12	4.65	7.02e-16	1.73	8.88e-06	28	10.75
Mrpl33	9097. Mitochondrial ribosomal protein L33	1.71	8.36e-10	3.06	3.78e-15	4.15	4.01e-17	1.8	6.12e-08	28	10.72
Arhgdia	6991. Rho GDP dissociation inhibitor (GDI) alpha	1.86	4.67e-16	2.77	4.32e-19	4.22	2.48e-22	1.85	2.08e-12	28	10.7
Dph5	7753. DPH5 homolog (S. cerevisiae)	1.47	1.6e-05	3.14	2.57e-15	4.7	9.48e-18	1.36	0.00204	28	10.67
Mus musculus	8218. Transcribed locus	-1.35	0.00139	2.52	4.81e-11	5.33	7.2e-17	1.43	0.00177	28	10.63
Picalm	3180. Phosphatidylinositol binding clathrin assembly protein	1.41	0.00108	4.16	7.72e-15	3.06	6.09e-11	1.88	2.77e-06	28	10.51
Ivl	8125. Involucrin	-1.13	0.0572	2.47	0.00136	5.83	2.66e-07	1.05	0.901	28	10.48
Cct3	1635. Chaperonin containing Tcp1, subunit 3 (gamma)	1.87	3.13e-09	2.88	5.93e-11	4.12	3.98e-13	1.58	0.000605	28	10.45
1300014I06Rik	21509. RIKEN cDNA 1300014I06 gene	1.65	1.24e-05	3.11	2.03e-15	3.8	3.21e-16	1.89	1.53e-08	28	10.45
Mus musculus	42322. Transcribed locus	1.75	0.000845	2.85	1.7e-05	4.31	1.97e-07	1.51	0.097	28	10.42
Tsg101	4599. Tumor susceptibility gene 101	1.74	8.56e-07	3.34	3.84e-13	3.53	5.61e-12	1.77	1.23e-05	28	10.38
Atpbd4	15352. ATP binding domain 4	1.33	0.0011	3.78	3.05e-15	3.55	2.74e-13	1.71	1.36e-05	28	10.37
Mus musculus	48280. Transcribed locus	1.14	0.331	2.98	2.43e-05	4.47	6.53e-07	1.7	0.0348	28	10.29
Mtpn	14176. Myotrophin	1.79	2.9e-11	3.11	2.27e-12	3.54	2.3e-12	1.84	3.78e-06	28	10.28
Dusp3	21537. Dual specificity phosphatase 3 (vaccinia virus phosphatase VH1-related)	1.56	1.39e-14	2.82	2.23e-21	4	7.6e-24	1.9	1.75e-14	28	10.28
Slc10a3	9186. Solute carrier family 10 (sodium/bile acid cotransporter family), member 3	1.45	3.49e-06	3.71	5.08e-17	3.58	1.66e-15	1.51	3.08e-05	28	10.25
Tmem41a	19111. Transmembrane protein 41a	1.56	0.0041	3.27	5.35e-15	3.48	1.52e-14	1.81	4.31e-07	28	10.12
Hnrnpab	8442. Heterogeneous nuclear ribonucleoprotein A/B	1.88	1.23e-10	3.05	1.05e-17	3.24	5.65e-17	1.95	3.38e-11	28	10.12
Cdipt	13746. CDP-diacylglycerol--inositol 3-phosphatidyltransferase (phosphatidylinositol synthase)	1.8	1.37e-13	2.28	6.05e-12	4.25	1.09e-17	1.76	8.45e-08	28	10.09
Ssu72	10987. Ssu72 RNA polymerase II CTD phosphatase homolog (yeast)	1.37	6.27e-08	3.11	2.47e-17	3.69	1.31e-17	1.92	2.87e-10	28	10.09
Wdr77	13624. WD repeat domain 77	1.8	2.09e-09	2.79	2.49e-13	3.94	1.57e-15	1.53	7.07e-05	28	10.06
Kctd17	15916. Potassium channel tetramerisation domain containing 17	1.54	0.00025	2.67	2.77e-07	4.23	2.65e-10	1.61	0.00809	28	10.05
Relb	1040. Avian reticuloendotheliosis viral (v-rel) oncogene related B	1.56	0.000138	2.49	2.27e-10	3.98	4.7e-14	1.97	3.82e-07	28	10
Oasl1	16621. 2'-5' oligoadenylate synthetase-like 1	1.59	0.00119	2.89	5.72e-10	3.84	2.62e-11	1.67	0.000329	28	9.99
Cfl2	14763. Cofilin 2, muscle	1.48	2.93e-11	3.4	1.29e-20	3.11	1.68e-18	1.98	2.95e-13	28	9.97
Myh9	404. Myosin, heavy polypeptide 9, non-muscle	1.86	3.15e-11	2.91	3.4e-08	3.81	2.91e-09	1.39	0.0674	28	9.97
Cdh1	67. Cadherin 1	1.18	0.443	2.67	3.67e-08	4.57	1.64e-11	1.51	0.0101	28	9.93
Snrpa1	5536. Small nuclear ribonucleoprotein polypeptide A'	1.64	4.04e-06	2.4	5.09e-10	4.15	2.29e-14	1.73	9.68e-06	28	9.92
Arl2bp	18384. ADP-ribosylation factor-like 2 binding protein	1.24	0.00345	2.83	4.75e-15	3.96	2.39e-17	1.89	4.71e-09	28	9.92
Reep3	15817. Receptor accessory protein 3	1.53	4.15e-10	3.88	8.1e-21	2.48	1.91e-14	1.97	6.13e-12	28	9.86
Tmem71	27108. Transmembrane protein 71	-1.03	0.831	4.87	1.26e-14	2.38	6.98e-07	1.55	0.00287	28	9.83
Smyd2	12659. SET and MYND domain containing 2	1.6	5.55e-07	2.55	2.24e-12	4.17	1.58e-16	1.49	0.000126	28	9.81
Rai12	21923. Retinoic acid induced 12	1.74	1.39e-14	2.6	4.56e-17	3.65	1.16e-19	1.79	1.15e-10	28	9.78
Tmem82	21549. Transmembrane protein 82	1.34	0.000268	2.64	1.24e-15	4.15	7.32e-19	1.63	9.92e-08	28	9.76
Lyve1	3349. Lymphatic vessel endothelial hyaluronan receptor 1	1.57	0.00492	2.62	3.26e-05	3.78	1.09e-06	-1.72	0.016	28	9.69
Endod1	20022. Endonuclease domain containing 1	-1.09	0.022	3.38	2.4e-12	4.07	9.23e-13	-1.14	0.372	28	9.68
Spire1	12290. Spire homolog 1 (Drosophila)	1.64	0.000727	4.05	2e-15	2.38	4.53e-09	1.6	7.1e-05	28	9.67
Pdss1	5426. Prenyl (solanesyl) diphosphate synthase, subunit 1	1.29	0.0148	2.68	1.03e-11	4.48	1.55e-15	1.16	0.229	28	9.61
Bud31	11525. BUD31 homolog (yeast)	1.74	2.1e-10	2.48	3.9e-19	3.45	9.74e-22	1.94	8.88e-15	28	9.61
Mus musculus	3341. Transcribed locus	1.54	3.19e-07	2.77	1.71e-11	3.58	4.81e-13	1.71	2.43e-05	28	9.6
Hmgn1	7416. High mobility group nucleosomal binding domain 1	1.93	3.01e-11	2.67	1.52e-15	3.2	2.11e-16	1.79	1.82e-09	28	9.59
Snx6	7382. Sorting nexin 6	1.82	3.99e-14	3.14	8.67e-18	2.72	8.01e-15	1.91	1.25e-10	28	9.59
Hars	4634. Histidyl-tRNA synthetase	1.92	7.81e-10	2.2	1.11e-13	3.66	1.58e-18	1.77	1.14e-09	28	9.55
Mus musculus	91882. Transcribed locus, strongly similar to XP_003086556.1 PREDICTED: hypothetical protein LOC100503921 [Mus musculus]	1.15	0.336	4.14	9.9e-10	2.93	2.67e-06	1.33	0.153	28	9.55
Rabepk	17184. Rab9 effector protein with kelch motifs	1.41	1.56e-05	2.1	2.36e-08	4.16	1.96e-14	1.86	1.39e-06	28	9.53
		1.86	0.000449	3.56	6.67e-09	2.34	3.88e-05	1.75	0.00279	28	9.51
Nup160	3816. Nucleoporin 160	1.79	6.34e-05	3.41	1.4e-07	2.49	0.000106	1.81	0.00494	28	9.5
Pea15a	7514. Phosphoprotein enriched in astrocytes 15A	1.98	2.66e-10	2.43	5.16e-10	3.26	4.24e-12	1.82	3.69e-06	28	9.49
Eppk1	5246. Epiplakin 1	-1.6	0.00118	4.33	2.07e-10	2.26	9.68e-05	1.28	0.207	28	9.47
Mapkapk5	6209. MAP kinase-activated protein kinase 5	1.83	8.01e-10	2.41	1.03e-11	3.4	3.9e-14	1.82	1.79e-07	28	9.46
Clasp1	2403. CLIP associating protein 1	1.21	0.0037	3.65	7.45e-18	2.7	3.49e-13	1.89	3.22e-09	28	9.45
Rtcd1	11167. RNA terminal phosphate cyclase domain 1	1.68	2.09e-09	2.78	9.13e-15	3.18	3.79e-15	1.8	2.04e-08	28	9.44
Taf9	11678. TAF9 RNA polymerase II, TATA box binding protein (TBP)-associated factor	1.75	5.15e-09	3.23	1.26e-17	2.53	1.7e-13	1.92	2.33e-10	28	9.43
Bmp8b	11817. Bone morphogenetic protein 8b	1.28	0.000226	2.57	7.93e-10	4.31	1.55e-13	1.27	0.0728	28	9.43
Gtf2f1	11013. General transcription factor IIF, polypeptide 1	1.85	3.33e-09	2.52	4.74e-16	3.18	1.51e-17	1.83	9.57e-11	28	9.38
Pkp2	11192. Plakophilin 2	1.51	4.48e-05	2.8	7.33e-19	3.71	5.14e-20	1.33	5.37e-05	28	9.35
Pofut2	11366. Protein O-fucosyltransferase 2	1.56	2.56e-09	2.04	9.32e-10	3.76	7.81e-16	1.98	4.37e-09	28	9.34
Tmem9b	22955. TMEM9 domain family, member B	1.4	2.06e-08	2.41	9.67e-16	3.82	9.43e-20	1.71	1.14e-09	28	9.34
Gss	8392. Glutathione synthetase	1.48	0.000181	2.11	8.92e-10	4.18	3.43e-16	1.56	4.09e-05	28	9.33
Spna2	361. Spectrin alpha 2	1.71	7.34e-08	2.78	7.2e-14	3.47	5.29e-15	1.35	0.00285	28	9.31
Slc25a4	2216. Solute carrier family 25 (mitochondrial carrier, adenine nucleotide translocator), member 4	1.28	0.0779	2.38	4.2e-07	4.29	1.3e-11	-1.35	0.0925	28	9.3
Mtap	8525. Methylthioadenosine phosphorylase	1.49	4.27e-07	2.02	2.73e-11	4.32	5.05e-19	1.43	5.2e-05	28	9.26
Lasp1	7252. LIM and SH3 protein 1	1.48	0.000161	2.07	1.45e-13	4.66	4.55e-22	1.03	0.692	28	9.24
Lig1	2611. Ligase I, DNA, ATP-dependent	1.55	0.00339	2.22	4.93e-05	3.69	6.68e-08	1.78	0.00306	28	9.24
Ddx39b	2923. DEAD (Asp-Glu-Ala-Asp) box polypeptide 39B	1.23	0.0713	2.71	6.32e-13	3.46	1.55e-14	1.83	1.36e-07	28	9.23
Tusc3	10535. Tumor suppressor candidate 3	1.21	0.112	3.24	4.45e-12	2.92	4.94e-10	1.85	9.76e-06	28	9.22
Bcl2l14	24887. BCL2-like 14 (apoptosis facilitator)	1.35	2.87e-07	2.75	7.15e-12	4.05	3.25e-14	1.06	0.637	28	9.21
Pigf	14324. Phosphatidylinositol glycan anchor biosynthesis, class F	1.58	7.84e-06	2.9	7.32e-15	2.74	3.43e-13	1.98	1.63e-09	28	9.2
Rab31	11347. RAB31, member RAS oncogene family	1.2	0.00369	2.61	9.12e-11	4.08	7.22e-14	1.3	0.0328	28	9.19
Ppl	3646. Periplakin	1.4	0.00896	2.95	1.26e-12	3.01	6.75e-12	1.78	2.94e-06	28	9.14
Nop2	4110. NOP2 nucleolar protein homolog (yeast)	1.52	3.47e-06	2.4	4.74e-12	3.46	1.07e-14	1.74	3.53e-07	28	9.12
Nupl1	11532. Nucleoporin like 1	1.53	8.44e-07	2.77	2.16e-15	3.14	2.51e-15	1.62	4.35e-07	28	9.06
Rhbdf1	4080. Rhomboid family 1 (Drosophila)	1.98	4.06e-09	2.06	2.06e-11	3.17	9.61e-16	1.79	7.06e-09	28	9
Cct6a	2335. Chaperonin containing Tcp1, subunit 6a (zeta)	1.74	3.03e-11	2.81	7.84e-20	2.97	6.12e-19	1.47	4.43e-08	28	8.99
Clic1	13759. Chloride intracellular channel 1	1.18	0.00563	2.38	2.15e-13	3.68	2.92e-17	1.74	3.16e-08	28	8.98
Frg1	11454. FSHD region gene 1	1.77	1.02e-06	2.47	1.36e-12	2.81	5.37e-13	1.92	9.64e-09	28	8.97
2700007P21Rik	19097. RIKEN cDNA 2700007P21 gene	1.83	1.54e-06	2.74	1.78e-09	2.6	8.45e-08	1.79	7.29e-05	28	8.96
Psmd5	14138. Proteasome (prosome, macropain) 26S subunit, non-ATPase, 5	1.43	3.95e-06	2.3	2.9e-16	3.51	3.67e-20	1.69	1.95e-10	28	8.93
Khdrbs3	10033. KH domain containing, RNA binding, signal transduction associated 3	-1.15	0.301	2.04	2.91e-05	4.67	2.92e-11	-1.06	0.784	28	8.92
Nipa1	14972. Non imprinted in Prader-Willi/Angelman syndrome 1 homolog (human)	1.11	0.38	2.21	1.19e-08	4.19	3.68e-14	1.41	0.00482	28	8.92
Hdgf	9546. Hepatoma-derived growth factor	1.48	6.8e-09	2.53	4.89e-18	3.17	1.64e-19	1.73	5.06e-11	28	8.91
1700019E19Rik	24030. RIKEN cDNA 1700019E19 gene	1.23	0.00582	2.72	9.99e-14	3.2	1.7e-14	1.74	4.27e-07	28	8.89
Faf1	6208. Fas-associated factor 1	1.55	9.62e-10	2.26	2.31e-16	3.14	2.13e-19	1.92	3.12e-13	28	8.87
Vdac2	6194. Voltage-dependent anion channel 2	1.47	4.93e-09	2.2	2.54e-15	3.58	4.12e-20	1.6	3.94e-09	28	8.85
Gas2l3	12500. Growth arrest-specific 2 like 3	1.48	0.00788	2.34	8.92e-10	3.16	6.72e-12	1.85	1.41e-06	28	8.83
Exosc1	16163. Exosome component 1	1.65	7.36e-10	2.59	1.21e-17	2.84	2.76e-17	1.75	6.41e-11	28	8.83
Gbe1	2647. Glucan (1,4-alpha-), branching enzyme 1	1.23	0.235	3.51	5.79e-13	2.47	2.85e-08	1.58	0.000648	28	8.79
Cpsf6	39608. Cleavage and polyadenylation specific factor 6	1.44	0.00391	2.77	5.91e-09	2.81	4.33e-08	1.77	0.00021	28	8.79
Dem1	23014. Defects in morphology 1 homolog (S. cerevisiae)	1.45	4.62e-05	2.43	1.27e-10	3.08	2.75e-12	1.82	1.08e-06	28	8.78
Rrp1b	14293. Ribosomal RNA processing 1 homolog B (S. cerevisiae)	1.15	0.0403	2.01	1.39e-12	3.64	1.48e-18	1.97	7.33e-12	28	8.77
Dhx15	1418. DEAH (Asp-Glu-Ala-His) box polypeptide 15	1.72	3.95e-06	3.07	3.15e-12	2.2	1.14e-07	1.77	1.57e-05	28	8.76
Capzb	4687. Capping protein (actin filament) muscle Z-line, beta	1.3	1.82e-06	2.36	2.61e-14	3.27	3.31e-17	1.82	1.08e-09	28	8.75
Dync1i2	3811. Dynein cytoplasmic 1 intermediate chain 2	1.35	5.79e-06	3.38	1.1e-20	2.22	4.39e-14	1.75	8.16e-11	28	8.7
Rrp15	20132. Ribosomal RNA processing 15 homolog (S. cerevisiae)	1.74	5.86e-05	2.57	1.18e-15	2.94	7.17e-16	1.44	7.98e-06	28	8.69
Cct8	2126. Chaperonin containing Tcp1, subunit 8 (theta)	1.96	1.89e-12	3.02	3.55e-13	2.26	1.41e-08	1.45	0.0012	28	8.69
Psmd11	5588. Proteasome (prosome, macropain) 26S subunit, non-ATPase, 11	1.34	0.00369	2.67	4.74e-12	2.87	2.06e-11	1.79	1.7e-06	28	8.67
Lrrc41	5878. Leucine rich repeat containing 41	1.56	2.48e-07	2.31	1.89e-14	3.14	4.31e-17	1.64	2.15e-08	28	8.65
Eif2b2	9006. Eukaryotic translation initiation factor 2B, subunit 2 beta	1.42	4.11e-09	2.14	2.18e-08	3.54	1.51e-12	1.55	0.000322	28	8.65
Mknk2	8361. MAP kinase-interacting serine/threonine kinase 2	1.93	0.000285	2.65	1.81e-10	2.25	8.81e-08	1.82	7.66e-06	28	8.65
Mapkapk3	8325. Mitogen-activated protein kinase-activated protein kinase 3	1.66	1.34e-06	2.24	3e-11	3.46	5.89e-15	1.28	0.016	28	8.64
Mus musculus	1298. Transcribed locus	1.34	2.73e-09	2.05	1.97e-10	3.57	8.74e-16	1.68	3.77e-07	28	8.64
Dkc1	2190. Dyskeratosis congenita 1, dyskerin homolog (human)	1.83	2.12e-05	2.23	1.81e-08	3.13	5.93e-11	1.44	0.00369	28	8.63
Eif2b5	7366. Eukaryotic translation initiation factor 2B, subunit 5 epsilon	1.62	4.08e-12	2.1	3.49e-10	3.16	3.85e-14	1.73	3.96e-07	28	8.61
Calm1	2303. Calmodulin 1	1.54	1.04e-08	2.46	1e-17	3.14	2.46e-19	1.47	9.28e-08	28	8.61
Snap23	6352. Synaptosomal-associated protein 23	1.49	5.11e-06	3.22	2.08e-12	2.14	5.26e-07	1.76	2.39e-05	28	8.61
		1.94	2.31e-10	2.17	2.62e-10	2.97	4.63e-13	1.53	5.09e-05	28	8.61
Ifi35	25099. Interferon-induced protein 35	1.27	0.0227	2.95	1.17e-11	2.66	1.73e-09	1.72	3.42e-05	28	8.6
Txnl1	9798. Thioredoxin-like 1	1.68	9.02e-09	2.66	1.55e-17	2.57	7.19e-16	1.67	1.49e-09	28	8.58
Leprotl1	19065. Leptin receptor overlapping transcript-like 1	1.74	1.28e-08	2.43	4.27e-13	2.68	4.52e-13	1.72	1.47e-07	28	8.57
Mak16	8545. MAK16 homolog (S. cerevisiae)	1.5	1.37e-06	2.65	1.07e-18	2.51	9.24e-17	1.86	8.27e-13	28	8.52
Smug1	13413. Single-strand selective monofunctional uracil DNA glycosylase	1.94	5.07e-05	2.69	4.26e-14	2.39	1.41e-11	1.49	3.81e-05	28	8.51
Cyp2b9	6300. Cytochrome P450, family 2, subfamily b, polypeptide 9	-1.33	0.0967	2.28	8.87e-06	3.12	1.9e-07	1.77	0.00141	28	8.5
Pcbp1	8903. Poly(rC) binding protein 1	1.66	1.87e-10	2.34	1.58e-20	2.5	1.48e-19	2	1.35e-17	28	8.5
Fbxl14	10813. F-box and leucine-rich repeat protein 14	1.57	0.000109	2.35	3.14e-06	2.6	2.83e-06	1.97	0.000248	28	8.49
1110004E09Rik	11374. RIKEN cDNA 1110004E09 gene	1.48	2.23e-05	2.34	4.71e-15	2.68	1.22e-15	1.99	3.46e-12	28	8.49
Heatr2	12012. HEAT repeat containing 2	1.6	4.21e-09	2.37	5.75e-12	2.69	2.6e-12	1.83	4.88e-08	28	8.49
Dapk2	12616. Death-associated protein kinase 2	1.02	0.906	2.43	7.99e-12	3.04	2.25e-13	1.98	6.72e-09	28	8.47
Dpm2	26956. Dolichol-phosphate (beta-D) mannosyltransferase 2	1.73	2.73e-10	2.04	3.18e-10	2.83	2.24e-13	1.87	1.58e-08	28	8.47
Wdr55	18978. WD repeat domain 55	1.67	1.55e-12	2.41	1.33e-13	2.62	2.43e-13	1.75	2.37e-08	28	8.45
Mri1	9704. Methylthioribose-1-phosphate isomerase homolog (S. cerevisiae)	1.35	0.00012	2.14	3.87e-10	3.21	1.11e-13	1.75	4.63e-07	28	8.45
Fhl2	3503. Four and a half LIM domains 2	-1.03	0.626	2.01	2.17e-06	4.29	1.79e-12	1.12	0.491	28	8.45
Tmem5	14023. Transmembrane protein 5	1.81	9.08e-12	2.68	3.45e-16	2.32	4.01e-13	1.63	3.51e-08	28	8.44
Ywhaz	3637. Tyrosine 3-monooxygenase/tryptophan 5-monooxygenase activation protein, zeta polypeptide	1.59	1.08e-09	2.19	8.88e-16	3.35	7.79e-20	1.3	9.65e-05	28	8.43
Gatad1	36555. GATA zinc finger domain containing 1	1.26	0.000655	2.08	4.36e-09	3.3	1.69e-13	1.79	1.13e-06	28	8.43
Irgm1	11146. Immunity-related GTPase family M member 1	1.01	0.937	3.54	3.22e-11	2.09	2.13e-05	1.79	0.000259	28	8.43
Igsf5	22976. Immunoglobulin superfamily, member 5	1.98	4.99e-10	2.42	2.56e-11	2.95	1.59e-12	-1.07	0.557	28	8.42
Stard3nl	20469. STARD3 N-terminal like	1.63	1.81e-13	2.24	1.79e-10	2.86	3e-12	1.69	3.07e-06	28	8.42
Cttn	1675. Cortactin	1.8	5.05e-08	2.29	4.07e-08	2.92	1.17e-09	1.39	0.0167	28	8.4
Ss18	9273. Synovial sarcoma translocation, Chromosome 18	1.49	0.000265	2.72	3.64e-10	2.3	1.57e-07	1.89	5.77e-06	28	8.4
		1.47	9.85e-06	2.43	8.55e-10	3.03	4.46e-11	1.47	0.00194	28	8.4
Jagn1	22050. Jagunal homolog 1 (Drosophila)	1.43	2.18e-05	2.27	5.25e-12	3.16	1.45e-14	1.51	2.53e-05	28	8.37
Nt5c	16632. 5',3'-nucleotidase, cytosolic	1.32	0.000266	2.35	3.29e-12	3.1	1.23e-14	1.59	4.43e-06	28	8.36
Ddx1	2686. DEAD (Asp-Glu-Ala-Asp) box polypeptide 1	1.65	2.6e-09	2.7	1.84e-14	2.43	4.68e-12	1.57	3.44e-06	28	8.35
Camk2d	2172. Calcium/calmodulin-dependent protein kinase II, delta	1.17	0.0226	2.74	9.76e-11	3	2.05e-10	1.43	0.00521	28	8.34
Lbr	4022. Lamin B receptor	1.15	0.246	2.64	3.31e-11	2.7	3.15e-10	1.83	1.54e-06	28	8.32
Fastkd2	18501. FAST kinase domains 2	1.28	0.00193	2.21	6.6e-12	3.23	5.62e-15	1.59	1.55e-06	28	8.31
Atxn10	12491. Ataxin 10	1.28	3.73e-06	2.43	2.92e-20	3.06	5.85e-22	1.54	9.31e-11	28	8.31
D4Bwg0951e	21783. DNA segment, Chr 4, Brigham & Women's Genetics 0951 expressed	1.45	0.00112	2.03	1.01e-09	3.03	1.1e-13	1.78	2.13e-07	28	8.29
Gng12	25707. Guanine nucleotide binding protein (G protein), gamma 12	1.36	8.2e-07	2.65	6.68e-15	2.54	4.17e-13	1.72	3.61e-08	28	8.27
Mus musculus	72708. Transcribed locus	1.88	5.9e-05	2.47	7.28e-06	2.42	5.53e-05	1.5	0.0351	28	8.27
Psmg2	19455. Proteasome (prosome, macropain) assembly chaperone 2	1.14	0.201	2.94	3.87e-13	2.25	7.05e-09	1.93	1e-07	28	8.26
Cldn1	4423. Claudin 1	-1.01	0.968	2.81	1.01e-09	3.2	6.28e-10	1.24	0.151	28	8.26
Rnpc3	12941. RNA-binding region (RNP1, RRM) containing 3	1.83	0.0002	2.99	2.91e-09	2.35	4.12e-06	1.09	0.635	28	8.26
		1.74	3.03e-10	2.31	1.98e-16	2.57	1e-16	1.64	7.52e-10	28	8.26
Alcam	4478. Activated leukocyte cell adhesion molecule	1.97	1.23e-06	2.55	1.19e-05	2.22	0.000449	-1.51	0.0562	28	8.25
Etf1	2806. Eukaryotic translation termination factor 1	1.87	5.19e-11	2.66	3.43e-14	2.07	2.07e-09	1.65	6.82e-07	28	8.25
Rps6ka4	2907. Ribosomal protein S6 kinase, polypeptide 4	1.38	1.35e-08	2.18	3.2e-11	2.85	1.79e-13	1.83	1.97e-08	28	8.24
Tmem65	21030. Transmembrane protein 65	1.58	3.65e-07	2.85	7.65e-13	2.07	7.29e-08	1.74	2.91e-06	28	8.24
Rg9mtd2	17644. RNA (guanine-9-) methyltransferase domain containing 2	1.43	1.11e-05	2.52	1.14e-15	2.87	6.44e-16	1.41	1.91e-05	28	8.23
		1.62	7.25e-08	2.73	6.9e-14	2.35	1.02e-10	1.53	2.06e-05	28	8.23
		1.39	5.12e-05	2.29	1.9e-09	2.94	5.79e-11	1.61	0.000156	28	8.23
Mus musculus	38334. Transcribed locus	1.66	3.83e-06	2.12	2.29e-10	2.89	4.02e-13	1.55	2.68e-05	28	8.22
Tbc1d19	7890. TBC1 domain family, member 19	1.11	0.264	3.26	1.77e-15	2.68	3.43e-12	1.17	0.151	28	8.22
F2rl1	778. Coagulation factor II (thrombin) receptor-like 1	1.06	0.418	2.66	2.35e-10	3.2	1.89e-11	1.29	0.0581	28	8.21
Snx12	14325. Sorting nexin 12	1.52	6.71e-15	2.11	3.23e-13	3.27	1.37e-17	1.31	0.000695	28	8.21
Psma2	6783. Proteasome (prosome, macropain) subunit, alpha type 2	1.34	5.63e-05	2.14	6.57e-17	2.82	1.02e-19	1.89	4.18e-14	28	8.19
Iffo2	19695. Intermediate filament family orphan 2	1.1	0.251	2.5	1.25e-11	3.25	3.47e-13	1.33	0.00933	28	8.18
Wwtr1	10255. WW domain containing transcription regulator 1	1.74	4.29e-08	2.01	3.58e-11	2.54	4.16e-13	1.89	1.12e-09	28	8.18
Mus musculus	44750. Transcribed locus	1.83	1.21e-07	2.76	6.56e-07	2.44	2.75e-05	1.15	0.497	28	8.18
Fbxo4	16832. F-box protein 4	1.38	4.09e-05	2.19	9.12e-10	2.84	7.82e-12	1.76	1.88e-06	28	8.17
Itpripl2	17867. Inositol 1,4,5-triphosphate receptor interacting protein-like 2	1.69	9.26e-05	2.03	9.09e-05	3.06	2.04e-07	-1.39	0.089	28	8.17
Cenpt	20840. Centromere protein T	1.29	0.000261	2.23	9.18e-11	3.16	6.35e-14	1.49	0.000162	28	8.17
Eif3c	3113. Eukaryotic translation initiation factor 3, subunit C	1.81	5.19e-12	2.32	6.21e-16	2.5	9.02e-16	1.53	4.44e-08	28	8.16
D10Wsu52e	3316. DNA segment, Chr 10, Wayne State University 52, expressed	1.29	0.00133	2.32	4.64e-10	2.62	2.6e-10	1.91	2.41e-07	28	8.14
Pafah1b2	10312. Platelet-activating factor acetylhydrolase, isoform 1b, subunit 2	1.29	0.00028	2.17	3.35e-14	2.8	1.49e-16	1.86	2.98e-11	28	8.12
Dph3	21567. DPH3 homolog (KTI11, S. cerevisiae)	1.65	1.11e-14	2.19	8.91e-10	2.69	4.6e-11	1.59	4.92e-05	28	8.12
Yipf5	11973. Yip1 domain family, member 5	1.99	1.03e-07	2.21	2.98e-09	2.22	7.34e-08	1.7	2.07e-05	28	8.12
Mettl3	5380. Methyltransferase like 3	1.42	3.82e-05	2.43	2.28e-14	2.36	1e-12	1.91	2.23e-10	28	8.12
Gnl2	3149. Guanine nucleotide binding protein-like 2 (nucleolar)	1.74	8.47e-06	2.55	1.14e-12	2.06	2.02e-08	1.76	2.94e-07	28	8.11
8430410A17Rik	16681. RIKEN cDNA 8430410A17 gene	1.55	2.3e-08	2.15	1.18e-13	2.85	3.82e-16	1.55	1.59e-07	28	8.1
Scrib	2703. Scribbled homolog (Drosophila)	1.51	7.95e-05	2.4	5.87e-12	2.42	5e-11	1.76	2.37e-07	28	8.09
Dusp22	18969. Dual specificity phosphatase 22	1.03	0.767	2.35	2.89e-10	2.78	4.97e-11	1.93	3.76e-07	28	8.09
Utp23	19332. UTP23, small subunit (SSU) processome component, homolog (yeast)	1.27	0.000142	2.28	5.49e-13	2.71	5.91e-14	1.82	2.62e-09	28	8.08
Arpc2	8020. Actin related protein 2/3 complex, subunit 2	1.66	1.62e-11	2.6	2.21e-20	2.25	5.78e-17	1.57	6.39e-11	28	8.08
Lyrm4	32487. LYR motif containing 4	1.23	0.00116	2.3	1.64e-10	2.56	8.8e-11	1.99	2.1e-08	28	8.08
Cdc42	764. Cell division cycle 42 homolog (S. cerevisiae)	1.43	3.13e-08	2.37	4.03e-16	2.67	2.08e-16	1.6	6.15e-09	28	8.07
Tmem37	25393. Transmembrane protein 37	1.04	0.741	2.33	1.27e-10	3.03	2.03e-12	1.67	4.73e-06	28	8.07
Tgfb2	500. Transforming growth factor, beta 2	1.13	0.00178	2.65	4.02e-08	3.2	8.16e-09	1.08	0.672	28	8.06
Fubp3	8971. Far upstream element (FUSE) binding protein 3	1.8	4.09e-05	2.59	1.78e-08	2.23	8.19e-06	1.44	0.0181	28	8.06
Pacsin2	7820. Protein kinase C and casein kinase substrate in neurons 2	1.64	0.000105	2.15	4.63e-12	2.83	2.29e-14	-1.43	6.64e-05	28	8.05
Ppp2ca	1706. Protein phosphatase 2 (formerly 2A), catalytic subunit, alpha isoform	1.58	5.97e-07	2.35	6.09e-20	2.32	2.37e-18	1.8	6.61e-15	28	8.05
Wdr36	4044. WD repeat domain 36	1.44	2.03e-05	2.25	4.28e-13	2.72	2.96e-14	1.64	1.01e-07	28	8.05
Rnf25	15592. Ring finger protein 25	1.21	0.113	2.09	1.28e-07	2.9	2.18e-10	1.85	4.78e-06	28	8.05
Rbbp7	2507. Retinoblastoma binding protein 7	1.5	3.32e-05	2.71	9.37e-16	2.36	7.69e-13	1.47	1.15e-05	28	8.04
Wsb2	11461. WD repeat and SOCS box-containing 2	1.97	2.77e-13	2.06	7.11e-12	2.48	2.11e-13	1.5	5.12e-06	28	8.01
Pold3	13590. Polymerase (DNA-directed), delta 3, accessory subunit	1.53	4.76e-08	2.36	4.99e-14	2.41	4.31e-13	1.71	1.16e-08	28	8.01
Dscr3	10478. Down syndrome critical region gene 3	1.24	0.00334	2.26	1.2e-11	2.78	4.16e-13	1.72	1.92e-07	28	8
Phf10	10867. PHD finger protein 10	1.82	9.02e-09	2.44	1.28e-15	2.18	1.18e-12	1.54	1.91e-07	28	7.98
Tprgl	17031. Transformation related protein 63 regulated like	1.01	0.855	2.38	2.51e-16	3.07	4.39e-18	1.52	8.42e-08	28	7.98
Lrp11	21395. Low density lipoprotein receptor-related protein 11	1.39	0.000782	2.4	2.81e-10	2.28	1.29e-08	1.9	4.53e-07	28	7.97
Hells	2436. Helicase, lymphoid specific	1.45	0.00723	3.21	3.57e-05	2.02	0.0179	1.27	0.437	28	7.95
Utp15	8548. UTP15, U3 small nucleolar ribonucleoprotein, homolog (yeast)	1.32	0.000267	2.19	1.29e-12	2.54	3.97e-13	1.89	5.94e-10	28	7.94
E430025E21Rik	2029. RIKEN cDNA E430025E21 gene	1.73	4.44e-11	2.66	1.08e-16	2.14	1.54e-12	1.4	1.51e-05	28	7.93
Mus musculus	21216. Transcribed locus	1.49	3.09e-07	2.42	2.56e-15	2.54	8.73e-15	1.47	3.6e-06	28	7.92
Txndc17	23946. Thioredoxin domain containing 17	1.41	1.32e-08	2.38	2.67e-19	2.25	5.23e-17	1.87	1.1e-14	28	7.91
Polr2f	16144. Polymerase (RNA) II (DNA directed) polypeptide F	1.22	2.98e-06	2.22	1.49e-14	2.62	1.71e-15	1.84	6.69e-11	28	7.9
Dusp10	10355. Dual specificity phosphatase 10	1.28	2.76e-05	2.12	3.6e-12	2.79	9.1e-15	1.7	2.6e-08	28	7.89
Ptpn21	3982. Protein tyrosine phosphatase, non-receptor type 21	1.57	7.89e-08	2.4	8.03e-13	2.72	2.26e-13	1.2	0.0557	28	7.89
Rab11a	6018. RAB11a, member RAS oncogene family	1.59	5.48e-08	2.35	5.44e-13	2.16	8.05e-11	1.78	1.16e-08	28	7.88
Drg1	2930. Developmentally regulated GTP binding protein 1	1.43	1.01e-09	2.14	1.53e-13	2.65	2.7e-15	1.66	9.65e-09	28	7.88
Arhgef5	7956. Rho guanine nucleotide exchange factor (GEF) 5	1.67	3e-09	2.16	4.85e-14	2.38	3.16e-14	1.67	2.83e-09	28	7.88
Smad2	386. MAD homolog 2 (Drosophila)	1.21	0.0117	2.2	5.64e-11	2.45	2.71e-11	2	2.73e-09	28	7.86
Sugt1	13038. SGT1, suppressor of G2 allele of SKP1 (S. cerevisiae)	1.4	6.75e-09	2.31	2.23e-15	2.29	4.44e-14	1.82	3.13e-11	28	7.82
Pus1	8958. Pseudouridine synthase 1	1.54	1.01e-08	2.1	2.15e-11	2.62	3.35e-13	1.55	2.3e-06	28	7.81
Topbp1	4830. Topoisomerase (DNA) II binding protein 1	1.47	0.00254	2.91	1.35e-06	2.35	0.000207	1.06	0.828	28	7.79
Traf2	1492. TNF receptor-associated factor 2	1.2	0.0305	2.26	2.94e-08	2.36	9.12e-08	1.97	2.38e-06	28	7.79
Mus musculus	38907. Transcribed locus	1.24	0.0721	2.18	1.07e-09	2.68	7.19e-11	1.69	4.19e-06	28	7.79
Adss	3601. Adenylosuccinate synthetase, non muscle	1.78	8.07e-07	2.21	1.77e-11	2.1	1.19e-09	1.69	3.71e-07	28	7.78
Prkaa1	916. Protein kinase, AMP-activated, alpha 1 catalytic subunit	1.46	0.041	2.68	0.000232	2.07	0.00785	1.54	0.107	28	7.75
Txndc9	13201. Thioredoxin domain containing 9	1.22	0.00101	2.61	4.95e-10	2.43	3.17e-08	1.47	0.00237	28	7.73
Nudcd2	21752. NudC domain containing 2	1.35	0.00221	2.37	3.52e-12	2.41	3.25e-11	1.59	4.85e-06	28	7.72
Slc37a3	46240. Solute carrier family 37 (glycerol-3-phosphate transporter), member 3	1.32	1.59e-05	2.35	2.4e-11	2.4	1.41e-10	1.61	1.26e-05	28	7.68
Usp3	9630. Ubiquitin specific peptidase 3	1.09	0.126	2.1	9.84e-16	2.7	3.09e-17	1.78	2.76e-12	28	7.67
Hspb8	12388. Heat shock protein 8	1.68	4.78e-05	2.16	9.28e-13	2.23	3.92e-12	1.6	1.62e-07	28	7.67
Aatf	11768. Apoptosis antagonizing transcription factor	1.51	2.19e-05	2.08	2.79e-12	2.64	2.89e-14	1.44	2.07e-05	28	7.67
Rdh11	7333. Retinol dehydrogenase 11	-1.54	0.0121	2.52	1.16e-10	2.46	2.98e-09	1.15	0.271	28	7.67
Gnl3l	8282. Guanine nucleotide binding protein-like 3 (nucleolar)-like	1.6	4.37e-05	2.01	2.05e-07	2.72	7.37e-10	1.34	0.0166	28	7.67
Adnp2	8162. ADNP homeobox 2	1.39	0.00066	2.14	2.76e-10	2.58	2.42e-11	1.55	3.8e-05	28	7.66
Prpf38a	8421. PRP38 pre-mRNA processing factor 38 (yeast) domain containing A	1.35	0.000488	2.01	5.05e-08	2.59	3.63e-10	1.71	9.72e-06	28	7.66
Hipk3	2807. Homeodomain interacting protein kinase 3	1.02	0.834	2.42	1.78e-05	2.6	4.03e-05	1.61	0.0171	28	7.65
Coq7	6446. Demethyl-Q 7	1.25	0.0105	2.46	2.51e-16	2.46	3.79e-15	1.46	7e-07	28	7.63
Specc1	7681. Sperm antigen with calponin homology and coiled-coil domains 1	1.46	4.85e-05	2.22	1.08e-07	2.57	2.29e-08	1.38	0.0202	28	7.63
Gpatch4	23861. G patch domain containing 4	1.63	5.85e-05	2.44	3.83e-15	2.47	7.08e-14	1.06	0.534	28	7.6
Snx4	11872. Sorting nexin 4	1.28	0.0487	2.33	8.23e-16	2.58	1.26e-15	1.4	7.67e-06	28	7.59
Pom121	10699. Nuclear pore membrane protein 121	1.37	0.0035	2.11	3.92e-08	2.54	4.08e-09	1.57	0.000289	28	7.59
Ywhae	3102. Tyrosine 3-monooxygenase/tryptophan 5-monooxygenase activation protein, epsilon polypeptide	1.62	3.17e-08	2.04	8.66e-13	2.42	6.96e-14	1.5	9.15e-07	28	7.58
Cops5	3346. COP9 (constitutive photomorphogenic) homolog, subunit 5 (Arabidopsis thaliana)	1.17	0.00774	2.05	1.33e-13	2.69	3.77e-16	1.65	2.44e-09	28	7.56
		1.33	6.81e-05	2.11	4.68e-12	2.37	1.32e-12	1.74	1.24e-08	28	7.55
Mus musculus	76219. Transcribed locus	1.4	2.44e-06	2.14	2.97e-18	2.22	2.8e-17	1.79	1.78e-14	28	7.55
Pik3cb	1833. Phosphatidylinositol 3-kinase, catalytic, beta polypeptide	1.49	0.000151	2.02	1.58e-07	2.87	2.5e-10	1.16	0.238	28	7.54
Hgsnat	11429. Heparan-alpha-glucosaminide N-acetyltransferase	1.67	1.83e-07	2.12	2.25e-13	2.65	3.95e-15	1.1	0.222	28	7.54
Tmem128	26333. Transmembrane protein 128	1.41	3.28e-05	2.21	3.97e-15	2.37	1.13e-14	1.54	3.04e-08	28	7.53
Cyp20a1	15929. Cytochrome P450, family 20, subfamily a, polypeptide 1	1.35	2.03e-06	2.34	1.54e-10	2.3	2.75e-09	1.52	0.000177	28	7.51
Rffl	14178. Ring finger and FYVE like domain containing protein	1.06	0.529	2.04	2.99e-13	2.48	9.63e-15	1.92	5.26e-12	28	7.5
Wiz	9879. Widely-interspaced zinc finger motifs	1.31	0.0323	2.14	0.000128	2.07	0.000873	1.97	0.000664	28	7.49
Snrpd3	15259. Small nuclear ribonucleoprotein D3	1.65	1.19e-05	2.13	2.91e-10	2.16	2.01e-09	1.54	2.56e-05	28	7.48
Zfp207	7747. Zinc finger protein 207	1.26	0.0445	2.22	9.29e-10	2.85	1.31e-11	1.14	0.28	28	7.47
Slc16a1	4904. Solute carrier family 16 (monocarboxylic acid transporters), member 1	1.61	1.12e-05	2.05	7.39e-11	2.11	3.36e-10	1.69	1.12e-07	28	7.46
Ube2w	15409. Ubiquitin-conjugating enzyme E2W (putative)	1.27	0.00879	2.33	1.01e-11	2.36	7.31e-11	1.49	7.59e-05	28	7.45
Pak1ip1	13263. PAK1 interacting protein 1	1.28	0.000368	2.33	9.44e-16	2.09	8.08e-13	1.75	1.4e-10	28	7.45
2400003C14Rik	11971. RIKEN cDNA 2400003C14 gene	1.21	0.0205	2.35	1.83e-12	2.13	4.42e-10	1.75	7.78e-08	28	7.44
Nsun2	3873. NOL1/NOP2/Sun domain family member 2	1.53	1.52e-07	2.31	9.67e-13	2.2	5.96e-11	1.38	0.000284	28	7.42
Fbxw9	18660. F-box and WD-40 domain protein 9	1.25	0.000171	2.11	4.91e-11	2.1	4.65e-10	1.96	1.67e-09	28	7.42
Dhx32	4844. DEAH (Asp-Glu-Ala-His) box polypeptide 32	1.27	0.00149	2	2.49e-10	2.98	5.1e-14	1.16	0.109	28	7.41
Taf11	17995. TAF11 RNA polymerase II, TATA box binding protein (TBP)-associated factor	1.23	0.00841	2.1	1.92e-09	2.37	6.95e-10	1.71	2.04e-06	28	7.41
Rabl5	21801. RAB, member of RAS oncogene family-like 5	1.1	0.215	2.04	1.38e-09	2.46	4.91e-11	1.81	1.51e-07	28	7.41
Fosl2	8979. Fos-like antigen 2	1.36	0.00102	2.36	3.59e-13	2.02	6.04e-10	1.64	2.31e-07	28	7.38
9430020K01Rik	13993. RIKEN cDNA 9430020K01 gene	1.21	0.00475	2.02	9.39e-09	2.81	9.02e-12	1.34	0.00668	28	7.38
Mus musculus	54203. Transcribed locus	1.35	1.54e-06	2.26	1.61e-16	2.1	1.79e-13	1.66	9.69e-11	28	7.37
Atp6v1e1	8118. ATPase, H+ transporting, lysosomal V1 subunit E1	1.19	0.000373	2.35	1.24e-16	2.16	3.81e-14	1.66	4.47e-10	28	7.36
Mbd2	4393. Methyl-CpG binding domain protein 2	1.75	2.04e-09	2.14	4.04e-12	2.1	1.09e-10	1.37	0.000293	28	7.36
2810004N23Rik	24897. RIKEN cDNA 2810004N23 gene	1.21	5.66e-05	2.06	2.2e-14	2.64	1.85e-16	1.41	1.39e-06	28	7.32
R3hcc1	21577. R3H domain and coiled-coil containing 1	-1.1	0.224	2.11	5.9e-10	2.12	7.41e-09	1.98	7.43e-09	28	7.31
Sf3a3	4316. Splicing factor 3a, subunit 3	1.37	0.00289	2.06	8.29e-13	2.23	6.08e-13	1.64	1.94e-08	28	7.3
Cnn3	12159. Calponin 3, acidic	-1.12	0.246	2.26	8.55e-18	2.41	1.86e-17	1.51	1.64e-09	28	7.3
Pawr	6519. PRKC, apoptosis, WT1, regulator	1.47	1.43e-06	2.18	2.57e-09	2.32	3.05e-09	1.32	0.0144	28	7.29
Oxct1	4605. 3-oxoacid CoA transferase 1	1.06	0.683	2.16	0.000953	2.88	6.91e-05	1.19	0.519	28	7.29
Armc10	21912. Armadillo repeat containing 10	1.29	0.00798	2.34	2.24e-09	2.21	4.61e-08	1.44	0.00293	28	7.28
Ctnna1	1128. Catenin (cadherin associated protein), alpha 1	1.15	0.0478	2.51	1.96e-14	2.26	1.57e-11	1.33	0.000623	28	7.25
Mrpl24	18305. Mitochondrial ribosomal protein L24	1.31	0.000109	2.01	3.34e-11	2.19	3.77e-11	1.74	1.06e-08	28	7.25
Mus musculus	44619. Transcribed locus	1.25	0.00913	2.27	1.74e-07	2.28	1.35e-06	1.44	0.0114	28	7.24
Rnf4	11688. Ring finger protein 4	1.18	0.0213	2.08	7.45e-16	2.19	3.83e-15	1.79	1.3e-12	28	7.24
2010-09-01	7611. Septin 10	1.23	0.0255	2.26	6.11e-08	2.17	1.6e-06	1.56	0.00128	28	7.22
Gba	2159. Glucosidase, beta, acid	1.37	5.14e-06	2.12	1.58e-11	2.04	7.96e-10	1.67	1.96e-07	28	7.2
Gorab	19499. Golgin, RAB6-interacting	1.27	0.00736	2.01	7.78e-08	2.15	1.17e-07	1.76	6.19e-06	28	7.19
Farsb	3016. Phenylalanyl-tRNA synthetase, beta subunit	1.35	2.15e-07	2.06	1.63e-15	2.54	3.58e-17	1.21	0.00225	28	7.16
Pls3	3337. Plastin 3 (T-isoform)	-1.16	0.0289	2.4	5.3e-12	2.45	7.96e-11	-1.14	0.21	28	7.15
Ptges3	15834. Prostaglandin E synthase 3 (cytosolic)	1.77	4.55e-12	2.08	1.67e-11	2.11	1.04e-10	1.17	0.0846	28	7.13
Phlda3	25581. Pleckstrin homology-like domain, family A, member 3	1.16	0.0113	2.17	5.36e-11	2.1	1.06e-09	1.69	9.52e-07	28	7.12
Mus musculus	19450. Transcribed locus, strongly similar to NP_083685.2 mitochondrial fission factor [Mus musculus]	1.37	0.00014	2.21	9.88e-12	2.02	3.22e-09	1.52	1.52e-05	28	7.12
Utp20	2137. UTP20, small subunit (SSU) processome component, homolog (yeast)	1.6	2.51e-07	2.18	6.34e-10	2.16	7.04e-09	1.17	0.161	28	7.11
Pdcd6ip	2684. Programmed cell death 6 interacting protein	1.28	3.36e-05	2.06	2.84e-10	2.43	3.36e-11	1.29	0.00763	28	7.06
Trim41	13462. Tripartite motif-containing 41	1.36	7.7e-05	2.43	1.57e-11	2.07	2.11e-08	-1.19	0.103	28	7.05
Csnk2a2	1850. Casein kinase 2, alpha prime polypeptide	1.35	0.000139	2.14	2.28e-09	2.13	2.61e-08	1.38	0.00393	28	7
Zbtb25	20263. Zinc finger and BTB domain containing 25	1.02	0.753	2.1	4.15e-10	2.11	5.69e-09	1.75	2.59e-07	28	6.98
Kctd9	11001. Potassium channel tetramerisation domain containing 9	1.36	0.00101	2.18	8.41e-08	2.04	3.98e-06	1.38	0.0142	28	6.96
Srf	971. Serum response factor	1.13	0.0372	2.21	4.78e-13	2.13	3.73e-11	1.46	1.21e-05	28	6.93
Lsm10	26507. U7 snRNP-specific Sm-like protein LSM10	1.03	0.791	2.11	2.6e-09	2.19	7e-09	1.57	5.42e-05	28	6.9
4930506M07Rik	14141. RIKEN cDNA 4930506M07 gene	1.18	0.0593	2.55	6.22e-13	2.12	1.5e-09	-1.04	0.723	28	6.89
Rprd1a	10635. Regulation of nuclear pre-mRNA domain containing 1A	1.07	0.34	2.13	8.84e-10	2.02	3.7e-08	1.64	7.69e-06	28	6.86
Crk	3150. V-crk sarcoma virus CT10 oncogene homolog (avian)	1.45	7.75e-07	2.27	5.62e-11	2.02	2.83e-08	1.1	0.41	28	6.84
Nln	5504. Neurolysin (metallopeptidase M3 family)	1.14	0.192	2.25	1.65e-12	2.33	6.73e-12	-1.1	0.327	28	6.82
Lrrc39	18290. Leucine rich repeat containing 39	-1.14	0.0792	2.1	6.77e-06	2.22	1.24e-05	1.33	0.0839	28	6.79
Nhlrc2	6180. NHL repeat containing 2	1.12	0.238	2.11	1.51e-11	2.08	4.02e-10	1.35	0.000642	28	6.66
Vwa5a	11846. Von Willebrand factor A domain containing 5A	1.01	0.835	2.51	1.9e-13	2.08	1.44e-09	1.05	0.68	28	6.65
Micall1	10207. Microtubule associated monoxygenase, calponin and LIM domain containing -like 1	1.41	7.51e-06	2.06	2.03e-09	2.02	3.84e-08	1.14	0.223	28	6.63
Mus musculus	38415. Transcribed locus, weakly similar to XP_001768055.1 predicted protein [Physcomitrella patens subsp. patens]	1.06	0.337	2.11	7.1e-10	2.35	3.72e-10	-1.08	0.527	28	6.6
Carhsp1	17965. Calcium regulated heat stable protein 1	1.02	0.819	2.32	1.18e-12	2.21	7.27e-11	1.03	0.805	28	6.58
Nsmce2	21481. Non-SMC element 2 homolog (MMS21, S. cerevisiae)	1.11	0.302	2.14	1.24e-07	2.01	4.42e-06	1.05	0.773	28	6.31
Egln3	9209. EGL nine homolog 3 (C. elegans)	1.27	0.000976	6.51	1.37e-15	-2.39	1.81e-06	11.22	2.88e-18	29	21.39
Mus musculus	44478. Transcribed locus	-1.29	0.19	2.62	0.000266	-3.61	3.16e-05	1.42	0.211	30	8.94
BC016423	5468. CDNA sequence BC016423	1.62	0.016	3.58	0.000287	-2.07	0.0598	1.26	0.569	30	8.53
Tpr	1728. Translocated promoter region	1.67	5.23e-06	2.82	0.000319	-2.63	0.00277	1.27	0.464	30	8.39
Mus musculus	41603. Transcribed locus	1.53	0.00487	2.25	7.47e-05	-2.33	0.000178	1.95	0.00106	30	8.06
Smc5	5265. Structural maintenance of chromosomes 5	1.46	0.0141	2.54	9.5e-05	-2.38	0.001	1.43	0.139	30	7.81
Fnip1	6012. Folliculin interacting protein 1	-1.06	0.752	2.14	0.00116	-2.53	0.000477	1.68	0.0349	30	7.41
Cops2	2961. COP9 (constitutive photomorphogenic) homolog, subunit 2 (Arabidopsis thaliana)	1.18	0.0363	2.18	0.000138	-2.25	0.000474	1.7	0.00917	30	7.31
		-1.1	0.429	2.37	0.00111	-2.12	0.0113	1.59	0.0924	30	7.18
4632427E13Rik	44224. RIKEN cDNA 4632427E13 gene	1.05	0.624	2.6	4.42e-05	-2.12	0.0026	-1.12	0.657	30	6.89
Mus musculus	43002. Transcribed locus	1.51	0.000297	2.01	0.0016	-2.16	0.00239	-1.05	0.864	30	6.73
Rgs2	2738. Regulator of G-protein signaling 2	1.21	0.0974	12.59	9.81e-18	1.46	0.0458	11.74	4.96e-17	31	27
O3far1	13955. Omega-3 fatty acid receptor 1	-1.09	0.416	13.36	8.6e-18	1.26	0.262	11.2	1.47e-16	31	26.91
Slc10a2	8453. Solute carrier family 10, member 2	1.33	0.209	7.2	5.35e-14	1.59	0.0226	13.64	4.66e-17	31	23.76
Ddit4	11144. DNA-damage-inducible transcript 4	1.78	0.0095	7.91	1.06e-10	1.54	0.129	11.5	2.6e-12	31	22.73
Orm3	26393. Orosomucoid 3	1.3	0.0304	4.58	7.59e-13	1.94	0.000166	14.9	1.86e-19	31	22.72
Syce2	26653. Synaptonemal complex central element protein 2	1.49	0.00406	9.77	2.12e-19	1.65	0.00089	4.66	2.91e-14	31	17.57
Mus musculus	47645. Transcribed locus	1.53	1.47e-05	2.74	1.97e-08	-1.21	0.249	11.35	6.27e-18	31	16.83
Mus musculus	67008. Transcribed locus	1.53	0.232	5.63	1e-09	1.8	0.0238	7.63	3.11e-11	31	16.59
Fbxo30	8577. F-box protein 30	1.34	0.0052	5.84	5.49e-13	1.12	0.607	6.6	1.94e-13	31	14.9
		1.02	0.814	8.18	2.9e-15	-1.38	0.0975	3.65	1.13e-09	31	14.23
Fam162a	25361. Family with sequence similarity 162, member A	1.01	0.87	6.43	1.24e-24	1.52	2.71e-06	5.13	1.19e-22	31	14.09
Ankrd37	28393. Ankyrin repeat domain 37	-1.14	0.114	5.57	7.92e-14	-1.52	0.0167	5.64	1.18e-13	31	13.87
Zfp948	17642. Zinc finger protein 948	1.88	3.83e-06	5.99	2.7e-09	1.76	0.0405	3.62	2.72e-06	31	13.25
Ormdl3	17597. ORM1-like 3 (S. cerevisiae)	2	6.1e-06	4.78	2.68e-13	1.75	0.0011	4.58	2.03e-12	31	13.11
Myom1	2866. Myomesin 1	1.21	0.0242	8.54	1.26e-14	1.12	0.595	2.2	3.64e-05	31	13.07
Ccng2	11888. Cyclin G2	1.93	0.000711	4.05	1.44e-14	-1.14	0.36	5.39	1.46e-16	31	12.51
Zfp51	10140. Zinc finger protein 51	1.79	0.000126	4.19	1.04e-05	-1.56	0.203	4.89	2.07e-06	31	12.43
Aebp2	12379. AE binding protein 2	1.59	3.64e-08	5.38	2.36e-16	1.76	0.000127	3.69	5e-13	31	12.42
Fam134b	20009. Family with sequence similarity 134, member B	1.71	0.0117	4.64	5.98e-15	1.94	1.13e-05	3.96	2.72e-13	31	12.25
Ptpn2	4425. Protein tyrosine phosphatase, non-receptor type 2	1.13	0.0744	3.76	1.01e-14	1.13	0.358	6.06	1.33e-17	31	12.08
Cyp26a1	2491. Cytochrome P450, family 26, subfamily a, polypeptide 1	-1.26	0.51	3.85	4.96e-08	-1.67	0.0352	5.05	1.22e-09	31	11.83
Rassf4	17439. Ras association (RalGDS/AF-6) domain family member 4	-1.13	0.197	6.57	1.38e-15	-1.46	0.018	2.63	3.06e-08	31	11.79
Slc25a32	11687. Solute carrier family 25, member 32	1.04	0.738	3.87	6.87e-12	1.49	0.0145	5.31	9.82e-14	31	11.71
Vldlr	915. Very low density lipoprotein receptor	1.06	0.3	6.01	4.52e-16	1.14	0.401	3.3	4.7e-11	31	11.51
Ostf1	15536. Osteoclast stimulating factor 1	1.27	0.00132	4.72	2.17e-18	1.82	1.28e-06	3.56	2.12e-15	31	11.37
Sesn1	6478. Sestrin 1	-1.69	2.16e-06	4.59	4.14e-12	-1.19	0.365	3.86	2.07e-10	31	11.33
Gpi1	494. Glucose phosphate isomerase 1	-1.06	0.518	4.58	8.48e-16	1.58	0.000647	4.08	1.78e-14	31	11.3
Sowahc	20838. Sosondowah ankyrin repeat domain family member C	1.94	1.3e-07	3.3	2.55e-10	1.73	0.0011	4.29	3.2e-12	31	11.26
Pfkfb3	3680. 6-phosphofructo-2-kinase/fructose-2,6-biphosphatase 3	-1.23	0.15	2.11	2.36e-07	-1.17	0.29	6.62	4.63e-17	31	11.13
Ppp1r15a	8075. Protein phosphatase 1, regulatory (inhibitor) subunit 15A	1.73	1.29e-05	2.65	1.82e-11	1.98	4.94e-07	4.77	1.26e-16	31	11.13
Kdm3a	2365. Lysine (K)-specific demethylase 3A	1.4	0.00671	4.5	1.04e-13	-1.42	0.0267	3.7	7.72e-12	31	11.02
Crybb3	12426. Crystallin, beta B3	-1.04	0.564	2.52	7.66e-09	1.76	0.000291	5.66	2.94e-15	31	10.98
Atp7a	205. ATPase, Cu++ transporting, alpha polypeptide	1.41	0.000638	4.45	4.85e-10	1.07	0.784	3.81	8.09e-09	31	10.74
Isg20	24663. Interferon-stimulated protein	1.34	0.00841	4.47	1.57e-13	1.93	5.92e-05	2.88	1.71e-09	31	10.62
Cnot7	4441. CCR4-NOT transcription complex, subunit 7	1.3	0.00018	3.71	3.34e-15	1.89	1.35e-06	3.65	4.48e-14	31	10.55
Plod2	3213. Procollagen lysine, 2-oxoglutarate 5-dioxygenase 2	-1	0.979	5.92	4.73e-13	-1.08	0.741	2.51	1.95e-06	31	10.51
Bsg	2376. Basigin	-1.12	0.106	4.35	1.05e-23	1.33	8.76e-05	3.61	1.6e-21	31	10.41
Ndufa4l2	30477. NADH dehydrogenase (ubiquinone) 1 alpha subcomplex, 4-like 2	1.02	0.772	4.13	3.44e-11	-1.11	0.585	4.1	6.41e-11	31	10.36
Mus musculus	97875. Transcribed locus	1.48	0.0146	3.21	2.04e-08	1.94	0.00108	3.7	2.34e-09	31	10.33
Gbp2	7285. Guanylate binding protein 2	1.6	0.0018	4.6	3.77e-08	1.91	0.0179	2.18	0.00165	31	10.29
Ccdc115	27874. Coiled-coil domain containing 115	1.31	0.0164	2.48	1.03e-10	1.68	4.12e-05	4.73	3.92e-16	31	10.2
Gde1	14339. Glycerophosphodiester phosphodiesterase 1	1.97	1.88e-07	2.85	8.47e-16	1.63	1.03e-06	3.69	2.88e-18	31	10.14
B630005N14Rik	13910. RIKEN cDNA B630005N14 gene	1.41	0.00756	4.11	6.99e-09	1.86	0.00844	2.73	1.29e-05	31	10.11
Pfkp	2244. Phosphofructokinase, platelet	1.16	0.0602	5.09	4.17e-16	1.14	0.414	2.7	3.24e-10	31	10.09
Mus musculus	81992. Transcribed locus	1.89	0.00148	2.54	0.000136	1.76	0.0355	3.89	3.61e-07	31	10.08
Ppip5k2	1881. Diphosphoinositol pentakisphosphate kinase 2	1.84	7.73e-07	4.24	4.05e-08	-1.32	0.313	2.66	6.8e-05	31	10.06
Lysmd3	21816. LysM, putative peptidoglycan-binding, domain containing 3	1.61	0.00178	3.49	6.12e-08	-1.27	0.314	3.69	3.74e-08	31	10.06
Rg9mtd1	18412. RNA (guanine-9-) methyltransferase domain containing 1	1.67	0.000721	3.62	8.24e-09	1.24	0.322	3.48	3.42e-08	31	10.01
Rnd3	8309. Rho family GTPase 3	1.23	0.0491	3.81	1.18e-11	1.52	0.0118	3.37	4.93e-10	31	9.93
Rasgef1b	9500. RasGEF domain family, member 1B	1.35	0.00642	4.51	2.91e-09	-1.08	0.775	2.94	3.78e-06	31	9.88
Med31	19445. Mediator of RNA polymerase II transcription, subunit 31 homolog (yeast)	1.69	7.45e-06	2.45	7.85e-15	1.8	9.96e-09	3.86	1.57e-19	31	9.8
Bbx	7980. Bobby sox homolog (Drosophila)	1.28	1.09e-05	4.1	3.6e-13	-1.32	0.0811	3.05	2.37e-10	31	9.75
Mdm2	465. Transformed mouse 3T3 cell double minute 2	1.47	1.93e-05	3.15	2.77e-12	1.48	0.00393	3.63	7.98e-13	31	9.73
Zfand5	11729. Zinc finger, AN1-type domain 5	1.42	0.00136	2.95	5.44e-13	1.77	9.27e-06	3.56	1.96e-14	31	9.7
Irak3	8210. Interleukin-1 receptor-associated kinase 3	1.26	0.00247	3.15	2.03e-12	1.62	0.000344	3.6	2.18e-13	31	9.63
Pnrc1	23706. Proline-rich nuclear receptor coactivator 1	1.43	0.0216	3.03	6.23e-13	1.39	0.00772	3.78	1.54e-14	31	9.63
Slc35f5	11286. Solute carrier family 35, member F5	1.54	1.55e-08	3.51	4.86e-20	1.93	5.74e-11	2.64	2.17e-16	31	9.62
H3f3b	7780. H3 histone, family 3B	1.11	0.578	2.65	1.17e-08	1.33	0.0752	4.52	4.11e-13	31	9.61
Rabggtb	5768. RAB geranylgeranyl transferase, b subunit	1.95	1.17e-10	3.6	2.2e-18	1.82	2.7e-08	2.2	3.12e-12	31	9.57
D19Bwg1357e	7585. DNA segment, Chr 19, Brigham & Women's Genetics 1357 expressed	1.61	9.34e-08	3.38	3e-17	1.81	4.56e-08	2.51	2.54e-13	31	9.31
Ugcg	4428. UDP-glucose ceramide glucosyltransferase	1.6	6.57e-05	2.44	2.56e-08	1.61	0.00211	3.52	2.06e-11	31	9.17
Insig2	10400. Insulin induced gene 2	1.04	0.886	3.25	5.48e-14	1.47	0.00196	3.41	5.68e-14	31	9.17
BC027231	18835. CDNA sequence BC027231	1.72	2.07e-06	3.03	2.06e-13	1.74	8.24e-06	2.66	9.86e-12	31	9.15
Eapp	16565. E2F-associated phosphoprotein	1.41	1.86e-06	2.78	2.98e-16	1.96	5.61e-10	2.95	1.6e-16	31	9.1
Agpat5	16057. 1-acylglycerol-3-phosphate O-acyltransferase 5 (lysophosphatidic acid acyltransferase, epsilon)	1.91	3.09e-09	3.2	9.36e-19	1.96	3.09e-11	2.02	1.34e-12	31	9.09
Tctex1d2	26440. Tctex1 domain containing 2	1.06	0.512	3.66	3.62e-14	1.83	1.44e-05	2.52	3.74e-10	31	9.07
Chmp1b	13037. Charged multivesicular body protein 1B	1.46	0.000761	2.9	8.96e-12	1.66	0.000183	3.01	5.35e-12	31	9.03
Anapc16	26009. Anaphase promoting complex subunit 16	1.78	2.08e-11	2.98	3.29e-18	1.75	9.79e-09	2.5	1.45e-15	31	9.01
Mapk6	87759. Mitogen-activated protein kinase 6	1.56	2.92e-06	2.91	3.44e-15	1.99	2.63e-09	2.54	3.76e-13	31	9
Zc3h12c	6391. Zinc finger CCCH type containing 12C	1.3	0.0327	3.17	2.97e-07	1.53	0.0577	2.99	1.06e-06	31	8.99
Arl5a	10351. ADP-ribosylation factor-like 5A	1.24	0.0049	2.16	3.42e-09	1.76	1.08e-05	3.77	1.28e-14	31	8.93
Trp53inp1	14213. Transformation related protein 53 inducible nuclear protein 1	1.33	0.0291	3.92	5.58e-07	1.05	0.883	2.63	0.000164	31	8.93
Mus musculus	47175. Transcribed locus	1.46	0.0515	4.05	1.25e-07	1.16	0.609	2.26	0.000775	31	8.93
Mus musculus	47237. Transcribed locus	1.43	0.00573	4.32	8.89e-07	-1.11	0.751	2.05	0.0096	31	8.91
Mpp6	6214. Membrane protein, palmitoylated 6 (MAGUK p55 subfamily member 6)	1.86	8.05e-06	3.27	6.62e-12	-1.42	0.0158	2.35	3e-08	31	8.9
Atf2	1673. Activating transcription factor 2	1.27	0.00222	3.29	8.67e-12	1.52	0.00484	2.8	4.73e-10	31	8.88
Pfkl	1838. Phosphofructokinase, liver, B-type	1.08	0.221	3.42	5.99e-16	1.12	0.315	3.26	3.57e-15	31	8.88
Mus musculus	36495. Transcribed locus	1.42	6.16e-06	2.98	1.47e-16	1.97	8.74e-10	2.43	1.76e-13	31	8.8
Tbc1d12	9464. TBC1D12: TBC1 domain family, member 12	1.77	1.44e-06	3.18	2.01e-09	1.5	0.0221	2.35	1.54e-06	31	8.8
Atp6v1h	6437. ATPase, H+ transporting, lysosomal V1 subunit H	1.94	1.39e-07	2.9	2.14e-12	1.67	7.45e-05	2.26	2.87e-09	31	8.77
Vbp1	12744. Von Hippel-Lindau binding protein 1	1.8	9.88e-06	3.39	4.59e-07	1.08	0.782	2.49	7.58e-05	31	8.76
Esf1	6459. ESF1, nucleolar pre-rRNA processing protein, homolog (S. cerevisiae)	1.61	2.73e-05	3.75	2.59e-06	-1.39	0.273	2.01	0.00809	31	8.76
Tmem140	27961. Transmembrane protein 140	-1	0.998	4.51	2.6e-12	-1.15	0.461	2.1	1.87e-05	31	8.76
Rheb	8599. Ras homolog enriched in brain	1.59	2.51e-08	3.28	1.52e-14	1.88	9.07e-07	2.01	1.89e-08	31	8.76
Sccpdh	12172. Saccharopine dehydrogenase (putative)	1.16	0.0118	2.58	2.67e-12	1.76	2.17e-06	3.24	1.49e-14	31	8.74
Tnnc1	4424. Troponin C, cardiac/slow skeletal	1.01	0.871	3.01	1.34e-11	1.6	0.000824	3.11	1.52e-11	31	8.73
Snx1	6347. Sorting nexin 1	1.27	0.000116	3.11	6.39e-16	1.96	6.66e-09	2.38	1.94e-12	31	8.72
Tiprl	14290. TIP41, TOR signalling pathway regulator-like (S. cerevisiae)	1.27	0.00056	2.65	2.61e-14	2	2.83e-09	2.79	1.49e-14	31	8.71
Tmem60	26353. Transmembrane protein 60	1.34	9.21e-05	3.17	5.9e-20	1.38	2.41e-05	2.81	4.88e-18	31	8.7
Nucks1	43419. Nuclear casein kinase and cyclin-dependent kinase substrate 1	1.38	0.000388	3.23	1.79e-15	1.85	2.8e-07	2.19	2.13e-10	31	8.65
Amdhd2	11065. Amidohydrolase domain containing 2	1.11	0.434	2.89	2.03e-13	2	1.17e-07	2.62	6.07e-12	31	8.62
Cxadr	3558. Coxsackie virus and adenovirus receptor	1.77	3.25e-08	2.8	9.89e-09	1.64	0.004	2.36	8.62e-07	31	8.57
Stam	6538. Signal transducing adaptor molecule (SH3 domain and ITAM motif) 1	1.42	0.000117	2.69	2.17e-09	1.45	0.0134	3	3.33e-10	31	8.56
Lsm14a	11640. LSM14 homolog A (SCD6, S. cerevisiae)	1.43	0.00013	2.99	8.97e-13	1.63	0.000132	2.51	1.77e-10	31	8.56
Mus musculus	98376. Transcribed locus	1.38	0.00185	4	7.81e-08	-1.05	0.861	2.1	0.00128	31	8.53
E2f5	7460. E2F transcription factor 5	1.31	0.00662	2.57	1.65e-12	1.57	7.69e-05	3.07	3.18e-14	31	8.52
Bnip3l	9947. BCL2/adenovirus E1B interacting protein 3-like	1.14	0.158	3.33	5.99e-13	-1.57	0.00111	2.44	1.41e-09	31	8.48
Gtpbp4	2643. GTP binding protein 4	1.59	0.00389	3.09	3.52e-11	1.62	0.00115	2.18	3.74e-07	31	8.48
Zfyve16	5638. Zinc finger, FYVE domain containing 16	1.44	6.87e-05	3.05	2.22e-07	1.57	0.0327	2.41	1.7e-05	31	8.47
Uba3	3919. Ubiquitin-like modifier activating enzyme 3	1.43	0.00102	3.7	2.48e-08	1.07	0.801	2.24	0.000167	31	8.44
Mus musculus	51962. Transcribed locus	1.29	0.0391	3.17	5.37e-10	1.45	0.026	2.46	1.07e-07	31	8.37
2010107G23Rik	29229. RIKEN cDNA 2010107G23 gene	-1.17	0.12	2.08	9.73e-07	1.93	6.72e-05	3.19	7.65e-11	31	8.37
Nek7	9389. NIMA (never in mitosis gene a)-related expressed kinase 7	1.03	0.753	3.47	1.05e-11	1.56	0.0044	2.3	2.09e-07	31	8.36
Magoh	10398. Mago-nashi homolog, proliferation-associated (Drosophila)	1.83	4.48e-08	2.27	4.98e-11	1.92	8.91e-08	2.34	2.65e-11	31	8.36
Zfp217	11456. Zinc finger protein 217	1.32	0.00553	2.81	3.49e-12	1.6	0.000298	2.62	5.69e-11	31	8.35
D19Ertd737e	24405. DNA segment, Chr 19, ERATO Doi 737, expressed	1.3	0.0345	2.16	0.00087	1.25	0.394	3.64	9.15e-07	31	8.35
4930583H14Rik	22388. RIKEN cDNA 4930583H14 gene	-1.15	0.108	2.75	3.69e-11	1.14	0.314	3.3	7.72e-13	31	8.34
Mus musculus	43361. Transcribed locus, strongly similar to XP_857432.1 PREDICTED: similar to Poly(rC)-binding protein 2 (Alpha-CP2) (Putative heterogeneous nuclear ribonucleoprotein X) (hnRNP X) (CTBP) (CBP) isoform 6 [Canis familiaris]	1.77	1.15e-05	2.23	9.84e-08	1.53	0.00371	2.78	6.48e-10	31	8.31
Cbwd1	12493. COBW domain containing 1	1.37	0.00125	2.59	1.45e-07	1.77	0.00154	2.56	2.6e-07	31	8.29
Mus musculus	3402. Transcribed locus, strongly similar to XP_002803467.1 PREDICTED: hypothetical protein LOC100425662 [Macaca mulatta]	1.09	0.446	3.18	1.44e-15	1.21	0.0661	2.76	1.31e-13	31	8.24
Eid1	24691. EP300 interacting inhibitor of differentiation 1	1.64	4.02e-06	2.14	3.46e-12	1.74	1.13e-07	2.7	6.37e-15	31	8.22
Tbca	20102. Tubulin cofactor A	1.43	7.42e-06	2.71	3.06e-15	1.67	4.22e-07	2.37	2.9e-13	31	8.18
Prkab2	11067. Protein kinase, AMP-activated, beta 2 non-catalytic subunit	1.43	6.38e-06	2.97	4.63e-16	1.53	1.49e-05	2.23	2.8e-12	31	8.16
Heca	13640. Headcase homolog (Drosophila)	1.73	0.00561	2.47	4.09e-05	-1.32	0.259	2.61	4.26e-05	31	8.13
Atp6v1d	42796. ATPase, H+ transporting, lysosomal V1 subunit D	1.36	1.04e-07	2.61	9.96e-15	1.77	6.09e-08	2.22	2.49e-12	31	7.96
Atg12	19081. Autophagy-related 12 (yeast)	1.37	3.2e-07	2.36	3.61e-18	1.17	0.0152	3.06	1.12e-20	31	7.96
Zbtb16	2829. Zinc finger and BTB domain containing 16	1.04	0.718	2.81	2.04e-09	1.33	0.0779	2.74	5.35e-09	31	7.92
Cln5	12177. Ceroid-lipofuscinosis, neuronal 5	1.61	1.16e-09	2.75	6.77e-19	1.46	4.89e-07	2.09	1.28e-14	31	7.91
Gna13	2707. Guanine nucleotide binding protein, alpha 13	1.34	3.43e-05	2.73	4.59e-14	1.75	7.22e-07	2.05	1.39e-09	31	7.87
Vopp1	23740. Vesicular, overexpressed in cancer, prosurvival protein 1	1.11	0.0869	2.86	1.56e-08	1.43	0.0422	2.47	4.96e-07	31	7.87
Mus musculus	40681. Transcribed locus	1.51	2.63e-06	2.25	3.79e-10	1.67	3.13e-05	2.43	6.4e-11	31	7.86
Phax	17236. Phosphorylated adaptor for RNA export	1.33	0.00902	2.64	7.72e-15	1.63	1.54e-06	2.25	2.8e-12	31	7.85
Usp1	8546. Ubiquitin specific peptidase 1	1.45	0.00164	2.36	1.56e-06	1.57	0.0138	2.46	1.75e-06	31	7.84
Snrpb2	8595. U2 small nuclear ribonucleoprotein B	1.36	0.000496	2.95	5.42e-11	1.27	0.0995	2.25	6.14e-08	31	7.83
1190002N15Rik	14329. RIKEN cDNA 1190002N15 gene	1.23	0.032	2.73	5.03e-06	-1.38	0.167	2.48	5.39e-05	31	7.82
BC021614	27237. CDNA sequence BC021614	-1.02	0.861	2.93	2.77e-12	1.77	1.78e-05	2.08	6.09e-08	31	7.8
5830433M19Rik	20611. RIKEN cDNA 5830433M19 gene	1.93	3.39e-06	2.57	2.07e-05	1	0.992	2.3	0.000194	31	7.8
Mus musculus	82164. Transcribed locus	-1.08	0.395	2.67	2.07e-09	1.64	0.0012	2.41	5.07e-08	31	7.8
Mus musculus	55445. Transcribed locus	1.4	0.00162	2.15	7.71e-08	1.68	0.0003	2.56	1.41e-09	31	7.79
Nmd3	5033. NMD3 homolog (S. cerevisiae)	1.4	0.00172	2.76	1.23e-11	1.5	0.00172	2.1	3.53e-08	31	7.76
Zfp53	13401. Zinc finger protein 53	1.37	0.0636	2.77	5e-06	-1.16	0.562	2.45	4.08e-05	31	7.75
		1.27	0.0425	3	7.29e-08	-1.04	0.869	2.44	6.6e-06	31	7.75
Ppp2r2d	3686. Protein phosphatase 2, regulatory subunit B, delta isoform	1.31	0.0066	2.35	2e-17	1.8	1.09e-11	2.28	1.52e-16	31	7.74
Fem1b	5256. Feminization 1 homolog b (C. elegans)	1.12	0.0379	2.27	3.74e-09	1.77	2.81e-05	2.56	6.74e-10	31	7.72
1500011H22Rik	26720. RIKEN cDNA 1500011H22 gene	1.19	0.046	2.49	5.21e-12	1.92	2.03e-07	2.11	2.13e-09	31	7.71
AW209491	13505. Expressed sequence AW209491	1.3	0.00145	2.12	2.61e-12	1.77	2.17e-08	2.51	2.04e-14	31	7.7
Naa16	2862. N(alpha)-acetyltransferase 16, NatA auxiliary subunit	1.67	0.000259	2.28	2.69e-09	1.71	5.25e-05	2.03	8.59e-08	31	7.69
Npat	5614. Nuclear protein in the AT region	1.34	0.00107	2.76	1.87e-06	1.3	0.239	2.28	6.64e-05	31	7.68
Syncrip	4351. Synaptotagmin binding, cytoplasmic RNA interacting protein	1.81	1.62e-08	2.51	1.2e-07	1.17	0.389	2.19	4.8e-06	31	7.68
Rlf	4264. Rearranged L-myc fusion sequence	1.18	0.113	2.85	2.69e-09	1.1	0.608	2.52	6.71e-08	31	7.65
Tmem70	24775. Transmembrane protein 70	1.03	0.833	2.68	1.06e-10	1.7	0.000104	2.23	3.43e-08	31	7.64
2700097O09Rik	16060. RIKEN cDNA 2700097O09 gene	1.77	1.17e-11	2.19	5.26e-10	1.11	0.365	2.57	1.03e-11	31	7.64
Anapc10	13776. Anaphase promoting complex subunit 10	1.03	0.752	2.01	1.19e-07	1.78	2.01e-05	2.81	1.93e-11	31	7.63
Wdr54	18999. WD repeat domain 54	1.01	0.936	2.43	4.04e-11	1.49	0.000679	2.66	5.97e-12	31	7.59
Commd3	21968. COMM domain containing 3	-1.15	0.143	2.6	1.96e-13	1.69	1.69e-06	2.13	1.84e-10	31	7.57
Rragd	7136. Ras-related GTP binding D	1.42	9.47e-06	2.82	5.71e-11	1.29	0.0663	2.02	5.45e-07	31	7.55
Trim24	3629. Tripartite motif-containing 24	1.22	0.159	2.69	2.51e-07	1.59	0.0139	2.02	0.000101	31	7.52
Mus musculus	36417. Transcribed locus	1.71	0.000675	2.27	0.000645	-1.3	0.341	2.23	0.00128	31	7.51
P4ha1	5442. Procollagen-proline, 2-oxoglutarate 4-dioxygenase (proline 4-hydroxylase), alpha 1 polypeptide	1.61	7.8e-06	2.13	2.32e-11	1.19	0.0821	2.55	2.32e-13	31	7.48
Nup50	9612. Nucleoporin 50	1.33	0.00186	2.01	4.31e-12	1.97	1.19e-10	2.17	5.33e-13	31	7.48
Nnt	17057. Nicotinamide nucleotide transhydrogenase	1.29	0.000549	2.11	2.32e-07	1.93	1.28e-05	2.14	2.46e-07	31	7.47
Mtpap	13942. Mitochondrial poly(A) polymerase	1.09	0.295	2.14	4.41e-09	1.83	3.02e-06	2.38	2.87e-10	31	7.44
Bmpr1a	686. Bone morphogenetic protein receptor, type 1A	1.22	0.00646	2.25	4.44e-09	1.81	1.32e-05	2.12	3.69e-08	31	7.4
Zfp295	33807. Zinc finger protein 295	1.45	0.000562	2.1	7.13e-12	1.36	0.000968	2.46	8.13e-14	31	7.37
Tceb1	13799. Transcription elongation factor B (SIII), polypeptide 1	1.49	0.00123	2.11	3.59e-05	1.05	0.809	2.61	8.9e-07	31	7.26
Zfp143	5158. Zinc finger protein 143	1.3	0.0156	2.66	1.15e-11	1.18	0.193	2.1	1.4e-08	31	7.24
Glmn	11375. Glomulin, FKBP associated protein	1.01	0.917	2.97	3.52e-10	-1.24	0.179	2	5.27e-06	31	7.22
C130022K22Rik	16664. RIKEN cDNA C130022K22 gene	1.16	0.121	2.55	2.84e-08	-1.06	0.769	2.43	1.04e-07	31	7.2
Zfp639	13771. Zinc finger protein 639	1.04	0.699	2.26	5.65e-12	1.52	4.2e-05	2.36	2.53e-12	31	7.18
Tmem87b	9851. Transmembrane protein 87B	1.32	0.00482	2.26	1.02e-12	-1.21	0.0348	2.34	5.71e-13	31	7.13
Commd8	24624. COMM domain containing 8	1.37	0.00129	2.27	4.77e-10	1.19	0.146	2.24	1.36e-09	31	7.07
Mus musculus	66302. Transcribed locus	-1.09	0.652	2.14	0.00544	-1.41	0.257	2.3	0.0027	31	6.94
Ppp1r42	16228. Protein phosphatase 1, regulatory subunit 42	1.11	0.272	2.45	8.95e-09	1.17	0.298	2.2	1.71e-07	31	6.93
Ddit4l	19735. DNA-damage-inducible transcript 4-like	1.09	0.312	2.24	3.91e-11	1.36	0.00473	2.2	1.36e-10	31	6.89
Rnf31	5957. Ring finger protein 31	1.21	0.0222	2.06	1.98e-07	1.56	0.00123	2.04	3.56e-07	31	6.87
Pcgf5	16318. Polycomb group ring finger 5	1.11	0.0974	2.14	3.17e-14	1.11	0.183	2.49	4.56e-16	31	6.85
Sf3b1	640. Splicing factor 3b, subunit 1	1.15	0.13	2.2	1.37e-08	1.24	0.0949	2.23	1.33e-08	31	6.82
Rbm7	19927. RNA binding motif protein 7	1.4	7.24e-05	2.16	7.72e-09	1.16	0.251	2.07	5.09e-08	31	6.79
Mus musculus	47842. Transcribed locus	-1.18	0.0215	2.05	5.86e-09	1.45	0.00179	2.07	1.95e-08	31	6.75
Klhl7	8700. Kelch-like 7 (Drosophila)	1.09	0.507	2.46	2.02e-07	-1.1	0.607	2.07	1.29e-05	31	6.72
Setd7	10053. SET domain containing (lysine methyltransferase) 7	1.2	0.00255	2.32	4.16e-13	1.03	0.768	2.1	2.7e-11	31	6.65
		1.05	0.213	2.05	5.23e-11	1.21	0.038	2.17	9.76e-12	31	6.48
Zfp655	20798. Zinc finger protein 655	1.11	0.273	2.12	2.56e-11	1.01	0.959	2.15	3.7e-11	31	6.39
Cxcr7	12084. Chemokine (C-X-C motif) receptor 7	1.48	0.0121	7.42	3.22e-09	1.41	0.294	1.18	0.622	32	11.49
Mus musculus	82251. Transcribed locus	1.31	0.023	7.43	1.38e-11	-1.04	0.903	-1.17	0.528	32	10.95
Samd9l	6733. Sterile alpha motif domain containing 9-like	1.24	0.215	5.63	1.24e-09	-1.6	0.0739	1.35	0.223	32	9.82
Lox	1952. Lysyl oxidase	-1.03	0.674	5.62	5.93e-11	1.01	0.978	1.9	0.00263	32	9.56
Cep192	9832. Centrosomal protein 192	1.36	1.51e-05	4.64	1.28e-15	1.48	0.00316	1.83	3.94e-06	32	9.31
Eda2r	20413. Ectodysplasin A2 receptor	1.21	0.067	4.73	3.14e-12	1.56	0.0191	1.7	0.0026	32	9.2
		1.91	1.23e-07	3.87	9.54e-14	1.7	9.17e-05	1.7	4.08e-05	32	9.18
Cd2ap	3393. CD2-associated protein	1.86	2.03e-07	4.47	1.03e-06	1.56	0.153	1.16	0.651	32	9.05
Ddc	2805. Dopa decarboxylase	-1.92	0.00439	3.58	2.49e-10	-1.65	0.00699	1.74	0.000851	32	8.89
Ofd1	9441. Oral-facial-digital syndrome 1 gene homolog (human)	1.79	5.1e-06	3.42	1.72e-10	1.83	0.000537	1.53	0.00623	32	8.57
Myef2	8756. Myelin basic protein expression factor 2, repressor	1.65	4.9e-06	3.35	7.85e-11	1.92	0.000112	1.6	0.00197	32	8.52
		1.6	3.07e-06	3.88	4.59e-05	-1.76	0.127	1.21	0.604	32	8.45
Ktn1	7244. Kinectin 1	1.9	3.07e-05	3.54	4.36e-07	-1.16	0.595	1.71	0.0207	32	8.31
Eed	1606. Embryonic ectoderm development	1.47	0.000137	2.77	2.88e-13	1.91	2.09e-07	1.95	2.43e-08	32	8.1
Abce1	1617. ATP-binding cassette, sub-family E (OABP), member 1	1.75	9.48e-08	3.33	7.09e-09	1.51	0.0333	1.5	0.0275	32	8.09
Zfp7	13697. Zinc finger protein 7	1.67	4.23e-06	2.84	4.05e-08	1.95	0.000437	1.61	0.00664	32	8.07
Mus musculus	32476. Transcribed locus	1.9	0.00124	2.68	7.3e-07	1.96	0.00102	1.41	0.0703	32	7.95
Znrf2	20483. Zinc and ring finger 2	1.58	0.000128	2.52	1.41e-12	1.91	9.4e-08	1.89	2.5e-08	32	7.9
Fnbp1l	8583. Formin binding protein 1-like	1.97	5.46e-07	3	2.77e-07	-1.14	0.581	1.78	0.00357	32	7.89
Gpnmb	3861. Glycoprotein (transmembrane) nmb	1.87	0.0164	3.14	4.27e-07	1.68	0.0203	1.19	0.463	32	7.88
Ift57	7912. Intraflagellar transport 57 homolog (Chlamydomonas)	1.49	0.000128	3.65	1.19e-15	1.32	0.0176	1.39	0.00224	32	7.85
Pcgf6	14661. Polycomb group ring finger 6	1.4	2.41e-06	2.93	2.01e-15	1.76	1.89e-07	1.76	5.07e-08	32	7.85
Robo1	1144. Roundabout homolog 1 (Drosophila)	-1.35	0.181	3.33	6.86e-06	1.68	0.0616	1.48	0.143	32	7.84
Dars	3303. Aspartyl-tRNA synthetase	1.02	0.867	3.48	2.1e-14	1.64	0.00012	1.68	1.56e-05	32	7.82
Mfsd7b	8657. Major facilitator superfamily domain containing 7B	1.68	2.57e-09	2.64	3.96e-12	1.84	9.97e-07	1.65	6e-06	32	7.81
Ythdc2	3590. YTH domain containing 2	1.28	0.0915	3.77	4.69e-08	1.38	0.188	1.35	0.187	32	7.78
Sbds	7867. Shwachman-Bodian-Diamond syndrome homolog (human)	1.57	1.47e-06	2.87	3.21e-19	1.7	1.08e-09	1.63	1.11e-09	32	7.77
Elf1	5592. E74-like factor 1	1.33	0.0396	3.21	3.66e-09	1.37	0.0923	1.83	0.000531	32	7.74
Zzz3	7564. Zinc finger, ZZ domain containing 3	1.64	0.000457	2.98	9.92e-07	1.51	0.0851	1.61	0.0233	32	7.74
Mitd1	18895. MIT, microtubule interacting and transport, domain containing 1	1.34	0.0427	3.2	1.46e-09	1.68	0.00314	1.51	0.0102	32	7.73
Bbs5	8538. Bardet-Biedl syndrome 5 (human)	1.65	2.25e-05	2.38	5.14e-12	1.87	1e-07	1.81	5.02e-08	32	7.71
Dnajc8	12165. DnaJ (Hsp40) homolog, subfamily C, member 8	1.31	2.09e-06	2.49	3.54e-19	1.96	3.22e-14	1.93	1.65e-14	32	7.69
Sdad1	4434. SDA1 domain containing 1	1.57	3.52e-07	2.33	2.13e-16	1.99	1.44e-12	1.76	2.53e-11	32	7.65
Atp6ap2	13672. ATPase, H+ transporting, lysosomal accessory protein 2	1.99	1.05e-09	3.06	7.85e-11	1.02	0.92	1.56	0.00168	32	7.63
Nop14	8036. NOP14 nucleolar protein homolog (yeast)	1.49	0.000147	2.68	9.23e-15	1.82	2.15e-08	1.64	2.18e-07	32	7.63
Zfp386	18334. Zinc finger protein 386 (Kruppel-like)	-1.05	0.684	3	7.29e-07	-1.56	0.0502	1.99	0.00107	32	7.6
Ift74	8136. Intraflagellar transport 74 homolog (Chlamydomonas)	1.33	0.00792	3.73	1.07e-10	-1.1	0.622	1.43	0.0325	32	7.59
Tbce	3013. Tubulin-specific chaperone E	-1.09	0.339	3.18	9.52e-12	1.89	2.38e-05	1.42	0.00929	32	7.58
AI987944	18926. Expressed sequence AI987944	-1.14	0.402	3.87	0.000442	-1.21	0.672	1.35	0.474	32	7.57
Cblb	1062. Casitas B-lineage lymphoma b	1.08	0.133	2.69	2.36e-15	1.96	1.05e-09	1.83	2.65e-09	32	7.56
Ifit1	14254. Interferon-induced protein with tetratricopeptide repeats 1	-1.09	0.691	3.28	5.6e-05	-1.85	0.0507	1.31	0.378	32	7.53
Smarca5	871. SWI/SNF related, matrix associated, actin dependent regulator of chromatin, subfamily a, member 5	1.88	1.55e-06	2.57	0.000498	-1.24	0.492	1.84	0.0253	32	7.53
Kpna4	3002. Karyopherin (importin) alpha 4	1.41	5.67e-05	2.29	4.63e-10	1.88	1.52e-06	1.92	1.99e-07	32	7.5
Foxn2	14386. Forkhead box N2	1.94	7.31e-05	2.22	2.27e-05	1.45	0.0615	1.88	0.000782	32	7.49
Zfp54	20176. Zinc finger protein 54	1.24	0.19	3.28	1.34e-05	-1.03	0.941	1.91	0.0172	32	7.46
Tor1aip2	17145. Torsin A interacting protein 2	1.17	0.0384	2.9	1.71e-09	1.75	0.000575	1.59	0.00222	32	7.41
Serinc1	6068. Serine incorporator 1	1.59	2.22e-09	2.75	1.49e-11	1.35	0.0197	1.69	2.37e-05	32	7.38
Trove2	6926. TROVE domain family, member 2	1.29	0.000421	3.06	1.86e-07	-1.44	0.0902	1.58	0.018	32	7.37
Fubp1	5500. Far upstream element (FUSE) binding protein 1	1.89	5.82e-05	3.02	4.86e-08	1.36	0.121	-1.09	0.669	32	7.36
Gmps	4483. Guanine monophosphate synthetase	1.55	1.9e-05	2.19	1e-08	2	1.26e-06	1.61	0.000122	32	7.35
Slc6a8	3622. Solute carrier family 6 (neurotransmitter transporter, creatine), member 8	1.7	2.06e-09	2.14	1.68e-13	1.97	5.16e-11	1.54	2.7e-07	32	7.35
Pdp1	8486. Pyruvate dehyrogenase phosphatase catalytic subunit 1	1.51	1.36e-08	2.22	8.68e-10	1.88	1.13e-06	1.72	3.29e-06	32	7.33
Phf20	7637. PHD finger protein 20	1.22	0.00367	2.27	2.21e-14	1.88	2.88e-10	1.95	1.09e-11	32	7.32
Sdcbp	8284. Syndecan binding protein	1.91	2.41e-10	2.04	3.3e-09	1.48	0.000419	1.88	6.47e-08	32	7.31
Lars	1162. Leucyl-tRNA synthetase	1.87	2.4e-09	2.42	2.74e-11	1.89	3.06e-07	1.13	0.282	32	7.31
Hnrnph1	7797. Heterogeneous nuclear ribonucleoprotein H1	1.73	0.00287	2.54	0.00588	-1.89	0.121	1.1	0.82	32	7.26
Thumpd1	17078. THUMP domain containing 1	1.69	3.77e-06	2.15	4.12e-10	1.95	8.74e-08	1.47	0.00021	32	7.26
Esco1	11246. Establishment of cohesion 1 homolog 1 (S. cerevisiae)	1.6	0.0119	2.48	0.00178	-1.8	0.0682	1.37	0.328	32	7.25
Bcap29	19932. B cell receptor associated protein 29	1.3	0.0327	3.14	1.14e-08	-1.16	0.469	1.64	0.00442	32	7.24
Slc12a2	536. Solute carrier family 12, member 2	1.97	7.64e-11	3.02	3.16e-12	1.06	0.71	1.19	0.152	32	7.24
Ddx3x	2099. DEAD/H (Asp-Glu-Ala-Asp/His) box polypeptide 3, X-linked	1.4	6.19e-05	3.05	7.44e-08	1.02	0.927	1.77	0.00278	32	7.24
Mus musculus	3131. Transcribed locus	1.82	1.28e-08	2.73	6.95e-06	-1.29	0.289	1.39	0.133	32	7.23
Mus musculus	65322. Transcribed locus	1.58	0.000577	3.18	3.15e-07	1.44	0.104	-1.03	0.913	32	7.23
Vapa	13357. Vesicle-associated membrane protein, associated protein A	1.44	1.4e-08	2.22	1.56e-14	1.68	7.73e-09	1.86	1.7e-11	32	7.2
Kpna1	2072. Karyopherin (importin) alpha 1	1.31	7.39e-06	2.21	9.97e-15	1.95	1.76e-11	1.72	4.56e-10	32	7.19
Haus6	14697. HAUS augmin-like complex, subunit 6	1.3	0.0296	2.38	6.93e-05	1.8	0.0149	1.71	0.0136	32	7.19
Pum2	1889. Pumilio 2 (Drosophila)	1.39	0.000671	2.64	3.62e-09	1.21	0.212	1.94	1.32e-05	32	7.18
Kpna3	2929. Karyopherin (importin) alpha 3	1.15	0.0298	2.52	2.92e-10	1.75	6.45e-05	1.71	2.34e-05	32	7.13
Exosc9	8379. Exosome component 9	1.51	1.72e-05	2.54	4e-11	1.61	0.000167	1.46	0.00116	32	7.12
Mtdh	10313. Metadherin	1.48	1.87e-08	2.13	9.77e-13	1.9	8.87e-10	1.61	1.02e-07	32	7.12
Ssb	7667. Sjogren syndrome antigen B	1.66	4.87e-05	2.12	0.00112	-1.81	0.02	1.49	0.0956	32	7.08
Gnai3	2542. Guanine nucleotide binding protein (G protein), alpha inhibiting 3	1.59	4.36e-10	2.58	4.49e-07	-1.39	0.0899	1.52	0.0175	32	7.08
Gpatch1	8043. G patch domain containing 1	1.13	0.0839	2.35	2.91e-11	1.82	7.22e-07	1.78	2.54e-07	32	7.08
4933421E11Rik	16190. RIKEN cDNA 4933421E11 gene	1.43	0.0434	2.92	0.000108	-1.01	0.978	1.72	0.0557	32	7.08
Rab24	12458. RAB24, member RAS oncogene family	1.31	0.000191	2.72	1.46e-09	1.81	0.000118	1.23	0.157	32	7.07
Trim30d	22276. Tripartite motif-containing 30D	1.13	0.376	3.63	1.71e-08	1.05	0.847	1.25	0.291	32	7.06
Txn1	4303. Thioredoxin 1	1.76	3.63e-13	2.15	3.05e-12	1.7	3.95e-07	1.44	9.43e-05	32	7.05
Rhobtb1	5933. Rho-related BTB domain containing 1	-1.29	0.0481	2.63	7.19e-11	-1.18	0.229	1.95	5.89e-07	32	7.05
Rpl23	8889. Ribosomal protein L23	1.53	1.26e-06	2.8	1.7e-09	1.27	0.13	1.44	0.0135	32	7.04
Tbk1	2633. TANK-binding kinase 1	1.41	0.000138	2.74	9.63e-09	1.03	0.87	1.85	0.000112	32	7.03
Mus musculus	74091. Transcribed locus	1.06	0.607	2.55	2.22e-08	-1.81	0.000419	1.61	0.00131	32	7.03
Apaf1	748. Apoptotic peptidase activating factor 1	1.04	0.517	2.45	1.63e-09	1.64	0.000447	1.9	2.19e-06	32	7.03
Rbmx	11197. RNA binding motif protein, X chromosome	-1.19	0.137	2.01	2.1e-08	1.99	3.38e-07	1.84	3.49e-07	32	7.03
Phf16	6946. PHD finger protein 16	1.28	0.00395	2.72	3.79e-09	1.27	0.129	1.75	0.000162	32	7.02
Mus musculus	74848. Transcribed locus	1.54	0.0104	2.44	2.47e-05	1.07	0.787	1.96	0.00101	32	7.01
Hcfc1r1	30199. Host cell factor C1 regulator 1 (XPO1-dependent)	-1.25	0.00155	2.01	7.13e-12	1.79	6.67e-09	1.94	5.71e-11	32	6.99
Mus musculus	34315. Transcribed locus	1.47	0.00255	2.51	3.17e-08	1.7	0.000991	1.31	0.0897	32	6.99
Zranb2	10032. Zinc finger, RAN-binding domain containing 2	1.77	2.31e-05	2.57	4.99e-06	-1.43	0.0979	-1.2	0.397	32	6.97
Mtmr6	6226. Myotubularin related protein 6	1.46	1.06e-06	2.42	4.99e-10	1.61	0.000309	1.47	0.00119	32	6.96
Mus musculus	49770. Transcribed locus	1.5	0.0112	2.11	3.06e-05	-1.86	0.00102	1.49	0.0227	32	6.96
Fkbp3	14545. FK506 binding protein 3	1.18	0.0439	2.52	0.000186	-1.71	0.0507	1.54	0.0911	32	6.95
Hccs	10167. Holocytochrome c synthetase	1.3	0.00272	2.16	1.76e-09	1.58	0.000178	1.9	1.32e-07	32	6.94
Eml4	3948. Echinoderm microtubule associated protein like 4	1.18	0.0688	2.46	2.22e-12	1.36	0.00396	1.92	8.62e-09	32	6.92
Exoc5	4174. Exocyst complex component 5	1.34	4.18e-05	2.42	0.000401	-1.88	0.0262	1.28	0.367	32	6.92
Irf9	10963. Interferon regulatory factor 9	1.26	0.0542	2.13	4.27e-08	1.54	0.00123	1.97	4.67e-07	32	6.9
Mapre1	5358. Microtubule-associated protein, RP/EB family, member 1	1.26	4.26e-05	2.2	4.67e-16	1.96	5.85e-13	1.47	6.7e-08	32	6.89
Naa25	5513. N(alpha)-acetyltransferase 25, NatB auxiliary subunit	1.41	8.26e-06	2.06	9.17e-13	1.96	7.11e-11	1.45	4.14e-06	32	6.88
Rab18	7132. RAB18, member RAS oncogene family	1.36	3.28e-05	2.36	6.55e-09	1.48	0.00427	1.68	7.98e-05	32	6.88
Mus musculus	83823. Transcribed locus	1.15	0.241	2.15	0.000277	1.81	0.00828	1.76	0.00674	32	6.87
Tab3	10913. TGF-beta activated kinase 1/MAP3K7 binding protein 3	1.29	0.0179	2.32	1.41e-05	-1.43	0.089	1.82	0.00154	32	6.86
Mus musculus	53371. Transcribed locus	-1.2	0.0234	2.31	3.54e-08	-1.53	0.00363	-1.81	2.26e-05	32	6.85
Wdr43	11255. WD repeat domain 43	1.48	1.44e-05	2.32	6.78e-12	1.62	9.66e-06	1.42	0.000314	32	6.84
Abca5	3268. ATP-binding cassette, sub-family A (ABC1), member 5	1.46	7.6e-08	2.63	4.83e-12	-1.11	0.394	1.64	1.56e-05	32	6.84
Tmem168	7879. Transmembrane protein 168	1.33	0.00571	2.42	3.66e-07	1.64	0.00465	1.44	0.0263	32	6.83
Polk	3365. Polymerase (DNA directed), kappa	1.21	0.000204	2.42	7.48e-14	1.56	5.29e-06	1.64	1.84e-07	32	6.83
Mus musculus	77943. Transcribed locus	1.09	0.375	2.67	0.000591	-1.58	0.151	1.48	0.189	32	6.82
Mus musculus	41058. Transcribed locus	1.61	0.000297	2.15	0.000354	1.26	0.339	-1.8	0.00782	32	6.82
Rad17	7669. RAD17 homolog (S. pombe)	1.3	0.00838	2.48	3.85e-10	1.17	0.265	1.86	2.75e-06	32	6.81
Nt5c2	4977. 5'-nucleotidase, cytosolic II	1.12	0.0181	2.15	4.35e-11	1.96	9.63e-09	1.58	5.16e-06	32	6.81
Brix1	8524. BRX1, biogenesis of ribosomes, homolog (S. cerevisiae)	1.4	0.00452	2.08	1.8e-07	1.35	0.0302	1.96	1.24e-06	32	6.79
Mus musculus	278. Transcribed locus	1.77	2.36e-06	2.63	8.19e-07	1.05	0.817	1.34	0.131	32	6.79
Zmym1	14823. Zinc finger, MYM domain containing 1	1.28	0.0776	2.29	7.99e-06	1.31	0.178	1.9	0.000419	32	6.78
Atp6v1a	1646. ATPase, H+ transporting, lysosomal V1 subunit A	1.46	2.98e-05	2.21	1.2e-11	1.5	7.69e-05	1.61	1.96e-06	32	6.78
Ugp2	3435. UDP-glucose pyrophosphorylase 2	-1.11	0.369	2.64	7.16e-10	-1.28	0.0811	1.75	4.37e-05	32	6.78
Pmaip1	8862. Phorbol-12-myristate-13-acetate-induced protein 1	1.72	0.000101	2.97	0.000156	1.08	0.832	1	0.995	32	6.77
Zfp52	11754. Zinc finger protein 52	1.81	2.41e-07	2.06	3.47e-05	1.05	0.834	1.85	0.000357	32	6.77
Matr3	5423. Matrin 3	1.49	1.31e-06	2.41	8.29e-06	-1.41	0.0946	1.45	0.0533	32	6.76
D14Abb1e	5281. DNA segment, Chr 14, Abbott 1 expressed	-1.14	0.326	2.37	6.91e-05	-1.79	0.0111	-1.44	0.0877	32	6.74
Denr	17749. Density-regulated protein	1.62	2.9e-10	2.13	5.08e-09	1.41	0.00472	1.58	7.29e-05	32	6.74
Ptpn14	4018. Protein tyrosine phosphatase, non-receptor type 14	1.36	8.08e-05	2.14	1.36e-12	1.61	6.51e-07	1.62	9.75e-08	32	6.73
Map2k1	968. Mitogen-activated protein kinase kinase 1	1.19	0.0126	2.17	3.61e-11	1.57	1.59e-05	1.8	3.69e-08	32	6.73
Mier3	10677. Mesoderm induction early response 1, family member 3	1.17	0.0989	2.45	6.23e-09	1.33	0.0516	1.77	7.17e-05	32	6.72
1600012H06Rik	23635. RIKEN cDNA 1600012H06 gene	1.03	0.679	2.38	4.06e-14	1.5	2.31e-05	1.81	1.57e-09	32	6.72
AI607873	27185. Expressed sequence AI607873	1.68	0.00398	2.21	0.000288	-1.45	0.104	1.37	0.152	32	6.71
Skil	4886. SKI-like	1.67	1.44e-06	2.1	1.54e-09	1.25	0.0487	1.69	3.34e-06	32	6.71
Qser1	4584. Glutamine and serine rich 1	1.6	4.05e-06	2.8	7.46e-06	1.03	0.914	1.27	0.315	32	6.7
Wdr34	12850. WD repeat domain 34	-1.01	0.938	2.21	1.8e-08	1.87	9.79e-06	1.61	0.000207	32	6.7
BC018507	10740. CDNA sequence BC018507	1.65	1.33e-05	2.19	6.13e-07	1.39	0.0376	1.47	0.00825	32	6.7
Mus musculus	45252. Transcribed locus	1.41	0.000113	2.06	2.93e-09	1.46	0.00125	1.77	6.99e-07	32	6.7
Cfdp1	13701. Craniofacial development protein 1	1.56	5.75e-09	2.16	4.27e-11	1.68	1.99e-06	1.29	0.00703	32	6.69
Utp11l	15773. UTP11-like, U3 small nucleolar ribonucleoprotein, (yeast)	1.46	1.52e-06	2.01	6.53e-14	1.81	8.81e-11	1.41	2.42e-06	32	6.69
Mob4	10952. MOB family member 4, phocein	1.14	0.0831	2.38	3.87e-08	1.26	0.131	1.91	1.79e-05	32	6.69
Vps35	1897. Vacuolar protein sorting 35	1.32	4.93e-08	2.44	1.38e-14	1.53	5.25e-06	1.4	5.89e-05	32	6.69
Mus musculus	46004. Transcribed locus	1.07	0.603	3	1.59e-11	-1.25	0.105	1.36	0.0135	32	6.68
Impad1	13017. Inositol monophosphatase domain containing 1	1.42	0.00274	2.33	0.000164	-1.2	0.483	1.73	0.0175	32	6.68
Zfp800	8414. Zinc finger protein 800	1.3	0.0435	2.42	4.17e-05	1.08	0.757	1.87	0.00337	32	6.67
Fam13b	9979. Family with sequence similarity 13, member B	1.92	4.85e-05	2.2	0.000176	1.22	0.414	-1.32	0.216	32	6.66
Stk38l	4219. Serine/threonine kinase 38 like	1.19	0.145	2.38	3.28e-10	1.89	2.24e-06	-1.2	0.134	32	6.66
Hsdl1	15847. Hydroxysteroid dehydrogenase like 1	1.24	0.0136	2.06	7.66e-10	1.53	0.000108	1.83	5.21e-08	32	6.66
Ccnc	10050. Cyclin C	1.28	0.00726	2.53	7.38e-13	1.43	0.000635	1.42	0.000322	32	6.66
Tmem188	22367. Transmembrane protein 188	1.29	0.00323	2.14	7.12e-12	1.72	1.85e-07	1.5	9.62e-06	32	6.65
Tyw1	5263. TRNA-yW synthesizing protein 1 homolog (S. cerevisiae)	1.42	4.33e-09	2.01	1.91e-13	1.87	4.64e-11	1.34	3.22e-05	32	6.64
Ifi44	24140. Interferon-induced protein 44	1.14	0.38	2.72	7.87e-06	-1.66	0.0278	1.11	0.663	32	6.63
		1.21	0.00247	2.56	4.55e-12	1.62	4.27e-05	1.24	0.0452	32	6.63
Rbm43	26873. RNA binding motif protein 43	1.07	0.482	2.09	2.62e-10	2	9.7e-09	1.46	0.000133	32	6.62
Mus musculus	81839. Transcribed locus	1.36	0.0224	2.27	0.000164	-1.17	0.556	1.82	0.00907	32	6.62
Mus musculus	47271. Transcribed locus	1.05	0.686	3	3.43e-11	-1.1	0.534	1.47	0.00321	32	6.62
Psmc6	3196. Proteasome (prosome, macropain) 26S subunit, ATPase, 6	1.79	1.28e-11	2.26	1.95e-05	-1.17	0.444	1.4	0.0712	32	6.62
Mus musculus	33242. Transcribed locus	1.16	0.112	2	5.12e-06	1.83	0.000158	1.62	0.000968	32	6.61
Rnf113a2	9135. Ring finger protein 113A2	1.23	0.0247	2.11	3.16e-09	1.37	0.00683	1.9	1.07e-07	32	6.61
Eif3a	1471. Eukaryotic translation initiation factor 3, subunit A	1.8	2.83e-10	2.49	4.57e-05	-1.13	0.648	1.18	0.494	32	6.6
Spopl	89018. Speckle-type POZ protein-like	1.4	0.000758	2.69	2.32e-07	1.06	0.798	1.44	0.0393	32	6.59
Zfp317	14679. Zinc finger protein 317	1.19	0.23	2.39	3.45e-06	1.28	0.219	1.73	0.00212	32	6.59
Xaf1	26279. XIAP associated factor 1	1.14	0.052	2.01	1.93e-08	1.56	0.000153	1.87	1.02e-07	32	6.58
Igtp	9755. Interferon gamma induced GTPase	1.4	0.0711	2.84	6.51e-08	1.32	0.141	-1.01	0.979	32	6.57
Prom1	2856. Prominin 1	-1.29	0.145	2.49	2.23e-06	1.66	0.0108	-1.13	0.551	32	6.57
Rnf217	17427. Ring finger protein 217	1.17	0.0802	2.4	3.66e-12	1.36	0.00285	1.63	1.9e-06	32	6.56
Lonrf1	11116. LON peptidase N-terminal domain and ring finger 1	1.31	0.099	2.31	5.35e-06	-1.32	0.145	1.61	0.00638	32	6.55
Rnf115	15921. Ring finger protein 115	1.42	9.88e-06	2.19	5.18e-09	1.08	0.593	1.86	1.02e-06	32	6.55
Chm	10126. Choroidermia	1.24	0.0121	2.44	0.000679	-1.58	0.141	1.28	0.388	32	6.54
Btaf1	1473. BTAF1 RNA polymerase II, B-TFIID transcription factor-associated, (Mot1 homolog, S. cerevisiae)	1.63	1.63e-06	2.28	2e-10	1.15	0.245	1.48	0.000407	32	6.54
Fezf1	11196. Fez family zinc finger 1	-1.08	0.0848	2.71	2.86e-09	1.56	0.00324	1.19	0.217	32	6.54
Snx18	9351. Sorting nexin 18	1.38	1.97e-05	2.09	5.62e-08	1.07	0.641	1.99	3.06e-07	32	6.53
Tmod3	12889. Tropomodulin 3	1.55	7.19e-06	2.25	3.3e-10	1.36	0.00692	1.37	0.00359	32	6.53
Cetn3	11880. Centrin 3	1.17	0.0102	2.52	3.02e-07	1.07	0.755	1.77	0.000691	32	6.53
2310004I24Rik	17752. RIKEN cDNA 2310004I24 gene	1.14	0.214	2.43	1.45e-12	1.02	0.848	1.94	5.56e-09	32	6.53
Pkn2	3079. Protein kinase N2	1.14	0.0265	2.38	9.5e-09	1.19	0.237	1.81	1.97e-05	32	6.52
Mus musculus	82965. Transcribed locus	1.09	0.27	2.54	1.28e-06	1.7	0.00634	1.19	0.364	32	6.52
Nrip1	2483. Nuclear receptor interacting protein 1	1.35	0.0179	2.01	0.000606	1.26	0.317	1.9	0.00203	32	6.52
Cab39	6287. Calcium binding protein 39	1.33	0.0119	2.49	1.24e-07	1.31	0.138	1.38	0.0442	32	6.51
Med7	16850. Mediator complex subunit 7	1.42	5.53e-05	2.02	6.06e-11	1.27	0.0086	1.8	6.19e-09	32	6.51
Rif1	3900. Rap1 interacting factor 1 homolog (yeast)	1.42	8.93e-05	2.03	0.000139	-1.81	0.0035	1.25	0.246	32	6.51
Phtf1	6176. Putative homeodomain transcription factor 1	1.18	0.0318	2.1	3.66e-07	1.25	0.128	1.98	2.51e-06	32	6.51
Plin4	21070. Perilipin 4	-1.11	0.225	2.24	1.81e-08	1.27	0.0788	1.88	3.23e-06	32	6.5
Kras	116. V-Ki-ras2 Kirsten rat sarcoma viral oncogene homolog	1.55	2.68e-07	2.16	6.41e-09	1.23	0.101	1.56	0.000158	32	6.5
Twistnb	20025. TWIST neighbor	1.34	0.00198	2.28	4.99e-09	1.16	0.282	1.71	2.03e-05	32	6.49
N4bp1	10359. NEDD4 binding protein 1	1.39	7.01e-08	2.1	2.22e-12	1.39	0.000252	1.61	1.35e-07	32	6.49
Bcdin3d	22506. BCDIN3 domain containing	-1.04	0.69	2.12	1.27e-08	1.73	3.1e-05	1.59	0.000114	32	6.48
Capza2	7782. Capping protein (actin filament) muscle Z-line, alpha 2	1.27	0.000176	2.26	7.9e-12	1.36	0.00229	1.59	2.56e-06	32	6.48
Laptm4a	14495. Lysosomal-associated protein transmembrane 4A	1.2	0.158	2.06	2.2e-18	1.58	1.8e-11	1.63	2.57e-13	32	6.47
Papola	3254. Poly (A) polymerase alpha	1.31	6.77e-05	2.29	1.83e-08	1.3	0.0578	1.56	0.0015	32	6.46
Mrpl50	27567. Mitochondrial ribosomal protein L50	1.39	0.00069	2.02	9.74e-11	1.61	6.47e-06	1.44	6.66e-05	32	6.46
Mus musculus	57212. Transcribed locus	1.49	0.128	2.06	4.75e-05	-1.87	0.00205	1.04	0.863	32	6.46
Mus musculus	38772. Transcribed locus	1.19	0.00727	2.1	1.11e-09	1.29	0.0207	1.87	7.35e-08	32	6.45
Fyttd1	18713. Forty-two-three domain containing 1	1.26	0.00294	2.24	7.22e-07	1.16	0.39	1.78	0.000209	32	6.44
Trim34a	19868. Tripartite motif-containing 34A	-1.39	0.0535	2.21	2.44e-05	-1.79	0.00535	-1.03	0.897	32	6.42
Rad18	12474. RAD18 homolog (S. cerevisiae)	1.16	0.00504	2.01	1.83e-13	1.29	0.000717	1.95	1.23e-12	32	6.41
Ankrd23	17690. Ankyrin repeat domain 23	-1.18	0.00469	2.25	1.42e-09	1.65	5.34e-05	1.33	0.0106	32	6.41
Pak2	2910. P21 protein (Cdc42/Rac)-activated kinase 2	1.27	0.00359	2.04	1.79e-08	1.69	4.01e-05	1.4	0.00288	32	6.4
Rarb	429. Retinoic acid receptor, beta	-1.2	0.133	2.25	3.79e-08	1.88	2.6e-05	-1.07	0.661	32	6.4
2007-09-01	5011. Septin 7	1.46	0.000102	2.14	1.74e-06	1.09	0.644	1.7	0.000567	32	6.39
		1.51	0.000627	2.21	1.86e-06	1.6	0.00543	1.06	0.744	32	6.38
Rad21	3501. RAD21 homolog (S. pombe)	1.19	0.171	2.19	9.98e-06	1.13	0.565	1.87	0.000346	32	6.38
Mus musculus	38802. Transcribed locus	1.16	0.0165	2.42	4.67e-10	-1	0.98	1.8	2.95e-06	32	6.38
Cenpc1	13629. Centromere protein C1	1.73	0.00144	2.11	8.01e-05	1.03	0.912	1.51	0.0304	32	6.38
Tmed5	20595. Transmembrane emp24 protein transport domain containing 5	1.69	1.33e-05	2.31	0.000511	-1.2	0.516	1.17	0.569	32	6.37
Ppp1cb	2902. Protein phosphatase 1, catalytic subunit, beta isoform	1.36	0.000813	2.25	1.4e-05	1.06	0.815	1.69	0.00498	32	6.36
Fxr1	3855. Fragile X mental retardation gene 1, autosomal homolog	1.65	1.03e-06	2.32	1.31e-07	-1.09	0.627	1.29	0.0864	32	6.35
Gmfb	13162. Glia maturation factor, beta	1.28	0.00501	2.32	9.61e-07	1.52	0.0173	1.22	0.243	32	6.34
Stxbp3a	3547. Syntaxin binding protein 3A	1.41	0.0027	2.09	5.61e-06	1.19	0.337	1.64	0.0018	32	6.33
Mus musculus	44053. Transcribed locus	1.13	0.189	2.71	1.01e-08	1.25	0.187	1.22	0.219	32	6.31
Kifap3	3491. Kinesin-associated protein 3	1.08	0.282	2.21	2.8e-11	1.35	0.00369	1.66	9.26e-07	32	6.3
Bbip1	13211. BBSome interacting protein 1	1.2	0.0143	2.46	7.27e-10	1.3	0.0438	1.34	0.0183	32	6.3
Smad4	376. MAD homolog 4 (Drosophila)	1.19	0.0281	2.19	1.07e-10	1.4	0.00159	1.52	4.35e-05	32	6.3
Ell2	10824. Elongation factor RNA polymerase II 2	-1.03	0.839	2.09	3.22e-06	1.8	0.000412	1.37	0.0407	32	6.29
Nab1	8769. Ngfi-A binding protein 1	1.32	0.0218	2.28	1.61e-06	1.68	0.00393	-1	0.995	32	6.28
Mus musculus	41878. Transcribed locus	1.13	0.182	2.84	2.13e-07	-1.01	0.969	1.3	0.169	32	6.28
2810407C02Rik	17667. RIKEN cDNA 2810407C02 gene	1.36	5.53e-05	2	0.00155	-1.63	0.0367	1.28	0.297	32	6.27
Mkl2	5180. MKL/myocardin-like 2	-1.04	0.392	2.21	1.39e-14	1.42	1.59e-05	1.59	3.01e-08	32	6.26
Mus musculus	35236. Transcribed locus	1.04	0.672	2.21	8.66e-07	1.38	0.0437	1.63	0.00105	32	6.26
Ints6	3771. Integrator complex subunit 6	1.26	0.101	2.59	4.8e-06	-1.36	0.163	1.04	0.885	32	6.25
Fam46a	8684. Family with sequence similarity 46, member A	1.25	0.2	2.39	6.83e-07	1.43	0.0441	1.18	0.337	32	6.25
Zfp62	7308. Zinc finger protein 62	1.14	0.225	2.2	0.00093	-1.51	0.126	1.39	0.187	32	6.24
Cp	1810. Ceruloplasmin	1.58	1.5e-05	2.1	2.64e-07	1.45	0.0113	1.1	0.533	32	6.23
Gbp3	11857. Guanylate binding protein 3	1.06	0.598	2.7	6.09e-05	-1.38	0.228	1.09	0.769	32	6.23
Trim30a	16055. Tripartite motif-containing 30A	1.26	0.0851	2.43	8.67e-06	-1.53	0.0374	-1	0.994	32	6.22
Rbbp8	9128. Retinoblastoma binding protein 8	1.4	0.000197	2.07	3.23e-07	1.29	0.08	1.46	0.00408	32	6.22
Tmem136	21442. Transmembrane protein 136	-1.03	0.632	2.21	5.4e-07	1.84	0.000228	1.14	0.415	32	6.22
Mfap3	18863. Microfibrillar-associated protein 3	1.1	0.089	2.22	1.85e-15	1.58	3.11e-08	1.31	0.0001	32	6.21
Oma1	15676. OMA1 homolog, zinc metallopeptidase (S. cerevisiae)	-1.31	0.00355	2.27	1.3e-10	1.16	0.187	1.46	0.00032	32	6.2
Eif2ak2	698. Eukaryotic translation initiation factor 2-alpha kinase 2	1.21	0.114	2.8	1.62e-09	1.06	0.744	1.13	0.453	32	6.2
		1.1	0.484	2.21	3.76e-10	1.07	0.584	1.81	3.42e-07	32	6.19
0610010F05Rik	9711. RIKEN cDNA 0610010F05 gene	1.26	0.00977	2.31	1.07e-09	1.6	0.000252	1.02	0.899	32	6.19
Mus musculus	45630. Transcribed locus	1.34	0.000259	2.19	1.73e-05	1.5	0.0362	1.15	0.481	32	6.18
AU019823	20101. Expressed sequence AU019823	1.21	0.0402	2.28	5.48e-08	1.57	0.00256	1.12	0.46	32	6.18
Cpsf2	2672. Cleavage and polyadenylation specific factor 2	1.21	0.0573	2.09	1.11e-13	1.57	2.22e-07	1.31	0.000255	32	6.18
Mus musculus	37673. Transcribed locus, strongly similar to NP_660125.1 membrane protein, palmitoylated 4 [Mus musculus]	-1.04	0.774	2.24	1.32e-07	-1.68	0.000613	-1.21	0.173	32	6.17
Smg1	988. SMG1 homolog, phosphatidylinositol 3-kinase-related kinase (C. elegans)	1.18	0.00211	2.21	2.05e-09	-1.1	0.414	1.67	9.02e-06	32	6.16
Slc39a10	7873. Solute carrier family 39 (zinc transporter), member 10	1.65	0.00321	2.38	5.89e-08	1.05	0.782	-1.07	0.689	32	6.15
Pus3	9384. Pseudouridine synthase 3	1.3	0.0355	2.62	1.79e-12	1.18	0.126	1.05	0.67	32	6.15
Zdhhc20	10942. Zinc finger, DHHC domain containing 20	1.58	0.00492	2.18	1.66e-05	-1.02	0.941	1.36	0.0882	32	6.14
Daxx	4061. Fas death domain-associated protein	1.16	0.0424	2.07	1.99e-09	1.53	0.000203	1.38	0.00183	32	6.14
Zfp644	6561. Zinc finger protein 644	1.13	0.0831	2.22	1.39e-05	-1.47	0.0464	1.3	0.15	32	6.12
Mettl6	14014. Methyltransferase like 6	1.18	0.0423	2.03	7.34e-14	1.25	0.00279	1.66	6.9e-10	32	6.12
Susd1	90697. Sushi domain containing 1	1.45	0.0395	2.23	4.26e-09	-1.06	0.655	1.38	0.00525	32	6.12
Asb11	17709. Ankyrin repeat and SOCS box-containing 11	1.07	0.394	2.1	7.18e-07	1.24	0.151	1.7	0.000173	32	6.11
Tgoln1	19466. Trans-golgi network protein	1.82	3.75e-07	2.01	3.37e-08	-1.08	0.574	1.18	0.162	32	6.09
Ggps1	45192. Geranylgeranyl diphosphate synthase 1	1.08	0.42	2.01	2.61e-05	-1.07	0.738	1.92	0.000103	32	6.08
Naa50	13018. N(alpha)-acetyltransferase 50, NatE catalytic subunit	1.64	2.68e-07	2.09	4.19e-06	1.06	0.754	1.27	0.128	32	6.06
Naa15	1940. N(alpha)-acetyltransferase 15, NatA auxiliary subunit	1.26	0.0328	2.22	0.000144	-1.31	0.242	1.26	0.29	32	6.05
Yme1l1	3813. YME1-like 1 (S. cerevisiae)	1.37	0.000384	2.14	2.49e-05	-1.15	0.502	1.38	0.0688	32	6.04
Usp15	2982. Ubiquitin specific peptidase 15	1.09	0.356	2.29	1.47e-06	1.23	0.256	1.42	0.0291	32	6.03
Ptbp2	4675. Polypyrimidine tract binding protein 2	1.49	7.25e-06	2.05	5.7e-10	1.23	0.0512	1.26	0.0174	32	6.03
Rnf128	7568. Ring finger protein 128	1.03	0.641	2.35	2.75e-06	-1.22	0.291	1.42	0.0456	32	6.02
Gm10567	46428. Predicted gene 10567	1.56	0.168	2.12	0.000226	1.09	0.746	1.24	0.35	32	6.01
Galnt7	5073. UDP-N-acetyl-alpha-D-galactosamine: polypeptide N-acetylgalactosaminyltransferase 7	1.05	0.275	2.15	6.3e-10	-1.03	0.807	1.78	3.7e-07	32	6.01
Mus musculus	27359. Transcribed locus	1.62	3.09e-05	2.04	0.000153	-1.17	0.474	1.18	0.406	32	6.01
Spag9	2109. Sperm associated antigen 9	1.18	0.109	2.03	4.7e-05	-1.53	0.0221	-1.26	0.188	32	6
Mus musculus	83451. Transcribed locus	1.44	0.000603	2.39	0.000156	1.08	0.79	1.07	0.812	32	5.98
Irgm2	23300. Immunity-related GTPase family M member 2	-1.16	0.446	2.34	6.14e-06	1.18	0.427	-1.3	0.168	32	5.98
Eri1	14194. Exoribonuclease 1	1.27	0.000961	2.08	3.74e-09	1.33	0.0133	1.29	0.0181	32	5.97
Slc4a7	2048. Solute carrier family 4, sodium bicarbonate cotransporter, member 7	1.11	0.0996	2.03	2.91e-07	1.22	0.151	1.61	0.000191	32	5.97
Rbm3	15531. RNA binding motif protein 3	1.16	0.293	2.19	8.67e-05	-1.36	0.153	-1.26	0.258	32	5.97
Rnft1	16045. Ring finger protein, transmembrane 1	1.17	0.131	2.12	1.2e-06	1.22	0.208	1.45	0.00979	32	5.96
[truncated: 17,308 more rows]

## Sheet: PHx and (Mc,Ms,S)
			PHx 12h vs control liver		PHx day1 vs control liver		Mc day1 vs liver		Ms day1 vs liver		S day1 vs liver
UniGene-ID	Symbol	Description	Fold	p-value	Fold	p-value	Fold	p-value	Fold	p-value	Fold	p-value	#group	sum
Mm.9537	Lcn2	1356. Lipocalin 2	392.73	5.01e-08	443.23	5.88e-10	133.65	2.58e-22	105.74	1.37e-20	107.82	1.65e-21	1	1183.17
Mm.218749	Cyp2b10	3128. Cytochrome P450, family 2, subfamily b, polypeptide 10	2.17	0.208	4.72	0.00236	96.63	6.08e-21	127.18	1.16e-20	35.88	1.83e-17	1	266.58
Mm.147226	Mt2	687. Metallothionein 2	84.48	6.27e-12	62.22	2.2e-13	29.93	2.56e-17	26.89	9.45e-16	32.72	6.43e-17	1	236.24
Mm.387108	Ero1l	5828. ERO1-like (S. cerevisiae)	3.85	5.83e-05	3.75	4.32e-06	40.42	1.66e-21	4.61	5.92e-10	109.18	2.85e-24	1	161.81
Mm.250422	Serpine1	237. Serine (or cysteine) peptidase inhibitor, clade E, member 1	13.19	0.000422	3.93	0.0176	75.33	7.97e-21	4.25	1.93e-07	54.55	2.13e-19	1	151.25
Mm.289936	Psat1	5922. Phosphoserine aminotransferase 1	4.7	0.00894	5.69	0.000464	20.97	2.08e-19	104.65	5.41e-24	5.47	3.17e-11	1	141.48
Mm.25613	Ier3	14610. Immediate early response 3	9.71	0.000864	4.15	0.0101	24.94	1.04e-18	58.38	1.43e-20	25.43	3.17e-18	1	122.61
Mm.238343	Anxa2	2847. Annexin A2	2.08	0.0219	3.59	8.77e-06	37.23	1.03e-30	59.11	1.59e-31	9.41	1.21e-23	1	111.42
Mm.181860	Tubb6	2026. Tubulin, beta 6 class V	8.59	9.82e-07	6.34	4.78e-07	30	5.25e-23	36.75	4.54e-23	15.72	6.99e-20	1	97.4
Mm.14277	Saa3	6241. Serum amyloid A 3	12.71	0.000903	16.27	2.05e-05	22.5	2.62e-13	13.72	1.87e-10	29.6	5.51e-14	1	94.8
Mm.28518	Tnfrsf12a	12011. Tumor necrosis factor receptor superfamily, member 12a	10.93	6.73e-06	6.54	1.99e-05	19.12	5.12e-30	38.43	1.01e-31	15.7	1.24e-28	1	90.72
Mm.441702	Plscr1	7878. Phospholipid scramblase 1	2.85	0.00509	2.25	0.00898	16.57	3.01e-20	51.23	4.24e-23	15.19	3.1e-19	1	88.09
Mm.195663	Cdkn1a	103. Cyclin-dependent kinase inhibitor 1A (P21)	7.03	0.000265	8.46	5e-06	25.74	1.03e-30	23.04	1.28e-29	23.17	1.29e-29	1	87.44
Mm.371583	Slpi	8132. Secretory leukocyte peptidase inhibitor	2.93	0.0472	2.7	0.0285	25.11	4.25e-19	12.22	4.74e-15	29.7	2.93e-19	1	72.66
Mm.14173	Orm2	17944. Orosomucoid 2	21.52	2.68e-05	29.3	1.69e-07	9.56	2.56e-11	2.48	0.00195	8.04	2.86e-10	1	70.9
Mm.275036	Klf6	5389. Kruppel-like factor 6	3.74	0.000707	2.1	0.0177	29.43	3.01e-24	21.16	8.55e-22	11.22	5.73e-19	1	67.65
Mm.192991	Mt1	235. Metallothionein 1	19.37	9.97e-10	15.47	9.68e-11	10.85	8.51e-17	7.56	1.65e-13	13.89	1.4e-17	1	67.14
Mm.3460	Cd14	527. CD14 antigen	23.97	0.00101	7.34	0.0117	10.53	2.1e-14	11.51	5.32e-14	8.71	4.07e-13	1	62.06
Mm.443874	Nrg4	27539. Neuregulin 4	16	2.58e-07	2.95	0.00573	20.54	9.75e-22	8.09	7.4e-16	9.16	1.59e-17	1	56.74
Mm.89655	Sult1e1	6583. Sulfotransferase family 1E, member 1	7.95	0.00469	6.98	0.00167	5.9	2.28e-12	18.98	2.64e-17	9.58	6.4e-15	1	49.39
Mm.878	Ly6d	17627. Lymphocyte antigen 6 complex, locus D	5.76	0.000616	7.78	4.86e-06	6.03	4.91e-12	21.92	3.04e-17	6.63	2.2e-12	1	48.12
Mm.330731	Tgm2	672. Transglutaminase 2, C polypeptide	4.11	4.35e-06	2.49	0.00015	17.19	6.35e-27	12.66	5.74e-24	10.02	1.1e-23	1	46.47
Mm.358570	Afp	461. Alpha fetoprotein	4.49	0.000295	8.89	2.61e-08	5.01	2.43e-07	21.93	1.55e-13	2.99	0.000296	1	43.31
Mm.4533	Apoa4	4903. Apolipoprotein A-IV	9.1	1.66e-08	9.59	9.68e-11	8.48	2.23e-18	7.86	1.65e-16	5.38	5.55e-15	1	40.41
Mm.38884	Nipal1	9196. NIPA-like domain containing 1	7.98	1.02e-06	5.19	2.24e-06	7.67	2.36e-16	13.45	5.05e-18	5.02	3.05e-13	1	39.31
Mm.30649	Prelid2	26081. PRELI domain containing 2	3.89	0.00834	4.82	0.000361	17.86	5e-20	2.67	4.79e-07	8.88	2.8e-16	1	38.12
Mm.347407	Cebpd	2447. CCAAT/enhancer binding protein (C/EBP), delta	8.88	1.15e-06	3.99	8.8e-05	7.13	1.32e-10	5.76	1.46e-08	12.3	3.56e-13	1	38.06
Mm.482473	Agpat9	88507. 1-acylglycerol-3-phosphate O-acyltransferase 9	11.56	2.05e-07	9.16	3.51e-08	4.54	3.55e-14	10.51	2.92e-18	2.11	1.96e-06	1	37.88
Mm.482074	Serpina3n	88887. Serine (or cysteine) peptidase inhibitor, clade A, member 3N	15.91	4.37e-08	11.16	6.64e-09	4.54	8.05e-20	2.09	7.36e-10	3.54	3.98e-17	1	37.24
Mm.168	Ifrd1	6001. Interferon-related developmental regulator 1	7.27	1.94e-06	3.06	0.000433	9.59	5.64e-13	4.25	2.38e-07	11.2	2.49e-13	1	35.37
Mm.271674	Eif6	4955. Eukaryotic translation initiation factor 6	5.87	1.47e-09	3.98	2.85e-09	7	6.37e-21	14.07	1.16e-23	4.01	4.39e-16	1	34.93
Mm.218639	Srxn1	20108. Sulfiredoxin 1 homolog (S. cerevisiae)	2.34	0.000829	2.45	4.7e-05	8.36	7.08e-18	11.42	2.67e-18	9.98	4.61e-18	1	34.55
Mm.174133	Bcmo1	5639. Beta-carotene 15,15'-monooxygenase	4.5	3.23e-06	3.75	1.86e-06	9.21	2.69e-19	11.88	1.37e-19	4.42	5.55e-14	1	33.76
Mm.268037	Ptrh1	26523. Peptidyl-tRNA hydrolase 1 homolog (S. cerevisiae)	2.12	0.00109	2.3	2.54e-05	8.75	7.81e-21	16.24	4.82e-23	3.98	8.46e-15	1	33.39
Mm.220367	Nop58	3258. NOP58 ribonucleoprotein homolog (yeast)	4.05	1.18e-05	2.64	0.0002	12.8	1.03e-16	6.44	1.13e-11	5.63	1.03e-11	1	31.56
Mm.4691	Nid1	864. Nidogen 1	3.27	0.000148	2.49	0.000335	8.61	6.85e-16	13.09	7.28e-17	3.22	2.2e-08	1	30.68
Mm.149403	Cyb561	14819. Cytochrome b-561	7.86	4.06e-08	7.75	5.88e-10	4.61	6.77e-16	5.24	9.9e-16	3.96	3.23e-14	1	29.42
Mm.28222	Ddx39	3269. DEAD (Asp-Glu-Ala-Asp) box polypeptide 39	3.7	8.16e-08	2.25	1.21e-05	6.56	2.24e-19	12.93	6.73e-22	3.46	1.14e-13	1	28.9
Mm.582	Fabp4	1866. Fatty acid binding protein 4, adipocyte	8.11	2.54e-09	3.19	1.8e-06	6.17	2.01e-14	3.76	1.16e-09	6.53	1.66e-14	1	27.76
Mm.290991	Cpne8	5684. Copine VIII	9.28	3.03e-07	4.5	1.02e-05	3.56	1.58e-11	5.6	3.71e-14	4.1	1.94e-12	1	27.04
Mm.433409	Agfg1	8380. ArfGAP with FG repeats 1	3.3	5.72e-07	2.17	3.21e-05	8.41	4.17e-19	8.55	5.07e-18	4.55	1.94e-14	1	26.98
AFFX-b-ActinMur/M12481_5			2.36	1.35e-06	2.19	2.02e-07	6.15	6.11e-19	11.37	2.47e-21	4.27	9.88e-16	1	26.34
Mm.21300	Igfbp1	2893. Insulin-like growth factor binding protein 1	7.13	0.00287	3.38	0.0213	6.43	7.43e-16	2.62	1.29e-07	6.24	3.15e-15	1	25.8
Mm.20415	Gtf2f2	16056. General transcription factor IIF, polypeptide 2	3.61	2.22e-08	2.46	3.4e-07	6.65	7.75e-15	7.35	2.27e-14	5.64	2.4e-13	1	25.71
Mm.1815	Ctps	2704. Cytidine 5'-triphosphate synthase	4	1.35e-06	2.86	5.49e-06	5.77	1.65e-17	9.06	1.59e-19	3.69	2.02e-13	1	25.38
Mm.5598	Adrb2	605. Adrenergic receptor, beta 2	2.49	0.0492	2.57	0.0125	9.34	3.59e-16	3.3	7.99e-08	7.32	1.94e-14	1	25.02
Mm.37803	Mus musculus	46208. Transcribed locus	3.77	9.35e-06	2.39	0.000206	7.54	2.36e-19	4.26	7.29e-14	6.86	2.56e-18	1	24.82
Mm.265874	Slc16a6	15099. Solute carrier family 16 (monocarboxylic acid transporters), member 6	2.14	0.00432	3.83	8.36e-08	3.85	6.95e-12	7.04	5.28e-15	7.81	1.84e-16	1	24.67
Mm.389966	Rab30	11627. RAB30, member RAS oncogene family	11.82	1.75e-06	2.71	0.00925	4.33	4.28e-13	2.25	3.86e-06	3.03	8.74e-10	1	24.14
Mm.28405	Sgk1	827. Serum/glucocorticoid regulated kinase 1	2.47	0.0159	4.47	5.74e-06	6.81	1.58e-14	3.31	3.23e-08	6.74	5.37e-14	1	23.8
Mm.28873	Ppap2c	15468. Phosphatidic acid phosphatase type 2C	2.05	0.000185	2.2	3.34e-06	4.65	1.87e-20	11.6	1.53e-25	2.77	1.29e-14	1	23.27
Mm.738	Col4a1	537. Collagen, type IV, alpha 1	5.39	2.08e-07	2.89	1.91e-05	4.26	1.48e-14	5.54	1.71e-15	4.95	8.76e-15	1	23.03
Mm.332593	Alkbh2	19534. AlkB, alkylation repair homolog 2 (E. coli)	2.54	7.66e-05	2.47	6.33e-06	5.59	8.87e-16	6	5.07e-15	6.23	3.2e-16	1	22.83
Mm.294908	Ccdc86	20114. Coiled-coil domain containing 86	2.77	6.25e-06	2.02	9.1e-05	4.54	8.9e-17	8.86	7.57e-20	4.06	2.79e-15	1	22.25
Mm.273152	Psmd8	10778. Proteasome (prosome, macropain) 26S subunit, non-ATPase, 8	2.75	1.68e-07	2.33	7.96e-08	6.36	5.71e-30	6.39	2.16e-28	4.35	3.34e-26	1	22.18
Mm.331544	3110043O21Rik	11813. RIKEN cDNA 3110043O21 gene	4.32	6.79e-05	2.49	0.00207	6.8	2.83e-19	2.94	5.61e-11	5.38	3.73e-17	1	21.93
Mm.28689	Tbrg1	15614. Transforming growth factor beta regulated gene 1	4.22	6.25e-08	2.3	2.26e-05	4.51	3.31e-19	6.59	1.1e-20	4.31	2.37e-18	1	21.93
Mm.2325	Pgm1	1562. Phosphoglucomutase 1	2.82	3.34e-05	2.26	8.64e-05	6.51	1.09e-15	5.51	3.23e-13	4.29	2.28e-12	1	21.39
Mm.220843	Tsr1	2839. TSR1, 20S rRNA accumulation, homolog (yeast)	4.12	1.61e-06	2.28	0.000283	7.32	7.12e-15	4.28	6.39e-10	3.3	9.66e-09	1	21.3
Mm.63342	Ccdc120	15677. Coiled-coil domain containing 120	5.43	1.81e-07	3.4	1.54e-06	5.11	6.67e-15	4.56	5.71e-13	2.49	3.11e-08	1	20.99
Mm.413275	Ddx21	4575. DEAD (Asp-Glu-Ala-Asp) box polypeptide 21	2.99	3.98e-07	2.17	7.22e-06	5.96	1.07e-19	6.42	1.5e-18	3.15	8.46e-14	1	20.69
Mm.328716	Cldn14	14739. Claudin 14	3.25	0.000258	3.13	2.23e-05	2.28	3.07e-09	2.66	6.79e-10	9.26	1.53e-20	1	20.58
Mm.276044	Rrp12	3832. Ribosomal RNA processing 12 homolog (S. cerevisiae)	3.5	8.66e-07	2.56	4.32e-06	4.44	2.23e-15	6.9	2.73e-17	2.55	6.3e-10	1	19.95
Mm.38151	Adsl	4504. Adenylosuccinate lyase	2.94	5.02e-08	2.09	1.32e-06	4.09	5.52e-17	7.16	5.04e-20	3.41	6.7e-15	1	19.69
Mm.389232	Lrrc8a	24544. Leucine rich repeat containing 8A	2.33	4.66e-07	2.1	1.57e-07	4.75	5.55e-17	5.66	4.55e-17	4.74	1.64e-16	1	19.58
Mm.235287	Ranbp1	2748. RAN binding protein 1	3.74	3.79e-07	2.78	1.2e-06	4.55	3.95e-20	5.86	6.79e-21	2.49	2.13e-13	1	19.42
Mm.307515	Ddx28	16999. DEAD (Asp-Glu-Ala-Asp) box polypeptide 28	7.21	1.17e-05	3.07	0.00157	2.95	7.25e-12	2.75	4.78e-10	3.33	8.48e-13	1	19.31
Mm.172720	Lrrc59	15752. Leucine rich repeat containing 59	4.19	5.02e-08	3.23	2.68e-08	2.84	5.86e-15	6.87	1.77e-21	2.17	4.19e-11	1	19.3
Mm.24231	1110004F10Rik	21826. RIKEN cDNA 1110004F10 gene	3.55	9.81e-05	2.67	0.000219	4.42	1.18e-08	5.12	9.27e-09	3.34	1.87e-06	1	19.1
Mm.294753	Litaf	17158. LPS-induced TN factor	3.49	1.26e-07	2.31	4.84e-06	3.32	2.61e-15	5.69	1.06e-18	3.84	5.33e-16	1	18.65
Mm.512	Wbp5	29230. WW domain binding protein 5	2.52	0.000443	2.8	1.07e-05	5.89	6.52e-18	2.49	4.4e-09	4.9	5.66e-16	1	18.6
Mm.290207	Ets2	1457. E26 avian leukemia oncogene 2, 3' domain	4.56	5.53e-05	3.59	4.22e-05	3.3	6.06e-12	4.4	2.33e-13	2.59	2.93e-09	1	18.44
Mm.258568	Yrdc	17347. YrdC domain containing (E.coli)	2.6	3.87e-05	2.14	6.36e-05	3.2	2.38e-13	6.8	8.16e-18	3.51	9.93e-14	1	18.25
Mm.282932	Polr1e	15116. Polymerase (RNA) I polypeptide E	3.22	2.42e-06	2.11	0.000135	2.91	1.13e-09	7.28	1.38e-15	2.29	4.87e-07	1	17.81
Mm.485524			4	1.43e-07	3.21	8.4e-08	2.89	2.49e-11	2.51	6.68e-09	5.19	3.53e-16	1	17.8
Mm.278458	Fkbp1a	6442. FK506 binding protein 1a	2.54	1.84e-10	2.01	1.25e-09	4.3	1.33e-30	5.81	1.01e-31	2.97	5.17e-26	1	17.63
Mm.371590	Tpd52	16798. Tumor protein D52	4.28	3.17e-07	2.8	8.21e-06	3.66	3.27e-11	3.94	3.67e-11	2.87	7.2e-09	1	17.55
Mm.20313	Chchd6	25770. Coiled-coil-helix-coiled-coil-helix domain containing 6	2.41	3.21e-05	3.27	3.76e-09	4.08	2.2e-12	3.96	6.29e-11	3.47	9.57e-11	1	17.19
Mm.22602	Atp6v0e	25617. ATPase, H+ transporting, lysosomal V0 subunit E	3.35	2.42e-08	2.3	5.21e-07	3.68	3.22e-21	4.09	7.82e-21	3.37	8.97e-20	1	16.79
Mm.273333	Itgb1bp1	17504. Integrin beta 1 binding protein 1	2.72	2.44e-05	2.5	4.66e-06	3.33	1.45e-14	5.01	7.51e-17	3.2	7.11e-14	1	16.76
Mm.276405	Fkbp5	5585. FK506 binding protein 5	5.36	1.54e-07	3.32	3.01e-06	2.64	3.49e-15	2.02	2.09e-10	3.4	1.19e-17	1	16.74
Mm.435508	Icam1	81. Intercellular adhesion molecule 1	2.38	0.0673	2.99	0.00516	2.62	1.74e-06	5.17	7.36e-11	3.5	1.06e-08	1	16.66
Mm.153684	Sertad1	22906. SERTA domain containing 1	2.44	0.000665	2.06	0.000891	3.43	2.03e-11	5.61	2.17e-14	3.09	2.68e-10	1	16.63
Mm.480653			2.55	0.000891	2.37	0.000325	6.26	6.39e-14	3.29	2.91e-08	2.05	7.29e-05	1	16.52
Mm.29709	Orc6	19765. Origin recognition complex, subunit 6	2.35	0.000839	2.08	0.000607	3.27	3.22e-11	5.89	7.47e-15	2.7	3.77e-09	1	16.29
Mm.338790	Srgn	7359. Serglycin	4.36	7.31e-06	2.53	0.000374	3.88	8.33e-07	2.22	0.00413	3.02	4.04e-05	1	16.01
Mm.296106	Zmynd19	18944. Zinc finger, MYND domain containing 19	2.04	0.00154	2.14	8.34e-05	2.85	2.94e-11	4.98	7.78e-15	3.97	4.44e-14	1	15.98
Mm.276145	Tmprss2	11713. Transmembrane protease, serine 2	2.71	0.000159	2.9	3.18e-06	5.18	9.18e-16	2.11	2.13e-06	2.95	9.35e-11	1	15.85
Mm.251904	Nudt5	19916. Nudix (nucleoside diphosphate linked moiety X)-type motif 5	2.88	1e-06	2.19	6.39e-06	3.19	1.44e-11	4.51	6.68e-14	2.9	1.68e-10	1	15.67
Mm.425747	Trmt61a	11793. TRNA methyltransferase 61 homolog A (S. cerevisiae)	2.91	0.000159	2.02	0.00232	4.09	8.82e-14	3.57	2.28e-11	2.72	9.61e-10	1	15.31
Mm.34102	Odc1	747. Ornithine decarboxylase, structural 1	2.14	0.000192	2.8	2.86e-08	3.06	1.65e-12	4.5	2.38e-14	2.73	4.31e-11	1	15.23
Mm.153226	Gdi2	2525. Guanosine diphosphate (GDP) dissociation inhibitor 2	3.3	2.48e-05	3.27	1.72e-06	2.95	2.93e-07	3.11	6.79e-07	2.43	1.4e-05	1	15.06
Mm.262037	Eif1a	6385. Eukaryotic translation initiation factor 1A	2.36	0.00158	2.12	0.000891	4.62	1.06e-14	2.08	3.57e-06	3.83	1.61e-12	1	15.01
Mm.318250	Eps15	4127. Epidermal growth factor receptor pathway substrate 15	2.27	0.00016	2.11	3.95e-05	4.06	5.52e-17	4.09	8.19e-16	2.37	1.32e-10	1	14.9
Mm.290669	Ndfip2	17000. Nedd4 family interacting protein 2	2.32	6.2e-06	2.56	2.05e-08	3.53	2.76e-17	3.43	8.28e-16	2.85	1.49e-14	1	14.69
Mm.247535	Fam118a	18416. Family with sequence similarity 118, member A	2.71	1.51e-05	2.06	0.000101	3.99	1.4e-13	3.59	2.21e-11	2.33	5.06e-08	1	14.68
Mm.182094	Tceal8	31196. Transcription elongation factor A (SII)-like 8	3.8	1.47e-06	3.51	9.17e-08	2.68	2.03e-09	2.55	4.89e-08	2.13	1.08e-06	1	14.67
Mm.287795	Gtf2e1	9761. General transcription factor II E, polypeptide 1 (alpha subunit)	3.4	3.21e-07	2.52	1.48e-06	2.29	2.16e-05	3.18	2.72e-07	3.18	5.71e-08	1	14.57
Mm.201455	Scamp1	10578. Secretory carrier membrane protein 1	2.9	1.54e-06	2.14	1.67e-05	3.03	1.55e-08	2.54	3.8e-06	3.69	6.79e-10	1	14.3
Mm.233009	Rap1b	6017. RAS related protein 1b	3.1	3.46e-07	2.03	4.26e-05	3.46	3.5e-16	3.27	1.86e-14	2.43	7.38e-12	1	14.29
Mm.7906	Pin1	2511. Protein (peptidyl-prolyl cis/trans isomerase) NIMA-interacting 1	2.37	8.58e-06	2.12	2.86e-06	2.7	1.89e-10	4.52	6.95e-14	2.58	1.05e-09	1	14.29
Mm.348017	1700029F09Rik	32148. RIKEN cDNA 1700029F09 gene	2.51	0.000147	2.06	0.000301	3.65	2.55e-11	2.48	6.15e-07	3.55	8.72e-11	1	14.25
Mm.117581	Ltv1	9501. LTV1 homolog (S. cerevisiae)	3.03	1.91e-07	2.06	1.63e-05	3.61	1.13e-16	3.22	3.23e-14	2.32	2.58e-11	1	14.24
Mm.21848	Bzw1	6456. Basic leucine zipper and W2 domains 1	2.55	5.19e-06	2.02	2.68e-05	4.11	1.51e-19	2.74	4.06e-14	2.51	1.2e-13	1	13.93
Mm.21450	Ost4	35564. Oligosaccharyltransferase 4 homolog (S. cerevisiae)	2.46	6.51e-07	2.4	1.56e-08	2.88	5.54e-17	4.16	2.67e-19	2.02	1.48e-11	1	13.92
Mm.209880	Kctd3	5144. Potassium channel tetramerisation domain containing 3	2.25	0.00272	2.14	0.000828	3.21	2.66e-12	4.26	9.03e-14	2.02	5.07e-07	1	13.88
Mm.248019	4933433P14Rik	24738. RIKEN cDNA 4933433P14 gene	2.49	1.14e-05	2.09	1.39e-05	3.17	4.45e-14	3.48	7.37e-14	2.38	1.78e-10	1	13.61
Mm.21399	Itpa	6866. Inosine triphosphatase (nucleoside triphosphate pyrophosphatase)	2.63	3.79e-07	2.35	7.74e-08	2.59	4.16e-12	3.94	2.49e-15	2.05	4.12e-09	1	13.56
Mm.297768	Arf4	7250. ADP-ribosylation factor 4	2.81	1.37e-07	2.28	1.65e-07	2.62	1.42e-14	3.45	2.31e-16	2.16	2.34e-11	1	13.32
Mm.196219	Tipin	19725. Timeless interacting protein	2.13	7.23e-05	2.15	2.67e-06	2.93	2.22e-15	2.56	1.22e-12	3.13	1.11e-15	1	12.9
Mm.2368	Timm17a	13839. Translocase of inner mitochondrial membrane 17a	3.04	1.65e-07	2.21	2.63e-06	2.16	4.27e-08	3.29	2.33e-11	2.06	1.47e-07	1	12.76
Mm.1421	Adamts1	2038. A disintegrin-like and metallopeptidase (reprolysin type) with thrombospondin type 1 motif, 1	3.31	0.000326	2.09	0.00611	3.07	4.15e-09	2.17	2.58e-05	2.09	1.69e-05	1	12.73
Mm.41877	Slc25a33	13318. Solute carrier family 25, member 33	2.07	0.0054	2.09	0.00084	3.34	1.21e-11	2.09	4.62e-06	2.9	5.05e-10	1	12.49
Mm.272472	Hat1	10925. Histone aminotransferase 1	2.49	0.00316	2.08	0.00375	3.41	4.57e-11	2	4.27e-05	2.43	1.07e-07	1	12.41
Mm.368668	Csnk1g3	4323. Casein kinase 1, gamma 3	2.33	1.66e-08	2.18	1.3e-09	3.15	1.36e-12	2.45	6.99e-09	2.26	1.11e-08	1	12.37
Mm.41555	Rab28	15991. RAB28, member RAS oncogene family	3.01	1.16e-08	2.11	3.96e-07	2.21	1.96e-14	2.71	7.67e-16	2.32	8.32e-15	1	12.36
Mm.300083	4933434E20Rik	20005. RIKEN cDNA 4933434E20 gene	2.69	9.78e-07	2.12	3.29e-06	2.22	1.54e-11	2.54	6.58e-12	2.55	4.07e-13	1	12.12
Mm.258910	Arfgap3	9290. ADP-ribosylation factor GTPase activating protein 3	2.65	0.00111	2.03	0.00385	2.21	4.72e-11	2.11	2.45e-09	2	1.68e-09	1	11
Mm.100144	S100a6	5177. S100 calcium binding protein A6 (calcyclin)	2.09	0.0649	2.14	0.0194	25.13	3.74e-22	163.37	2.45e-27	1.35	0.0977	2	194.08
Mm.396210	Mus musculus	29617. Transcribed locus, strongly similar to NP_001012396.2 3-hydroxyacyl-CoA dehydratase 1 isoform 2 [Mus musculus]	4.21	7.89e-10	2.86	1.31e-08	4.18	1.43e-20	8.1	1.91e-24	1.66	2.25e-08	2	21.01
Mm.390201	Pgm3	3712. Phosphoglucomutase 3	4.5	2.34e-09	3.76	3.6e-10	2.85	2.42e-10	7.22	1e-16	1.95	6.66e-06	2	20.28
Mm.132226	Ehd4	3642. EH-domain containing 4	4	7.02e-09	2.8	3.42e-08	2.19	1.21e-05	6.9	2.17e-13	1.21	0.313	2	17.1
Mm.371601	Hn1l	20860. Hematological and neurological expressed 1-like	2.24	0.00218	3.59	1.55e-07	2.49	9.74e-09	7.02	1.78e-16	1.66	0.000457	2	17
Mm.393211	Mus musculus	32878. Transcribed locus	4.74	3.64e-06	3.75	2.05e-06	2.5	1.71e-05	4.52	5.43e-09	1.19	0.467	2	16.7
Mm.46480	Tmem41a	19111. Transmembrane protein 41a	5.79	1.69e-10	2.29	8.04e-06	3.27	5.35e-15	3.48	1.52e-14	1.81	4.31e-07	2	16.64
Mm.66293	Frrs1	12304. Ferric-chelate reductase 1	3.03	3.21e-07	4.1	4.6e-11	4.12	6.35e-13	3.19	1.94e-09	1.81	9.92e-05	2	16.25
Mm.444377	Mus musculus	42322. Transcribed locus	3.93	2.57e-06	3.11	3.41e-06	2.85	1.7e-05	4.31	1.97e-07	1.51	0.097	2	15.71
Mm.38832	Fndc3b	3329. Fibronectin type III domain containing 3B	5.63	1.27e-08	3.25	2.33e-07	2.48	5.49e-09	2.32	2e-07	1.59	0.000757	2	15.27
Mm.410994	Mal2	23692. Mal, T cell differentiation protein 2	2.65	8.74e-06	2.32	3.41e-06	3.77	1.22e-10	4.76	3.7e-11	-1.26	0.191	2	14.76
Mm.272722	Tusc3	10535. Tumor suppressor candidate 3	3.08	1.82e-05	2.69	7.77e-06	3.24	4.45e-12	2.92	4.94e-10	1.85	9.76e-06	2	13.78
Mm.482137			2.37	4.65e-05	2.11	2.09e-05	3.63	6e-13	3.51	1.83e-11	1.99	1.61e-06	2	13.61
Mm.119714	Igsf5	22976. Immunoglobulin superfamily, member 5	3.43	3.53e-06	3.69	2.61e-08	2.42	2.56e-11	2.95	1.59e-12	-1.07	0.557	2	13.56
Mm.294770	Ssu72	10987. Ssu72 RNA polymerase II CTD phosphatase homolog (yeast)	2.65	7.93e-07	2.17	1.83e-06	3.11	2.47e-17	3.69	1.31e-17	1.92	2.87e-10	2	13.54
Mm.240668	Tmem9b	22955. TMEM9 domain family, member B	3.03	1.69e-10	2.46	2.89e-10	2.41	9.67e-16	3.82	9.43e-20	1.71	1.14e-09	2	13.43
Mm.390816	Kctd17	15916. Potassium channel tetramerisation domain containing 17	2.85	1.58e-05	2.04	0.000232	2.67	2.77e-07	4.23	2.65e-10	1.61	0.00809	2	13.4
Mm.256034	Cct3	1635. Chaperonin containing Tcp1, subunit 3 (gamma)	2.2	0.000243	2.42	2.63e-06	2.88	5.93e-11	4.12	3.98e-13	1.58	0.000605	2	13.2
Mm.249752	Pdss1	5426. Prenyl (solanesyl) diphosphate synthase, subunit 1	2.44	4.86e-05	2.08	5.15e-05	2.68	1.03e-11	4.48	1.55e-15	1.16	0.229	2	12.84
Mm.245715	Snap23	6352. Synaptosomal-associated protein 23	3.3	1.7e-06	2.27	3.69e-05	3.22	2.08e-12	2.14	5.26e-07	1.76	2.39e-05	2	12.69
Mm.29795	Ftsj3	4079. FtsJ homolog 3 (E. coli)	2.56	1.25e-05	2.08	3.7e-05	3.35	4.71e-14	3.06	7.35e-12	1.5	0.000603	2	12.55
Mm.251228	Rtcd1	11167. RNA terminal phosphate cyclase domain 1	2.18	6.29e-05	2.36	6.26e-07	2.78	9.13e-15	3.18	3.79e-15	1.8	2.04e-08	2	12.3
Mm.234191	Fbxo4	16832. F-box protein 4	3.11	2.43e-07	2.35	1.75e-06	2.19	9.12e-10	2.84	7.82e-12	1.76	1.88e-06	2	12.25
Mm.45233	Tmed9	11488. Transmembrane emp24 protein transport domain containing 9	2.4	0.000367	2.21	0.000107	2.42	4.11e-12	3.15	4.05e-14	1.89	1.96e-08	2	12.07
Mm.21762	Dnajc10	5076. DnaJ (Hsp40) homolog, subfamily C, member 10	2.65	3.07e-05	3.49	1.04e-08	2.49	1.28e-15	2.14	4.1e-12	1.26	0.00316	2	12.03
Mm.10528	Hars	4634. Histidyl-tRNA synthetase	2.07	4.54e-07	2.05	1.04e-08	2.2	1.11e-13	3.66	1.58e-18	1.77	1.14e-09	2	11.75
Mm.157534	Prpf38a	8421. PRP38 pre-mRNA processing factor 38 (yeast) domain containing A	3.3	2.9e-07	2.14	2.89e-05	2.01	5.05e-08	2.59	3.63e-10	1.71	9.72e-06	2	11.75
Mm.251255	Ddx1	2686. DEAD (Asp-Glu-Ala-Asp) box polypeptide 1	2.63	7.02e-09	2.38	5.88e-10	2.7	1.84e-14	2.43	4.68e-12	1.57	3.44e-06	2	11.71
Mm.178424	Gatad1	36555. GATA zinc finger domain containing 1	2.27	1.22e-06	2.05	2.83e-07	2.08	4.36e-09	3.3	1.69e-13	1.79	1.13e-06	2	11.49
Mm.28196	Snx4	11872. Sorting nexin 4	2.91	6.69e-08	2.23	3.12e-07	2.33	8.23e-16	2.58	1.26e-15	1.4	7.67e-06	2	11.45
Mm.290407	Nap1l1	6761. Nucleosome assembly protein 1-like 1	3.32	1.54e-07	2.06	3.21e-05	2.78	4.89e-12	2.15	8.31e-08	1.1	0.468	2	11.41
Mm.424	Atp1b3	14665. ATPase, Na+/K+ transporting, beta 3 polypeptide	2.43	4.09e-06	2.07	5.66e-06	2.53	4.83e-11	2.44	1.12e-09	1.76	3e-06	2	11.23
Mm.4876	Rcn1	9621. Reticulocalbin 1	2.91	3.25e-05	2.22	0.000116	2.07	7.22e-05	2.33	3.98e-05	-1.43	0.0648	2	10.96
Mm.378921	Gja1	92. Gap junction protein, alpha 1	2.34	0.000658	2.56	1.34e-05	2.18	0.000242	2.31	0.000397	1.45	0.083	2	10.84
Mm.28489	Wsb2	11461. WD repeat and SOCS box-containing 2	2.32	6.63e-07	2.04	5e-07	2.06	7.11e-12	2.48	2.11e-13	1.5	5.12e-06	2	10.4
Mm.9086	Slc16a1	4904. Solute carrier family 16 (monocarboxylic acid transporters), member 1	2.34	1.99e-06	2.18	2.29e-07	2.05	7.39e-11	2.11	3.36e-10	1.69	1.12e-07	2	10.37
Mm.3500	Slc10a2	8453. Solute carrier family 10, member 2	2.83	0.00036	2.33	0.000462	7.2	5.35e-14	1.59	0.0226	13.64	4.66e-17	3	27.59
Mm.21697	Ddit4	11144. DNA-damage-inducible transcript 4	2.52	0.0431	2.16	0.0403	7.91	1.06e-10	1.54	0.129	11.5	2.6e-12	3	25.63
Mm.395958	Mus musculus	67008. Transcribed locus	2.66	0.00161	2.65	0.000232	5.63	1e-09	1.8	0.0238	7.63	3.11e-11	3	20.37
Mm.17185	Lgmn	5993. Legumain	6.31	8.54e-07	4.85	3.35e-07	2.4	6.86e-06	1.54	0.0295	2.05	0.000176	3	17.15
Mm.41063	Trim24	3629. Tripartite motif-containing 24	5.77	1.14e-08	3.67	7.1e-08	2.69	2.51e-07	1.59	0.0139	2.02	0.000101	3	15.74
Mm.378899	Crybb3	12426. Crystallin, beta B3	2.91	0.000101	2.04	0.00102	2.52	7.66e-09	1.76	0.000291	5.66	2.94e-15	3	14.89
Mm.259074	Rasgef1b	9500. RasGEF domain family, member 1B	2.96	0.00126	2.67	0.000494	4.51	2.91e-09	-1.08	0.775	2.94	3.78e-06	3	14.16
Mm.35867	Ccne2	7461. Cyclin E2	2.59	0.0285	2.04	0.0423	4.66	9.43e-09	1.42	0.175	2.8	2.13e-05	3	13.51
Mm.27136	Insig2	10400. Insulin induced gene 2	2.56	0.0035	2.45	0.000837	3.25	5.48e-14	1.47	0.00196	3.41	5.68e-14	3	13.14
Mm.300317	Csgalnact2	8378. Chondroitin sulfate N-acetylgalactosaminyltransferase 2	3.71	6.13e-06	2.32	0.000223	3.19	1.82e-08	1.5	0.0414	2.06	0.000119	3	12.78
Mm.371692	Usp1	8546. Ubiquitin specific peptidase 1	2.7	9.51e-08	2.29	7.4e-08	2.36	1.56e-06	1.57	0.0138	2.46	1.75e-06	3	11.38
Mm.425101	Eid1	24691. EP300 interacting inhibitor of differentiation 1	2.11	2.58e-05	2.58	7.74e-09	2.14	3.46e-12	1.74	1.13e-07	2.7	6.37e-15	3	11.27
Mm.132802	Rab18	7132. RAB18, member RAS oncogene family	2.85	6.22e-06	2.31	1.29e-05	2.36	6.55e-09	1.48	0.00427	1.68	7.98e-05	4	10.68
Mm.25148	Atp6ap2	13672. ATPase, H+ transporting, lysosomal accessory protein 2	2.64	1.11e-06	2.14	2.46e-06	3.06	7.85e-11	1.02	0.92	1.56	0.00168	4	10.42
Mm.244209	Usp15	2982. Ubiquitin specific peptidase 15	2.39	4.87e-05	2.15	2.1e-05	2.29	1.47e-06	1.23	0.256	1.42	0.0291	4	9.48
Mm.23335	Yme1l1	3813. YME1-like 1 (S. cerevisiae)	2.66	4.91e-06	2.09	2.31e-05	2.14	2.49e-05	-1.15	0.502	1.38	0.0688	4	9.42
Mm.266867	Mus musculus	713. Transcribed locus	2.44	0.000216	2.29	5.68e-05	-25.3	1.15e-13	-41.78	5.72e-14	-3.59	8.32e-05	5	75.4
Mm.26781	Vsig4	21681. V-set and immunoglobulin domain containing 4	2.42	0.0769	5.85	4.41e-05	-16.48	2.42e-08	-17.52	1.46e-07	-13.89	1.92e-07	5	56.16
Mm.2570	C1qb	12770. Complement component 1, q subcomponent, beta polypeptide	2.61	0.0396	4.84	0.000131	-9.98	1.03e-05	-10.4	3.91e-05	-9.24	2.72e-05	5	37.07
Mm.467125			2.34	0.0487	3.99	0.000174	-9.78	1.66e-06	-11.37	3.11e-06	-8.76	4.91e-06	5	36.24
Mm.250901	Cyp4a14	9357. Cytochrome P450, family 4, subfamily a, polypeptide 14	7.87	0.00124	9.55	3.67e-05	-7.53	2.49e-05	-4.85	0.00233	-4.59	0.00137	5	34.39
Mm.37426	Cd163	6942. CD163 antigen	3.26	0.00433	3.88	0.000149	-6.32	2.4e-10	-5.74	9.86e-09	-6.39	3.47e-10	5	25.59
Mm.3644	Fabp7	2394. Fatty acid binding protein 7, brain	3.22	0.000486	3.38	2.2e-05	-3.93	1.87e-07	-4.22	5.14e-07	-3.97	2.25e-07	5	18.72
Mm.137	Ccl6	17265. Chemokine (C-C motif) ligand 6	5.29	0.00037	5.41	3.31e-05	-2.79	1.3e-06	-2.49	5.2e-05	-2.48	1.26e-05	5	18.46
Mm.277152	Nlrp12	11343. NLR family, pyrin domain containing 12	6.91	1.62e-05	2.97	0.00203	-2.42	0.00104	-3.42	6.47e-05	-2.15	0.00514	5	17.87
Mm.24097	Gm11428	38197. Predicted gene 11428	2.5	0.0421	3.26	0.00172	-4.1	1.7e-06	-4.26	5.52e-06	-3.65	1.12e-05	5	17.77
Mm.246466	Kctd12	15240. Potassium channel tetramerisation domain containing 12	2.71	0.0014	2.42	0.000595	-2.82	6.23e-09	-4.25	2.19e-11	-3.69	3.92e-11	5	15.89
Mm.321654	Pdzrn3	5040. PDZ domain containing RING finger 3	4.28	0.000148	3.16	0.000224	-2.1	3.96e-07	-2.15	1.38e-06	-1.94	3.21e-06	6	13.63
Mm.27154	Vnn1	5053. Vanin 1	3.22	0.0252	2.13	0.0732	-4.13	1.31e-09	-1.82	0.0036	-2.09	0.000205	7	13.39
Mm.284853	Gnat1	1008. Guanine nucleotide binding protein, alpha transducing 1	4.31	8.16e-08	2.43	1.75e-05	-2.39	6.03e-10	-1.48	0.00288	-2.16	1.66e-08	7	12.77
Mm.32550	Dnajc12	18845. DnaJ (Hsp40) homolog, subfamily C, member 12	8.05	5.3e-06	5.55	5.79e-06	-3.91	2.91e-13	-1.89	1.76e-05	-1.87	8.09e-06	8	21.27
Mm.273049	Ccnd1	130. Cyclin D1	3.51	0.00647	6.42	6.5e-06	-2.38	5.89e-09	1.18	0.207	-1.82	6.24e-06	8	15.31
Mm.458542	Nnmt	16196. Nicotinamide N-methyltransferase	4.09	2.42e-05	2.14	0.00366	-2.83	4.94e-12	-1.47	0.00172	-1.28	0.0366	8	11.81
Mm.30222	Sdf2l1	13662. Stromal cell-derived factor 2-like 1	2.55	0.00696	4.72	1.23e-06	-2.04	9.04e-08	1.16	0.237	-1.07	0.618	8	11.54
Mm.28398	Fabp2	9093. Fatty acid binding protein 2, intestinal	2.09	0.0251	2.36	0.00153	-2.04	2.96e-05	-1.87	0.000594	1.21	0.288	8	9.57
Mm.196574	Grhpr	11211. Glyoxylate reductase/hydroxypyruvate reductase	2.66	1.35e-07	2.16	2.41e-07	-2.04	1.06e-10	-1.65	1.53e-06	1.03	0.782	8	9.54
Mm.10026	Cidec	11214. Cell death-inducing DFFA-like effector c	16.72	4.59e-06	2.05	0.113	1.67	0.00863	7.91	1.25e-11	2.02	0.000619	9	30.37
Mm.25844	Glrx	10627. Glutaredoxin	4.93	1.11e-06	2.57	0.000218	1.52	0.00165	2.72	6.87e-09	2.7	1.23e-09	9	14.44
Mm.195753	Pole4	26429. Polymerase (DNA-directed), epsilon 4 (p12 subunit)	2.83	2.49e-07	2.48	1e-07	1.99	2.03e-10	3.03	1.02e-14	2	2.83e-10	9	12.33
Mm.5162	Sdsl	16358. Serine dehydratase-like	4.19	0.000132	2.46	0.00223	1.32	0.0226	2.04	2.01e-06	2	6.35e-07	9	12.01
Mm.168680	Mrps23	25686. Mitochondrial ribosomal protein S23	2.84	1.03e-07	2.02	4.4e-06	1.87	4.33e-09	2.77	2.36e-13	2.37	3.06e-12	9	11.87
Mm.2551	Sec22b	9387. SEC22 vesicle trafficking protein homolog B (S. cerevisiae)	3.52	2.47e-07	2.07	8.64e-05	1.82	1.56e-08	2.13	7.24e-10	2.06	2.05e-10	9	11.6
Mm.275864	Rab34	12984. RAB34, member of RAS oncogene family	2.3	1.74e-06	2.05	8.7e-07	1.81	2.64e-07	2.26	1.24e-09	2.15	1.96e-09	9	10.57
Mm.24096	Thbd	1920. Thrombomodulin	9.4	4.9e-08	6.56	2.33e-08	1.26	0.306	3.1	1.54e-05	1.58	0.0485	10	21.9
Mm.1500	Mcm4	1474. Minichromosome maintenance deficient 4 homolog (S. cerevisiae)	3.35	0.0212	3.16	0.00757	1.99	0.00029	8.57	1.67e-13	1.69	0.0053	10	18.76
Mm.282978	2010003K11Rik	33576. RIKEN cDNA 2010003K11 gene	8.01	2.06e-07	2.86	0.000433	1.25	0.0722	4.58	4.29e-13	1.27	0.0756	10	17.97
Mm.482073	Akr1b7	89965. Aldo-keto reductase family 1, member B7	8.28	0.00365	3.5	0.0338	1.23	0.303	2.18	0.000864	1.34	0.172	10	16.53
Mm.11688	Tmem120a	12359. Transmembrane protein 120A	5.53	1.27e-08	2.77	5.69e-06	1.3	0.00352	3.77	2.41e-16	1.73	1.11e-07	10	15.1
Mm.21873	Cdt1	8969. Chromatin licensing and DNA replication factor 1	2.44	0.0442	3.11	0.00218	1.79	7.04e-06	4.83	6.65e-15	1.82	4.98e-06	10	13.99
Mm.385055	Ppapdc1b	15250. Phosphatidic acid phosphatase type 2 domain containing 1B	5.31	3.63e-07	4.08	1.5e-07	1.36	0.00766	2.15	1.73e-07	-1.07	0.607	10	13.97
Mm.200516	Pitpnb	7372. Phosphatidylinositol transfer protein, beta	5.2	7.02e-09	2.17	0.000112	1.77	9.97e-07	2.41	1.8e-09	1.83	5.18e-07	10	13.38
Mm.245355	Chid1	15598. Chitinase domain containing 1	3.94	3.85e-08	2.06	9.45e-05	1.55	0.00173	3.82	1.95e-11	1.79	8.68e-05	10	13.16
Mm.46182	Cda	17402. Cytidine deaminase	3.49	0.000185	2.26	0.00259	1.86	1.66e-05	3.84	9.43e-12	1.24	0.147	10	12.69
Mm.292567	Creld2	16957. Cysteine-rich with EGF-like domains 2	4.58	0.00307	2.95	0.00993	1.14	0.293	2.18	2.67e-07	1.68	9.56e-05	10	12.53
Mm.371546	Arf1	4481. ADP-ribosylation factor 1	2.98	3.55e-07	2.62	9.43e-08	1.98	1.57e-07	2.93	1.1e-10	1.74	1.44e-05	10	12.25
Mm.30729	Fkbp11	23548. FK506 binding protein 11	2.62	0.00113	4.44	9.49e-08	-1.29	0.0543	2.32	3.29e-07	-1.25	0.121	10	11.92
Mm.28852	Spcs1	24134. Signal peptidase complex subunit 1 homolog (S. cerevisiae)	3.36	7.57e-07	3.15	3.61e-08	1.77	1.3e-12	2.03	5.1e-14	1.5	8.33e-09	10	11.81
Mm.27503	1810009A15Rik	29834. RIKEN cDNA 1810009A15 gene	2.76	8.32e-08	2.07	1.45e-06	1.79	3.39e-07	3.32	7.31e-14	1.85	1.69e-07	10	11.79
Mm.458056	Ppp2r5c	21335. Protein phosphatase 2, regulatory subunit B (B56), gamma isoform	4.41	6.08e-08	2.63	3.05e-06	1.07	0.565	2.05	8.72e-08	1.34	0.00724	10	11.5
Mm.7091	Ssr2	15724. Signal sequence receptor, beta	3.16	6.12e-07	2.86	7.83e-08	1.47	6.11e-06	2.68	2.45e-14	1.2	0.0269	10	11.37
Mm.181021	Col4a2	890. Collagen, type IV, alpha 2	2.33	9.69e-05	3.08	2.33e-08	1.37	0.0659	2.94	4.19e-07	-1.5	0.0337	10	11.22
Mm.474178	Mus musculus	43164. Transcribed locus	2.27	0.0958	2.74	0.0104	1.63	0.111	3.22	0.000708	-1.2	0.635	10	11.06
Mm.22554	Gmppb	5790. GDP-mannose pyrophosphorylase B	3.59	0.000157	2.78	0.0002	1.03	0.778	2.11	1.12e-08	1.23	0.0551	10	10.74
Mm.258508	0610007L01Rik	15787. RIKEN cDNA 0610007L01 gene	2.56	1.7e-07	2.67	9.81e-10	1.55	5.44e-05	2.31	2.12e-09	1.61	3.87e-05	10	10.7
Mm.45127	Cgref1	26130. Cell growth regulator with EF hand domain 1	3.48	0.000668	2.03	0.0147	-1.13	0.392	2.6	3.28e-08	-1.39	0.0237	10	10.63
Mm.250874	Eif3i	5642. Eukaryotic translation initiation factor 3, subunit I	2.3	1.39e-07	2.13	2.35e-08	1.75	2.74e-10	2.38	3.41e-14	1.77	3.89e-10	10	10.33
Mm.29778	Manf	15144. Mesencephalic astrocyte-derived neurotrophic factor	2.8	0.00094	2.4	0.000655	1.48	8.86e-05	2.07	4.71e-09	1.43	0.00044	10	10.18
Mm.12951	Nme6	20147. Non-metastatic cells 6, protein expressed in (nucleoside-diphosphate kinase)	2.34	0.00195	2.82	1.49e-05	1.16	0.0988	2.2	3.44e-10	1.3	0.00538	10	9.82
Mm.387568	1110065P20Rik	32943. RIKEN cDNA 1110065P20 gene	2.12	1.68e-05	2.86	6.22e-10	1.24	0.0191	2.01	8.2e-09	1.58	7.27e-06	10	9.81
Mm.30099	Clptm1l	5625. CLPTM1-like	2.09	1.35e-05	2.52	5.58e-09	1.48	3.17e-08	2.45	1.92e-16	1.23	0.00147	10	9.77
Mm.2870	Rpa2	15890. Replication protein A2	2.11	0.00968	2.47	0.000233	1.21	0.105	2.67	1.58e-09	1.27	0.056	10	9.73
Mm.101141	Rnf121	10555. Ring finger protein 121	2.16	4.58e-06	2.3	2.57e-08	1.42	1.54e-05	2.33	7.22e-13	1.49	3.76e-06	10	9.7
Mm.48795	Usp46	5858. Ubiquitin specific peptidase 46	2.51	2.04e-06	2.1	3.8e-06	1.42	0.000557	2.51	6.66e-11	1.08	0.491	10	9.62
Mm.287500	Dus2l	7471. Dihydrouridine synthase 2-like (SMM1, S. cerevisiae)	2.01	5.49e-05	2.04	2.05e-06	1.66	6.86e-06	2.14	2.44e-08	1.74	2.18e-06	10	9.59
Mm.44174	Mrpl43	22694. Mitochondrial ribosomal protein L43	2.18	8.75e-07	2.02	1.57e-07	1.42	1.18e-05	2.17	1.44e-12	1.69	5.56e-09	10	9.48
Mm.3624	Guk1	13812. Guanylate kinase 1	2.14	0.000191	2.11	1.77e-05	1.18	0.0661	2.34	8.62e-11	1.65	1.73e-06	10	9.42
Mm.116971	Gimap9	25754. GTPase, IMAP family member 9	2.59	0.000282	2.23	0.00024	1.03	0.846	2.22	6.02e-06	1.16	0.374	10	9.23
Mm.18556	Slc39a7	5755. Solute carrier family 39 (zinc transporter), member 7	2.14	1.04e-05	2.15	3.05e-07	1.39	0.000116	2.06	2.89e-10	1.1	0.326	10	8.84
Mm.281298	Gadd45g	9861. Growth arrest and DNA-damage-inducible 45 gamma	3.33	0.0575	2.05	0.173	-1.67	0.276	-2.32	0.115	3.04	0.0232	11	12.41
Mm.395117	Mus musculus	84055. Transcribed locus	5.41	9.57e-07	4.65	1.83e-07	-1.95	0.00142	-2.87	1.91e-05	-2.1	0.000687	12	16.98
Mm.12616	Dnajc3	4301. DnaJ (Hsp40) homolog, subfamily C, member 3	2.46	0.000398	2.99	1.21e-06	-1.72	9.79e-05	-3.11	6.69e-10	-2.28	1e-07	12	12.56
Mm.1262	Cyp17a1	2788. Cytochrome P450, family 17, subfamily a, polypeptide 1	7.2	5.89e-05	2.43	0.0239	1.84	0.0287	-4.19	2.16e-05	1.77	0.0527	13	17.43
Mm.277955	Fgl1	15537. Fibrinogen-like protein 1	4.16	3.26e-06	4.67	2.46e-08	1.18	0.45	-2.75	6.3e-05	-1.28	0.294	13	14.04
Mm.273578	Tmem184c	11925. Transmembrane protein 184C	4.16	3.01e-07	3.72	4.11e-08	1.63	0.124	-2.89	0.00359	-1.21	0.624	13	13.61
Mm.481405			3.23	9.82e-06	2.9	2.67e-06	-1.19	0.654	-2.94	0.012	-1.16	0.746	13	11.42
Mm.393290	Mus musculus	53592. Transcribed locus	2.33	8.23e-07	2.23	6.04e-08	1.08	0.667	-3.81	5.67e-09	-1.47	0.0346	13	10.92
Mm.3131	Dld	2780. Dihydrolipoamide dehydrogenase	3.15	5.16e-07	2.23	8.25e-06	1.41	0.0209	-2.11	3.56e-05	-1.01	0.961	13	9.91
Mm.31403	Steap4	9371. STEAP family member 4	9.39	2.8e-06	4.49	8.97e-05	1.74	0.000171	1.08	0.66	2.85	2.74e-09	14	19.55
Mm.88367	Gfra1	1563. Glial cell line derived neurotrophic factor family receptor alpha 1	6.75	1.45e-08	2.95	1.28e-05	1.76	3.34e-08	1.26	0.0199	2.01	4.41e-10	14	14.73
Mm.270647	Slc39a14	11250. Solute carrier family 39 (zinc transporter), member 14	3.58	1.28e-07	2.35	4.64e-06	1.97	5.76e-10	1.31	0.00567	2.38	6.22e-12	14	11.59
Mm.195451	Gosr2	15351. Golgi SNAP receptor complex member 2	2.61	1.91e-07	2.36	3.51e-08	1.6	5.13e-07	1.86	2.39e-08	2.08	8.18e-11	14	10.51
Mm.3863	Por	1515. P450 (cytochrome) oxidoreductase	2.43	0.0023	2.38	0.000485	1.54	0.000333	1.87	1.13e-05	2.01	2.43e-07	14	10.23
Mm.272675	Slc20a1	17635. Solute carrier family 20, member 1	3.02	1.04e-06	2.03	7.54e-05	1.18	0.0883	-1.05	0.665	2.25	2.72e-10	14	9.53
Mm.24576	Nceh1	11848. Arylacetamide deacetylase-like 1	5.05	2.42e-08	2.15	0.00022	-1.96	3.96e-09	1.02	0.85	-2.27	1.36e-10	15	12.45
Mm.322945	Ctsc	3930. Cathepsin C	2.59	0.000159	2.2	0.000143	-1.98	3.22e-06	-1.24	0.157	-2.04	3.5e-06	15	10.05
Mm.9901	Nucb2	9241. Nucleobindin 2	6.08	1.36e-05	15.1	1.08e-10	1.75	0.000391	1.39	0.0572	-1.1	0.604	16	25.42
Mm.331842	Mfsd2a	11473. Major facilitator superfamily domain containing 2A	12.08	1.21e-07	5.94	2.18e-06	-1.62	0.147	1.54	0.279	-1.11	0.804	16	22.29
Mm.21567	S100a8	4980. S100 calcium binding protein A8 (calgranulin A)	11.07	0.0017	6.78	0.00283	-1.19	0.106	-1.21	0.129	-1.21	0.109	16	21.46
Mm.38248	St3gal5	6292. ST3 beta-galactoside alpha-2,3-sialyltransferase 5	12.67	1.69e-10	3.75	9.54e-07	1.23	0.223	-1.32	0.137	1.06	0.799	16	20.03
Mm.330510	Apcs	4120. Serum amyloid P-component	7.18	3.79e-07	6.89	1.46e-08	1.83	6.28e-07	1.7	2.97e-05	1.55	0.000155	16	19.15
Mm.291569	Serpina3k	6041. Serine (or cysteine) peptidase inhibitor, clade A, member 3K	7.89	0.000167	7.05	2.64e-05	-1.19	0.345	-1.01	0.953	1.24	0.284	16	18.38
Mm.2128	S100a9	4209. S100 calcium binding protein A9 (calgranulin B)	7.33	0.00307	4.81	0.00553	-1.3	0.0105	-1.74	1.13e-05	-1.12	0.318	16	16.3
Mm.25773	Slc16a5	19827. Solute carrier family 16 (monocarboxylic acid transporters), member 5	6.7	3.55e-08	5.75	4.67e-09	-1.28	0.0176	1.39	0.00444	1.05	0.708	16	16.17
Mm.2553	Reg3b	17359. Regenerating islet-derived 3 beta	8.07	0.00091	4.8	0.00204	-1.07	0.342	1.06	0.462	-1.04	0.636	16	16.04
Mm.262270	Syt12	14871. Synaptotagmin XII	9.28	1.04e-08	2.9	6.96e-05	1.08	0.373	1.74	1.62e-07	1.01	0.91	16	16.01
Mm.400776	Mus musculus	56032. Transcribed locus	6.21	4.88e-07	5.27	7.02e-08	1.6	0.000195	1.54	0.00203	-1.28	0.0561	16	15.9
Mm.30151	A2m	2464. Alpha-2-macroglobulin	6.34	0.0102	3.6	0.025	1.81	0.0116	1.48	0.136	1.18	0.533	16	14.41
Mm.329016	Mus musculus	3094. Transcribed locus	7.36	0.000369	2.5	0.0381	-1.42	0.00294	-1.5	0.00247	-1.29	0.0381	16	14.07
Mm.67073	Slc41a2	7348. Solute carrier family 41, member 2	5.32	2.88e-07	4.8	1.18e-08	-1.04	0.793	1.12	0.491	-1.65	0.00118	16	13.93
Mm.202331	Acot3	14049. Acyl-CoA thioesterase 3	6.22	0.000308	2.5	0.023	-1.75	2.58e-05	-1.68	0.00027	-1.39	0.0124	16	13.54
Mm.348025	Lrg1	20995. Leucine-rich alpha-2-glycoprotein 1	4.39	8.6e-07	4.12	5.32e-08	1.42	0.0124	1.25	0.159	1.91	1.89e-05	16	13.09
Mm.442717	Mus musculus	64226. Transcribed locus	6.93	0.000903	2.18	0.0894	-1.41	0.000625	-1.18	0.147	-1.19	0.0948	16	12.89
Mm.272905	Hsdl2	9566. Hydroxysteroid dehydrogenase like 2	5.11	1.45e-08	2.2	0.000107	-1.86	5.89e-07	-1.69	4.53e-05	-1.89	8.76e-07	16	12.75
Mm.12255	Rpap3	12738. RNA polymerase II associated protein 3	6.35	1.88e-07	3.1	2.39e-05	-1.04	0.769	1.1	0.505	1.06	0.66	16	12.65
Mm.3468	Socs3	389. Suppressor of cytokine signaling 3	4.78	0.000391	2.91	0.00261	-1.6	0.0375	-1.3	0.326	1.4	0.176	16	11.99
Mm.6890	Mageh1	26359. Melanoma antigen, family H, 1	4.43	4.75e-06	2.6	0.000173	1.73	0.000604	1.99	0.000171	1.11	0.599	16	11.86
Mm.27606	Tmed3	16383. Transmembrane emp24 domain containing 3	4.17	3.53e-06	3	1e-05	1.28	0.0244	1.79	8.94e-06	1.44	0.00133	16	11.68
Mm.300697	Ostc	17139. Oligosaccharyltransferase complex subunit	4.01	4.39e-07	3.53	5.85e-08	1.12	0.148	1.76	1.43e-08	1.14	0.103	16	11.56
Mm.31961	Armcx4	33426. Armadillo repeat containing, X-linked 4	4.06	1.41e-06	3.15	1.43e-06	-1.23	0.102	-1.67	0.000444	-1.13	0.383	16	11.24
Mm.23780	1810055G02Rik	27612. RIKEN cDNA 1810055G02 gene	3.95	1.56e-08	3.05	1.15e-08	-1.98	2.18e-09	1.04	0.744	-1.16	0.145	16	11.18
Mm.472432	Mus musculus	52196. Transcribed locus	4.08	0.000252	2.57	0.00245	-1.46	0.000699	-1.6	0.000218	-1.47	0.000814	16	11.18
Mm.4777	Orm1	8924. Orosomucoid 1	3.05	1.51e-07	2.95	5.58e-09	1.85	9.08e-06	1.35	0.041	1.82	2.36e-05	16	11.02
Mm.388	Ada	854. Adenosine deaminase	4.08	6.21e-05	2.86	0.000251	1.23	0.232	1.53	0.0262	1.24	0.249	16	10.94
Mm.24208	Il13ra1	11341. Interleukin 13 receptor, alpha 1	3.97	5.97e-08	2.49	2.88e-06	1.44	0.000671	1	0.99	1.96	6.25e-08	16	10.86
Mm.317186	Ppap2a	9162. Phosphatidic acid phosphatase type 2A	3.17	3.28e-06	3.49	1.94e-08	1.05	0.806	1.59	0.0175	-1.23	0.28	16	10.53
Mm.28883	Eci2	11866. Enoyl-Coenzyme A delta isomerase 2	3.29	1.56e-08	2.12	2.1e-06	-1.77	9.9e-10	-1.94	4.3e-10	-1.32	0.00051	16	10.44
Mm.432071	Gdf10	13592. Growth differentiation factor 10	3.3	4.01e-05	2.23	0.000763	-1.64	0.00148	-1.56	0.0105	-1.7	0.00102	16	10.43
Mm.29214	Mmadhc	15894. Methylmalonic aciduria (cobalamin deficiency) cblD type, with homocystinuria	3.49	5.01e-08	2.13	1.21e-05	1.73	1.35e-10	1.59	5.58e-08	1.44	1.68e-06	16	10.38
Mm.391587	Mus musculus	39747. Transcribed locus	3.58	1.07e-09	2.55	1.14e-08	-1.04	0.777	-1.61	0.00213	-1.38	0.0212	16	10.16
Mm.296043	Tmed7	16557. Transmembrane emp24 protein transport domain containing 7	2.62	1.45e-06	2.15	2.81e-06	1.87	8.87e-06	1.61	0.00141	1.83	2.62e-05	16	10.08
Mm.29870	Itm2c	14250. Integral membrane protein 2C	2.11	8.65e-05	3.32	4.56e-10	1.35	0.000423	1.66	5.14e-07	1.54	2.04e-06	16	9.98
Mm.254985	Plin5	14757. Perilipin 5	3.71	5.63e-06	2.34	0.000198	-1.07	0.577	-1.46	0.00733	1.34	0.0241	16	9.92
Mm.391794	Sar1a	8146. SAR1 gene homolog A (S. cerevisiae)	2.56	9.32e-07	2.08	2.09e-06	1.82	1.91e-11	1.85	1.13e-10	1.55	2.33e-07	16	9.86
Mm.27107	Fam96a	17514. Family with sequence similarity 96, member A	2.79	9.32e-07	2.45	2.76e-07	1.29	0.00382	1.99	5.1e-09	1.22	0.0293	16	9.74
Mm.400193			2.58	3.92e-06	2.47	3.05e-07	2	1.36e-06	1.36	0.0347	1.32	0.0412	16	9.73
Mm.29264	1110008F13Rik	21486. RIKEN cDNA 1110008F13 gene	3.1	2.21e-06	2.41	6.55e-06	1.35	1.82e-08	1.58	1.3e-11	1.26	4.28e-06	16	9.7
Mm.134147	Scfd2	12299. Sec1 family domain containing 2	2.08	0.000205	2.43	3.51e-07	1.71	0.000492	1.82	0.000375	1.6	0.00255	16	9.64
Mm.37516	Dnajb11	6568. DnaJ (Hsp40) homolog, subfamily B, member 11	2.61	5.23e-05	3.03	1.69e-07	-1.6	7.38e-07	-1.14	0.182	-1.21	0.0288	16	9.59
Mm.4593	Slc35b1	12094. Solute carrier family 35, member B1	2.42	2.86e-06	3.04	6.22e-10	1.21	0.0244	1.58	7.4e-06	1.34	0.000948	16	9.59
Mm.29094	Serpina10	19382. Serine (or cysteine) peptidase inhibitor, clade A (alpha-1 antiproteinase, antitrypsin), member 10	3.53	3.21e-07	2.29	1.9e-05	-1.32	0.00546	-1.08	0.517	-1.35	0.00378	16	9.57
Mm.24615	Gja4	2630. Gap junction protein, alpha 4	2.28	1.58e-05	2.64	2.15e-08	-1.54	0.000221	-1.94	1.31e-06	-1.13	0.318	16	9.53
Mm.151951	Pla2g12a	20324. Phospholipase A2, group XIIA	2.5	0.00101	2.39	0.000271	1.32	0.00262	1.29	0.0112	1.95	2.8e-09	16	9.45
Mm.329131	Prg4	11253. Proteoglycan 4 (megakaryocyte stimulating factor, articular superficial zone protein)	2.67	0.00187	3.3	1.76e-05	1.21	0.214	-1.12	0.54	-1.05	0.793	16	9.35
Mm.473952	Mus musculus	49597. Transcribed locus	2.13	0.0838	2.16	0.0304	-1.71	0.00855	-1.55	0.0623	-1.8	0.00638	16	9.35
Mm.34819	Itih4	7678. Inter alpha-trypsin inhibitor, heavy chain 4	2.57	1.22e-07	2.44	5.58e-09	-1.5	0.000812	-1.57	0.000849	-1.24	0.0839	16	9.32
Mm.392075	Calu	7880. Calumenin	2.21	2.36e-05	2.78	7.18e-09	1.58	1.33e-05	1.46	0.000737	-1.14	0.22	16	9.17
Mm.200916	Gpx3	6357. Glutathione peroxidase 3	2.33	0.0417	2.68	0.00372	1.42	0.00515	1.23	0.147	1.5	0.00185	16	9.16
Mm.482217	Acot4	90600. Acyl-CoA thioesterase 4	2.93	0.000111	2.2	0.000466	-1.15	0.185	1.25	0.0626	-1.62	4.01e-05	16	9.15
Mm.329362	Ecscr	29112. Endothelial cell-specific chemotaxis regulator	2.64	2.59e-07	2.08	1.14e-06	1.23	0.167	1.81	0.000397	1.35	0.056	16	9.11
Mm.263068	Grhl1	7521. Grainyhead-like 1 (Drosophila)	2.32	0.00107	2.38	8.68e-05	1.17	0.0766	1.95	1.03e-07	1.24	0.0228	16	9.06
Mm.415763	Mus musculus	77066. Transcribed locus	2.81	0.00109	2.33	0.00142	1.54	0.0886	1.25	0.452	1.1	0.765	16	9.03
Mm.218846	Lbp	3937. Lipopolysaccharide binding protein	2.27	0.00726	2.68	0.00017	1.41	3.02e-05	1.29	0.00301	1.35	0.000229	16	9
Mm.315212	Tmem62	10479. Transmembrane protein 62	2.93	7.91e-05	2.1	0.000788	-1.3	0.000298	1.07	0.419	-1.49	6.21e-07	16	8.89
Mm.482224	Arsg	88796. Arylsulfatase G	2.89	2.27e-05	2.11	0.000199	-1.32	0.0346	1.16	0.345	-1.4	0.0159	16	8.88
Mm.27035	Qsox1	10626. Quiescin Q6 sulfhydryl oxidase 1	2.35	0.000344	2.9	7.2e-07	-1.49	0.000209	-1.06	0.633	1.04	0.78	16	8.84
Mm.26704	Hspa13	8168. Heat shock protein 70 family, member 13	2.82	0.000209	2.3	0.000336	1.08	0.277	-1.5	7.56e-06	-1.11	0.202	16	8.81
Mm.17461	Stk16	11034. Serine/threonine kinase 16	2.01	0.000352	2.06	1.88e-05	-1.68	2.08e-06	1.23	0.0562	-1.67	3.11e-06	16	8.65
Mm.224935	Uba5	5979. Ubiquitin-like modifier activating enzyme 5	2.4	0.000101	2.65	8.25e-07	1.29	0.00735	1	0.979	-1.28	0.0119	16	8.62
Mm.72179	4833422F24Rik	22603. RIKEN cDNA 4833422F24 gene	2.6	0.0016	2.37	0.000565	-1.07	0.483	1.16	0.151	1.36	0.00113	16	8.56
Mm.29702	Serp1	22420. Stress-associated endoplasmic reticulum protein 1	2.03	0.000112	2.18	1.8e-06	1.34	1.28e-05	1.73	2.85e-10	1.25	0.000714	16	8.53
Mm.29990	Tmem208	20625. Transmembrane protein 208	2.13	2.27e-07	2.05	1.31e-08	1.17	0.0278	1.81	1.02e-09	1.34	0.000114	16	8.5
Mm.30043	Spcs2	16276. Signal peptidase complex subunit 2 homolog (S. cerevisiae)	2.14	2.02e-05	2.27	1.89e-07	1.38	5.83e-08	1.45	1.44e-08	1.26	2.78e-05	16	8.5
Mm.251242	Rcan2	11558. Regulator of calcineurin 2	2.02	0.000194	2.06	8.42e-06	-1.45	0.00132	-1.58	0.000469	-1.32	0.0181	16	8.43
Mm.296158	Stt3b	1549. STT3, subunit of the oligosaccharyltransferase complex, homolog B (S. cerevisiae)	2.14	1.49e-06	2.34	4.87e-09	1.57	1.28e-07	1.31	0.00155	-1.06	0.506	16	8.42
Mm.358758	Mus musculus	50407. Transcribed locus	2.83	0.00541	2.14	0.0111	-1.16	0.22	-1.15	0.317	-1.06	0.684	16	8.34
Mm.254495	Tmed4	12789. Transmembrane emp24 protein transport domain containing 4	2.14	4.93e-06	2.4	1.04e-08	1.11	0.114	1.54	3.87e-07	1.13	0.0888	16	8.32
Mm.290941	Sik1	4822. Salt inducible kinase 1	2.07	0.0315	2.6	0.000834	1.17	0.247	1.37	0.0397	-1.03	0.861	16	8.24
Mm.329776	Tmem2	3866. Transmembrane protein 2	2.71	3.73e-05	2.05	0.000263	-1.06	0.647	1.06	0.697	-1.33	0.0295	16	8.21
Mm.315011	Pdhx	8410. Pyruvate dehydrogenase complex, component X	2.32	5.12e-06	2.01	8.21e-06	-1.11	0.181	1.7	5.21e-07	-1.06	0.501	16	8.2
Mm.45755	Aig1	20690. Androgen-induced 1	2.39	2.26e-07	2.13	1e-07	1.02	0.846	1.5	7.88e-05	1.15	0.133	16	8.19
Mm.262085	Tmem20	19930. Transmembrane protein 20	2.74	5.11e-06	2.07	5.68e-05	-1.14	0.269	-1.06	0.701	-1.13	0.36	16	8.14
Mm.4517	Itih3	5827. Inter-alpha trypsin inhibitor, heavy chain 3	2.15	9.93e-06	2.42	2.86e-08	-1.17	0.0844	-1.18	0.127	-1.21	0.0474	16	8.13
Mm.358650	Mrps12	18023. Mitochondrial ribosomal protein S12	2.12	1.13e-05	2.09	5.87e-07	-1.34	0.0001	1.33	0.000481	1.16	0.0475	16	8.04
Mm.391337	Acsl4	2737. Acyl-CoA synthetase long-chain family member 4	2.15	2.56e-05	2.39	6.83e-08	1.21	0.223	1.1	0.611	-1.12	0.553	16	7.97
Mm.27961	Lepre1	7694. Leprecan 1	2.03	0.00143	2.26	2.22e-05	1.01	0.875	1.58	2.05e-06	1.04	0.704	16	7.92
Mm.182359	Il33	7354. Interleukin 33	2.16	0.000861	2.13	9.6e-05	-1.34	0.0307	-1.04	0.818	-1.23	0.157	16	7.9
Mm.479985			2.41	0.00156	2.24	0.000457	1.03	0.772	1.04	0.76	-1.09	0.453	16	7.81
Mm.2161	Apom	14807. Apolipoprotein M	2.24	7.87e-05	2.12	1.53e-05	-1.26	0.0417	1.01	0.931	1.18	0.187	16	7.81
Mm.288064	Trpv2	5226. Transient receptor potential cation channel, subfamily V, member 2	2.21	0.00185	2.1	0.000408	-1.14	0.318	-1.03	0.883	-1.09	0.582	16	7.57
Mm.289387	Derl1	9953. Der1-like domain family, member 1	2.18	5.94e-06	2.17	1.72e-07	-1.02	0.798	1.06	0.527	1.02	0.836	16	7.45
Mm.284688	Srpr	4366. Signal recognition particle receptor ('docking protein')	2.06	0.000173	2.15	3.37e-06	1.05	0.495	1.02	0.811	1.14	0.115	16	7.42
Mm.1536	Mt4	24466. Metallothionein 4	2.24	0.00118	1.5	0.0326	26.42	2.86e-18	66.84	8.82e-20	112.49	1.19e-22	17	209.49
Mm.273188	F3	1083. Coagulation factor III	2.05	0.0101	1.02	0.937	16.39	1.44e-18	39.4	1.06e-20	2.28	2.39e-05	17	61.14
Mm.276389	Hmox1	166. Heme oxygenase (decycling) 1	2.32	0.0655	1.74	0.143	16.25	2.54e-15	5.26	1.1e-08	25.53	1.08e-16	17	51.1
Mm.398684	Mus musculus	83071. Transcribed locus	3.58	0.0971	1.18	0.823	16.32	1.32e-16	20.37	2.66e-16	6	4.75e-11	17	47.45
Mm.246398	Tiparp	9353. TCDD-inducible poly(ADP-ribose) polymerase	3.15	0.00913	1.59	0.205	9.06	4.48e-17	2.65	3.35e-07	22.99	4.74e-21	17	39.44
Mm.2942	Asns	5643. Asparagine synthetase	4.39	0.00252	1.57	0.269	8.4	4.02e-14	20.21	2.02e-17	4.35	1.44e-09	17	38.92
Mm.29163	Cast	5564. Calpastatin	3.11	8.74e-06	1.81	0.00264	11.59	1.85e-19	5.54	6.35e-14	6.73	5.95e-16	17	28.78
Mm.27545	Prmt1	3252. Protein arginine N-methyltransferase 1	2	0.0103	1.88	0.00386	6.08	4.23e-13	13.3	1.81e-16	4.55	7.22e-11	17	27.81
Mm.35290	Ripk4	5901. Receptor-interacting serine-threonine kinase 4	2.42	6.25e-08	1.64	4.38e-05	7.56	4.42e-18	5.07	2.16e-14	9.48	5.49e-19	17	26.17
Mm.45161	Hilpda	36959. Hypoxia inducible lipid droplet associated	2.14	0.0296	1.67	0.0656	7.68	4.12e-15	3.47	1.12e-08	10.66	1.38e-16	17	25.62
Mm.235547	Pdk4	4846. Pyruvate dehydrogenase kinase, isoenzyme 4	11.11	0.00137	1.47	0.546	5.48	1.67e-07	2.36	0.00748	4.93	8.01e-07	17	25.35
Mm.34268	Cdc42ep5	27735. CDC42 effector protein (Rho GTPase binding) 5	3.19	0.00424	2	0.0336	6.37	2.16e-12	8.8	3.92e-13	4.24	2.11e-09	17	24.6
Mm.118	Sap30	15776. Sin3 associated polypeptide	2.1	0.000439	1.72	0.00156	7.85	4.09e-18	2.64	2.67e-08	10.12	3.5e-19	17	24.43
Mm.288730	Polr2h	15878. Polymerase (RNA) II (DNA directed) polypeptide H	2.49	3.25e-05	1.64	0.00505	5.95	8.6e-15	6.61	3.34e-14	7.29	1.49e-15	17	23.98
Mm.28919	Dstn	11348. Destrin	2.83	2.98e-07	1.91	3.21e-05	6.36	5.68e-20	8.23	5.55e-20	3.91	1.1e-15	17	23.24
Mm.196290	Obfc2a	19009. Oligonucleotide/oligosaccharide-binding fold containing 2A	2.4	1.78e-06	1.29	0.0569	6.49	6.67e-15	10.23	3.28e-16	2.62	1.85e-07	17	23.03
Mm.26237	Cry1	876. Cryptochrome 1 (photolyase-like)	2.67	0.00323	1.79	0.0274	5.32	2.1e-13	8.21	1.06e-14	4.75	3.62e-12	17	22.74
Mm.288765	Ppp2cb	2451. Protein phosphatase 2 (formerly 2A), catalytic subunit, beta isoform	2.76	9.98e-06	1.89	0.000421	6.44	1.42e-27	7.1	8.12e-27	4.33	7.65e-24	17	22.52
Mm.208619	Sike1	21265. Suppressor of IKBKE 1	2.42	0.000235	1.71	0.00506	6.73	9.01e-19	6.78	1.03e-17	4.74	7.41e-16	17	22.38
Mm.39725	Dusp8	12237. Dual specificity phosphatase 8	2.17	0.00194	1.32	0.158	7.3	6.69e-16	5.85	1.12e-13	5.6	2.87e-14	17	22.24
Mm.36683	Eef1e1	38996. Eukaryotic translation elongation factor 1 epsilon 1	2.78	2.49e-07	1.67	0.000477	4.92	9.62e-21	8.58	4.82e-23	4.26	6.45e-19	17	22.21
Mm.21013	Cxcl1	1779. Chemokine (C-X-C motif) ligand 1	2.36	0.184	1.65	0.349	2.84	2e-06	6.92	1.92e-11	7.71	6.46e-13	17	21.48
Mm.24131	Mex3c	9386. Mex3 homolog C (C. elegans)	2.16	9.28e-05	1.58	0.0031	8.89	1.23e-14	4.11	9.85e-09	4.66	2.82e-10	17	21.4
Mm.210676	Cd9	2640. CD9 antigen	2.03	0.0172	1.93	0.00723	6.84	1.87e-22	5.63	9.43e-20	4.59	5.21e-19	17	21.02
Mm.265744	Rcan1	4508. Regulator of calcineurin 1	2.69	0.000966	1.69	0.0285	6.57	3.41e-19	4.48	4.04e-15	5.42	2.99e-17	17	20.85
Mm.21118	Iars	909. Isoleucine-tRNA synthetase	2.15	2.26e-06	1.96	6.3e-07	5.84	2.98e-18	8.31	1.59e-19	2.2	1.46e-08	17	20.46
Mm.475937	Eif2c2	36854. Eukaryotic translation initiation factor 2C, 2	2.43	0.000193	1.68	0.00612	5.35	1.1e-17	5.87	3.97e-17	4.53	1.6e-15	17	19.86
Mm.280895	Uck2	11403. Uridine-cytidine kinase 2	2.18	0.000612	1.28	0.164	4.14	7.74e-16	5.3	1.11e-16	6.56	7.6e-19	17	19.46
Mm.24790	Eif4ebp3	1962. Eukaryotic translation initiation factor 4E binding protein 3	5.95	1.31e-05	1.15	0.68	3.04	8.16e-07	6.73	1.27e-10	2.58	1.59e-05	17	19.45
Mm.473985	Mus musculus	43450. Transcribed locus	3.95	0.00103	1.13	0.736	5.03	9.09e-14	6.64	1.93e-14	2.16	5.09e-06	17	18.91
Mm.411433	Mus musculus	78561. Transcribed locus	2.91	4.3e-05	1.78	0.00482	4.25	6.61e-14	5.69	5.29e-15	4.2	2.32e-13	17	18.83
Mm.200499	Aimp2	14011. Aminoacyl tRNA synthetase complex-interacting multifunctional protein 2	2.27	7.31e-06	1.65	0.00055	5.16	8.22e-19	6.17	7.32e-19	3.36	1.49e-14	17	18.61
Mm.104919	Bcas2	13332. Breast carcinoma amplified sequence 2	2.62	0.000531	1.53	0.0512	4.1	1.29e-09	3.9	3.71e-08	6.37	3.3e-12	17	18.52
Mm.287329	Morc3	6755. Microrchidia 3	3.21	4.11e-07	1.85	0.000389	6.05	4.78e-14	3.21	5.12e-08	3.85	1.91e-10	17	18.17
Mm.269991	Cep170	4539. Centrosomal protein 170	2.41	6.63e-05	1.18	0.339	6.51	2.95e-12	4.3	2.01e-08	3.69	3.6e-08	17	18.09
Mm.36640	Map3k6	4142. Mitogen-activated protein kinase kinase kinase 6	2.11	0.00103	1.26	0.2	5.01	8.44e-15	6.16	2.63e-15	3.52	8.87e-12	17	18.06
Mm.239814	Chic2	17367. Cysteine-rich hydrophobic domain 2	2.67	8.14e-05	1.87	0.00202	4.1	6.95e-17	4.51	3.47e-16	4.51	2.2e-17	17	17.66
Mm.61682	Pgam5	14682. Phosphoglycerate mutase family member 5	2.05	6.17e-07	1.5	0.000205	3.53	6.21e-16	6.99	4.17e-20	3.35	4.66e-15	17	17.42
Mm.28808	Pfdn4	22633. Prefoldin 4	2.15	0.000357	1.74	0.00155	3.46	2e-14	5.37	3.42e-17	4.59	1.42e-16	17	17.31
Mm.267692	Glrx3	7391. Glutaredoxin 3	2.36	0.000154	1.75	0.00193	3.81	4.16e-06	5.51	1.3e-07	3.7	5.44e-06	17	17.13
Mm.443545	Mus musculus	52835. Transcribed locus	2.37	1.01e-07	1.22	0.0823	4.95	1.77e-12	4.12	3.85e-10	4.3	4.05e-11	17	16.96
Mm.6375	Gyg	8779. Glycogenin	3.38	2.54e-09	1.82	2.23e-05	4.17	1.54e-14	4.49	5.23e-14	2.76	2.87e-10	17	16.62
Mm.234368	Klhdc2	11407. Kelch domain containing 2	2.41	5.84e-06	1.65	0.000757	4.8	2.98e-19	4.3	5.6e-17	3.45	1.31e-15	17	16.61
Mm.231400	Rrp8	13535. Ribosomal RNA processing 8, methyltransferase, homolog (yeast)	3.56	1.27e-08	1.86	9.8e-05	3.14	2.2e-13	5.49	4.69e-17	2.48	1.24e-10	17	16.53
Mm.485037	Mat2a	33975. Methionine adenosyltransferase II, alpha	3.01	2.53e-07	1.2	0.253	5.18	1.01e-21	4.87	6.55e-20	2.04	3.94e-11	17	16.3
Mm.455792	9130401M01Rik	19769. RIKEN cDNA 9130401M01 gene	2.55	1.2e-07	1.73	4.08e-05	3.5	1.56e-16	5.47	4.51e-19	2.96	2.44e-14	17	16.21
Mm.24873	Gar1	12572. GAR1 ribonucleoprotein homolog (yeast)	2.08	0.00109	1.51	0.0248	4.36	9.18e-18	4.45	1.98e-16	3.65	6.6e-16	17	16.05
Mm.482272			2.32	1.18e-05	1.92	3.26e-05	4.02	5.99e-19	2.89	2.39e-14	4.86	3.1e-20	17	16.01
Mm.7446	Slc10a6	20748. Solute carrier family 10 (sodium/bile acid cotransporter family), member 6	3.28	0.0324	1.28	0.602	5.83	2.1e-11	2.25	0.000292	3.33	1.28e-07	17	15.97
Mm.424023	Mus musculus	45793. Transcribed locus	2.36	1.71e-06	1.43	0.00793	5.11	1.1e-16	4.44	2.05e-14	2.59	4.05e-10	17	15.93
Mm.34316	Arid5a	18110. AT rich interactive domain 5A (MRF1-like)	3.48	0.00112	1.74	0.0706	4.27	5.25e-12	2.7	2.2e-07	3.67	1.22e-10	17	15.86
Mm.485406	Mus musculus	90276. Transcribed locus, strongly similar to NP_033779.2 A-kinase anchor protein 2 isoform 3 [Mus musculus]	2.45	0.000383	1.9	0.00162	5.29	8.44e-18	3.12	5.75e-12	3.04	1.75e-12	17	15.8
Mm.218409	Tsc22d2	12884. TSC22 domain family, member 2	2.81	0.000414	1.67	0.0251	5.62	8.44e-11	2.13	0.00116	3.56	9.95e-08	17	15.79
Mm.238034	Btbd10	8167. BTB (POZ) domain containing 10	2.85	1.75e-05	1.66	0.00759	3.68	5.19e-09	3.51	1.02e-07	3.96	3.04e-09	17	15.66
Mm.334561	Naf1	19934. Nuclear assembly factor 1 homolog (S. cerevisiae)	2.27	1.85e-06	1.24	0.0889	4.27	1.89e-14	3.63	1.96e-11	4.19	6.15e-14	17	15.6
Mm.295124	Tpm4	11471. Tropomyosin 4	2.71	1.21e-05	1.76	0.00194	4.3	4.51e-16	4.52	1.98e-15	2.02	1.58e-07	17	15.31
Mm.228797	Mvp	3636. Major vault protein	2.19	0.000529	1.99	0.000265	2.67	3.04e-11	6.3	1.38e-17	2.11	3.17e-08	17	15.26
Mm.276618	Atp6v1c1	6608. ATPase, H+ transporting, lysosomal V1 subunit C1	2.37	9.31e-08	1.86	8.59e-07	4.35	1.45e-23	3.87	4.7e-21	2.73	3.48e-18	17	15.18
Mm.379350	Utp18	14878. UTP18, small subunit (SSU) processome component, homolog (yeast)	2.1	1.04e-06	1.37	0.00548	5.23	2.16e-17	3.17	9.04e-12	3.31	3.42e-13	17	15.18
Mm.392505	Arl6	14024. ADP-ribosylation factor-like 6	2.85	4.59e-06	1.67	0.0027	5.53	7.61e-18	2.48	3.69e-09	2.54	2.79e-10	17	15.07
Mm.432944	Chmp2b	18425. Charged multivesicular body protein 2B	2.63	4.01e-08	1.91	1.67e-06	3.96	1.35e-16	3.06	8.71e-13	3.5	5.06e-15	17	15.06
Mm.290758	Pde12	11324. Phosphodiesterase 12	2.9	6.69e-08	1.94	7.68e-06	3.65	5.29e-11	3.55	8.74e-10	2.99	4.21e-09	17	15.03
Mm.27831	Pno1	10123. Partner of NOB1 homolog (S. cerevisiae)	2.73	4.95e-08	1.95	1.8e-06	4.62	1.95e-21	3.2	1.33e-16	2.48	1.93e-14	17	14.98
Mm.790	Tmem165	11087. Transmembrane protein 165	2.65	6.13e-06	1.73	0.00115	3.72	4.5e-17	4.67	1.19e-17	2.1	8.65e-10	17	14.87
Mm.400954	Nras	1545. Neuroblastoma ras oncogene	2.23	5.02e-08	1.46	0.000389	4.59	3.63e-21	4.11	6.12e-19	2.47	3.21e-14	17	14.86
Mm.261275	Als2cr4	18507. Amyotrophic lateral sclerosis 2 (juvenile) chromosome region, candidate 4	2.34	1.51e-05	1.57	0.00311	4.4	9.44e-17	3.39	4.02e-13	3.11	5.63e-13	17	14.81
Mm.58660	Pus7	7474. Pseudouridylate synthase 7 homolog (S. cerevisiae)	2.94	2.5e-06	1.57	0.00901	4.14	6.49e-12	3.64	6.02e-10	2.49	1.93e-07	17	14.78
Mm.440132	Pppde1	15571. PPPDE peptidase domain containing 1	2.18	2.36e-06	1.76	2.01e-05	4.26	2.03e-19	3.7	1.05e-16	2.78	3.08e-14	17	14.68
Mm.2415	Pprc1	8191. Peroxisome proliferative activated receptor, gamma, coactivator-related 1	2.46	4.89e-05	1.8	0.000858	3.53	1.29e-09	4.22	4.57e-10	2.54	1.31e-06	17	14.55
Mm.29495	Celf1	4031. CUGBP, Elav-like family member 1	2.61	2.08e-07	1.47	0.00428	3.07	5.6e-17	3.85	4.74e-18	3.45	7.7e-18	17	14.45
Mm.280311	Mki67ip	19203. Mki67 (FHA domain) interacting nucleolar phosphoprotein	2.49	3.92e-07	1.67	0.000247	3.59	2.8e-15	3.48	1.19e-13	3.16	1.3e-13	17	14.39
Mm.33310	Rbm45	12182. RNA binding motif protein 45	3.67	2.23e-06	1.42	0.0933	3.46	2.7e-14	3.65	1.24e-13	2.16	6.43e-09	17	14.36
Mm.21688	Slc39a6	10433. Solute carrier family 39 (metal ion transporter), member 6	2.02	0.000721	1.48	0.0184	4.97	8.31e-17	3.55	6.92e-13	2.33	3.06e-09	17	14.35
Mm.261329	Myl12b	10656. Myosin, light chain 12B, regulatory	2.13	2.59e-06	1.73	2.21e-05	3.18	1.24e-15	4.11	2.86e-17	3.14	3.98e-15	17	14.29
Mm.273379	Snx5	6829. Sorting nexin 5	2.5	1.76e-09	1.71	9.95e-07	4.34	2.61e-17	3.29	2.31e-13	2.39	9.73e-11	17	14.23
Mm.11480	Rpf2	10918. Ribosome production factor 2 homolog (S. cerevisiae)	3.27	2.92e-07	1.86	0.000298	3.42	3.03e-11	3.15	3.11e-09	2.51	5.74e-08	17	14.21
Mm.34191	Nudt18	20233. Nudix (nucleoside diphosphate linked moiety X)-type motif 18	2.93	0.000297	1.58	0.0472	3.34	7e-19	3.59	2.24e-18	2.74	3.29e-16	17	14.18
Mm.440906	Ints2	2401. Integrator complex subunit 2	2.35	0.000231	1.9	0.000672	3.32	1.09e-09	3.85	8.46e-10	2.66	1.52e-07	17	14.08
Mm.39265	0610010K14Rik	22160. RIKEN cDNA 0610010K14 gene	2.7	7.59e-07	1.62	0.00132	2.57	1.06e-08	2.95	8.27e-09	4.2	1.19e-12	17	14.04
Mm.290242	Pop7	25244. Processing of precursor 7, ribonuclease P family, (S. cerevisiae)	2.08	3.43e-05	1.65	0.0004	2.86	4.21e-13	3.14	7.22e-13	4.28	1.24e-16	17	14.01
Mm.925	Tfdp1	4420. Transcription factor Dp 1	2.58	1.46e-07	1.98	1.96e-06	3.22	1.44e-10	3.98	5.76e-11	2.22	1.34e-06	17	13.98
Mm.272568	Anapc4	7016. Anaphase promoting complex subunit 4	2.63	2.41e-07	1.7	0.000159	4.3	1.62e-13	2.82	1.07e-08	2.5	3.25e-08	17	13.95
Mm.482173			2.22	5.01e-08	1.43	0.000519	3.9	8.8e-21	2.17	8.91e-13	4.16	7.89e-21	17	13.88
Mm.41622	Chchd4	19280. Coiled-coil-helix-coiled-coil-helix domain containing 4	3.12	1.26e-07	1.84	0.000161	3.1	6.21e-18	3.65	1.29e-18	2.14	9.41e-13	17	13.85
Mm.10374	2610002J02Rik	30756. RIKEN cDNA 2610002J02 gene	2.74	5.28e-08	1.95	2.43e-06	2.93	8.22e-19	3.38	4.76e-19	2.82	7.52e-18	17	13.82
Mm.37486	Yars2	12305. Tyrosyl-tRNA synthetase 2 (mitochondrial)	2.06	9.39e-06	1.5	0.00134	3.52	6.72e-13	4.56	6.85e-14	2.18	1.51e-07	17	13.82
Mm.440007	Kti12	22908. KTI12 homolog, chromatin associated (S. cerevisiae)	2.85	3.55e-07	1.88	7.34e-05	2.53	7.41e-09	3.77	2.22e-11	2.68	2.77e-09	17	13.71
Mm.4113	Rae1	4081. RAE1 RNA export 1 homolog (S. pombe)	2.31	5.83e-05	1.62	0.00335	3.25	2.49e-14	3.72	2.42e-14	2.79	2.9e-12	17	13.69
Mm.29627	Wdr74	17579. WD repeat domain 74	2.37	8.93e-06	1.71	0.000548	2.67	8.71e-10	4.36	2e-13	2.56	2.6e-09	17	13.67
Mm.276041	3110003A17Rik	26233. RIKEN cDNA 3110003A17 gene	2.53	2.47e-06	1.57	0.0026	3.79	7.24e-12	3.58	2.09e-10	2.16	1.77e-06	17	13.63
Mm.468231	Mus musculus	52247. Transcribed locus	2.24	0.00147	1.91	0.00199	2.47	5.53e-08	3.05	3.61e-09	3.91	2.65e-12	17	13.58
Mm.331841	Adat2	18945. Adenosine deaminase, tRNA-specific 2, TAD2 homolog (S. cerevisiae)	3.42	1.6e-07	1.65	0.00309	2.43	8.49e-12	3.23	4.59e-14	2.76	4.93e-13	17	13.49
Mm.218473	Serinc3	6410. Serine incorporator 3	3.3	2.49e-07	1.94	0.000149	3.74	4.86e-14	2.21	1.22e-07	2.3	8.05e-09	17	13.49
Mm.27308	Arf6	3762. ADP-ribosylation factor 6	2.06	6.32e-05	1.75	0.000169	3.49	1.12e-11	3.42	2.13e-10	2.74	4.02e-09	17	13.46
Mm.235137	Aimp1	5720. Aminoacyl tRNA synthetase complex-interacting multifunctional protein 1	2.58	1.17e-05	1.7	0.00183	3.42	1.49e-17	3.18	6.85e-16	2.56	4.12e-14	17	13.44
Mm.38376	Rad1	11149. RAD1 homolog (S. pombe)	2.35	0.000107	1.47	0.0272	2.86	1.84e-09	3.75	8.24e-11	2.67	1.93e-08	17	13.1
Mm.272618	Mus musculus	18663. Transcribed locus	2.12	0.0014	1.38	0.0917	4.67	1.62e-13	2.36	1.81e-06	2.56	6.33e-08	17	13.09
Mm.321937	Dcaf13	4928. DDB1 and CUL4 associated factor 13	2.22	6.59e-07	1.34	0.0154	4.25	6.22e-21	2.08	2.61e-11	3.19	1.04e-17	17	13.08
Mm.17640	Psmd10	16828. Proteasome (prosome, macropain) 26S subunit, non-ATPase, 10	2.39	1.18e-05	1.77	0.000337	3.04	8.27e-16	3.4	1.21e-15	2.4	1.74e-12	17	13
Mm.29482	Cldn25	18315. Claudin 25	2.31	1.94e-08	1.37	0.00222	2.81	4.28e-13	3.73	1.45e-14	2.76	1.47e-12	17	12.98
Mm.46067	Slc25a30	12227. Solute carrier family 25, member 30	2.05	0.00325	1.08	0.737	3.25	2.05e-14	4.51	2.96e-16	2.06	1.59e-08	17	12.95
Mm.109329	Cript	20399. Cysteine-rich PDZ-binding protein	2.29	2.55e-05	1.61	0.00205	3.18	2.29e-16	2.59	1.73e-12	3.26	3.18e-16	17	12.93
Mm.390342	Dhrs13	15045. Dehydrogenase/reductase (SDR family) member 13	2.21	8.07e-06	1.44	0.00774	3.27	1.48e-15	3.71	1.82e-15	2.16	2.25e-10	17	12.79
Mm.30824	Ch25h	16175. Cholesterol 25-hydroxylase	2.19	0.00115	1.42	0.0605	3.28	3.26e-11	3.65	4.76e-11	2.04	1.48e-06	17	12.58
Mm.4467	Nsmce1	20285. Non-SMC element 1 homolog (S. cerevisiae)	3.06	1.68e-07	1.76	0.000315	2.38	2.47e-10	3	7.93e-12	2.36	5.44e-10	17	12.56
Mm.245739	Trub2	18720. TruB pseudouridine (psi) synthase homolog 2 (E. coli)	3.02	2.54e-09	1.68	4.47e-05	2.27	7.08e-10	2.92	1.89e-11	2.54	5.09e-11	17	12.43
Mm.398757	Mus musculus	31618. Transcribed locus	2.18	0.000223	1.25	0.188	2.55	1.11e-12	3.4	1.74e-14	3.05	3.28e-14	17	12.43
Mm.19893	Gfpt1	1929. Glutamine fructose-6-phosphate transaminase 1	2.75	0.000593	1.89	0.00617	2.29	1.63e-10	2.73	2.6e-11	2.71	3.99e-12	17	12.37
Mm.80970	Churc1	26324. Churchill domain containing 1	2.24	1.01e-07	1.71	5.52e-06	2.63	5.96e-16	2.94	3.5e-16	2.82	2.63e-16	17	12.34
Mm.292447	Slc12a4	1636. Solute carrier family 12, member 4	2.08	0.000426	1.63	0.00419	2.59	8.1e-12	3.42	1.17e-13	2.51	4.14e-11	17	12.23
Mm.198119	Rabif	26635. RAB interacting factor	2.22	1.18e-05	1.99	6.48e-06	2.48	2.22e-10	3.36	1.22e-12	2.02	1.37e-07	17	12.07
Mm.379278	Eif3m	9263. Eukaryotic translation initiation factor 3, subunit M	2.64	9.04e-07	1.98	1.55e-05	2.63	4.68e-18	2.59	8.13e-17	2.12	1.26e-14	17	11.96
Mm.480625			2.13	4.12e-07	1.67	1.1e-05	2.05	1.46e-06	3.7	1.55e-11	2.37	6.23e-08	17	11.92
Mm.25137	2410004B18Rik	24773. RIKEN cDNA 2410004B18 gene	2.11	9.53e-06	1.53	0.00102	2.2	1.19e-10	3.81	1.08e-15	2.21	1.6e-10	17	11.86
Mm.274226	Wdr73	21084. WD repeat domain 73	2.35	1.08e-06	1.43	0.00612	2.41	1.06e-16	3.28	5.05e-19	2.3	1.06e-15	17	11.77
Mm.10091	Pkig	26025. Protein kinase inhibitor, gamma	2.22	1.12e-07	1.58	4.26e-05	2.71	8.04e-12	2.44	5.81e-10	2.7	4.51e-12	17	11.65
Mm.297440	Ran	3506. RAN, member RAS oncogene family	2.51	0.000372	1.75	0.00655	2.28	3.3e-13	2.96	4.78e-15	2.11	1.77e-11	17	11.61
Mm.287443	Mrps18a	22073. Mitochondrial ribosomal protein S18A	2.23	2.09e-06	1.56	0.000678	2.01	4.22e-09	3.54	1.63e-14	2.12	1.47e-09	17	11.46
Mm.240265	Fam133b	21929. Family with sequence similarity 133, member B	2.29	9.37e-05	1.54	0.0107	2.88	4.32e-13	2.56	6.45e-11	2.16	1.26e-09	17	11.43
Mm.485543			2.49	2.17e-05	1.41	0.0334	2.67	5.05e-08	2.31	6.82e-06	2.28	2.35e-06	17	11.16
Mm.289992	Eif3e	3179. Eukaryotic translation initiation factor 3, subunit E	2.26	1.26e-07	1.54	0.000209	3.01	6.57e-16	2.22	1.4e-10	2.07	8.49e-11	17	11.1
Mm.398647	Dnttip2	15480. Deoxynucleotidyltransferase, terminal, interacting protein 2	2.06	1.51e-05	1.43	0.00595	2.99	9.24e-12	2.01	1.76e-06	2.6	5.35e-10	17	11.09
Mm.182650	Snrnp27	20822. Small nuclear ribonucleoprotein 27 (U4/U6.U5)	2.03	2.6e-06	1.41	0.0026	2.33	1.21e-11	2.2	6.15e-10	2.89	5.97e-14	17	10.86
Mm.251087	Prorsd1	25837. Prolyl-tRNA synthetase domain containing 1	2.42	3.55e-08	1.51	0.000287	2.4	5.22e-11	2.37	8.42e-10	2.03	1.51e-08	17	10.73
Mm.282339	Ttc30a1	3910. Tetratricopeptide repeat domain 30A1	2.27	2.75e-05	1.34	0.0474	2.2	4.41e-09	2.31	1.51e-08	2.28	3.01e-09	17	10.4
Mm.102627	0610009D07Rik	15446. RIKEN cDNA 0610009D07 gene	2.34	5.5e-06	1.53	0.00337	2.16	1.96e-14	2.29	4.3e-14	2.05	2.8e-13	17	10.37
Mm.20129	Pspc1	7816. Paraspeckle protein 1	2.3	2.42e-05	1.47	0.0112	2.34	1.32e-12	2.11	3.75e-10	2.09	8.71e-11	17	10.31
Mm.390287	Ctgf	812. Connective tissue growth factor	3.73	0.000181	1.98	0.0145	31.47	5.81e-21	97.31	1.55e-23	1.58	0.0197	18	136.07
Mm.36526	Serpinb6b	14645. Serine (or cysteine) peptidase inhibitor, clade B, member 6b	2.75	0.0198	1.2	0.636	5.51	7.2e-11	22.45	7.5e-17	1.34	0.204	18	33.25
Mm.4159	Thbs1	324. Thrombospondin 1	2.23	0.0157	1.51	0.123	3.95	1.69e-09	19.97	1.42e-17	1.09	0.733	18	28.75
Mm.277812	Ezr	1622. Ezrin	2.18	0.000757	1.16	0.441	2.84	4.08e-11	10.02	8.85e-20	1.29	0.0678	18	17.49
Mm.396078	Lyve1	3349. Lymphatic vessel endothelial hyaluronan receptor 1	4.06	0.00181	1.98	0.0555	2.62	3.26e-05	3.78	1.09e-06	-1.72	0.016	18	14.16
Mm.132299	Tmem71	27108. Transmembrane protein 71	3.75	4.13e-05	1.46	0.126	4.87	1.26e-14	2.38	6.98e-07	1.55	0.00287	18	14.01
Mm.163339	Dis3	1972. DIS3 mitotic control homolog (S. cerevisiae)	3.26	6.69e-08	1.83	0.00015	3.03	2.94e-17	4.08	6.62e-19	1.72	7.32e-09	18	13.92
Mm.34031	Plce1	1757. Phospholipase C, epsilon 1	2.38	2.99e-05	1.24	0.185	4.68	8.37e-14	3.65	7.51e-11	1.93	3.22e-05	18	13.88
Mm.19931	Slc10a3	9186. Solute carrier family 10 (sodium/bile acid cotransporter family), member 3	2.83	8.12e-06	1.83	0.000879	3.71	5.08e-17	3.58	1.66e-15	1.51	3.08e-05	18	13.46
Mm.29906	Ebna1bp2	13488. EBNA1 binding protein 2	2.29	4.77e-05	1.57	0.00386	3.88	7.71e-17	3.68	2.52e-15	1.88	4.69e-08	18	13.3
Mm.34612	Eif2b3	12997. Eukaryotic translation initiation factor 2B, subunit 3	2.14	8.34e-05	1.77	0.000271	3.1	2.9e-15	4.38	2.25e-17	1.83	5.19e-08	18	13.22
Mm.48686	Ppp4r1	6360. Protein phosphatase 4, regulatory subunit 1	2.26	3.12e-07	1.71	1.6e-05	2.94	8.94e-12	4.59	9.7e-15	1.68	8.61e-05	18	13.18
Mm.235175	Picalm	3180. Phosphatidylinositol binding clathrin assembly protein	2.42	8.46e-08	1.51	0.000603	4.16	7.72e-15	3.06	6.09e-11	1.88	2.77e-06	18	13.03
Mm.5110	Wdr77	13624. WD repeat domain 77	2.78	8.65e-09	1.74	1.05e-05	2.79	2.49e-13	3.94	1.57e-15	1.53	7.07e-05	18	12.78
Mm.287178	Prps1	4513. Phosphoribosyl pyrophosphate synthetase 1	2.01	1.21e-05	1.75	1.95e-05	3.79	1.35e-14	3.7	9.33e-13	1.51	0.000528	18	12.76
Mm.117809	Atpbd4	15352. ATP binding domain 4	2.11	5.3e-06	1.51	0.001	3.78	3.05e-15	3.55	2.74e-13	1.71	1.36e-05	18	12.66
Mm.196295	Dusp3	21537. Dual specificity phosphatase 3 (vaccinia virus phosphatase VH1-related)	2.31	9.36e-06	1.56	0.00244	2.82	2.23e-21	4	7.6e-24	1.9	1.75e-14	18	12.59
Mm.393247	Arl2bp	18384. ADP-ribosylation factor-like 2 binding protein	2.26	0.000101	1.57	0.00595	2.83	4.75e-15	3.96	2.39e-17	1.89	4.71e-09	18	12.51
Mm.389901	Nipa1	14972. Non imprinted in Prader-Willi/Angelman syndrome 1 homolog (human)	2.6	0.00109	1.98	0.00346	2.21	1.19e-08	4.19	3.68e-14	1.41	0.00482	18	12.39
Mm.289841	Rrp15	20132. Ribosomal RNA processing 15 homolog (S. cerevisiae)	3.47	4.39e-07	1.96	0.000368	2.57	1.18e-15	2.94	7.17e-16	1.44	7.98e-06	18	12.38
Mm.289646	Dusp22	18969. Dual specificity phosphatase 22	3.21	1.56e-08	1.95	1.07e-05	2.35	2.89e-10	2.78	4.97e-11	1.93	3.76e-07	18	12.22
Mm.41272	Reep3	15817. Receptor accessory protein 3	2.19	1.11e-09	1.54	2.49e-06	3.88	8.1e-21	2.48	1.91e-14	1.97	6.13e-12	18	12.06
Mm.158705	Rabepk	17184. Rab9 effector protein with kelch motifs	2.08	8.38e-07	1.77	1.8e-06	2.1	2.36e-08	4.16	1.96e-14	1.86	1.39e-06	18	11.97
Mm.485500			2.33	0.00162	1.98	0.00183	3.56	6.67e-09	2.34	3.88e-05	1.75	0.00279	18	11.96
Mm.150701	Psmg2	19455. Proteasome (prosome, macropain) assembly chaperone 2	2.84	2.07e-06	1.8	0.000546	2.94	3.87e-13	2.25	7.05e-09	1.93	1e-07	18	11.76
Mm.24532	Nup160	3816. Nucleoporin 160	2.2	0.000207	1.7	0.00192	3.41	1.4e-07	2.49	0.000106	1.81	0.00494	18	11.61
Mm.401332	Zfp207	7747. Zinc finger protein 207	3.46	6.69e-08	1.78	0.000503	2.22	9.29e-10	2.85	1.31e-11	1.14	0.28	18	11.45
Mm.219685	Pigf	14324. Phosphatidylinositol glycan anchor biosynthesis, class F	2.11	3.3e-05	1.67	0.000368	2.9	7.32e-15	2.74	3.43e-13	1.98	1.63e-09	18	11.4
Mm.479892	Cpsf6	39608. Cleavage and polyadenylation specific factor 6	2.25	8.12e-06	1.78	7.14e-05	2.77	5.91e-09	2.81	4.33e-08	1.77	0.00021	18	11.38
Mm.206759	Lrp11	21395. Low density lipoprotein receptor-related protein 11	2.71	1.61e-06	1.73	0.000497	2.4	2.81e-10	2.28	1.29e-08	1.9	4.53e-07	18	11.02
Mm.445922	Mus musculus	72708. Transcribed locus	3.21	4.28e-05	1.22	0.374	2.47	7.28e-06	2.42	5.53e-05	1.5	0.0351	18	10.82
Mm.41940	Stard3nl	20469. STARD3 N-terminal like	2.14	4.25e-05	1.88	4.6e-05	2.24	1.79e-10	2.86	3e-12	1.69	3.07e-06	18	10.81
Mm.31761	Ss18	9273. Synovial sarcoma translocation, Chromosome 18	2.11	1.94e-06	1.78	6.39e-06	2.72	3.64e-10	2.3	1.57e-07	1.89	5.77e-06	18	10.8
Mm.329353	Etf1	2806. Eukaryotic translation termination factor 1	2.42	2.08e-07	1.95	8.82e-07	2.66	3.43e-14	2.07	2.07e-09	1.65	6.82e-07	18	10.75
Mm.2053	Jagn1	22050. Jagunal homolog 1 (Drosophila)	2.07	5.25e-06	1.71	2.39e-05	2.27	5.25e-12	3.16	1.45e-14	1.51	2.53e-05	18	10.72
Mm.993	Dhx15	1418. DEAH (Asp-Glu-Ala-His) box polypeptide 15	2.19	1.12e-05	1.38	0.018	3.07	3.15e-12	2.2	1.14e-07	1.77	1.57e-05	18	10.61
Mm.19169	Txnl1	9798. Thioredoxin-like 1	2.18	1.3e-07	1.48	0.000244	2.66	1.55e-17	2.57	7.19e-16	1.67	1.49e-09	18	10.56
Mm.276504	Nudcd2	21752. NudC domain containing 2	2.48	1.82e-05	1.63	0.00296	2.37	3.52e-12	2.41	3.25e-11	1.59	4.85e-06	18	10.48
Mm.205601	Cttn	1675. Cortactin	2.03	2.4e-06	1.83	1.3e-06	2.29	4.07e-08	2.92	1.17e-09	1.39	0.0167	18	10.46
Mm.254820	Smug1	13413. Single-strand selective monofunctional uracil DNA glycosylase	2.12	4.4e-05	1.64	0.000732	2.69	4.26e-14	2.39	1.41e-11	1.49	3.81e-05	18	10.33
Mm.270382	Yipf5	11973. Yip1 domain family, member 5	2.23	2.71e-05	1.94	2.38e-05	2.21	2.98e-09	2.22	7.34e-08	1.7	2.07e-05	18	10.3
Mm.45987	Gnl3l	8282. Guanine nucleotide binding protein-like 3 (nucleolar)-like	2.42	2.54e-09	1.8	8.73e-08	2.01	2.05e-07	2.72	7.37e-10	1.34	0.0166	18	10.29
Mm.482167	Slc37a3	46240. Solute carrier family 37 (glycerol-3-phosphate transporter), member 3	2.14	2.56e-06	1.65	7.51e-05	2.35	2.4e-11	2.4	1.41e-10	1.61	1.26e-05	18	10.15
Mm.330707	Mus musculus	21216. Transcribed locus	2.09	0.000648	1.57	0.00926	2.42	2.56e-15	2.54	8.73e-15	1.47	3.6e-06	18	10.09
Mm.207004	Prkaa1	916. Protein kinase, AMP-activated, alpha 1 catalytic subunit	2.06	0.00114	1.31	0.141	2.68	0.000232	2.07	0.00785	1.54	0.107	18	9.66
Mm.346842	2010-09-01	7611. Septin 10	2.12	3.07e-06	1.51	0.000895	2.26	6.11e-08	2.17	1.6e-06	1.56	0.00128	18	9.62
Mm.46029	Gpatch4	23861. G patch domain containing 4	2.02	8.53e-05	1.3	0.0597	2.44	3.83e-15	2.47	7.08e-14	1.06	0.534	18	9.29
Mm.479553	Mus musculus	19450. Transcribed locus, strongly similar to NP_083685.2 mitochondrial fission factor [Mus musculus]	2.15	2.65e-06	1.24	0.0797	2.21	9.88e-12	2.02	3.22e-09	1.52	1.52e-05	18	9.14
Mm.280125	Crk	3150. V-crk sarcoma virus CT10 oncogene homolog (avian)	2.02	2.49e-07	1.39	0.00114	2.27	5.62e-11	2.02	2.83e-08	1.1	0.41	18	8.8
Mm.221609	BC016423	5468. CDNA sequence BC016423	4.03	0.000921	1.91	0.053	3.58	0.000287	-2.07	0.0598	1.26	0.569	19	12.85
Mm.138292	Mus musculus	44478. Transcribed locus	2.31	0.00551	1.21	0.454	2.62	0.000266	-3.61	3.16e-05	1.42	0.211	19	11.17
Mm.439853	Mus musculus	41603. Transcribed locus	2.48	5.78e-05	1.55	0.0118	2.25	7.47e-05	-2.33	0.000178	1.95	0.00106	19	10.56
Mm.28262	Rgs2	2738. Regulator of G-protein signaling 2	2.55	0.0158	1.91	0.0411	12.59	9.81e-18	1.46	0.0458	11.74	4.96e-17	20	30.25
Mm.260433	Ptpn2	4425. Protein tyrosine phosphatase, non-receptor type 2	2.89	1.64e-06	1.35	0.0584	3.76	1.01e-14	1.13	0.358	6.06	1.33e-17	20	15.19
Mm.17875	Slc25a32	11687. Solute carrier family 25, member 32	2.57	9.51e-08	1.69	6.24e-05	3.87	6.87e-12	1.49	0.0145	5.31	9.82e-14	20	14.93
Mm.293030	Zfp51	10140. Zinc finger protein 51	2.17	0.0124	1.3	0.306	4.19	1.04e-05	-1.56	0.203	4.89	2.07e-06	20	14.11
Mm.273142	Gde1	14339. Glycerophosphodiester phosphodiesterase 1	3.86	1.68e-07	1.93	0.000691	2.85	8.47e-16	1.63	1.03e-06	3.69	2.88e-18	20	13.96
Mm.19669	Pfkfb3	3680. 6-phosphofructo-2-kinase/fructose-2,6-biphosphatase 3	2.31	9.22e-05	1.2	0.281	2.11	2.36e-07	-1.17	0.29	6.62	4.63e-17	20	13.41
Mm.423122	Gm9892	7554. Predicted gene 9892	2.05	0.0188	1.21	0.466	4.97	5.32e-12	1.96	0.000794	3.05	6.17e-08	20	13.24
Mm.259969	Lysmd3	21816. LysM, putative peptidoglycan-binding, domain containing 3	2.81	2.11e-05	1.71	0.00495	3.49	6.12e-08	-1.27	0.314	3.69	3.74e-08	20	12.97
Mm.28654	Slc35f5	11286. Solute carrier family 35, member F5	2.63	8.65e-06	1.88	0.000237	3.51	4.86e-20	1.93	5.74e-11	2.64	2.17e-16	20	12.59
Mm.460157	Mus musculus	49700. Transcribed locus	3.7	6.06e-05	1.45	0.139	3.96	9.84e-09	1.18	0.494	2.27	0.00013	20	12.56
Mm.371563	H3f3b	7780. H3 histone, family 3B	2.39	1.09e-05	1.48	0.0109	2.65	1.17e-08	1.33	0.0752	4.52	4.11e-13	20	12.37
Mm.288742	Rg9mtd1	18412. RNA (guanine-9-) methyltransferase domain containing 1	2.6	2.03e-05	1.43	0.0352	3.62	8.24e-09	1.24	0.322	3.48	3.42e-08	20	12.37
Mm.223744	Kif5b	1503. Kinesin family member 5B	2.35	9.25e-09	1.74	5.78e-07	5.02	7.5e-07	1.08	0.843	2.01	0.0222	20	12.2
Mm.402077	Mus musculus	81992. Transcribed locus	2.26	2.29e-05	1.68	0.000763	2.54	0.000136	1.76	0.0355	3.89	3.61e-07	20	12.13
Mm.8294	Vbp1	12744. Von Hippel-Lindau binding protein 1	3.21	5.72e-07	1.91	0.000298	3.39	4.59e-07	1.08	0.782	2.49	7.58e-05	20	12.08
Mm.354863	B630005N14Rik	13910. RIKEN cDNA B630005N14 gene	2.07	0.00615	1.13	0.599	4.11	6.99e-09	1.86	0.00844	2.73	1.29e-05	20	11.9
Mm.73777	Chmp1b	13037. Charged multivesicular body protein 1B	2.82	5.62e-07	1.44	0.0163	2.9	8.96e-12	1.66	0.000183	3.01	5.35e-12	20	11.83
Mm.158958	Mus musculus	51962. Transcribed locus	3.01	6e-06	1.59	0.0107	3.17	5.37e-10	1.45	0.026	2.46	1.07e-07	20	11.68
Mm.215745	Rlf	4264. Rearranged L-myc fusion sequence	3.65	1.01e-07	1.56	0.0084	2.85	2.69e-09	1.1	0.608	2.52	6.71e-08	20	11.68
Mm.194225	Tmem70	24775. Transmembrane protein 70	3.05	1.06e-06	1.9	0.000294	2.68	1.06e-10	1.7	0.000104	2.23	3.43e-08	20	11.56
Mm.29820	Bnip3l	9947. BCL2/adenovirus E1B interacting protein 3-like	2.41	2.43e-05	1.52	0.0119	3.33	5.99e-13	-1.57	0.00111	2.44	1.41e-09	20	11.27
Mm.156440	Eapp	16565. E2F-associated phosphoprotein	2.04	4.46e-05	1.37	0.0247	2.78	2.98e-16	1.96	5.61e-10	2.95	1.6e-16	20	11.1
Mm.198803	Ugcg	4428. UDP-glucose ceramide glucosyltransferase	2.15	2.57e-05	1.33	0.0442	2.44	2.56e-08	1.61	0.00211	3.52	2.06e-11	20	11.05
Mm.259688	Tmem87b	9851. Transmembrane protein 87B	3.65	5.2e-07	1.53	0.0241	2.26	1.02e-12	-1.21	0.0348	2.34	5.71e-13	20	10.99
Mm.246869	Nucks1	43419. Nuclear casein kinase and cyclin-dependent kinase substrate 1	2.08	6.69e-08	1.6	5.13e-06	3.23	1.79e-15	1.85	2.8e-07	2.19	2.13e-10	20	10.95
Mm.21520	Tiprl	14290. TIP41, TOR signalling pathway regulator-like (S. cerevisiae)	2.06	1.65e-05	1.42	0.00695	2.65	2.61e-14	2	2.83e-09	2.79	1.49e-14	20	10.92
Mm.202727	Mus musculus	3402. Transcribed locus, strongly similar to XP_002803467.1 PREDICTED: hypothetical protein LOC100425662 [Macaca mulatta]	2.31	0.000257	1.42	0.0502	3.18	1.44e-15	1.21	0.0661	2.76	1.31e-13	20	10.88
Mm.217547	Xpo1	712. Exportin 1, CRM1 homolog (yeast)	2.17	7.38e-07	1.7	1.93e-05	2.92	8.49e-09	1.29	0.145	2.67	7.15e-08	20	10.75
Mm.254027	Cln8	2913. Ceroid-lipofuscinosis, neuronal 8	2.5	8.32e-06	1.48	0.0111	2.73	5.14e-13	1.34	0.00795	2.61	5.24e-12	20	10.66
Mm.237825	Bmpr1a	686. Bone morphogenetic protein receptor, type 1A	2.44	5.59e-07	1.99	1.82e-06	2.25	4.44e-09	1.81	1.32e-05	2.12	3.69e-08	20	10.61
Mm.276503	Lsm14a	11640. LSM14 homolog A (SCD6, S. cerevisiae)	2.12	1.75e-05	1.34	0.0294	2.99	8.97e-13	1.63	0.000132	2.51	1.77e-10	20	10.59
Mm.249586	Commd3	21968. COMM domain containing 3	2.44	6.66e-05	1.72	0.00219	2.6	1.96e-13	1.69	1.69e-06	2.13	1.84e-10	20	10.58
Mm.323554	Plekha1	13061. Pleckstrin homology domain containing, family A (phosphoinositide binding specific) member 1	2.39	7.52e-06	1.85	7.34e-05	2.57	3.75e-11	1.52	0.000867	2.23	2.72e-09	20	10.56
Mm.153415	E2f5	7460. E2F transcription factor 5	2.01	1.61e-06	1.31	0.0114	2.57	1.65e-12	1.57	7.69e-05	3.07	3.18e-14	20	10.53
Mm.24642	Vopp1	23740. Vesicular, overexpressed in cancer, prosurvival protein 1	2.35	2.59e-06	1.42	0.00984	2.86	1.56e-08	1.43	0.0422	2.47	4.96e-07	20	10.53
Mm.35170	5830433M19Rik	20611. RIKEN cDNA 5830433M19 gene	2.99	4.77e-05	1.48	0.0593	2.57	2.07e-05	1	0.992	2.3	0.000194	20	10.34
Mm.116713	Npat	5614. Nuclear protein in the AT region	2.5	0.000206	1.4	0.0852	2.76	1.87e-06	1.3	0.239	2.28	6.64e-05	20	10.24
Mm.41450	AW209491	13505. Expressed sequence AW209491	2.08	2.19e-05	1.67	0.000245	2.12	2.61e-12	1.77	2.17e-08	2.51	2.04e-14	20	10.15
Mm.44223	Commd8	24624. COMM domain containing 8	2.57	1.07e-06	1.85	5.7e-05	2.27	4.77e-10	1.19	0.146	2.24	1.36e-09	20	10.12
Mm.258739	Ppp2r2d	3686. Protein phosphatase 2, regulatory subunit B, delta isoform	2.14	3.76e-06	1.53	0.00116	2.35	2e-17	1.8	1.09e-11	2.28	1.52e-16	20	10.1
Mm.485411	Atp6v1d	42796. ATPase, H+ transporting, lysosomal V1 subunit D	2.01	5.11e-06	1.49	0.00126	2.61	9.96e-15	1.77	6.09e-08	2.22	2.49e-12	20	10.1
Mm.106970	Zfp9	16052. Zinc finger protein 9	2.41	0.00813	1.87	0.02	2.26	3.33e-06	1.13	0.529	2.04	3.64e-05	20	9.71
Mm.132584	Nnt	17057. Nicotinamide nucleotide transhydrogenase	2.03	2.79e-05	1.45	0.00498	2.11	2.32e-07	1.93	1.28e-05	2.14	2.46e-07	20	9.66
Mm.260545	Syncrip	4351. Synaptotagmin binding, cytoplasmic RNA interacting protein	2.09	2.49e-06	1.55	0.000251	2.51	1.2e-07	1.17	0.389	2.19	4.8e-06	20	9.51
Mm.28811	Mus musculus	36417. Transcribed locus	2.23	0.000421	1.39	0.0637	2.27	0.000645	-1.3	0.341	2.23	0.00128	20	9.42
Mm.206555	Zfp655	20798. Zinc finger protein 655	2.41	1.14e-06	1.28	0.063	2.12	2.56e-11	1.01	0.959	2.15	3.7e-11	20	8.97
Mm.483589	Susd1	90697. Sushi domain containing 1	12.33	4.35e-06	1.4	0.422	2.23	4.26e-09	-1.06	0.655	1.38	0.00525	21	18.4
Mm.6522	Cxcr7	12084. Chemokine (C-X-C motif) receptor 7	2.23	0.00679	1.55	0.0629	7.42	3.22e-09	1.41	0.294	1.18	0.622	21	13.79
Mm.154378	Ncl	3497. Nucleolin	2.03	1.2e-05	1.43	0.00444	4.63	3.04e-11	1.84	0.00234	1.39	0.0826	21	11.32
Mm.242379	Bcap29	19932. B cell receptor associated protein 29	3.37	6.19e-09	1.99	6.32e-06	3.14	1.14e-08	-1.16	0.469	1.64	0.00442	21	11.3
Mm.244482	Ythdc2	3590. YTH domain containing 2	3.01	1.62e-08	1.78	3.64e-05	3.77	4.69e-08	1.38	0.188	1.35	0.187	21	11.29
Mm.380914	Eed	1606. Embryonic ectoderm development	2.55	8.93e-08	1.97	1.12e-06	2.77	2.88e-13	1.91	2.09e-07	1.95	2.43e-08	21	11.15
Mm.218637	Cd2ap	3393. CD2-associated protein	2.01	0.000131	1.82	7.63e-05	4.47	1.03e-06	1.56	0.153	1.16	0.651	21	11.02
Mm.363960	Tmed5	20595. Transmembrane emp24 protein transport domain containing 5	4.21	6.9e-09	1.83	0.00037	2.31	0.000511	-1.2	0.516	1.17	0.569	21	10.72
Mm.415825	Mus musculus	65322. Transcribed locus	3.24	3.96e-08	1.57	0.0022	3.18	3.15e-07	1.44	0.104	-1.03	0.913	21	10.46
Mm.247480	Ofd1	9441. Oral-facial-digital syndrome 1 gene homolog (human)	2.06	0.000953	1.51	0.0182	3.42	1.72e-10	1.83	0.000537	1.53	0.00623	21	10.35
Mm.5831	Abce1	1617. ATP-binding cassette, sub-family E (OABP), member 1	2.26	1.01e-07	1.67	1.11e-05	3.33	7.09e-09	1.51	0.0333	1.5	0.0275	21	10.27
Mm.284033	Hccs	10167. Holocytochrome c synthetase	2.73	8.75e-07	1.63	0.00162	2.16	1.76e-09	1.58	0.000178	1.9	1.32e-07	21	10
Mm.12481	Cetn3	11880. Centrin 3	2.6	6.21e-06	1.95	6.67e-05	2.52	3.02e-07	1.07	0.755	1.77	0.000691	21	9.91
Mm.266312	Dnajc2	4802. DnaJ (Hsp40) homolog, subfamily C, member 2	2.11	6.93e-06	1.39	0.0104	3.32	2.27e-11	1.35	0.0508	1.71	0.000203	21	9.88
Mm.402527	Mus musculus	81839. Transcribed locus	2.67	0.00094	1.94	0.00567	2.27	0.000164	-1.17	0.556	1.82	0.00907	21	9.87
Mm.3110	Ktn1	7244. Kinectin 1	2.23	0.000429	1.23	0.252	3.54	4.36e-07	-1.16	0.595	1.71	0.0207	21	9.87
Mm.31012	Mier3	10677. Mesoderm induction early response 1, family member 3	2.82	5.94e-07	1.48	0.00991	2.45	6.23e-09	1.33	0.0516	1.77	7.17e-05	21	9.85
Mm.331489	Pdp1	8486. Pyruvate dehyrogenase phosphatase catalytic subunit 1	2.32	9.74e-06	1.69	0.000418	2.22	8.68e-10	1.88	1.13e-06	1.72	3.29e-06	21	9.83
Mm.26392	Thumpd1	17078. THUMP domain containing 1	2.46	1.19e-05	1.78	0.000387	2.15	4.12e-10	1.95	8.74e-08	1.47	0.00021	21	9.81
Mm.10508	Ssb	7667. Sjogren syndrome antigen B	2.87	1.69e-10	1.47	0.000248	2.12	0.00112	-1.81	0.02	1.49	0.0956	21	9.76
Mm.252136	Bbs5	8538. Bardet-Biedl syndrome 5 (human)	2.33	7.97e-05	1.28	0.129	2.38	5.14e-12	1.87	1e-07	1.81	5.02e-08	21	9.67
Mm.12966	Plin4	21070. Perilipin 4	2.96	0.000518	1.31	0.278	2.24	1.81e-08	1.27	0.0788	1.88	3.23e-06	21	9.66
Mm.271222	Eif5	5036. Eukaryotic translation initiation factor 5	2.07	1.04e-05	1.51	0.00159	2.75	3.68e-10	1.62	0.00129	1.64	0.000321	21	9.59
Mm.461194	Mus musculus	32476. Transcribed locus	2.23	0.00286	1.28	0.274	2.68	7.3e-07	1.96	0.00102	1.41	0.0703	21	9.56
Mm.25548	Kpna3	2929. Karyopherin (importin) alpha 3	2.07	1.18e-05	1.49	0.00207	2.52	2.92e-10	1.75	6.45e-05	1.71	2.34e-05	21	9.54
Mm.217787	Atp6v1a	1646. ATPase, H+ transporting, lysosomal V1 subunit A	2.15	8.84e-07	1.91	5.45e-07	2.21	1.2e-11	1.5	7.69e-05	1.61	1.96e-06	21	9.38
Mm.87312	Gmfb	13162. Glia maturation factor, beta	2.97	1.45e-08	1.32	0.0319	2.32	9.61e-07	1.52	0.0173	1.22	0.243	21	9.35
Mm.246803	Smarca5	871. SWI/SNF related, matrix associated, actin dependent regulator of chromatin, subfamily a, member 5	2.12	1.59e-06	1.32	0.0171	2.57	0.000498	-1.24	0.492	1.84	0.0253	21	9.09
Mm.421911	Mus musculus	74848. Transcribed locus	2.13	0.000162	1.46	0.0157	2.44	2.47e-05	1.07	0.787	1.96	0.00101	21	9.06
Mm.247007	Mtmr6	6226. Myotubularin related protein 6	2.12	2.8e-06	1.39	0.00563	2.42	4.99e-10	1.61	0.000309	1.47	0.00119	21	9.01
Mm.278922	Fubp1	5500. Far upstream element (FUSE) binding protein 1	2.47	9.57e-06	-1.07	0.682	3.02	4.86e-08	1.36	0.121	-1.09	0.669	21	9.01
Mm.28057	Brix1	8524. BRX1, biogenesis of ribosomes, homolog (S. cerevisiae)	2.04	6.99e-05	1.55	0.00204	2.08	1.8e-07	1.35	0.0302	1.96	1.24e-06	21	8.98
Mm.248489	Rad17	7669. RAD17 homolog (S. pombe)	2.09	1.89e-05	1.35	0.024	2.48	3.85e-10	1.17	0.265	1.86	2.75e-06	21	8.95
Mm.28549	Denr	17749. Density-regulated protein	2.22	1.46e-08	1.58	8.1e-06	2.13	5.08e-09	1.41	0.00472	1.58	7.29e-05	21	8.92
Mm.26135	Cab39	6287. Calcium binding protein 39	2.18	2.67e-06	1.55	0.000427	2.49	1.24e-07	1.31	0.138	1.38	0.0442	21	8.91
Mm.270950	2810407C02Rik	17667. RIKEN cDNA 2810407C02 gene	2.23	0.000186	1.73	0.00189	2	0.00155	-1.63	0.0367	1.28	0.297	21	8.87
Mm.255877	Papola	3254. Poly (A) polymerase alpha	2.02	8.74e-06	1.64	0.000108	2.29	1.83e-08	1.3	0.0578	1.56	0.0015	21	8.81
Mm.21288	Ell2	10824. Elongation factor RNA polymerase II 2	2.09	0.00315	1.43	0.0716	2.09	3.22e-06	1.8	0.000412	1.37	0.0407	21	8.78
Mm.324032	Lonrf1	11116. LON peptidase N-terminal domain and ring finger 1	2.41	0.0059	-1.04	0.887	2.31	5.35e-06	-1.32	0.145	1.61	0.00638	21	8.69
Mm.84441	Zfp800	8414. Zinc finger protein 800	2.21	0.000104	1.09	0.63	2.42	4.17e-05	1.08	0.757	1.87	0.00337	21	8.67
Mm.392504	Capza2	7782. Capping protein (actin filament) muscle Z-line, alpha 2	2.07	2.64e-08	1.31	0.00411	2.26	7.9e-12	1.36	0.00229	1.59	2.56e-06	21	8.59
Mm.41044	Slc4a4	1557. Solute carrier family 4 (anion exchanger), member 4	2.52	1.61e-06	1.34	0.0399	2.08	0.000471	1.1	0.711	1.35	0.178	21	8.39
Mm.278726	Naa50	13018. N(alpha)-acetyltransferase 50, NatE catalytic subunit	2.3	6.19e-09	1.61	3.77e-06	2.09	4.19e-06	1.06	0.754	1.27	0.128	21	8.33
Mm.48031	0610010F05Rik	9711. RIKEN cDNA 0610010F05 gene	2.01	8.06e-08	1.38	0.000524	2.31	1.07e-09	1.6	0.000252	1.02	0.899	21	8.32
Mm.21965	Stbd1	25767. Starch binding domain 1	2.15	0.0014	1.48	0.0438	2.02	1.05e-06	1.05	0.757	1.51	0.00252	21	8.21
Mm.233889	Slc39a10	7873. Solute carrier family 39 (zinc transporter), member 10	2.19	5.56e-05	-1.29	0.0804	2.38	5.89e-08	1.05	0.782	-1.07	0.689	21	7.98
Mm.38762	Elmod2	14540. ELMO domain containing 2	2.21	0.000159	1.57	0.00612	2.04	1.93e-05	1.02	0.94	1.02	0.914	21	7.86
Mm.246563	Tgoln1	19466. Trans-golgi network protein	2.09	2.32e-05	1.41	0.0117	2.01	3.37e-08	-1.08	0.574	1.18	0.162	21	7.77
Mm.38887	Hacl1	5121. 2-hydroxyacyl-CoA lyase 1	2.16	0.00125	1.08	0.725	-13.3	1.46e-27	-18.58	1.04e-27	-4.81	3.13e-20	22	39.93
Mm.151485	Paqr9	19889. Progestin and adipoQ receptor family member IX	2.58	0.00178	1.6	0.0501	-12.41	5.38e-20	-11.86	1.92e-18	-2.73	5.13e-09	22	31.18
Mm.383530	Mus musculus	67644. Transcribed locus	2.71	0.0272	-1.27	0.536	-8.65	1.65e-16	-12	5.11e-17	-5.35	7.98e-13	22	29.98
Mm.14064	Mat1a	2256. Methionine adenosyltransferase I, alpha	2.37	1.86e-06	1.66	0.000232	-11.96	9.13e-15	-8.1	1.97e-11	-2.81	8.87e-06	22	26.9
Mm.18522	Cpt1a	2361. Carnitine palmitoyltransferase 1a, liver	2.3	3.1e-05	1.16	0.355	-8.75	2.05e-15	-5.27	3.66e-11	-4.79	1.95e-11	22	22.27
Mm.211211	Gpcpd1	8813. Glycerophosphocholine phosphodiesterase GDE1 homolog (S. cerevisiae)	5.32	6.51e-07	-1.57	0.0611	-3.93	1.89e-18	-6.42	4.42e-21	-3.4	1.78e-16	22	20.64
Mm.485574	Mus musculus	97878. Transcribed locus	9.15	2.85e-06	1.69	0.135	-2.74	3.32e-14	-2.49	8.61e-12	-2.12	1.26e-10	22	18.19
Mm.28100	Ehhadh	8175. Enoyl-Coenzyme A, hydratase/3-hydroxyacyl Coenzyme A dehydrogenase	2.21	0.0337	1.22	0.536	-5.86	4.73e-14	-4.88	2.17e-11	-2.59	3.12e-07	22	16.76
Mm.251196	Tmem30b	14123. Transmembrane protein 30B	2.53	6.94e-08	1.58	0.000217	-4.1	4.52e-12	-3.88	2.21e-10	-2.05	1.63e-05	22	14.14
Mm.3510	Inhbe	14469. Inhibin beta E	2.56	0.0291	1.05	0.91	-3.28	1.18e-09	-2.49	2.34e-06	-4.41	1.13e-11	22	13.79
Mm.127156	Pros1	7394. Protein S (alpha)	2.59	0.000891	1.91	0.00557	-3.36	2.07e-10	-2.79	7.13e-08	-3.07	3.99e-09	22	13.72
Mm.63546	Prr16	44816. Proline rich 16	2.54	9.23e-05	1.93	0.000725	-2.95	1.28e-11	-3.04	1.13e-10	-2.45	1.94e-09	22	12.91
Mm.259072	Ppargc1a	344. Peroxisome proliferative activated receptor, gamma, coactivator 1 alpha	2.02	0.0113	1.89	0.00532	-2.98	3.41e-10	-3.25	9.1e-10	-2.68	5.11e-09	22	12.82
Mm.222310	Ralgapa2	2316. Ral GTPase activating protein, alpha subunit 2 (catalytic)	2.06	0.000606	1.08	0.684	-2.42	1.35e-09	-2.83	5.85e-10	-3.66	2.56e-13	22	12.05
Mm.138091	Secisbp2l	7581. SECIS binding protein 2-like	2.53	0.00749	-1.22	0.511	-2.54	1.65e-06	-3.48	5.15e-08	-2.23	2.54e-05	22	12
Mm.28336	Etfdh	2425. Electron transferring flavoprotein, dehydrogenase	2.14	3.94e-05	1.7	0.000391	-2.46	8.17e-11	-2.51	3.5e-10	-2.32	9.95e-10	22	11.13
Mm.101591	Cd55	2345. CD55 antigen	2.08	0.000467	1.71	0.00166	-2.52	2.1e-09	-2.19	7.8e-07	-2.52	4.11e-09	22	11.02
Mm.300931	Col13a1	6546. Collagen, type XIII, alpha 1	2.28	0.000211	1.73	0.00168	-2.5	4.66e-11	-2.11	4.61e-08	-2.2	3.42e-09	22	10.82
Mm.25225	Tmtc2	5708. Transmembrane and tetratricopeptide repeat containing 2	2.27	6.35e-05	1.53	0.00897	-2.33	8.75e-14	-2.45	3.67e-13	-2.23	9.54e-13	22	10.81
Mm.1978	Acot1	9772. Acyl-CoA thioesterase 1	4.03	0.00274	1.82	0.11	-3.04	3.67e-06	-3.56	3.89e-06	-1.27	0.32	23	13.72
Mm.202653	Slc25a47	19963. Solute carrier family 25, member 47	2.61	1.83e-08	1.19	0.147	-2.22	1.12e-05	-5.99	2.57e-12	-1.5	0.02	23	13.51
Mm.200907	Slc25a15	12039. Solute carrier family 25 (mitochondrial carrier ornithine transporter), member 15	2.18	4.38e-08	1.97	1.2e-08	-3.81	3.32e-18	-3.11	1.15e-14	-1.67	4.61e-07	23	12.74
Mm.442909	Mus musculus	73189. Transcribed locus	2.63	0.0276	1.34	0.425	-3.43	4.56e-09	-2.81	6.33e-07	-1.5	0.0233	23	11.71
Mm.305108	Retsat	7682. Retinol saturase (all trans retinol 13,14 reductase)	2.31	0.0408	1.66	0.122	-2.82	4.28e-08	-2.18	4.98e-05	-1.48	0.0228	23	10.45
Mm.277958	Lpgat1	13849. Lysophosphatidylglycerol acyltransferase 1	3.46	2.67e-07	1.38	0.0538	-2.01	5.31e-06	-1.89	0.000126	-3.06	6.02e-10	24	11.8
Mm.272197	Mgll	12091. Monoglyceride lipase	2.13	0.0105	1.37	0.193	-4.22	2.8e-17	-1.84	5.84e-07	-2.15	8.37e-10	24	11.71
Mm.4292	Klf10	5284. Kruppel-like factor 10	2.64	0.00771	-1.28	0.426	-3.27	1.41e-05	-1.91	0.0232	-2.43	0.000805	24	11.53
Mm.117068	Cldn2	10482. Claudin 2	2.81	7.64e-07	1.82	0.000205	-2.46	6.15e-10	-1.97	1.89e-06	-2.27	9.54e-09	24	11.33
Mm.29666	Slc25a20	9736. Solute carrier family 25 (mitochondrial carnitine/acylcarnitine translocase), member 20	2.11	1.28e-05	1.64	0.000258	-3.55	1.56e-14	-1.82	3.95e-06	-1.74	4.27e-06	25	10.86
Mm.18651	Aass	2778. Aminoadipate-semialdehyde synthase	3.53	3.26e-08	1.23	0.193	-2.61	5.5e-11	-1.42	0.00594	-1.42	0.00344	25	10.21
Mm.181852	Hopx	15213. HOP homeobox	2.16	0.000238	1.27	0.151	-3.39	2.1e-15	-1.7	8.92e-06	-1.65	5.08e-06	25	10.17
Mm.294693	Creb3l3	14158. CAMP responsive element binding protein 3-like 3	2.54	3.02e-09	1.7	2.3e-06	-2.4	8.2e-14	-1.62	1.28e-06	-1.38	0.000202	25	9.64
Mm.5062	Pctp	9926. Phosphatidylcholine transfer protein	2.7	0.00249	1.53	0.113	-2.41	5.08e-12	-1.21	0.076	-1.54	1.93e-05	25	9.39
Mm.422844	Gdf2	11354. Growth differentiation factor 2	2.01	3.68e-07	1.6	1.39e-05	-2	3.94e-11	-1.97	1.12e-09	-1.61	2.45e-07	25	9.19
Mm.246237	Tox4	10143. TOX high mobility group box family member 4	2.39	2.71e-05	1.39	0.0369	1.84	8.45e-06	2.75	3.22e-09	3.2	1.41e-11	26	11.57
Mm.41964	Tgm1	3274. Transglutaminase 1, K polypeptide	2.53	0.00149	1.89	0.00759	1.17	0.357	3.28	2e-07	2.63	1.2e-06	26	11.5
Mm.440291	Mcts2	12651. Malignant T cell amplified sequence 2	2.66	8.54e-07	1.49	0.00722	1.88	1.96e-11	2.77	1.15e-15	2.18	1.9e-13	26	10.98
Mm.317668	Dcaf10	10411. DDB1 and CUL4 associated factor 10	2.6	1.71e-06	1.47	0.01	1.84	1.06e-05	2.41	1.11e-07	2.56	3.79e-09	26	10.88
Mm.30057	Mrps26	25998. Mitochondrial ribosomal protein S26	2.48	5.07e-07	1.9	1.02e-05	1.63	3.73e-05	2.59	5e-10	2.07	3.16e-08	26	10.67
Mm.294445	Tmem192	21935. Transmembrane protein 192	2.02	4.47e-07	1.58	2.95e-05	1.95	6.33e-09	2.86	1.15e-12	2.07	1.47e-09	26	10.48
Mm.7013	Rfk	16418. Riboflavin kinase	2.12	1.68e-07	1.67	5.06e-06	1.9	3.76e-09	2.28	7.07e-11	2.06	3.72e-10	26	10.03
Mm.29681	Lrrc42	17063. Leucine rich repeat containing 42	2.05	1.09e-06	1.36	0.00557	1.87	2.15e-07	2.16	2.92e-08	2.01	4.3e-08	26	9.45
Mm.32518	Pold4	26184. Polymerase (DNA-directed), delta 4	2.05	0.000522	1.9	0.00023	1.58	6.89e-05	5.46	1.54e-16	1.84	7.94e-07	27	12.83
Mm.124728	Adck4	6688. AarF domain containing kinase 4	3.6	0.000143	1.66	0.0546	1.92	2.49e-07	3.29	4.96e-12	1.81	1.82e-06	27	12.28
Mm.381	Plin2	2460. Perilipin 2	4.56	1.26e-07	1.82	0.00269	1.72	8.12e-07	2.98	7.54e-13	-1.18	0.126	27	12.26
Mm.17631	4930444A02Rik	17196. RIKEN cDNA 4930444A02 gene	2.22	1.78e-05	1.63	0.000745	1.61	0.00317	5.54	1.7e-12	1.24	0.216	27	12.24
Mm.2931	Flot1	5085. Flotillin 1	2.95	4.96e-05	1.91	0.00249	1.68	8.87e-06	4.09	4.64e-15	1.35	0.0104	27	11.98
Mm.246863	Prpf31	4552. PRP31 pre-mRNA processing factor 31 homolog (yeast)	2.25	3.81e-06	1.8	2.32e-05	1.98	1.05e-09	3.85	1.66e-16	1.41	0.000546	27	11.29
Mm.33824	Snx7	13526. Sorting nexin 7	2.65	5.88e-06	1.93	0.000138	1.66	3.71e-08	2.88	4.44e-15	1.65	7.41e-08	27	10.77
Mm.275788	Exosc3	16683. Exosome component 3	2.35	5.41e-05	1.75	0.00114	1.9	1.1e-08	2.59	1.29e-11	1.97	5.18e-09	27	10.56
Mm.255063	Wrb	22614. Tryptophan rich basic protein	2.08	1.18e-05	1.41	0.00736	1.92	6.03e-07	3.35	5.69e-12	1.71	2.62e-05	27	10.47
Mm.262480	Chmp4b	12505. Charged multivesicular body protein 4B	3.31	1.48e-09	1.62	0.000351	1.74	3.31e-11	2.12	2.76e-13	1.56	9.07e-09	27	10.35
Mm.379007	Rps6	3479. Ribosomal protein S6	2.14	8.68e-05	1.62	0.00205	1.74	9.42e-09	3.06	2.53e-15	1.74	1.52e-08	27	10.3
Mm.391716	Mus musculus	45572. Transcribed locus	3.08	8.58e-05	1.26	0.31	-1.4	0.031	2.85	1.15e-07	-1.66	0.00251	27	10.25
Mm.390347	2310004N24Rik	30159. RIKEN cDNA 2310004N24 gene	4.08	2.32e-06	1.34	0.175	1.34	0.0245	2.28	2.77e-07	1.2	0.209	27	10.24
Mm.286349	Plrg1	3792. Pleiotropic regulator 1, PRL1 homolog (Arabidopsis)	3.23	1.54e-06	1.82	0.00124	1.65	5.28e-05	2.03	9.32e-07	1.46	0.00245	27	10.19
Mm.485445			2.96	0.000567	1.56	0.0695	1.54	0.0213	2.27	0.000365	1.7	0.00668	27	10.03
Mm.38746	Trappc2l	18772. Trafficking protein particle complex 2-like	2.02	4.71e-06	1.75	1.39e-05	1.95	1.09e-09	2.43	7.51e-12	1.86	1.08e-08	27	10.01
Mm.23296	E2f6	10117. E2F transcription factor 6	2.05	1.09e-05	1.93	2.05e-06	1.91	6.99e-09	2.93	5.12e-13	-1.19	0.103	27	10.01
Mm.220330	Fxc1	26961. Fractured callus expressed transcript 1	2.08	1.26e-07	1.85	4.74e-08	1.44	3.68e-05	2.95	1.57e-14	1.6	7.41e-07	27	9.92
Mm.3676	Golt1b	18319. Golgi transport 1 homolog B (S. cerevisiae)	2.01	0.000616	1.93	9.84e-05	1.7	2.78e-05	2.52	5.27e-09	1.66	7.64e-05	27	9.82
Mm.211477	Phldb2	5254. Pleckstrin homology-like domain, family B, member 2	2.17	0.00013	1.2	0.248	1.95	0.00156	2.59	6.41e-05	-1.78	0.00881	27	9.69
Mm.383431	Tmem199	22852. Transmembrane protein 199	2.05	7.55e-05	1.57	0.00131	1.91	8.98e-08	2.81	4.43e-11	1.32	0.0116	27	9.66
Mm.291824	Mmgt1	22341. Membrane magnesium transporter 1	2.29	7.15e-05	1.87	0.000245	1.83	2.2e-05	2.19	1.14e-06	1.32	0.051	27	9.5
Mm.24641	Fam98a	38587. Family with sequence similarity 98, member A	2.06	3.28e-06	1.63	6.81e-05	1.78	4.56e-08	2.62	1.57e-12	-1.36	0.00219	27	9.45
Mm.102168	Ccdc122	25589. Coiled-coil domain containing 122	2.26	2.32e-05	1.62	0.00152	1.67	9.93e-06	2.34	4.32e-09	1.49	0.000566	27	9.38
Mm.1568	Grn	3398. Granulin	2.41	3.56e-07	1.85	6.37e-06	1.81	1.31e-08	2.08	1.23e-09	1.21	0.0353	27	9.36
Mm.223980	Farp1	38753. FERM, RhoGEF (Arhgef) and pleckstrin domain protein 1 (chondrocyte-derived)	2.17	1.66e-05	1.57	0.00152	1.44	0.00188	2.55	1.66e-09	-1.59	0.000309	27	9.32
Mm.440038	Mus musculus	28370. Transcribed locus, strongly similar to NP_075651.1 DNA-directed RNA polymerase I subunit RPA12 [Mus musculus]	2.34	1.91e-07	1.7	2.59e-05	1.25	0.0079	2.48	9.39e-13	1.51	6.57e-06	27	9.28
Mm.333183	Mrpl53	29030. Mitochondrial ribosomal protein L53	2.04	2.43e-06	1.91	3.73e-07	1.35	8.68e-06	2.18	2.47e-14	1.75	2.15e-11	27	9.23
Mm.28963	Tmem126a	24168. Transmembrane protein 126A	2.21	1.22e-07	1.64	1.46e-05	1.59	2.56e-09	2.19	3.23e-14	1.59	2.24e-09	27	9.22
Mm.34266	2610034B18Rik	21460. RIKEN cDNA 2610034B18 gene	2.57	1.41e-06	1.4	0.021	1.13	0.439	2.83	1.03e-07	1.28	0.138	27	9.21
Mm.206642	Mgat2	9312. Mannoside acetylglucosaminyltransferase 2	2.61	0.000426	1.88	0.00385	1.37	0.0235	2.07	8.77e-06	1.23	0.169	27	9.16
Mm.27365	Fat1	661. FAT tumor suppressor homolog 1 (Drosophila)	2.03	0.00127	1.85	0.000745	1.22	0.408	2.22	0.00185	-1.84	0.0148	27	9.16
Mm.273081	Rwdd4a	18913. RWD domain containing 4A	2.09	2.28e-05	1.54	0.00151	1.64	5.19e-11	2.4	2.77e-16	1.47	3.55e-08	27	9.14
Mm.294617	Nol11	11948. Nucleolar protein 11	2.08	3.55e-08	1.65	9.45e-07	1.83	3.91e-11	2.06	8.43e-12	1.51	4.07e-07	27	9.13
Mm.35353	Sip1	13320. Survival of motor neuron protein interacting protein 1	2.57	2.19e-06	1.68	0.000518	-1.01	0.943	2.36	5.17e-06	1.46	0.0211	27	9.08
Mm.18814	Baiap2l1	13598. BAI1-associated protein 2-like 1	2.04	7.97e-05	1.62	0.00102	1.78	9.4e-07	2.45	6.57e-10	1.17	0.168	27	9.06
Mm.29394	Eif2b4	7763. Eukaryotic translation initiation factor 2B, subunit 4 delta	2.09	0.000112	1.92	3.39e-05	1.37	0.000366	2.22	9.9e-11	1.42	0.000126	27	9.02
Mm.390319	Acyp2	27107. Acylphosphatase 2, muscle type	2.17	1.42e-05	1.97	5.3e-06	-1.33	0.00528	2.18	5e-09	-1.29	0.0206	27	8.94
Mm.222184	Nup37	14890. Nucleoporin 37	2.06	0.000149	1.44	0.0161	1.57	0.000657	2.37	1.13e-07	1.46	0.00464	27	8.9
Mm.281714	Kdelc1	8472. KDEL (Lys-Asp-Glu-Leu) containing 1	2.1	8.39e-05	1.73	0.000368	1.7	6.89e-06	2.22	1.54e-08	1.13	0.337	27	8.88
Mm.480939			2.17	6.45e-05	1.47	0.00883	1.61	1.18e-07	2.51	1.46e-13	1.1	0.264	27	8.86
Mm.72124	Zfp672	19058. Zinc finger protein 672	2.07	0.0005	1.73	0.00138	1.53	0.00144	2.3	3.47e-07	-1.21	0.196	27	8.84
Mm.5904	Qrsl1	7453. Glutaminyl-tRNA synthase (glutamine-hydrolyzing)-like 1	2.01	5.01e-08	1.37	0.000522	1.69	7.96e-06	2.22	2.18e-08	1.33	0.0119	27	8.62
Mm.482350			2.34	0.000513	1.64	0.0133	1.08	0.641	2.02	0.000167	1.51	0.0153	27	8.59
Mm.292544	Fndc4	23225. Fibronectin type III domain containing 4	2.27	0.000267	1.72	0.00238	-1.27	0.0474	2.15	2.75e-07	1.13	0.348	27	8.54
Mm.6787	Srsf3	11006. Serine/arginine-rich splicing factor 3	2.23	9.61e-05	1.53	0.00803	1.19	0.131	2.42	5.82e-09	1.05	0.73	27	8.42
Mm.248492	Sec23b	1412. SEC23B (S. cerevisiae)	2.17	0.000203	1.51	0.0137	1.29	0.000893	2.18	2.28e-12	1.18	0.0378	27	8.33
Mm.397044	Mus musculus	83583. Transcribed locus	2.08	0.000195	1.52	0.00706	1.07	0.782	-3.37	6.33e-06	-2.18	0.000755	28	10.22
Mm.153625	Lpin1	1520. Lipin 1	3.35	0.00283	1.37	0.362	-1.19	0.43	-4.28	1.92e-07	1.19	0.492	29	11.38
Mm.290578	Alas1	3234. Aminolevulinic acid synthase 1	2.9	0.000798	1.61	0.0582	-1.29	0.273	-2.58	0.000442	1.16	0.602	29	9.54
Mm.28566	As3mt	14658. Arsenic (+3 oxidation state) methyltransferase	2.75	8.27e-07	1.89	7.23e-05	-1.51	0.000127	-2.02	1.16e-07	-1.32	0.00833	29	9.49
Mm.337691	Edem3	3343. ER degradation enhancer, mannosidase alpha-like 3	2.14	0.000318	1.66	0.00258	1.46	0.0388	-2.46	6.18e-05	-1.16	0.465	29	8.88
Mm.422814	Serpina3c	15405. Serine (or cysteine) peptidase inhibitor, clade A, member 3C	5.39	3.01e-05	1.74	0.0637	1.74	0.000376	1.54	0.0106	2.99	5.19e-09	30	13.4
Mm.28614	Rnf149	16549. Ring finger protein 149	2.47	6.38e-06	2	2.27e-05	1.83	5.95e-08	1.66	1.33e-05	2.14	6.82e-10	30	10.1
Mm.427021	Ubxn2b	17314. UBX domain protein 2B	3.29	2.29e-07	1.19	0.294	1.86	0.000212	1.26	0.228	2.09	2.8e-05	30	9.69
Mm.439800	Mus musculus	3657. Transcribed locus, strongly similar to XP_574504.2 PREDICTED: similar to nucleoporin 98kD isoform 1 [Rattus norvegicus]	2.09	5.56e-05	1.24	0.138	1.31	0.0163	1.41	0.00644	3.5	7.75e-14	30	9.55
Mm.188432	Spin1	10953. Spindlin 1	2.17	2.54e-05	1.54	0.00335	1.62	9.48e-07	1.36	0.00256	2.55	1.25e-12	30	9.24
Mm.25856	Gtf3c3	8258. General transcription factor IIIC, polypeptide 3	2.79	1.02e-06	1.34	0.059	1.45	0.00953	1.37	0.055	2.18	1.65e-06	30	9.13
Mm.293266	Gabpb1	9175. GA repeat binding protein, beta 1	2.07	0.00201	-1.04	0.848	1.51	0.00303	1.71	0.000839	2.78	3.09e-09	30	9.11
Mm.19091	Vps37c	19271. Vacuolar protein sorting 37C (yeast)	2.05	0.000448	1.28	0.124	1.88	3.22e-09	1.81	7.62e-08	2.07	1.73e-10	30	9.09
Mm.170002	AI848100	7112. Expressed sequence AI848100	2.17	0.000513	1.41	0.049	1.93	7.64e-07	-1.16	0.294	2.3	7.93e-09	30	8.97
Mm.57295	Kbtbd2	9222. Kelch repeat and BTB (POZ) domain containing 2	2.11	4.37e-05	1.63	0.000939	1.81	2.04e-07	1.24	0.0516	2.03	6.66e-09	30	8.82
Mm.11473	Fam76a	13583. Family with sequence similarity 76, member A	2.23	5.12e-06	1.26	0.0774	1.77	2.21e-07	1.52	0.000217	2.01	5.15e-09	30	8.79
Mm.426145	Zxdb	11700. Zinc finger, X-linked, duplicated B	2.6	1.81e-06	1.29	0.0852	1.54	0.0238	-1.03	0.895	2.07	0.000357	30	8.53
Mm.440847	Bhlhb9	20726. Basic helix-loop-helix domain containing, class B9	4.54	5.24e-07	1.76	0.0105	-1.8	5.03e-05	-1.7	0.000794	-2.15	1.01e-06	31	11.95
Mm.335420	Glyctk	14043. Glycerate kinase	2.65	3.17e-07	1.47	0.00493	-1.89	1.14e-11	-1.58	2.7e-07	-2.48	3.57e-15	31	10.07
Mm.292082	Aim1	5628. Absent in melanoma 1	2.13	7.29e-05	1.55	0.00402	-1.91	8.71e-06	-1.97	2.82e-05	-2.1	1.02e-06	31	9.66
Mm.401488	Mus musculus	51584. Transcribed locus	2.4	0.00567	-1.25	0.394	1.17	0.207	-1.94	8.55e-06	-2.33	1.78e-08	31	9.09
Mm.227912	Itpr1	172. Inositol 1,4,5-trisphosphate receptor 1	2.2	1.36e-05	1.69	0.000355	-1.17	0.174	-1.64	0.000191	-2.28	6.86e-09	31	8.98
Mm.124117	Mus musculus	50543. Transcribed locus	9.09	7.15e-07	1.58	0.151	1.21	0.0429	-1.05	0.655	-1.06	0.591	32	13.99
Mm.241073	Enc1	6329. Ectodermal-neural cortex 1	5.44	8.7e-05	1.78	0.0776	1.57	6.36e-07	1.75	4.94e-08	1.26	0.00925	32	11.8
Mm.259282	Lepr	16. Leptin receptor	6.65	0.000186	1.8	0.118	1.02	0.787	-1.01	0.923	-1.01	0.956	32	11.49
Mm.358797	Hist2h3c2	10518. Histone cluster 2, H3c2	5.58	1.02e-05	1.51	0.168	-1.23	0.0859	-1.42	0.0101	-1.22	0.136	32	10.96
Mm.380071	Mus musculus	34354. Transcribed locus	4.54	2.35e-06	1.46	0.113	1.97	4.5e-05	1.25	0.205	1.56	0.00727	32	10.78
Mm.45396	Ctbs	15620. Chitobiase, di-N-acetyl-	3.39	9.51e-08	1.99	5.61e-05	1.72	3.94e-05	1.86	3.02e-05	1.37	0.0155	32	10.33
Mm.31852	Tifa	22990. TRAF-interacting protein with forkhead-associated domain	4.35	0.00317	1.78	0.156	-1.12	0.32	-1.72	5.24e-05	1.34	0.0125	32	10.31
Mm.86322	Tacc2	3728. Transforming, acidic coiled-coil containing protein 2	3.5	0.00093	1.78	0.0582	1.77	5.78e-07	1.66	2.69e-05	-1.12	0.325	32	9.83
Mm.249873	Cd38	1207. CD38 antigen	2.36	0.000311	1.9	0.000927	-1.75	0.00281	-1.83	0.00445	-1.97	0.00057	32	9.81
Mm.100665	Tada1	15623. Transcriptional adaptor 1	3	3.22e-07	1.85	0.000174	1.56	0.000282	1.87	8.41e-06	1.48	0.00171	32	9.76
Mm.31178	Rraga	6551. Ras-related GTP binding A	2.63	2.9e-05	1.63	0.00639	1.86	4.16e-07	1.84	3.57e-06	1.72	6.72e-06	32	9.68
Mm.957	Cops4	5833. COP9 (constitutive photomorphogenic) homolog, subunit 4 (Arabidopsis thaliana)	2.3	5.07e-07	1.91	1.82e-06	1.68	1.1e-05	1.98	7.95e-07	1.79	2.82e-06	32	9.66
Mm.293449	Tasp1	9584. Taspase, threonine aspartase 1	3.45	1.59e-05	1.78	0.009	1.96	7.53e-05	1.35	0.0903	1.09	0.635	32	9.63
Mm.285934	Moxd1	11112. Monooxygenase, DBH-like 1	4.28	0.12	1.83	0.444	-1.25	0.0785	-1.21	0.197	-1.03	0.86	32	9.6
Mm.441868	Retnla	7944. Resistin like alpha	4.29	0.000435	1.74	0.0846	-1.29	0.062	-1.14	0.419	1.01	0.963	32	9.47
Mm.387293	Tbc1d8	3880. TBC1 domain family, member 8	3.39	2.57e-06	1.78	0.00303	1.5	1.51e-05	-1.3	0.00906	1.32	0.00239	32	9.29
Mm.478475	Ptplad1	33269. Protein tyrosine phosphatase-like A domain containing 1	3.45	2.56e-09	1.76	9.76e-05	-1.42	5.81e-10	-1.26	1.34e-05	-1.37	1.34e-08	32	9.26
Mm.25531	Gcc2	6245. GRIP and coiled-coil domain containing 2	2.6	1.84e-10	1.56	6.87e-06	1.78	1.69e-05	-1.85	3.06e-05	1.4	0.00837	32	9.19
Mm.458707	Mus musculus	50827. Transcribed locus	3.6	2.63e-06	1.29	0.208	1.22	0.259	-1.34	0.135	1.74	0.00234	32	9.19
Mm.139675	Tssc4	18182. Tumor-suppressing subchromosomal transferable fragment 4	2.67	4.86e-05	1.81	0.00204	1.45	2.7e-05	1.91	5.23e-09	1.33	0.00106	32	9.17
Mm.291222	Gm20604	9686. Predicted gene 20604	2.98	1.07e-08	1.72	6.91e-05	1.47	8.48e-07	1.52	1.69e-06	1.47	1.2e-06	32	9.16
Mm.330160	Hspa5	419. Heat shock protein 5	2.06	0.00305	1.84	0.00226	1.96	9.68e-08	1.93	1.26e-06	1.37	0.0064	32	9.16
Mm.252321	Synpo	6057. Synaptopodin	2.98	1.58e-06	1.78	0.000762	1.64	2.33e-07	1.35	0.00173	1.35	0.000801	32	9.1
Mm.400368	Mus musculus	82546. Transcribed locus	2.78	6.13e-06	1.41	0.0404	1.8	8.66e-06	1.22	0.158	1.89	2.98e-06	32	9.1
Mm.37613	Pigx	26356. Phosphatidylinositol glycan anchor biosynthesis, class X	2.14	3.64e-06	1.44	0.00391	1.93	3.81e-10	1.84	1.41e-08	1.71	5.47e-08	32	9.06
Mm.254979	Ttc33	20340. Tetratricopeptide repeat domain 33	2.62	9.68e-06	1.71	0.00178	1.95	1.08e-09	-1.04	0.739	1.73	1.27e-07	32	9.05
Mm.171615	Tcf12	2415. Transcription factor 12	2.25	2.95e-07	1.59	0.000116	1.93	2.27e-09	1.82	1.78e-07	1.39	0.000571	32	8.98
Mm.17932	Pnp	2423. Purine-nucleoside phosphorylase	2.48	1.27e-06	1.67	0.000314	1.52	8.12e-07	1.4	0.00016	1.91	1.58e-10	32	8.98
Mm.222729	Gucy2c	2441. Guanylate cyclase 2c	3.7	0.000125	1.86	0.0211	1.03	0.843	-1.18	0.304	1.16	0.385	32	8.93
Mm.255971	Enpp4	12818. Ectonucleotide pyrophosphatase/phosphodiesterase 4	2.93	1.58e-08	1.71	6.75e-05	1.77	4.24e-05	1.41	0.0228	-1.09	0.595	32	8.91
Mm.33808	Galnt2	4562. UDP-N-acetyl-alpha-D-galactosamine:polypeptide N-acetylgalactosaminyltransferase 2	2.1	8.59e-06	1.69	7.95e-05	1.9	1.5e-12	1.58	7.19e-08	1.63	2.96e-09	32	8.9
Mm.271756	Gtf2b	6656. General transcription factor IIB	2.65	9.39e-08	1.75	4.26e-05	1.44	0.000111	1.6	1.09e-05	1.45	0.000127	32	8.89
Mm.282863	Bpgm	9131. 2,3-bisphosphoglycerate mutase	2.64	2.32e-07	1.98	3.81e-06	-1.66	6.56e-08	-1.24	0.0197	-1.37	0.000354	32	8.89
Mm.22315	Ibtk	3851. Inhibitor of Bruton agammaglobulinemia tyrosine kinase	3.22	6.3e-05	1.97	0.00272	1.24	0.127	-1.09	0.625	-1.31	0.084	32	8.83
Mm.296976	Srp72	6199. Signal recognition particle 72	2.22	1.56e-08	1.74	3.58e-07	1.75	2.09e-11	1.66	1.94e-09	1.45	4.74e-07	32	8.82
Mm.83840	Scara5	12514. Scavenger receptor class A, member 5 (putative)	3.14	0.000219	1.82	0.0155	-1.05	0.769	-1.53	0.0122	1.23	0.193	32	8.77
Mm.133300	Rint1	7922. RAD50 interactor 1	2.79	3.12e-07	1.75	0.000174	1.42	0.00248	1.72	6.84e-05	1.09	0.527	32	8.77
Mm.293870	Qpct	10365. Glutaminyl-peptide cyclotransferase (glutaminyl cyclase)	2.86	3.25e-05	1.81	0.00297	-1.51	0.00347	-1.17	0.334	-1.4	0.0191	32	8.75
Mm.159704	Abca6	7257. ATP-binding cassette, sub-family A (ABC1), member 6	3.32	0.000124	1.76	0.0207	1.34	0.0134	1.31	0.0479	-1.01	0.953	32	8.74
Mm.1415	Epas1	950. Endothelial PAS domain protein 1	3.19	2.53e-07	1.88	0.000138	1.19	0.113	-1.04	0.756	1.41	0.00349	32	8.71
Mm.28071	1810030N24Rik	29929. RIKEN cDNA 1810030N24 gene	2.46	1.72e-07	1.74	3.22e-05	1.32	2.42e-05	1.2	0.0107	1.98	9.63e-14	32	8.7
Mm.250569	Krcc1	27155. Lysine-rich coiled-coil 1	3.05	2.19e-06	1.79	0.00118	1.67	8.78e-06	-1.16	0.229	-1.01	0.926	32	8.68
Mm.27951	Triap1	29051. TP53 regulated inhibitor of apoptosis 1	2.28	1.95e-05	1.51	0.00612	1.51	0.000314	1.59	0.000268	1.78	2.42e-06	32	8.67
Mm.3982	Gas6	3021. Growth arrest specific 6	2.79	0.000219	1.59	0.0341	1.31	0.00654	1.77	1.34e-06	-1.21	0.0788	32	8.67
Mm.293117	Gtf2a2	18517. General transcription factor II A, 2	2.22	0.000429	1.55	0.0123	1.3	0.0181	1.63	0.000144	1.96	1.53e-07	32	8.66
Mm.212066	Abi2	6622. Abl-interactor 2	2.09	4.69e-05	1.83	4.94e-05	1.72	0.00191	1.98	0.000585	-1.03	0.891	32	8.65
Mm.272981	Acbd3	7451. Acyl-Coenzyme A binding domain containing 3	2.25	2.23e-06	1.36	0.0147	1.9	2.73e-07	1.33	0.0203	1.8	2.1e-06	32	8.64
Mm.29452	Srp19	19591. Signal recognition particle 19	2.31	1.77e-05	1.81	0.000132	1.81	3.39e-07	1.47	0.000945	1.24	0.0569	32	8.64
Mm.380957	Taf2	2214. TAF2 RNA polymerase II, TATA box binding protein (TBP)-associated factor	2.55	3.07e-08	1.6	0.000102	1.47	0.000197	1.8	1.34e-06	1.21	0.0715	32	8.63
Mm.27969	Uap1	4974. UDP-N-acetylglucosamine pyrophosphorylase 1	2.09	0.000372	1.77	0.00075	1.38	0.00367	1.6	0.000218	1.75	4.19e-06	32	8.59
Mm.335025	AI597468	26805. Expressed sequence AI597468	2.59	1.49e-06	1.44	0.0127	1.45	0.00473	1.71	0.000413	1.4	0.0124	32	8.59
Mm.482399	Cul5	57072. Cullin 5	2.64	7.31e-09	1.58	7.23e-05	1.36	0.0424	-1.62	0.00641	-1.38	0.0461	32	8.58
Mm.8473	Adh7	2129. Alcohol dehydrogenase 7 (class IV), mu or sigma polypeptide	3.44	5.57e-07	1.59	0.00815	-1.02	0.796	-1.07	0.469	1.45	1.54e-05	32	8.57
Mm.268462	Parp12	11157. Poly (ADP-ribose) polymerase family, member 12	2.26	0.000245	1.92	0.000356	1.49	0.0203	1.59	0.0164	-1.3	0.158	32	8.56
Mm.401198	Mus musculus	66619. Transcribed locus	2.86	1.89e-06	1.42	0.032	1.54	0.0163	-1.55	0.0314	1.18	0.412	32	8.55
Mm.17853	Alg10b	12622. Asparagine-linked glycosylation 10 homolog B (yeast, alpha-1,2-glucosyltransferase)	2.61	1.8e-08	1.64	5.68e-05	1.65	3.83e-05	1.38	0.0149	1.26	0.0603	32	8.54
Mm.223689	Bfar	13414. Bifunctional apoptosis regulator	2.29	2.43e-07	1.5	0.000623	-1.21	0.00968	-1.99	4.36e-11	-1.49	1.19e-06	32	8.48
Mm.248361	Dfna5	39167. Deafness, autosomal dominant 5 (human)	2.04	2.48e-05	1.61	0.000454	1.79	1.57e-06	1.55	0.000456	1.47	0.000648	32	8.46
Mm.210048	Rpp14	26738. Ribonuclease P 14 subunit (human)	2.22	3.26e-07	1.58	0.000126	1.74	2.65e-09	1.68	9.94e-08	1.22	0.0151	32	8.44
Mm.42253	Slc22a5	1284. Solute carrier family 22 (organic cation transporter), member 5	3.39	4.72e-07	1.49	0.021	-1.24	0.0562	-1.28	0.0571	1.03	0.846	32	8.43
Mm.27432	Dnajb9	17565. DnaJ (Hsp40) homolog, subfamily B, member 9	2.44	0.00993	1.6	0.0914	1.41	0.00708	-1.21	0.183	1.76	2.77e-05	32	8.42
Mm.255506	Slc35b3	11122. Solute carrier family 35, member B3	2.03	6.25e-06	1.43	0.00312	1.52	1.37e-05	1.86	5.42e-08	1.54	1.23e-05	32	8.38
Mm.274099	Mus musculus	22112. Transcribed locus, moderately similar to NP_001239023.1 methyltransferase-like protein 20 isoform a [Mus musculus]	2.77	0.00234	1.44	0.183	1.38	0.0265	-1.3	0.107	-1.47	0.0129	32	8.36
Mm.306038	Zfp810	18028. Zinc finger protein 810	2.39	0.000203	1.69	0.00592	-1.34	0.0186	-1.83	7.39e-05	-1.1	0.491	32	8.35
Mm.255116	Minpp1	14475. Multiple inositol polyphosphate histidine phosphatase 1	2.21	2.76e-05	1.98	1.49e-05	1.04	0.768	1.68	0.00032	-1.41	0.0105	32	8.32
Mm.289886	Cyp3a13	7337. Cytochrome P450, family 3, subfamily a, polypeptide 13	2.89	0.000207	1.58	0.0401	1.22	0.16	1.46	0.0167	-1.17	0.313	32	8.32
Mm.249084	Alg13	20066. Asparagine-linked glycosylation 13 homolog (S. cerevisiae)	2.71	2.59e-05	1.72	0.00387	1.07	0.7	-1.46	0.0416	-1.34	0.0838	32	8.3
Mm.205463	Slc5a6	9382. Solute carrier family 5 (sodium-dependent vitamin transporter), member 6	2.35	0.00577	1.71	0.0321	-1.3	0.0629	1.41	0.0387	-1.52	0.00528	32	8.29
Mm.143736	Fgf21	8642. Fibroblast growth factor 21	2.89	0.043	1.88	0.14	-1.38	0.00141	1.09	0.463	1.02	0.897	32	8.26
Mm.297964	Scarb2	8074. Scavenger receptor class B, member 2	2.01	8.87e-06	1.75	1.97e-05	-1.17	0.0516	-1.74	5.52e-08	-1.59	4.76e-07	32	8.26
Mm.467749			2.91	0.000472	1.2	0.483	-1.04	0.703	-1.54	0.000457	1.55	0.000105	32	8.24
Mm.199964	Nus1	15578. Nuclear undecaprenyl pyrophosphate synthase 1 homolog (S. cerevisiae)	2.13	7.06e-05	1.86	7.77e-05	1.81	9.1e-06	1.08	0.631	1.34	0.0248	32	8.22
Mm.41502	Fh1	3148. Fumarate hydratase 1	2.79	6.69e-08	1.47	0.00431	-1.56	2.4e-09	-1.27	0.000663	-1.11	0.121	32	8.2
Mm.291208	Tsen2	17488. TRNA splicing endonuclease 2 homolog (S. cerevisiae)	2.13	8.5e-07	1.91	4.9e-07	1.14	0.156	1.62	1.08e-05	1.38	0.00095	32	8.18
Mm.277376	Abca1	175. ATP-binding cassette, sub-family A (ABC1), member 1	2.9	1.63e-05	1.58	0.0151	-1.31	0.0163	-1.25	0.0781	1.13	0.36	32	8.17
Mm.281019	Coq10b	17335. Coenzyme Q10 homolog B (S. cerevisiae)	2.94	0.000294	1.53	0.0794	1.43	0.00183	1.21	0.122	1.05	0.71	32	8.16
Mm.41415	Irak1bp1	16333. Interleukin-1 receptor-associated kinase 1 binding protein 1	2.99	1.86e-07	1.42	0.0145	1.23	0.0146	1.19	0.0808	1.33	0.00177	32	8.16
Mm.116769	Qsox2	13090. Quiescin Q6 sulfhydryl oxidase 2	2.14	0.00102	1.62	0.00918	1.7	4.19e-07	1.56	6.83e-05	1.13	0.245	32	8.15
Mm.3200	Tha1	14761. Threonine aldolase 1	2.03	0.00011	1.04	0.833	-1.72	4.14e-06	-1.65	7.84e-05	-1.71	7.55e-06	32	8.15
Mm.481786	Mus musculus	94512. Transcribed locus	2.04	5.53e-05	1.09	0.571	1.99	6.51e-05	1.48	0.0309	1.55	0.0117	32	8.15
Mm.226554	Tfb1m	11664. Transcription factor B1, mitochondrial	2.83	1.63e-05	1.73	0.00348	-1.41	0.000183	-1.06	0.574	1.11	0.301	32	8.14
Mm.285783	Asnsd1	12132. Asparagine synthetase domain containing 1	2.1	8.37e-05	1.85	7.95e-05	1.34	0.0104	1.52	0.00113	1.32	0.0179	32	8.13
Mm.5727	2610019F03Rik	26856. RIKEN cDNA 2610019F03 gene	2.19	0.00021	1.54	0.0117	-1.52	5.31e-07	-1.43	5.53e-05	-1.45	9.76e-06	32	8.13
Mm.28144	0610007C21Rik	23824. RIKEN cDNA 0610007C21 gene	2.08	0.000118	1.92	4.11e-05	1.51	2.93e-05	1.23	0.046	1.39	0.000651	32	8.13
Mm.485466			2.54	2.8e-06	1.5	0.00693	1.78	0.000551	1.22	0.311	-1.09	0.657	32	8.13
Mm.23279	6330503K22Rik	12540. RIKEN cDNA 6330503K22 gene	2.37	0.00216	1.25	0.334	1.69	0.00146	-1.49	0.0327	1.32	0.105	32	8.12
Mm.15868	Uso1	4097. USO1 homolog, vesicle docking protein (yeast)	2.43	2.76e-05	1.96	9.41e-05	-1.04	0.695	-1.22	0.0456	-1.47	7.32e-05	32	8.12
Mm.472106	Mus musculus	43454. Transcribed locus	2.43	1.74e-06	1.87	2.32e-05	1.71	0.000472	-1.01	0.972	1.1	0.603	32	8.12
Mm.257474	Prpf40a	4415. PRP40 pre-mRNA processing factor 40 homolog A (yeast)	2.31	2.58e-07	1.84	2.42e-06	1.68	0.0687	-1.04	0.922	1.23	0.528	32	8.1
Mm.46746	Dnajb4	7898. DnaJ (Hsp40) homolog, subfamily B, member 4	2.23	1.73e-05	1.77	0.000153	1.4	0.0103	1.43	0.0145	1.27	0.0861	32	8.1
Mm.405935	Mus musculus	80650. Transcribed locus	2.47	8.32e-06	1.4	0.027	1.32	0.131	-1.65	0.0165	1.25	0.274	32	8.09
Mm.255246	Cyp26b1	4664. Cytochrome P450, family 26, subfamily b, polypeptide 1	3	0.00329	1.33	0.346	1.04	0.827	-1.35	0.0806	1.35	0.0653	32	8.07
Mm.303071	Srp9	19503. Signal recognition particle 9	2.25	1.61e-06	1.59	0.00052	-1.16	0.145	-1.71	9.76e-06	-1.34	0.00544	32	8.05
Mm.249164	Tor1b	13397. Torsin family 1, member B	2.32	5.89e-08	1.68	1e-05	1.39	2.34e-06	1.59	2.71e-08	1.06	0.443	32	8.04
Mm.28188	Mogs	5049. Mannosyl-oligosaccharide glucosidase	2.01	0.000573	1.82	0.000377	1.08	0.504	1.84	3.63e-06	-1.29	0.0217	32	8.04
Mm.41780	Gng10	29040. Guanine nucleotide binding protein (G protein), gamma 10	2.1	0.00314	1.46	0.0623	1.23	0.077	1.53	0.00128	1.71	1.82e-05	32	8.03
Mm.485102			2.37	5.69e-08	1.53	0.000202	1.62	0.000253	-1.41	0.0179	1.09	0.584	32	8.02
Mm.200383	Armc1	16410. Armadillo repeat containing 1	2.18	1.39e-07	1.55	6.23e-05	1.53	6.98e-05	1.5	0.000438	1.24	0.0439	32	8
Mm.148781	Ranbp9	4067. RAN binding protein 9	2.17	9.32e-07	1.35	0.01	1.48	0.0231	1.01	0.98	1.96	0.000287	32	7.97
Mm.21535	Grpel1	15551. GrpE-like 1, mitochondrial	2.02	4.6e-07	1.74	1.07e-06	1.22	0.000328	1.65	3.53e-11	1.34	8.58e-07	32	7.97
Mm.234234	Kdm4a	3595. Lysine (K)-specific demethylase 4A	2.47	0.000311	1.3	0.187	1.32	0.00207	1.09	0.394	1.78	3.35e-08	32	7.96
Mm.371682	Arcn1	3828. Archain 1	2.03	2.78e-06	1.52	0.000367	1.84	5.52e-07	1.4	0.00623	1.17	0.201	32	7.96
Mm.291484	Tmem69	27837. Transmembrane protein 69	2.3	5.28e-08	1.25	0.0345	1.38	0.000153	1.71	2.26e-07	1.29	0.00255	32	7.93
Mm.485118			2.38	0.0225	1.14	0.698	1.5	0.058	-1.02	0.953	1.89	0.00557	32	7.93
Mm.255003	Cd28	104. CD28 antigen	3.58	0.00167	1.13	0.736	1.09	0.321	-1.04	0.715	1.07	0.506	32	7.91
Mm.32408	Alg6	7943. Asparagine-linked glycosylation 6 homolog (yeast, alpha-1,3,-glucosyltransferase)	2.11	0.00549	1.9	0.0038	-1.32	0.0273	-1.25	0.123	-1.33	0.033	32	7.91
Mm.5181	Rnf19a	4731. Ring finger protein 19A	2.31	8.03e-05	1.83	0.000507	1.55	0.000225	-1.08	0.565	1.13	0.362	32	7.9
Mm.28908	Adam9	3324. A disintegrin and metallopeptidase domain 9 (meltrin gamma)	2.21	2.08e-07	1.61	4.32e-05	1.54	0.0153	-1.27	0.236	-1.27	0.218	32	7.9
Mm.196189	Angptl4	3846. Angiopoietin-like 4	2.28	3.68e-05	1.67	0.00112	1.36	0.00114	1.57	2.9e-05	-1.01	0.959	32	7.89
Mm.202966	Tbl1xr1	4153. Transducin (beta)-like 1X-linked receptor 1	2.78	1.21e-07	1.75	8.71e-05	1.08	0.257	-1.2	0.0187	1.08	0.296	32	7.89
Mm.23639	Tmem125	24714. Transmembrane protein 125	2.18	2.98e-07	1.44	0.00101	1.25	0.00582	1.95	4.2e-09	-1.07	0.496	32	7.89
Mm.132579	Prox1	842. Prospero-related homeobox 1	2.15	0.000273	1.08	0.687	-1.61	2.19e-08	-1.6	3.29e-07	-1.44	7.84e-06	32	7.88
Mm.229114	Cep290	1703. Centrosomal protein 290	2.44	4.23e-06	1.15	0.324	1.93	3.83e-06	-1.03	0.866	1.33	0.031	32	7.88
Mm.37274	2610002M06Rik	13411. RIKEN cDNA 2610002M06 gene	2.26	5.93e-05	1.62	0.00283	1.75	3.34e-05	1.06	0.71	-1.17	0.27	32	7.86
Mm.26684	Znrd1as	31949. ZNRD1 antisense RNA	2.24	8.92e-05	1.39	0.0394	1.17	0.218	-1.69	0.000538	1.35	0.0268	32	7.84
Mm.272541	2410002O22Rik	9610. RIKEN cDNA 2410002O22 gene	2.06	4.14e-05	1.84	3.69e-05	1.3	0.0186	1.57	0.00047	-1.07	0.624	32	7.84
Mm.1314	Mdfic	19128. MyoD family inhibitor domain containing	2.18	2.42e-06	1.53	0.000879	-1.04	0.731	1.15	0.291	-1.93	1.53e-06	32	7.83
Mm.133086	Zfp324	17918. Zinc finger protein 324	2.39	0.000444	1.8	0.00304	-1.16	0.311	1.34	0.0687	-1.14	0.437	32	7.83
Mm.24242	Cpb2	5616. Carboxypeptidase B2 (plasma)	2.02	1.02e-05	1.65	9.43e-05	1.42	0.0107	-1.4	0.0306	1.32	0.058	32	7.81
Mm.286187	Bbs7	5771. Bardet-Biedl syndrome 7 (human)	2.51	6.39e-06	1.35	0.0523	1.34	0.0129	-1.16	0.272	-1.45	0.00225	32	7.81
Mm.37660	Ankrd28	4507. Ankyrin repeat domain 28	2.22	1.97e-07	1.79	2.15e-06	-1.18	0.151	-1.16	0.257	-1.46	0.00196	32	7.81
Mm.378263	Lztfl1	15492. Leucine zipper transcription factor-like 1	2.4	3.18e-06	1.37	0.0209	1.52	0.00458	-1.34	0.0817	1.18	0.303	32	7.81
Mm.45019	Acer2	14112. Alkaline ceramidase 2	2.29	0.000237	1.52	0.0183	1.55	1.05e-06	1.07	0.478	1.38	0.000233	32	7.81
Mm.336851	Casp8	927. Caspase 8	2.3	2.42e-05	1.4	0.0243	1.15	0.276	1.93	9.11e-06	-1.01	0.971	32	7.79
Mm.18959	Stx18	13611. Syntaxin 18	2.27	3.02e-06	1.88	1.02e-05	1.16	0.0486	1.35	0.000561	1.12	0.153	32	7.78
Mm.204991	Stap2	17221. Signal transducing adaptor family member 2	2.28	1.35e-06	1.49	0.00181	1.12	0.228	1.78	1.06e-06	1.11	0.322	32	7.78
Mm.27245	Ppcs	14215. Phosphopantothenoylcysteine synthetase	2.41	0.000294	1.73	0.00598	-1.15	0.282	1.33	0.0615	-1.15	0.337	32	7.77
Mm.209207	Mus musculus	37810. Transcribed locus	2.36	1.62e-06	1.82	2.55e-05	1.31	0.00733	1.1	0.434	-1.17	0.158	32	7.76
Mm.25157	2410001C21Rik	13811. RIKEN cDNA 2410001C21 gene	2.33	1.81e-05	1.55	0.00429	1.26	0.00665	1.48	7.84e-05	1.14	0.148	32	7.76
Mm.443558	Mus musculus	55088. Transcribed locus	2.76	1.2e-07	1.28	0.0626	1.04	0.711	1.47	0.00143	1.21	0.0797	32	7.76
Mm.206379	St7l	5032. Suppression of tumorigenicity 7-like	2.04	4.99e-06	1.51	0.000659	1.48	1.07e-05	1.62	2.13e-06	1.1	0.309	32	7.75
Mm.1182	Lyrm2	28625. LYR motif containing 2	2.38	3.33e-06	1.61	0.000922	1.56	0.000111	1.01	0.961	1.18	0.165	32	7.74
Mm.410653	Mus musculus	78784. Transcribed locus, moderately similar to NP_612175.1 thymidine phosphorylase [Mus musculus]	2.55	9.56e-06	1.23	0.205	1.34	0.0186	1.47	0.0059	1.14	0.356	32	7.73
Mm.39704	1810026J23Rik	23429. RIKEN cDNA 1810026J23 gene	2.09	0.000267	1.92	9.94e-05	1.07	0.478	1.56	5.61e-05	1.05	0.647	32	7.69
Mm.2018	Cbfb	2474. Core binding factor beta	2.08	0.000135	1.39	0.0306	1.68	2.76e-06	1.38	0.0043	1.16	0.172	32	7.69
Mm.193678	Cep120	5803. Centrosomal protein 120	2.34	6.69e-08	1.24	0.0507	1.5	5.7e-05	-1.15	0.224	1.45	0.000241	32	7.68
Mm.260210	Mcart1	16174. Mitochondrial carrier triple repeat 1	2.2	0.000601	1.34	0.104	1.48	0.000405	1.02	0.917	1.61	0.000113	32	7.65
Mm.200423	Gpt2	4444. Glutamic pyruvate transaminase (alanine aminotransferase) 2	2.19	3.11e-05	1.2	0.221	1.84	2.22e-07	1.38	0.0056	1.03	0.809	32	7.64
Mm.200783	Ssx2ip	13864. Synovial sarcoma, X breakpoint 2 interacting protein	2.27	6.6e-07	1.55	0.000436	1.28	0.00542	1.32	0.00463	1.21	0.0404	32	7.63
Mm.7373	Per1	388. Period homolog 1 (Drosophila)	2.14	0.000198	1.51	0.0106	1.4	0.0039	1.15	0.303	1.42	0.00372	32	7.62
Mm.281885	Slc35a1	9331. Solute carrier family 35 (CMP-sialic acid transporter), member 1	2.17	2.86e-05	1.58	0.00212	1.52	6.51e-05	1.22	0.0778	1.12	0.296	32	7.61
Mm.27660	Rbm12	3656. RNA binding motif protein 12	2.02	5.3e-06	1.36	0.00898	1.65	4.28e-05	1.47	0.00277	1.09	0.52	32	7.59
Mm.462069	Mus musculus	54371. Transcribed locus	2.13	0.00348	1.35	0.149	1.6	0.000495	-1.05	0.792	-1.46	0.00595	32	7.59
Mm.153974	Mus musculus	38859. Transcribed locus	2.31	0.00125	1.33	0.184	-1.04	0.696	-1.66	1.26e-05	-1.2	0.0704	32	7.54
Mm.386749	Ap4s1	17940. Adaptor-related protein complex AP-4, sigma 1	2.21	6.83e-07	1.61	0.000139	-1.25	0.00814	1.4	0.000575	-1.07	0.499	32	7.54
Mm.402215	Slc30a5	3703. Solute carrier family 30 (zinc transporter), member 5	2.59	4e-05	1.73	0.00322	-1.09	0.405	1.07	0.566	-1.03	0.823	32	7.51
Mm.20615	Pex11a	20064. Peroxisomal biogenesis factor 11 alpha	2.78	3.73e-05	1.2	0.356	-1.11	0.254	-1.39	0.00149	-1.03	0.812	32	7.51
Mm.25620	Dntt	1608. Deoxynucleotidyltransferase, terminal	2.18	0.00257	1.75	0.00774	-1.06	0.512	1.35	0.00132	1.17	0.0565	32	7.51
Mm.17898	Cirbp	12124. Cold inducible RNA binding protein	2.18	0.00176	1.53	0.0353	1.16	0.111	-1.24	0.0481	1.39	0.000809	32	7.5
Mm.33764	Ivns1abp	5269. Influenza virus NS1A binding protein	2.57	8.7e-06	1.6	0.00396	1.03	0.808	-1.28	0.0981	-1	0.979	32	7.48
Mm.138617	Zfp664	16736. Zinc finger protein 664	2.32	1.69e-10	1.22	0.012	1.51	1.28e-05	1.05	0.668	1.35	0.00134	32	7.45
Mm.28659	Pes1	3379. Pescadillo homolog 1, containing BRCT domain (zebrafish)	2.4	8.47e-07	1.15	0.283	1.26	0.0261	1.38	0.00659	1.24	0.0489	32	7.43
Mm.4428	Prkrir	8618. Protein-kinase, interferon-inducible double stranded RNA dependent inhibitor, repressor of (P58 repressor)	2.07	1.33e-06	1.92	2.76e-07	1.19	0.0197	-1.03	0.796	1.22	0.0121	32	7.43
Mm.86833	Marveld3	21107. MARVEL (membrane-associating) domain containing 3	2.61	0.000705	1.3	0.235	-1.21	0.0107	-1.2	0.0295	-1.11	0.216	32	7.43
Mm.193539	Hist1h1c	10311. Histone cluster 1, H1c	2.42	0.000687	1.11	0.642	1.58	0.006	-1.03	0.904	1.25	0.21	32	7.39
Mm.296181	Hspa2	796. Heat shock protein 2	2.26	0.00185	1.39	0.123	1.06	0.65	-1.09	0.562	1.59	0.000345	32	7.39
Mm.20916	Wfs1	2978. Wolfram syndrome 1 homolog (human)	2.07	0.000562	1.58	0.00756	-1.12	0.354	1.55	0.00145	-1.06	0.672	32	7.38
Mm.79837	Arl15	21321. ADP-ribosylation factor-like 15	2.37	6.32e-05	1.42	0.0371	-1.25	0.00772	-1.1	0.308	-1.22	0.0199	32	7.36
Mm.133560	Ddx10	3287. DEAD (Asp-Glu-Ala-Asp) box polypeptide 10	2.14	1.54e-08	1.26	0.012	1.47	5.1e-05	-1.35	0.00353	1.14	0.171	32	7.36
Mm.439779	Mus musculus	44149. Transcribed locus	2.12	4.34e-06	1.3	0.0334	-1.09	0.594	-1.29	0.148	1.54	0.00694	32	7.34
Mm.29293	Sec24d	3726. Sec24 related gene family, member D (S. cerevisiae)	2.19	0.000106	1.69	0.00119	1.15	0.0457	1.26	0.0045	-1.03	0.699	32	7.32
Mm.378181	Mus musculus	48559. Transcribed locus	2.23	0.000143	-1.13	0.467	-1.29	0.0142	-1.56	0.000277	-1.09	0.491	32	7.3
Mm.175403	Atl2	5490. Atlastin GTPase 2	2.3	2.08e-07	1.59	0.000152	1.11	0.0971	-1.24	0.00234	1.04	0.618	32	7.28
Mm.249548	Cog6	5972. Component of oligomeric golgi complex 6	2.24	9.12e-05	1.63	0.00291	-1.03	0.729	1.16	0.0546	-1.22	0.00729	32	7.28
Mm.482256	Osgepl1	88137. O-sialoglycoprotein endopeptidase-like 1	2.32	5.59e-07	1.62	0.00018	1.15	0.027	-1.05	0.546	1.14	0.052	32	7.28
Mm.3065	Xrn2	2149. 5'-3' exoribonuclease 2	2.09	3.07e-07	1.31	0.0103	1.49	0.000128	1.12	0.335	1.26	0.0236	32	7.27
Mm.241387	Tmem167	25800. Transmembrane protein 167	2.2	1.69e-10	1.54	2.74e-07	1.37	4.06e-05	1.08	0.368	1.07	0.399	32	7.26
Mm.35628	Fut8	3668. Fucosyltransferase 8	2.12	4.59e-06	1.61	0.000215	-1.15	0.32	-1.03	0.896	-1.35	0.0478	32	7.26
Mm.138659	Kif26b	2915. Kinesin family member 26B	2.75	1.17e-06	1.18	0.291	-1.06	0.464	-1.08	0.394	-1.18	0.0427	32	7.25
Mm.282711	Pex3	12930. Peroxisomal biogenesis factor 3	2.48	1.26e-07	1.6	0.000322	-1.01	0.951	1.06	0.638	1.09	0.449	32	7.24
Mm.55082	Mtrf1l	11932. Mitochondrial translational release factor 1-like	2.04	0.000279	1.34	0.055	1.11	0.291	-1.54	0.000211	-1.17	0.139	32	7.2
Mm.18072	Crcp	18565. Calcitonin gene-related peptide-receptor component protein	2.48	1.4e-05	1.43	0.0266	1.13	0.0695	-1.02	0.805	-1.13	0.103	32	7.19
Mm.235238	BC005624	12790. CDNA sequence BC005624	2.06	3.13e-06	1.66	4.26e-05	1.26	0.0402	1.05	0.708	1.15	0.241	32	7.18
Mm.30709	Pdcl	12260. Phosducin-like	2.08	0.0019	1.55	0.0205	1.04	0.691	-1.28	0.0293	-1.22	0.0687	32	7.17
Mm.268317	Pigh	22535. Phosphatidylinositol glycan anchor biosynthesis, class H	2.05	4.58e-06	1.39	0.00533	1.17	0.121	-1.15	0.222	-1.36	0.00389	32	7.12
Mm.286309	Aifm2	14716. Apoptosis-inducing factor, mitochondrion-associated 2	2.3	0.000483	1.64	0.0107	1.09	0.234	1.03	0.715	-1.04	0.677	32	7.1
Mm.327675	Cul4b	2077. Cullin 4B	2.01	4.35e-06	1.15	0.229	1.56	0.00416	-1.36	0.0758	-1.02	0.923	32	7.1
Mm.289427	Cdk5rap1	5352. CDK5 regulatory subunit associated protein 1	2.07	0.0397	-1.16	0.639	1.18	0.697	1.65	0.279	1.01	0.984	32	7.07
Mm.71498	Lcorl	13335. Ligand dependent nuclear receptor corepressor-like	2.09	0.000276	1.12	0.514	1.15	0.361	-1.59	0.00475	1.12	0.514	32	7.07
Mm.218657	Anp32e	10682. Acidic (leucine-rich) nuclear phosphoprotein 32 family, member E	2.08	9.71e-06	1.48	0.00179	1.2	0.146	1.1	0.552	1.2	0.195	32	7.06
Mm.277024	Copb1	1166. Coatomer protein complex, subunit beta 1	2.09	8.54e-07	1.52	0.000274	1.24	0.024	-1.07	0.575	-1.12	0.308	32	7.04
Mm.21583	Clp1	7631. CLP1, cleavage and polyadenylation factor I subunit, homolog (S. cerevisiae)	2.09	7.52e-05	1.33	0.0503	1.24	0.000616	1.16	0.0338	1.2	0.00379	32	7.02
Mm.275191	Tm9sf2	2551. Transmembrane 9 superfamily member 2	2.21	1.6e-07	1.48	0.000454	1.25	0.0943	-1	0.99	-1.07	0.695	32	7.01
Mm.256488	Dnajb14	11252. DnaJ (Hsp40) homolog, subfamily B, member 14	2.04	1.68e-06	1.52	0.000251	1.21	0.154	1.09	0.618	1.12	0.429	32	6.98
Mm.205535	Dpp9	4123. Dipeptidylpeptidase 9	2.2	0.000785	1.31	0.151	1.06	0.423	1.29	0.00285	-1.03	0.751	32	6.89
Mm.383207	Tubd1	10456. Tubulin, delta 1	2.05	1.1e-05	1.53	0.000828	-1.14	0.238	1	0.979	1.11	0.401	32	6.83
Mm.212039	Pld1	1856. Phospholipase D1	2.13	9.7e-06	1.42	0.00706	1.08	0.289	1.01	0.931	-1.07	0.414	32	6.71
Mm.316671	Tchh	9211. Trichohyalin	2.18	8.7e-05	1.23	0.187	1.02	0.792	1.04	0.616	1.17	0.0238	32	6.64
Mm.86807	Ttll8	14070. Tubulin tyrosine ligase-like family, member 8	2	9.6e-05	1.15	0.313	-1.23	0.0263	-1.12	0.316	-1.07	0.519	32	6.57
Mm.246875	Ddhd2	7392. DDHD domain containing 2	2.06	1.21e-05	1.05	0.726	1.01	0.919	-1.1	0.278	-1.27	0.00219	32	6.49
Mm.441333	Tg	1038. Thyroglobulin	2.26	0.0239	-1.03	0.929	-1.02	0.868	-1.06	0.708	1.12	0.379	32	6.49
Mm.440564	Rbbp9	18062. Retinoblastoma binding protein 9	2.04	6.6e-05	1	0.985	-1.05	0.761	-1.21	0.272	-1.04	0.833	32	6.34
Mm.72235	Gadd45a	32759. Growth arrest and DNA-damage-inducible 45 alpha	-4.58	0.000357	-2.91	0.00173	11.8	4.77e-12	5.13	7.72e-07	31.92	1.18e-15	33	56.34
Mm.181959	Egr1	188. Early growth response 1	-2.41	0.0651	-2.35	0.0265	2.6	7.39e-05	4.12	4.86e-07	2.19	0.00114	33	13.67
Mm.1231	Cyr61	3836. Cysteine rich protein 61	-3.36	1.23e-06	-2.52	4.59e-06	6.01	3.96e-12	15.36	5.92e-16	1.12	0.636	34	28.37
Mm.38231	8430408G22Rik	28009. RIKEN cDNA 8430408G22 gene	-4.71	0.000317	-4.67	2.76e-05	2.43	1.79e-05	-1.55	0.0443	2.81	2.01e-06	35	16.17
Mm.196558	Selenbp1	3947. Selenium binding protein 1	-4.3	1.07e-06	-2.68	2.28e-05	3.19	3.89e-13	-1.01	0.97	2.6	1.15e-10	35	13.78
Mm.200370	Upp2	12824. Uridine phosphorylase 2	-15.02	0.000926	-6.39	0.00325	-38.5	6.56e-23	-84.36	2.35e-24	-9.84	5.97e-16	36	154.11
Mm.218561	Keg1	20751. Kidney expressed gene 1	-29.78	5.14e-05	-7.9	0.00101	-24.37	2.69e-22	-55.63	7.89e-24	-4.56	2.29e-12	36	122.24
Mm.20889	Cyp8b1	9398. Cytochrome P450, family 8, subfamily b, polypeptide 1	-5.8	0.00748	-3.07	0.0337	-40.05	2.53e-27	-42.1	3.67e-26	-27.32	3.3e-25	36	118.34
Mm.125110	Sucnr1	17490. Succinate receptor 1	-9.07	1.76e-05	-6.72	6.1e-06	-33.16	3.1e-26	-32.9	1.11e-24	-16.57	7.19e-23	36	98.42
Mm.479651	Mus musculus	49546. Transcribed locus	-5.04	0.00755	-2.48	0.0634	-29.55	3.86e-18	-44.55	4.74e-18	-11.47	1.29e-13	36	93.09
Mm.158717	Hsd3b3	12042. Hydroxy-delta-5-steroid dehydrogenase, 3 beta- and steroid delta-isomerase 3	-35.6	1.51e-05	-7.34	0.0012	-16.16	2.54e-23	-14.85	2.98e-21	-13.63	4.81e-22	36	87.58
Mm.26838	Akr1c14	11361. Aldo-keto reductase family 1, member C14	-7.01	0.000421	-2.27	0.0554	-23.23	1e-15	-34.39	6.83e-15	-4.86	4.4e-08	36	71.76
Mm.344148	Abca8a	5877. ATP-binding cassette, sub-family A (ABC1), member 8a	-9.84	2.02e-06	-3.02	0.00162	-14.03	5.21e-17	-28.77	3.12e-18	-6.21	3.95e-12	36	61.87
Mm.29125	Agxt2l1	7039. Alanine-glyoxylate aminotransferase 2-like 1	-5.3	0.000217	-2.54	0.00852	-14.57	3.51e-18	-25.04	3.71e-19	-8.75	9.37e-15	36	56.2
Mm.439855	Abcb11	1475. ATP-binding cassette, sub-family B (MDR/TAP), member 11	-5.27	3.43e-05	-2.15	0.0136	-12.81	1.76e-17	-29.01	7.64e-20	-6.34	4.44e-13	36	55.58
Mm.439226	Mus musculus	51243. Mus musculus, clone IMAGE:1511633, mRNA	-12.43	4.13e-05	-5.1	0.000682	-10.11	9.81e-18	-14.15	6.54e-18	-11.65	5.09e-18	36	53.44
Mm.300	Car3	5696. Carbonic anhydrase 3	-8.85	0.00103	-15.64	1.54e-06	-9.81	1.18e-14	-10.95	9.48e-14	-7.98	1.18e-12	36	53.23
Mm.445520	Mus musculus	72774. Transcribed locus	-2.51	0.14	-4.06	0.00538	-14.42	8.11e-19	-17.32	3.28e-18	-13.96	3.64e-18	36	52.27
Mm.185183	Acsm5	11277. Acyl-CoA synthetase medium-chain family member 5	-6.06	4.12e-05	-2.02	0.0353	-19.79	1.08e-20	-14.97	5.04e-18	-6.3	3.7e-14	36	49.14
Mm.392107	Mus musculus	28358. Transcribed locus	-4.03	0.00151	-2.05	0.0402	-10.31	3.54e-16	-17.18	3.97e-17	-14.36	2.36e-17	36	47.93
Mm.482691	Klkb1	90377. Kallikrein B, plasma 1	-9.62	7.93e-07	-2.23	0.0154	-8.58	9.44e-16	-23.72	3.03e-19	-3.55	1.96e-09	36	47.7
Mm.20108	Aox3	1762. Aldehyde oxidase 3	-6.85	4.85e-05	-2.26	0.0247	-12.19	6.65e-16	-21.53	3.37e-17	-3.33	1.13e-07	36	46.16
Mm.13000	Hal	2942. Histidine ammonia lyase	-2.22	0.00289	-2.08	0.000869	-10.26	2.55e-16	-27.56	2.08e-19	-2.86	2.81e-07	36	44.98
Mm.394687	Mus musculus	84128. Transcribed locus	-8.65	8.74e-06	-2.34	0.0153	-3.17	4.25e-05	-22.63	5.8e-13	-5.36	7.76e-08	36	42.15
Mm.423137	Arrdc3	11201. Arrestin domain containing 3	-7.53	0.00011	-6.13	2.66e-05	-3.18	4.36e-07	-21.66	1.01e-15	-2.61	1.92e-05	36	41.11
Mm.38330	Adck3	5718. AarF domain containing kinase 3	-16.37	1.84e-10	-4.3	3.73e-07	-6.71	1.1e-20	-10.74	6.73e-22	-2.98	3.09e-13	36	41.1
Mm.299	Inmt	17669. Indolethylamine N-methyltransferase	-3.53	0.072	-13.38	2.13e-05	-9.82	2.89e-13	-7.97	5.35e-11	-2.59	6.15e-05	36	37.29
Mm.368563	Pbld2	19199. Phenazine biosynthesis-like protein domain containing 2	-6.42	4.56e-06	-2.08	0.013	-10.97	5.29e-17	-15.02	3.1e-17	-2.72	5.1e-07	36	37.21
Mm.407415	D0H4S114	16239. DNA segment, human D4S114	-6.84	0.000734	-3.57	0.00461	-9.71	3.38e-19	-10.26	6.96e-18	-6.32	2.17e-16	36	36.7
Mm.41409	Tmem25	19045. Transmembrane protein 25	-5.67	2.58e-07	-2.5	0.000134	-10.64	1.46e-23	-8.84	3.21e-21	-8.94	2.39e-22	36	36.59
Mm.290079	Serpina6	12573. Serine (or cysteine) peptidase inhibitor, clade A, member 6	-7.41	0.00539	-6.94	0.000986	-6.93	2.36e-13	-9.07	1.32e-13	-4.31	6.15e-10	36	34.66
Mm.482364	Hsd3b2	90749. Hydroxy-delta-5-steroid dehydrogenase, 3 beta- and steroid delta-isomerase 2	-14.01	1.95e-05	-3.81	0.00369	-6.9	1.23e-20	-6.87	3.48e-19	-2.94	1.68e-12	36	34.53
Mm.34404	Sema4g	8449. Sema domain, immunoglobulin domain (Ig), transmembrane domain (TM) and short cytoplasmic domain, (semaphorin) 4G	-6.39	3.12e-07	-2.18	0.00291	-12.44	5.64e-20	-8.36	1.92e-16	-4.92	6.82e-14	36	34.29
Mm.255026	Acss2	1948. Acyl-CoA synthetase short-chain family member 2	-14.76	1.75e-06	-5.06	0.000182	-6.37	5e-20	-5.65	1.11e-17	-2.34	4.29e-10	36	34.18
Mm.396893	Mus musculus	34223. Transcribed locus	-2.39	0.00101	-2.19	0.000347	-8.61	9.72e-19	-13.98	1.37e-19	-6.34	2.17e-16	36	33.51
Mm.57029	Cyp7a1	2194. Cytochrome P450, family 7, subfamily a, polypeptide 1	-3.73	0.0776	-2.11	0.222	-9.53	3.62e-17	-10.61	1.81e-16	-7.5	3.55e-15	36	33.48
Mm.37907	Lrit1	16575. Leucine-rich repeat, immunoglobulin-like and transmembrane domains 1	-6.27	3.23e-07	-3.57	5.03e-06	-8.01	6.13e-19	-7.51	4.36e-17	-7.14	1.15e-17	36	32.5
Mm.77133	Aspg	13205. Asparaginase homolog (S. cerevisiae)	-2.05	0.000119	-3.68	4.03e-11	-6.62	1.25e-13	-16.69	2.39e-17	-2.51	4.35e-06	36	31.55
Mm.290727	2810007J24Rik	24930. RIKEN cDNA 2810007J24 gene	-3.06	0.0842	-6.78	0.000406	-7.71	1.43e-14	-11.42	2.69e-15	-2.57	1.88e-06	36	31.54
Mm.100741	Slc47a1	9894. Solute carrier family 47, member 1	-3.74	0.00173	-3.62	0.000287	-12.07	1.82e-18	-7.27	4.23e-14	-4.03	5.28e-11	36	30.73
Mm.355174	9130409I23Rik	11043. RIKEN cDNA 9130409I23 gene	-7.12	0.00066	-4.36	0.00144	-8.2	1.68e-12	-7.98	3.02e-11	-2.98	7.17e-06	36	30.64
Mm.409686	Mus musculus	79202. Transcribed locus	-2.35	0.00433	-2.08	0.00336	-8.71	3.03e-17	-12.63	3.04e-17	-4.8	5.68e-13	36	30.57
Mm.30102	Gls2	8122. Glutaminase 2 (liver, mitochondrial)	-2.77	6.32e-05	-3.03	6.03e-07	-5.88	1.92e-14	-15.92	8.87e-19	-2.49	3.77e-07	36	30.09
Mm.222517	Dhtkd1	3244. Dehydrogenase E1 and transketolase domain containing 1	-2.96	7.91e-05	-2.44	7.53e-05	-9.16	2.03e-19	-9.73	1.75e-18	-4.52	3.19e-14	36	28.81
Mm.25466	Mus musculus	57050. Transcribed locus	-2.66	0.0125	-2.2	0.0136	-7.59	3.3e-16	-7.89	4.56e-15	-6.97	2e-15	36	27.31
Mm.412365	Mus musculus	46430. Transcribed locus	-3.01	0.0392	-3.14	0.00936	-4.15	3.49e-12	-9.11	5.71e-16	-7.6	4.1e-16	36	27.01
Mm.337666	Mus musculus	51841. Transcribed locus	-5.27	8.68e-06	-4.52	1.5e-06	-5.83	2.95e-19	-5.36	8.49e-18	-5.02	1.02e-17	36	26
Mm.112365	Mus musculus	49479. Transcribed locus	-2.13	0.023	-2.3	0.00226	-7.58	3.24e-20	-6.98	1.43e-18	-6.67	4.18e-19	36	25.66
Mm.52526	Ttc39c	11408. Tetratricopeptide repeat domain 39C	-5.54	0.000102	-3.71	0.000218	-5.59	3.01e-24	-6.12	9.41e-24	-3.75	1.53e-20	36	24.71
Mm.191949	Camk1d	6179. Calcium/calmodulin-dependent protein kinase ID	-6.56	2.41e-07	-2.2	0.00229	-5.18	4.3e-18	-3.7	6.65e-14	-6.56	2.59e-19	36	24.2
Mm.295397	Deptor	15415. DEP domain containing MTOR-interacting protein	-4.08	3.55e-08	-2.07	8.05e-05	-5.51	1.15e-09	-6.62	1.38e-09	-5.62	1.88e-09	36	23.9
Mm.273958	Afmid	14338. Arylformamidase	-5.96	9.87e-06	-5.96	2.41e-07	-5.88	2.23e-18	-3.97	2.9e-14	-2.08	1.87e-08	36	23.85
Mm.29110	Ces1f	11870. Carboxylesterase 1F	-3.87	0.052	-6.85	0.000986	-5	3.81e-14	-5.08	8.38e-13	-2.96	1.69e-09	36	23.76
Mm.208955	BC031353	7151. CDNA sequence BC031353	-3.81	0.00123	-2.26	0.0123	-3.44	8.33e-15	-10.77	1.21e-20	-2.82	2.29e-12	36	23.1
Mm.33120	Hnmt	15652. Histamine N-methyltransferase	-2.76	0.0114	-2.14	0.019	-6.98	5.07e-13	-8.59	6.93e-13	-2.4	1.96e-05	36	22.87
Mm.197536	Clec2d	19349. C-type lectin domain family 2, member d	-5.27	2.78e-07	-4.62	2.35e-08	-4.14	4.61e-09	-4.73	6.16e-09	-3.92	3.78e-08	36	22.68
Mm.13036	Cml1	27190. Camello-like 1	-5.06	6.57e-06	-6.12	1.31e-08	-4.92	6.99e-16	-3.93	9.53e-13	-2.28	2.83e-08	36	22.31
Mm.439452	Mus musculus	64315. Transcribed locus	-7.24	4.86e-06	-2.95	0.00127	-4.69	4.91e-16	-3.72	4.56e-13	-3.32	4.87e-13	36	21.92
Mm.34213	Mlxipl	4363. MLX interacting protein-like	-5.97	1.28e-07	-3.99	1.83e-07	-3.89	8.82e-16	-4.47	1.04e-15	-3.56	1.27e-14	36	21.88
Mm.389247	Neb	735. Nebulin	-2.31	0.00385	-3.09	7.87e-06	-5.37	9.14e-17	-5.64	7.01e-16	-5.2	4.61e-16	36	21.61
Mm.390149	Bco2	11505. Beta-carotene oxygenase 2	-6.16	2.2e-06	-2.18	0.00442	-4.8	3.5e-19	-5.52	1.75e-18	-2.93	3.05e-14	36	21.59
Mm.407687	Mus musculus	80008. Transcribed locus	-5.6	1.14e-06	-2.86	8.5e-05	-3.52	1.11e-08	-5.75	5.9e-11	-3.38	3.54e-08	36	21.11
Mm.415302	Ppargc1b	4892. Peroxisome proliferative activated receptor, gamma, coactivator 1 beta	-2.67	0.00991	-2.64	0.002	-5.74	1.81e-15	-6.55	3.36e-15	-3.5	2.58e-11	36	21.1
Mm.63514	Abcc6	2783. ATP-binding cassette, sub-family C (CFTR/MRP), member 6	-4.28	3.23e-07	-2.37	4.25e-05	-4.36	6.27e-16	-7	4.57e-18	-2.69	8.16e-11	36	20.7
Mm.442553	Mus musculus	64241. Transcribed locus	-3.34	0.0218	-3.25	0.00576	-5.37	1.54e-11	-6.13	3.14e-11	-2.6	6.02e-06	36	20.69
Mm.34208	Dhdh	15968. Dihydrodiol dehydrogenase (dimeric)	-3.78	3.49e-06	-2.52	3.3e-05	-3.22	2.15e-06	-7.95	1.94e-10	-3.05	5.63e-06	36	20.52
Mm.349667	Cebpa	321. CCAAT/enhancer binding protein (C/EBP), alpha	-4.1	7.87e-06	-2.49	0.000243	-4.46	2.89e-17	-6.92	8.49e-19	-2.32	5.76e-10	36	20.29
Mm.406687	Mus musculus	55867. Transcribed locus	-4.47	3.68e-05	-2.75	0.000466	-3.23	9.81e-11	-4.26	6.98e-12	-4.44	5.85e-13	36	19.15
Mm.103665	Slco1a1	8288. Solute carrier organic anion transporter family, member 1a1	-2.2	0.123	-2.72	0.0156	-4.46	5.7e-16	-7	2.89e-18	-2.17	2.86e-08	36	18.55
Mm.279932	N4bp2l1	24385. NEDD4 binding protein 2-like 1	-2.47	0.00092	-2.01	0.00149	-3.13	4.28e-11	-8.2	1.81e-16	-2.57	6.21e-09	36	18.38
Mm.46561	Lect1	8337. Leukocyte cell derived chemotaxin 1	-4.68	4.38e-07	-4.67	6.95e-09	-3.65	8.9e-14	-3.26	9.54e-12	-2.1	1.49e-07	36	18.36
Mm.15537	Cyp1a2	788. Cytochrome P450, family 1, subfamily a, polypeptide 2	-2.66	0.06	-3.29	0.00543	-5.3	3.02e-10	-4.35	6.37e-08	-2.43	7.97e-05	36	18.03
Mm.264036	Nqo2	10203. NAD(P)H dehydrogenase, quinone 2	-4.68	8.65e-06	-2.32	0.00139	-3.46	5.06e-16	-4.09	5.3e-16	-3.36	2.88e-15	36	17.91
Mm.436775	Mus musculus	39287. Transcribed locus	-2.12	0.0389	-2.13	0.00982	-4.73	1.86e-10	-4.5	5.24e-09	-4.22	2.25e-09	36	17.7
Mm.278701	Srebf1	458. Sterol regulatory element binding transcription factor 1	-7.45	9.86e-06	-2.61	0.00489	-2.91	3.89e-14	-2.42	1.11e-10	-2.23	2.57e-10	36	17.62
Mm.22701	Gas1	6101. Growth arrest specific 1	-4.34	6.7e-07	-3.26	7.19e-07	-3.1	3.8e-14	-3.29	1.53e-13	-2.24	4.29e-10	36	16.23
Mm.412533	Mus musculus	59632. Transcribed locus	-4.37	5.55e-06	-2.9	3.8e-05	-2.88	9.08e-05	-2.9	0.000376	-2.84	0.000132	36	15.89
Mm.439216	Mus musculus	48343. Transcribed locus	-2.65	0.000187	-2.05	0.000668	-3.46	1.46e-09	-4.58	1.71e-10	-3.15	1.52e-08	36	15.89
Mm.335669	Uroc1	6003. Urocanase domain containing 1	-3.05	0.000134	-2.07	0.00137	-4.62	1.04e-16	-2.74	1.68e-10	-2.13	1.84e-08	36	14.61
Mm.332967	Ube2h	9890. Ubiquitin-conjugating enzyme E2H	-2.58	2.47e-07	-2.13	2.9e-07	-2.98	2.56e-15	-3.78	2.73e-16	-2.94	1.4e-14	36	14.41
Mm.276702	Grb7	9204. Growth factor receptor bound protein 7	-2.94	2.17e-05	-2.06	0.000382	-2.55	1.57e-13	-3.5	2.38e-15	-3.18	2.45e-15	36	14.23
Mm.142581	Cyp2c55	12853. Cytochrome P450, family 2, subfamily c, polypeptide 55	-2.25	0.115	-2.04	0.0868	-3.79	1.14e-11	-4.05	5.5e-11	-2.04	1.45e-05	36	14.17
Mm.29098	Galm	11484. Galactose mutarotase	-2.87	0.000623	-2.01	0.00429	-4.13	5.55e-22	-2.99	2.08e-17	-2.15	8.86e-14	36	14.15
Mm.6635	Ivd	5163. Isovaleryl coenzyme A dehydrogenase	-2.38	4.65e-05	-2.15	1.48e-05	-4.05	1.41e-21	-3.13	4.74e-18	-2.21	1.26e-14	36	13.92
Mm.331052	Susd4	15748. Sushi domain containing 4	-2.37	0.00698	-2.38	0.00128	-3.32	9.87e-14	-2.95	3.26e-11	-2.53	1.6e-10	36	13.55
Mm.103477	Npr2	1462. Natriuretic peptide receptor 2	-2.8	5.14e-05	-2.06	0.000361	-2.65	2.3e-13	-2.84	6.35e-13	-2.47	4.37e-12	36	12.82
Mm.393339	Mus musculus	67145. Transcribed locus	-2.27	0.0305	-2.32	0.00593	-2.21	1.73e-07	-3.14	9.37e-10	-2.74	9.7e-10	36	12.68
Mm.36863	Rbm47	7535. RNA binding motif protein 47	-3.68	6.93e-06	-2.09	0.000902	-2.22	9.68e-11	-2.08	1.19e-08	-2.2	2.88e-10	36	12.27
Mm.194116	Col27a1	4563. Collagen, type XXVII, alpha 1	-3.06	2.98e-07	-2.08	1.5e-05	-2.47	9.13e-13	-2.32	9.17e-11	-2.3	1.57e-11	36	12.23
Mm.352037	Mus musculus	43508. Transcribed locus	-2.67	3.07e-07	-2.04	2.24e-06	-2.1	4.03e-12	-2.01	2.62e-10	-2.28	9.05e-13	36	11.1
Mm.21806	Elovl3	11103. Elongation of very long chain fatty acids (FEN1/Elo2, SUR4/Elo3, yeast)-like 3	-6.8	0.00816	-8.09	0.000677	-9.55	5.37e-13	-19.92	4.27e-15	-1.4	0.172	37	45.76
Mm.244518	Amdhd1	11537. Amidohydrolase domain containing 1	-2.53	4.2e-06	-3.04	3.28e-09	-9.3	2.46e-17	-16.74	9.02e-19	-1.89	0.000153	37	33.5
Mm.28585	Thrsp	15178. Thyroid hormone responsive SPOT14 homolog (Rattus)	-7.9	0.004	-4.52	0.00977	-3.5	4.34e-08	-9.03	4.16e-13	1.52	0.0454	37	26.47
Mm.197689	Clec2h	28760. C-type lectin domain family 2, member h	-4.9	0.00212	-3.18	0.00525	-3.36	5.17e-09	-10.96	4.87e-16	-1.07	0.743	37	23.47
Mm.482564	Mus musculus	98833. Transcribed locus	-5.2	0.00026	-2.95	0.00254	-2.81	1.35e-07	-10	1.44e-14	-1.88	0.000538	37	22.84
Mm.296382	Csad	6834. Cysteine sulfinic acid decarboxylase	-2.26	0.0381	-6.03	5.05e-07	-4.84	5.52e-09	-6.78	6.3e-10	-1.66	0.0288	37	21.57
Mm.181709	Rgs16	10980. Regulator of G-protein signaling 16	-2.74	0.00992	-4.01	3.97e-05	-2.9	3.1e-09	-8.79	3.35e-16	1.58	0.00404	37	20.02
Mm.292803	Ces1d	7695. Carboxylesterase 1D	-5.25	0.0147	-5.6	0.00213	-2.22	0.000374	-4.68	4.48e-08	-1.05	0.861	37	18.8
Mm.30100	Haao	13089. 3-hydroxyanthranilate 3,4-dioxygenase	-3.13	0.000142	-2.62	0.000129	-6.58	1.84e-14	-4.2	5.74e-10	-1.76	0.00133	37	18.29
Mm.422636	Mreg	16454. Melanoregulin	-7.63	3.74e-06	-3.14	0.000667	-3.37	2e-09	-2.17	5.96e-05	-1.88	0.000348	37	18.19
Mm.407041	Mus musculus	41421. Transcribed locus, weakly similar to NP_001014286.1 hypothetical protein LOC366772 [Rattus norvegicus]	-5.98	0.00172	-4.53	0.00112	-2.86	1.27e-07	-3.03	4.37e-07	-1.74	0.00248	37	18.14
Mm.63490	Ces1e	5413. Carboxylesterase 1E	-2.82	0.0151	-7.62	2.81e-07	-2.74	3.6e-09	-2.94	9.63e-09	-1.73	0.000273	37	17.85
Mm.485396			-5.63	6.08e-08	-2.2	0.000397	-3.15	3.43e-11	-4.65	2.74e-13	-1.8	2.53e-05	37	17.43
Mm.28341	Angptl3	6611. Angiopoietin-like 3	-2.48	0.0192	-2.55	0.00309	-2.22	2.55e-05	-8.05	1.59e-13	-1.53	0.019	37	16.83
Mm.23844	Pm20d1	15013. Peptidase M20 domain containing 1	-2.15	0.00362	-2.12	0.000621	-5.48	4.31e-15	-4.94	4.28e-13	-1.89	2.94e-05	37	16.58
Mm.177761	Clcn2	2673. Chloride channel 2	-4.98	1.46e-05	-2.18	0.0068	-3.16	1.72e-11	-4.36	6.19e-13	-1.65	0.00027	37	16.33
Mm.112	Tcea3	8972. Transcription elongation factor A (SII), 3	-4.41	0.000363	-2.36	0.00736	-4.81	1.36e-12	-3.31	2.2e-08	-1.26	0.185	37	16.15
Mm.394593	Gsta3	13476. Glutathione S-transferase, alpha 3	-3.37	0.00242	-3.34	0.000143	-3.69	1.88e-15	-3.12	2.13e-12	-1.59	4.52e-05	37	15.11
Mm.426027	Cyp4f14	cytochrome P450, family 4, subfamily f, polypeptide 14	-2.3	0.0835	-2.2	0.0424	-3.79	6.63e-11	-5.04	8.7e-12	-1.51	0.0139	37	14.84
Mm.329866	Cyp2c44	11621. Cytochrome P450, family 2, subfamily c, polypeptide 44	-2.78	0.00609	-2.42	0.00423	-3.52	2.45e-07	-3.55	2.31e-06	-1.9	0.00443	37	14.17
Mm.8543	Pipox	14065. Pipecolic acid oxidase	-2.99	9.28e-05	-2.33	0.000216	-3.28	6.08e-16	-3.51	3.24e-15	-1.79	5.48e-08	37	13.9
Mm.274892	Ociad2	30218. OCIA domain containing 2	-2.24	0.0367	-2.07	0.0204	-4.36	8.73e-19	-3.37	6.78e-15	-1.7	2.15e-07	37	13.74
Mm.19320	Sult1c2	15455. Sulfotransferase family, cytosolic, 1C, member 2	-3.04	0.000263	-2.96	2.26e-05	-2.5	1.3e-09	-2.37	6.22e-08	-1.88	4.94e-06	37	12.75
Mm.273195	Car1	7361. Carbonic anhydrase 1	-2.92	0.00012	-3.67	1.84e-07	-2.23	1.74e-09	-2.15	5.78e-08	-1.54	0.000196	37	12.51
Mm.40667	Fam158a	22821. Family with sequence similarity 158, member A	-2.9	3.64e-06	-2.16	3.01e-05	-2.69	1.71e-17	-2.92	8.07e-17	-1.7	7.59e-10	37	12.37
Mm.42012	Lama3	989. Laminin, alpha 3	-3.3	7.08e-06	-2.73	4.66e-06	-2.06	5.26e-09	-2.25	4.32e-09	-1.79	8.65e-07	37	12.13
Mm.144114	Scnn1a	884. Sodium channel, nonvoltage-gated 1 alpha	-2.43	1.55e-05	-2.35	9.83e-07	-2.36	7.4e-10	-2.75	2.13e-10	-1.88	1.64e-06	37	11.77
Mm.22720	Ces1g	10070. Carboxylesterase 1G	-2.81	0.0708	-3.32	0.0101	-2.08	2.56e-05	-2.13	7.92e-05	-1.07	0.732	37	11.41
Mm.413115	Mus musculus	59586. Transcribed locus	-2.26	0.000543	-2.95	3.46e-07	-2.09	5.58e-06	-2.1	3.93e-05	-1.95	3.87e-05	37	11.35
Mm.41393	Tlcd2	27056. TLC domain containing 2	-2.38	0.0207	-2.25	0.00779	-2.46	1.5e-11	-2.44	1.9e-10	-1.43	0.000872	37	10.96
Mm.254114	Cisd1	21986. CDGSH iron sulfur domain 1	-2.54	1.59e-05	-2.09	4.12e-05	-2.07	1.97e-11	-2.17	9.97e-11	-1.09	0.355	37	9.96
Mm.236443	Fasn	600. Fatty acid synthase	-4.81	0.000316	-2.64	0.00474	-3.81	4.43e-12	-1.45	0.0177	-3.71	1.26e-11	38	16.42
Mm.7329	Gamt	7960. Guanidinoacetate methyltransferase	-2.69	0.0254	-2.84	0.00384	-3.54	3.96e-12	-1.86	7.41e-05	-1.24	0.136	39	12.17
Mm.485407			-4.77	2.37e-08	-2.29	2.38e-05	-2	4.03e-16	-1.53	9.88e-10	-1.26	4.63e-05	39	11.85
Mm.280029	Hes6	11568. Hairy and enhancer of split 6 (Drosophila)	-3.96	7.59e-05	-2.26	0.00245	-2.49	3.21e-12	-1.74	1.5e-06	-1.3	0.008	39	11.75
Mm.458154	Gstm6	18404. Glutathione S-transferase, mu 6	-2.56	0.0456	-3.79	0.000497	-2.22	4.25e-05	-1.43	0.0894	-1.33	0.147	39	11.33
Mm.439977	Macrod1	18228. MACRO domain containing 1	-2.17	0.00638	-3.07	9.8e-06	-2.31	1.55e-09	-1.67	0.000111	1.16	0.209	39	10.38
Mm.207360	Gas2	9795. Growth arrest specific 2	-2.07	0.0703	-2.19	0.0167	-3.06	2.58e-07	-1.34	0.185	-1.65	0.0143	39	10.31
Mm.16898	Phgdh	4489. 3-phosphoglycerate dehydrogenase	-2.41	4.1e-05	-2.26	6.72e-06	-2.32	8.08e-08	-1.48	0.00783	-1.73	0.000171	39	10.2
Mm.22560	Cyb5r3	6928. Cytochrome b5 reductase 3	-3.05	7.05e-05	-2.07	0.00128	-2.13	1.76e-12	-1.04	0.671	-1.39	7.06e-05	39	9.68
Mm.389856	Zfp36	1941. Zinc finger protein 36	-2.53	0.000852	-2.16	0.00079	-2.2	1.21e-08	-1.41	0.0093	1.21	0.141	39	9.51
Mm.287807	Gm2a	12742. GM2 ganglioside activator protein	-2.01	0.00688	-2	0.0013	-2.44	2.72e-12	-1.36	0.0027	-1.31	0.00451	39	9.12
Mm.3117	Phlda1	14150. Pleckstrin homology-like domain, family A, member 1	-4.53	0.00472	-3.64	0.00308	-1.09	0.692	3.11	7.17e-06	1.8	0.00604	40	14.17
Mm.399	Ier2	18526. Immediate early response 2	-3.45	2.55e-06	-2.27	7.29e-05	1.92	4.77e-05	2.78	1.05e-07	1.86	0.000116	40	12.28
Mm.460947	Mus musculus	28747. Transcribed locus	-2.49	0.000993	-2.04	0.00144	-1.24	0.595	-7.58	1.53e-05	-4.27	0.000397	41	17.62
Mm.38813	Zfp871	20503. Zinc finger protein 871	-2.12	0.000224	-2.05	2.93e-05	-1.91	0.00291	-9.27	2.09e-11	-2.19	0.000495	41	17.54
Mm.474210	Mus musculus	57184. Transcribed locus	-3.05	3.57e-06	-2.19	2.87e-05	-1.99	9.27e-09	-4.96	2.56e-16	-2.65	4.15e-12	41	14.84
Mm.443352	Mus musculus	44412. Transcribed locus	-3.26	0.000105	-2.34	0.000421	-1.96	0.000249	-3.65	3.63e-08	-2.92	2.07e-07	41	14.13
Mm.457941	Mus musculus	31926. Transcribed locus, strongly similar to NP_997174.1 upstream stimulatory factor 2 isoform 2 [Homo sapiens]	-3.37	0.000736	-2.22	0.00484	-1.69	0.000184	-3.97	2.34e-11	-2.12	1.79e-06	41	13.37
Mm.40477	Mus musculus	44337. CDNA clone IMAGE:6405071	-2.76	4.32e-05	-2.12	0.000143	-1.88	8.23e-06	-2.1	4.26e-06	-2.02	1.61e-06	41	10.88
Mm.272772	Anubl1	12844. AN1, ubiquitin-like, homolog (Xenopus laevis)	-3.04	0.00121	-2.14	0.00536	-1.63	0.000864	-7	9.18e-15	-1.22	0.201	42	15.03
Mm.441788	Mus musculus	49994. Transcribed locus	-2.86	0.000122	-2.11	0.00059	-1.81	7.56e-05	-2.52	2.15e-07	-1.92	2.47e-05	42	11.22
Mm.443019	AB041803	45648. CDNA sequence AB041803	-2.47	0.026	-2.01	0.032	-1.35	0.0868	-3.67	3.9e-08	-1.56	0.0158	42	11.06
Mm.45121	Bdh2	18503. 3-hydroxybutyrate dehydrogenase, type 2	-2.65	0.00623	-2.79	0.000596	-1.97	5.78e-05	-2.52	3.01e-06	1.11	0.59	42	11.04
Mm.463128	Mus musculus	48856. Transcribed locus	-3.03	0.000525	-2.19	0.00244	-1.52	0.0183	-2.47	1.22e-05	-1.77	0.00267	42	10.98
Mm.440672	Mus musculus	45312. Transcribed locus	-2.88	0.00124	-2.59	0.000396	-1.66	4.74e-05	-2.04	1.04e-06	-1.75	1.34e-05	42	10.92
Mm.412892	Mus musculus	55696. Transcribed locus	-2.55	0.000439	-2.21	0.000295	-1.39	0.00202	-2.95	8.92e-12	-1.59	5.06e-05	42	10.69
Mm.405060	Mus musculus	80963. Transcribed locus	-2.36	0.00815	-2.08	0.00619	-1.4	0.259	-2.97	0.00107	-1.76	0.0612	42	10.57
Mm.261024	Svep1	1754. Sushi, von Willebrand factor type A, EGF and pentraxin domain containing 1	-2.48	0.000154	-2.05	0.000231	-1.91	0.000778	-2.38	0.000187	-1.41	0.0886	42	10.23
Mm.402642	Mus musculus	44955. Transcribed locus	-2.71	0.000337	-2.1	0.00101	-1.07	0.634	-2.49	2.5e-07	-1.86	3e-05	42	10.23
Mm.439727	Amy1	1367. Amylase 1, salivary	-2.25	0.00135	-2.44	2.28e-05	1.01	0.927	-2.87	5.44e-09	-1.59	0.000865	42	10.16
Mm.437370	Mus musculus	49133. Transcribed locus	-2.48	0.00127	-2.17	0.000806	-1.25	0.136	-2.39	3.11e-06	-1.65	0.00146	42	9.94
Mm.29768	Pdk2	6921. Pyruvate dehydrogenase kinase, isoenzyme 2	-2.6	0.000739	-2.04	0.00157	-1.33	0.00611	-2.4	1.59e-09	-1.08	0.515	42	9.45
Mm.273175	Aqp8	11334. Aquaporin 8	-15.44	2.95e-06	-5.83	5.61e-05	1.35	0.0337	1.73	0.000779	2.05	4.59e-06	43	26.4
Mm.20286	Serpina12	18967. Serine (or cysteine) peptidase inhibitor, clade A (alpha-1 antiproteinase, antitrypsin), member 12	-2.91	0.000677	-3.23	1.39e-05	1.01	0.958	-1.1	0.484	2.21	5.87e-09	43	10.46
Mm.29429	Mid1ip1	20204. Mid1 interacting protein 1 (gastrulation specific G12-like (zebrafish))	-3.45	0.0019	-3.02	0.000846	-1.71	0.000406	1.41	0.0321	-2.32	2.13e-06	44	11.91
Mm.220358	Gck	1317. Glucokinase	-7.92	2.76e-06	-2.6	0.00226	-1.8	5.18e-06	-1.56	0.00106	1.31	0.032	45	15.19
Mm.440264	Gm6484	33710. Predicted gene 6484	-5.86	0.00307	-2.02	0.147	-1.6	0.0359	-1.73	0.0354	1.19	0.503	45	12.4
Mm.401079	Mus musculus	41279. Transcribed locus, moderately similar to NP_032206.1 glutathione synthetase [Mus musculus]	-3.2	0.000404	-2.27	0.00199	-1.8	6.07e-05	-1.46	0.0163	-1.56	0.00231	45	10.29
Mm.447381	Mus musculus	52643. Transcribed locus	-2.6	0.000673	-2.09	0.00128	-1.99	9.03e-10	-1.87	1e-07	-1.73	2.44e-07	45	10.28
Mm.36758	Fitm1	19427. Fat storage-inducing transmembrane protein 1	-2.29	0.00195	-2.76	1.43e-05	-1.99	5.77e-09	-1.6	6.49e-05	-1.43	0.000806	45	10.07
Mm.271897	Sned1	6341. Sushi, nidogen and EGF-like domains 1	-2.63	3.63e-07	-2.12	7.89e-07	-1.73	9.04e-09	-1.8	1.51e-08	-1.76	8.23e-09	45	10.04
Mm.39005	Mus musculus	281. Transcribed locus	-2.99	0.0045	-2.75	0.0015	-1.52	0.00116	-1.25	0.112	-1.53	0.00114	45	10.04
Mm.394224	Mus musculus	283. Transcribed locus	-2.9	0.0112	-2.91	0.00191	-1.35	0.0666	-1.42	0.0642	-1.43	0.037	45	10.01
Mm.40038	Aifm3	10891. Apoptosis-inducing factor, mitochondrion-associated 3	-2.18	6.49e-05	-2.11	6.1e-06	-1.9	8.64e-09	-1.9	1.26e-07	-1.81	6.54e-08	45	9.9
Mm.35661	Fam193b	11850. Family with sequence similarity 193, member B	-2.79	7.97e-05	-2.35	6.99e-05	-1.29	0.0255	-1.94	1.81e-06	-1.24	0.0683	45	9.61
Mm.44235	Foxq1	10948. Forkhead box Q1	-2.2	0.114	-2.22	0.0456	-1.43	0.233	-1.9	0.0584	1.72	0.0981	45	9.47
Mm.6105	Pltp	1823. Phospholipid transfer protein	-2.53	0.000369	-2.53	2.78e-05	-1.65	8.22e-08	-1.2	0.0469	-1.13	0.185	45	9.04
Mm.383180	Pklr	1801. Pyruvate kinase liver and red blood cell	-2.37	1.01e-05	-2.18	2.04e-06	-1.62	2.44e-06	1.09	0.455	-1.56	1.55e-05	45	8.82
Mm.443387	Ces2b	15422. Carboxyesterase 2B	-2.15	0.0165	-2.53	0.000565	-1.51	0.0403	-1.07	0.805	-1.34	0.172	45	8.6
Mm.482583	Mus musculus	90886. Transcribed locus	-2.7	0.000202	-2.34	0.000132	1.03	0.775	-1.16	0.182	-1.36	0.00279	45	8.59
Mm.473331	Mus musculus	49606. Transcribed locus	-2.56	4.08e-05	-2.02	0.000163	-1.3	0.0459	-1.21	0.211	-1.44	0.0101	45	8.53
Mm.37199	Gstm1	6913. Glutathione S-transferase, mu 1	-2.24	0.0104	-2.01	0.00427	-1.87	6.96e-06	1.3	0.063	-1.1	0.536	45	8.52
Mm.271618	Gm5480	35195. Predicted gene 5480	-2.54	4.54e-05	-2.08	9.56e-05	-1.29	0.00369	-1.24	0.0274	1.04	0.708	45	8.19
Mm.272321	Cited2	4239. Cbp/p300-interacting transactivator, with Glu/Asp-rich carboxy-terminal domain, 2	-3.16	1.95e-05	-1.84	0.0037	7	1.5e-22	10.79	4.7e-24	8.42	6.83e-23	46	31.21
Mm.239041	Dusp1	1297. Dual specificity phosphatase 1	-3.31	0.000308	-1.95	0.00986	5.06	4.07e-11	5.24	2.51e-10	3.19	1.69e-07	46	18.75
Mm.274010	Rnd1	14450. Rho family GTPase 1	-2.01	0.122	-1.2	0.65	2.32	4.01e-07	7.13	6.2e-15	5.73	1.54e-14	46	18.39
Mm.246513	Fos	101. FBJ osteosarcoma oncogene	-2.68	0.118	-1.44	0.5	2.88	1.73e-07	3.6	2.38e-08	6.78	2.44e-13	46	17.38
Mm.225505	Chka	8199. Choline kinase alpha	-3.09	0.00357	-1.07	0.854	4.71	3.93e-09	4.43	9.41e-08	2.58	5.44e-05	46	15.88
Mm.485389			-3.79	1.36e-05	-1.51	0.0717	4.59	1.78e-16	2.61	6.82e-10	2.63	1.07e-10	46	15.13
Mm.95479	Oasl1	16621. 2'-5' oligoadenylate synthetase-like 1	-2.28	0.00296	-1.18	0.461	2.89	5.72e-10	3.84	2.62e-11	1.67	0.000329	47	11.86
Mm.402646	Mus musculus	81796. Transcribed locus	-2.54	0.000118	-1.52	0.027	3.73	3.1e-07	2.91	4.08e-05	-1.09	0.757	47	11.79
Mm.291799	Rdh11	7333. Retinol dehydrogenase 11	-2.25	0.00835	-1.15	0.612	2.52	1.16e-10	2.46	2.98e-09	1.15	0.271	47	9.53
Mm.42230	Cyp26a1	2491. Cytochrome P450, family 26, subfamily a, polypeptide 1	-4.13	0.00278	-1.46	0.32	3.85	4.96e-08	-1.67	0.0352	5.05	1.22e-09	48	16.16
Mm.589	Gpi1	494. Glucose phosphate isomerase 1	-2.14	6.32e-05	-1.17	0.305	4.58	8.48e-16	1.58	0.000647	4.08	1.78e-14	48	13.55
Mm.441267	Mus musculus	47175. Transcribed locus	-2.07	0.0336	-1.85	0.0252	4.05	1.25e-07	1.16	0.609	2.26	0.000775	48	11.39
Mm.405904	Mus musculus	66302. Transcribed locus	-2.03	0.064	-1.47	0.229	2.14	0.00544	-1.41	0.257	2.3	0.0027	48	9.35
Mm.12906	Ddc	2805. Dopa decarboxylase	-5.57	1.19e-05	1.13	0.695	3.58	2.49e-10	-1.65	0.00699	1.74	0.000851	49	13.67
Mm.439751	Ifit1	14254. Interferon-induced protein with tetratricopeptide repeats 1	-3.24	0.00603	-1.57	0.201	3.28	5.6e-05	-1.85	0.0507	1.31	0.378	49	11.25
Mm.310772	Robo1	1144. Roundabout homolog 1 (Drosophila)	-2.52	0.049	-1.48	0.307	3.33	6.86e-06	1.68	0.0616	1.48	0.143	49	10.49
Mm.451713	Mus musculus	49770. Transcribed locus	-2.77	0.000203	-1.83	0.00507	2.11	3.06e-05	-1.86	0.00102	1.49	0.0227	49	10.06
Mm.403977	Mus musculus	53371. Transcribed locus	-2.17	0.000247	-1.44	0.029	2.31	3.54e-08	-1.53	0.00363	-1.81	2.26e-05	49	9.26
Mm.408609	Mus musculus	37673. Transcribed locus, strongly similar to NP_660125.1 membrane protein, palmitoylated 4 [Mus musculus]	-2.29	3.39e-06	-1.75	7.02e-05	2.24	1.32e-07	-1.68	0.000613	-1.21	0.173	49	9.17
Mm.28877	Ugp2	3435. UDP-glucose pyrophosphorylase 2	-2.07	1.75e-05	-1.1	0.48	2.64	7.16e-10	-1.28	0.0811	1.75	4.37e-05	49	8.84
Mm.473185	Mus musculus	57212. Transcribed locus	-2.13	0.0891	-1.19	0.662	2.06	4.75e-05	-1.87	0.00205	1.04	0.863	49	8.29
Mm.453382	Mus musculus	52424. Transcribed locus	-2.2	0.0513	-1.3	0.449	2.12	0.000575	-1.13	0.646	1.22	0.429	49	7.97
Mm.232636	Apol7a	27773. Apolipoprotein L 7a	-5.78	0.000476	-1.67	0.203	-10.58	5.31e-15	-23.15	8.94e-17	-5.97	1.84e-11	50	47.15
Mm.262635	Akr1d1	11377. Aldo-keto reductase family 1, member D1	-6.19	8.11e-05	-1.78	0.105	-12.03	2.83e-18	-18.98	6.63e-19	-2.84	7.52e-08	50	41.82
Mm.184021	Ptprd	2010. Protein tyrosine phosphatase, receptor type, D	-4.39	7.89e-07	-1.85	0.00455	-11.86	3.06e-18	-12.82	4.31e-17	-7.83	9.82e-16	50	38.75
Mm.116761	Car5a	10009. Carbonic anhydrase 5a, mitochondrial	-9.72	2.64e-05	-1.9	0.0912	-10.19	1.2e-20	-8.39	2.57e-18	-4.35	3.27e-14	50	34.55
Mm.385180	Fmo5	7150. Flavin containing monooxygenase 5	-3.51	0.0257	-1.29	0.585	-7.36	1.7e-15	-15.52	1.23e-17	-6.01	7.95e-14	50	33.69
Mm.26539	Cyp4f15	12171. Cytochrome P450, family 4, subfamily f, polypeptide 15	-3.26	1.07e-06	-1.34	0.0794	-9.97	1.73e-19	-14.1	7.08e-20	-3.56	1.24e-11	50	32.23
Mm.275974	Dpys	5940. Dihydropyrimidinase	-3.32	0.00059	-1.35	0.29	-11.9	1.73e-19	-10.75	1.49e-17	-3.71	2.5e-11	50	31.03
Mm.14063	Dhrs3	16002. Dehydrogenase/reductase (SDR family) member 3	-5.54	6.19e-09	-1.79	0.0023	-5.08	4.28e-14	-13.49	1.31e-15	-2.66	1.41e-08	50	28.56
Mm.261389	Pbld1	18263. Phenazine biosynthesis-like protein domain containing 1	-2.06	0.00437	-1.28	0.241	-5.12	2.24e-13	-17.08	2.73e-18	-2.92	1.28e-08	50	28.46
Mm.41389	Klf15	9642. Kruppel-like factor 15	-2.1	0.00111	-1.18	0.381	-5.38	4.82e-15	-15.18	1.44e-18	-4.52	2.26e-13	50	28.36
Mm.341781	Mus musculus	6791. Transcribed locus, strongly similar to NP_035517.1 sodium/bile acid cotransporter isoform 2 [Mus musculus]	-2.38	0.00585	-1.62	0.0513	-9.26	2.84e-16	-11.58	4.78e-16	-3.01	3.62e-08	50	27.85
Mm.346759	Nr0b2	3055. Nuclear receptor subfamily 0, group B, member 2	-9.45	5.9e-05	-1.85	0.137	-5.91	1.19e-16	-5.9	3.38e-15	-3.48	4.69e-12	50	26.59
Mm.105278	Kynu	12782. Kynureninase (L-kynurenine hydrolase)	-3.05	0.000113	-1.61	0.0316	-11.16	6.97e-21	-6.76	4.95e-17	-3.55	3.34e-13	50	26.13
Mm.31331	Mus musculus	54061. Transcribed locus	-2.14	0.0933	-1.49	0.283	-9.57	2.54e-17	-7.25	3.51e-14	-4.62	4.63e-12	50	25.07
Mm.976	Fmo1	6386. Flavin containing monooxygenase 1	-4.21	1.42e-05	-1.15	0.608	-6.93	2.04e-19	-8.33	4.35e-19	-3.19	5.28e-13	50	23.81
Mm.23720	Slc25a23	6787. Solute carrier family 25 (mitochondrial carrier; phosphate carrier), member 23	-6.04	1.26e-06	-1.44	0.161	-7.99	1.64e-18	-4.69	5e-14	-2.95	4.74e-11	50	23.11
Mm.331583	Aldh1b1	2841. Aldehyde dehydrogenase 1 family, member B1	-2.9	0.00333	1.08	0.819	-9.13	5.26e-16	-5.31	1.05e-11	-3.84	3.01e-10	50	22.26
Mm.26207	Gulo	5619. Gulonolactone (L-) oxidase	-2.22	0.0121	-1.19	0.532	-5.62	8.28e-10	-8.72	6.13e-11	-4.2	7.7e-08	50	21.95
Mm.268025	Lin7a	11472. Lin-7 homolog A (C. elegans)	-2.62	0.00766	-2	0.0167	-5.8	5.55e-22	-6.54	2.47e-21	-4.04	1.64e-18	50	21
Mm.119320	Car8	9301. Carbonic anhydrase 8	-4.75	3.64e-06	-1.73	0.0248	-5.47	3.64e-21	-5.65	6.71e-20	-2.87	6.77e-15	50	20.47
Mm.26719	Hsd17b6	18042. Hydroxysteroid (17-beta) dehydrogenase 6	-3.84	0.000304	-1.89	0.0283	-6.9	1.21e-07	-3.98	0.0002	-3.08	0.000818	50	19.69
Mm.271854	Lrp1	222. Low density lipoprotein receptor-related protein 1	-2.09	0.0035	-1.23	0.328	-5.78	2.23e-17	-5.46	1.08e-15	-5.09	4.9e-16	50	19.65
Mm.451912	Srd5a1	9475. Steroid 5 alpha-reductase 1	-3.22	0.0227	-1.8	0.156	-6.96	1.18e-18	-4.27	1.17e-13	-3.17	9.84e-12	50	19.42
Mm.306018	Mus musculus	36479. Transcribed locus, strongly similar to NP_796160.1 solute carrier family 35 member E2 [Mus musculus]	-2.52	0.000444	-1.92	0.00193	-4.8	1.72e-16	-4	1.1e-13	-5.73	2.2e-17	50	18.97
Mm.413677	Mus musculus	77787. Transcribed locus	-2.4	3.63e-07	-1.71	4.64e-05	-5.13	1.37e-17	-3.08	8.78e-12	-6.58	4.11e-18	50	18.9
Mm.26462	Sgk2	8048. Serum/glucocorticoid regulated kinase 2	-3.67	0.0001	-1.05	0.858	-6.3	6.21e-18	-2.33	1.2e-07	-5.45	1.85e-16	50	18.8
Mm.296560	Slc38a3	7473. Solute carrier family 38, member 3	-2.5	4.61e-05	-1.81	0.000858	-7.11	4.11e-23	-4.17	1.31e-17	-3.14	1.17e-15	50	18.73
Mm.34431	2610528J11Rik	31814. RIKEN cDNA 2610528J11 gene	-2.06	0.00902	-1.38	0.147	-6.19	1.49e-17	-5.52	1.72e-15	-3.57	8.14e-13	50	18.72
Mm.459542	Mus musculus	52329. Transcribed locus	-2.87	0.0105	-1.87	0.0597	-2.54	0.000108	-8.64	9.81e-11	-2.58	0.000114	50	18.5
Mm.31626	Fam55b	17030. Family with sequence similarity 55, member B	-5	2.79e-05	-1.24	0.469	-4.31	2.17e-11	-4.2	2.79e-10	-3.63	1.06e-09	50	18.38
Mm.291831	Gpld1	5526. Glycosylphosphatidylinositol specific phospholipase D1	-2.81	8.54e-07	-1.44	0.0162	-6.92	2.74e-17	-4.06	5.3e-12	-2.94	5.09e-10	50	18.17
Mm.241656	Maob	3928. Monoamine oxidase B	-2.37	0.0101	-1.64	0.0658	-6.9	4.89e-17	-4.15	1.03e-11	-2.9	7.34e-10	50	17.96
Mm.1151	Dpp4	1787. Dipeptidylpeptidase 4	-2.6	1.62e-05	-1.89	0.000305	-4.42	8.55e-18	-5.92	1.73e-18	-3.12	4.32e-14	50	17.95
Mm.26361	Dclk3	11910. Doublecortin-like kinase 3	-3.12	0.00609	-1.96	0.0422	-4.32	1.65e-14	-4.67	1.59e-13	-3.66	7.82e-13	50	17.73
Mm.253922	Sec14l2	11138. SEC14-like 2 (S. cerevisiae)	-2.64	6.2e-06	-1.66	0.00202	-6.58	3.69e-18	-4	2e-13	-2.82	6.17e-11	50	17.7
Mm.439660	Cfhr2	26042. Complement factor H-related 2	-2.27	5.39e-05	-1.89	0.000124	-4.51	2.42e-12	-6.86	6.1e-14	-2.17	7.99e-06	50	17.7
Mm.3135	Igfals	6523. Insulin-like growth factor binding protein, acid labile subunit	-3.91	0.000242	-1.52	0.146	-4.59	6.77e-19	-3.7	1.25e-15	-3.8	1.06e-16	50	17.52
Mm.388973	Slc16a2	7080. Solute carrier family 16 (monocarboxylic acid transporters), member 2	-2.1	0.0016	-1.32	0.148	-7.4	1.64e-21	-3.14	1.17e-13	-3.55	1.07e-15	50	17.51
Mm.206417	Cbs	769. Cystathionine beta-synthase	-3.37	3.55e-07	-1.02	0.925	-5.73	1.28e-18	-4.59	8.98e-16	-2.75	8.63e-12	50	17.46
Mm.440230	Rnf43	12006. Ring finger protein 43	-2.24	0.0151	-1.04	0.911	-4.89	1.69e-14	-4.19	9.27e-12	-5	2.36e-14	50	17.36
Mm.448079	Mus musculus	46703. Transcribed locus	-3.99	3.52e-05	-1.18	0.553	-2.05	0.0001	-4.25	4.63e-09	-5.77	4.77e-12	50	17.24
Mm.23214	D630039A03Rik	28899. RIKEN cDNA D630039A03 gene	-5.18	1.13e-05	-1.55	0.108	-3.74	5.85e-14	-3.93	3.49e-13	-2.83	5.71e-11	50	17.23
Mm.485496			-2.15	0.000621	-1.5	0.0222	-6.48	4.47e-15	-4.43	5.18e-11	-2.54	2.15e-07	50	17.1
Mm.281738	Pecr	16198. Peroxisomal trans-2-enoyl-CoA reductase	-2.62	0.000143	-1.61	0.0162	-5.36	1.46e-22	-4.79	3.62e-20	-2.71	1.25e-14	50	17.09
Mm.338425	Enpp3	6314. Ectonucleotide pyrophosphatase/phosphodiesterase 3	-3.94	4.55e-07	-1.49	0.0231	-4.25	7.46e-20	-4.39	1.38e-18	-2.46	8.46e-14	50	16.53
Mm.6609	Serpind1	8417. Serine (or cysteine) peptidase inhibitor, clade D, member 1	-2.65	8.94e-05	1.14	0.505	-5.31	2.14e-15	-4.57	6.43e-13	-2.81	1.32e-09	50	16.48
Mm.4352	Col18a1	898. Collagen, type XVIII, alpha 1	-2.82	9.96e-09	-1.29	0.0279	-4.27	6.21e-18	-3.31	3.16e-14	-4.75	4.45e-18	50	16.44
Mm.389654	Mus musculus	26331. Transcribed locus, strongly similar to NP_001239590.1 alpha-fetoprotein related protein [Mus musculus]	-2.77	0.000118	-1.38	0.12	-4.36	3.58e-18	-5.26	2.53e-18	-2.64	1.34e-12	50	16.41
Mm.386833	Nlrp6	15770. NLR family, pyrin domain containing 6	-3.28	2.74e-07	-1.88	0.000136	-4.01	2.51e-15	-4.45	4.27e-15	-2.42	1.06e-09	50	16.04
Mm.29584	Mthfd1	1197. Methylenetetrahydrofolate dehydrogenase (NADP+ dependent), methenyltetrahydrofolate cyclohydrolase, formyltetrahydrofolate synthase	-3.31	2.64e-06	-1.85	0.00134	-4.85	9.56e-22	-2.46	1.79e-13	-3.35	4.92e-18	50	15.82
Mm.235338	H2-Aa	1751. Histocompatibility 2, class II antigen A, alpha	-2.02	0.0119	-1.73	0.0147	-4.1	2.43e-16	-4.31	1.91e-15	-3.56	1.28e-14	50	15.72
Mm.28301	Cth	4450. Cystathionase (cystathionine gamma-lyase)	-3.22	5.19e-06	-1.35	0.089	-5.27	8.82e-15	-2.9	7.92e-09	-2.94	1.35e-09	50	15.68
Mm.37605	Akr1c20	10984. Aldo-keto reductase family 1, member C20	-2.98	0.00617	-1.36	0.353	-4.18	5.33e-14	-4.46	3.49e-13	-2.13	3.79e-07	50	15.11
Mm.314113	Elovl6	10617. ELOVL family member 6, elongation of long chain fatty acids (yeast)	-2.21	0.0535	-1.77	0.0805	-3.43	1.3e-06	-3.32	1.67e-05	-4.28	1.22e-07	50	15.01
Mm.28147	Reep6	16490. Receptor accessory protein 6	-2.6	0.000238	-1.27	0.254	-5.86	2.29e-18	-2.52	1.41e-09	-2.64	5.94e-11	50	14.89
Mm.25848	Bckdha	4655. Branched chain ketoacid dehydrogenase E1, alpha polypeptide	-2.85	4.55e-07	-1.56	0.00344	-4.67	9.55e-14	-3.64	8e-11	-2.11	1.49e-06	50	14.83
Mm.153218	Slc46a3	18069. Solute carrier family 46, member 3	-2.31	0.00771	-1.26	0.363	-3.86	4.05e-15	-4.94	7.81e-16	-2.39	7.83e-10	50	14.76
Mm.22832	Akr1c19	12160. Aldo-keto reductase family 1, member C19	-4.06	0.0042	-1.36	0.453	-4.49	6.44e-10	-2.62	2.5e-05	-2.1	0.000305	50	14.63
Mm.359393	Mus musculus	24736. Clone DRM1-60_Lc anti-prion immunoglobulin kappa light chain variable region	-4.25	0.0139	1.03	0.956	-2.96	1.73e-07	-3	2.75e-06	-3.38	1.89e-08	50	14.62
Mm.33403	Entpd8	13678. Ectonucleoside triphosphate diphosphohydrolase 8	-2.36	0.000111	-1.24	0.205	-4.7	4.42e-18	-4.01	2.54e-15	-2.28	2.72e-10	50	14.59
Mm.384726	Pnkd	12614. Paroxysmal nonkinesiogenic dyskinesia	-3.84	5.4e-05	-1.07	0.825	-4.36	3.59e-18	-2.56	1.05e-11	-2.56	1.31e-12	50	14.39
Mm.439750	Adcy9	2651. Adenylate cyclase 9	-2.64	1.09e-08	-1.66	2.31e-05	-3.49	9.69e-16	-2.07	1.32e-08	-4.22	1.38e-16	50	14.08
Mm.281844	Ugt2b34	12959. UDP glucuronosyltransferase 2 family, polypeptide B34	-3.2	8.32e-06	1.02	0.949	-2.52	3.12e-09	-4.47	2.3e-13	-2.81	4.16e-10	50	14.02
Mm.364956	Shmt1	2952. Serine hydroxymethyltransferase 1 (soluble)	-2.29	0.00788	-1.16	0.589	-4.94	4.46e-17	-2.48	2.43e-09	-3.13	8.68e-13	50	14
Mm.25335	Cdc14b	8077. CDC14 cell division cycle 14 homolog B (S. cerevisiae)	-2.13	0.000499	-1.75	0.00146	-2.28	1.09e-07	-2.61	2.8e-08	-5.21	4.28e-14	50	13.98
Mm.458387	Cyp2j9	12998. Cytochrome P450, family 2, subfamily j, polypeptide 9	-3.12	0.000216	-1.79	0.0145	-3.17	7.31e-12	-2.99	3.43e-10	-2.9	9.45e-11	50	13.97
Mm.458462	Mus musculus	45080. Transcribed locus	-2.56	0.0022	1.56	0.0591	-2.1	4.96e-05	-4.42	7.36e-10	-3.31	1.02e-08	50	13.95
Mm.255586	Slco1a4	27935. Solute carrier organic anion transporter family, member 1a4	-2.59	0.00675	-1.03	0.919	-4.02	5.29e-11	-3.14	7.1e-08	-3.08	1.63e-08	50	13.86
Mm.26787	Aox1	1250. Aldehyde oxidase 1	-3.39	8.68e-06	-1.83	0.00385	-3.05	2.2e-14	-3.04	5.38e-13	-2.47	1.01e-11	50	13.78
Mm.278467	Sardh	4212. Sarcosine dehydrogenase	-2.66	0.000418	-1.77	0.00928	-4.83	1.57e-15	-2.42	8.35e-08	-2.07	8.13e-07	50	13.75
Mm.294295	Zfp707	27292. Zinc finger protein 707	-2.27	3.54e-05	-1.48	0.0109	-3.51	6.63e-14	-4.11	6.33e-14	-2.33	2e-09	50	13.7
Mm.20294	Sephs2	7130. Selenophosphate synthetase 2	-2.29	3.6e-07	-1.67	3.62e-05	-3.38	6.9e-18	-3.14	8.67e-16	-2.99	9.88e-16	50	13.47
Mm.395989	Mus musculus	83824. Transcribed locus	-2.93	0.000711	-1.72	0.0321	-2.67	3.33e-10	-3.52	1.32e-11	-2.52	3.51e-09	50	13.36
Mm.21198	Gjb1	615. Gap junction protein, beta 1	-2.82	1.52e-05	-1.29	0.167	-4.58	2.63e-16	-2.1	3.21e-07	-2.39	1.72e-09	50	13.18
Mm.458713	Mus musculus	47526. Transcribed locus	-2.49	0.035	-1.57	0.2	-2.33	0.00037	-4.2	7.07e-07	-2.37	0.000356	50	12.96
Mm.134302	Lrit2	17938. Leucine-rich repeat, immunoglobulin-like and transmembrane domains 2	-2.21	2.86e-06	-1.89	4.12e-06	-2.9	2.38e-14	-3.24	3.36e-14	-2.58	1.25e-12	50	12.82
Mm.439925	Mus musculus	51235. Transcribed locus	-2.89	0.00019	-1.83	0.00684	-2.48	5.42e-11	-2.71	1.17e-10	-2.81	3.18e-12	50	12.72
Mm.435439	Ngef	7556. Neuronal guanine nucleotide exchange factor	-2.22	0.0022	-1.43	0.0865	-3.64	3.74e-15	-2.32	1.27e-09	-3.03	3.56e-13	50	12.64
Mm.394057	Mus musculus	84182. Transcribed locus	-2.49	0.0105	1.08	0.804	-2.63	6.09e-05	-2.79	9.39e-05	-3.44	1.37e-06	50	12.43
Mm.2661	Tk1	2371. Thymidine kinase 1	-2.69	0.00458	-1.68	0.0558	-2.85	1.31e-11	-3.01	2.6e-11	-2.01	1.74e-07	50	12.24
Mm.77425	Olfml1	26456. Olfactomedin-like 1	-2.24	0.0111	-1.27	0.358	-3.58	3.97e-13	-2.61	8.06e-09	-2.35	2.08e-08	50	12.05
Mm.100043	Gckr	14935. Glucokinase regulatory protein	-2.16	0.000141	-1.62	0.00283	-3.32	4.28e-16	-2.37	6.56e-11	-2.55	1.16e-12	50	12.02
Mm.249555	Col3a1	677. Collagen, type III, alpha 1	-2.2	0.0651	-1.01	0.984	-3.15	5.28e-07	-2.92	1.2e-05	-2.65	1.25e-05	50	11.93
Mm.26581	Abcg8	2701. ATP-binding cassette, sub-family G (WHITE), member 8	-2.1	1.51e-05	-1.83	1.99e-05	-2.89	1.48e-15	-2.97	1.02e-14	-2.13	3.13e-11	50	11.92
Mm.859	Polg2	14818. Polymerase (DNA directed), gamma 2, accessory subunit	-2.32	0.000196	-1.61	0.00648	-2.95	8.44e-16	-2.45	3.99e-12	-2.15	2.32e-11	50	11.48
Mm.401062	Ece1	14966. Endothelin converting enzyme 1	-2.51	4.75e-07	-1.16	0.28	-2.85	1.45e-15	-2.6	3.97e-13	-2.13	2.27e-11	50	11.25
Mm.250391	Setd1b	10168. SET domain containing 1B	-2.07	4.84e-06	-1.62	0.00011	-2.24	1.71e-09	-2.6	4.06e-10	-2.61	4.64e-11	50	11.14
Mm.260137	Slc2a9	9692. Solute carrier family 2 (facilitated glucose transporter), member 9	-2.16	2.45e-05	-1.11	0.47	-2.82	8.13e-15	-2.43	7.51e-12	-2.25	1.27e-11	50	10.77
Mm.453171	Mus musculus	57697. Transcribed locus	-2.15	0.00195	-1.75	0.00524	-2.21	1.69e-08	-2.61	2.72e-09	-2.04	2.1e-07	50	10.76
Mm.32700	Sc5d	13093. Sterol-C5-desaturase (fungal ERG3, delta-5-desaturase) homolog (S. cerevisae)	-2.68	0.00125	-1.49	0.1	-2.25	1.09e-09	-2.14	3.02e-08	-2.04	2.25e-08	50	10.6
Mm.34483	Tbcel	13438. Tubulin folding cofactor E-like	-2.09	0.000514	-1.29	0.126	-2.01	1.3e-09	-2.58	1.03e-11	-2.58	1.4e-12	50	10.55
Mm.121705	Pion	12417. Pigeon homolog (Drosophila)	-2.21	5.83e-06	-1.32	0.0284	-2.53	3.78e-18	-2.2	9.53e-15	-2.2	1.1e-15	50	10.46
Mm.443698	Mus musculus	55075. Transcribed locus	-2.09	0.00162	-1.48	0.0332	-2.41	4.91e-05	-2.15	0.00115	-2.24	0.000213	50	10.37
Mm.5323	Slc25a45	21261. Solute carrier family 25, member 45	-2.02	0.00014	-1.16	0.314	-2.1	5.88e-16	-2.22	1.48e-15	-2.34	4.01e-17	50	9.84
Mm.10109	Tert	738. Telomerase reverse transcriptase	-2.02	1.68e-06	-1.52	0.000174	-2.05	8.87e-10	-2.05	9.53e-09	-2.15	3.39e-10	50	9.79
Mm.371580	Sord	4145. Sorbitol dehydrogenase	-3.13	0.00195	-1.43	0.215	-5.85	9.67e-16	-6.5	3.27e-15	-1.8	9.17e-05	51	18.71
Mm.330850	Psen2	814. Presenilin 2	-5.31	1.26e-07	-1.92	0.00317	-5.12	4.3e-22	-4.69	6.55e-20	-1.51	3.34e-06	51	18.55
Mm.306954	Aph1a	9735. Anterior pharynx defective 1a homolog (C. elegans)	-5.97	3.99e-06	-1.7	0.0476	-2.46	1.05e-11	-4.41	5.02e-16	-1.68	3e-06	51	16.22
Mm.383203	Nit2	7972. Nitrilase family, member 2	-3.74	0.000349	-1.78	0.044	-4.93	1.72e-21	-3.45	3.52e-17	-1.72	1.6e-08	51	15.62
Mm.24724	Ppp1r3c	11259. Protein phosphatase 1, regulatory (inhibitor) subunit 3C	-3.69	0.00143	1.03	0.931	-2.66	3.01e-08	-6.6	4.06e-14	1.61	0.00265	51	15.59
Mm.335427	Abhd14b	22738. Abhydrolase domain containing 14b	-4.28	6.62e-07	-1.96	0.0021	-4.07	2.36e-19	-3.05	5.26e-15	-1.48	2.32e-05	51	14.84
Mm.1410	Il18	123. Interleukin 18	-4.05	2.08e-07	-1.56	0.0166	-3.15	7.35e-19	-3.54	6.96e-18	-1.57	4.3e-08	51	13.87
Mm.378937	Hebp1	17055. Heme binding protein 1	-3.37	4.25e-06	-1.85	0.00195	-4.14	2.29e-18	-2.88	3.61e-13	-1.59	8.09e-06	51	13.83
Mm.390397	Nr1d1	4571. Nuclear receptor subfamily 1, group D, member 1	-3.38	7.24e-05	-1.81	0.0109	-3.07	4.94e-12	-3.2	3.39e-11	-1.63	0.000159	51	13.09
Mm.295642	Spc24	26433. SPC24, NDC80 kinetochore complex component, homolog (S. cerevisiae)	-3.74	0.00328	-1.89	0.0695	-3.3	1.5e-11	-2.28	7.02e-07	-1.61	0.000509	51	12.82
Mm.440198	Mus musculus	41517. Transcribed locus	-2.61	3.92e-06	-1.85	0.000135	-2.86	2.06e-10	-4.31	1.11e-12	-1.16	0.302	51	12.79
Mm.293716	Nipsnap1	11924. 4-nitrophenylphosphatase domain and non-neuronal SNAP25-like protein homolog 1 (C. elegans)	-2.53	0.00043	-1.35	0.142	-4.56	2.09e-22	-2.51	4.56e-15	-1.79	1.26e-10	51	12.74
Mm.276414	Pigr	3249. Polymeric immunoglobulin receptor	-2.04	0.00317	-1.83	0.00259	-3.23	1.51e-05	-3.62	1.9e-05	-1.6	0.0815	51	12.32
Mm.3986	Ghr	398. Growth hormone receptor	-2.12	0.00436	-1.71	0.0092	-3.16	1.3e-16	-3.63	4.66e-16	-1.69	1.22e-07	51	12.31
Mm.4827	F7	5525. Coagulation factor VII	-2.28	1.35e-05	-1.22	0.159	-3.12	1.75e-13	-3.73	8.4e-14	-1.86	6.35e-07	51	12.21
Mm.10812	Pde9a	8823. Phosphodiesterase 9A	-3.19	1.35e-06	-1.27	0.178	-3.3	3.07e-13	-2.68	5.81e-10	-1.69	2.38e-05	51	12.13
Mm.206218	Hdac11	10154. Histone deacetylase 11	-2.62	7.29e-05	-1.37	0.0888	-2.6	1.29e-14	-4.04	1.12e-17	-1.47	1.22e-05	51	12.1
Mm.256926	Pygl	1196. Liver glycogen phosphorylase	-2.93	0.00019	-1.95	0.0038	-2.07	4.25e-12	-3.47	4.94e-17	-1.65	5.2e-08	51	12.07
Mm.325487	Ttc36	22312. Tetratricopeptide repeat domain 36	-2.6	9.68e-06	-1.56	0.00612	-3.67	4.05e-11	-2.73	1.63e-07	-1.21	0.242	51	11.77
Mm.29735	Acy3	16218. Aspartoacylase (aminoacylase) 3	-2.38	0.00315	-1.37	0.189	-3.77	1.06e-14	-2.92	1.33e-10	-1.21	0.115	51	11.65
Mm.444240	Mus musculus	37103. Transcribed locus, strongly similar to XP_002724564.1 PREDICTED: rCG34104-like [Rattus norvegicus]	-2.21	0.00122	-1.88	0.00137	-2.48	1.13e-10	-2.88	4.67e-11	-1.97	1.29e-07	51	11.42
Mm.322502	Ceacam1	1446. Carcinoembryonic antigen-related cell adhesion molecule 1	-2.51	1.78e-05	-1.38	0.0413	-3.03	2.33e-07	-2.54	3.04e-05	-1.8	0.00291	51	11.26
Mm.75315	1810046K07Rik	25806. RIKEN cDNA 1810046K07 gene	-2.46	0.000943	-1.89	0.00337	-2.33	4.48e-12	-2.39	3.25e-11	-1.93	5.05e-09	51	11
Mm.288368	Naprt1	7886. Nicotinate phosphoribosyltransferase domain containing 1	-2.14	1.45e-05	-1.13	0.376	-3.67	1.28e-13	-2.29	8.83e-08	-1.74	2.14e-05	51	10.97
Mm.37547	Thnsl2	15167. Threonine synthase-like 2 (bacterial)	-2.13	0.000967	-1.21	0.29	-3.4	8.1e-16	-2.16	1.73e-09	-1.94	6.46e-09	51	10.84
Mm.273571	Aldh4a1	4040. Aldehyde dehydrogenase 4 family, member A1	-2.14	0.00011	-1.35	0.0478	-2.96	1.69e-15	-2.53	2.07e-12	-1.78	2.89e-08	51	10.76
Mm.261514	D130043K22Rik	7868. RIKEN cDNA D130043K22 gene	-2.74	0.00422	-1.79	0.0359	-2.17	1.38e-07	-2.02	5.83e-06	-1.92	4.78e-06	51	10.64
Mm.387538	Slc22a7	10715. Solute carrier family 22 (organic anion transporter), member 7	-3.35	0.0137	-1.48	0.322	-2.32	6.57e-06	-2.44	1.58e-05	1.04	0.865	51	10.63
Mm.453455	Mus musculus	46678. Transcribed locus	-2.86	0.000633	-1.86	0.0101	-2.11	8.05e-07	-2.04	1.27e-05	-1.7	0.000235	51	10.57
Mm.261984	Glo1	3879. Glyoxalase 1	-2.03	6.77e-07	-1.41	0.00122	-2.78	7.75e-13	-2.32	3.19e-09	-1.96	4.84e-08	51	10.5
Mm.271600	Fam89a	28147. Family with sequence similarity 89, member A	-2.47	0.0024	-1.63	0.0387	-2.24	3.24e-10	-2.14	1.78e-08	-1.56	8.2e-05	51	10.04
Mm.395196	Mus musculus	84040. Transcribed locus	-2.06	0.0659	-1.06	0.864	-2.9	4.16e-07	-2.66	1.27e-05	-1.35	0.136	51	10.03
Mm.23695	Dhfr	2095. Dihydrofolate reductase	-2.13	0.00225	-1.12	0.6	-2.32	1.43e-15	-2.15	4.94e-13	-1.94	3.11e-12	51	9.66
Mm.474216	Cyp2d22	57181. Cytochrome P450, family 2, subfamily d, polypeptide 22	-2	1.18e-05	-1.5	0.00111	-2.48	1.41e-12	-2.19	7.32e-10	-1.38	0.000878	51	9.55
Mm.258596	Slc6a13	4078. Solute carrier family 6 (neurotransmitter transporter, GABA), member 13	-2.47	2.74e-07	-1.02	0.906	-2.22	3.14e-13	-2.17	1.32e-11	-1.29	0.00142	51	9.17
Mm.34019	Angptl6	12358. Angiopoietin-like 6	-2.06	0.0233	-1.19	0.503	-2.06	2.74e-09	-2.19	3.91e-09	-1.33	0.0059	51	8.83
Mm.31374	Acaca	311. Acetyl-Coenzyme A carboxylase alpha	-2.55	0.00622	-1.54	0.118	-3.55	4.83e-12	-1.73	0.000307	-4.63	1.02e-13	52	14
Mm.288474	Spp1	69. Secreted phosphoprotein 1	-2.18	0.0533	-1.02	0.953	-3.65	3.51e-07	-1.67	0.0378	-2.81	1.87e-05	52	11.33
Mm.18443	Slc2a2	1052. Solute carrier family 2 (facilitated glucose transporter), member 2	-2.38	0.0743	-1.24	0.613	-2.59	6.14e-06	-1.57	0.0371	-3.47	5.73e-08	52	11.25
Mm.256025	Faah	1830. Fatty acid amide hydrolase	-2.97	0.000132	-1.14	0.568	-3.11	6.61e-13	-1.83	3.82e-06	-2.11	2.68e-08	52	11.16
Mm.30158	Fads1	8795. Fatty acid desaturase 1	-2.14	0.00613	-1.65	0.0248	-3.15	1.92e-18	-1.99	5.3e-11	-2.17	2.9e-13	52	11.1
Mm.219497	Xylb	6978. Xylulokinase homolog (H. influenzae)	-2.36	1.68e-06	-1.47	0.00368	-2.68	2.99e-11	-1.5	0.00168	-2.4	9.33e-10	52	10.41
Mm.24103	Dapk1	1553. Death associated protein kinase 1	-2.56	1.91e-07	-1.3	0.0375	-2.06	4.58e-10	-1.78	3.96e-07	-2.65	7.87e-13	52	10.35
Mm.9394	Nfix	4890. Nuclear factor I/X	-2.82	9.25e-07	-1.89	7.47e-05	-2.22	3.72e-13	-1.34	0.000863	-2.08	1.31e-11	52	10.35
Mm.203916	Papss2	1449. 3'-phosphoadenosine 5'-phosphosulfate synthase 2	-2.19	0.00544	-1.58	0.0417	-2.09	4.23e-09	-1.19	0.158	-2.79	1.48e-12	52	9.84
Mm.31203	Gstm4	15103. Glutathione S-transferase, mu 4	-3.26	0.000924	-1.34	0.319	-4.18	1.47e-15	-1.35	0.0184	-1.63	5.82e-05	53	11.76
Mm.458189	Gstm7	17246. Glutathione S-transferase, mu 7	-2.24	0.0122	-1.83	0.0172	-4.1	2.14e-16	-1.87	1.12e-06	-1.22	0.0668	53	11.26
Mm.318133	Ube2u	29342. Ubiquitin-conjugating enzyme E2U (putative)	-3.67	1.53e-05	-1.78	0.0107	-2.05	1.49e-07	-1.68	0.000219	-1.95	1.13e-06	53	11.13
Mm.480709			-2.41	5.99e-08	-1.94	2.52e-07	-2.16	1.07e-06	-1.81	0.000293	-1.83	7.88e-05	53	10.15
Mm.32839	Notum	11172. Notum pectinacetylesterase homolog (Drosophila)	-3.42	7.53e-05	-1.2	0.455	-2.04	3.32e-08	-1.75	2.01e-05	-1.71	1.47e-05	53	10.12
Mm.217116	Mmp15	6191. Matrix metallopeptidase 15	-3.17	2.32e-05	-1.84	0.0038	-2.02	2.54e-11	-1.19	0.0522	-1.86	6.24e-10	53	10.08
Mm.448351	Naaladl2	12945. N-acetylated alpha-linked acidic dipeptidase-like 2	-2.4	1.02e-06	-1.82	8.6e-06	-2.05	4.58e-09	-1.87	5.96e-07	-1.7	3.38e-06	53	9.84
Mm.234247	Ddah1	8630. Dimethylarginine dimethylaminohydrolase 1	-2.89	0.00381	-1.9	0.0277	-2.24	1.61e-10	-1.09	0.429	-1.59	1.42e-05	53	9.71
Mm.441209	Mus musculus	45512. Transcribed locus	-2.16	0.000383	-1.73	0.00179	-2.07	1.34e-08	-1.88	2.26e-06	-1.83	8.68e-07	53	9.67
Mm.1465	C2cd2	5704. C2 calcium-dependent domain containing 2	-2.03	0.000513	-1.24	0.185	-2.32	1.04e-16	-1.94	2.4e-12	-1.94	2.12e-13	53	9.47
Mm.43784	Hagh	8811. Hydroxyacyl glutathione hydrolase	-2.5	6.21e-06	-1.13	0.44	-2.82	6.29e-17	-1.8	4.79e-09	-1.14	0.0913	53	9.39
Mm.39086	Adra1b	1883. Adrenergic receptor, alpha 1b	-2.81	1.56e-06	-1.49	0.0114	-2.02	1.68e-08	-1.39	0.00585	-1.54	0.000135	53	9.25
Mm.249342	Dhcr7	3890. 7-dehydrocholesterol reductase	-2.7	0.00301	-1.39	0.229	-2.34	1.12e-11	1.13	0.27	-1.56	1.59e-05	53	9.12
Mm.38342	Echdc3	15891. Enoyl Coenzyme A hydratase domain containing 3	-2.84	0.00068	-1.31	0.274	-2.3	6.02e-14	-1.41	5.02e-05	-1.22	0.0103	53	9.08
Mm.100666	Nuak2	8468. NUAK family, SNF1-like kinase, 2	-2.14	0.00554	-1.15	0.57	-2.29	9.62e-10	-1.14	0.279	-1.97	1.58e-07	53	8.69
Mm.36560	Pcdh1	5947. Protocadherin 1	-2.07	0.000234	-1.16	0.353	-2.66	2.21e-10	1.02	0.878	-1.78	1.1e-05	53	8.69
AFFX-r2-Bs-phe-5			-3.35	5.12e-05	-1.36	0.194	1.27	0.231	2.1	0.0011	2.7	6.2e-06	54	10.78
AFFX-r2-Bs-phe-M			-2.73	0.000359	-1.32	0.215	1.18	0.496	2.08	0.00777	2.69	0.000102	54	10
Mm.153272	Tsc22d1	5450. TSC22 domain family, member 1	-5.75	1.28e-07	-1.82	0.00811	-1.14	0.469	2.13	0.000117	-1.93	0.000347	55	12.77
Mm.485539			-2.93	4.5e-06	-1.85	0.000627	1.98	3.11e-06	4.86	3.19e-13	1.12	0.48	55	12.74
Mm.29553	Ethe1	13479. Ethylmalonic encephalopathy 1	-3.76	3.67e-06	-1.75	0.00742	1.03	0.736	2.08	5.74e-10	-1.02	0.894	55	9.64
Mm.273360	Sgms2	9640. Sphingomyelin synthase 2	-2.91	5.11e-05	-1.24	0.304	1.46	0.015	2.02	0.000126	-1.8	0.000831	55	9.43
Mm.272357	Osgin1	14462. Oxidative stress induced growth inhibitor 1	-3.27	0.00744	-1.53	0.24	1.05	0.798	2.19	0.000233	1.24	0.293	55	9.28
Mm.12758	Fkbp4	4278. FK506 binding protein 4	-2.42	0.00194	-1.01	0.957	1.08	0.322	2.07	7.62e-11	-1.06	0.561	55	7.64
Mm.482356	Mus musculus	90278. Transcribed locus	-2.83	0.00195	-1.94	0.0132	-1.76	0.0001	-3.41	6.12e-10	-2.56	1.81e-08	56	12.5
Mm.341004	Abca8b	5105. ATP-binding cassette, sub-family A (ABC1), member 8b	-3.36	9.18e-06	1.16	0.487	-1.5	0.00274	-4.18	3.27e-12	-2.23	2.49e-07	56	12.43
Mm.136238	Zbtb20	28460. Zinc finger and BTB domain containing 20	-2.26	0.00087	-1.46	0.0477	-1.21	0.427	-3.78	6.35e-06	-3	2.06e-05	56	11.71
Mm.411188	D630037F22Rik	6147. RIKEN cDNA D630037F22 gene	-2.09	2.86e-05	-1.72	0.000143	-1.92	6.25e-06	-3.44	1.29e-10	-2.41	3.42e-08	56	11.58
Mm.458816	Klf12	12394. Kruppel-like factor 12	-2.91	0.000236	-1.41	0.122	-1.89	2.89e-07	-3.27	3.23e-12	-2.04	4.21e-08	56	11.52
Mm.440824	Zbtb20	8530. Zinc finger and BTB domain containing 20	-2.39	0.000307	-1.61	0.0123	-1.26	0.271	-3.19	5.32e-06	-2.81	7.05e-06	56	11.26
Mm.415699	Mus musculus	41449. Mus musculus, clone IMAGE:4924243, mRNA	-2.35	2.76e-05	-1.53	0.00619	-1.65	3.14e-06	-3.16	1.83e-13	-2.33	4.82e-11	56	11.02
Mm.417719	Mus musculus	20632. Transcribed locus, strongly similar to NP_848139.1 sorbin and SH3 domain-containing protein 1 isoform 2 [Mus musculus]	-2.3	0.0127	-1.7	0.0472	-1.09	0.56	-3.31	5.63e-10	-2.62	8.95e-09	56	11.02
Mm.440820	Mus musculus	45772. Transcribed locus	-2.35	0.00247	-1.58	0.0402	-1.59	0.00181	-2.77	7.19e-08	-2.47	1.07e-07	56	10.76
Mm.32525	Psd3	8302. Pleckstrin and Sec7 domain containing 3	-2.72	8.24e-06	-1.21	0.252	1.02	0.908	-2.21	4.67e-05	-3.57	1.5e-09	56	10.73
Mm.441121	Mus musculus	28584. Transcribed locus	-2.41	0.000229	-1.26	0.226	-1.38	0.071	-2.69	1.18e-05	-2.75	1.41e-06	56	10.49
Mm.474224	Mus musculus	57179. Transcribed locus	-2.14	0.00993	-1.77	0.017	-1.68	0.000146	-2.42	1.34e-07	-2.11	5.62e-07	56	10.12
Mm.235960	Ank3	1379. Ankyrin 3, epithelial	-2.26	0.00232	-1.09	0.719	-1.89	3.92e-08	-2.06	9.92e-08	-2.01	1.44e-08	56	9.31
Mm.395590	Mus musculus	83927. Transcribed locus	-2.64	0.012	-1.85	0.0414	1.11	0.815	-9.61	3.22e-06	-1.7	0.233	57	16.91
[truncated: 18,021 more rows]

## Sheet: LPS and (Mc,Ms,S) 
		LPS-FH day1 vs liver		Mc day1 vs liver		Ms day1 vs liver		S day1 vs liver
[truncated: 19,307 more rows]
