# Supplementary material for: Gene network activity in cultivated primary hepatocytes is highly similar to diseased mammalian liver tissue
Source: Arch Toxicol. 2016 Jun 23;90(10):2513–29. doi: 10.1007/s00204-016-1761-4 (PMC5043005; doi:10.1007/s00204-016-1761-4)
Supplement: Supplementary file 9 — Supplementary material 9 (XLS 36 kb) [file 204_2016_1761_MOESM9_ESM.xls]

## Sheet: Tabelle1
Symbol	Description	References linked to inflammation or cellular stress
Sprr1a	Small proline-rich protein 1A	Am J Respir Cell Mol Biol. 2005 May;32(5):428-35; EMBO Mol Med. 2012 May;4(5):364-79; Lab Invest. 2005 Jan;85(1):109-23.
Lcn2	Lipocalin 2	Nature. 2004 Dec 16;432(7019):917-21; Biochim Biophys Acta. 2013 May;1832(5):660-73; Arthritis Rheum. 2013 Apr;65(4):1064-73; J Immunol. 2012 Aug 15;189(4):1911-9.
Cpe	Carboxypeptidase E	Proc Natl Acad Sci U S A. 2008 Jun 17;105(24):8452-7; PLoS One. 2013 Aug 15;8(8):e71578
Psat1	Phosphoserine aminotransferase 1	No references found
Ero1l	ERO1-like (S. cerevisiae)	J Biol Chem. 2012 Nov 16;287(47):39513-23; Endocrinology. 2011 Jul;152(7):2599-608; J Cell Biol. 2009 Sep 21;186(6):783-92
Anxa2	Annexin A2	Inflamm Bowel Dis. 2013 Jun;19(7):1365-73; J Am Soc Nephrol. 2012 Aug;23(8):1329-38;
Ier3	Immediate early response 3	Eur J Cell Biol. 2011 Jun-Jul;90(6-7):545-52; Oncogene. 2008 Feb 14;27(8):1122-34.
Mt2	Metallothionein 2	Free Radic Biol Med. 2008 Dec 15;45(12):1714-22; Eur J Pharmacol. 2007 Mar 8;558(1-3):199-207.; FASEB J. 2006 Mar;20(3):533-5.
Mus musculus	Transcribed locus, strongly similar to NP_033264.2 transcription factor SOX-4 [Mus musculus]	Nat Immunol. 2012 Jul 1;13(8):778-86; Am J Pathol. 2010 Dec;177(6):2741-52
Tubb6	Tubulin, beta 6 class V	Cancer Biol Ther. 2007 May;6(5):668-74
Plscr1	Phospholipid scramblase 1	J Biol Chem. 2001 Aug 3;276(31):28984-90
Tnfrsf12a	Tumor necrosis factor receptor superfamily, member 12a	J Leukoc Biol. 2012 Aug;92(2):265-79; J Immunol. 2006 Feb 1;176(3):1889-98.
Cdkn1a	Cyclin-dependent kinase inhibitor 1A (P21)	Arthritis Rheum. 2012 Jan;64(1):141-52.; Am J Pathol. 2011 Jan;178(1):161-74
Slpi	Secretory leukocyte peptidase inhibitor	Respir Res. 2011 May 2;12:59; J Immunol. 2011 Apr 1;186(7):4433-42; Mol Immunol. 2011 Jan;48(4):630-6
Cxcl2	Chemokine (C-X-C motif) ligand 2	Crit Rev Immunol. 2006;26(4):307-16; Blood. 2013 Jun 13;121(24):4930-7; Proc Natl Acad Sci U S A. 2012 Jan 3;109(1):E13-22
Saa3	Serum amyloid A 3	Mol Cell Biol. 1994 Jul;14(7):4475-84; J Immunol. 2007 Nov 15;179(10):6988-7000; Nat Cell Biol. 2008 Nov;10(11):1349-55
