# Supplementary material for: Gene network activity in cultivated primary hepatocytes is highly similar to diseased mammalian liver tissue
Source: Arch Toxicol. 2016 Jun 23;90(10):2513–29. doi: 10.1007/s00204-016-1761-4 (PMC5043005; doi:10.1007/s00204-016-1761-4)
Supplement: Supplementary file 10 — Supplementary material 10 (XLS 3503 kb) [file 204_2016_1761_MOESM10_ESM.xls]

## Sheet: HM Inflammation (sortFold)
		CCl4-FH-D1 vs Control FH		CCl4-FH-D3 vs Control FH		LPS-FH-D1 vs Control FH
Symbol	Description	Fold	p-value	Fold	p-value	Fold	p-value
Spp1	Secreted phosphoprotein 1	4.39	8.03e-05	81.33	6.58e-10	4.34	0.000243
Mus musculus	Transcribed locus	8.73	5.58e-06	28.14	7.43e-08	7.99	3.78e-05
Rbp1	Retinol binding protein 1, cellular	2.51	0.000442	21.86	1.24e-09	3.88	3.58e-05
C1qb	Complement component 1, q subcomponent, beta polypeptide	2.92	0.000715	12.65	1.64e-07	3.7	0.000314
Cd5l	CD5 antigen-like	2.94	0.000185	11.43	4.3e-08	2.31	0.00316
Mus musculus	Transcribed locus, moderately similar to XP_002724661.1 PREDICTED: thymosin, beta 4-like [Rattus norvegicus]	2.52	0.000874	9.44	1.35e-07	3.92	7.48e-05
Ctss	Cathepsin S	2.04	0.00272	13.26	8.01e-09	3.14	0.000118
Mus musculus	Transcribed locus, moderately similar to NP_062135.1 complement C1q subcomponent subunit B precursor [Rattus norvegicus]	2.51	0.00103	9.97	1.06e-07	2.83	0.000854
Mus musculus	Transcribed locus, strongly similar to NP_033820.2 CD5 antigen-like precursor [Mus musculus]	2.55	0.000845	9.98	2.33e-07	2.11	0.0096
Kctd12	Potassium channel tetramerisation domain containing 12	2.92	0.00177	9.67	1.65e-06	2.71	0.00558
Lyve1	Lymphatic vessel endothelial hyaluronan receptor 1	2.53	0.00365	2.92	0.00214	4.37	0.000184
Fabp4	Fatty acid binding protein 4, adipocyte	2.52	2.25e-05	3.11	4.33e-06	4.76	5.71e-07
Clec1b	C-type lectin domain family 1, member b	2.64	0.000172	5.08	1.31e-06	2.28	0.0018
Gja1	Gap junction protein, alpha 1	2.61	0.00172	3.47	0.000345	2.73	0.00262
Saa3	Serum amyloid A 3	11.82	1.28e-05	2.94	0.0225	124.83	6.51e-08
Lcn2	Lipocalin 2	21.3	0.00177	3.72	0.161	121.37	8.59e-05
Orm2	Orosomucoid 2	2.63	0.0618	2.4	0.118	44.53	4.78e-06
S100a8	S100 calcium binding protein A8 (calgranulin A)	6.22	0.00522	3.23	0.0752	35.29	4.59e-05
Anxa2	Annexin A2	14.78	9.94e-09	10.85	4.94e-08	3.09	0.000258
Cd68	CD68 antigen	6.41	2.64e-06	12.7	1.35e-07	2.9	0.00158
Ms4a6d	Membrane-spanning 4-domains, subfamily A, member 6D	2.49	0.00318	5.9	1.09e-05	7.56	5.68e-06
Plac8	Placenta-specific 8	2.19	0.00116	5.22	8.9e-07	7.09	5.71e-07
Nucb2	Nucleobindin 2	9.68	9.35e-08	3.1	0.000265	4.86	1.5e-05
Vim	Vimentin	2.1	0.00514	9.47	2.28e-07	2.95	0.000626
Lgmn	Legumain	3.88	6.96e-08	6.71	1.53e-09	3.16	1.41e-06
Cd14	CD14 antigen	8.52	1.77e-05	2.02	0.0773	4.68	0.000867
		2.03	0.00181	7.33	7.2e-08	3.32	4.35e-05
Ccl6	Chemokine (C-C motif) ligand 6	3.28	0.000345	6.92	4.36e-06	2.54	0.00541
Col4a2	Collagen, type IV, alpha 2	2.11	0.000224	4.69	1.5e-07	4.36	1.03e-06
S100a6	S100 calcium binding protein A6 (calcyclin)	2.49	0.0236	5.15	0.000775	3.51	0.00688
Nid1	Nidogen 1	6.9	3.66e-10	3.88	1.64e-08	2.17	2.06e-05
Cd44	CD44 antigen	2.23	0.000187	6.83	2.67e-08	2.71	7.42e-05
Marco	Macrophage receptor with collagenous structure	3.39	4.61e-05	2.22	0.004	4.59	1.63e-05
Mus musculus	Transcribed locus	2.06	0.00309	4.56	4.56e-06	3.75	4.35e-05
Ctla2b	Cytotoxic T lymphocyte-associated protein 2 beta	2.27	0.00307	2.14	0.00885	4.4	4.56e-05
Srgn	Serglycin	2.48	0.00418	2.98	0.00179	4.49	0.000143
Col4a1	Collagen, type IV, alpha 1	2.15	4.48e-05	3.42	4.07e-07	3.35	1.44e-06
Hmox1	Heme oxygenase (decycling) 1	2.28	0.0271	3.36	0.00452	3.69	0.003
Ezr	Ezrin	3.73	0.000182	2.36	0.00882	2.04	0.0251
Mus musculus	Transcribed locus	3.4	6.34e-09	2.34	4.12e-07	2.15	3.93e-06
Afp	Alpha fetoprotein	10.78	2.51e-07	13.9	1.13e-07	2.45	0.0061
LOC100502818	Hypothetical protein LOC100502818	12.97	2.14e-06	2.91	0.011	3.83	0.00192
Ier3	Immediate early response 3	14.17	1.81e-07	2.41	0.01	2.7	0.00493
Mcm6	Minichromosome maintenance deficient 6 (MIS5 homolog, S. pombe) (S. cerevisiae)	3.57	1.51e-06	11.45	1.24e-09	2.33	0.000277
Apoa4	Apolipoprotein A-IV	8.29	1.24e-06	2.58	0.00473	3.05	0.0016
Mus musculus	Transcribed locus	4.07	2.14e-06	4.77	9.89e-07	2.04	0.00357
Cdkn1a	Cyclin-dependent kinase inhibitor 1A (P21)	4.63	5.91e-06	2.41	0.00233	2.09	0.00829
Chsy1	Chondroitin sulfate synthase 1	2.35	0.000214	3.58	6.78e-06	2.15	0.00137
Mus musculus	Transcribed locus	2.86	3.41e-06	3.19	2.07e-06	2.11	0.000282
Thbd	Thrombomodulin	2.75	0.000118	2.8	0.000191	2.19	0.0024
Pgm3	Phosphoglucomutase 3	3.81	0.000248	2.64	0.00626	2.19	0.022
Cstb	Cystatin B	2.87	6.48e-09	2.16	1.91e-07	2.09	1.15e-06
Tmem184c	Transmembrane protein 184C	2.57	0.00453	2.06	0.0322	2.16	0.023
Ets2	E26 avian leukemia oncogene 2, 3' domain	5.09	4.4e-09	2.29	1.26e-05	1.65	0.00179
Egr1	Early growth response 1	2.37	0.0189	2.73	0.0138	-1.09	0.846
Ctgf	Connective tissue growth factor	3.59	0.00091	2.6	0.0129	-1.04	0.94
Fam46a	Family with sequence similarity 46, member A	2.1	0.00707	2.02	0.0169	1.45	0.183
Psat1	Phosphoserine aminotransferase 1	26.08	1.62e-08	4.59	9.29e-05	1.52	0.163
Tubb6	Tubulin, beta 6	11.64	4.54e-09	6.6	7.89e-08	1.51	0.0517
Id1	Inhibitor of DNA binding 1	12.15	1.17e-07	4.72	3.28e-05	1.64	0.0854
Ccnd1	Cyclin D1	3.79	2.07e-05	8.95	1.54e-07	1.49	0.117
Mmp12	Matrix metallopeptidase 12	2.57	0.00246	10.17	1.09e-06	-1.09	0.793
Fkbp11	FK506 binding protein 11	5.91	1.87e-06	2.9	0.000579	1.91	0.0201
Klf6	Kruppel-like factor 6	5.77	6.7e-06	3.22	0.000698	1.64	0.0966
Mus musculus	Transcribed locus	5.72	8.52e-06	2.08	0.0187	1.91	0.0342
Atf3	Activating transcription factor 3	5.63	4.56e-06	2.94	0.000885	1.13	0.698
Psph	Phosphoserine phosphatase	5.49	1.44e-05	3.39	0.000755	-1.06	0.87
Mus musculus	Transcribed locus	4.61	4.94e-07	3.08	2.77e-05	1.59	0.0306
		4.7	9.15e-08	2.38	6.49e-05	1.49	0.0282
Cbr3	Carbonyl reductase 3	6.1	0.000291	2.33	0.049	-1.02	0.972
Anxa5	Annexin A5	4.63	3.66e-10	2.77	3.6e-08	1.58	0.000305
Abi2	Abl-interactor 2	4.79	1.95e-07	2.78	3.28e-05	1.44	0.059
Golm1	Golgi membrane protein 1	2.12	6.34e-07	5.29	2.31e-10	1.42	0.0024
Gyg	Glycogenin	2.29	0.00141	4.15	1.15e-05	1.81	0.0212
Iqgap1	IQ motif containing GTPase activating protein 1	2.8	9.56e-06	3.51	1.85e-06	1.62	0.0131
Wbp5	WW domain binding protein 5	3.58	2.03e-08	3.69	1.99e-08	1.57	0.00181
Tpd52	Tumor protein D52	3.74	4.08e-07	2.88	6.49e-06	1.8	0.00229
Cd9	CD9 antigen	4.19	4.44e-08	2.95	1.36e-06	1.38	0.0391
Pgd	Phosphogluconate dehydrogenase	4.47	8.39e-05	2.59	0.00733	1.17	0.653
Rhoc	Ras homolog gene family, member C	2.83	4.06e-06	2.5	2.88e-05	1.85	0.00158
Sgk1	Serum/glucocorticoid regulated kinase 1	4.06	0.00087	2.21	0.0505	1.42	0.394
Mtmr11	Myotubularin related protein 11	4.29	3.38e-07	2.37	0.000125	-1.06	0.775
Frrs1	Ferric-chelate reductase 1	2.83	2.47e-06	3.24	8.48e-07	1.45	0.0272
Dnmt1	DNA methyltransferase (cytosine-5) 1	2.53	6.81e-07	2.79	3.13e-07	1.6	0.00129
3110003A17Rik	RIKEN cDNA 3110003A17 gene	2.66	1.11e-06	2.14	2.62e-05	1.83	0.000345
Ikbip	IKBKB interacting protein	2.48	0.000593	3.26	9.63e-05	1.44	0.133
Nqo1	NAD(P)H dehydrogenase, quinone 1	4.39	0.00432	2.04	0.173	-1.1	0.878
Cdt1	Chromatin licensing and DNA replication factor 1	2.29	1.14e-07	3.37	1.69e-09	1.27	0.0211
Ddx39	DEAD (Asp-Glu-Ala-Asp) box polypeptide 39	3.14	0.000232	3.15	0.000423	1.29	0.362
2610029G23Rik	RIKEN cDNA 2610029G23 gene	3.51	1.16e-06	2.14	0.000391	1.52	0.0225
App	Amyloid beta (A4) precursor protein	2.14	4.86e-05	2.65	6.89e-06	1.53	0.012
Ehd4	EH-domain containing 4	2.41	6.43e-05	2.57	6.57e-05	1.65	0.0121
Apoc2	Apolipoprotein C-II	2.3	1.08e-06	2.23	2.94e-06	1.96	3.58e-05
Ly6d	Lymphocyte antigen 6 complex, locus D	2.41	0.0053	2.9	0.00238	1.71	0.0834
Myc	Myelocytomatosis oncogene	3.11	0.00366	2.33	0.03	1.4	0.379
		2.56	3.74e-05	2.21	0.000454	1.55	0.0273
Mus musculus	Transcribed locus	2.41	0.0021	2.58	0.00224	1.71	0.0542
Hn1	Hematological and neurological expressed sequence 1	2.16	0.000495	2.9	4.28e-05	1.37	0.123
Reep5	Receptor accessory protein 5	2.32	2.54e-08	2.28	3.47e-08	1.54	8.59e-05
Mcm2	Minichromosome maintenance deficient 2 mitotin (S. cerevisiae)	2.3	0.00112	2.84	0.000279	1.25	0.349
Mus musculus	Transcribed locus	2.58	8.37e-06	2.2	8.85e-05	1.24	0.178
1110004F10Rik	RIKEN cDNA 1110004F10 gene	2.57	0.00015	2.11	0.00247	1.67	0.0268
Coro1c	Coronin, actin binding protein 1C	2.38	9.59e-08	2.26	2.37e-07	1.42	0.00192
Mageh1	Melanoma antigen, family H, 1	2.06	0.00198	2.46	0.000574	1.62	0.0365
Mus musculus	Transcribed locus	2.31	6.55e-05	2.33	0.0001	1.37	0.0787
Sdcbp	Syndecan binding protein	2.02	3.62e-07	2.39	3.97e-08	1.35	0.00332
Calu	Calumenin	2.3	1.79e-07	2.15	6.44e-07	1.49	0.000895
Bcmo1	Beta-carotene 15,15'-monooxygenase	2.73	1.29e-05	2.02	0.000671	1.31	0.125
Tmem165	Transmembrane protein 165	2.35	3.02e-05	2.15	0.000165	1.39	0.0522
Tceal8	Transcription elongation factor A (SII)-like 8	2.06	0.001	2.37	0.00041	1.44	0.0814
		2.29	8.61e-05	2.03	0.000775	1.5	0.0306
Sap30	Sin3 associated polypeptide	2.41	3.13e-05	2.12	0.000282	1.23	0.232
Hat1	Histone aminotransferase 1	2.25	0.000225	2.37	0.000248	1.12	0.579
Mus musculus	Transcribed locus	2.09	2.55e-05	2.03	8.59e-05	1.14	0.382
Snx5	Sorting nexin 5	2.07	1.73e-05	2.08	3.14e-05	1.34	0.0367
Vbp1	Von Hippel-Lindau binding protein 1	2.09	0.000979	2.01	0.00278	1.21	0.386
Serpina7	Serine (or cysteine) peptidase inhibitor, clade A (alpha-1 antiproteinase, antitrypsin), member 7	3.04	0.0228	-2.26	0.129	-2.82	0.0525
Colec12	Collectin sub-family member 12	2.74	9.29e-05	-2.69	0.000349	1.04	0.902
Mt2	Metallothionein 2	6.97	0.0111	-1.14	0.885	13.91	0.0028
S100a9	S100 calcium binding protein A9 (calgranulin B)	2.91	0.0465	1.54	0.475	14.93	0.000175
Apcs	Serum amyloid P-component	4.55	6.29e-06	1.88	0.0201	8.7	8.19e-07
Serpina3k	Serine (or cysteine) peptidase inhibitor, clade A, member 3K	2.65	0.00186	1.41	0.249	8.66	2.57e-06
Mt1	Metallothionein 1	4.8	0.00787	1.45	0.549	6.82	0.00338
Cyb561	Cytochrome b-561	2.71	3.7e-05	1.91	0.00401	6.53	4.19e-07
Prg4	Proteoglycan 4 (megakaryocyte stimulating factor, articular superficial zone protein)	2.03	0.022	1.68	0.116	5.74	5.79e-05
Fgl1	Fibrinogen-like protein 1	3.25	0.00177	1.77	0.123	4.57	0.000498
Slfn4	Schlafen 4	2.16	0.0478	1.27	0.59	6.07	0.000342
Cpne8	Copine VIII	4.05	3e-06	1.3	0.238	4.81	3.62e-06
Cxcl13	Chemokine (C-X-C motif) ligand 13	2.13	0.0249	-1.21	0.615	4.06	0.00075
Icam1	Intercellular adhesion molecule 1	3.03	5.18e-05	1.87	0.0123	3.27	9.08e-05
Cxcl10	Chemokine (C-X-C motif) ligand 10	2.19	0.0644	1.19	0.724	4.73	0.00249
Alas1	Aminolevulinic acid synthase 1	2.38	0.142	1.08	0.919	2.71	0.126
Mus musculus	Transcribed locus	2.75	0.00155	1.75	0.0699	2.67	0.00381
Grn	Granulin	2.04	3.58e-05	1.66	0.00223	2.6	5.68e-06
Mus musculus	Transcribed locus	9.85	2.79e-09	1.91	0.00166	2.35	0.000175
Plscr1	Phospholipid scramblase 1	9.29	2.65e-08	1.81	0.015	2.47	0.000805
Cxcl2	Chemokine (C-X-C motif) ligand 2	5.43	0.00999	1.73	0.419	5.35	0.0176
Ero1l	ERO1-like (S. cerevisiae)	5.06	6.34e-06	1.54	0.103	2.08	0.0101
Dnajc12	DnaJ (Hsp40) homolog, subfamily C, member 12	2.45	0.0296	1.8	0.172	3.48	0.00864
Asns	Asparagine synthetase	4.3	0.000241	1.62	0.17	2.3	0.0239
Slpi	Secretory leukocyte peptidase inhibitor	2.35	0.00111	1.52	0.0931	3.1	0.000225
Mtrr	5-methyltetrahydrofolate-homocysteine methyltransferase reductase	2.88	0.000806	1.71	0.0681	2.07	0.0157
Sdf2l1	Stromal cell-derived factor 2-like 1	2.73	0.000106	1.17	0.502	2.55	0.00049
Adh7	Alcohol dehydrogenase 7 (class IV), mu or sigma polypeptide	2.42	0.000613	1.14	0.598	2.73	0.00042
Bax	BCL2-associated X protein	2.1	2.47e-05	1.9	0.000238	2.02	0.000143
Tgm1	Transglutaminase 1, K polypeptide	3.14	0.000806	1.47	0.212	1.89	0.0465
Chka	Choline kinase alpha	5.25	6.35e-06	1.4	0.234	1.07	0.844
Igfbp1	Insulin-like growth factor binding protein 1	2.35	0.0879	1.1	0.873	-1.96	0.187
		2.94	0.0363	1.42	0.538	1.09	0.895
Trib3	Tribbles homolog 3 (Drosophila)	6.4	0.000326	-1.15	0.787	1.02	0.974
Klf10	Kruppel-like factor 10	2.92	0.00184	1.89	0.0593	-1.69	0.12
Tubb2a	tubulin, beta 2A	3.66	0.00014	-1.26	0.463	-1.09	0.8
Creld2	Cysteine-rich with EGF-like domains 2	5.13	0.000508	1.5	0.349	1.64	0.252
Mus musculus	Transcribed locus	3.21	0.0593	1.65	0.47	1.06	0.949
Dusp6	Dual specificity phosphatase 6	3.74	3.56e-05	1.32	0.292	-1.09	0.777
Hsph1	Heat shock 105kDa/110kDa protein 1	2.6	0.0203	-1.03	0.96	1.35	0.492
Tnfrsf12a	Tumor necrosis factor receptor superfamily, member 12a	14.33	2.11e-11	1.51	0.0039	1.1	0.491
Areg	Amphiregulin	12	2e-06	-1.05	0.9	-1.09	0.835
Srxn1	Sulfiredoxin 1 homolog (S. cerevisiae)	9.82	7.17e-06	1.54	0.239	-1.02	0.957
Slc16a6	Solute carrier family 16 (monocarboxylic acid transporters), member 6	7.55	2.83e-07	1.85	0.0188	1.46	0.123
Nupr1	Nuclear protein 1	8.38	1.69e-08	1.16	0.488	1.6	0.0264
Efhd2	EF hand domain containing 2	6.71	3.32e-10	1.9	4.28e-05	1.53	0.00221
Fgf21	Fibroblast growth factor 21	7.97	2.27e-05	-1.29	0.513	-1.38	0.409
Ifrd1	Interferon-related developmental regulator 1	8.07	2.41e-07	1.52	0.114	1.32	0.292
Cidec	Cell death-inducing DFFA-like effector c	8.51	2.66e-05	-1.13	0.764	-1.06	0.901
Mus musculus	Transcribed locus	8.13	1.71e-05	-1.46	0.33	-1.12	0.802
Nop58	NOP58 ribonucleoprotein homolog (yeast)	6.57	1.33e-05	1.94	0.0623	1.24	0.564
Krt18	Keratin 18	5.5	1.45e-07	1.84	0.00491	1.48	0.053
Mus musculus	Transcribed locus, moderately similar to NP_034425.1 glutamate--cysteine ligase catalytic subunit [Mus musculus]	5.02	7.64e-07	-1.19	0.429	-1.32	0.195
Serpine1	Serine (or cysteine) peptidase inhibitor, clade E, member 1	5.97	8.21e-08	1.02	0.943	1.51	0.0346
Ppapdc1b	Phosphatidic acid phosphatase type 2 domain containing 1B	4.51	3.01e-05	1.6	0.0997	1.71	0.0614
Tsr1	TSR1, 20S rRNA accumulation, homolog (yeast)	5.44	6.21e-07	1.39	0.163	1.18	0.511
Fndc3b	Fibronectin type III domain containing 3B	3.7	2.64e-06	1.87	0.00427	1.87	0.00456
Mus musculus	Transcribed locus	4.93	4.72e-08	1.49	0.0249	1.25	0.194
Alcam	Activated leukocyte cell adhesion molecule	3.52	6.01e-09	2	5.38e-06	1.61	0.000346
Lrrc59	Leucine rich repeat containing 59	4.17	8.6e-06	1.93	0.0135	1.42	0.152
Adamts1	A disintegrin-like and metallopeptidase (reprolysin type) with thrombospondin type 1 motif, 1	4.05	2.74e-05	1.58	0.0877	1.62	0.0729
Haus8	4HAUS augmin-like complex, subunit 8	4.94	3.31e-09	1.76	0.000178	1.06	0.659
Maff	V-maf musculoaponeurotic fibrosarcoma oncogene family, protein F (avian)	4.63	1.59e-05	1.24	0.44	1.28	0.371
Vasp	Vasodilator-stimulated phosphoprotein	2.77	3.8e-07	1.94	6.57e-05	1.64	0.00136
Gclc	Glutamate-cysteine ligase, catalytic subunit	4.35	5.1e-07	-1.19	0.363	-1.3	0.165
Eif6	Eukaryotic translation initiation factor 6	4.25	1.14e-07	1.35	0.0811	1.52	0.0189
Slc3a2	Solute carrier family 3 (activators of dibasic and neutral amino acid transport), member 2	5.25	7.24e-11	1.05	0.673	-1.02	0.883
Mus musculus	Transcribed locus	4.32	2.73e-08	1.42	0.0231	1.08	0.651
Morc3	Microrchidia 3	3.16	3.43e-05	1.96	0.00756	1.54	0.0692
Slc35c1	Solute carrier family 35, member C1	3.62	6.2e-07	1.45	0.0402	1.62	0.01
Ralb	V-ral simian leukemia viral oncogene homolog B (ras related)	2.2	4.95e-06	1.74	0.000299	1.84	0.000171
Sptlc2	Serine palmitoyltransferase, long chain base subunit 2	3.25	3.07e-07	1.76	0.000961	1.54	0.00762
Mus musculus	Transcribed locus	3.81	1.03e-06	1.66	0.0141	-1.02	0.94
Abcc4	ATP-binding cassette, sub-family C (CFTR/MRP), member 4	2.53	0.000183	1.88	0.00713	1.28	0.263
Gm6484	Predicted gene 6484	2.7	0.0301	1.9	0.197	1.56	0.37
Dnajc10	DnaJ (Hsp40) homolog, subfamily C, member 10	2.7	5.12e-07	1.98	4.98e-05	1.8	0.000269
Nceh1	Arylacetamide deacetylase-like 1	2.85	2.94e-07	1.9	0.000105	1.51	0.00522
G6pdx	Glucose-6-phosphate dehydrogenase X-linked	3.62	7.66e-05	1.87	0.0273	1.17	0.597
Tmed9	Transmembrane emp24 protein transport domain containing 9	3.02	2.85e-05	1.66	0.0258	1.75	0.0159
Plin2	Perilipin 2	4.39	2.42e-07	1.36	0.0718	1.01	0.952
Ifngr1	Interferon gamma receptor 1	2.9	3.05e-06	1.99	0.000476	1.36	0.069
Id3	Inhibitor of DNA binding 3	3.33	0.000247	1.8	0.0541	1.21	0.549
Tpm1	Tropomyosin 1, alpha	2.97	3.71e-10	1.91	1.35e-07	1.5	5.04e-05
Tm4sf4	Transmembrane 4 superfamily member 4	3.87	1.47e-07	1.02	0.911	1.55	0.0105
Mus musculus	Transcribed locus	2.2	0.00833	1.56	0.132	1.82	0.0453
Prmt1	Protein arginine N-methyltransferase 1	3.28	1.62e-05	1.91	0.00637	1.47	0.0821
Agfg1	ArfGAP with FG repeats 1	3.19	2.06e-06	1.63	0.00973	1.56	0.0177
Tsku	Tsukushin	4.11	0.00227	1.19	0.705	-1.08	0.888
Rplp2	Ribosomal protein, large P2	2.1	7.64e-07	1.88	8.3e-06	1.98	6.34e-06
Slc20a1	solute carrier family 20, member 1	3.77	9.43e-06	1.24	0.329	1.08	0.74
Rhpn2	Rhophilin, Rho GTPase binding protein 2	4.1	0.000109	1.08	0.832	-1.23	0.539
Manf	Mesencephalic astrocyte-derived neurotrophic factor	2.61	0.0025	1.46	0.221	1.55	0.147
Tmem2	Transmembrane protein 2	2.19	9.69e-05	1.77	0.00306	1.41	0.0537
Myh9	Myosin, heavy polypeptide 9, non-muscle	2.33	5.38e-07	1.8	3.28e-05	1.48	0.00203
2810026P18Rik	RIKEN cDNA 2810026P18 gene	3.57	1.46e-06	1.46	0.0445	1.21	0.307
Igsf5	Immunoglobulin superfamily, member 5	3.71	4.44e-08	1.16	0.302	1.53	0.00698
Ints2	Integrator complex subunit 2	2.66	0.000277	1.95	0.01	1.42	0.143
Pgm1	Phosphoglucomutase 1	2.71	4.04e-06	1.71	0.00302	1.55	0.0119
St3gal5	ST3 beta-galactoside alpha-2,3-sialyltransferase 5	2.65	0.00067	1.16	0.602	1.74	0.0385
Zfand2a	Zinc finger, AN1-type domain 2A	3.08	1.19e-05	1.24	0.298	1.53	0.0411
Arfgap3	ADP-ribosylation factor GTPase activating protein 3	3.64	0.000132	1.63	0.0933	-1.01	0.974
Gnl3	Guanine nucleotide binding protein-like 3 (nucleolar)	3.95	7.6e-08	1.17	0.305	-1.04	0.817
		2.11	5.96e-05	1.97	0.000326	1.63	0.00489
1700019G17Rik	RIKEN cDNA 1700019G17 gene	2.99	9.02e-05	1.49	0.0832	1.34	0.195
Mus musculus	Transcribed locus	3.54	2.21e-06	1.21	0.318	1.06	0.783
Cbfb	Core binding factor beta	2	0.000612	1.92	0.00186	1.54	0.0286
Mus musculus	Transcribed locus, strongly similar to NP_038843.2 bromodomain adjacent to zinc finger domain protein 1A [Mus musculus]	3.25	3.54e-06	1.69	0.00942	1.37	0.0965
Mus musculus	Transcribed locus	2.96	0.00074	1.23	0.497	1.73	0.0639
Mus musculus	Transcribed locus	2.86	0.00142	-1.42	0.269	1.69	0.0938
Prelid2	PRELI domain containing 2	3.08	1.71e-05	1.55	0.0362	1.5	0.0525
Tbrg1	Transforming growth factor beta regulated gene 1	3.6	0.000268	1.52	0.19	1.17	0.651
3110043O21Rik	RIKEN cDNA 3110043O21 gene	3.66	1.26e-06	1.25	0.252	1.25	0.236
2010003K11Rik	RIKEN cDNA 2010003K11 gene	3.56	0.000112	1.41	0.196	-1.05	0.883
Pprc1	Peroxisome proliferative activated receptor, gamma, coactivator-related 1	3.31	1.14e-05	1.44	0.0894	1.19	0.436
Cldn14	Claudin 14	3.01	1.93e-06	1.48	0.0234	1.47	0.0262
Mthfd2	Methylenetetrahydrofolate dehydrogenase (NAD+ dependent), methenyltetrahydrofolate cyclohydrolase	3.73	1.11e-05	1.42	0.121	-1.07	0.782
Ppl	Periplakin	3.04	1.93e-06	1.47	0.0191	1.23	0.187
Cyb5r1	Cytochrome b5 reductase 1	3.27	1.02e-06	1.62	0.00799	1.16	0.403
Zfp9	Zinc finger protein 9	3.26	0.000465	1.64	0.0953	1.08	0.834
Lyar	Ly1 antibody reactive clone	3.46	2.86e-06	1.4	0.0803	1.16	0.457
Mus musculus	Transcribed locus	2.36	1.57e-05	1.75	0.00143	1.47	0.0184
5830433M19Rik	RIKEN cDNA 5830433M19 gene	3.19	0.000179	1.52	0.133	1.37	0.261
		2.34	0.000271	1.97	0.00336	1.54	0.0417
		2.76	1.38e-05	1.48	0.0375	1.34	0.12
Mus musculus	Transcribed locus	2.85	3.46e-08	1.29	0.0251	1.27	0.0364
Gfpt1	Glutamine fructose-6-phosphate transaminase 1	3.27	1.73e-05	1.25	0.305	1.14	0.557
Ly96	Lymphocyte antigen 96	2.76	4.89e-06	1.65	0.00586	1.44	0.035
Mus musculus	Transcribed locus	2.01	0.00555	1.59	0.0653	1.39	0.179
Gde1	Glycerophosphodiester phosphodiesterase 1	3.27	3.71e-10	-1.52	7.27e-05	1.16	0.0686
Stk24	Serine/threonine kinase 24 (STE20 homolog, yeast)	2.86	1.35e-07	1.47	0.0052	1.24	0.0928
Fubp1	Far upstream element (FUSE) binding protein 1	2.89	0.000141	1.44	0.13	1.09	0.765
Rhbdf1	Rhomboid family 1 (Drosophila)	3.01	2.18e-08	1.45	0.00222	1.16	0.158
S100a10	S100 calcium binding protein A10 (calpactin)	3.24	4.61e-06	1.16	0.462	1.01	0.953
Bzw1	Basic leucine zipper and W2 domains 1	3.2	1.04e-08	1.64	0.000165	1.04	0.746
Nipal1	NIPA-like domain containing 1	2.77	0.0111	1.86	0.125	1.35	0.472
Cdh1	Cadherin 1	3	2.1e-07	1.88	0.000149	1.01	0.947
Uba5	Ubiquitin-like modifier activating enzyme 5	2.41	0.000955	1.95	0.0114	1.25	0.39
Ssr2	Signal sequence receptor, beta	2.51	1.24e-05	1.81	0.00167	1.47	0.0268
Rasgef1b	RasGEF domain family, member 1B	2.15	0.0129	1.71	0.0916	1.21	0.573
Alkbh2	AlkB, alkylation repair homolog 2 (E. coli)	2.98	5.87e-06	1.55	0.0224	1.3	0.152
Chmp2b	Chromatin modifying protein 2B	3.31	7.16e-08	1.32	0.0466	1.32	0.0446
Foxn2	Forkhead box N2	2.57	4.86e-05	1.53	0.0373	1.36	0.126
Nme6	Non-metastatic cells 6, protein expressed in (nucleoside-diphosphate kinase)	2.6	0.000172	1.81	0.0115	-1.01	0.985
Nme1	Non-metastatic cells 1, protein (NM23A) expressed in	2.45	1.9e-08	1.85	2.33e-06	1.45	0.000552
Tmed3	Transmembrane emp24 domain containing 3	2.72	0.00235	1.66	0.113	1.24	0.518
Mus musculus	Transcribed locus	2.43	0.000153	1.38	0.118	1.47	0.0649
Sprr1a	Small proline-rich protein 1A	3.28	0.0001	-1.02	0.942	-1.24	0.399
Zmat3	Zinc finger matrin type 3	2.06	1.94e-05	1.81	0.000303	1.47	0.00977
Ccdc120	Coiled-coil domain containing 120	3.19	7.61e-07	1.41	0.0311	1.22	0.178
Csda	Cold shock domain protein A	3.3	6.94e-08	1.52	0.00468	1	0.998
Cdca4	Cell division cycle associated 4	2.21	2.16e-07	1.7	2.97e-05	1.3	0.0121
Nhp2	NHP2 ribonucleoprotein homolog (yeast)	3.01	2.04e-07	1.69	0.000848	1.02	0.915
Rab30	RAB30, member RAS oncogene family	3.2	0.000465	-1.23	0.508	1.31	0.377
Srm	Spermidine synthase	3.55	0.00043	1.3	0.432	1.03	0.935
Spna2	Spectrin alpha 2	2.67	4.5e-08	1.33	0.0115	1.36	0.00739
Nup160	Nucleoporin 160	2.87	2.52e-06	1.64	0.00529	1.34	0.0753
Dnttip1	Deoxynucleotidyltransferase, terminal, interacting protein 1	3.02	2.83e-07	1.33	0.0386	1.25	0.095
Hspa1b	Heat shock protein 1B	2.85	0.115	1.08	0.927	1.49	0.61
Rap1b	RAS related protein 1b	2.2	1.12e-05	1.77	0.000423	1.48	0.00829
Ddit3	DNA-damage inducible transcript 3	2.37	1.33e-06	1.12	0.387	1.77	0.000225
Mus musculus	Transcribed locus	2.56	2.92e-06	1.81	0.000345	1.11	0.497
Zfp948	Zinc finger protein 948	2.79	4.66e-05	1.47	0.0699	1.25	0.287
Srsf7	Serine/arginine-rich splicing factor 7	2.76	1.97e-05	1.72	0.0115	1.03	0.89
Chid1	Chitinase domain containing 1	2.42	1.57e-05	1.52	0.0151	1.31	0.103
Zwint	ZW10 interactor	3.27	2.61e-08	1.09	0.5	1.01	0.952
Sqstm1	Sequestosome 1	3.46	5.33e-07	-1.08	0.665	-1.08	0.684
Slc35b1	Solute carrier family 35, member B1	2.33	1.34e-06	1.41	0.00792	1.38	0.0128
Ftsj3	FtsJ homolog 3 (E. coli)	3.06	7.9e-05	1.12	0.655	1.21	0.439
Hn1l	Hematological and neurological expressed 1-like	2.04	0.00032	1.58	0.0151	1.74	0.00534
		2.44	2.34e-06	1.21	0.18	1.5	0.00803
Atp6ap2	ATPase, H+ transporting, lysosomal accessory protein 2	2.27	5.87e-06	1.83	0.000243	1.43	0.0154
Hspa5	Heat shock protein 5	2.46	8.17e-05	1.21	0.353	1.25	0.268
Mus musculus	Transcribed locus	2.59	0.0134	1.5	0.292	1.19	0.688
Phf23	PHD finger protein 23	2.35	9.3e-05	1.33	0.121	1.49	0.0374
Ppp2r5c	Protein phosphatase 2, regulatory subunit B (B56), gamma isoform	2.73	2.33e-06	-1.07	0.691	1.47	0.0164
Heca	Headcase homolog (Drosophila)	2.77	0.000243	-1.37	0.211	-1.06	0.851
Eif4a1	Eukaryotic translation initiation factor 4A1	2.42	0.00018	1.79	0.0119	1.21	0.373
Tubb5	Tubulin, beta 5	2.07	0.000115	1.91	0.000572	1.29	0.114
Wsb1	WD repeat and SOCS box-containing 1	2.64	0.0394	-1.35	0.576	1.36	0.564
Mcl1	Myeloid cell leukemia sequence 1	2.5	4.32e-09	1.44	0.000107	1.24	0.0106
Gtf2f2	General transcription factor IIF, polypeptide 2	2.95	1.38e-05	1.3	0.19	1.1	0.661
Tmem185b	Transmembrane protein 185B	2.28	1.14e-07	1.37	0.0033	1.48	0.000579
Atp7a	ATPase, Cu++ transporting, alpha polypeptide	2.12	8.27e-07	1.72	5.85e-05	1.47	0.00156
Ugcg	UDP-glucose ceramide glucosyltransferase	3.16	0.0024	1.07	0.877	1.12	0.79
Pdlim7	PDZ and LIM domain 7	2.63	3.66e-07	1.67	0.000263	1.16	0.195
Rrs1	RRS1 ribosome biogenesis regulator homolog (S. cerevisiae)	2.39	0.000514	1.2	0.457	1.62	0.0396
Gar1	GAR1 ribonucleoprotein homolog (yeast)	3.14	6.37e-07	1.37	0.0444	1.07	0.666
Nr2c2ap	Nuclear receptor 2C2-associated protein	3.1	2.1e-07	-1.05	0.729	-1.02	0.899
Rps5	Ribosomal protein S5	2.03	4.61e-07	1.5	0.000407	1.56	0.000185
Hnrpdl	heterogeneous nuclear ribonucleoprotein D-like	3.19	2.94e-07	1.01	0.966	-1.14	0.402
Ppap2c	Phosphatidic acid phosphatase type 2C	2.85	5.9e-09	1.36	0.00164	1.22	0.0306
Avpi1	Arginine vasopressin-induced 1	2.16	0.00148	1.61	0.0442	1.42	0.117
Slc2a1	Solute carrier family 2 (facilitated glucose transporter), member 1	2.29	2.81e-05	1.06	0.737	1.65	0.00449
Atp6v1c1	ATPase, H+ transporting, lysosomal V1 subunit C1	2.35	1.93e-09	1.57	2.94e-06	1.24	0.00489
Scamp1	Secretory carrier membrane protein 1	2.23	0.00114	1.31	0.234	1.63	0.0374
Rasa2	RAS p21 protein activator 2	2.75	5.65e-06	1.31	0.0997	1.07	0.709
Pfdn4	Prefoldin 4	2.55	2.5e-05	1.62	0.0121	1.32	0.128
Dis3	DIS3 mitotic control homolog (S. cerevisiae)	2.64	0.000111	1.49	0.0618	-1.09	0.703
Xpo1	Exportin 1, CRM1 homolog (yeast)	2.26	0.00361	1.56	0.107	1.46	0.162
Tsc22d2	TSC22 domain family, member 2	3.29	0.000649	-1.01	0.989	1.13	0.735
Snrpd1	Small nuclear ribonucleoprotein D1	2.44	0.000344	1.81	0.0133	1.08	0.753
Fam118a	Family with sequence similarity 118, member A	2.29	0.00398	1.65	0.0715	1.26	0.412
Eef1e1	eukaryotic translation elongation factor 1 epsilon 1	3.09	1.58e-05	1.23	0.313	1.08	0.741
Pdss1	Prenyl (solanesyl) diphosphate synthase, subunit 1	2	0.0013	1.98	0.00218	1.31	0.173
Mus musculus	Transcribed locus	2.46	9.35e-08	1.53	0.000599	1.22	0.0639
Trmt61a	TRNA methyltransferase 61 homolog A (S. cerevisiae)	3.25	5.76e-05	1.13	0.625	-1.05	0.853
Fnbp1l	Formin binding protein 1-like	2.82	1.36e-05	1.34	0.123	1.25	0.248
Lmna	Lamin A	2.51	8.02e-09	1.38	0.000791	1.32	0.0028
Mus musculus	Transcribed locus	3.3	5.41e-07	1.19	0.281	1.01	0.979
Dnajb9	DnaJ (Hsp40) homolog, subfamily B, member 9	2.65	4.06e-05	-1.13	0.55	-1.07	0.767
Gimap9	GTPase, IMAP family member 9	2.06	0.000373	1.29	0.163	1.65	0.0115
Cxadr	Coxsackie virus and adenovirus receptor	2.21	5.67e-06	1.62	0.00121	-1.15	0.283
Chic2	Cysteine-rich hydrophobic domain 2	2.84	1.17e-07	1.1	0.444	1.26	0.0533
Crlf3	Cytokine receptor-like factor 3	2.17	0.000289	1.51	0.0345	1.34	0.124
Por	P450 (cytochrome) oxidoreductase	2.42	2.8e-05	1.1	0.618	1.04	0.845
Klhdc2	Kelch domain containing 2	2.7	9.22e-08	1.49	0.00207	1.14	0.266
Hnrnph1	Heterogeneous nuclear ribonucleoprotein H1	2.46	0.00029	1.56	0.0568	-1.09	0.739
Mus musculus	Transcribed locus	2.37	4.16e-06	1.57	0.00451	1.32	0.0571
Tmed5	Transmembrane emp24 protein transport domain containing 5	2.16	6.45e-05	1.09	0.641	-1.16	0.37
Edem3	ER degradation enhancer, mannosidase alpha-like 3	2.72	2.94e-07	1.09	0.548	1.13	0.341
Prune	Prune homolog (Drosophila)	2.68	4.21e-05	1.12	0.574	1.34	0.119
Fam134b	Family with sequence similarity 134, member B	3	5.22e-05	-1.08	0.771	1.06	0.843
Thumpd1	THUMP domain containing 1	2.18	8.2e-05	1.3	0.126	1.54	0.0154
Ddx21	DEAD (Asp-Glu-Ala-Asp) box polypeptide 21	3.25	1.75e-07	1.08	0.609	-1.02	0.924
Hsp90b1	Heat shock protein 90, beta (Grp94), member 1	2.06	4.39e-05	1.48	0.0128	1.45	0.0167
Ebna1bp2	EBNA1 binding protein 2	2.65	0.000294	1.39	0.164	1.22	0.415
Rnd3	Rho family GTPase 3	2.12	1.62e-05	1.34	0.0386	1.41	0.0202
Eif4ebp1	Eukaryotic translation initiation factor 4E binding protein 1	2.9	2.92e-09	1.11	0.241	1.16	0.0851
Ptpre	Protein tyrosine phosphatase, receptor type, E	2.43	1.01e-06	1.69	0.000373	1.08	0.537
Nrg4	Neuregulin 4	2.41	1.32e-06	1.26	0.0681	1.44	0.00732
Ppp2cb	Protein phosphatase 2 (formerly 2A), catalytic subunit, beta isoform	3.01	4.12e-08	1.22	0.0977	1	0.98
Ctps	Cytidine 5'-triphosphate synthase	2.68	2.35e-05	1.34	0.106	1.23	0.238
Rbms1	RNA binding motif, single stranded interacting protein 1	2.2	4.78e-05	1.57	0.0097	1.16	0.361
Taf1d	TATA box binding protein (Tbp)-associated factor, RNA polymerase I, D	2.88	4.34e-08	1.34	0.00996	1.16	0.169
Slc25a30	Solute carrier family 25, member 30	2.89	9.62e-06	-1.07	0.729	-1.08	0.699
Sfpq	Splicing factor proline/glutamine rich (polypyrimidine tract binding protein associated)	2.42	0.00233	1.69	0.064	1.06	0.852
Luc7l3	LUC7-like 3 (S. cerevisiae)	2.06	4.84e-06	1.29	0.0448	1.22	0.0959
Clptm1l	CLPTM1-like	2.17	3.53e-06	1.42	0.0087	1.5	0.0036
Zfp53	Zinc finger protein 53	2.15	0.00346	1.43	0.168	1.25	0.405
Serp1	Stress-associated endoplasmic reticulum protein 1	2.54	7.9e-06	1.49	0.0157	1.15	0.389
Ddx28	DEAD (Asp-Glu-Ala-Asp) box polypeptide 28	2.26	0.000172	1.17	0.432	1.8	0.005
Ptpn12	Protein tyrosine phosphatase, non-receptor type 12	2.65	2.42e-07	1.19	0.164	1.29	0.0401
Chac1	ChaC, cation transport regulator-like 1 (E. coli)	2.18	0.0395	-1.61	0.217	-1.26	0.56
Tmem43	Transmembrane protein 43	2.44	5.63e-07	1.38	0.0111	1.25	0.0633
Sdccag1	Serologically defined colon cancer antigen 1	2.56	9.7e-06	1.47	0.0292	1.22	0.229
		2.6	2.21e-05	1.17	0.414	1.22	0.274
		3	8.02e-09	-1.01	0.914	1.11	0.331
Cltc	Clathrin, heavy polypeptide (Hc)	2.09	0.000532	1.59	0.0215	1.24	0.28
Cpeb1	Cytoplasmic polyadenylation element binding protein 1	2.94	1.21e-05	1.02	0.924	1.08	0.731
Cast	Calpastatin	2.82	4.44e-08	1.13	0.276	1.21	0.0845
Fam98a	family with sequence similarity 98, member A	2.29	0.000132	1.44	0.0646	1.27	0.209
Eps15	Epidermal growth factor receptor pathway substrate 15	2.25	1.09e-06	1.15	0.249	1.39	0.00981
Enoph1	Enolase-phosphatase 1	2.33	0.0002	1.46	0.0627	1.24	0.275
Plekha1	Pleckstrin homology domain containing, family A (phosphoinositide binding specific) member 1	2.58	3.67e-07	1.16	0.234	-1.02	0.872
Pabpc1	Poly(A) binding protein, cytoplasmic 1	2.02	3.96e-05	1.57	0.00364	1.4	0.0237
Naf1	Nuclear assembly factor 1 homolog (S. cerevisiae)	2.3	5.58e-06	1.31	0.0577	1.33	0.0455
Ncl	Nucleolin	2.72	2.11e-05	1.28	0.197	1.26	0.226
Rg9mtd1	RNA (guanine-9-) methyltransferase domain containing 1	2.27	6.84e-05	-1.24	0.224	-1.31	0.112
Rars	Arginyl-tRNA synthetase	2.9	9.18e-05	1.24	0.359	1.15	0.586
Itpa	Inosine triphosphatase (nucleoside triphosphate pyrophosphatase)	2.34	0.000366	1.42	0.101	1.14	0.557
Gss	Glutathione synthetase	2.09	6.2e-07	1.88	6.89e-06	1.2	0.0792
Gm9892	Predicted gene 9892	2.29	0.00023	-1.14	0.544	-1.14	0.55
Mus musculus	Transcribed locus	2.26	0.00105	1.51	0.0774	1.15	0.557
Ddx27	DEAD (Asp-Glu-Ala-Asp) box polypeptide 27	2.41	5.65e-06	1.16	0.299	-1.05	0.763
Ltv1	LTV1 homolog (S. cerevisiae)	2.68	0.00016	1.23	0.365	1.06	0.831
Comtd1	Catechol-O-methyltransferase domain containing 1	2.51	2.48e-06	1.32	0.0551	1.38	0.0282
AA986860	Expressed sequence AA986860	2.98	0.00307	-1.13	0.745	-1.02	0.957
Mus musculus	Transcribed locus	2.37	1.49e-05	1.44	0.0246	1.37	0.0516
4930506M07Rik	RIKEN cDNA 4930506M07 gene	2.07	0.00107	1.37	0.129	1.44	0.0792
Zzz3	Zinc finger, ZZ domain containing 3	2.55	7.73e-06	1.39	0.0469	1.17	0.344
Npm3	Nucleoplasmin 3	2.15	0.0453	1.6	0.218	1.21	0.649
Btbd10	BTB (POZ) domain containing 10	2.68	9.62e-06	1.26	0.185	1.21	0.272
Ndfip2	Nedd4 family interacting protein 2	2.85	8.79e-09	1.13	0.215	1.21	0.056
		2.96	2.46e-07	-1.07	0.578	-1.1	0.451
Tmem41a	Transmembrane protein 41a	2.41	0.0004	1.2	0.429	1.43	0.112
Polr1e	Polymerase (RNA) I polypeptide E	2.63	0.000909	1.24	0.433	1.13	0.664
Mus musculus	Transcribed locus	2.76	7.05e-05	1.13	0.594	1.26	0.283
Sec22b	SEC22 vesicle trafficking protein homolog B (S. cerevisiae)	2.28	6.4e-05	1.45	0.0415	1.06	0.764
Pde12	Phosphodiesterase 12	2.59	1.57e-05	1.09	0.64	1.02	0.941
2310016C08Rik	RIKEN cDNA 2310016C08 gene	2.67	0.00102	1.26	0.39	1.05	0.875
Srp19	Signal recognition particle 19	2.22	0.00646	1.53	0.152	1.09	0.792
Poln	DNA polymerase N	2.11	5.34e-06	1.78	0.000138	-1.08	0.546
Hars	Histidyl-tRNA synthetase	2.26	3.62e-05	1.44	0.0315	1.33	0.086
Nek6	NIMA (never in mitosis gene a)-related expressed kinase 6	2.38	6.1e-09	1.43	0.000116	1.29	0.00264
Ofd1	Oral-facial-digital syndrome 1 gene homolog (human)	2.29	0.00398	1.34	0.303	1.37	0.26
		2.45	0.000109	1.42	0.0959	1.17	0.456
Cep170	Centrosomal protein 170	2.4	1.56e-05	1.31	0.0931	1.16	0.367
Rcan1	Regulator of calcineurin 1	2.36	0.000691	1.37	0.162	1.18	0.482
Yipf5	Yip1 domain family, member 5	2.12	0.00272	1.36	0.217	-1.17	0.537
Rbbp8	Retinoblastoma binding protein 8	2.27	8.53e-07	1.67	0.00023	-1.09	0.492
Nupl1	Nucleoporin like 1	2.08	1.49e-05	1.59	0.00179	1.26	0.0834
Zmynd19	Zinc finger, MYND domain containing 19	2.62	4.83e-07	1.31	0.0396	1.19	0.166
Sertad1	SERTA domain containing 1	2.29	7.38e-05	1.25	0.208	1.22	0.256
Marveld2	MARVEL (membrane-associating) domain containing 2	2.11	6.77e-05	1.2	0.242	1.46	0.0237
Tasp1	Taspase, threonine aspartase 1	2.45	0.00737	-1.26	0.501	-1.13	0.741
Rnpc3	RNA-binding region (RNP1, RRM) containing 3	2.17	0.000985	-1.01	0.964	1.17	0.485
Fxr1	Fragile X mental retardation gene 1, autosomal homolog	2.11	2.99e-06	1.28	0.0411	1.35	0.0174
Slc30a4	Solute carrier family 30 (zinc transporter), member 4	2.96	2.65e-07	-1.05	0.716	1.12	0.405
Naa16	N(alpha)-acetyltransferase 16, NatA auxiliary subunit	2.24	4.75e-05	-1.26	0.165	-1.18	0.321
Rrbp1	Ribosome binding protein 1	2.1	3.31e-09	1.63	3.36e-07	1.17	0.0149
BC016423	CDNA sequence BC016423	3	4.1e-05	1.02	0.934	-1	0.994
Mus musculus	Transcribed locus, strongly similar to NP_005902.1 S-adenosylmethionine synthase isoform type-2 [Homo sapiens]	2.25	1.59e-05	1.4	0.0343	-1.01	0.941
Ankrd57	Ankyrin repeat domain 57	2.22	3.72e-05	1.62	0.00511	1.21	0.238
9130401M01Rik	RIKEN cDNA 9130401M01 gene	2.8	5.61e-08	-1.07	0.59	1.23	0.0694
Arf6	ADP-ribosylation factor 6	2.28	6.49e-05	1.42	0.0459	1.2	0.305
Ccdc86	Coiled-coil domain containing 86	2.59	1.77e-05	1.19	0.336	1.19	0.338
Rrp12	Ribosomal RNA processing 12 homolog (S. cerevisiae)	2.77	1.28e-05	1.12	0.524	1.11	0.595
Arf4	ADP-ribosylation factor 4	2.18	6.95e-05	1.52	0.019	1.15	0.415
Eif5	Eukaryotic translation initiation factor 5	2.43	4.61e-07	-1.47	0.0028	-1.04	0.747
Rrn3	RRN3 RNA polymerase I transcription factor homolog (yeast)	2.42	5.61e-06	1.2	0.24	1.06	0.734
Phldb2	Pleckstrin homology-like domain, family B, member 2	2.05	5.74e-05	-1.03	0.861	1.58	0.00641
Rrp15	Ribosomal RNA processing 15 homolog (S. cerevisiae)	2.71	2.97e-05	1.15	0.495	1.08	0.721
Rpf2	Ribosome production factor 2 homolog (S. cerevisiae)	2.65	1.71e-05	1.24	0.225	1.16	0.408
Mybbp1a	MYB binding protein (P160) 1a	2.43	0.000211	1.33	0.159	1.11	0.619
Iars	Isoleucine-tRNA synthetase	2.32	0.000574	1.21	0.416	-1.05	0.851
Mbtps2	Membrane-bound transcription factor peptidase, site 2	2.33	0.000836	1.36	0.176	1.15	0.564
Fst	Follistatin	2.13	0.0253	1.34	0.422	1.09	0.837
Kif5b	Kinesin family member 5B	2.72	3.78e-06	1.12	0.508	1.01	0.959
Nufip2	Nuclear fragile X mental retardation protein interacting protein 2	2.11	0.000194	1.33	0.102	1.01	0.977
Zcchc9	Zinc finger, CCHC domain containing 9	2.27	2.54e-06	-1.04	0.754	-1.08	0.586
Tuft1	Tuftelin 1	2.53	0.000388	1.23	0.376	1.04	0.902
Obfc2a	Oligonucleotide/oligosaccharide-binding fold containing 2A	2.55	0.000987	1.32	0.274	1.06	0.843
Eef1b2	Eukaryotic translation elongation factor 1 beta 2	2.02	9.08e-07	1.38	0.00362	1.43	0.00158
2700007P21Rik	RIKEN cDNA 2700007P21 gene	2.52	0.000325	1.28	0.27	1.17	0.504
Pspc1	Paraspeckle protein 1	2.19	0.00116	1.41	0.107	-1.15	0.538
Jub	Ajuba	2.64	0.000299	-1.15	0.556	1	0.994
Cdr2	Cerebellar degeneration-related 2	2.22	0.000223	1.14	0.507	1.17	0.434
Med21	Mediator complex subunit 21	2.11	1.45e-05	1.45	0.0109	1.32	0.0496
Smg7	Smg-7 homolog, nonsense mediated mRNA decay factor (C. elegans)	2.19	9.28e-07	-1.16	0.186	-1.15	0.215
Mus musculus	Transcribed locus	2.18	6.02e-05	-1.31	0.109	-1.13	0.482
		2.18	1.97e-05	1.64	0.00259	1.13	0.427
		2.8	0.00013	1.05	0.843	-1.16	0.546
Snora44	Small nucleolar RNA, H/ACA box 44	2.59	7.48e-06	-1.32	0.0834	1.02	0.938
Kdelr2	KDEL (Lys-Asp-Glu-Leu) endoplasmic reticulum protein retention receptor 2	2.31	7.73e-07	1.42	0.00469	1.2	0.109
Znrf2	Zinc and ring finger 2	2.16	8.21e-08	1.44	0.000388	1.21	0.0374
Ccdc149	Coiled-coil domain containing 149	2.4	0.0034	1.32	0.326	1.21	0.52
Mex3c	Mex3 homolog C (C. elegans)	2.47	4.73e-06	1.22	0.205	1.2	0.22
Zfp207	Zinc finger protein 207	2.12	0.000655	1.28	0.227	-1.11	0.623
Nap1l1	Nucleosome assembly protein 1-like 1	2.21	0.00013	1.3	0.146	1.41	0.0579
Cacybp	Calcyclin binding protein	2.3	0.000349	1.2	0.402	1.1	0.662
St7	Suppression of tumorigenicity 7	2.01	0.000474	1.66	0.00927	1.18	0.374
Wdr74	WD repeat domain 74	2.42	3.7e-05	1.13	0.525	-1.06	0.783
Prkaa1	Protein kinase, AMP-activated, alpha 1 catalytic subunit	2.53	0.000388	1.05	0.875	1.17	0.522
Yrdc	YrdC domain containing (E.coli)	2.66	1.38e-06	1.06	0.716	1.15	0.322
Lars	Leucyl-tRNA synthetase	2.24	0.00302	1.34	0.26	1.26	0.389
Arfgap1	ADP-ribosylation factor GTPase activating protein 1	2.06	0.000317	1.56	0.0163	1.22	0.264
Pus7	Pseudouridylate synthase 7 homolog (S. cerevisiae)	2.23	0.00144	1.02	0.945	1.24	0.375
Tmem87b	Transmembrane protein 87B	2.41	0.000118	-1.1	0.669	1.27	0.21
Lepre1	Leprecan 1	2.27	2.26e-06	1.19	0.153	1.35	0.0208
Slc48a1	Solute carrier family 48 (heme transporter), member 1	2.54	8.02e-09	1.21	0.0265	1.04	0.63
Gnl3l	Guanine nucleotide binding protein-like 3 (nucleolar)-like	2.04	6.75e-05	1.34	0.0589	-1.17	0.316
Zfp54	Zinc finger protein 54	2.16	0.00753	1.58	0.12	1.07	0.845
Ngdn	Neuroguidin, EIF4E binding protein	2.65	9.85e-08	1.05	0.712	1.05	0.67
Nnat	Neuronatin	2.06	0.000106	-1.36	0.0569	1.2	0.243
Ung	Uracil DNA glycosylase	2.21	3.46e-06	1.31	0.0357	1.29	0.0497
Hspa13	Heat shock protein 70 family, member 13	2.13	2.72e-05	1.07	0.668	-1.03	0.849
Slc35f5	Solute carrier family 35, member F5	2.25	4.36e-07	1.05	0.702	1.35	0.0104
Id2	Inhibitor of DNA binding 2	2	0.000954	1.09	0.694	-1.11	0.627
		2.34	1.54e-06	1.01	0.942	-1.2	0.112
Syvn1	Synovial apoptosis inhibitor 1, synoviolin	2.17	0.000123	-1.07	0.744	-1.04	0.849
B630005N14Rik	RIKEN cDNA B630005N14 gene	2.01	0.000314	1.68	0.00695	1.15	0.452
Tjp2	Tight junction protein 2	2.26	2.42e-06	1.17	0.215	1.03	0.848
Eed	Embryonic ectoderm development	2.15	4.75e-05	1.42	0.0323	1.23	0.19
Otud1	OTU domain containing 1	2.42	1.02e-05	1.28	0.118	1.07	0.678
Cpe	Carboxypeptidase E	2.28	0.0794	1.41	0.504	-1.01	0.99
Sec23b	SEC23B (S. cerevisiae)	2.25	0.0105	1.16	0.676	-1.07	0.865
Zfp259	Zinc finger protein 259	2.46	1.53e-06	1.05	0.751	-1.06	0.686
Ptrh1	Peptidyl-tRNA hydrolase 1 homolog (S. cerevisiae)	2.3	3.59e-05	1.11	0.518	1.38	0.0469
Zdhhc20	Zinc finger, DHHC domain containing 20	2.46	1.66e-05	1.3	0.115	-1.01	0.952
Surf6	Surfeit gene 6	2.37	2.38e-07	1.08	0.5	1.1	0.38
Cdc42se2	CDC42 small effector 2	2.15	9.43e-06	1.55	0.0029	1.04	0.82
Nol8	Nucleolar protein 8	2.58	2.12e-08	-1.02	0.88	-1.07	0.495
Mus musculus	Transcribed locus	2.08	0.000194	1.58	0.0132	-1.07	0.745
Psmd8	Proteasome (prosome, macropain) 26S subunit, non-ATPase, 8	2.34	2.18e-08	1.24	0.0176	1.09	0.306
Utp18	UTP18, small subunit (SSU) processome component, homolog (yeast)	2.45	7.28e-06	-1.04	0.829	-1.1	0.537
Mus musculus	Transcribed locus, moderately similar to NP_032667.2 microtubule-associated serine/threonine-protein kinase 2 isoform 2 [Mus musculus]	2.53	8.02e-07	1.3	0.0355	-1.01	0.932
Ssr3	Signal sequence receptor, gamma	2.16	1.91e-05	1.23	0.153	1.15	0.356
Tes	Testis derived transcript	2.39	4.45e-06	1.25	0.0999	1.11	0.453
Gtf2b	General transcription factor IIB	2.13	6e-05	1.36	0.0574	1.01	0.944
Rsl1d1	Ribosomal L1 domain containing 1	2.24	1.73e-05	-1.04	0.838	-1.11	0.51
Smox	Spermine oxidase	2.41	4.46e-06	1.28	0.0643	1.08	0.593
Tpr	Translocated promoter region	2.26	4.98e-07	1.28	0.027	1.16	0.176
Mbnl2	Muscleblind-like 2	2.3	1.45e-07	1.36	0.00477	1.03	0.776
Tmem68	transmembrane protein 68	2.5	0.000194	1.01	0.983	-1.05	0.834
Cirh1a	Cirrhosis, autosomal recessive 1A (human)	2.54	9.56e-06	1.03	0.875	-1.15	0.392
Mus musculus	Transcribed locus, strongly similar to NP_001012396.2 3-hydroxyacyl-CoA dehydratase 1 isoform 2 [Mus musculus]	2.52	2.23e-06	1.13	0.384	1.14	0.376
Abce1	ATP-binding cassette, sub-family E (OABP), member 1	2.05	0.0027	1.29	0.29	-1.05	0.867
Zfp51	Zinc finger protein 51	2.26	0.00229	1.12	0.684	1.23	0.432
Arl6ip5	ADP-ribosylation factor-like 6 interacting protein 5	2.41	2.32e-05	1.2	0.277	1.15	0.421
Bat1a	HLA-B-associated transcript 1A	2.04	0.00129	1.55	0.0426	1.16	0.5
Spin4	Spindlin family, member 4	2.4	6.69e-05	1.3	0.152	-1.02	0.916
Pa2g4	Proliferation-associated 2G4	2.43	2.19e-05	-1.01	0.964	-1.27	0.157
Gtf2f1	General transcription factor IIF, polypeptide 1	2.26	7.9e-05	1.32	0.111	1.13	0.511
Atp6v0b	ATPase, H+ transporting, lysosomal V0 subunit B	2.07	2.21e-07	1.29	0.00945	1.11	0.248
Hspa8	Heat shock protein 8	2.02	0.000423	1.29	0.185	1.1	0.643
Pkdcc	Protein kinase domain containing, cytoplasmic	2.45	7.28e-07	1.35	0.02	1	0.991
Tgif1	TGFB-induced factor homeobox 1	2.23	3.22e-05	1.38	0.0465	1.09	0.628
Dnajc5	DnaJ (Hsp40) homolog, subfamily C, member 5	2.69	8.02e-09	-1.04	0.677	1.06	0.534
Tmed4	Transmembrane emp24 protein transport domain containing 4	2.21	3.75e-09	1.04	0.548	1.38	0.000123
Mki67ip	Mki67 (FHA domain) interacting nucleolar phosphoprotein	2.39	1.68e-05	1.03	0.867	-1.03	0.855
Lrrc8a	Leucine rich repeat containing 8A	2.22	1.78e-07	1.14	0.175	1.25	0.0294
Snx16	Sorting nexin 16	2.54	2.79e-06	1.13	0.415	-1.03	0.875
Lcorl	Ligand dependent nuclear receptor corepressor-like	2.26	3.08e-05	1.3	0.108	1.02	0.937
Eif3g	Eukaryotic translation initiation factor 3, subunit G	2.31	7.35e-06	1.32	0.0618	1.09	0.556
Pacsin2	Protein kinase C and casein kinase substrate in neurons 2	2.08	0.0122	1.31	0.365	1.24	0.49
Zfp330	Zinc finger protein 330	2.17	0.00372	1.08	0.781	-1.07	0.829
Pigf	Phosphatidylinositol glycan anchor biosynthesis, class F	2.11	5.34e-06	1.4	0.0111	1.08	0.565
Picalm	Phosphatidylinositol binding clathrin assembly protein	2.34	1.56e-06	1.4	0.0134	1.04	0.817
Eif1a	Eukaryotic translation initiation factor 1A	2.03	0.000194	-1.04	0.83	1.04	0.832
Rexo4	REX4, RNA exonuclease 4 homolog (S. cerevisiae)	2.09	4.01e-06	1.18	0.168	1.25	0.0628
Dnajc2	DnaJ (Hsp40) homolog, subfamily C, member 2	2.25	2.55e-05	1.01	0.977	-1.16	0.354
Srprb	Signal recognition particle receptor, B subunit	2.43	1.01e-07	1.05	0.65	1.02	0.86
Impad1	Inositol monophosphatase domain containing 1	2.06	4.57e-05	1.15	0.361	-1.14	0.382
Snrpa1	Small nuclear ribonucleoprotein polypeptide A'	2.02	0.000208	1.4	0.0517	1.25	0.175
Lysmd3	LysM, putative peptidoglycan-binding, domain containing 3	2.13	0.000723	-1.04	0.87	-1.1	0.683
Derl1	Der1-like domain family, member 1	2.06	4.44e-08	1.24	0.00993	1.28	0.00394
AI597468	Expressed sequence AI597468	2.01	0.000583	1.1	0.64	-1.16	0.422
Bag3	BCL2-associated athanogene 3	2.08	0.000279	1.17	0.371	1.09	0.655
Ran	RAN, member RAS oncogene family	2.02	0.000154	1.29	0.111	-1.08	0.644
Ier3ip1	Immediate early response 3 interacting protein 1	2.04	3.73e-05	1.37	0.0321	1.17	0.272
Nop2	NOP2 nucleolar protein homolog (yeast)	2.27	7.93e-05	1.08	0.683	1.23	0.229
Esco1	Establishment of cohesion 1 homolog 1 (S. cerevisiae)	2.1	0.000161	1.03	0.899	-1.11	0.582
Rrp8	Ribosomal RNA processing 8, methyltransferase, homolog (yeast)	2.34	2.97e-06	-1.07	0.642	-1.13	0.362
Ktn1	Kinectin 1	2.08	0.000279	1.12	0.546	1.23	0.262
Tmem199	Transmembrane protein 199	2.28	2.15e-05	1.16	0.339	1.15	0.36
Ddx18	DEAD (Asp-Glu-Ala-Asp) box polypeptide 18	2.37	0.000197	1.08	0.734	1.08	0.743
Chordc1	Cysteine and histidine-rich domain (CHORD)-containing, zinc-binding protein 1	2.04	0.0231	1.16	0.676	-1.03	0.94
Dnajc21	DnaJ (Hsp40) homolog, subfamily C, member 21	2.18	4.78e-06	-1.25	0.0907	1	0.994
Nbeal1	Neurobeachin like 1	2.02	0.000147	1.41	0.0391	1.25	0.154
Nus1	Nuclear undecaprenyl pyrophosphate synthase 1 homolog (S. cerevisiae)	2.1	1.6e-05	1.13	0.374	1.26	0.0868
Mus musculus	Transcribed locus	2.13	0.0472	1.22	0.652	1.21	0.663
Dhx15	DEAH (Asp-Glu-Ala-His) box polypeptide 15	2.13	0.000396	1.2	0.357	-1.08	0.73
Mus musculus	Transcribed locus	2.07	0.00457	-1.07	0.82	1.32	0.281
Ipo5	Importin 5	2.04	1.38e-06	1.29	0.0189	1.15	0.17
Tcerg1	Transcription elongation regulator 1 (CA150)	2.19	6.06e-08	1.3	0.00531	1.16	0.0856
Rbm12b	RNA binding motif protein 12B	2.03	0.00304	1.09	0.723	1.18	0.489
Esf1	ESF1, nucleolar pre-rRNA processing protein, homolog (S. cerevisiae)	2.15	0.000137	1.16	0.393	1.08	0.677
Reps1	RalBP1 associated Eps domain containing protein	2.24	5.03e-06	1.09	0.537	-1.02	0.886
Hnrnpab	Heterogeneous nuclear ribonucleoprotein A/B	2.09	3.83e-05	1.44	0.0194	1	0.993
Gars	Glycyl-tRNA synthetase	2.14	5.36e-05	1.3	0.0987	-1.1	0.562
Serinc5	Serine incorporator 5	2.37	0.00036	1.06	0.817	1.07	0.797
Mus musculus	Transcribed locus	2.21	0.00013	-1.09	0.639	-1.04	0.869
Cln8	Ceroid-lipofuscinosis, neuronal 8	2.23	7.94e-05	1.18	0.342	-1.1	0.606
2410004B18Rik	RIKEN cDNA 2410004B18 gene	2.16	3.12e-05	1.32	0.0676	1.15	0.355
Gtf2h1	General transcription factor II H, polypeptide 1	2.42	1.74e-07	1.01	0.931	-1.07	0.521
Kctd9	Potassium channel tetramerisation domain containing 9	2.3	1.57e-06	-1	0.997	-1.08	0.564
Pla2g12a	Phospholipase A2, group XIIA	2.19	3.2e-06	1.15	0.278	1.26	0.0679
Wfs1	Wolfram syndrome 1 homolog (human)	2.26	0.00026	-1.15	0.5	-1.04	0.877
Uba2	Ubiquitin-like modifier activating enzyme 2	2.26	9.44e-06	1.22	0.175	1.14	0.358
Tatdn2	TatD DNase domain containing 2	2.14	0.000617	1.12	0.588	-1.08	0.744
Gtpbp4	GTP binding protein 4	2.42	1.09e-05	1.01	0.955	1.21	0.231
Magoh	Mago-nashi homolog, proliferation-associated (Drosophila)	2.08	0.000646	1.35	0.134	1.22	0.323
Plin3	Perilipin 3	2	7.63e-05	1.28	0.102	1.14	0.385
Tnfaip1	Tumor necrosis factor, alpha-induced protein 1 (endothelial)	2.21	2.09e-06	1.18	0.182	1.06	0.646
Tbpl1	TATA box binding protein-like 1	2.03	2.66e-08	1.26	0.00348	1.1	0.175
Dlgap4	Discs, large homolog-associated protein 4 (Drosophila)	2.1	9.46e-06	1.27	0.0744	1.04	0.777
Tgoln1	Trans-golgi network protein	2.19	1.14e-05	-1.18	0.243	1.14	0.371
Rab6	RAB6, member RAS oncogene family	2.16	5.58e-06	1.25	0.1	1.01	0.938
Etf1	Eukaryotic translation termination factor 1	2.27	1.78e-07	1.19	0.0749	1.13	0.213
Rras2	Related RAS viral (r-ras) oncogene homolog 2	2.25	6.86e-06	1.2	0.173	1.09	0.559
Mus musculus	Transcribed locus, strongly similar to NP_001078859.1 dual specificity protein phosphatase 5 [Mus musculus]	2.09	7.32e-06	1.35	0.0209	1.07	0.624
Mum1l1	Melanoma associated antigen (mutated) 1-like 1	2.41	3.13e-06	1.07	0.664	-1.01	0.939
P4ha2	Procollagen-proline, 2-oxoglutarate 4-dioxygenase (proline 4-hydroxylase), alpha II polypeptide	2.14	3.18e-05	-1.12	0.454	1.09	0.595
Eepd1	Endonuclease/exonuclease/phosphatase family domain containing 1	2.02	8.23e-06	-1.03	0.839	-1.13	0.331
Polr1c	Polymerase (RNA) I polypeptide C	2.37	3.23e-06	1.04	0.789	1.17	0.239
Slc25a33	Solute carrier family 25, member 33	2.17	7.57e-07	-1.16	0.186	-1	0.985
1700017B05Rik	RIKEN cDNA 1700017B05 gene	2.11	0.0029	1.37	0.17	1.09	0.741
Rcc2	Regulator of chromosome condensation 2	2.07	9.53e-07	1.31	0.0118	1.12	0.25
Ppp2r2a	Protein phosphatase 2 (formerly 2A), regulatory subunit B (PR 52), alpha isoform	2.17	2.16e-05	1.2	0.21	-1.05	0.752
Tor1b	Torsin family 1, member B	2.05	1.44e-07	1.2	0.0402	1.17	0.0635
Gpt2	Glutamic pyruvate transaminase (alanine aminotransferase) 2	2.22	0.000566	1.02	0.922	1.1	0.68
Tmtc3	Transmembrane and tetratricopeptide repeat containing 3	2.27	7.1e-05	1.14	0.456	1.17	0.382
Ppan	Peter pan homolog (Drosophila)	2.13	2.27e-05	1.29	0.0783	1.03	0.848
Dph5	DPH5 homolog (S. cerevisiae)	2.04	0.00321	1.22	0.424	1.32	0.236
Pmm1	Phosphomannomutase 1	2.17	1.5e-07	-1.2	0.0475	-1.04	0.727
Slc39a6	Solute carrier family 39 (metal ion transporter), member 6	2.27	1.17e-07	1.18	0.0727	1.05	0.613
Aimp2	Aminoacyl tRNA synthetase complex-interacting multifunctional protein 2	2.23	0.00023	1.23	0.275	1.08	0.716
Mus musculus	Transcribed locus	2.07	1.1e-05	1.06	0.67	1.29	0.0578
Mus musculus	Transcribed locus	2.16	0.00951	-1.11	0.742	-1.08	0.833
Gnl2	Guanine nucleotide binding protein-like 2 (nucleolar)	2.19	1.09e-05	-1.04	0.825	1.32	0.0503
Grwd1	Glutamate-rich WD repeat containing 1	2.27	7.61e-06	1.19	0.219	1.07	0.639
Mus musculus	Transcribed locus	2.24	0.000319	1.08	0.728	1.03	0.896
Zc3h7a	Zinc finger CCCH type containing 7 A	2.13	5.39e-05	1.2	0.247	1.11	0.535
Rtkn	Rhotekin	2.09	5.02e-06	1.31	0.0342	1.15	0.272
Srpr	Signal recognition particle receptor ('docking protein')	2	3.9e-07	1.24	0.0231	1.1	0.324
Ppp4r1	Protein phosphatase 4, regulatory subunit 1	2.07	1.93e-06	1.26	0.0384	1.11	0.338
Mus musculus	Transcribed locus	2.11	0.000402	-1.05	0.809	-1.01	0.974
Prps1	Phosphoribosyl pyrophosphate synthetase 1	2.05	5.35e-06	-1.13	0.297	1.22	0.0928
Zfp280c	Zinc finger protein 280C	2.18	0.00135	1.17	0.512	-1.01	0.984
Csgalnact2	Chondroitin sulfate N-acetylgalactosaminyltransferase 2	2.22	2.97e-05	1.02	0.914	1.06	0.737
Syncrip	Synaptotagmin binding, cytoplasmic RNA interacting protein	2.14	8.2e-05	1.25	0.17	1.13	0.488
Trim39	Tripartite motif-containing 39	2.08	0.000884	-1.21	0.342	-1.02	0.927
Bms1	BMS1 homolog, ribosome assembly protein (yeast)	2.17	2.26e-05	1.3	0.0801	1.01	0.952
Wdr77	WD repeat domain 77	2.24	0.000136	1.04	0.827	-1.03	0.903
Mus musculus	Transcribed locus	2.14	0.0126	1.07	0.839	1.27	0.451
Rabggtb	RAB geranylgeranyl transferase, b subunit	2.1	3.59e-08	1.05	0.58	1.06	0.487
0610007L01Rik	RIKEN cDNA 0610007L01 gene	2.17	5.61e-06	1.09	0.534	1.09	0.546
Nolc1	Nucleolar and coiled-body phosphoprotein 1	2.03	2.25e-05	1.28	0.0651	1.13	0.366
Fubp3	Far upstream element (FUSE) binding protein 3	2.22	0.000821	1.14	0.57	-1.02	0.948
Ccdc41	Coiled-coil domain containing 41	2.13	0.000166	1.14	0.476	-1.03	0.893
Atp13a3	ATPase type 13A3	2.36	2.18e-08	-1.07	0.429	-1.04	0.63
Fkbp14	FK506 binding protein 14	2.01	0.000291	1.13	0.487	-1.02	0.908
Ddx52	DEAD (Asp-Glu-Ala-Asp) box polypeptide 52	2.29	5.81e-05	1.05	0.81	1.09	0.644
1500012F01Rik	RIKEN cDNA 1500012F01 gene	2.22	2.57e-05	-1.07	0.668	1.01	0.973
Trip6	Thyroid hormone receptor interactor 6	2.14	4.64e-06	1.23	0.0817	1.07	0.585
Ugdh	UDP-glucose dehydrogenase	2.29	7.74e-06	1.07	0.666	1.12	0.457
Btaf1	BTAF1 RNA polymerase II, B-TFIID transcription factor-associated, (Mot1 homolog, S. cerevisiae)	2.19	1.6e-06	1.05	0.672	1.02	0.888
Prpf19	PRP19/PSO4 pre-mRNA processing factor 19 homolog (S. cerevisiae)	2.03	4.05e-06	-1.06	0.631	-1.1	0.42
Cbr1	Carbonyl reductase 1	2.18	0.000314	1.03	0.91	-1.07	0.773
Wsb2	WD repeat and SOCS box-containing 2	2.09	1.28e-08	1.2	0.0137	1.11	0.122
Dcaf10	DDB1 and CUL4 associated factor 10	2.19	6.34e-06	-1.14	0.327	1.04	0.785
Eif3d	Eukaryotic translation initiation factor 3, subunit D	2.03	0.00119	1.17	0.453	-1.12	0.616
Pkp2	Plakophilin 2	2.02	1.27e-05	1.12	0.387	1.1	0.474
Tex10	Testis expressed gene 10	2.29	8.41e-08	1.06	0.539	1	0.993
Srsf1	Serine/arginine-rich splicing factor 1	2.03	0.000587	1.32	0.139	1.02	0.942
Wdr3	WD repeat domain 3	2.15	7.06e-05	1.23	0.203	1.06	0.764
Mak16	MAK16 homolog (S. cerevisiae)	2.12	3.44e-07	1.2	0.0555	1.05	0.632
Dusp14	Dual specificity phosphatase 14	2.07	0.0033	1.24	0.375	1.04	0.882
Ipo4	Importin 4	2.19	8.21e-08	-1.08	0.378	1.11	0.227
Dnajb1	DnaJ (Hsp40) homolog, subfamily B, member 1	2.13	0.000102	1.11	0.545	1.07	0.715
Pvr	Poliovirus receptor	2.06	6.03e-06	1.09	0.492	1	1
2310068J16Rik	RIKEN cDNA 2310068J16 gene	2.23	1.44e-05	-1.02	0.922	1.13	0.435
Rwdd4a	RWD domain containing 4A	2.23	8e-05	1.1	0.626	1.02	0.912
Pgam5	Phosphoglycerate mutase family member 5	2.13	0.000381	1.05	0.827	1.09	0.692
Rabif	RAB interacting factor	2.04	6.13e-06	1.1	0.477	1.12	0.344
Aimp1	Aminoacyl tRNA synthetase complex-interacting multifunctional protein 1	2.03	0.000134	1.08	0.652	1.05	0.813
Cog3	Component of oligomeric golgi complex 3	2.05	2.26e-05	1.05	0.728	-1.11	0.453
Gpatch4	G patch domain containing 4	2.06	0.00398	1.15	0.574	1.1	0.706
Arid4a	AT rich interactive domain 4A (RBP1-like)	2.07	4.3e-06	1.1	0.433	1.08	0.517
Nol10	Nucleolar protein 10	2.03	5.23e-05	1.19	0.244	1.03	0.85
Mus musculus	Transcribed locus, strongly similar to NP_038674.1 nuclear receptor ROR-alpha [Mus musculus]	2.03	0.000569	-1.1	0.631	1.09	0.69
Dkc1	Dyskeratosis congenita 1, dyskerin homolog (human)	2.29	0.0014	1.01	0.971	-1.01	0.97
Eif2b4	Eukaryotic translation initiation factor 2B, subunit 4 delta	2.02	7.57e-06	1.14	0.28	1.02	0.907
Ptpn9	Protein tyrosine phosphatase, non-receptor type 9	2.13	3.05e-05	-1.01	0.955	-1.06	0.703
Chchd4	Coiled-coil-helix-coiled-coil-helix domain containing 4	2.03	0.000978	1.04	0.853	-1.08	0.709
Rad17	RAD17 homolog (S. pombe)	2.03	4.1e-05	1.15	0.34	-1	0.989
Zc3h15	Zinc finger CCCH-type containing 15	2.08	2.06e-06	1.11	0.376	1.13	0.28
Cd2ap	CD2-associated protein	2.07	6.38e-05	-1	0.983	1.05	0.757
Specc1	Sperm antigen with calponin homology and coiled-coil domains 1	2.12	7.16e-06	1.15	0.251	1.04	0.76
Plekha8	Pleckstrin homology domain containing, family A (phosphoinositide binding specific) member 8	2.11	2.97e-06	1.13	0.308	1.03	0.844
Ptpla	Protein tyrosine phosphatase-like (proline instead of catalytic arginine), member a	2.11	1.86e-06	-1.06	0.601	1.03	0.82
Cdc42ep5	CDC42 effector protein (Rho GTPase binding) 5	2.07	0.000832	1.04	0.849	-1.01	0.955
Nip7	Nuclear import 7 homolog (S. cerevisiae)	2.07	1.29e-05	1.09	0.527	1.05	0.74
BC027231	CDNA sequence BC027231	2.06	9.96e-05	-1.16	0.345	1.01	0.97
Ncbp1	Nuclear cap binding protein subunit 1	2.05	1.02e-05	1.08	0.54	1.06	0.659
Smarca5	SWI/SNF related, matrix associated, actin dependent regulator of chromatin, subfamily a, member 5	2.05	2.57e-05	1.11	0.48	1.03	0.857
Sars	Seryl-aminoacyl-tRNA synthetase	2.18	3.66e-10	1.02	0.751	-1.03	0.569
Supt5h	Suppressor of Ty 5 homolog (S. cerevisiae)	2	0.000117	-1	0.991	1.09	0.606
Wdr43	WD repeat domain 43	2.04	6.7e-07	-1.03	0.815	-1.03	0.784
Elovl7	ELOVL family member 7, elongation of long chain fatty acids (yeast)	2.04	8.32e-07	-1.01	0.902	-1.01	0.92
Mus musculus	Transcribed locus	2.01	1.36e-05	1.02	0.874	1.01	0.952
Cyp2c55	Cytochrome P450, family 2, subfamily c, polypeptide 55	-3.3	1.86e-06	3.71	1.86e-06	-2.48	9.61e-05
Aldh1b1	Aldehyde dehydrogenase 1 family, member B1	-2.22	9.77e-05	3.14	2.8e-06	1.6	0.00995
Spc24	SPC24, NDC80 kinetochore complex component, homolog (S. cerevisiae)	-2.62	5.28e-07	3.15	1.05e-07	-1.34	0.0274
Elovl3	Elongation of very long chain fatty acids (FEN1/Elo2, SUR4/Elo3, yeast)-like 3	-11.19	1.32e-05	-17.22	5.07e-06	-4.93	0.00136
Serpine2	Serine (or cysteine) peptidase inhibitor, clade E, member 2	-2.74	0.000475	-2.84	0.000867	-3.6	0.000147
Mus musculus	Transcribed locus	-5.7	2.17e-05	-8.4	6.71e-06	-4.26	0.000348
9130409I23Rik	RIKEN cDNA 9130409I23 gene	-5.41	0.000299	-3.09	0.0111	-6.38	0.000303
Ces1e	Carboxylesterase 1E	-4.01	5.63e-05	-2.18	0.0124	-6.11	1.41e-05
Csad	Cysteine sulfinic acid decarboxylase	-3.57	0.000445	-5.91	3.97e-05	-2.4	0.014
Agxt2l1	Alanine-glyoxylate aminotransferase 2-like 1	-3.33	0.0257	-3.32	0.0359	-3.38	0.0339
Mus musculus	Transcribed locus	-5.13	8.02e-09	-3.13	5.74e-07	-2.06	0.000107
Ugt2b1	UDP glucuronosyltransferase 2 family, polypeptide B1	-2.41	0.00351	-2.79	0.00209	-4.38	0.00011
Slco1a1	Solute carrier organic anion transporter family, member 1a1	-2.33	0.00186	-2.34	0.00346	-3.87	8.34e-05
Dpyd	Dihydropyrimidine dehydrogenase	-2.19	0.00023	-2.86	2.52e-05	-2.08	0.00103
Cyp8b1	Cytochrome P450, family 8, subfamily b, polypeptide 1	-23.76	3.92e-09	-3.18	0.000113	-2.04	0.00706
2810007J24Rik	RIKEN cDNA 2810007J24 gene	-11.15	4.36e-07	-3.41	0.000952	-3.35	0.00106
Oat	Ornithine aminotransferase	-3.53	1.38e-06	-7.34	1.54e-08	-2.42	0.000168
Lrit1	Leucine-rich repeat, immunoglobulin-like and transmembrane domains 1	-6.7	2.98e-07	-2.13	0.00331	-2.06	0.005
Mus musculus	Transcribed locus	-5.81	1.43e-07	-2.21	0.000912	-2.46	0.000314
Rdh16	Retinol dehydrogenase 16	-2.85	0.00178	-3.41	0.000885	-3.16	0.00134
Aldh3a2	Aldehyde dehydrogenase family 3, subfamily A2	-3.96	5.25e-05	-2.29	0.00636	-2.56	0.00262
Gas1	Growth arrest specific 1	-3.28	3.7e-06	-2.26	0.000211	-2.03	0.000822
Rnf125	Ring finger protein 125	-6.3	4.53e-05	-2.75	0.0144	-1.94	0.0899
Arl4d	ADP-ribosylation factor-like 4D	-4.53	3.18e-05	-2.29	0.00841	-1.86	0.0393
Glul	Glutamate-ammonia ligase (glutamine synthetase)	-6.71	6.64e-07	-2.57	0.000995	-1.63	0.0546
Cyp2c38	Cytochrome P450, family 2, subfamily c, polypeptide 38	-5.06	1.49e-05	-6.65	4.38e-06	-1.72	0.0493
Suox	Sulfite oxidase	-4.41	1.45e-07	-3.6	1.56e-06	-1.38	0.0726
Kynu	Kynureninase (L-kynurenine hydrolase)	-5.55	2.42e-06	-2.08	0.00802	-1.6	0.0708
Mus musculus	Transcribed locus	-6.41	1.06e-07	-2.41	0.000558	1.13	0.577
Mus musculus	Transcribed locus	-3.68	0.0104	-3.04	0.0355	-1.5	0.424
Mreg	Melanoregulin	-4.34	2.28e-06	-2.33	0.000897	-1.6	0.0453
Plscr2	Phospholipid scramblase 2	-5.19	1.22e-06	-2.28	0.00229	1.37	0.182
Dhtkd1	Dehydrogenase E1 and transketolase domain containing 1	-4.42	2.47e-07	-2.52	4.67e-05	-1.44	0.0402
Chpt1	Choline phosphotransferase 1	-2.01	3.35e-05	-4.23	2.67e-08	-1.36	0.0338
Mus musculus	Transcribed locus	-3.88	9.53e-07	-2.87	2.47e-05	-1.47	0.0496
Macrod1	MACRO domain containing 1	-2.46	1.76e-05	-3.62	1.01e-06	-1.7	0.0041
Ppm1k	Protein phosphatase 1K (PP2C domain containing)	-4.63	6.01e-09	-2.14	1.34e-05	-1.17	0.237
Mus musculus	Transcribed locus	-3.21	0.000243	-2.5	0.00323	-1.39	0.236
Dpys	Dihydropyrimidinase	-4.24	1.06e-06	-2.12	0.00138	-1.42	0.0805
Akr1c14	Aldo-keto reductase family 1, member C14	-3.65	1.97e-05	-2.02	0.00883	-1.5	0.101
Susd4	Sushi domain containing 4	-3.21	2.85e-07	-2.4	8.3e-06	-1.41	0.0202
Dct	Dopachrome tautomerase	-2.8	6.34e-05	-2.41	0.000626	-1.61	0.032
Clec2d	C-type lectin domain family 2, member d	-3.58	0.000817	-2.04	0.0414	-1.2	0.613
Cfhr1	Complement factor H-related 1	-2.6	0.000397	-2.7	0.000665	-1.35	0.208
Lect1	Leukocyte cell derived chemotaxin 1	-2.82	0.000111	-2.46	0.000699	-1.58	0.0469
Nox4	NADPH oxidase 4	-2.76	1.09e-06	-2.57	4.38e-06	-1.46	0.0131
Dio1	Deiodinase, iodothyronine, type I	-3.29	1.96e-05	-2.19	0.00138	-1.32	0.201
Ugt3a2	UDP glycosyltransferases 3 family, polypeptide A2	-2.05	5.1e-05	-2.22	4.32e-05	-1.87	0.000483
Glo1	Glyoxalase 1	-2.59	6.23e-07	-2.02	3.6e-05	-1.45	0.009
3110049J23Rik	RIKEN cDNA 3110049J23 gene	-2.72	2.05e-05	-2.37	0.000194	-1.52	0.0334
Lrit2	Leucine-rich repeat, immunoglobulin-like and transmembrane domains 2	-2.22	5.61e-06	-2.21	8.88e-06	-1.62	0.00148
Aldh6a1	Aldehyde dehydrogenase family 6, subfamily A1	-2.23	2.09e-06	-2.27	3.67e-06	-1.42	0.0088
Tsc22d3	TSC22 domain family, member 3	-2.51	0.0447	-2.08	0.137	1.01	0.988
Slc1a2	Solute carrier family 1 (glial high affinity glutamate transporter), member 2	-2.21	5.86e-06	-2.08	2.49e-05	-1.4	0.0142
Hmgcs2	3-hydroxy-3-methylglutaryl-Coenzyme A synthase 2	-2.55	3.55e-05	-2.06	0.000775	-1.31	0.143
Ephx2	Epoxide hydrolase 2, cytoplasmic	-2.02	4.26e-06	-2.01	8.4e-06	-1.49	0.00255
Asl	Argininosuccinate lyase	-2.11	9.8e-05	-2.09	0.000253	-1.3	0.11
Odz3	Odd Oz/ten-m homolog 3 (Drosophila)	-2.84	4.49e-07	-2.05	3.33e-05	1.06	0.717
Slc17a2	Solute carrier family 17 (sodium phosphate), member 2	-2.08	0.0251	-2.33	0.019	-1.22	0.585
Cyp2j5	Cytochrome P450, family 2, subfamily j, polypeptide 5	-2.46	7.75e-07	-2.18	2.21e-06	-1.09	0.497
Npr2	Natriuretic peptide receptor 2	-2.01	2.48e-07	-2.05	3.44e-07	-1.32	0.00362
AW112010	Expressed sequence AW112010	-2.73	5.17e-06	-1.65	0.00576	2.45	5.04e-05
Saa4	Serum amyloid A 4	-2.52	0.00321	-1.66	0.0922	4.09	0.000183
Rgs16	Regulator of G-protein signaling 16	-2.3	0.00988	1.12	0.76	-2.21	0.0207
Ppp1r3g	Protein phosphatase 1, regulatory (inhibitor) subunit 3G	-3.31	0.0317	-1.36	0.629	-4.89	0.0128
Car3	Carbonic anhydrase 3	-22.89	1.96e-05	-1.44	0.543	-5.51	0.00679
Inmt	Indolethylamine N-methyltransferase	-4.43	0.00639	-1.17	0.798	-13.33	0.00019
Ces1d	Carboxylesterase 1D	-2.32	0.145	-1.32	0.702	-10.05	0.00204
Acss2	Acyl-CoA synthetase short-chain family member 2	-11.82	1.58e-08	-1.53	0.0846	-3	0.00025
Thrsp	Thyroid hormone responsive SPOT14 homolog (Rattus)	-8.07	0.00138	1.34	0.646	-3.99	0.0274
Acaa1b	Acetyl-Coenzyme A acyltransferase 1B	-2.74	0.00416	-1.64	0.16	-5.16	0.000178
Ces1f	Carboxylesterase 1F	-2.6	0.0149	-1.59	0.257	-5.08	0.000879
G6pc	Glucose-6-phosphatase, catalytic	-3.9	0.0178	-1.77	0.355	-2.41	0.132
Ces1g	Carboxylesterase 1G	-4.56	6.43e-05	-1.04	0.911	-2.36	0.0134
Srd5a1	Steroid 5 alpha-reductase 1	-3.09	4.28e-06	-1.98	0.000948	-2.49	9.09e-05
Aqp8	Aquaporin 8	-3.42	1.49e-05	-1.25	0.336	-2.41	0.000885
Gsta3	Glutathione S-transferase, alpha 3	-2.5	0.00882	-1.26	0.517	-3.11	0.00346
Gstm6	Glutathione S-transferase, mu 6	-2.06	0.000343	-1.37	0.0749	-2.84	1.5e-05
Hamp2	Hepcidin antimicrobial peptide 2	-2.3	0.000957	-1.96	0.00678	-2.34	0.00134
Fasn	Fatty acid synthase	-2.72	0.00191	1.45	0.224	-2.27	0.011
Upp2	Uridine phosphorylase 2	-31.05	6.89e-07	-1.42	0.358	-2.75	0.0133
Keg1	Kidney expressed gene 1	-21.13	1.95e-07	-1.48	0.27	-2.47	0.0164
Cyp1a2	Cytochrome P450, family 1, subfamily a, polypeptide 2	-4.68	1.1e-05	-1.1	0.746	-3.49	0.000223
Abca8a	ATP-binding cassette, sub-family A (ABC1), member 8a	-5.88	4.42e-06	-1.5	0.12	-2.02	0.0111
Mus musculus	Transcribed locus	-5.32	1.42e-08	-1.46	0.0202	-2.16	0.000117
Serpina6	Serine (or cysteine) peptidase inhibitor, clade A, member 6	-4.16	0.000208	1.17	0.668	-3.3	0.002
Tsc22d1	TSC22 domain family, member 1	-4.1	0.000243	-1.56	0.188	-2.23	0.0215
Cml1	Camello-like 1	-4.17	2.65e-07	-1.8	0.0037	-2.22	0.000305
Abcb11	ATP-binding cassette, sub-family B (MDR/TAP), member 11	-4.43	1.33e-07	-1.15	0.43	-2.14	0.000391
Gstt1	Glutathione S-transferase, theta 1	-3.29	8.79e-09	-1.25	0.0496	-2.27	2.32e-06
Slc2a2	Solute carrier family 2 (facilitated glucose transporter), member 2	-3.29	1.25e-05	-1.25	0.299	-2.24	0.00114
Slc22a7	Solute carrier family 22 (organic anion transporter), member 7	-2.49	0.00141	-1.79	0.0331	-2.15	0.00836
Cyp4f14	Cytochrome P450, family 4, subfamily f, polypeptide 14	-2.4	0.000822	-1.17	0.55	-2.72	0.000626
Gch1	GTP cyclohydrolase 1	-2.22	6.05e-05	-1.39	0.0456	-2.25	9.24e-05
8430408G22Rik	RIKEN cDNA 8430408G22 gene	-6.29	1.75e-05	-1.25	0.507	-1.99	0.0351
Baat	Bile acid-Coenzyme A: amino acid N-acyltransferase	-3.51	1.93e-06	-1.88	0.00351	-1.66	0.0135
Tmem14a	Transmembrane protein 14A	-3.49	0.000445	-1.3	0.426	-1.87	0.0569
Tlcd2	TLC domain containing 2	-3.81	1.14e-07	-1.18	0.286	-1.67	0.0024
Cml5	Camello-like 5	-2.05	0.00108	-1.94	0.00403	-1.92	0.00462
Nat8	N-acetyltransferase 8 (GCN5-related, putative)	-2.62	3.03e-06	-1.78	0.000934	-1.9	0.000447
Mus musculus	Transcribed locus	-2.08	0.06	-1.89	0.125	-1.57	0.285
5730469M10Rik	RIKEN cDNA 5730469M10 gene	-2.5	3.34e-05	-1.03	0.879	-1.26	0.204
Arrdc3	Arrestin domain containing 3	-3.3	0.00719	1.05	0.931	-1.55	0.334
Gys2	Glycogen synthase 2	-2.89	6.39e-06	-1.07	0.734	-1.25	0.213
Mafb	V-maf musculoaponeurotic fibrosarcoma oncogene family, protein B (avian)	-2.98	0.00937	-1.06	0.907	-1.03	0.959
Ppp1r3b	Protein phosphatase 1, regulatory (inhibitor) subunit 3B	-5.76	3.26e-05	-1.79	0.0768	-1.53	0.194
1110067D22Rik	RIKEN cDNA 1110067D22 gene	-2.13	0.00464	-1.7	0.0507	1.07	0.829
Clpx	Caseinolytic peptidase X (E.coli)	-2.24	0.00121	-1.72	0.0307	1.12	0.678
Avpr1a	Arginine vasopressin receptor 1A	-2.52	0.00104	-1.65	0.0578	1.23	0.433
Ddc	Dopa decarboxylase	-2.37	2.88e-05	-1.28	0.146	-1.33	0.0956
Sucnr1	Succinate receptor 1	-24.97	4.31e-08	-1.86	0.048	-1.92	0.0416
Adck3	AarF domain containing kinase 3	-10.11	3.32e-10	-1.61	0.00264	-1.88	0.000268
Cyp7a1	Cytochrome P450, family 7, subfamily a, polypeptide 1	-9.78	2.74e-05	1.41	0.384	-1.89	0.102
Ttc39c	Tetratricopeptide repeat domain 39C	-9.59	7.22e-11	-1.09	0.53	-1.48	0.00489
Akr1d1	Aldo-keto reductase family 1, member D1	-8.39	1.06e-07	-1.77	0.0208	-1.52	0.079
Apol7a	Apolipoprotein L 7a	-8.17	3.55e-07	-1.57	0.117	-1.03	0.926
Hsd3b3	Hydroxy-delta-5-steroid dehydrogenase, 3 beta- and steroid delta-isomerase 3	-7.8	3.68e-08	-1.35	0.148	-1.41	0.0961
Mus musculus	Transcribed locus	-7.33	1.7e-06	-1.58	0.103	-1.18	0.579
Nudt7	Nudix (nucleoside diphosphate linked moiety X)-type motif 7	-6.59	1.78e-06	-1.17	0.561	-1.56	0.0852
Car5a	Carbonic anhydrase 5a, mitochondrial	-6.53	1.43e-08	-1.73	0.00175	-1.13	0.427
D0H4S114	DNA segment, human D4S114	-5.46	3.19e-05	1.48	0.156	1.04	0.917
Pbld	Phenazine biosynthesis-like protein domain containing	-6.35	1.62e-08	-1.69	0.00372	1.13	0.476
Gstt3	Glutathione S-transferase, theta 3	-4.32	1.53e-07	-1.73	0.00275	-1.87	0.0011
Fam47e	Family with sequence similarity 47, member E	-5.58	1.12e-05	-1.16	0.629	1.41	0.218
Fmo5	Flavin containing monooxygenase 5	-4.82	3.88e-06	-1.2	0.496	-1.96	0.0117
Amdhd1	Amidohydrolase domain containing 1	-5.63	6.48e-09	-1.35	0.0513	-1.32	0.0699
Cth	Cystathionase (cystathionine gamma-lyase)	-4.4	4.07e-08	-1.63	0.00484	-1.73	0.002
Psen2	Presenilin 2	-5.63	8.02e-09	-1.37	0.044	-1.07	0.676
Acsm5	Acyl-CoA synthetase medium-chain family member 5	-5.42	1.14e-07	-1.46	0.0486	-1.43	0.0627
Rgn	Regucalcin	-4.91	8.05e-07	-1.06	0.837	-1.9	0.00824
Abat	4-aminobutyrate aminotransferase	-5.31	6.95e-10	-1.61	0.00106	-1.16	0.233
Slc47a1	Solute carrier family 47, member 1	-3.43	1.62e-07	-1.86	0.000423	-1.79	0.000882
Papss2	3'-phosphoadenosine 5'-phosphosulfate synthase 2	-4.64	6.5e-09	1.24	0.0978	-1.65	0.000906
Mus musculus	Transcribed locus	-4.67	3.24e-05	-1.91	0.0357	-1.21	0.556
Mus musculus	Transcribed locus	-2.69	0.00195	-1.98	0.0307	-1.94	0.0366
Anubl1	AN1, ubiquitin-like, homolog (Xenopus laevis)	-4.96	3.74e-06	-1.49	0.091	-1.25	0.352
Depdc6	DEP domain containing 6	-3.76	2.42e-06	-1.74	0.011	-1.41	0.0993
Mus musculus	Transcribed locus, strongly similar to XP_001520637.1 PREDICTED: similar to tryptophan oxygenase, partial [Ornithorhynchus anatinus]	-4.81	2.21e-07	-1.81	0.00322	-1.03	0.898
Car8	Carbonic anhydrase 8	-3.69	6.99e-07	-1.94	0.000875	-1.49	0.0279
Bbox1	Butyrobetaine (gamma), 2-oxoglutarate dioxygenase 1 (gamma-butyrobetaine hydroxylase)	-5.24	3.21e-09	-1.29	0.0502	-1.12	0.39
Ndrg2	N-myc downstream regulated gene 2	-3.94	1.5e-07	-1.94	0.000666	-1.27	0.143
Hnmt	Histamine N-methyltransferase	-4.69	2.87e-06	1.64	0.0355	-1.17	0.513
Afmid	Arylformamidase	-4.5	2.66e-07	-1.51	0.0254	-1.5	0.0285
Slco1b2	Solute carrier organic anion transporter family, member 1b2	-4.32	5.9e-05	-1.8	0.0609	-1.14	0.699
Pygl	Liver glycogen phosphorylase	-4.08	8.02e-09	-1.04	0.765	-1.75	0.000355
Mus musculus	Transcribed locus	-4.6	1.14e-06	-1.32	0.108	1.28	0.155
Sult1b1	Sulfotransferase family 1B, member 1	-4.7	8.1e-08	-1.25	0.166	-1.13	0.461
Mus musculus	Transcribed locus	-4.31	2.36e-07	-1.54	0.0252	-1.34	0.112
Adh4	Alcohol dehydrogenase 4 (class II), pi polypeptide	-4.25	5.37e-09	-1.31	0.0355	1.26	0.0702
Hal	Histidine ammonia lyase	-3.77	6.34e-06	-1.89	0.00935	1.24	0.34
Pank1	Pantothenate kinase 1	-4.18	3.56e-08	-1.36	0.0467	-1.37	0.0407
Ethe1	Ethylmalonic encephalopathy 1	-2.56	2.9e-07	-1.79	6.68e-05	-1.68	0.0003
Fam55b	Family with sequence similarity 55, member B	-3.84	1.38e-06	-1.52	0.0248	1.45	0.0428
BC031353	CDNA sequence BC031353	-4.45	2.96e-06	-1.32	0.216	-1.13	0.608
Pdk1	Pyruvate dehydrogenase kinase, isoenzyme 1	-2.56	3.35e-07	-1.84	6.78e-05	-1.82	0.000109
Aox3	Aldehyde oxidase 3	-4.38	1.64e-05	-1.22	0.49	-1.27	0.391
Csrp3	Cysteine and glycine-rich protein 3	-2.94	1.37e-07	-1.78	7.96e-05	1.6	0.000542
Cela1	Chymotrypsin-like elastase family, member 1	-3.42	4.05e-08	-1.16	0.242	-1.59	0.00136
Gls2	Glutaminase 2 (liver, mitochondrial)	-3.18	5.05e-07	-1.63	0.00531	-1.53	0.012
Mus musculus	Mus musculus, clone IMAGE:1511633, mRNA	-3.85	4.55e-05	-1.27	0.368	-1.22	0.467
Bco2	Beta-carotene oxygenase 2	-3.92	1.11e-08	-1.39	0.0108	1.14	0.3
Gamt	Guanidinoacetate methyltransferase	-3.55	6.64e-07	1.41	0.0437	-1.49	0.0227
Mus musculus	Transcribed locus, moderately similar to NP_032206.1 glutathione synthetase [Mus musculus]	-2.21	0.00222	-1.33	0.258	-1.86	0.0176
Car1	Carbonic anhydrase 1	-2.42	8.93e-05	-1.74	0.00825	-1.88	0.00329
Hpd	4-hydroxyphenylpyruvic acid dioxygenase	-3.02	4.65e-08	-1.83	7.37e-05	-1.52	0.00188
Hacl1	2-hydroxyacyl-CoA lyase 1	-4.03	2.28e-06	-1.29	0.228	-1.04	0.882
Mus musculus	Transcribed locus	-3.11	3.71e-05	-1.4	0.136	-1.74	0.0196
Decr2	2-4-dienoyl-Coenzyme A reductase 2, peroxisomal	-2.91	4.57e-06	-1.84	0.00162	-1.32	0.1
Dhrs3	Dehydrogenase/reductase (SDR family) member 3	-3.74	3.64e-05	-1.38	0.204	1.09	0.767
Mus musculus	Transcribed locus, weakly similar to NP_001014286.1 hypothetical protein LOC366772 [Rattus norvegicus]	-2.34	0.00131	-1.58	0.0711	-1.77	0.0279
Sdr9c7	4short chain dehydrogenase/reductase family 9C, member 7	-2.65	3.58e-05	-1.42	0.0727	-1.48	0.0488
Olig1	Oligodendrocyte transcription factor 1	-3.25	9e-05	-1.43	0.148	-1.32	0.262
Ddah1	Dimethylarginine dimethylaminohydrolase 1	-3.74	3.22e-07	1.28	0.129	-1.37	0.0569
Enho	Energy homeostasis associated	-3.11	2.16e-05	-1.24	0.296	1.78	0.00899
Abhd15	Abhydrolase domain containing 15	-3.57	2.92e-07	-1.83	0.000902	-1	0.995
Sdr42e1	Short chain dehydrogenase/reductase family 42E, member 1	-3.45	4.65e-08	-1.81	0.000186	1.09	0.51
Acsl1	Acyl-CoA synthetase long-chain family member 1	-2.86	0.000132	-1.51	0.0858	-1.5	0.0871
Klf15	Kruppel-like factor 15	-3.25	5.06e-05	-1.37	0.174	-1.01	0.986
Slc26a1	Solute carrier family 26 (sulfate transporter), member 1	-4.15	1.22e-06	1.06	0.802	-1.15	0.524
Cyp4f15	Cytochrome P450, family 4, subfamily f, polypeptide 15	-3.26	5e-05	-1.79	0.0205	-1.22	0.422
Neb	Nebulin	-3.47	2.84e-06	-1.73	0.00606	1.02	0.939
Fitm1	Fat storage-inducing transmembrane protein 1	-2.23	3.02e-05	-1.98	0.000235	-1.56	0.00763
Inca1	Inhibitor of CDK, cyclin A1 interacting protein 1	-3.24	6.1e-09	-1.41	0.00146	1.44	0.000967
Hfe2	Hemochromatosis type 2 (juvenile) (human homolog)	-3.24	1.54e-06	1.17	0.355	1.51	0.02
Camk1d	Calcium/calmodulin-dependent protein kinase ID	-2.85	8.3e-07	-1.35	0.0462	-1.54	0.00659
Acsm3	Acyl-CoA synthetase medium-chain family member 3	-3.13	7.08e-08	-1.87	7.88e-05	-1.02	0.903
Il18	Interleukin 18	-4.01	6.05e-09	-1.19	0.115	-1.07	0.543
9030619P08Rik	RIKEN cDNA 9030619P08 gene	-2.27	0.000434	1.76	0.00964	-1.05	0.841
Pnkd	Paroxysmal nonkinesiogenic dyskinesia	-2.87	1e-05	-1.11	0.605	1.25	0.229
Slc38a4	Solute carrier family 38, member 4	-2.4	8.09e-05	-1.7	0.000634	-1.69	0.000882
Dhdh	Dihydrodiol dehydrogenase (dimeric)	-3.7	1.58e-08	-1.32	0.0258	1	0.981
Ropn1l	Ropporin 1-like	-3.55	2.94e-07	-1.13	0.425	1.19	0.249
2610528J11Rik	RIKEN cDNA 2610528J11 gene	-3.43	4.65e-08	1.05	0.743	1.31	0.0403
Cmbl	Carboxymethylenebutenolidase-like (Pseudomonas)	-3.49	1.43e-08	-1.44	0.00593	-1.09	0.492
Sult1d1	Sulfotransferase family 1D, member 1	-3.4	6.98e-05	-1.16	0.593	-1.03	0.922
Nr1i3	Nuclear receptor subfamily 1, group I, member 3	-2.8	3.73e-05	-1.74	0.0094	1.24	0.284
Slc10a1	Solute carrier family 10 (sodium/bile acid cotransporter family), member 1	-2.77	6.39e-06	-1.37	0.0712	-1.53	0.0179
Gstk1	Glutathione S-transferase kappa 1	-2.56	9.35e-08	-1.56	0.000693	-1.44	0.00284
		-3.13	1.06e-06	-1.05	0.761	-1.47	0.0181
Cmah	Cytidine monophospho-N-acetylneuraminic acid hydroxylase	-2.4	6.86e-06	-1.53	0.00846	-1.33	0.0595
Gstm7	Glutathione S-transferase, mu 7	-3.57	8.66e-09	1	0.997	-1.24	0.0613
Lactb	Lactamase, beta	-2.5	1.78e-07	-1.56	0.000527	-1.34	0.0135
Maob	Monoamine oxidase B	-2.77	1.1e-05	-1.29	0.169	-1.68	0.0089
Kmo	Kynurenine 3-monooxygenase (kynurenine 3-hydroxylase)	-2.56	2.94e-07	1.03	0.813	1.75	0.000219
Qdpr	Quinoid dihydropteridine reductase	-2.83	3.31e-09	-1.29	0.00666	-1.5	0.000191
Insig1	Insulin induced gene 1	-2.25	5.34e-05	-1.3	0.144	-1.67	0.00706
Uox	Urate oxidase	-2.21	1.56e-06	-1.25	0.0571	-1.81	9.89e-05
Gulo	Gulonolactone (L-) oxidase	-2.78	0.000374	-1.03	0.92	-1.79	0.0349
Mthfd1	Methylenetetrahydrofolate dehydrogenase (NADP+ dependent), methenyltetrahydrofolate cyclohydrolase, formyltetrahydrofolate synthase	-3.51	2.75e-09	-1.11	0.3	-1.25	0.0344
1110032A03Rik	RIKEN cDNA 1110032A03 gene	-2.67	0.000102	-1.5	0.0653	-1.16	0.528
Pecr	Peroxisomal trans-2-enoyl-CoA reductase	-2.99	3.75e-09	-1.47	0.000307	-1.17	0.0857
Acbd5	Acyl-Coenzyme A binding domain containing 5	-2.46	7.72e-05	-1.66	0.0187	-1.11	0.636
Slc16a12	Solute carrier family 16 (monocarboxylic acid transporters), member 12	-2.5	0.000318	1.24	0.345	1.51	0.0733
Aadat	Aminoadipate aminotransferase	-3.14	6.01e-09	-1.42	0.0017	-1.06	0.566
Akr1c20	Aldo-keto reductase family 1, member C20	-2.01	0.0063	-1.44	0.154	-1.44	0.148
Mus musculus	Transcribed locus, strongly similar to NP_942052.1 serine racemase [Rattus norvegicus]	-2.09	0.000184	-1.87	0.00154	-1.59	0.012
Bhmt2	Betaine-homocysteine methyltransferase 2	-2.61	3.24e-05	-1.02	0.936	1.66	0.0123
Sardh	Sarcosine dehydrogenase	-2.47	1.67e-05	-1.48	0.0253	-1.5	0.0203
Haao	3-hydroxyanthranilate 3,4-dioxygenase	-2.75	4.07e-08	-1.48	0.0011	-1.35	0.00826
Pmvk	Phosphomevalonate kinase	-2.4	1.77e-05	-1.2	0.269	-1.64	0.00644
Nqo2	NAD(P)H dehydrogenase, quinone 2	-2.91	5.22e-07	-1.1	0.501	-1.44	0.0139
Aldh1l1	Aldehyde dehydrogenase 1 family, member L1	-3.2	4.44e-08	-1.37	0.0152	-1.08	0.571
Nr0b2	Nuclear receptor subfamily 0, group B, member 2	-2.4	0.00455	-1.32	0.359	-1.1	0.783
Ghr	Growth hormone receptor	-2.43	1.61e-07	-1.54	0.000381	-1.43	0.002
Bphl	Biphenyl hydrolase-like (serine hydrolase, breast epithelial mucin-associated antigen)	-2.97	7.75e-08	-1.39	0.00928	-1.21	0.106
Fpgs	Folylpolyglutamyl synthetase	-2.22	5.06e-06	-1.4	0.0126	1.16	0.248
Tk1	Thymidine kinase 1	-2.6	0.000775	1.55	0.0877	1.07	0.815
Pipox	Pipecolic acid oxidase	-2.63	9.94e-09	-1.24	0.0191	-1.48	0.000292
Pxmp2	Peroxisomal membrane protein 2	-3.15	7.75e-08	-1.29	0.0498	-1.15	0.285
9630013D21Rik	RIKEN cDNA 9630013D21 gene	-2.63	7.57e-07	-1.25	0.0959	-1.19	0.194
Abhd14b	Abhydrolase domain containing 14b	-2.55	1.15e-07	-1.6	0.000326	-1.3	0.0226
Tmem25	Transmembrane protein 25	-3.05	3.71e-07	-1.1	0.515	-1.11	0.472
Echdc1	Enoyl Coenzyme A hydratase domain containing 1	-2.34	7.72e-05	-1.35	0.102	-1.51	0.028
Otc	Ornithine transcarbamylase	-2.26	1.14e-05	-1.46	0.0142	-1.46	0.0137
Etnk2	Ethanolamine kinase 2	-2.24	1.29e-05	1.04	0.796	1.34	0.0282
Hebp1	Heme binding protein 1	-3.09	2.69e-07	-1.29	0.0807	1.05	0.741
Sult1c2	Sulfotransferase family, cytosolic, 1C, member 2	-2.09	7.23e-06	-1.31	0.0391	-1.53	0.00275
Sephs2	Selenophosphate synthetase 2	-3.02	1.51e-08	-1.39	0.00543	-1.11	0.355
Shmt1	Serine hydroxymethyltransferase 1 (soluble)	-2.53	7.38e-07	-1.27	0.0672	-1.3	0.0459
Lin7a	Lin-7 homolog A (C. elegans)	-2.45	1.99e-05	-1.7	0.00393	-1.11	0.557
Dcxr	Dicarbonyl L-xylulose reductase	-3.09	9.46e-09	-1.33	0.00832	-1.09	0.402
Galm	Galactose mutarotase	-2.68	1.38e-06	-1.22	0.17	-1.44	0.0156
		-2.8	8.79e-09	-1.46	0.000789	1.05	0.676
Pm20d1	Peptidase M20 domain containing 1	-2.39	6.03e-06	-1.63	0.00287	-1.36	0.0419
Hibch	3-hydroxyisobutyryl-Coenzyme A hydrolase	-2.78	9.69e-06	-1.39	0.0719	-1.05	0.828
Agphd1	Aminoglycoside phosphotransferase domain containing 1	-2.03	0.000219	-1.73	0.00326	-1.05	0.786
Spsb4	SplA/ryanodine receptor domain and SOCS box containing 4	-2.05	7e-05	1.2	0.239	-1.57	0.00697
Agxt	Alanine-glyoxylate aminotransferase	-3.15	3.47e-06	-1.27	0.178	-1.07	0.727
Aspg	Asparaginase homolog (S. cerevisiae)	-2.65	1.44e-05	-1.11	0.567	1.18	0.342
N4bp2l1	NEDD4 binding protein 2-like 1	-2.3	0.003	-1.69	0.0475	-1.11	0.704
Gas2	Growth arrest specific 2	-2.87	0.000156	-1.04	0.89	-1.23	0.411
Dclk3	Doublecortin-like kinase 3	-2.69	0.000191	1.05	0.846	1.12	0.626
Mus musculus	Transcribed locus	-2.16	0.000817	-1.41	0.105	-1.31	0.205
Pdcd4	Programmed cell death 4	-2.57	1.93e-06	-1.44	0.0173	-1.13	0.404
Cib2	Calcium and integrin binding family member 2	-2.3	1.08e-06	-1.6	0.000665	-1.39	0.00934
1300018J18Rik	RIKEN cDNA 1300018J18 gene	-2.37	2.42e-07	-1.55	0.000465	-1.23	0.0567
Selenbp1	Selenium binding protein 1	-2.85	0.000822	-1.18	0.618	-1.18	0.602
Enpp3	Ectonucleotide pyrophosphatase/phosphodiesterase 3	-2.54	1.1e-05	-1.33	0.0613	1.46	0.0184
Pah	Phenylalanine hydroxylase	-2.04	4.41e-06	-1.2	0.117	-1.79	0.000101
Cpn2	Carboxypeptidase N, polypeptide 2	-2.63	5.81e-05	-1.36	0.136	1.16	0.469
Agtr1a	Angiotensin II receptor, type 1a	-2.65	2.4e-07	-1.2	0.121	1.23	0.0781
Mus musculus	CDNA clone IMAGE:6405071	-2.14	0.000492	-1.86	0.0043	-1.3	0.182
Gck	Glucokinase	-2.69	3.57e-05	-1.25	0.25	-1.15	0.471
Srebf1	Sterol regulatory element binding transcription factor 1	-2.6	2e-05	1.25	0.202	-1.42	0.048
Fahd1	Fumarylacetoacetate hydrolase domain containing 1	-3.02	3.63e-07	1.03	0.855	1.07	0.673
Cyp26a1	Cytochrome P450, family 26, subfamily a, polypeptide 1	-2.75	0.00672	-1.27	0.523	1.19	0.659
Dpp4	Dipeptidylpeptidase 4	-2.21	4.11e-06	-1.26	0.0676	-1.6	0.00132
Hes6	Hairy and enhancer of split 6 (Drosophila)	-2.23	0.000102	-1.44	0.0421	-1.36	0.0785
Abcc6	ATP-binding cassette, sub-family C (CFTR/MRP), member 6	-2.6	4.01e-06	-1.4	0.0359	-1.26	0.133
Aspa	Aspartoacylase	-3.18	3.14e-07	1.09	0.537	1.01	0.966
Cisd1	CDGSH iron sulfur domain 1	-2.42	6.97e-06	-1.39	0.0272	-1.33	0.0498
Abcd3	ATP-binding cassette, sub-family D (ALD), member 3	-2.17	1.37e-05	-1.21	0.165	-1.61	0.00217
Sema4g	Sema domain, immunoglobulin domain (Ig), transmembrane domain (TM) and short cytoplasmic domain, (semaphorin) 4G	-2.58	5.37e-07	-1.22	0.126	1.11	0.441
Pdk2	Pyruvate dehydrogenase kinase, isoenzyme 2	-2.23	8.97e-06	-1.62	0.00132	-1.26	0.0798
Mlxipl	MLX interacting protein-like	-2.05	1.25e-05	-1.22	0.12	-1.7	0.000558
Hibadh	3-hydroxyisobutyrate dehydrogenase	-2.29	2.02e-07	-1.29	0.0186	-1.48	0.00102
Nit2	Nitrilase family, member 2	-2.79	4.75e-07	-1.25	0.101	-1.23	0.125
Sepx1	Selenoprotein X 1	-2.67	2.14e-06	-1.1	0.545	1.27	0.104
Mus musculus	Transcribed locus	-2.05	3.55e-05	-1.88	0.000229	-1.25	0.112
Fgf1	Fibroblast growth factor 1	-2.05	4.7e-05	-1.72	0.00115	1.13	0.401
Pts	6-pyruvoyl-tetrahydropterin synthase	-2.1	1.24e-05	-1.57	0.00221	-1.2	0.16
Dexi	Dexamethasone-induced transcript	-2.36	1.79e-06	-1.5	0.00383	-1.08	0.573
Oaf	OAF homolog (Drosophila)	-2.68	1.36e-05	-1.16	0.396	1.09	0.635
Clcn2	Chloride channel 2	-2.05	2.47e-05	-1.6	0.00173	-1	0.998
Tdo2	Tryptophan 2,3-dioxygenase	-2.65	4.97e-06	-1.5	0.0129	1.05	0.804
Fam89a	Family with sequence similarity 89, member A	-2.74	7.63e-06	-1.16	0.405	-1.02	0.937
Mcc	Mutated in colorectal cancers	-2.26	3.47e-06	-1.65	0.000743	-1.2	0.155
Scnn1a	Sodium channel, nonvoltage-gated 1 alpha	-2.1	1.48e-07	-1.56	6.55e-05	-1.52	0.000147
Aass	Aminoadipate-semialdehyde synthase	-2.06	0.00135	-1.57	0.042	-1.23	0.346
Gstz1	Glutathione transferase zeta 1 (maleylacetoacetate isomerase)	-2.39	1.78e-07	-1.36	0.00917	-1.1	0.385
Gpr155	G protein-coupled receptor 155	-2.58	6.89e-07	-1.5	0.00458	-1.06	0.664
Aldh8a1	Aldehyde dehydrogenase 8 family, member A1	-2.89	5.37e-08	-1.26	0.049	1.06	0.623
Mcee	Methylmalonyl CoA epimerase	-2.18	6.82e-07	-1.3	0.0226	-1.36	0.00882
Hgd	Homogentisate 1, 2-dioxygenase	-2.46	2.44e-05	-1.23	0.227	-1.3	0.128
Adhfe1	Alcohol dehydrogenase, iron containing, 1	-2.81	1.58e-06	-1.12	0.459	1.18	0.246
Tcea3	Transcription elongation factor A (SII), 3	-2.99	5.4e-07	-1.13	0.422	-1.01	0.94
Ido2	Indoleamine 2,3-dioxygenase 2	-2.57	2.46e-07	-1.19	0.137	1.08	0.507
Ttc30b	Tetratricopeptide repeat domain 30B	-2.15	0.000881	-1.42	0.0958	-1.14	0.559
Bhmt	Betaine-homocysteine methyltransferase	-2.98	2.11e-11	-1.03	0.594	1.05	0.373
Mus musculus	Transcribed locus	-2.51	3.57e-05	-1.31	0.14	1.09	0.673
Rnf152	Ring finger protein 152	-2.14	4.34e-05	-1.23	0.18	-1.09	0.576
Ptprd	Protein tyrosine phosphatase, receptor type, D	-2.64	2.19e-06	-1.26	0.104	-1.15	0.321
Acsm1	acyl-CoA synthetase medium-chain family member 1	-2.21	2.14e-05	-1.54	0.00926	1.03	0.866
Kcnn2	Potassium intermediate/small conductance calcium-activated channel, subfamily N, member 2	-2.45	4.61e-07	-1.43	0.00576	-1.06	0.677
Rorc	RAR-related orphan receptor gamma	-2.19	7.87e-06	-1.74	0.000502	1.04	0.791
D630039A03Rik	RIKEN cDNA D630039A03 gene	-2.01	3e-05	1.34	0.0234	1.05	0.733
Hsd3b7	Hydroxy-delta-5-steroid dehydrogenase, 3 beta- and steroid delta-isomerase 7	-2.28	1.35e-05	-1.35	0.0475	-1.15	0.347
Slc25a23	Solute carrier family 25 (mitochondrial carrier; phosphate carrier), member 23	-2.31	0.000475	-1.44	0.095	-1.1	0.69
Sirt3	Sirtuin 3 (silent mating type information regulation 2, homolog) 3 (S. cerevisiae)	-2.49	6.09e-07	-1.4	0.01	-1.06	0.664
Fam158a	Family with sequence similarity 158, member A	-2.62	7.16e-08	-1.02	0.886	-1.2	0.0897
Col18a1	Collagen, type XVIII, alpha 1	-2.74	4.96e-08	-1.25	0.0242	-1.05	0.652
Tfpi2	Tissue factor pathway inhibitor 2	-2.31	4.18e-06	-1.03	0.844	-1.18	0.235
Coasy	Coenzyme A synthase	-2.01	1.79e-07	-1.44	0.000376	-1.3	0.00507
Atg10	Autophagy-related 10 (yeast)	-2.28	1.78e-05	-1.23	0.177	-1.27	0.12
Vnn1	Vanin 1	-2.21	0.0175	1.14	0.724	1.37	0.357
A2ld1	AIG2-like domain 1	-2.55	8.84e-06	-1.22	0.213	-1.09	0.621
Sec14l2	SEC14-like 2 (S. cerevisiae)	-2.33	6.12e-06	-1.24	0.132	-1.27	0.0954
Ddo	D-aspartate oxidase	-2.1	9.71e-05	-1.83	0.00128	-1.04	0.829
Mosc1	MOCO sulphurase C-terminal domain containing 1	-2.13	5.39e-07	-1.37	0.00421	-1.24	0.038
Naprt1	Nicotinate phosphoribosyltransferase domain containing 1	-2.27	7.22e-06	-1.33	0.0431	1.22	0.151
Lama3	Laminin, alpha 3	-2.16	9.1e-06	-1.32	0.0466	-1.27	0.0746
Acaa1a	Acetyl-Coenzyme A acyltransferase 1A	-2.02	7.83e-05	-1.53	0.01	1.09	0.582
Mgam	Maltase-glucoamylase	-2.2	2.79e-06	-1.28	0.0554	1.19	0.16
Slc29a1	Solute carrier family 29 (nucleoside transporters), member 1	-2.19	2.61e-06	-1.32	0.0251	-1.12	0.32
Spns2	Spinster homolog 2 (Drosophila)	-2.27	1.95e-06	-1.08	0.545	1.25	0.0638
Igfals	Insulin-like growth factor binding protein, acid labile subunit	-2.29	0.000309	-1.16	0.439	-1.05	0.831
Dapk1	Death associated protein kinase 1	-2.22	2.86e-06	-1.25	0.0759	-1.13	0.311
Gphn	Gephyrin	-2.32	1.14e-07	-1.4	0.00253	-1.06	0.603
Fah	Fumarylacetoacetate hydrolase	-2.62	3.44e-07	-1.08	0.576	1.01	0.967
Grb7	Growth factor receptor bound protein 7	-2.45	0.000132	-1.15	0.494	-1.17	0.425
Bckdha	Branched chain ketoacid dehydrogenase E1, alpha polypeptide	-2.26	6.66e-05	-1.46	0.0336	1.02	0.941
Fggy	FGGY carbohydrate kinase domain containing	-2.38	4.44e-08	1.03	0.795	-1.22	0.0307
Nlrp6	NLR family, pyrin domain containing 6	-2.26	1.64e-07	-1.07	0.437	1.13	0.147
Mus musculus	Transcribed locus	-2.12	1.11e-05	-1.19	0.195	1.29	0.0567
Ube2h	Ubiquitin-conjugating enzyme E2H	-2.04	9.85e-06	-1.21	0.117	-1.18	0.166
Amacr	Alpha-methylacyl-CoA racemase	-2.61	7.08e-08	1.16	0.164	1.03	0.796
Acat2	Acetyl-Coenzyme A acetyltransferase 2	-2.33	1.02e-05	-1.19	0.258	-1.17	0.289
Anp32a	Acidic (leucine-rich) nuclear phosphoprotein 32 family, member A	-2.54	2.62e-05	-1.16	0.393	-1.05	0.805
Aspdh	Aspartate dehydrogenase domain containing	-2.04	2.04e-05	-1.65	0.00111	-1.13	0.363
Acot13	Acyl-CoA thioesterase 13	-2.46	7.16e-08	1.1	0.36	-1.13	0.254
Phyhd1	Phytanoyl-CoA dioxygenase domain containing 1	-2.06	2.66e-08	-1.37	0.000259	1.24	0.00617
Cdc14b	CDC14 cell division cycle 14 homolog B (S. cerevisiae)	-2.16	2.42e-06	-1.24	0.073	-1.01	0.965
Hyi	Hydroxypyruvate isomerase homolog (E. coli)	-2.21	1.09e-05	1.03	0.846	-1.25	0.103
Mnd1	Meiotic nuclear divisions 1 homolog (S. cerevisiae)	-2.03	4.48e-05	-1.01	0.972	-1.24	0.129
Dcaf11	DDB1 and CUL4 associated factor 11	-2.04	5.96e-06	-1.47	0.00323	-1.18	0.159
Chac2	ChaC, cation transport regulator homolog 2 (E. coli)	-2.57	9.81e-06	1.02	0.935	1.04	0.835
Cebpa	CCAAT/enhancer binding protein (C/EBP), alpha	-2.16	3.38e-07	-1.06	0.568	-1.04	0.697
Ebpl	Emopamil binding protein-like	-2.01	9.46e-06	1.28	0.0486	1.25	0.0646
Tmem53	Transmembrane protein 53	-2.07	2.65e-05	1.18	0.243	1.24	0.117
Ivd	Isovaleryl coenzyme A dehydrogenase	-2.06	9.74e-07	-1.16	0.165	-1.28	0.0213
Ttc36	Tetratricopeptide repeat domain 36	-2.47	1.51e-06	-1.13	0.352	1.02	0.882
1810049H13Rik	RIKEN cDNA 1810049H13 gene	-2.19	4.12e-08	1.01	0.956	1.16	0.0741
Hdac5	Histone deacetylase 5	-2.06	4.61e-06	-1.23	0.0706	-1.03	0.815
Slc46a3	Solute carrier family 46, member 3	-2.29	1.52e-05	-1.04	0.798	-1.04	0.843
AI316807	Expressed sequence AI316807	-2.09	2.59e-07	-1.21	0.04	1.29	0.00818
Klf12	Kruppel-like factor 12	-2.52	3.11e-06	-1.06	0.675	-1.05	0.738
Slc25a10	Solute carrier family 25 (mitochondrial carrier, dicarboxylate transporter), member 10	-2.14	4.68e-08	-1.35	0.00123	-1.08	0.371
1810020D17Rik	RIKEN cDNA 1810020D17 gene	-2.06	4.43e-07	-1.26	0.0205	-1.03	0.82
Mettl7a1	Methyltransferase like 7A1	-2.06	0.000996	-1.16	0.495	-1.18	0.424
Enpp5	Ectonucleotide pyrophosphatase/phosphodiesterase 5	-2.04	9.94e-07	-1.24	0.0337	1.11	0.295
2810055F11Rik	RIKEN cDNA 2810055F11 gene	-2.05	5.14e-05	-1.44	0.019	-1.02	0.901
Ociad2	OCIA domain containing 2	-2.06	5.58e-06	1.13	0.304	-1.23	0.079
Rarres2	Retinoic acid receptor responder (tazarotene induced) 2	-2.2	7.64e-07	-1.16	0.201	-1.09	0.471
Adssl1	Adenylosuccinate synthetase like 1	-2.09	4.75e-07	-1.38	0.00222	1.07	0.502
Fyco1	FYVE and coiled-coil domain containing 1	-2.12	0.000424	-1.3	0.18	1.02	0.945
Hadh	Hydroxyacyl-Coenzyme A dehydrogenase	-2.07	9.56e-06	-1.08	0.574	-1.24	0.091
		-2.23	6.76e-06	1.1	0.483	-1	0.987
Ccs	Copper chaperone for superoxide dismutase	-2.11	1.02e-06	-1.23	0.0566	-1.06	0.612
Ulk2	Unc-51 like kinase 2 (C. elegans)	-2.12	3.02e-08	-1.23	0.0104	-1.06	0.429
Fmo1	Flavin containing monooxygenase 1	-2.15	2.11e-05	1.02	0.9	-1.18	0.251
Ahr	Aryl-hydrocarbon receptor	-2.18	7.09e-05	1.01	0.947	-1.01	0.96
LOC665792	Alpha-fetoprotein-like	-2.24	4.15e-05	1.01	0.963	1.04	0.814
Ppap2b	Phosphatidic acid phosphatase type 2B	-2.02	6.05e-05	1.02	0.926	-1.04	0.806
D10Jhu81e	DNA segment, Chr 10, Johns Hopkins University 81 expressed	-2.04	4.44e-08	-1.01	0.893	1.05	0.512
Col3a1	Collagen, type III, alpha 1	-1.07	0.786	21.1	1.59e-09	2.4	0.00161
Ifi27l2a	Interferon, alpha-inducible protein 27 like 2A	1.96	0.0342	7.35	7.54e-06	4.96	0.000142
Tyrobp	TYRO protein tyrosine kinase binding protein	1.77	0.00821	9.98	1.64e-08	2.47	0.000544
Serpina3g	Serine (or cysteine) peptidase inhibitor, clade A, member 3G	1.56	0.107	2.47	0.00543	6.08	1.76e-05
Cd52	CD52 antigen	1.92	0.00797	5.41	2.17e-06	4.02	3.78e-05
Gm11428	Predicted gene 11428	1.89	0.0077	6.83	4.1e-07	2.53	0.00098
		1.64	0.049	5.64	3.65e-06	3.07	0.000475
C1qa	Complement component 1, q subcomponent, alpha polypeptide	1.66	0.0185	6.46	2.47e-07	2.13	0.00284
Aif1	Allograft inflammatory factor 1	1.52	0.0698	5.21	2.9e-06	3.12	0.000219
Slc43a3	Solute carrier family 43, member 3	1.41	0.118	3.46	4.24e-05	3.21	0.000123
Mus musculus	Transcribed locus, strongly similar to NP_033264.2 transcription factor SOX-4 [Mus musculus]	1.12	0.703	5.28	4.17e-05	2.69	0.00456
Serpinb6a	Serine (or cysteine) peptidase inhibitor, clade B, member 6a	1.68	0.00183	6.16	6.16e-09	2.16	0.000159
AI607873	Expressed sequence AI607873	1.83	0.0303	4.22	9.26e-05	2.72	0.00267
Rcn1	Reticulocalbin 1	1.73	0.019	3.2	0.000111	2.06	0.00698
Ms4a4d	Membrane-spanning 4-domains, subfamily A, member 4D	1.16	0.655	3.21	0.00323	2.35	0.0232
Mus musculus	Transcribed locus	-1.05	0.881	2.28	0.028	2.74	0.00828
Fcer1g	Fc receptor, IgE, high affinity I, gamma polypeptide	1.93	0.00215	5.77	1.51e-07	3.81	8.67e-06
Slc25a4	Solute carrier family 25 (mitochondrial carrier, adenine nucleotide translocator), member 4	1.7	0.00597	7.52	1.55e-08	2.76	6.44e-05
Gbp2	Guanylate binding protein 2	1.41	0.218	2.15	0.0181	5.36	4.98e-05
Sh3bgrl3	SH3 domain binding glutamic acid-rich protein-like 3	1.58	0.0293	4.84	1.07e-06	3.23	6.15e-05
Clec4a3	C-type lectin domain family 4, member a3	1.44	0.123	5.91	2.07e-06	2.94	0.000475
Mpeg1	Macrophage expressed gene 1	1.68	0.0018	5.02	2.67e-08	3.21	2.57e-06
Basp1	Brain abundant, membrane attached signal protein 1	1.85	0.00824	5.98	7.64e-07	2.14	0.00399
Cyba	Cytochrome b-245, alpha polypeptide	1.21	0.371	5.75	8.38e-07	2.75	0.000373
Ly6e	Lymphocyte antigen 6 complex, locus E	1.18	0.274	2.73	6.88e-06	4.1	5.71e-07
Clec4n	C-type lectin domain family 4, member n	1.67	0.0263	5.91	8.48e-07	2.52	0.001
Gbp3	Guanylate binding protein 3	1.68	0.0108	2.54	0.000164	3.97	5.56e-06
Cxcl1	Chemokine (C-X-C motif) ligand 1	1.89	0.123	5.03	0.00182	3.71	0.00825
Cd48	CD48 antigen	1.32	0.216	6.27	7.77e-07	2.36	0.00216
Hexb	Hexosaminidase B	-1.12	0.461	5.42	1.54e-08	2.38	4.88e-05
Itgb2	Integrin beta 2	1.52	0.0362	4	3.58e-06	2.63	0.000237
Capg	Capping protein (actin filament), gelsolin-like	1.26	0.218	5.76	3.01e-07	2.12	0.00179
Filip1l	Filamin A interacting protein 1-like	1.27	0.203	4.48	1.16e-06	2.06	0.00233
Ms4a6c	Membrane-spanning 4-domains, subfamily A, member 6C	1.58	0.0651	3.16	0.000314	3.42	0.000225
Cd36	CD36 antigen	-1.24	0.223	3.5	3.98e-06	3.26	1.43e-05
Fam26f	Family with sequence similarity 26, member F	-1.35	0.159	2.55	0.000546	3.04	0.000157
Eid1	EP300 interacting inhibitor of differentiation 1	1.84	0.00419	2.99	4.45e-05	2.8	0.000119
Prtn3	Proteinase 3	1.38	0.414	2.59	0.0345	3.11	0.0151
Hck	Hemopoietic cell kinase	1.42	0.0682	2.49	0.000238	2.82	0.000107
Tmem176a	Transmembrane protein 176A	1.71	0.000831	2.34	1.57e-05	3.17	1.37e-06
Ptprc	Protein tyrosine phosphatase, receptor type, C	1.4	0.0709	3.3	1.02e-05	2.34	0.000425
Armcx2	Armadillo repeat containing, X-linked 2	1.36	0.141	3.12	7.01e-05	2.34	0.00133
Ifit2	Interferon-induced protein with tetratricopeptide repeats 2	1.23	0.263	2.88	3.44e-05	2.56	0.000175
Trim30a	Tripartite motif-containing 30A	1.31	0.185	2.72	0.00018	2.55	0.000425
Gdf10	Growth differentiation factor 10	1.41	0.102	2.56	0.00041	2.71	0.000329
Tlr1	Toll-like receptor 1	1.33	0.251	3.31	0.000314	2.39	0.00469
Ppic	Peptidylprolyl isomerase C	1.04	0.828	3.55	2.96e-06	2.13	0.000801
Treml4	Triggering receptor expressed on myeloid cells-like 4	1.3	0.101	2.64	2.51e-05	2.25	0.000202
Fyb	FYN binding protein	1.05	0.728	3.05	1.95e-06	2.07	0.000226
Tgm2	Transglutaminase 2, C polypeptide	1.92	4.55e-05	2.52	1.77e-06	2.31	1.27e-05
BC048546	CDNA sequence BC048546	1.06	0.589	2.48	5.61e-07	2.56	1.36e-06
Il18bp	Interleukin 18 binding protein	1.14	0.4	2.18	0.000187	3.07	8.67e-06
Ppap2a	Phosphatidic acid phosphatase type 2A	1.33	0.0949	2.1	0.000587	2.45	0.000149
Pkm2	Pyruvate kinase, muscle	1.31	0.233	2.2	0.00422	2.28	0.00362
Arhgdib	Rho, GDP dissociation inhibitor (GDI) beta	1.22	0.22	2.72	1.54e-05	2.03	0.000669
Tmem176b	Transmembrane protein 176B	1.67	0.000288	2.08	1.74e-05	2.43	4.29e-06
Coro1a	Coronin, actin binding protein 1A	1.26	0.157	2.07	0.00057	2.14	0.000475
Cd84	CD84 antigen	1.47	0.139	6.07	7.91e-06	2.24	0.00963
Cybb	Cytochrome b-245, beta polypeptide	1.09	0.552	4.25	7.89e-08	2.29	7.42e-05
Ccl3	Chemokine (C-C motif) ligand 3	1.51	0.181	3.43	0.00154	2.71	0.00775
Rgs1	Regulator of G-protein signaling 1	1.74	0.0352	3.76	0.000137	2.22	0.00803
Igsf6	Immunoglobulin superfamily, member 6	-1.01	0.948	2.98	8.17e-05	2.11	0.0028
Pmaip1	Phorbol-12-myristate-13-acetate-induced protein 1	1.25	0.321	2.43	0.00202	2.39	0.00257
Pla2g7	Phospholipase A2, group VII (platelet-activating factor acetylhydrolase, plasma)	1.13	0.566	2.11	0.0049	2.34	0.00192
5033414D02Rik	RIKEN cDNA 5033414D02 gene	-1	0.998	2.62	0.000259	2.18	0.00195
Spink3	Serine peptidase inhibitor, Kazal type 3	-1.18	0.653	2.32	0.0475	2.23	0.0556
Gstm3	Glutathione S-transferase, mu 3	-1.11	0.73	4.72	0.000174	-2.77	0.00328
Dbp	D site albumin promoter binding protein	-1.22	0.668	2.03	0.154	1.27	0.661
Gsn	Gelsolin	1.37	0.042	5.62	1.55e-08	1.66	0.00525
C1qc	Complement component 1, q subcomponent, C chain	1.48	0.047	6.76	7.02e-08	1.77	0.0113
Lhfp	Lipoma HMGIC fusion partner	1.27	0.179	6.02	7.08e-08	1.68	0.0133
Tgfbi	Transforming growth factor, beta induced	1.5	0.0832	4.98	4.46e-06	1.97	0.0121
Plvap	Plasmalemma vesicle associated protein	1.44	0.0835	4.09	6.68e-06	1.75	0.02
Aqp1	Aquaporin 1	1.12	0.491	2.24	0.000271	1.98	0.00143
Clec7a	C-type lectin domain family 7, member a	1.98	0.0185	14.74	1.34e-07	1.54	0.148
Lgals1	Lectin, galactose binding, soluble 1	-1.45	0.0922	7.41	1.64e-07	1.94	0.00824
Serpinh1	Serine (or cysteine) peptidase inhibitor, clade H, member 1	1.18	0.396	4.47	1.56e-06	1.97	0.0042
Emr1	EGF-like module containing, mucin-like, hormone receptor-like sequence 1	1.15	0.477	3.83	8.01e-06	1.79	0.0144
Rab8b	RAB8B, member RAS oncogene family	1.55	0.0548	3.74	3.57e-05	1.85	0.0187
Cfp	Complement factor properdin	1.3	0.111	3.1	5.1e-06	1.84	0.00254
Mus musculus	Transcribed locus	1.78	0.138	2.7	0.0251	1.4	0.444
Lrrc33	Leucine rich repeat containing 33	1.37	0.039	3.3	1.07e-06	1.65	0.00533
Sparc	Secreted acidic cysteine rich glycoprotein	1.19	0.161	3.44	9.27e-08	1.63	0.00159
Laptm5	Lysosomal-associated protein transmembrane 5	1.15	0.303	3.4	2.28e-07	1.64	0.003
		1.07	0.738	2.75	9.58e-05	1.76	0.012
Stab1	Stabilin 1	-1.05	0.788	2.42	9.77e-05	1.75	0.00607
Cmtm3	CKLF-like MARVEL transmembrane domain containing 3	1.27	0.182	2.73	4.67e-05	1.93	0.00254
Slc11a1	Solute carrier family 11 (proton-coupled divalent metal ion transporters), member 1	1.28	0.128	2.81	1.42e-05	1.99	0.00104
Fam176b	Family with sequence similarity 176, member B	1.16	0.254	2.59	3.39e-06	1.68	0.00184
Pdgfrb	Platelet derived growth factor receptor, beta polypeptide	1.14	0.36	2.51	1e-05	1.62	0.00489
Msn	Moesin	1.28	0.106	2.37	5.53e-05	1.89	0.00114
P2ry6	Pyrimidinergic receptor P2Y, G-protein coupled, 6	1.15	0.404	2.31	0.0003	1.46	0.0493
Dram1	DNA-damage regulated autophagy modulator 1	-1.04	0.803	2.08	0.000109	1.56	0.00822
Btg2	B-cell translocation gene 2, anti-proliferative	1.38	0.0683	2.13	0.00063	1.13	0.535
Fcgr3	Fc receptor, IgG, low affinity III	1.28	0.249	9.23	8.72e-08	1.89	0.0126
Vsig4	V-set and immunoglobulin domain containing 4	1.49	0.0613	8.24	7.43e-08	-1.62	0.0466
Igfbp3	Insulin-like growth factor binding protein 3	1.33	0.106	5.4	1.58e-07	1.03	0.908
Colec10	Collectin sub-family member 10	1.12	0.749	4.48	0.000562	-1.71	0.161
Clec4f	C-type lectin domain family 4, member f	-1	0.984	4.15	7.45e-08	-1.69	0.00289
Dcn	Decorin	1.42	0.153	4.27	3.14e-05	1.93	0.0214
Lrat	Lecithin-retinol acyltransferase (phosphatidylcholine-retinol-O-acyltransferase)	-1.09	0.705	3.6	4.21e-05	1.4	0.164
Bgn	Biglycan	1.05	0.781	3.52	8.25e-07	1.44	0.038
Mus musculus	Transcribed locus	1.24	0.0753	3.57	2.46e-08	1.32	0.0354
Cd163	CD163 antigen	1.69	0.0108	2.57	0.000178	1.03	0.901
Igfbp7	Insulin-like growth factor binding protein 7	-1	0.985	3.15	2.95e-05	1.45	0.086
Colec11	Collectin sub-family member 11	-1.11	0.676	2.6	0.00118	-1.23	0.456
Mrc1	Mannose receptor, C type 1	-1.02	0.932	2.44	0.000715	1.24	0.352
Gpnmb	Glycoprotein (transmembrane) nmb	1.13	0.388	28.81	1.22e-10	1.18	0.297
Cdc20	Cell division cycle 20 homolog (S. cerevisiae)	-1.07	0.689	20.77	6.58e-10	1.07	0.751
Birc5	Baculoviral IAP repeat-containing 5	-1.02	0.926	19.69	2.31e-10	1.5	0.0297
Col1a2	Collagen, type I, alpha 2	1.11	0.544	17.53	3.35e-10	1.6	0.0202
Ccnb2	Cyclin B2	-1.12	0.46	18.81	2.31e-10	1.15	0.396
Lpl	Lipoprotein lipase	1.3	0.294	15.77	4.3e-08	1.78	0.0464
Cdca3	Cell division cycle associated 3	-1.3	0.0437	11.18	2.31e-10	-1.01	0.943
Fabp7	Fatty acid binding protein 7, brain	1.48	0.0343	9.59	4.68e-09	-1.1	0.642
Ptgr1	Prostaglandin reductase 1	1.66	0.0708	9.76	9.51e-07	-1.03	0.943
Lum	Lumican	-1.23	0.347	8.14	2.35e-07	1.52	0.0928
Smoc2	SPARC related modular calcium binding 2	-1.17	0.232	8.77	6.43e-10	1.33	0.0516
Cdkn3	Cyclin-dependent kinase inhibitor 3	-1.26	0.0637	8.41	6.58e-10	-1.11	0.459
Ly86	Lymphocyte antigen 86	1.26	0.107	6.6	2.6e-09	1.35	0.0597
Rrm2	Ribonucleotide reductase M2	1.27	0.0819	7.38	7.49e-10	-1.37	0.04
Oxct1	3-oxoacid CoA transferase 1	1.09	0.541	7.47	1.53e-09	1.22	0.192
Hells	Helicase, lymphoid specific	1.89	0.000157	6.98	1.26e-09	1.1	0.531
Gltp	Glycolipid transfer protein	1.46	0.0107	5.38	8.5e-09	1.74	0.00149
Mad2l1	MAD2 mitotic arrest deficient-like 1 (yeast)	1.27	0.154	6.79	3.08e-08	1.23	0.278
C330027C09Rik	RIKEN cDNA C330027C09 gene	1.15	0.198	6.85	6.43e-10	1.25	0.0623
Rgs2	Regulator of G-protein signaling 2	1.42	0.073	5.33	5.29e-07	1.81	0.00941
2700094K13Rik	RIKEN cDNA 2700094K13 gene	-1.29	0.0287	5.69	6.43e-10	1.57	0.00132
		1.32	0.0182	6.57	3.35e-10	1.01	0.941
Crip1	Cysteine-rich protein 1 (intestinal)	1.3	0.0234	4.86	1.24e-09	1.24	0.0791
Il10rb	Interleukin 10 receptor, beta	1.76	0.00155	3.79	4.54e-07	1.72	0.00421
Axl	AXL receptor tyrosine kinase	1.14	0.245	4.95	1.53e-09	1.31	0.0359
Pf4	Platelet factor 4	1.19	0.277	4.9	2.14e-07	1.29	0.153
Shcbp1	Shc SH2-domain binding protein 1	-1.1	0.442	5.94	5.9e-09	1.17	0.271
Ect2	Ect2 oncogene	1.18	0.444	6.14	1.16e-06	1.15	0.582
F13a1	Coagulation factor XIII, A1 subunit	1.29	0.225	4.8	4.04e-06	1.67	0.0338
Postn	Periostin, osteoblast specific factor	-1.04	0.795	5.36	7.2e-08	-1.23	0.251
Fstl1	Follistatin-like 1	1.03	0.832	4.95	1.68e-08	1.33	0.0604
Mki67	Antigen identified by monoclonal antibody Ki 67	-1.12	0.513	6.01	4.62e-07	1.06	0.802
Gpx7	Glutathione peroxidase 7	1.35	0.0618	4.44	2e-07	1.59	0.0119
Zeb2	Zinc finger E-box binding homeobox 2	1.24	0.15	3.86	2.69e-07	1.67	0.005
Csf2rb	Colony stimulating factor 2 receptor, beta, low-affinity (granulocyte-macrophage)	1.93	0.00285	3.4	1.87e-05	1.88	0.00709
Tm6sf1	Transmembrane 6 superfamily member 1	1.15	0.291	4.64	2.67e-08	1.31	0.0711
Anxa3	Annexin A3	1.45	0.033	3.88	1.05e-06	1.55	0.0231
Gpr65	G-protein coupled receptor 65	1.26	0.16	3.22	4.21e-06	1.97	0.00123
Mcm4	Minichromosome maintenance deficient 4 homolog (S. cerevisiae)	1.62	0.0132	4.21	1.25e-06	1.33	0.15
Prkcb	Protein kinase C, beta	1.15	0.337	2.92	4.38e-06	1.69	0.00451
Crtap	Cartilage associated protein	1.79	1.13e-05	2.6	7.45e-08	1.82	3.34e-05
Zwilch	Zwilch, kinetochore associated, homolog (Drosophila)	1.11	0.414	4.2	3.6e-08	1.46	0.0136
Itpripl2	Inositol 1,4,5-triphosphate receptor interacting protein-like 2	1.41	0.0515	2.9	1.32e-05	1.54	0.0267
Fcgr4	Fc receptor, IgG, low affinity IV	1.22	0.294	2.99	5.07e-05	1.85	0.00775
Atp6v0d2	ATPase, H+ transporting, lysosomal V0 subunit D2	-1.39	0.0116	4.04	2.51e-08	1.19	0.17
Mertk	C-mer proto-oncogene tyrosine kinase	1.97	0.0981	2.94	0.0236	1.43	0.442
2004-09-01	Septin 4	-1.13	0.43	3.07	2.83e-06	1.4	0.0516
Ccnb1	Cyclin B1	-1.2	0.223	4.62	1.54e-07	1.16	0.388
Gas2l3	Growth arrest-specific 2 like 3	1.73	0.000649	3.99	6.98e-08	1.04	0.845
Lig1	Ligase I, DNA, ATP-dependent	1.41	0.0784	3.57	1.09e-05	1.2	0.405
Nek2	NIMA (never in mitosis gene a)-related expressed kinase 2	1.05	0.757	4.58	1.73e-07	1.13	0.495
Ccl9	Chemokine (C-C motif) ligand 9	-1.62	0.00283	3.23	6.44e-07	1.6	0.00573
Fli1	Friend leukemia integration 1	1.25	0.168	2.42	7.7e-05	1.57	0.0171
Emp3	Epithelial membrane protein 3	1.27	0.178	3.4	6.53e-06	1.49	0.0469
H2afz	H2A histone family, member Z	1.13	0.31	3.47	1.06e-07	-1.52	0.005
Ctbp2	C-terminal binding protein 2	1.33	0.0534	2.62	9.48e-06	1.64	0.00531
Rgs19	Regulator of G-protein signaling 19	1.34	0.0888	2.54	7.55e-05	1.78	0.00468
Itm2c	Integral membrane protein 2C	1.8	1.18e-05	2.22	7.65e-07	1.92	1.48e-05
S100a4	S100 calcium binding protein A4	1.49	0.0491	2.84	0.000109	1.55	0.05
Alox5ap	Arachidonate 5-lipoxygenase activating protein	1.3	0.163	2.74	0.000113	1.88	0.0061
Robo1	Roundabout homolog 1 (Drosophila)	-1.64	0.0613	2.51	0.00303	1.97	0.0202
Gatm	Glycine amidinotransferase (L-arginine:glycine amidinotransferase)	-1.46	0.0634	2.52	0.000349	1.61	0.034
Mus musculus	Transcribed locus	1.02	0.91	3.36	2.1e-07	1.24	0.124
Ptgs1	Prostaglandin-endoperoxide synthase 1	1.13	0.305	2.74	6.44e-07	1.4	0.0166
Lpxn	Leupaxin	1.09	0.487	3.45	7.09e-08	1.42	0.0142
Smc4	Structural maintenance of chromosomes 4	1.33	0.0258	3.77	3.47e-08	1.19	0.19
Cdk1	Cyclin-dependent kinase 1	1.04	0.781	4.48	1.87e-08	1.02	0.915
Phactr2	Phosphatase and actin regulator 2	1.22	0.154	2.18	4.02e-05	1.44	0.0207
Ccne2	Cyclin E2	1.51	0.0151	3.01	7.79e-06	1.39	0.0613
Pxdn	Peroxidasin homolog (Drosophila)	-1.31	0.0107	2.58	7.45e-08	1.41	0.00328
BC013712	CDNA sequence BC013712	1.14	0.373	2.91	5.62e-06	1.44	0.0359
Fermt3	Fermitin family homolog 3 (Drosophila)	1.24	0.106	2.66	2.26e-06	1.7	0.00125
Mfge8	Milk fat globule-EGF factor 8 protein	1.43	0.0129	2.36	1.34e-05	1.53	0.00813
Plek	Pleckstrin	1.11	0.581	3.11	3.01e-05	1.64	0.0226
Arrb2	Arrestin, beta 2	1.51	0.00177	2.04	1.46e-05	1.57	0.00156
Esco2	Establishment of cohesion 1 homolog 2 (S. cerevisiae)	-1.02	0.888	4.2	1.34e-07	1.09	0.545
Pbk	PDZ binding kinase	-1.15	0.174	4.12	1.64e-08	1.06	0.673
Nipa1	Non imprinted in Prader-Willi/Angelman syndrome 1 homolog (human)	1.2	0.467	3.48	0.000181	1.43	0.192
Gnai2	Guanine nucleotide binding protein (G protein), alpha inhibiting 2	1.26	0.0135	2.2	2.01e-07	1.76	1.99e-05
Tusc3	Tumor suppressor candidate 3	1.62	0.00606	2.45	7.32e-05	1.91	0.00132
2510009E07Rik	RIKEN cDNA 2510009E07 gene	1.33	0.0144	2.2	3.49e-06	1.64	0.000542
Frmd4a	FERM domain containing 4A	1.21	0.205	2.58	1.91e-05	1.4	0.048
Mcm5	Minichromosome maintenance deficient 5, cell division cycle 46 (S. cerevisiae)	1.23	0.0438	3.57	8.01e-09	1.15	0.197
Akr1b8	Aldo-keto reductase family 1, member B8	1.17	0.385	2.53	0.000152	1.81	0.00604
Tnfsf12	Tumor necrosis factor (ligand) superfamily, member 12	1.43	0.00775	2.66	1.11e-06	1.61	0.00158
Cotl1	Coactosin-like 1 (Dictyostelium)	1.13	0.27	2.47	8.99e-07	1.62	0.000747
Rnf145	Ring finger protein 145	1.61	0.00395	2.52	1.91e-05	1.15	0.418
Timd4	T-cell immunoglobulin and mucin domain containing 4	1.26	0.129	2.71	1.16e-05	1.23	0.224
Ifi27l2b	Interferon, alpha-inducible protein 27 like 2B	1.33	0.0285	2.2	1.9e-05	1.88	0.000196
Pkhd1	Polycystic kidney and hepatic disease 1	-1.83	0.0227	2.67	0.0015	1.4	0.227
Folr2	Folate receptor 2 (fetal)	1.04	0.794	3.05	9.68e-07	1.08	0.646
Irf8	Interferon regulatory factor 8	1.08	0.494	2.52	8.48e-07	1.55	0.002
Pcolce2	Procollagen C-endopeptidase enhancer 2	1.57	0.00845	2.69	1.56e-05	1.13	0.509
B3galnt1	UDP-GalNAc:betaGlcNAc beta 1,3-galactosaminyltransferase, polypeptide 1	1.07	0.664	3	1.77e-06	1.31	0.0801
Arpc1b	Actin related protein 2/3 complex, subunit 1B	1.54	0.00104	2.23	3.7e-06	1.77	0.000219
Mmp13	Matrix metallopeptidase 13	1.72	0.127	2.28	0.0408	1.57	0.239
Mus musculus	Transcribed locus	1.85	0.0211	2.44	0.00347	1.61	0.0848
C3ar1	Complement component 3a receptor 1	-1.06	0.573	3.54	1.87e-08	1.15	0.23
Tacc3	Transforming, acidic coiled-coil containing protein 3	-1.12	0.445	3.76	5.53e-07	-1.01	0.952
Ifi203	Interferon activated gene 203	1.05	0.706	2.04	3.45e-05	1.47	0.0076
Pygb	Brain glycogen phosphorylase	1.39	0.0373	2.9	6.49e-06	1.41	0.0431
Fhit	Fragile histidine triad gene	1.14	0.575	2.62	0.001	1.42	0.17
Prom1	Prominin 1	-1.1	0.442	3.37	1.4e-07	-1.15	0.299
H2-Aa	Histocompatibility 2, class II antigen A, alpha	-1.06	0.759	2.81	4.05e-05	1.07	0.747
Nenf	Neuron derived neurotrophic factor	1.36	0.0154	2.25	5.85e-06	1.44	0.00934
Nusap1	Nucleolar and spindle associated protein 1	-1.19	0.182	3.5	2.07e-07	1.07	0.663
Kif20a	Kinesin family member 20A	-1.13	0.512	3.71	1.02e-05	-1.02	0.95
Ostc	Oligosaccharyltransferase complex subunit	1.98	0.000131	2.03	0.00018	1.57	0.00772
Pyhin1	Pyrin and HIN domain family, member 1	1.12	0.594	2.14	0.00396	1.69	0.0282
Fam111a	Family with sequence similarity 111, member A	1.16	0.335	2.48	2.65e-05	1.39	0.0528
Metrnl	Meteorin, glial cell differentiation regulator-like	1.8	0.000238	2.4	9.13e-06	1.35	0.0444
Casp1	Caspase 1	1.01	0.961	2.31	0.000171	1.67	0.00981
Icam2	Intercellular adhesion molecule 2	1.14	0.45	2.02	0.00151	1.84	0.00516
Bhlhb9	Basic helix-loop-helix domain containing, class B9	-1.01	0.946	3.15	2.85e-06	1.08	0.698
Wipf1	WAS/WASL interacting protein family, member 1	1.09	0.451	2.71	4.14e-07	1.32	0.0291
Cdc6	Cell division cycle 6 homolog (S. cerevisiae)	1.06	0.62	3.53	3.48e-08	1.13	0.338
Rasa3	RAS p21 protein activator 3	-1.09	0.502	2.24	1.02e-05	1.48	0.00765
Prim1	DNA primase, p49 subunit	1.16	0.271	3.48	1.73e-07	1.12	0.442
Mus musculus	Transcribed locus	1.14	0.319	2.98	7.69e-07	1.27	0.107
Hes1	Hairy and enhancer of split 1 (Drosophila)	1.79	0.0109	2.6	0.000424	1.35	0.187
Hmgn1	High mobility group nucleosomal binding domain 1	1.86	3.14e-05	2.26	3.36e-06	1.3	0.0354
Rad51	RAD51 homolog (S. cerevisiae)	1.01	0.935	3.56	1.06e-07	1.04	0.802
Dock10	Dedicator of cytokinesis 10	1.01	0.954	2.83	2.44e-07	1.14	0.28
Ccdc34	Coiled-coil domain containing 34	1.03	0.806	3.04	6.44e-07	1.31	0.0565
Tstd1	Thiosulfate sulfurtransferase (rhodanese)-like domain containing 1	-1.42	0.0184	3.28	5.64e-07	1.05	0.76
Top2a	Topoisomerase (DNA) II alpha	1.03	0.876	3.23	1.34e-05	1.29	0.2
Tspan3	Tetraspanin 3	1.18	0.124	2.26	2.36e-06	1.42	0.00803
Als2cr4	Amyotrophic lateral sclerosis 2 (juvenile) chromosome region, candidate 4	1.26	0.0938	2.14	6.68e-05	1.9	0.000425
Ccna2	Cyclin A2	-1.23	0.0602	3.4	7.08e-08	-1.02	0.896
Pmp22	Peripheral myelin protein 22	1.08	0.508	3.04	1.54e-07	1.05	0.734
Ckb	Creatine kinase, brain	1.1	0.401	2.43	1.31e-06	1.31	0.0344
Ube2c	Ubiquitin-conjugating enzyme E2C	1.07	0.607	3.48	1.74e-07	1.07	0.628
Cxcr7	Chemokine (C-X-C motif) receptor 7	1	0.996	2.62	4.8e-05	1.16	0.446
Ctsd	Cathepsin D	1.37	0.000821	2.76	7.84e-09	1.17	0.0819
Car2	Carbonic anhydrase 2	-1.06	0.565	3.07	3.47e-08	1.11	0.37
Mus musculus	Isolate 1B4 immunoglobulin light chain variable region (Igk-V)	-1.27	0.107	2.1	0.000138	1.14	0.427
Atad2	ATPase family, AAA domain containing 2	1.9	1.73e-05	2.28	2.65e-06	1.16	0.201
Cd53	CD53 antigen	1.22	0.11	2.33	9.57e-06	1.35	0.0334
Cdkn2c	Cyclin-dependent kinase inhibitor 2C (p18, inhibits CDK4)	-1.43	0.00245	2.57	2.7e-07	1.24	0.0626
Tmem86a	Transmembrane protein 86A	1.42	0.00231	2.27	1.27e-06	1.21	0.0938
Mxra8	matrix-remodelling associated 8	-1.34	0.0552	2.02	0.000308	1.29	0.123
Tmem71	Transmembrane protein 71	1.26	0.223	2.24	0.000634	1.7	0.0144
Dock11	Dedicator of cytokinesis 11	-1.01	0.961	2.62	1.58e-06	1.38	0.0224
Ptplad2	Protein tyrosine phosphatase-like A domain containing 2	-1.25	0.0378	2.86	1.54e-07	-1.15	0.219
Mus musculus	Transcribed locus	1.1	0.524	2.02	0.000546	1.32	0.111
Syce2	Synaptonemal complex central element protein 2	1.34	0.0765	2.76	2.62e-05	1.08	0.701
Abcd2	ATP-binding cassette, sub-family D (ALD), member 2	1.15	0.559	2.87	0.000751	-1.03	0.941
Cd24a	CD24a antigen	1.28	0.08	2.15	7.75e-05	1.2	0.244
Mus musculus	Transcribed locus	1.16	0.155	2.24	1.6e-06	1.29	0.0309
Hsbp1l1	Heat shock factor binding protein 1-like 1	1.05	0.731	2.05	7.24e-05	1.6	0.00319
Calml4	Calmodulin-like 4	-1.11	0.358	2.31	2.48e-06	1.32	0.0302
Lmo2	LIM domain only 2	-1.08	0.487	2.39	8.25e-07	1.23	0.08
Foxq1	Forkhead box Q1	-1.01	0.985	2.25	0.151	1.69	0.36
Ctsb	Cathepsin B	1.31	0.00236	2.75	4.77e-09	-1.02	0.817
Myl9	Myosin, light polypeptide 9, regulatory	1.09	0.618	2.32	0.000209	1.03	0.914
Mus musculus	Transcribed locus, moderately similar to NP_036006.1 twinfilin-2 [Mus musculus]	1.25	0.102	2.06	7.7e-05	1.71	0.00134
Csf1r	Colony stimulating factor 1 receptor	-1.07	0.445	2.33	1.73e-07	1.11	0.277
Itih5	Inter-alpha (globulin) inhibitor H5	1.22	0.135	2.74	2.85e-06	-1.01	0.954
Tcfec	Transcription factor EC	1.01	0.951	2.24	0.000259	1.48	0.038
Tnfaip8	Tumor necrosis factor, alpha-induced protein 8	1.07	0.512	2.35	1.68e-06	1.32	0.0271
Fgl2	Fibrinogen-like protein 2	1.3	0.0158	2.03	4.88e-06	1.39	0.00686
Ezh2	Enhancer of zeste homolog 2 (Drosophila)	1.49	0.00497	2.4	6.48e-06	1.26	0.0966
Clec4d	C-type lectin domain family 4, member d	1.23	0.159	2.65	1.02e-05	1.31	0.0993
Tcf19	Transcription factor 19	-1.22	0.0171	2.74	7.84e-09	-1.07	0.457
Ttc39a	Tetratricopeptide repeat domain 39A	1.44	0.0618	2.12	0.00147	1.43	0.0808
Cd300lb	CD300 antigen like family member B	1	0.998	2.79	1.48e-06	1.22	0.157
Mus musculus	Transcribed locus	1.17	0.041	2.16	4.65e-08	1.21	0.0203
Tlr13	Toll-like receptor 13	1.19	0.205	2.12	0.000101	1.59	0.00546
Evi2a	Ecotropic viral integration site 2a	1.02	0.816	2.21	1.62e-06	1.44	0.00332
Lhx2	LIM homeobox protein 2	-1.22	0.0673	2.68	2e-07	1.08	0.52
Tmem106a	Transmembrane protein 106A	1.19	0.0745	2.08	2.3e-06	1.37	0.00707
Dnajc9	DnaJ (Hsp40) homolog, subfamily C, member 9	1.37	0.0899	2.23	0.000547	1.29	0.197
Ces2e	Carboxylesterase 2E	-1.74	7.18e-05	2.06	9.47e-06	-1.08	0.525
Adcy7	Adenylate cyclase 7	-1.04	0.576	2.7	2.37e-09	1.11	0.182
Selm	Selenoprotein M	1.09	0.403	2.25	9.68e-07	1.28	0.0301
Fam81a	Family with sequence similarity 81, member A	-1.26	0.0791	2.36	1.17e-05	1.33	0.05
Lrp12	Low density lipoprotein-related protein 12	1.84	0.000276	2.09	9.66e-05	1.27	0.113
Cd97	CD97 antigen	1.03	0.784	2.03	1.5e-05	1.39	0.0112
Gmnn	Geminin	1.33	0.13	2.13	0.00143	1.31	0.2
Bub1	Budding uninhibited by benzimidazoles 1 homolog (S. cerevisiae)	-1.13	0.251	3.09	7.43e-08	1.04	0.788
Rfc4	Replication factor C (activator 1) 4	1.06	0.751	2.83	7.5e-05	-1.01	0.957
Olfml3	Olfactomedin-like 3	-1.03	0.808	2.38	7.18e-06	1.21	0.174
Cenpq	Centromere protein Q	-1.38	0.0146	2.38	4.21e-06	1	0.977
Col14a1	Collagen, type XIV, alpha 1	-1.24	0.0238	2.31	2.77e-07	-1.04	0.72
Cyp4f16	Cytochrome P450, family 4, subfamily f, polypeptide 16	1.34	0.0481	2.06	0.000238	1.48	0.0189
Bank1	B-cell scaffold protein with ankyrin repeats 1	-1.06	0.692	2.33	2.04e-05	1.01	0.958
Csrp1	Cysteine and glycine-rich protein 1	1.05	0.503	2.16	9.5e-08	1.38	0.00105
Gng10	Guanine nucleotide binding protein (G protein), gamma 10	-1.05	0.766	2.12	0.000147	1.39	0.0463
Nt5dc2	5'-nucleotidase domain containing 2	1.35	0.00688	2.43	3.09e-07	1.12	0.292
Gstm2	Glutathione S-transferase, mu 2	-1.7	0.0006	2.04	6.68e-05	1	0.987
Slc7a8	Solute carrier family 7 (cationic amino acid transporter, y+ system), member 8	1.04	0.738	2.15	1.38e-05	1.28	0.0657
Snrnp25	Small nuclear ribonucleoprotein 25 (U11/U12)	-1.17	0.081	2.26	2.33e-07	1.37	0.00419
Col5a2	Collagen, type V, alpha 2	-1.22	0.023	2.53	2.89e-08	1.15	0.11
H2-Ab1	Histocompatibility 2, class II antigen A, beta 1	-1.18	0.281	2.1	0.000326	1.23	0.233
Ckap2	Cytoskeleton associated protein 2	-1.19	0.0965	2.56	4.12e-07	-1.12	0.344
Depdc1a	DEP domain containing 1a	1	0.986	2.79	0.000109	-1.13	0.485
Mcm3	Minichromosome maintenance deficient 3 (S. cerevisiae)	1.23	0.0228	2.44	7.45e-08	1.14	0.165
Cenpw	Centromere protein W	-1.27	0.0581	2.42	4.48e-06	-1.12	0.402
Fcna	Ficolin A	1.15	0.35	2.04	0.000295	1.06	0.741
Smc2	Structural maintenance of chromosomes 2	1.33	0.0105	2.18	2.04e-06	1.29	0.026
Gusb	Glucuronidase, beta	1.63	2.98e-06	2.23	1.64e-08	1.14	0.0814
2700029M09Rik	RIKEN cDNA 2700029M09 gene	1.17	0.404	2.37	0.000373	1.3	0.194
Myo1f	Myosin IF	-1.13	0.228	2.39	6.23e-07	1.21	0.09
Epb4.1l3	Erythrocyte protein band 4.1-like 3	-1.02	0.819	2.17	1.73e-06	1.19	0.109
Psap	Prosaposin	1.05	0.657	2.49	1.68e-06	1.27	0.0661
BC021614	CDNA sequence BC021614	-1.25	0.0353	2.09	4.09e-06	1.36	0.0096
Cerk	Ceramide kinase	1.38	0.00195	2.1	8.38e-07	1.08	0.478
Ccr2	Chemokine (C-C motif) receptor 2	1.04	0.714	2.16	3.7e-06	1.24	0.0704
Dtymk	Deoxythymidylate kinase	1.53	0.0185	2.17	0.000362	1.23	0.27
Hexa	Hexosaminidase A	1.13	0.22	2.37	3.44e-07	1.14	0.229
Ces2g	Carboxylesterase 2G	1.12	0.298	2.09	8.66e-06	1.24	0.0795
Mus musculus	Transcribed locus	-1.03	0.888	2.05	0.00128	1.4	0.0871
Gngt2	Guanine nucleotide binding protein (G protein), gamma transducing activity polypeptide 2	-1.03	0.8	2.12	2.97e-05	1.3	0.0605
Matn2	Matrilin 2	1.11	0.264	2.2	1.11e-06	1.25	0.0419
Mus musculus	Transcribed locus	-1.12	0.342	2.4	3.24e-06	1.06	0.678
Ccdc99	Coiled-coil domain containing 99	1.09	0.539	2.45	1.46e-05	-1.12	0.455
Mrps15	Mitochondrial ribosomal protein S15	1.05	0.82	2.12	0.00439	1.53	0.0772
Mus musculus	Transcribed locus	1.07	0.485	2.05	6.37e-06	1.28	0.0341
Rgs10	Regulator of G-protein signalling 10	-1.16	0.121	2.36	3.75e-07	1.01	0.966
Cenpe	Centromere protein E	-1.08	0.455	2.67	4.54e-07	1.01	0.921
Ncapd2	Non-SMC condensin I complex, subunit D2	1.19	0.356	2.46	0.000351	1.11	0.626
Pkib	Protein kinase inhibitor beta, cAMP dependent, testis specific	1.06	0.483	2.54	6.53e-08	1.08	0.422
Col4a5	Collagen, type IV, alpha 5	-1.04	0.515	2.15	2.32e-08	1.21	0.0141
Cd180	CD180 antigen	1.01	0.933	2.04	0.000124	1.11	0.484
Cenpm	Centromere protein M	-1.23	0.123	2.12	7.7e-05	1.09	0.561
Trem2	Triggering receptor expressed on myeloid cells 2	-1.26	0.035	2.3	1.77e-06	-1.06	0.657
Kif22	Kinesin family member 22	1.01	0.939	2.4	1.26e-05	1.25	0.116
Trim59	Tripartite motif-containing 59	-1.18	0.106	2.05	8.5e-06	-1.2	0.0968
Adam8	A disintegrin and metallopeptidase domain 8	-1.12	0.316	2.38	4.36e-06	-1.01	0.964
Gins2	GINS complex subunit 2 (Psf2 homolog)	-1	0.981	2.53	1.17e-07	1.06	0.625
Mcm7	Minichromosome maintenance deficient 7 (S. cerevisiae)	1.24	0.00554	2.18	1.96e-08	1.01	0.915
Blnk	B-cell linker	1.01	0.918	2.22	3.19e-06	-1.31	0.0285
Akr1c18	Aldo-keto reductase family 1, member C18	1.04	0.742	2.21	3.46e-05	-1.16	0.266
Prc1	Protein regulator of cytokinesis 1	-1.13	0.0866	2.36	1.86e-08	-1.02	0.817
Melk	Maternal embryonic leucine zipper kinase	1.03	0.802	2.33	1.69e-05	1.12	0.429
Mus musculus	Transcribed locus	-1.01	0.925	2.45	7.69e-07	1.01	0.972
Plk1	Polo-like kinase 1 (Drosophila)	-1.04	0.825	2.41	9.58e-05	1	0.995
Apobec1	Apolipoprotein B mRNA editing enzyme, catalytic polypeptide 1	-1.1	0.394	2.09	2.71e-05	1.04	0.78
Racgap1	Rac GTPase-activating protein 1	-1.09	0.476	2.3	1.16e-05	1.03	0.845
Rarb	Retinoic acid receptor, beta	-1.1	0.553	2.16	0.000156	1.09	0.634
Nuf2	NUF2, NDC80 kinetochore complex component, homolog (S. cerevisiae)	-1.02	0.933	2.26	0.00847	-1.05	0.874
Cdca8	Cell division cycle associated 8	-1.03	0.835	2.31	9.64e-06	1.1	0.494
Col1a1	Collagen, type I, alpha 1	-1.09	0.469	2.04	5.37e-05	1.12	0.399
Pqlc3	PQ loop repeat containing	1.02	0.851	2.11	4.4e-05	1.08	0.607
P2ry14	Purinergic receptor P2Y, G-protein coupled, 14	-1.1	0.433	2.05	3.33e-05	1.02	0.892
D2Ertd750e	DNA segment, Chr 2, ERATO Doi 750, expressed	-1.02	0.784	2.28	2.44e-07	1.01	0.921
Aurka	Aurora kinase A	-1.13	0.349	2.11	9.16e-05	-1.09	0.585
Arhgap11a	Rho GTPase activating protein 11A	-1.12	0.349	2.16	4e-05	-1.03	0.835
Egr2	Early growth response 2	1.09	0.491	2.06	0.000116	1.02	0.922
Tpx2	TPX2, microtubule-associated protein homolog (Xenopus laevis)	-1.12	0.213	2.1	1.77e-06	-1.01	0.904
Aurkb	Aurora kinase B	-1.05	0.437	2.1	7.43e-08	-1.03	0.777
Mus musculus	Transcribed locus	-1.06	0.54	2.05	4.88e-06	-1.08	0.475
Mus musculus	Transcribed locus	-1.92	0.0775	-3.92	0.00315	-3.11	0.0111
Cyp27a1	Cytochrome P450, family 27, subfamily a, polypeptide 1	-1.72	4.43e-05	-2.29	9.2e-07	-2.16	4.08e-06
Mus musculus	Transcribed locus	-1.5	0.231	-2.63	0.0204	-1.01	0.982
Cry1	Cryptochrome 1 (photolyase-like)	1.37	0.412	-2.47	0.0362	-1.19	0.706
Arl4a	ADP-ribosylation factor-like 4A	1.46	0.17	-2.15	0.0175	-1.65	0.104
5033411D12Rik	RIKEN cDNA 5033411D12 gene	-1.86	0.00104	-3.67	1.07e-06	-1.66	0.00882
Adi1	Acireductone dioxygenase 1	-1.73	0.0115	-2.78	0.000186	-1.39	0.129
Abhd3	Abhydrolase domain containing 3	-1.46	0.0653	-2.47	0.000659	-1.67	0.0278
Cxcr2	Chemokine (C-X-C motif) receptor 2	-1.26	0.327	-2.36	0.00396	-1.71	0.0469
Cyp4a14	Cytochrome P450, family 4, subfamily a, polypeptide 14	-1.02	0.983	-3.8	0.077	-1.36	0.709
Nxt2	Nuclear transport factor 2-like export factor 2	-1.8	0.00564	-2.03	0.00359	-1.53	0.0525
Mus musculus	Transcribed locus	-1.55	0.0676	-2.5	0.00254	-1.42	0.182
Mus musculus	Transcribed locus	-1.94	0.209	-3.4	0.046	1.02	0.976
AI317395	Expressed sequence AI317395	-1.99	8.64e-05	-2.67	5.75e-06	-1.3	0.0891
Alas2	Aminolevulinic acid synthase 2, erythroid	-1.95	0.0011	-2.89	2.61e-05	-1.31	0.163
Cyp2j9	Cytochrome P450, family 2, subfamily j, polypeptide 9	-1.68	0.151	-2.29	0.0425	-1.51	0.301
Gabarapl1	Gamma-aminobutyric acid (GABA) A receptor-associated protein-like 1	-1.47	0.0106	-2.18	8.49e-05	-1.88	0.00055
Cyp7b1	Cytochrome P450, family 7, subfamily b, polypeptide 1	-1.11	0.765	-3.76	0.00264	-1.16	0.737
		-1.88	3.39e-06	-2.21	5.8e-07	-1.21	0.0674
4933403F05Rik	RIKEN cDNA 4933403F05 gene	-1.8	0.000322	-2.03	0.0001	-1.36	0.0399
Retsat	Retinol saturase (all trans retinol 13,14 reductase)	-1.07	0.81	-2.6	0.00229	-1.4	0.237
Slc25a16	Solute carrier family 25 (mitochondrial carrier, Graves disease autoantigen), member 16	-1.47	0.0224	-2.2	0.00031	-1.34	0.0984
Mus musculus	Transcribed locus	-1.27	0.164	-3.05	1.3e-05	1.16	0.44
Pigr	Polymeric immunoglobulin receptor	-1.62	0.000256	-2.5	6.72e-07	-1.21	0.108
Mfsd2a	Major facilitator superfamily domain containing 2A	1.62	0.405	-2.93	0.117	1.03	0.967
Hspb1	Heat shock protein 1	1.17	0.391	-2.24	0.000625	-1.51	0.0459
Lin37	Lin-37 homolog (C. elegans)	-1.07	0.678	-2.03	0.00067	-1.57	0.0166
Tm7sf2	Transmembrane 7 superfamily member 2	-1.66	1.6e-05	-2.12	3.95e-07	-1.47	0.000626
G0s2	G0/G1 switch gene 2	-1.13	0.793	-2.41	0.078	-1.1	0.868
Got1	Glutamate oxaloacetate transaminase 1, soluble	1.27	0.301	-2.21	0.00476	-1.49	0.119
Mup5	Major urinary protein 5	-1.35	0.0119	-2.33	2.15e-06	-1.55	0.00159
Lrrc16a	Leucine rich repeat containing 16A	1.03	0.882	-2.12	0.00396	-1.71	0.0281
Serpina12	Serine (or cysteine) peptidase inhibitor, clade A (alpha-1 antiproteinase, antitrypsin), member 12	-1.28	0.221	-2.11	0.00277	-1.43	0.107
Slc27a5	Solute carrier family 27 (fatty acid transporter), member 5	-1.56	2.42e-05	-2.02	2.64e-07	-1.41	0.000683
Mus musculus	Transcribed locus	-1.71	0.00114	-2.2	0.000106	-1.14	0.415
Tprkb	Tp53rk binding protein	-1.49	0.00267	-2.02	3.01e-05	-1.22	0.125
Cyp4f13	Cytochrome P450, family 4, subfamily f, polypeptide 13	-1.28	0.0649	-2.27	1.99e-05	-1.27	0.0997
Mus musculus	Transcribed locus	1.04	0.882	-2.21	0.0142	-1	0.99
Hbb-b2	Hemoglobin, beta adult minor chain	1.36	0.301	1.06	0.883	2.26	0.0231
Reg3b	Regenerating islet-derived 3 beta	-1.01	0.99	-1.06	0.935	94.29	1.37e-06
Cxcl9	Chemokine (C-X-C motif) ligand 9	1.22	0.373	-1.24	0.397	33	2.21e-09
A2m	Alpha-2-macroglobulin	-1.19	0.715	-1.06	0.914	31.89	4.29e-06
Reg3g	Regenerating islet-derived 3 gamma	-1.18	0.601	-1.19	0.625	13.29	2.32e-06
Ubd	Ubiquitin D	-1.16	0.362	1.01	0.951	5.99	1.3e-07
Mus musculus	Transcribed locus	1.23	0.549	1.69	0.168	5.26	0.000324
Ly6a	Lymphocyte antigen 6 complex, locus A	1.07	0.739	1.45	0.0922	4.62	4.29e-06
Procr	Protein C receptor, endothelial	1.84	0.07	1.53	0.247	3.6	0.00207
Cd55	CD55 antigen	1.35	0.212	1.75	0.0428	3.51	0.000173
Rpap3	RNA polymerase II associated protein 3	1.91	0.00678	1.54	0.0773	4.49	1.15e-05
Ccl5	Chemokine (C-C motif) ligand 5	1.12	0.452	1.03	0.871	3.98	5.92e-07
Lrg1	Leucine-rich alpha-2-glycoprotein 1	1.92	0.0662	-1.14	0.762	4.09	0.00158
Orm3	Orosomucoid 3	-1.09	0.787	-1.13	0.739	4.09	0.000347
Oasl2	2'-5' oligoadenylate synthetase-like 2	1.21	0.323	1.97	0.00402	2.82	0.000143
Gas6	Growth arrest specific 6	1.73	0.0648	-1.04	0.923	3.41	0.00107
Marcksl1	MARCKS-like 1	1.39	0.183	1.95	0.0194	2.43	0.0036
Il1a	Interleukin 1 alpha	1.29	0.301	1.87	0.0298	2.22	0.00899
Steap4	STEAP family member 4	1.26	0.381	1.7	0.0763	3.77	0.000262
Slc13a3	Solute carrier family 13 (sodium-dependent dicarboxylate transporter), member 3	-1.68	0.00655	-1.04	0.857	2.59	6.95e-05
Psmb8	Proteasome (prosome, macropain) subunit, beta type 8 (large multifunctional peptidase 7)	-1.12	0.427	1.55	0.00605	3.19	1.37e-06
Serpina10	Serine (or cysteine) peptidase inhibitor, clade A (alpha-1 antiproteinase, antitrypsin), member 10	1.83	0.00377	1.2	0.398	3.14	3.58e-05
Spic	Spi-C transcription factor (Spi-1/PU.1 related)	1.16	0.492	1.61	0.0497	2.79	0.00038
Isyna1	Myo-inositol 1-phosphate synthase A1	1.13	0.63	1.72	0.0592	3.62	0.000247
Socs3	Suppressor of cytokine signaling 3	1.45	0.257	-1.63	0.189	2.73	0.0104
Mus musculus	Transcribed locus	-1.33	0.199	1.65	0.0445	2.8	0.000475
Itih3	Inter-alpha trypsin inhibitor, heavy chain 3	1.66	0.000366	1.46	0.00674	2.7	1.38e-06
Ctbs	Chitobiase, di-N-acetyl-	1.48	0.00767	1.52	0.0087	3.06	1.58e-06
Crybb3	Crystallin, beta B3	-1.15	0.621	-1.15	0.669	3.81	0.000386
Ccl2	Chemokine (C-C motif) ligand 2	1.75	0.0814	1.87	0.076	2.79	0.00734
Slc3a1	Solute carrier family 3, member 1	-1.04	0.905	1.01	0.974	3.43	0.000846
Tifa	TRAF-interacting protein with forkhead-associated domain	1.09	0.74	1.58	0.0844	2.99	0.000491
Slc25a40	Solute carrier family 25, member 40	1.52	0.0245	1.82	0.00451	2.17	0.000719
Orm1	Orosomucoid 1	1.61	0.000588	1.1	0.498	2.73	1.37e-06
Cd38	CD38 antigen	1.21	0.256	1.89	0.00229	2.32	0.000249
Pdzrn3	PDZ domain containing RING finger 3	-1.04	0.828	1.63	0.00976	2.87	1.38e-05
Mvp	Major vault protein	1.78	0.00133	-1.1	0.614	2.95	1.05e-05
Lgals3bp	Lectin, galactoside-binding, soluble, 3 binding protein	1.65	0.000166	1.91	2.78e-05	2.21	5.18e-06
Pros1	Protein S (alpha)	1.11	0.579	1.74	0.0114	2.51	0.000247
Irf7	Interferon regulatory factor 7	1.46	0.00185	-1.08	0.509	2.54	1.03e-06
Igtp	Interferon gamma induced GTPase	1.47	0.016	-1.02	0.916	2.59	3.36e-05
Ifitm6	Interferon induced transmembrane protein 6	1.15	0.619	1.29	0.41	2.92	0.00191
Gimap8	GTPase, IMAP family member 8	1.13	0.594	1.74	0.0277	2.03	0.00771
BC023105	CDNA sequence BC023105	-1.47	0.248	-1.51	0.27	2.39	0.0282
Ctsc	Cathepsin C	-1.08	0.689	1.57	0.0285	2.49	0.000205
Ecscr	Endothelial cell-specific chemotaxis regulator	1.42	0.0247	1.56	0.00984	2.11	0.000203
Itih4	Inter alpha-trypsin inhibitor, heavy chain 4	1.53	0.0143	1.18	0.372	2.36	0.000158
Irgm2	Immunity-related GTPase family M member 2	-1.03	0.87	1.01	0.962	2.77	7.42e-05
Cd274	CD274 antigen	-1.09	0.702	1.31	0.256	2.11	0.00436
Gzma	Granzyme A	-1.2	0.36	-1.24	0.318	2.31	0.000903
Psmb10	Proteasome (prosome, macropain) subunit, beta type 10	-1.08	0.514	1.24	0.112	2.3	1.15e-05
Ifi44	Interferon-induced protein 44	1.11	0.623	1.07	0.79	2.36	0.000827
Cpb2	Carboxypeptidase B2 (plasma)	1.2	0.0472	-1.07	0.505	2.24	1.03e-06
Atp11a	ATPase, class VI, type 11A	-1.08	0.685	1.12	0.585	2.31	0.000595
Ccl7	Chemokine (C-C motif) ligand 7	1.12	0.6	1.02	0.951	2.06	0.00494
Hist1h1c	Histone cluster 1, H1c	1.45	0.0262	-1.35	0.094	2.08	0.000445
Sult1e1	Sulfotransferase family 1E, member 1	1.16	0.696	1.13	0.794	6.5	0.000318
2610002J02Rik	RIKEN cDNA 2610002J02 gene	1.91	0.000184	1.93	0.000298	2.15	0.000105
Pla2g16	Phospholipase A2, group XVI	-1.29	0.0546	1.78	0.000403	2.18	3.42e-05
Cyp17a1	Cytochrome P450, family 17, subfamily a, polypeptide 1	-1.4	0.475	-1.98	0.204	2.31	0.107
Usp18	Ubiquitin specific peptidase 18	1.8	0.000913	1.28	0.141	2.11	0.000243
Nnmt	Nicotinamide N-methyltransferase	1.4	0.154	-1.73	0.0445	2.33	0.00337
Mterfd3	MTERF domain containing 3	-1.16	0.426	1.76	0.01	2.29	0.000593
Lbp	Lipopolysaccharide binding protein	1.28	0.302	-1.67	0.0644	2.25	0.00605
Wfdc2	WAP four-disulfide core domain 2	1.12	0.594	1.94	0.00852	2.42	0.00119
Psmb9	Proteasome (prosome, macropain) subunit, beta type 9 (large multifunctional peptidase 2)	-1.72	0.00149	1.35	0.0513	2.01	0.000195
Fam129b	Family with sequence similarity 129, member B	-1.24	0.131	1.71	0.0021	2.03	0.000219
Sdsl	Serine dehydratase-like	1.48	0.0666	1.08	0.774	3.08	0.000143
Kctd17	Potassium channel tetramerisation domain containing 17	1.65	0.0058	1.78	0.00364	2.03	0.000827
Nlrp12	NLR family, pyrin domain containing 12	-1.45	0.175	-1.9	0.0479	2.25	0.0126
B3galt1	UDP-Gal:betaGlcNAc beta 1,3-galactosyltransferase, polypeptide 1	-1.96	0.000251	-1.03	0.855	2.27	6.2e-05
0610012H03Rik	RIKEN cDNA 0610012H03 gene	-1.56	0.0116	-1.75	0.00501	2.05	0.000803
Il1b	Interleukin 1 beta	1.66	0.0977	1.12	0.765	2.63	0.00802
Rad51l1	RAD51-like 1 (S. cerevisiae)	1.2	0.446	1.57	0.0803	2.18	0.00567
4833442J19Rik	RIKEN cDNA 4833442J19 gene	1.49	0.153	-1.22	0.551	2.33	0.0125
Scand1	SCAN domain-containing 1	1.16	0.123	1.75	3.85e-05	2.02	6.34e-06
Qsox1	Quiescin Q6 sulfhydryl oxidase 1	1.54	0.00845	-1.52	0.0197	2.07	0.00033
Ikbke	Inhibitor of kappaB kinase epsilon	1.29	0.16	1.23	0.296	2.13	0.00123
Rras	Harvey rat sarcoma oncogene, subgroup R	1.16	0.0844	1.21	0.0519	2.25	5.71e-07
Zbp1	Z-DNA binding protein 1	-1.06	0.709	1.08	0.709	2.55	7.42e-05
Rnf135	Ring finger protein 135	-1.28	0.117	1.13	0.473	2.06	0.000345
Ifit1	Interferon-induced protein with tetratricopeptide repeats 1	-1.23	0.267	-1.31	0.219	2.16	0.00126
Parp12	Poly (ADP-ribose) polymerase family, member 12	-1	0.989	1.24	0.15	2.11	8.08e-05
Mus musculus	Transcribed locus	1.16	0.672	1.2	0.666	2.53	0.0192
Moxd1	Monooxygenase, DBH-like 1	-1.16	0.658	-1.09	0.826	2.38	0.0243
Lpgat1	Lysophosphatidylglycerol acyltransferase 1	1.1	0.501	-1.19	0.278	2.07	0.000225
Scara5	Scavenger receptor class A, member 5 (putative)	1.09	0.704	1.05	0.849	2.15	0.00378
Cebpd	CCAAT/enhancer binding protein (C/EBP), delta	1.36	0.374	-1.01	0.986	2.12	0.0539
Reg3a	Regenerating islet-derived 3 alpha	-1	0.978	1.04	0.82	2.04	0.000397
Pdk4	Pyruvate dehydrogenase kinase, isoenzyme 4	-1.31	0.618	-1.34	0.647	-2.57	0.111
Gsta4	Glutathione S-transferase, alpha 4	1.72	0.11	1.8	0.116	-3.49	0.00308
Scd1	Stearoyl-Coenzyme A desaturase 1	-1.86	0.0117	-1.13	0.662	-2.92	0.000391
Lipc	Lipase, hepatic	-1.86	0.00907	-1.73	0.0323	-2.73	0.000496
Amy1	Amylase 1, salivary	-1.83	0.00319	-1.59	0.0246	-2.57	0.000292
Ehhadh	Enoyl-Coenzyme A, hydratase/3-hydroxyacyl Coenzyme A dehydrogenase	-1.05	0.856	-1.46	0.155	-2.73	0.00107
Igfbp2	Insulin-like growth factor binding protein 2	-1.24	0.255	1.36	0.149	-2.66	0.000175
Acot1	Acyl-CoA thioesterase 1	1.18	0.123	-1.36	0.0122	-2.38	2.17e-06
Gstm1	Glutathione S-transferase, mu 1	1.09	0.676	1.79	0.014	-2.1	0.00285
Elovl5	ELOVL family member 5, elongation of long chain fatty acids (yeast)	-1.52	0.0364	-1.25	0.307	-2.22	0.00121
Cyp2f2	Cytochrome P450, family 2, subfamily f, polypeptide 2	-1.29	0.0406	-1.53	0.00438	-2.36	1.05e-05
Akr1c19	Aldo-keto reductase family 1, member C19	-1.31	0.252	-1.27	0.383	-2.29	0.00512
Mus musculus	Transcribed locus	1.72	0.11	1.34	0.438	1.49	0.288
Tenc1	Tensin like C1 domain-containing phosphatase	1.2	0.144	1.17	0.265	1.35	0.0342
Mus musculus	Transcribed locus	1.24	0.787	1.23	0.836	-1.02	0.984
Plxnd1	Plexin D1	1.09	0.52	1.96	0.000209	1.87	0.000542
Fam43a	Family with sequence similarity 43, member A	1.21	0.348	1.86	0.0097	1.93	0.00746
Arrb1	Arrestin, beta 1	1.1	0.469	1.95	9.66e-05	1.6	0.0025
Gimap4	GTPase, IMAP family member 4	-1	0.993	1.73	0.00761	1.86	0.00384
Mmrn2	Multimerin 2	-1.14	0.387	1.33	0.099	1.95	0.000818
Pilra	Paired immunoglobin-like type 2 receptor alpha	1.06	0.756	1.77	0.00693	1.95	0.00254
Ncf2	Neutrophil cytosolic factor 2	1.13	0.603	1.73	0.0619	1.98	0.012
Phlda1	Pleckstrin homology-like domain, family A, member 1	1.63	0.301	1.22	0.737	1.68	0.333
Akap12	A kinase (PRKA) anchor protein (gravin) 12	1.06	0.778	1.34	0.197	1.51	0.0725
Zfp809	Zinc finger protein 809	-1.11	0.666	1.1	0.735	1.39	0.193
Mus musculus	Transcribed locus	1.15	0.646	-1.01	0.99	1.81	0.0737
Fos	FBJ osteosarcoma oncogene	1.38	0.384	1.97	0.0997	1.21	0.676
Cyr61	Cysteine rich protein 61	1.49	0.214	1.95	0.0618	-1.31	0.455
Jun	Jun oncogene	1.39	0.43	1.72	0.236	1.09	0.878
Nfil3	Nuclear factor, interleukin 3, regulated	-1.26	0.352	-1.84	0.0363	-1.17	0.587
Gdf15	Growth differentiation factor 15	1.5	0.163	1.31	0.416	-1.25	0.512
Mus musculus	Transcribed locus	1.78	0.0149	1.27	0.33	-1.31	0.269
Insig2	Insulin induced gene 2	1.2	0.277	-1.95	0.00125	-1.45	0.0469
Ier2	Immediate early response 2	1.08	0.729	1.5	0.099	1.03	0.915
Nr4a1	Nuclear receptor subfamily 4, group A, member 1	-1.31	0.42	1.14	0.745	-1.47	0.293
Dusp1	Dual specificity phosphatase 1	-1.49	0.342	-1.03	0.963	-1.33	0.569
Btg1	B-cell translocation gene 1, anti-proliferative	-1.32	0.11	1.36	0.113	-1.2	0.357
Cyp39a1	Cytochrome P450, family 39, subfamily a, polypeptide 1	1.05	0.852	1.03	0.928	-1.96	0.0214
Rdh11	Retinol dehydrogenase 11	-1.43	0.0572	-1.27	0.246	-1.84	0.00626
Mus musculus	Transcribed locus	-1.86	0.0198	-1.03	0.938	1.01	0.985
Efemp1	Epidermal growth factor-containing fibulin-like extracellular matrix protein 1	-1.09	0.736	1.89	0.0231	1.04	0.903
Lpin1	Lipin 1	-1.58	0.349	-1.1	0.876	-1.94	0.22
Usp2	Ubiquitin specific peptidase 2	-1.48	0.0748	1.07	0.792	-1.16	0.547
Mus musculus	Transcribed locus	-1.74	0.0272	-1.18	0.558	-1.33	0.283
Clec2h	C-type lectin domain family 2, member h	-1.54	0.211	-1.28	0.534	-1.09	0.849
Tmem204	Transmembrane protein 204	-1.23	0.26	1.7	0.0115	1.21	0.349
Mus musculus	Transcribed locus	-1.79	0.0311	-1.25	0.452	1.51	0.139
Socs2	Suppressor of cytokine signaling 2	1.84	0.281	1.27	0.737	1.42	0.606
Mus musculus	Transcribed locus	1.35	0.346	-1.14	0.738	1.19	0.639
Mus musculus	Transcribed locus	1.39	0.204	-1.17	0.605	-1.1	0.779
Gpcpd1	Glycerophosphocholine phosphodiesterase GDE1 homolog (S. cerevisiae)	-1.25	0.112	-1.33	0.064	-1.17	0.314
Ppargc1b	Peroxisome proliferative activated receptor, gamma, coactivator 1 beta	-1.78	0.000628	-1.13	0.437	-1.21	0.198
Grem2	Gremlin 2 homolog, cysteine knot superfamily (Xenopus laevis)	-1.43	0.00553	1.14	0.306	1.13	0.351
Nr1d2	Nuclear receptor subfamily 1, group D, member 2	-1.27	0.297	1.07	0.81	-1.17	0.538
Mus musculus	Transcribed locus	1.11	0.547	-1.09	0.671	-1.01	0.955
Mus musculus	Transcribed locus	1.22	0.571	-1.17	0.704	-1.22	0.633
Klf13	Kruppel-like factor 13	1.03	0.878	1.05	0.809	1.09	0.708
Grk5	G protein-coupled receptor kinase 5	-1.92	0.0819	-1.37	0.45	1.26	0.592
Gadd45g	Growth arrest and DNA-damage-inducible 45 gamma	-1.44	0.396	-1.4	0.495	1.72	0.255
Mus musculus	Transcribed locus	1.35	0.307	1.56	0.182	1.7	0.108
Slc30a10	Solute carrier family 30, member 10	-1.01	0.965	-1.87	0.00228	-1.14	0.491
Hist2h3c2-ps	Histone cluster 2, H3c2, pseudogene	-1.29	0.361	-1.38	0.299	1.5	0.186
Mus musculus	Transcribed locus	-1.42	0.224	-1.19	0.595	-1.43	0.251
Efna1	Ephrin A1	-1.06	0.798	-1.24	0.414	-1.05	0.888
Slc45a3	Solute carrier family 45, member 3	-1.62	0.0293	-1.14	0.598	1.22	0.415
Zfp36l1	Zinc finger protein 36, C3H type-like 1	-1.08	0.726	-1.21	0.448	-1.06	0.844
Mal2	Mal, T-cell differentiation protein 2	1.39	0.0545	-1.07	0.76	1.11	0.584
Mus musculus	Transcribed locus	1.15	0.492	-1.1	0.706	1.22	0.387
Mus musculus	Transcribed locus	1.77	0.00461	1.76	0.00937	1.4	0.0994
Il33	Interleukin 33	1.64	0.0247	1.81	0.0156	1.99	0.00669
Mus musculus	Transcribed locus	-1.12	0.412	1.97	0.00031	1.47	0.0199
Cyp4v3	Cytochrome P450, family 4, subfamily v, polypeptide 3	-1.76	0.00153	-1.89	0.00112	-1.9	0.00108
Tanc1	Tetratricopeptide repeat, ankyrin repeat and coiled-coil containing 1	1.94	0.00027	1.59	0.00875	1.51	0.0173
Svep1	Sushi, von Willebrand factor type A, EGF and pentraxin domain containing 1	-1.82	0.00374	-1.98	0.0026	-1.65	0.019
Mus musculus	Transcribed locus	-1.95	6.81e-05	-1.94	0.000148	-1.55	0.00533
Serpinf1	Serine (or cysteine) peptidase inhibitor, clade F, member 1	-1.44	0.00117	-1.76	3.56e-05	-1.72	9.86e-05
Elovl6	ELOVL family member 6, elongation of long chain fatty acids (yeast)	-1.39	0.27	1.7	0.109	-1.93	0.0497
Mus musculus	Transcribed locus	1.7	0.0228	1.48	0.104	1.64	0.0473
Aox1	Aldehyde oxidase 1	-1.74	0.00156	-1.53	0.014	-1.83	0.00145
Mus musculus	Transcribed locus	1.71	2.99e-05	1.77	2.97e-05	1.4	0.00456
Rin2	Ras and Rab interactor 2	-1.26	0.146	1.88	0.00133	1.64	0.00826
Ppp1r3c	Protein phosphatase 1, regulatory (inhibitor) subunit 3C	-1.55	0.0178	-1.89	0.00315	-1.44	0.0657
Ddost	Dolichyl-di-phosphooligosaccharide-protein glycotransferase	1.94	2.55e-06	1.74	2.61e-05	1.72	6.53e-05
2200001I15Rik	RIKEN cDNA 2200001I15 gene	1.04	0.874	1.95	0.0096	1.97	0.00843
Il13ra1	Interleukin 13 receptor, alpha 1	1.79	0.00329	1.37	0.104	1.99	0.00159
Sh3bp2	SH3-domain binding protein 2	1.57	0.000896	1.4	0.0123	1.83	0.000158
Ugt2a1	UDP glucuronosyltransferase 2 family, polypeptide A1	-1.9	0.00389	-1.42	0.117	-1.99	0.00463
Pdlim1	PDZ and LIM domain 1 (elfin)	1.9	0.000303	1.8	0.00122	1.74	0.00238
Lonrf3	LON peptidase N-terminal domain and ring finger 3	1.93	0.0106	-1.07	0.81	-1.28	0.318
Ppib	Peptidylprolyl isomerase B	1.74	4.39e-07	1.69	1.27e-06	1.71	2.57e-06
Bmp2	Bone morphogenetic protein 2	1.04	0.901	1.76	0.0594	1.29	0.402
Rgs5	Regulator of G-protein signaling 5	1.14	0.374	1.91	0.000812	1.63	0.00742
1810055G02Rik	RIKEN cDNA 1810055G02 gene	1.87	0.0028	1.48	0.0576	1.41	0.0868
Fam167b	Family with sequence similarity 167, member B	1.19	0.35	1.47	0.0619	1.83	0.00649
Lhpp	Phospholysine phosphohistidine inorganic pyrophosphate phosphatase	-1.96	5.58e-06	-1.96	9.48e-06	-1.5	0.00169
Gnat1	Guanine nucleotide binding protein, alpha transducing 1	1.1	0.534	1.84	0.00154	1.72	0.00431
Fpr1	Formyl peptide receptor 1	-1.01	0.98	1.75	0.0183	1.91	0.00897
Mus musculus	Transcribed locus	-1.92	8.18e-05	-1.73	0.000902	-1.87	0.00024
		-1.65	0.0321	-1.78	0.0212	-1.52	0.082
1110020G09Rik	RIKEN cDNA 1110020G09 gene	-1.59	0.0261	-1.51	0.0569	-1.45	0.082
Cxcl16	Chemokine (C-X-C motif) ligand 16	1.21	0.0809	1.8	8.54e-05	1.72	0.00024
Rpn1	Ribophorin I	1.87	4.93e-06	1.49	0.00102	1.8	3.39e-05
Stab2	Stabilin 2	-1.33	0.0893	1.79	0.00326	1.35	0.0951
Aprt	Adenine phosphoribosyl transferase	1.81	1.77e-06	1.71	8.89e-06	1.53	0.00015
Tnfrsf11b	Tumor necrosis factor receptor superfamily, member 11b (osteoprotegerin)	1.69	0.00311	1.95	0.000895	1.7	0.00542
Zfp36	Zinc finger protein 36	-1.96	0.000256	-1.17	0.357	-1.17	0.363
Sult5a1	Sulfotransferase family 5A, member 1	-1.81	0.00299	-1.71	0.00989	-1.7	0.0116
Srgap3	SLIT-ROBO Rho GTPase activating protein 3	-1.82	6.91e-07	-1.71	4.48e-06	-1.44	0.000304
Hsd11b1	Hydroxysteroid 11-beta dehydrogenase 1	-1.3	0.0152	-1.81	4.08e-05	-1.74	9.46e-05
Ctsz	Cathepsin Z	1.93	5.86e-06	1.53	0.000912	1.84	4.23e-05
Ada	Adenosine deaminase	1.7	0.00174	1.43	0.0322	1.79	0.00168
Mus musculus	Transcribed locus	-1.11	0.834	1.1	0.88	1.65	0.357
Cyp2c44	Cytochrome P450, family 2, subfamily c, polypeptide 44	-1.71	0.00498	-1.4	0.0819	-1.92	0.00291
Lilrb3	Leukocyte immunoglobulin-like receptor, subfamily B (with TM and ITIM domains), member 3	1.12	0.594	1.82	0.0128	1.7	0.0251
Akap2	A kinase (PRKA) anchor protein 2	1.75	0.000193	1.62	0.00124	1.39	0.0189
Mus musculus	Transcribed locus	-1.83	4.55e-05	-1.57	0.00125	-1.62	0.000831
Tat	Tyrosine aminotransferase	-1.51	0.146	-1.81	0.0658	-1.51	0.192
4931406C07Rik	RIKEN cDNA 4931406C07 gene	-1.73	8.17e-05	1.26	0.0602	-1.79	0.000129
Bdh2	3-hydroxybutyrate dehydrogenase, type 2	-1.82	0.00315	1.12	0.573	-1.87	0.00489
Acacb	Acetyl-Coenzyme A carboxylase beta	-1.79	0.00187	-1.23	0.25	-1.84	0.0028
Pde2a	Phosphodiesterase 2A, cGMP-stimulated	-1.01	0.906	1.53	0.00182	1.45	0.005
		1.99	4.21e-06	1.83	3.14e-05	1.43	0.00376
Rps21	Ribosomal protein S21	1.81	5.66e-07	1.89	3.75e-07	1.39	0.000626
Lst1	Leukocyte specific transcript 1	-1.09	0.488	1.67	0.000634	1.66	0.00081
Ceacam1	Carcinoembryonic antigen-related cell adhesion molecule 1	-1.7	0.00186	-1.64	0.00626	-1.2	0.273
Mus musculus	Transcribed locus	-1.67	0.012	-1.55	0.0379	-1.58	0.0323
Actr3	ARP3 actin-related protein 3 homolog (yeast)	1.88	8.45e-05	1.67	0.00123	1.41	0.0179
Ost4	Oligosaccharyltransferase 4 homolog (S. cerevisiae)	1.84	1.04e-05	1.65	0.000157	1.64	0.000219
		1.84	4.55e-05	1.65	0.000573	1.25	0.0863
Slc41a2	Solute carrier family 41, member 2	1.74	0.0737	1.19	0.624	1.87	0.0642
Scrn3	Secernin 3	-1.63	0.051	-1.4	0.212	-1.73	0.0444
Wdr1	WD repeat domain 1	2	1.14e-07	1.62	9.68e-06	1.39	0.000626
Tpm4	Tropomyosin 4	1.48	0.0283	1.94	0.00182	1.32	0.139
Acer2	Alkaline ceramidase 2	1.73	0.000178	1.07	0.613	1.42	0.0116
Cyp3a13	Cytochrome P450, family 3, subfamily a, polypeptide 13	1.49	0.0307	-1.63	0.021	1.66	0.0141
Gsto1	Glutathione S-transferase omega 1	-1.05	0.734	-1.55	0.00989	-1.88	0.000602
Gbp6	Guanylate binding protein 6	-1.19	0.29	1.35	0.0964	1.75	0.00427
Lrp11	Low density lipoprotein receptor-related protein 11	1.57	0.0257	1.33	0.172	1.94	0.0041
Nlrc5	NLR family, CARD domain containing 5	1.3	0.0224	1.13	0.307	1.87	7.35e-05
Tlr2	Toll-like receptor 2	1.03	0.861	1.73	0.00881	1.86	0.00414
Sds	Serine dehydratase	-1.78	0.06	-1.8	0.082	1.13	0.736
Fcgr2b	Fc receptor, IgG, low affinity IIb	1.17	0.408	1.76	0.011	1.56	0.0382
Cd74	CD74 antigen (invariant polypeptide of major histocompatibility complex, class II antigen-associated)	-1.12	0.401	1.88	0.00031	1.24	0.147
Gnmt	Glycine N-methyltransferase	-1.74	7.62e-06	-1.95	2.3e-06	-1.48	0.000487
Ces2b	Carboxyesterase 2B	-1.34	0.274	1.42	0.241	-1.63	0.108
Spcs1	Signal peptidase complex subunit 1 homolog (S. cerevisiae)	1.84	2.1e-07	1.75	1.07e-06	1.59	1.5e-05
Litaf	LPS-induced TN factor	2	0.000228	1.22	0.242	1.7	0.00398
Lrmp	Lymphoid-restricted membrane protein	1.2	0.184	1.91	0.000314	1.44	0.0184
Stbd1	Starch binding domain 1	1.48	0.14	1.07	0.834	1.59	0.113
Celsr1	Cadherin, EGF LAG seven-pass G-type receptor 1 (flamingo homolog, Drosophila)	-1.76	0.0112	-1.21	0.414	1.53	0.0641
Mus musculus	Transcribed locus	-1.58	0.00148	-1.46	0.0104	-1.68	0.00114
Adck4	AarF domain containing kinase 4	1.48	0.00258	1.79	0.000164	1.63	0.000942
Mus musculus	Transcribed locus	-1.41	0.0306	-1.74	0.00285	-1.34	0.0827
Oit3	Oncoprotein induced transcript 3	-1.15	0.385	1.51	0.0234	1.35	0.0857
Dnase2b	Deoxyribonuclease II beta	-1.91	0.000141	-1.4	0.0318	-1.41	0.0249
Mus musculus	Transcribed locus	-1.79	0.00228	-1.17	0.363	1.72	0.00458
Itgal	Integrin alpha L	1.05	0.682	1.79	0.000289	1.62	0.0018
Stk17b	Serine/threonine kinase 17b (apoptosis-inducing)	1.55	0.00304	1.9	0.000232	1.42	0.0209
Mus musculus	Transcribed locus	1.85	0.0355	1.56	0.154	1.5	0.187
Myadm	Myeloid-associated differentiation marker	1.31	0.00211	1.88	6.78e-07	1.46	0.000219
		1.8	1.19e-05	1.54	0.000546	1.76	6.25e-05
Gnb1	Guanine nucleotide binding protein (G protein), beta 1	1.83	1.75e-06	1.83	3.01e-06	1.4	0.00128
Ubl4	Ubiquitin-like 4	1.8	1.04e-05	1.79	2.55e-05	1.62	0.000228
Mus musculus	Transcribed locus	-1.5	0.0715	1.07	0.798	-1.19	0.497
Cyth4	Cytohesin 4	-1.03	0.848	1.85	0.000416	1.4	0.0249
Tmem195	Transmembrane protein 195	-1.94	0.00147	-1.29	0.193	-1.64	0.0194
Parp3	Poly (ADP-ribose) polymerase family, member 3	1.56	0.00172	1.22	0.154	1.84	0.000271
LOC100502965	Hypothetical protein LOC100502965	-1.31	0.0385	-1.66	0.00118	-1.6	0.00214
Cyp2u1	Cytochrome P450, family 2, subfamily u, polypeptide 1	-1.83	1.15e-05	-1.41	0.00374	-1.51	0.000993
Leap2	Liver-expressed antimicrobial peptide 2	-1.94	0.00201	-1.62	0.023	-1.02	0.95
Gale	Galactose-4-epimerase, UDP	1.75	0.0426	1.9	0.0357	1.36	0.292
Hp	Haptoglobin	1.49	0.00719	1.1	0.534	1.94	0.000292
Kdr	Kinase insert domain protein receptor	-1.36	0.017	1.34	0.0301	1.42	0.0108
Rfx4	Regulatory factor X, 4 (influences HLA class II expression)	-1.8	0.000203	-1.56	0.0033	-1.49	0.00753
Cdk4	Cyclin-dependent kinase 4	1.82	4.74e-05	1.71	0.000282	1.44	0.00705
Anapc4	Anaphase promoting complex subunit 4	1.98	0.00373	1.65	0.0352	1.51	0.0762
Irgm1	Immunity-related GTPase family M member 1	-1	0.992	-1.65	0.000593	1.79	0.000155
Omd	Osteomodulin	-1.41	0.0109	-1.81	0.000284	-1.4	0.0192
Upp1	Uridine phosphorylase 1	1.57	0.0359	-1.02	0.936	1.94	0.00802
Ifitm3	Interferon induced transmembrane protein 3	1.27	0.0117	1.29	0.0144	1.92	5.74e-06
Smad6	MAD homolog 6 (Drosophila)	1.4	0.0669	1.62	0.0197	1.37	0.11
Slc40a1	Solute carrier family 40 (iron-regulated transporter), member 1	1.38	0.165	1.74	0.0341	1.26	0.376
Hnrnpm	Heterogeneous nuclear ribonucleoprotein M	1.47	0.0303	1.8	0.00396	1.61	0.0151
Actb	Actin, beta	1.9	3.36e-06	1.73	4.4e-05	1.38	0.00458
Tek	Endothelial-specific receptor tyrosine kinase	-1.04	0.807	1.37	0.0608	1.49	0.0213
Mus musculus	Transcribed locus	1.36	0.353	-1.65	0.192	-1.4	0.39
Ppm1b	Protein phosphatase 1B, magnesium dependent, beta isoform	-1.49	0.0368	-1.57	0.0272	-1.44	0.065
Ercc3	Excision repair cross-complementing rodent repair deficiency, complementation group 3	1.58	0.00432	1.47	0.0192	1.77	0.00175
Ripk4	Receptor-interacting serine-threonine kinase 4	1.98	7.17e-05	1.31	0.0712	1.38	0.0313
Gm71	Predicted gene 71	1.57	0.00298	1.65	0.00247	1.66	0.00236
Gng11	Guanine nucleotide binding protein (G protein), gamma 11	-1.07	0.626	1.95	0.00018	1.46	0.0152
Ces2a	Carboxylesterase 2A	-1.48	0.00154	-1.18	0.178	-1.8	0.000107
Samd9l	Sterile alpha motif domain containing 9-like	1.14	0.436	1.66	0.00945	1.65	0.00977
		1.39	0.0044	1.43	0.00459	1.6	0.00051
Mus musculus	Transcribed locus	-1.41	0.0313	-1.85	0.00147	-1.35	0.0784
Crip2	Cysteine rich protein 2	-1.52	9.23e-05	-1.05	0.645	-1.61	9.4e-05
Pdia4	Protein disulfide isomerase associated 4	1.57	0.0018	1.08	0.588	1.87	0.000225
Pelo	Pelota homolog (Drosophila)	1.16	0.281	1.88	0.000322	1.61	0.00356
Ostm1	Osteopetrosis associated transmembrane protein 1	1.87	6.82e-07	1.61	2.19e-05	1.41	0.000667
Lcat	Lecithin cholesterol acyltransferase	-1.11	0.407	-1.73	0.000869	1.9	0.000205
Mlkl	Mixed lineage kinase domain-like	1.71	0.0068	1.58	0.0252	1.62	0.0195
Rab34	RAB34, member of RAS oncogene family	1.77	4.55e-05	1.54	0.00118	1.63	0.000475
2510002D24Rik	RIKEN cDNA 2510002D24 gene	-1.64	3.22e-05	-1.54	0.000349	-1.28	0.0192
Hsd17b6	Hydroxysteroid (17-beta) dehydrogenase 6	-1.54	0.0787	1.39	0.225	-1.71	0.0537
Otop2	Otopetrin 2	-1.47	0.0167	-1.56	0.0114	-1.58	0.0103
Pdilt	Protein disulfide isomerase-like, testis expressed	-1.82	0.000322	-1.65	0.00275	-1.35	0.054
Kcnj8	Potassium inwardly-rectifying channel, subfamily J, member 8	1.17	0.461	1.6	0.0541	1.8	0.0195
Cnn2	Calponin 2	1.14	0.195	1.59	0.000333	1.57	0.000489
Nbea	Neurobeachin	1.16	0.315	1.66	0.00439	1.57	0.00934
Ldhd	Lactate dehydrogenase D	1.06	0.546	-1.65	0.000349	1.92	2.06e-05
Pim3	Proviral integration site 3	-1.67	0.0636	-1.94	0.0335	-1.18	0.608
Cenpc1	Centromere protein C1	1.93	0.00637	1.98	0.00794	1.3	0.28
Mtmr12	Myotubularin related protein 12	1.84	0.00434	1.4	0.113	1.63	0.0261
Nfkbiz	Nuclear factor of kappa light polypeptide gene enhancer in B-cells inhibitor, zeta	1.27	0.292	1.68	0.0447	1.84	0.0216
Calm2	Calmodulin 2	1.5	0.00386	1.85	0.00016	1.41	0.0176
Acox1	Acyl-Coenzyme A oxidase 1, palmitoyl	-1.68	0.00283	-1.51	0.0224	-1.55	0.0147
Grina	Glutamate receptor, ionotropic, N-methyl D-aspartate-associated protein 1 (glutamate binding)	1.48	0.000437	-1.38	0.00452	1.85	1.46e-05
Tbc1d2b	TBC1 domain family, member 2B	1.44	0.00669	1.62	0.00141	1.14	0.325
Mus musculus	Transcribed locus	-1.52	0.012	-1.51	0.0208	-1.47	0.0317
Ccng1	Cyclin G1	1.15	0.271	1.72	0.000644	1.9	0.000175
Tcf4	Transcription factor 4	1.34	0.0338	1.7	0.00125	1.47	0.0131
Mus musculus	Transcribed locus	-1.99	0.0077	-1.19	0.529	-1.65	0.0591
Mus musculus	Transcribed locus	1.18	0.294	1.46	0.0324	1.83	0.00192
4930528F23Rik	RIKEN cDNA 4930528F23 gene	-1.81	0.0072	1.1	0.689	1.7	0.0188
Slc25a47	Solute carrier family 25, member 47	-1.52	0.066	-1.31	0.269	-1.45	0.13
Mus musculus	Transcribed locus	1.56	0.0126	1.74	0.00468	1.33	0.114
Fyn	Fyn proto-oncogene	1.05	0.737	1.71	0.00203	1.37	0.0469
Mus musculus	Transcribed locus	-1.49	0.00108	-1.41	0.00632	-1.75	0.000139
Rbm3	RNA binding motif protein 3	1.43	0.133	1.03	0.919	-1.05	0.883
Mknk2	MAP kinase-interacting serine/threonine kinase 2	1.9	0.00414	1.19	0.442	-1.03	0.916
Naip2	NLR family, apoptosis inhibitory protein 2	1.5	0.046	1.93	0.00418	1.5	0.0573
1700001C19Rik	RIKEN cDNA 1700001C19 gene	-1.8	2.8e-05	-1.52	0.00125	-1.49	0.00188
Cp	Ceruloplasmin	1.52	0.00389	1.24	0.137	1.73	0.000918
Mus musculus	Transcribed locus	1.44	0.056	1.82	0.00818	1.46	0.0732
Dnajb11	DnaJ (Hsp40) homolog, subfamily B, member 11	1.94	3.87e-05	1.14	0.348	1.52	0.00505
Gchfr	GTP cyclohydrolase I feedback regulator	-1.87	3.22e-05	-1.33	0.031	-1.46	0.00617
Klf2	Kruppel-like factor 2 (lung)	1.09	0.634	1.63	0.0141	1.38	0.0838
Cited2	Cbp/p300-interacting transactivator, with Glu/Asp-rich carboxy-terminal domain, 2	-1.88	0.000233	-1.28	0.109	-1.29	0.0911
Rab20	RAB20, member RAS oncogene family	1.75	0.025	1.46	0.152	1.69	0.0529
Wwtr1	WW domain containing transcription regulator 1	1.77	1.28e-06	1.46	0.000165	1.32	0.00254
Asb13	Ankyrin repeat and SOCS box-containing 13	-1.49	0.00155	-1.39	0.0109	-1.23	0.0875
Fkbp1a	FK506 binding protein 1a	1.84	8.53e-06	1.72	6.57e-05	1.37	0.00698
Hspb8	Heat shock protein 8	1.63	0.00104	-1.25	0.114	1.74	0.000817
Cat	Catalase	-2	1.47e-06	-1.43	0.00219	-1.43	0.00217
Mus musculus	Transcribed locus	-1.44	0.0175	-1.66	0.0033	-1.44	0.0278
Fkbp9	FK506 binding protein 9	1.56	4.29e-05	1.87	1.59e-06	1.3	0.00801
Pon1	Paraoxonase 1	-1.81	3.13e-06	-1.43	0.00138	-1.56	0.000222
Trim47	Tripartite motif-containing 47	1.98	4.61e-06	1.7	0.0001	1.23	0.0681
Trim24	Tripartite motif-containing 24	1.36	0.225	1.59	0.103	1.6	0.1
Ifih1	Interferon induced with helicase C domain 1	-1.03	0.815	1.38	0.0101	1.79	9.78e-05
Cct3	Chaperonin containing Tcp1, subunit 3 (gamma)	1.98	0.00173	1.39	0.116	1.09	0.692
Dynll1	Dynein light chain LC8-type 1	1.96	0.000511	1.56	0.0171	1.4	0.0574
Zfp810	Zinc finger protein 810	1.21	0.274	1.8	0.00434	1.74	0.00725
Mus musculus	Transcribed locus	1.48	0.0524	-1	0.987	-1.45	0.0785
AI413582	Expressed sequence AI413582	1.41	0.00425	1.7	0.000184	1.44	0.00491
Tex12	Testis expressed gene 12	-1.81	0.000137	-1.53	0.00414	-1.26	0.086
Sike1	Suppressor of IKBKE 1	1.87	0.00195	1.61	0.0184	1.47	0.0471
Mtap7d1	Microtubule-associated protein 7 domain containing 1	1.78	1.07e-05	1.47	0.00126	1.43	0.00227
Gm2a	GM2 ganglioside activator protein	-1.4	0.00368	1.25	0.0542	-1.9	3.58e-05
Arpc3	Actin related protein 2/3 complex, subunit 3	1.71	0.0051	1.79	0.00496	1.51	0.0395
Trim12a	Tripartite motif-containing 12A	-1.32	0.0982	1.19	0.358	1.93	0.00149
Eppk1	Epiplakin 1	1.02	0.913	1.17	0.358	1.85	0.00151
Eif4e3	Eukaryotic translation initiation factor 4E member 3	1.08	0.403	1.55	0.000203	1.47	0.000811
2010109K11Rik	RIKEN cDNA 2010109K11 gene	1.87	0.000197	1.59	0.00396	1.25	0.129
Mmp14	Matrix metallopeptidase 14 (membrane-inserted)	1.97	7.93e-06	1.25	0.0606	1.49	0.00245
		1.18	0.414	1.8	0.0144	1.56	0.0501
Mus musculus	Transcribed locus	-1.34	0.0633	-1.62	0.00929	-1.43	0.0412
Rev1	REV1 homolog (S. cerevisiae)	1.54	0.0227	1.51	0.0426	1.37	0.11
Mus musculus	Transcribed locus, strongly similar to XP_002717987.1 PREDICTED: small subunit of serine palmitoyltransferase A-B-like, partial [Oryctolagus cuniculus]	-1.33	0.00424	1.71	2.64e-05	1.54	0.000319
Stard8	START domain containing 8	-1.37	0.0045	1.63	0.000152	1.1	0.377
Plbd1	Phospholipase B domain containing 1	-1.76	9.21e-06	-1.1	0.314	1.67	6.53e-05
Casp14	Caspase 14	-1.43	0.0183	-1.64	0.00397	-1.38	0.0463
Pip4k2a	Phosphatidylinositol-5-phosphate 4-kinase, type II, alpha	1.06	0.632	1.93	4.84e-05	1.32	0.0323
Tbc1d24	TBC1 domain family, member 24	1.48	9.6e-05	1.16	0.0961	1.71	1.28e-05
Snx17	Sorting nexin 17	1.44	0.000206	1.45	0.00033	1.49	0.000219
Gmppb	GDP-mannose pyrophosphorylase B	1.99	0.00307	1.33	0.195	1.29	0.26
Erlin1	ER lipid raft associated 1	1.38	0.0138	1.86	0.000149	1.36	0.0285
Tagln2	Transgelin 2	1.5	0.001	1.84	5.11e-05	1.36	0.0144
Angptl3	Angiopoietin-like 3	-1.69	0.00488	-1.36	0.0971	-1.5	0.0314
LOC100504039	Uncharacterized protein CXorf48-like	-1.35	0.051	-1.71	0.00295	-1.54	0.0124
Drd2	Dopamine receptor D2	-1.58	0.00112	-1.47	0.00724	-1.44	0.00995
Calr	Calreticulin	1.69	7.72e-05	-1.01	0.924	1.58	0.000803
Tmem51	Transmembrane protein 51	1.05	0.696	1.6	0.00182	1.49	0.00617
Asah1	N-acylsphingosine amidohydrolase 1	1.06	0.457	1.86	6.78e-07	1.51	0.000107
Rasgrp3	RAS, guanyl releasing protein 3	-1.13	0.31	1.3	0.0465	1.5	0.00426
Mus musculus	Transcribed locus, strongly similar to XP_001474894.1 PREDICTED: hypothetical protein [Mus musculus]	-1.13	0.252	1.69	0.000335	1.07	0.636
Ggt6	Gamma-glutamyltransferase 6	-1.93	6.97e-06	-1.39	0.00642	1.33	0.0163
C8g	Complement component 8, gamma polypeptide	-1.41	0.000541	-1.83	3.33e-06	-1.43	0.000831
Polr2d	Polymerase (RNA) II (DNA directed) polypeptide D	1.86	0.000412	1.58	0.00688	1.41	0.0366
Cdk5rap1	CDK5 regulatory subunit associated protein 1	-1.36	0.357	-1.25	0.556	-1.33	0.438
Nans	N-acetylneuraminic acid synthase (sialic acid synthase)	1.68	0.00277	1.88	0.000768	1.36	0.0588
Cadps2	Ca2+-dependent activator protein for secretion 2	-1.34	0.0276	-1.29	0.077	1.81	0.000349
Itga8	Integrin alpha 8	-1.22	0.133	1.91	0.000153	1.14	0.347
		1.55	0.0451	1.01	0.981	-1.62	0.0417
Topbp1	Topoisomerase (DNA) II binding protein 1	1.83	0.000199	1.98	0.000112	1.11	0.479
Dpt	Dermatopontin	-1.31	0.0837	1.17	0.372	-1.22	0.245
Rbm33	RNA binding motif protein 33	1.86	4.08e-06	1.2	0.0727	-1.13	0.227
Pppde1	PPPDE peptidase domain containing 1	1.77	0.000815	1.48	0.0181	1.12	0.517
Mus musculus	Transcribed locus	-1.4	0.00357	-1.52	0.00126	-1.55	0.00104
Dip2b	DIP2 disco-interacting protein 2 homolog B (Drosophila)	1.34	0.0125	1.76	0.000164	1.29	0.0385
Anxa4	Annexin A4	1.49	0.00406	1.87	0.000152	1.57	0.00275
Adrbk2	Adrenergic receptor kinase, beta 2	1.02	0.882	1.92	3.83e-05	1.52	0.00245
Fam82a1	Family with sequence similarity 82, member A1	-1	0.985	-1.86	0.000178	-1.5	0.00558
Acan	Aggrecan	-1.57	0.000669	-1.34	0.0247	-1.47	0.0048
Mus musculus	Transcribed locus	1.23	0.447	1.4	0.276	1.41	0.256
Sc4mol	Sterol-C4-methyl oxidase-like	-1.65	0.00293	-1.99	0.00039	1.12	0.497
BC029214	CDNA sequence BC029214	-1.94	0.000102	-1.31	0.0665	-1.28	0.0946
Ube2l6	Ubiquitin-conjugating enzyme E2L 6	-1.45	0.0399	-1.18	0.412	1.86	0.00371
Taf9	TAF9 RNA polymerase II, TATA box binding protein (TBP)-associated factor	1.96	4.44e-08	1.12	0.103	-1.38	0.000225
Lrp1	Low density lipoprotein receptor-related protein 1	-1.67	0.0033	1.02	0.91	1.64	0.00596
Flna	Filamin, alpha	1.31	0.0107	1.45	0.00257	1.42	0.00382
Trim13	tripartite motif-containing 13	1.83	0.0214	1.74	0.0441	1.47	0.15
Plekha6	Pleckstrin homology domain containing, family A member 6	-1.87	0.000137	-1.22	0.151	1.06	0.691
Bhlhe40	Basic helix-loop-helix family, member e40	1.5	0.217	1.33	0.445	-1.23	0.602
D030056L22Rik	RIKEN cDNA D030056L22 gene	1.5	0.0241	1.59	0.0178	1.28	0.181
Mus musculus	Transcribed locus	-1.32	0.0189	-1.35	0.0197	-1.53	0.00207
LOC100302688	Hypothetical protein LOC100302688	-1.56	0.00235	-1.47	0.011	-1.58	0.00427
Prss40	Protease, serine, 40	-1.54	0.000252	-1.54	0.000431	-1.47	0.00144
Fkbp5	FK506 binding protein 5	1.43	0.00181	-1.04	0.779	1.76	9e-05
Gprin3	GPRIN family member 3	-1.81	0.000121	-1.02	0.894	-1.11	0.439
Khk	Ketohexokinase	-1.45	0.0248	-1.33	0.103	-1.66	0.00707
Iffo2	Intermediate filament family orphan 2	1.7	0.000249	1.41	0.0115	1.21	0.136
		1.67	4.55e-05	1.45	0.00188	1.19	0.109
Acly	ATP citrate lyase	-1.93	0.00344	1.53	0.0663	-1.4	0.121
C4bp	Complement component 4 binding protein	1.25	0.0291	1.32	0.0181	1.79	5.3e-05
Lrrc40	Leucine rich repeat containing 40	-1.04	0.767	1.69	0.00185	1.75	0.00107
Mus musculus	Transcribed locus	-1.04	0.878	1.89	0.0138	1.46	0.112
Serpina3c	Serine (or cysteine) peptidase inhibitor, clade A, member 3C	1.13	0.431	-1.39	0.0653	1.95	0.00103
Efha1	EF hand domain family A1	-1.33	0.0215	1.65	0.000573	1.58	0.00143
Gcom1	GRINL1A complex locus	1.3	0.0866	1.33	0.0903	1.6	0.00939
Tcrb-J	T-cell receptor beta, joining region	-1.47	0.00346	-1.56	0.00192	-1.27	0.0572
Mat1a	Methionine adenosyltransferase I, alpha	-1.41	0.0855	-1.94	0.00544	1.36	0.155
Tff3	Trefoil factor 3, intestinal	1.62	0.0909	1.83	0.0571	1.22	0.56
Mdfic	MyoD family inhibitor domain containing	1.96	1.66e-05	1.62	0.000658	1.23	0.0935
Nptn	Neuroplastin	1.77	1.11e-05	1.72	4.01e-05	1.32	0.0103
Clec4g	C-type lectin domain family 4, member g	1.03	0.921	1.71	0.135	-1.42	0.349
Thbs1	Thrombospondin 1	1.93	4.83e-05	1.94	0.000102	1.12	0.421
Apon	Apolipoprotein N	-1.36	0.0269	-1.3	0.0819	1.74	0.00117
Arpc2	Actin related protein 2/3 complex, subunit 2	1.7	2.23e-06	1.73	2.77e-06	1.27	0.00866
Cyp4a10	Cytochrome P450, family 4, subfamily a, polypeptide 10	-1.04	0.907	-1.39	0.371	-1.44	0.3
1700021P04Rik	RIKEN cDNA 1700021P04 gene	-1.45	0.008	-1.38	0.0288	-1.35	0.0374
Ahnak	AHNAK nucleoprotein (desmoyokin)	1.3	0.00263	1.76	2.19e-06	1.33	0.00252
Dmgdh	Dimethylglycine dehydrogenase precursor	-1.62	4.24e-05	-1.7	3.34e-05	-1.34	0.00714
Papss1	3'-phosphoadenosine 5'-phosphosulfate synthase 1	1.31	0.0421	1.89	0.000181	1.45	0.0135
Pnrc1	Proline-rich nuclear receptor coactivator 1	-1.2	0.271	-1.38	0.0833	1.04	0.875
Tmem132d	Transmembrane protein 132D	-1.35	0.0829	-1.93	0.00198	-1.41	0.0855
Ppp1r1b	Protein phosphatase 1, regulatory (inhibitor) subunit 1B	-1.56	4.81e-05	-1.28	0.0128	-1.53	0.000219
Slco1a4	solute carrier organic anion transporter family, member 1a4	-1.69	0.0438	1.09	0.788	-1.69	0.0624
Nudt18	Nudix (nucleoside diphosphate linked moiety X)-type motif 18	-1.11	0.423	1.65	0.00217	1.88	0.000336
Tnfrsf1a	Tumor necrosis factor receptor superfamily, member 1a	1.68	2.16e-05	1.36	0.00475	1.35	0.00596
Hsd17b4	Hydroxysteroid (17-beta) dehydrogenase 4	-1.91	3.85e-06	-1.42	0.00351	-1.23	0.0613
Bicc1	Bicaudal C homolog 1 (Drosophila)	1.06	0.711	1.76	0.00312	1.17	0.379
Gmps	Guanine monophosphate synthetase	1.75	0.0015	-1.14	0.459	-1.35	0.0763
Mus musculus	Transcribed locus	-1.42	0.0249	-1.71	0.00292	-1.41	0.0413
Mus musculus	Transcribed locus	-1.34	0.277	-1.56	0.142	-1.9	0.0362
Pth1r	Parathyroid hormone 1 receptor	-1.23	0.123	1.36	0.0362	1.16	0.311
Acsl4	Acyl-CoA synthetase long-chain family member 4	1.75	0.00192	1.97	0.000578	-1.05	0.792
Mus musculus	Transcribed locus	-1.04	0.8	1.35	0.0482	1.22	0.183
4930420K17Rik	RIKEN cDNA 4930420K17 gene	-1.48	0.00618	-1.62	0.00254	-1.34	0.0481
Aadac	Arylacetamide deacetylase (esterase)	-1.78	2.31e-05	1.14	0.275	-1.6	0.000475
Hpse	Heparanase	1.04	0.797	1.94	0.00017	1.32	0.0629
Cyp27b1	Cytochrome P450, family 27, subfamily b, polypeptide 1	-1.39	0.00179	-1.56	0.000271	-1.4	0.00288
Mus musculus	Transcribed locus	1.57	0.00813	1.53	0.0185	1.37	0.0674
Mphosph6	M phase phosphoprotein 6	1.81	0.00284	1.68	0.00966	1.28	0.178
Spcs2	Signal peptidase complex subunit 2 homolog (S. cerevisiae)	1.88	0.00104	1.37	0.0867	1.29	0.156
Ccdc150	Coiled-coil domain containing 150	-1.32	0.0311	-1.49	0.00618	-1.49	0.00706
F11	Coagulation factor XI	-1.7	8.5e-06	1.11	0.226	1.7	2.74e-05
Slc25a25	Solute carrier family 25 (mitochondrial carrier, phosphate carrier), member 25	-1.22	0.485	-1.51	0.193	-1.28	0.456
Pea15a	Phosphoprotein enriched in astrocytes 15A	1.55	0.000249	1.62	0.000194	1.28	0.0262
Onecut1	One cut domain, family member 1	-1.46	0.34	-1.08	0.88	1.37	0.498
Rchy1	Ring finger and CHY zinc finger domain containing 1	1.73	3.59e-05	-1.15	0.209	-1.12	0.313
1700007K09Rik	RIKEN cDNA 1700007K09 gene	-1.44	0.00672	-1.7	0.000798	-1.41	0.0166
H2-M3	Histocompatibility 2, M region locus 3	1.35	0.0349	1.71	0.00143	1.43	0.0218
Pdia3	Protein disulfide isomerase associated 3	1.66	0.000233	1.22	0.107	1.69	0.000365
		1.22	0.0404	1.42	0.00216	1.25	0.0337
		1.22	0.338	1.22	0.402	1.75	0.0217
Fam176a	Family with sequence similarity 176, member A	-1.72	0.00451	-1.48	0.0442	1.33	0.126
Mus musculus	Transcribed locus	1.01	0.927	1.79	0.0017	1.76	0.00236
Enpp4	Ectonucleotide pyrophosphatase/phosphodiesterase 4	1.83	0.000238	1.3	0.0789	1.61	0.00387
Ramp2	Receptor (calcitonin) activity modifying protein 2	1.06	0.546	1.55	0.000334	1.44	0.00215
		1.22	0.413	1.15	0.631	1.79	0.0374
Rbl2	Retinoblastoma-like 2	-1.97	7.62e-06	-1.49	0.00197	-1.09	0.485
Pdgfa	Platelet derived growth factor, alpha	1.67	0.000302	1.99	2.89e-05	1.12	0.384
Plcxd2	Phosphatidylinositol-specific phospholipase C, X domain containing 2	1.54	0.0552	-1.41	0.163	1.37	0.19
1110049F12Rik	RIKEN cDNA 1110049F12 gene	1.24	0.143	-1.94	0.000487	-1.27	0.13
Vegfc	Vascular endothelial growth factor C	1.2	0.134	1.74	0.000382	1.48	0.00628
9030617O03Rik	RIKEN cDNA 9030617O03 gene	-1.91	8.53e-06	1.24	0.0488	1.32	0.0137
4933433P14Rik	RIKEN cDNA 4933433P14 gene	1.34	0.0455	1.5	0.0144	1.65	0.00353
Fosb	FBJ osteosarcoma oncogene B	-1.44	0.122	1.03	0.917	-1.15	0.606
Ugt1a@	UDP glycosyltransferase 1 family, polypeptide A cluster	-1.35	0.000753	-1.2	0.0343	-1.76	4.1e-06
Mus musculus	Transcribed locus	-1.46	0.0788	-1.15	0.569	1.49	0.0848
Cox7a1	Cytochrome c oxidase, subunit VIIa 1	-1.53	0.00993	1.35	0.0805	-1.48	0.0262
Rpl13a	Ribosomal protein L13A	1.8	2.62e-07	1.55	7.32e-06	1.31	0.000869
Fxc1	Fractured callus expressed transcript 1	1.63	2.3e-05	1.07	0.497	1.88	5.45e-06
Msr1	Macrophage scavenger receptor 1	1.06	0.555	1.63	0.000338	1.52	0.0015
Mus musculus	Transcribed locus	1.3	0.0592	1.8	0.00077	1.27	0.115
Rdh5	Retinol dehydrogenase 5	1.04	0.785	1.57	0.00224	1.63	0.00139
Dnase1l3	deoxyribonuclease 1-like 3	-1.32	0.0598	1.16	0.351	1.33	0.0786
Atp6v0e	ATPase, H+ transporting, lysosomal V0 subunit E	1.91	2.28e-06	1.52	0.00041	1.35	0.00613
Tomm5	Translocase of outer mitochondrial membrane 5 homolog (yeast)	1.91	0.000958	1.48	0.0244	1.16	0.394
Mus musculus	Transcribed locus	-1.46	0.000746	-1.52	0.00054	-1.44	0.00175
Arf1	ADP-ribosylation factor 1	1.95	0.000434	1.65	0.00847	1.3	0.135
Nbas	Neuroblastoma amplified sequence	1.8	0.00539	1.31	0.185	1.42	0.0858
Rpl14	Ribosomal protein L14	1.76	6.32e-05	1.69	0.000229	1.38	0.0113
Pecam1	Platelet/endothelial cell adhesion molecule 1	-1.01	0.934	1.29	0.0216	1.44	0.00222
Pklr	Pyruvate kinase liver and red blood cell	-1.71	0.000359	-1.06	0.681	-1.53	0.00517
Mus musculus	Transcribed locus	-1.01	0.971	-1.61	0.0258	-1.53	0.0446
Abcc3	ATP-binding cassette, sub-family C (CFTR/MRP), member 3	-1.62	0.00019	-1.95	2.26e-05	-1.22	0.0909
Jak1	Janus kinase 1	1.68	2.25e-05	1.35	0.00637	1.42	0.00215
Mus musculus	Transcribed locus	-1.83	0.00843	-1.29	0.251	-1.21	0.405
Dpysl2	Dihydropyrimidinase-like 2	-1.16	0.173	1.73	0.000117	1.21	0.0997
Dci	Dodecenoyl-Coenzyme A delta isomerase (3,2 trans-enoyl-Coenyme A isomerase)	-1.74	8.61e-05	-1.44	0.0057	-1.18	0.154
Slc6a12	Solute carrier family 6 (neurotransmitter transporter, betaine/GABA), member 12	-1.92	3.55e-07	-1.31	0.00336	1.27	0.00705
Gbp1	Guanylate binding protein 1	-1.48	0.0214	-1.33	0.103	-1.58	0.0143
Pcmtd2	Protein-L-isoaspartate (D-aspartate) O-methyltransferase domain containing 2	-1.85	0.000439	-1.6	0.00644	-1.08	0.653
Tspo	Translocator protein	1.22	0.0339	1.26	0.0241	1.85	1.05e-05
C6	Complement component 6	-1.53	0.0385	-1.51	0.0602	-1.41	0.11
Magt1	Magnesium transporter 1	1.43	0.099	1.37	0.174	1.02	0.937
Polg2	Polymerase (DNA directed), gamma 2, accessory subunit	-1.91	8.2e-07	-1.31	0.00615	-1.25	0.0172
Tmem9b	TMEM9 domain family, member B	1.71	3.67e-05	1.59	0.000308	1.47	0.00159
Zcchc11	Zinc finger, CCHC domain containing 11	1.06	0.652	1.66	0.00157	1.34	0.0439
Hpx	Hemopexin	1.43	5.92e-07	1.32	1.72e-05	1.56	5.16e-07
9130014G24Rik	RIKEN cDNA 9130014G24 gene	1.08	0.399	1.73	1.44e-05	1.4	0.00158
Itgb1bp1	Integrin beta 1 binding protein 1	1.88	2.16e-05	1.67	0.000345	1.28	0.0477
Glb1	Galactosidase, beta 1	-1.21	0.0618	1.74	3.96e-05	1.36	0.00682
Hmgcr	3-hydroxy-3-methylglutaryl-Coenzyme A reductase	-1.35	0.294	-1.05	0.89	-1.54	0.164
Asap2	ArfGAP with SH3 domain, ankyrin repeat and PH domain 2	-1.57	0.000721	-1.24	0.0876	-1.22	0.105
Necab1	N-terminal EF-hand calcium binding protein 1	-1.87	0.000195	-1.87	0.000353	1.03	0.86
Lsm3	LSM3 homolog, U6 small nuclear RNA associated (S. cerevisiae)	1.79	3.08e-05	1.47	0.00238	1.35	0.013
Mus musculus	Transcribed locus	1.96	0.00785	-1.48	0.122	1.06	0.842
Pla2g4a	Phospholipase A2, group IVA (cytosolic, calcium-dependent)	-1.19	0.31	1.87	0.00267	1.23	0.259
Mus musculus	Transcribed locus, strongly similar to NP_001002242.1 casein kinase II subunit alpha [Gallus gallus]	1.99	0.00561	1.62	0.0451	1.26	0.331
Mus musculus	Transcribed locus	1.65	0.00137	-1.51	0.00978	-1.24	0.146
Mus musculus	Transcribed locus	1.96	0.000598	1.3	0.151	1.19	0.361
Mus musculus	Transcribed locus	-1.64	0.00533	-1.6	0.0117	-1.39	0.0657
Ets1	E26 avian leukemia oncogene 1, 5' domain	1.09	0.496	1.48	0.0104	1.37	0.0341
Ddit4	DNA-damage-inducible transcript 4	1	0.994	-1.57	0.432	1.29	0.676
Fbxo21	F-box protein 21	-1.75	1.72e-06	-1.22	0.0219	1.06	0.456
Lims2	LIM and senescent cell antigen like domains 2	-1.56	0.00155	-1.32	0.0411	1.41	0.0116
Ablim3	Actin binding LIM protein family, member 3	1.52	0.0198	1.4	0.0767	1.4	0.0758
Smchd1	SMC hinge domain containing 1	1.5	0.0118	1.81	0.00132	1.33	0.0778
Fam84a	Family with sequence similarity 84, member A	1.36	0.014	1.78	0.00023	1.26	0.0712
BC048355	CDNA sequence BC048355	-1.71	1.67e-05	-1.07	0.535	-1.37	0.00456
Fads2	Fatty acid desaturase 2	-1.08	0.539	1.36	0.0272	-1.7	0.000801
Nat1	N-acetyl transferase 1	-1.74	0.000462	-1.56	0.00474	-1.16	0.288
Shisa5	Shisa homolog 5 (Xenopus laevis)	-1.05	0.638	1.36	0.00597	1.7	7.31e-05
Mus musculus	Transcribed locus	-1.57	0.000439	-1.44	0.00504	-1.27	0.0478
1700061E17Rik	RIKEN cDNA 1700061E17 gene	-1.6	0.0185	-1.06	0.797	1.27	0.251
Cacna1e	Calcium channel, voltage-dependent, R type, alpha 1E subunit	-1.47	0.0171	-1.57	0.0126	-1.38	0.0555
Glg1	Golgi apparatus protein 1	1.62	1.03e-06	1.56	3.8e-06	1.4	0.000108
Srsf9	Serine/arginine-rich splicing factor 9	1.82	6.35e-06	1.62	0.000138	1.26	0.0317
Fam196a	Family with sequence similarity 196, member A	-1.41	0.00449	-1.31	0.0259	-1.53	0.00144
Arntl	Aryl hydrocarbon receptor nuclear translocator-like	-1.09	0.582	-1.12	0.528	-1.08	0.677
Mus musculus	Transcribed locus	1.24	0.715	1.06	0.935	1.71	0.407
Pim1	proviral integration site 1	-1.79	0.000724	-1.05	0.767	-1.17	0.342
Ercc8	Excision repaiross-complementing rodent repair deficiency, complementation group 8	-1.15	0.228	-1.66	0.000671	-1.52	0.00289
Rpn2	Ribophorin II	1.45	0.000703	1.7	3.53e-05	1.35	0.00646
Dbf4	DBF4 homolog (S. cerevisiae)	1.58	0.000137	1.92	7.91e-06	1.1	0.361
Nudt12	Nudix (nucleoside diphosphate linked moiety X)-type motif 12	-1.68	0.0113	-1.58	0.0368	-1.23	0.335
Mus musculus	Transcribed locus	-1.34	0.0841	-1.63	0.0108	-1.29	0.16
Mapk15	Mitogen-activated protein kinase 15	-1.39	0.0103	-1.6	0.00166	-1.28	0.067
Gdf2	Growth differentiation factor 2	1.01	0.961	1.89	3.34e-05	1.25	0.059
Myo7a	Myosin VIIA	1.17	0.125	1.54	0.000805	1.31	0.0217
Psip1	PC4 and SFRS1 interacting protein 1	1.54	0.00719	1.7	0.00269	1.3	0.105
Prpf38a	PRP38 pre-mRNA processing factor 38 (yeast) domain containing A	1.8	0.00109	1.34	0.0869	1.43	0.0407
1110001J03Rik	RIKEN cDNA 1110001J03 gene	-1.54	0.00243	-1.21	0.175	-1.5	0.007
Galk2	Galactokinase 2	-1.12	0.407	1.57	0.00464	1.75	0.000971
Dennd5a	DENN/MADD domain containing 5A	1.71	4.83e-07	1.6	3.06e-06	1.22	0.0096
Itga6	Integrin alpha 6	1.9	0.00128	1.74	0.00646	1.12	0.566
Ank3	Ankyrin 3, epithelial	-1.47	0.0111	1.45	0.0166	1.22	0.17
Fat1	FAT tumor suppressor homolog 1 (Drosophila)	1.76	0.000248	1.39	0.0226	1.5	0.00803
[truncated: 17,180 more rows]
