# Supplementary material for: Gene network activity in cultivated primary hepatocytes is highly similar to diseased mammalian liver tissue
Source: Arch Toxicol. 2016 Jun 23;90(10):2513–29. doi: 10.1007/s00204-016-1761-4 (PMC5043005; doi:10.1007/s00204-016-1761-4)
Supplement: Supplementary file 11 — Supplementary material 11 (XLS 4149 kb) [file 204_2016_1761_MOESM11_ESM.xls]

## Sheet: Cluster1A
					Mc						Ms						S
Cluster	Memberchip Degree	ProbeSet	Symbol	Description	Day 0	Day 1	Day 2	Day 3	Day 5	Day 7	Day 0	Day 1	Day 2	Day 3	Day 5	Day 7	Day 0	Day 1	Day 2	Day 3	Day 5	Day 7	GO
2	0.992	Mm.33869	Mus musculus	Transcribed locus	1	-1.47	-1.5	-1.53	-1.74	-2.53	1	-1.44	-1.72	-1.59	-1.7	-2.03	1	-1.14	-1.23	-1.31	-1.3	-1.18
2	0.988	Mm.28461	Fetub	Fetuin beta	1	-1.92	-2.59	-3.43	-4.31	-14.59	1	-1.75	-3.13	-4.15	-4.98	-7.06	1	-1.27	-1.52	-1.55	-1.04	-1.05	GO:0004869:cysteine-type endopeptidase inhibitor activity, GO:0005576:extracellular region, GO:0005615:extracellular space
2	0.987	Mm.2786	Proc	Protein C	1	-1.68	-1.6	-1.92	-2.43	-6.49	1	-1.73	-2.13	-2.52	-2.9	-5.42	1	-1.39	-1.8	-1.57	-1.34	-1.53	GO:0003824:catalytic activity, GO:0004252:serine-type endopeptidase activity, GO:0005509:calcium ion binding, GO:0005576:extracellular region, GO:0005615:extracellular space, GO:0005886:plasma membrane, GO:0006508:proteolysis, GO:0007596:blood coagulation, GO:0008152:metabolic process, GO:0008233:peptidase activity, GO:0008236:serine-type peptidase activity, GO:0016787:hydrolase activity, GO:0030…
2	0.985	Mm.26713	Msra	Methionine sulfoxide reductase A	1	-1.71	-1.42	-1.85	-2.9	-5.18	1	-1.27	-1.84	-2.66	-3.32	-2.48	1	-1.2	-1.41	1.01	-1.37	-1.64	GO:0005737:cytoplasm, GO:0005739:mitochondrion, GO:0005739:mitochondrion, GO:0007568:aging, GO:0008113:peptide-methionine-(S)-S-oxide reductase activity, GO:0008113:peptide-methionine-(S)-S-oxide reductase activity, GO:0008152:metabolic process, GO:0016491:oxidoreductase activity, GO:0016671:oxidoreductase activity, acting on a sulfur group of donors, disulfide as acceptor, GO:0019538:protein met…
2	0.983	Mm.26634	Hao1	Hydroxyacid oxidase 1, liver	1	-8.01	-5.01	-5.68	-14.66	-96.58	1	-6	-11.52	-15.67	-31.79	-42.35	1	-2.74	-8.68	-3.21	-3.13	-1.71	GO:0001561:fatty acid alpha-oxidation, GO:0003824:catalytic activity, GO:0003973:(S)-2-hydroxy-acid oxidase activity, GO:0003973:(S)-2-hydroxy-acid oxidase activity, GO:0005777:peroxisome, GO:0008152:metabolic process, GO:0008152:metabolic process, GO:0008891:glycolate oxidase activity, GO:0010181:FMN binding, GO:0016491:oxidoreductase activity, GO:0046296:glycolate catabolic process, GO:0046487:…
2	0.982	Mm.21757	Trfr2	Transferrin receptor 2	1	-2.08	-2.23	-2.53	-3.24	-7.6	1	-2.55	-4	-4.81	-5.58	-10.92	1	-1.86	-1.87	-2.06	-2.01	-1.81	GO:0004872:receptor activity, GO:0004998:transferrin receptor activity, GO:0005737:cytoplasm, GO:0005886:plasma membrane, GO:0006508:proteolysis, GO:0006879:cellular iron ion homeostasis, GO:0007165:signal transduction, GO:0008233:peptidase activity, GO:0016020:membrane, GO:0016021:integral to membrane
2	0.981	Mm.201338	Serpina11	Serine (or cysteine) peptidase inhibitor, clade A (alpha-1 antiproteinase, antitrypsin), member 11	1	-2.31	-3.23	-3.83	-5.08	-14.35	1	-2.05	-3.95	-5.88	-8.85	-11.27	1	-1.31	-2.03	-1.87	-1.18	-1.05	GO:0003674:molecular_function, GO:0004867:serine-type endopeptidase inhibitor activity, GO:0005575:cellular_component, GO:0005576:extracellular region, GO:0008150:biological_process, GO:0030414:peptidase inhibitor activity
2	0.981	Mm.41416	Rilp	Rab interacting lysosomal protein	1	-2.03	-1.47	-1.65	-2.08	-3.31	1	-1.23	-1.72	-1.8	-2.13	-2.81	1	-1.51	-1.26	-1.21	-1.01	-1.24	GO:0005739:mitochondrion, GO:0005764:lysosome, GO:0005764:lysosome, GO:0005768:endosome, GO:0005770:late endosome, GO:0006810:transport, GO:0008333:endosome to lysosome transport, GO:0015031:protein transport, GO:0016020:membrane, GO:0017137:Rab GTPase binding, GO:0031410:cytoplasmic vesicle
2	0.979	Mm.169261	Vwce	Von Willebrand factor C and EGF domains	1	-1.97	-1.64	-2.25	-3.45	-9.35	1	-2.39	-4.11	-6.06	-6.32	-5.66	1	-2.1	-1.19	-1.46	-2	-1.55	GO:0003674:molecular_function, GO:0005509:calcium ion binding, GO:0005575:cellular_component, GO:0005576:extracellular region, GO:0008150:biological_process
2	0.978	Mm.196691	Il24	Interleukin 24	1	-1.3	-1.28	-1.66	-1.68	-2.11	1	-1.25	-1.38	-1.5	-1.69	-1.52	1	-1.15	-1.29	-1.28	-1.18	-1.04	GO:0005125:cytokine activity, GO:0005576:extracellular region, GO:0005615:extracellular space, GO:0006915:apoptosis
2	0.978	Mm.423078	Fbp1	Fructose bisphosphatase 1	1	-3.26	-3.11	-5.21	-5.29	-24.15	1	-2.65	-12.46	-16.36	-30.11	-53.93	1	-1.6	-2.12	-1.82	-2.52	-1.77	GO:0003824:catalytic activity, GO:0005625:soluble fraction, GO:0005829:cytosol, GO:0005975:carbohydrate metabolic process, GO:0006002:fructose 6-phosphate metabolic process, GO:0006094:gluconeogenesis, GO:0016787:hydrolase activity, GO:0042132:fructose 1,6-bisphosphate 1-phosphatase activity, GO:0042578:phosphoric ester hydrolase activity, GO:0042802:identical protein binding, GO:0046872:metal io…
2	0.977	Mm.1593	Lcat	Lecithin cholesterol acyltransferase	1	-2.33	-2.95	-5.67	-10.79	-27.92	1	-2.21	-5.97	-11.18	-16.42	-20.02	1	-1.31	-1.32	-1.17	-1.36	-1.62	GO:0004607:phosphatidylcholine-sterol O-acyltransferase activity, GO:0004607:phosphatidylcholine-sterol O-acyltransferase activity, GO:0004623:phospholipase A2 activity, GO:0005576:extracellular region, GO:0005615:extracellular space, GO:0005615:extracellular space, GO:0006629:lipid metabolic process, GO:0006644:phospholipid metabolic process, GO:0006656:phosphatidylcholine biosynthetic process, …
2	0.976	Mm.27589	Ldhd	Lactate dehydrogenase D	1	-1.8	-2.27	-2.97	-4.45	-8.88	1	-1.89	-2.49	-3.08	-4.14	-6.39	1	-1.19	-1.21	-1.3	-2.36	-2.23	GO:0003824:catalytic activity, GO:0004458:D-lactate dehydrogenase (cytochrome) activity, GO:0005515:protein binding, GO:0005739:mitochondrion, GO:0005743:mitochondrial inner membrane, GO:0006754:ATP biosynthetic process, GO:0008720:D-lactate dehydrogenase activity, GO:0016491:oxidoreductase activity, GO:0050660:flavin adenine dinucleotide binding, GO:0055114:oxidation-reduction process
2	0.976	Mm.439846	Apon	Apolipoprotein N	1	-6.71	-3.23	-3.91	-7.86	-69.45	1	-4.22	-12.39	-15.85	-26.78	-40.89	1	-4.47	-4.61	-4.16	-2.83	-2.16	GO:0003674:molecular_function, GO:0005615:extracellular space, GO:0005737:cytoplasm, GO:0008150:biological_process
2	0.974	Mm.253329	Tmem205	Transmembrane protein 205	1	-1.84	-1.73	-1.76	-1.96	-3.43	1	-1.17	-1.93	-2.54	-2.43	-1.73	1	-1.08	-1.28	-1.2	1	-1.07	GO:0003674:molecular_function, GO:0005575:cellular_component, GO:0008150:biological_process, GO:0016020:membrane, GO:0016021:integral to membrane
2	0.974	Mm.37974	Tm6sf2	Transmembrane 6 superfamily member 2	1	-3.29	-1.93	-2.57	-4.17	-8.99	1	-1.19	-1.8	-3.01	-4.93	-6.92	1	-1.81	-1.34	-1.72	-1.6	-1.55	GO:0016020:membrane, GO:0016021:integral to membrane
2	0.972	Mm.279733	Serpinf2	Serine (or cysteine) peptidase inhibitor, clade F, member 2	1	-2.51	-2.14	-2.01	-2.46	-8.71	1	-1.71	-2.33	-2.64	-3.08	-2.97	1	-1.77	-2.19	-2.07	-1.14	-1.02	GO:0002020:protease binding, GO:0004867:serine-type endopeptidase inhibitor activity, GO:0005576:extracellular region, GO:0005615:extracellular space, GO:0006953:acute-phase response, GO:0030414:peptidase inhibitor activity, GO:0051918:negative regulation of fibrinolysis
2	0.972	Mm.35104	Nadsyn1	NAD synthetase 1	1	-1.56	-1.34	-1.38	-1.75	-2.51	1	-1.03	-1.48	-1.59	-1.59	-1.75	1	-1.5	-1.07	-1.12	-1.09	-1.21	GO:0000166:nucleotide binding, GO:0003952:NAD+ synthase (glutamine-hydrolyzing) activity, GO:0003952:NAD+ synthase (glutamine-hydrolyzing) activity, GO:0005524:ATP binding, GO:0005829:cytosol, GO:0006807:nitrogen compound metabolic process, GO:0008795:NAD+ synthase activity, GO:0009435:NAD biosynthetic process, GO:0016810:hydrolase activity, acting on carbon-nitrogen (but not peptide) bonds, GO:0…
2	0.971	Mm.30221	Insig1	Insulin induced gene 1	1	-2.86	-3.89	-5.04	-9.83	-29.85	1	-2.02	-2.94	-4.69	-7.71	-20.66	1	-2.67	-3.65	-2.88	-1.84	-1.21	GO:0005515:protein binding, GO:0005783:endoplasmic reticulum, GO:0005783:endoplasmic reticulum, GO:0006629:lipid metabolic process, GO:0006641:triglyceride metabolic process, GO:0006695:cholesterol biosynthetic process, GO:0006991:response to sterol depletion, GO:0008202:steroid metabolic process, GO:0008203:cholesterol metabolic process, GO:0010894:negative regulation of steroid biosynthetic pro…
2	0.969	Mm.389243	Pnpla7	Patatin-like phospholipase domain containing 7	1	-2.33	-1.42	-1.66	-2.59	-9.96	1	-1.17	-2.57	-4.38	-4.96	-5.26	1	-1.31	-1.17	1.13	-1.12	-1.19	GO:0004091:carboxylesterase activity, GO:0005634:nucleus, GO:0005739:mitochondrion, GO:0005764:lysosome, GO:0005783:endoplasmic reticulum, GO:0005792:microsome, GO:0006629:lipid metabolic process, GO:0016020:membrane, GO:0016021:integral to membrane, GO:0016787:hydrolase activity
2	0.969	Mm.389706	Gpr30	G protein-coupled receptor 30	1	-1.34	-1.45	-1.62	-1.75	-2.29	1	-1.43	-1.63	-1.62	-1.79	-1.95	1	-1.07	-1.08	-1.26	-1.35	-1.32	GO:0004871:signal transducer activity, GO:0004872:receptor activity, GO:0004930:G-protein coupled receptor activity, GO:0005783:endoplasmic reticulum, GO:0005794:Golgi apparatus, GO:0005886:plasma membrane, GO:0007165:signal transduction, GO:0007186:G-protein coupled receptor protein signaling pathway, GO:0016020:membrane, GO:0016021:integral to membrane
2	0.968	Mm.251434	Actl7b	Actin-like 7b	1	-1.18	-1.24	-1.39	-1.47	-2.08	1	-1.23	-1.37	-1.38	-1.34	-1.53	1	-1.14	-1.03	1.09	-1.11	-1.25	GO:0005737:cytoplasm, GO:0005856:cytoskeleton
2	0.968	Mm.439931	Cyp2d26	Cytochrome P450, family 2, subfamily d, polypeptide 26	1	-1.3	-3.21	-6.41	-11.58	-99.2	1	-2	-6.7	-24.33	-45.91	-23.6	1	-1.14	-1.56	-5.13	-2.77	-3.73	GO:0004497:monooxygenase activity, GO:0005506:iron ion binding, GO:0005783:endoplasmic reticulum, GO:0005792:microsome, GO:0009055:electron carrier activity, GO:0016020:membrane, GO:0016491:oxidoreductase activity, GO:0016712:oxidoreductase activity, acting on paired donors, with incorporation or reduction of molecular oxygen, reduced flavin or flavoprotein as one donor, and incorporation of one …
2	0.967	Mm.436668	Ropn1l	Ropporin 1-like	1	-1.95	-1.81	-2.2	-2.57	-4.46	1	-1.5	-2.04	-2.01	-2.5	-2.51	1	1.07	-1.19	1.17	1.13	-1.07	GO:0003674:molecular_function, GO:0005575:cellular_component, GO:0007165:signal transduction, GO:0008150:biological_process, GO:0008603:cAMP-dependent protein kinase regulator activity
2	0.965	Mm.358794	Hrg	Histidine-rich glycoprotein	1	-2.89	-8.58	-13.75	-21.55	-86.03	1	-2.96	-8.08	-21.28	-45.51	-28.49	1	-1.84	-4.33	-5.64	-1.98	-3.37	GO:0004867:serine-type endopeptidase inhibitor activity, GO:0005575:cellular_component, GO:0010951:negative regulation of endopeptidase activity, GO:0051918:negative regulation of fibrinolysis
2	0.964	Mm.227361	Tm7sf2	Transmembrane 7 superfamily member 2	1	-1.63	-2.55	-4.24	-4.74	-10.18	1	-1.4	-2.13	-2.82	-4.31	-6.44	1	-1.01	-1.28	-1.47	-2.06	-2.17	GO:0005783:endoplasmic reticulum, GO:0005789:endoplasmic reticulum membrane, GO:0006694:steroid biosynthetic process, GO:0006695:cholesterol biosynthetic process, GO:0008610:lipid biosynthetic process, GO:0016020:membrane, GO:0016021:integral to membrane, GO:0016126:sterol biosynthetic process, GO:0016491:oxidoreductase activity, GO:0050613:delta14-sterol reductase activity, GO:0055114:oxidation-…
2	0.964	Mm.474017	Mus musculus	Transcribed locus, strongly similar to NP_780314.1 aquaporin-11 [Mus musculus]	1	-1.69	-1.27	-1.68	-1.87	-2.3	1	-1.4	-1.57	-1.86	-1.96	-1.7	1	-1.08	-1.02	-1.07	-1.16	-1.17
2	0.963	Mm.18802	1300017J02Rik	RIKEN cDNA 1300017J02 gene	1	-1.38	-1.64	-2	-2.82	-12.13	1	-1.78	-2.83	-3.06	-3.33	-10.02	1	-1.24	-1.62	-1.83	-1.91	-1.97	GO:0004857:enzyme inhibitor activity, GO:0005575:cellular_component, GO:0050790:regulation of catalytic activity
2	0.961	Mm.477720	Apoc4	Apolipoprotein C-IV	1	-1.7	-2.57	-2.35	-3.1	-17.93	1	-1.14	-2.28	-3.49	-5.67	-8.18	1	1.16	-1.55	-2.11	-1.27	-1.45	GO:0005576:extracellular region, GO:0006810:transport, GO:0006869:lipid transport, GO:0010890:positive regulation of sequestering of triglyceride, GO:0034361:very-low-density lipoprotein particle, GO:0034361:very-low-density lipoprotein particle, GO:0034364:high-density lipoprotein particle, GO:0070328:triglyceride homeostasis
2	0.959	Mm.180189	Mus musculus	Transcribed locus	1	-1.94	-2.18	-2.65	-3.3	-5.45	1	-1.46	-3.92	-5.44	-6.94	-4.3	1	-1.15	-1.44	-1.5	-1.38	-1.21	GO:0003846:2-acylglycerol O-acyltransferase activity, GO:0004144:diacylglycerol O-acyltransferase activity, GO:0004144:diacylglycerol O-acyltransferase activity, GO:0005624:membrane fraction, GO:0005624:membrane fraction, GO:0005783:endoplasmic reticulum, GO:0005792:microsome, GO:0006071:glycerol metabolic process, GO:0006629:lipid metabolic process, GO:0008415:acyltransferase activity, GO:000861…
2	0.959	Mm.3667	Vtn	Vitronectin	1	-1.44	-1.95	-2.27	-2.4	-5.95	1	-1.6	-3.47	-7.31	-9.31	-6.3	1	-1.28	-1.33	-1.16	-1.43	-1.17	GO:0005044:scavenger receptor activity, GO:0005178:integrin binding, GO:0005576:extracellular region, GO:0005578:proteinaceous extracellular matrix, GO:0005615:extracellular space, GO:0006955:immune response, GO:0007155:cell adhesion, GO:0007160:cell-matrix adhesion, GO:0007160:cell-matrix adhesion, GO:0008201:heparin binding, GO:0010811:positive regulation of cell-substrate adhesion, GO:0010951:…
2	0.959	Mm.89048	F2	Coagulation factor II	1	-1.29	-1.37	-1.62	-2.23	-10.14	1	-1.65	-2.75	-3.38	-3.38	-6.11	1	-1.22	-1.32	-1.1	-1.13	-1.07	GO:0001934:positive regulation of protein phosphorylation, GO:0003824:catalytic activity, GO:0004252:serine-type endopeptidase activity, GO:0004252:serine-type endopeptidase activity, GO:0005102:receptor binding, GO:0005509:calcium ion binding, GO:0005515:protein binding, GO:0005576:extracellular region, GO:0005615:extracellular space, GO:0005886:plasma membrane, GO:0006508:proteolysis, GO:000695…
2	0.958	Mm.10984	Slc27a5	Solute carrier family 27 (fatty acid transporter), member 5	1	-1.58	-3.55	-8.33	-21.54	-175.95	1	-1.9	-5.57	-26.56	-85.79	-145.62	1	-1.46	-2.83	-4.01	-3.59	-4.52	GO:0000166:nucleotide binding, GO:0001676:long-chain fatty acid metabolic process, GO:0003824:catalytic activity, GO:0004467:long-chain fatty acid-CoA ligase activity, GO:0004467:long-chain fatty acid-CoA ligase activity, GO:0005524:ATP binding, GO:0005783:endoplasmic reticulum, GO:0005789:endoplasmic reticulum membrane, GO:0005792:microsome, GO:0006629:lipid metabolic process, GO:0006631:fatty a…
2	0.957	AFFX-PyruCarbMur/L09192_3			1	-1.41	-1.94	-1.71	-2.39	-9.21	1	-1.63	-2.98	-3.35	-4.58	-3.95	1	-1.04	1.06	1.32	1.06	-1.16
2	0.957	Mm.88795	H2-Q10	Histocompatibility 2, Q region locus 10	1	-1.99	-2.48	-3.79	-6.36	-40.5	1	-1.43	-2.12	-3.3	-7.17	-24.57	1	-1.33	-2.2	-2.52	-2.01	-1.83	GO:0000139:Golgi membrane, GO:0002474:antigen processing and presentation of peptide antigen via MHC class I, GO:0006955:immune response, GO:0016020:membrane, GO:0016021:integral to membrane, GO:0019882:antigen processing and presentation, GO:0031901:early endosome membrane, GO:0042612:MHC class I protein complex
2	0.956	Mm.108037	Cyp2r1	Cytochrome P450, family 2, subfamily r, polypeptide 1	1	-1.67	-1.76	-2.54	-4.57	-9.56	1	-1.39	-1.77	-3.96	-6.75	-11.92	1	-1.89	-2.03	-2.64	-1.78	-1.83	GO:0004497:monooxygenase activity, GO:0005506:iron ion binding, GO:0005783:endoplasmic reticulum, GO:0005789:endoplasmic reticulum membrane, GO:0005792:microsome, GO:0008202:steroid metabolic process, GO:0009055:electron carrier activity, GO:0016020:membrane, GO:0016491:oxidoreductase activity, GO:0020037:heme binding, GO:0030343:vitamin D3 25-hydroxylase activity, GO:0030343:vitamin D3 25-hydrox…
2	0.956	Mm.226708	Cyp2d9	Cytochrome P450, family 2, subfamily d, polypeptide 9	1	-2.05	-2.04	-1.91	-2.94	-14.08	1	-1.98	-4.53	-10.08	-12.73	-9.86	1	-1.34	-1.97	-2.21	-1.48	-1.61	GO:0004497:monooxygenase activity, GO:0005506:iron ion binding, GO:0005783:endoplasmic reticulum, GO:0005792:microsome, GO:0009055:electron carrier activity, GO:0016020:membrane, GO:0016491:oxidoreductase activity, GO:0016712:oxidoreductase activity, acting on paired donors, with incorporation or reduction of molecular oxygen, reduced flavin or flavoprotein as one donor, and incorporation of one …
2	0.956	Mm.23336	Ggt6	Gamma-glutamyltransferase 6	1	-2.23	-1.55	-1.85	-2.35	-3.74	1	-1.68	-1.82	-2.3	-2.97	-2.59	1	-2.06	-1.41	-1.42	-1.16	-1.07	GO:0003674:molecular_function, GO:0003840:gamma-glutamyltransferase activity, GO:0005575:cellular_component, GO:0006750:glutathione biosynthetic process, GO:0008150:biological_process, GO:0008415:acyltransferase activity, GO:0016020:membrane, GO:0016021:integral to membrane, GO:0016740:transferase activity
2	0.956	Mm.34819	Itih4	Inter alpha-trypsin inhibitor, heavy chain 4	1	-1.46	-1.86	-2.85	-4.73	-21.53	1	-1.53	-3.25	-7.1	-16.98	-21.78	1	-1.21	-1.52	-1.9	-1.84	-1.03	GO:0005509:calcium ion binding, GO:0005540:hyaluronic acid binding, GO:0005737:cytoplasm, GO:0005886:plasma membrane
2	0.956	Mm.393335	Mttp	microsomal triglyceride transfer protein	1	-1.36	-1.27	-1.7	-2.71	-7.48	1	-1.31	-1.54	-1.97	-2.87	-5.06	1	-1.43	-1.54	-1.5	-1.49	-1.42
2	0.955	Mm.392258	Mus musculus	Transcribed locus	1	-1.81	-1.58	-1.78	-2.07	-2.58	1	-1.22	-1.58	-1.73	-1.92	-1.89	1	-1.47	-1.23	-1.24	-1.11	-1	GO:0003674:molecular_function, GO:0005575:cellular_component, GO:0008150:biological_process
2	0.954	Mm.476916	Pglyrp2	peptidoglycan recognition protein 2	1	-2.3	-2.44	-2.59	-4.38	-43.5	1	-1.71	-3.98	-11.07	-26.81	-50.42	1	-1.45	-1.84	-1.27	1.04	1.12
2	0.953	Mm.157765	Morc2b	Microrchidia 2B	1	-1.4	-1.49	-1.61	-1.78	-2.35	1	-1.59	-1.61	-1.56	-1.6	-1.77	1	-1.38	-1.13	-1.4	-1.19	-1.31	GO:0003674:molecular_function, GO:0005524:ATP binding, GO:0005575:cellular_component, GO:0008150:biological_process, GO:0008270:zinc ion binding, GO:0046872:metal ion binding
2	0.953	Mm.21198	Gjb1	Gap junction protein, beta 1	1	-3.63	-5.06	-4.14	-5.75	-15.51	1	-1.66	-4.87	-7.06	-7.37	-5.22	1	-1.88	-3.49	-2.16	-1.61	-1.76	GO:0005243:gap junction channel activity, GO:0005515:protein binding, GO:0005783:endoplasmic reticulum, GO:0005789:endoplasmic reticulum membrane, GO:0005886:plasma membrane, GO:0005921:gap junction, GO:0005922:connexon complex, GO:0007154:cell communication, GO:0015868:purine ribonucleotide transport, GO:0016020:membrane, GO:0016021:integral to membrane, GO:0016044:cellular membrane organization…
2	0.953	Mm.260770	Serpinc1	Serine (or cysteine) peptidase inhibitor, clade C (antithrombin), member 1	1	-1.68	-2.67	-3.9	-6.25	-56.38	1	-1.85	-3.69	-10.22	-26.86	-139.19	1	-1.39	-1.94	-2.82	-2.19	-1.8	GO:0002020:protease binding, GO:0004867:serine-type endopeptidase inhibitor activity, GO:0005576:extracellular region, GO:0005615:extracellular space, GO:0005886:plasma membrane, GO:0007584:response to nutrient, GO:0007596:blood coagulation, GO:0008201:heparin binding, GO:0030414:peptidase inhibitor activity, GO:0050728:negative regulation of inflammatory response
2	0.953	Mm.34056	Tmprss6	Transmembrane serine protease 6	1	-1.92	-1.58	-1.51	-1.69	-3.66	1	-1.9	-2.91	-2.63	-2.81	-3.03	1	-1.3	-1.34	-1.17	-1.26	-1.35	GO:0003824:catalytic activity, GO:0004252:serine-type endopeptidase activity, GO:0005886:plasma membrane, GO:0005886:plasma membrane, GO:0006508:proteolysis, GO:0008152:metabolic process, GO:0008233:peptidase activity, GO:0008236:serine-type peptidase activity, GO:0016020:membrane, GO:0016021:integral to membrane, GO:0016787:hydrolase activity, GO:0042730:fibrinolysis
2	0.952	AFFX-PyruCarbMur/L09192_5			1	-1.11	-1.52	-1.55	-1.76	-2.5	1	-1.22	-1.9	-1.91	-2.17	-2.06	1	1.02	-1.08	-1.13	-1.21	-1.48
2	0.952	Mm.1491	Fxyd1	FXYD domain-containing ion transport regulator 1	1	-2.32	-2.39	-1.89	-2.02	-5.86	1	-1.83	-3.37	-5.6	-9.3	-10.9	1	-1.1	-1.66	-1.35	1.03	-1.06	GO:0005216:ion channel activity, GO:0005254:chloride channel activity, GO:0006810:transport, GO:0006811:ion transport, GO:0006874:cellular calcium ion homeostasis, GO:0006936:muscle contraction, GO:0016020:membrane, GO:0016021:integral to membrane, GO:0034707:chloride channel complex
2	0.951	Mm.196574	Grhpr	Glyoxylate reductase/hydroxypyruvate reductase	1	-2.24	-1.75	-2.39	-2.74	-4.24	1	-1.81	-2.2	-2.04	-2.51	-2.36	1	-1.06	1.33	-1.05	-1.02	1.04	GO:0003824:catalytic activity, GO:0005488:binding, GO:0005737:cytoplasm, GO:0005829:cytosol, GO:0007588:excretion, GO:0008152:metabolic process, GO:0008465:glycerate dehydrogenase activity, GO:0016491:oxidoreductase activity, GO:0016616:oxidoreductase activity, acting on the CH-OH group of donors, NAD or NADP as acceptor, GO:0016618:hydroxypyruvate reductase activity, GO:0030267:glyoxylate reduct…
2	0.951	Mm.24196	Dhdpsl	Dihydrodipicolinate synthase-like, mitochondrial	1	-1.71	-1.86	-2.61	-3.57	-4.81	1	-1.18	-2.14	-3.12	-4.26	-3.84	1	-1.14	-1.53	-1.23	-1.05	1.04	GO:0003674:molecular_function, GO:0003824:catalytic activity, GO:0005739:mitochondrion, GO:0008150:biological_process, GO:0008152:metabolic process, GO:0008700:4-hydroxy-2-oxoglutarate aldolase activity, GO:0016829:lyase activity
2	0.951	Mm.653	Cfb	Complement factor B	1	-1.54	-1.63	-1.46	-1.55	-6.64	1	-2.18	-3.1	-3.14	-2.93	-4.14	1	-1.54	-1.79	-1.98	-1.85	-1.53	GO:0004252:serine-type endopeptidase activity, GO:0005576:extracellular region, GO:0005615:extracellular space, GO:0005886:plasma membrane, GO:0006956:complement activation, GO:0006957:complement activation, alternative pathway, GO:0006957:complement activation, alternative pathway, GO:0006957:complement activation, alternative pathway, GO:0008283:cell proliferation
2	0.95	Mm.212983	Ces2a	Carboxylesterase 2A	1	-2.25	-4.19	-10.97	-36.17	-183	1	-2.28	-5.87	-14.15	-35.27	-34.73	1	-1.71	-2.49	-2.86	-6.15	-21.1	GO:0004091:carboxylesterase activity, GO:0004091:carboxylesterase activity, GO:0005792:microsome, GO:0005792:microsome, GO:0006486:protein glycosylation, GO:0016787:hydrolase activity
2	0.95	Mm.458154	Gstm6	Glutathione S-transferase, mu 6	1	-2.4	-2.04	-2.09	-3.88	-6.03	1	-1.55	-2.34	-3.03	-2.5	-2.15	1	-1.44	-2.02	-1.46	-1.92	-1.88	GO:0004364:glutathione transferase activity, GO:0005737:cytoplasm, GO:0008152:metabolic process, GO:0016740:transferase activity
2	0.95	Mm.88078	Ces1c	Carboxylesterase 1C	1	-1.46	-2.35	-6.01	-18.83	-212.37	1	-2	-4.17	-10.09	-17.63	-91.09	1	-1.34	-2.08	-2.3	-3.42	-9.9	GO:0004091:carboxylesterase activity, GO:0004091:carboxylesterase activity, GO:0005615:extracellular space, GO:0005783:endoplasmic reticulum, GO:0008152:metabolic process, GO:0016787:hydrolase activity, GO:0016788:hydrolase activity, acting on ester bonds, GO:0080030:methyl indole-3-acetate esterase activity, GO:0080031:methyl salicylate esterase activity, GO:0080032:methyl jasmonate esterase act…
2	0.949	Mm.25195	9530008L14Rik	RIKEN cDNA 9530008L14 gene	1	-4.76	-1.73	-3.28	-6.28	-23.54	1	-2.31	-3.76	-5.92	-11.02	-9.56	1	-2.74	-2.34	-2.51	-3.47	-5.49	GO:0003674:molecular_function, GO:0005575:cellular_component, GO:0008150:biological_process, GO:0016020:membrane, GO:0016021:integral to membrane
2	0.948	Mm.11223	Xdh	Xanthine dehydrogenase	1	-1.86	-2.13	-2.49	-3.43	-5.56	1	-1.58	-2.07	-2.27	-2.82	-2.2	1	-1.87	-1.65	-2.44	-1.23	-1.46	GO:0003824:catalytic activity, GO:0004854:xanthine dehydrogenase activity, GO:0004854:xanthine dehydrogenase activity, GO:0004855:xanthine oxidase activity, GO:0005488:binding, GO:0005506:iron ion binding, GO:0005576:extracellular region, GO:0005737:cytoplasm, GO:0005777:peroxisome, GO:0005829:cytosol, GO:0007595:lactation, GO:0008152:metabolic process, GO:0009055:electron carrier activity, GO:00…
2	0.948	Mm.27183	Ebp	Phenylalkylamine Ca2+ antagonist (emopamil) binding protein	1	-2.86	-2.64	-3.21	-4.5	-6.13	1	-1.8	-1.95	-2.25	-3.65	-3.92	1	-1.46	-1.68	-1.29	-1.55	-1.52	GO:0000247:C-8 sterol isomerase activity, GO:0000247:C-8 sterol isomerase activity, GO:0000247:C-8 sterol isomerase activity, GO:0005783:endoplasmic reticulum, GO:0005789:endoplasmic reticulum membrane, GO:0005792:microsome, GO:0006694:steroid biosynthetic process, GO:0006695:cholesterol biosynthetic process, GO:0008152:metabolic process, GO:0008610:lipid biosynthetic process, GO:0016020:membrane…
2	0.948	Mm.273175	Aqp8	Aquaporin 8	1	-1.56	-1.62	-3.13	-8.63	-47.59	1	-1.22	-3.81	-5.58	-13.46	-36.4	1	-1.02	-1.73	-2.75	-3.62	-2.67	GO:0005215:transporter activity, GO:0005792:microsome, GO:0005886:plasma membrane, GO:0005887:integral to plasma membrane, GO:0006810:transport, GO:0006833:water transport, GO:0006833:water transport, GO:0006833:water transport, GO:0015250:water channel activity, GO:0015250:water channel activity, GO:0015722:canalicular bile acid transport, GO:0016020:membrane, GO:0016021:integral to membrane, GO…
2	0.947	Mm.127058	Stard4	StAR-related lipid transfer (START) domain containing 4	1	-1.79	-2.21	-2.61	-3.26	-6.04	1	-1.82	-1.75	-2.39	-3.74	-7.07	1	-1.18	-2.32	-2.21	-1.74	-1.44	GO:0005739:mitochondrion, GO:0006810:transport, GO:0006869:lipid transport, GO:0008289:lipid binding, GO:0015485:cholesterol binding
2	0.947	Mm.25612	Tfpi2	Tissue factor pathway inhibitor 2	1	-5.68	-3.4	-3.95	-6.05	-21.07	1	-5.29	-6.47	-9.74	-24.63	-55.14	1	-2.66	-5.22	-3.54	-4.46	-3.41	GO:0004867:serine-type endopeptidase inhibitor activity, GO:0005576:extracellular region, GO:0007596:blood coagulation, GO:0030414:peptidase inhibitor activity
2	0.947	Mm.275975	Gys2	Glycogen synthase 2	1	-4.47	-2.6	-2.77	-4.18	-15.73	1	-3.57	-10.96	-12.62	-23.26	-13.73	1	-2.39	-2.37	-2.05	-1.26	-1.16	GO:0003824:catalytic activity, GO:0004373:glycogen (starch) synthase activity, GO:0005536:glucose binding, GO:0005625:soluble fraction, GO:0005626:insoluble fraction, GO:0005737:cytoplasm, GO:0005829:cytosol, GO:0005856:cytoskeleton, GO:0005938:cell cortex, GO:0005977:glycogen metabolic process, GO:0005978:glycogen biosynthetic process, GO:0008152:metabolic process, GO:0009749:response to glucose…
2	0.946	Mm.181852	Hopx	HOP homeobox	1	-3.87	-2.32	-3.21	-5.35	-11.55	1	-1.93	-4.47	-6.58	-9.74	-11.45	1	-1.87	-1.74	-1.64	-1.27	-1.02	GO:0000122:negative regulation of transcription from RNA polymerase II promoter, GO:0000122:negative regulation of transcription from RNA polymerase II promoter, GO:0001829:trophectodermal cell differentiation, GO:0001829:trophectodermal cell differentiation, GO:0003677:DNA binding, GO:0003700:sequence-specific DNA binding transcription factor activity, GO:0005515:protein binding, GO:0005634:nucl…
2	0.946	Mm.291482	Sil1	Endoplasmic reticulum chaperone SIL1 homolog (S. cerevisiae)	1	-1.44	-1.36	-1.71	-1.94	-2.24	1	-1.3	-1.36	-1.42	-1.52	-1.74	1	-1.13	1.14	1.04	1.01	-1.19	GO:0005488:binding, GO:0005783:endoplasmic reticulum, GO:0006810:transport, GO:0015031:protein transport, GO:0055085:transmembrane transport
2	0.946	Mm.363813	Immp2l	IMP2 inner mitochondrial membrane peptidase-like (S. cerevisiae)	1	-1.62	-1.19	-1.43	-1.67	-2.23	1	-1.1	-1.37	-1.83	-1.89	-1.48	1	-1.07	1.07	1.12	-1.17	-1.3	GO:0001541:ovarian follicle development, GO:0005634:nucleus, GO:0005739:mitochondrion, GO:0005739:mitochondrion, GO:0005743:mitochondrial inner membrane, GO:0006508:proteolysis, GO:0006627:protein processing involved in protein targeting to mitochondrion, GO:0007283:spermatogenesis, GO:0008104:protein localization, GO:0008152:metabolic process, GO:0008152:metabolic process, GO:0008233:peptidase a…
2	0.945	Mm.335385	Pccb	Propionyl Coenzyme A carboxylase, beta polypeptide	1	-1.56	-1.75	-2.07	-2.58	-3.38	1	-1.1	-1.53	-1.67	-1.92	-1.75	1	1.08	-1.32	-1.31	-1.32	-1.44	GO:0000166:nucleotide binding, GO:0004658:propionyl-CoA carboxylase activity, GO:0005524:ATP binding, GO:0005739:mitochondrion, GO:0008152:metabolic process, GO:0016874:ligase activity
2	0.945	Mm.38002	Rarres1	Retinoic acid receptor responder (tazarotene induced) 1	1	-3.42	-3.36	-3.5	-6.52	-11.78	1	-1.5	-3.27	-6.31	-12.58	-15.04	1	-1.28	-2.5	-1.79	-2.17	-2.24	GO:0003674:molecular_function, GO:0005575:cellular_component, GO:0008150:biological_process
2	0.944	Mm.192040	Slc1a7	Solute carrier family 1 (glutamate transporter), member 7	1	-1.29	-1.41	-1.55	-1.66	-2.07	1	-1.28	-1.41	-1.47	-1.72	-2.1	1	-1	-1.17	-1.25	-1.26	-1.34	GO:0006810:transport, GO:0006835:dicarboxylic acid transport, GO:0015293:symporter activity, GO:0016020:membrane, GO:0016021:integral to membrane, GO:0017153:sodium:dicarboxylate symporter activity
2	0.943	Mm.6559	Asgr1	Asialoglycoprotein receptor 1	1	-1.36	-3.4	-8.85	-17.34	-106.23	1	-1.73	-8.14	-40.97	-79.08	-106.1	1	1.02	-1.36	-2.09	-2.24	-1.43	GO:0004872:receptor activity, GO:0004873:asialoglycoprotein receptor activity, GO:0005488:binding, GO:0005529:sugar binding, GO:0006897:endocytosis, GO:0016020:membrane, GO:0016021:integral to membrane, GO:0031668:cellular response to extracellular stimulus, GO:0042803:protein homodimerization activity, GO:0046872:metal ion binding
2	0.942	Mm.237085	Gcat	Glycine C-acetyltransferase (2-amino-3-ketobutyrate-coenzyme A ligase)	1	-1.87	-2.11	-2.56	-3.31	-4.46	1	-1.31	-1.98	-2.69	-3.93	-3.47	1	-1.17	-1.5	-1.33	-1.47	-1.68	GO:0003674:molecular_function, GO:0003824:catalytic activity, GO:0005739:mitochondrion, GO:0005743:mitochondrial inner membrane, GO:0008150:biological_process, GO:0008152:metabolic process, GO:0008415:acyltransferase activity, GO:0008890:glycine C-acetyltransferase activity, GO:0009058:biosynthetic process, GO:0016740:transferase activity, GO:0016769:transferase activity, transferring nitrogenous…
2	0.942	Mm.262589	F10	Coagulation factor X	1	-1.79	-1.53	-5	-12.69	-51.29	1	-2.32	-6.69	-17.27	-37.46	-31.92	1	-1.28	1.47	1.8	-1.4	-1.08	GO:0003824:catalytic activity, GO:0004252:serine-type endopeptidase activity, GO:0005509:calcium ion binding, GO:0005515:protein binding, GO:0005543:phospholipid binding, GO:0005576:extracellular region, GO:0005624:membrane fraction, GO:0005792:microsome, GO:0005886:plasma membrane, GO:0006508:proteolysis, GO:0007596:blood coagulation, GO:0007598:blood coagulation, extrinsic pathway, GO:0008233:p…
2	0.942	Mm.300095	Ugt1a@	UDP glycosyltransferase 1 family, polypeptide A cluster	1	-1.8	-2.08	-2.92	-4.11	-8.9	1	-2.08	-4.02	-4.83	-3.36	-1.83	1	-1.65	-2.07	-1.68	-2.14	-1.84	GO:0001972:retinoic acid binding, GO:0005783:endoplasmic reticulum, GO:0005792:microsome, GO:0006805:xenobiotic metabolic process, GO:0008152:metabolic process, GO:0009812:flavonoid metabolic process, GO:0015020:glucuronosyltransferase activity, GO:0016020:membrane, GO:0016021:integral to membrane, GO:0016740:transferase activity, GO:0016757:transferase activity, transferring glycosyl groups, GO:…
2	0.941	Mm.34242	Pmvk	Phosphomevalonate kinase	1	-1.98	-2.54	-3.12	-4.34	-5.69	1	-1.05	-1.77	-2.62	-3.83	-4.8	1	-1.47	-1.49	-1.43	-1.27	-1.17	GO:0000166:nucleotide binding, GO:0004631:phosphomevalonate kinase activity, GO:0004631:phosphomevalonate kinase activity, GO:0005524:ATP binding, GO:0005625:soluble fraction, GO:0005737:cytoplasm, GO:0005777:peroxisome, GO:0006694:steroid biosynthetic process, GO:0006695:cholesterol biosynthetic process, GO:0008299:isoprenoid biosynthetic process, GO:0008610:lipid biosynthetic process, GO:001612…
2	0.94	Mm.2266	Apoh	Apolipoprotein H	1	-1.39	-1.53	-1.6	-2.07	-5.81	1	-1.54	-2.8	-6.1	-8.16	-2.8	1	-1.32	-1.43	-1.01	1.01	-1.03	GO:0001937:negative regulation of endothelial cell proliferation, GO:0001948:glycoprotein binding, GO:0005543:phospholipid binding, GO:0005576:extracellular region, GO:0005615:extracellular space, GO:0005615:extracellular space, GO:0006641:triglyceride metabolic process, GO:0007596:blood coagulation, GO:0007597:blood coagulation, intrinsic pathway, GO:0008201:heparin binding, GO:0008289:lipid bin…
2	0.94	Mm.36278	Ftcd	Formiminotransferase cyclodeaminase	1	-2.39	-1.55	-1.86	-2.11	-9.57	1	-2.79	-4.54	-4.77	-7.16	-9.53	1	-1.59	-1.63	-1.57	-1.74	-2.28	GO:0003824:catalytic activity, GO:0005542:folic acid binding, GO:0005737:cytoplasm, GO:0005794:Golgi apparatus, GO:0005794:Golgi apparatus, GO:0005856:cytoskeleton, GO:0006547:histidine metabolic process, GO:0006548:histidine catabolic process, GO:0007010:cytoskeleton organization, GO:0008152:metabolic process, GO:0016740:transferase activity, GO:0016829:lyase activity, GO:0030409:glutamate formi…
2	0.94	Mm.38792	Nsdhl	NAD(P) dependent steroid dehydrogenase-like	1	-1.4	-1.38	-1.49	-1.87	-2.75	1	-1.12	-1.25	-1.48	-1.95	-2.81	1	-1.51	-1.6	-1.22	-1.24	-1.07	GO:0000252:C-3 sterol dehydrogenase (C-4 sterol decarboxylase) activity, GO:0001942:hair follicle development, GO:0003824:catalytic activity, GO:0003854:3-beta-hydroxy-delta5-steroid dehydrogenase activity, GO:0005488:binding, GO:0005783:endoplasmic reticulum, GO:0005789:endoplasmic reticulum membrane, GO:0006694:steroid biosynthetic process, GO:0006695:cholesterol biosynthetic process, GO:000722…
2	0.939	Mm.1008	Ptgds	Prostaglandin D2 synthase (brain)	1	-1.3	-1.43	-1.62	-1.73	-2.02	1	-1.2	-1.34	-1.56	-1.55	-1.63	1	1.01	1.04	-1.03	-1.12	-1.42	GO:0001516:prostaglandin biosynthetic process, GO:0004667:prostaglandin-D synthase activity, GO:0005215:transporter activity, GO:0005488:binding, GO:0005501:retinoid binding, GO:0005576:extracellular region, GO:0005576:extracellular region, GO:0005615:extracellular space, GO:0005634:nucleus, GO:0005737:cytoplasm, GO:0005783:endoplasmic reticulum, GO:0005791:rough endoplasmic reticulum, GO:0005794…
2	0.939	Mm.29981	Bhmt2	Betaine-homocysteine methyltransferase 2	1	-9.67	-2.17	-3.35	-5.97	-14.57	1	-6.57	-13.45	-27.95	-47.62	-16.84	1	-2.51	-1.98	-1.43	-1.64	1.03	GO:0005575:cellular_component, GO:0005737:cytoplasm, GO:0008168:methyltransferase activity, GO:0008270:zinc ion binding, GO:0008898:homocysteine S-methyltransferase activity, GO:0009086:methionine biosynthetic process, GO:0016740:transferase activity, GO:0032259:methylation, GO:0046872:metal ion binding, GO:0047150:betaine-homocysteine S-methyltransferase activity
2	0.938	Mm.272359	1190003J15Rik	RIKEN cDNA 1190003J15 gene	1	-2.38	-2.34	-2.69	-2.94	-4.02	1	-2.76	-4.63	-5.3	-8.04	-6.21	1	1.1	-1.24	-1.2	-1.3	-1.29	GO:0005739:mitochondrion, GO:0005777:peroxisome, GO:0006144:purine base metabolic process, GO:0006810:transport, GO:0008152:metabolic process, GO:0016787:hydrolase activity, GO:0033971:hydroxyisourate hydrolase activity
2	0.937	Mm.234466	Cxcr2	Chemokine (C-X-C motif) receptor 2	1	-1.05	-1.24	-1.49	-1.49	-2.09	1	-1.44	-1.3	-1.94	-1.62	-2.4	1	1.06	-1.25	-1.33	-1.03	-1	GO:0004871:signal transducer activity, GO:0004872:receptor activity, GO:0004918:interleukin-8 receptor activity, GO:0004918:interleukin-8 receptor activity, GO:0004930:G-protein coupled receptor activity, GO:0004950:chemokine receptor activity, GO:0004950:chemokine receptor activity, GO:0005515:protein binding, GO:0005622:intracellular, GO:0005886:plasma membrane, GO:0006915:apoptosis, GO:0006935…
2	0.937	Mm.33024	Dusp23	Dual specificity phosphatase 23	1	-1.64	-1.52	-1.64	-1.71	-2.3	1	-1.39	-1.45	-1.5	-1.46	-1.39	1	-1.45	1.01	-1.1	-1.1	-1.18	GO:0004721:phosphoprotein phosphatase activity, GO:0004725:protein tyrosine phosphatase activity, GO:0005634:nucleus, GO:0005737:cytoplasm, GO:0006470:protein dephosphorylation, GO:0008138:protein tyrosine/serine/threonine phosphatase activity, GO:0016311:dephosphorylation, GO:0016787:hydrolase activity, GO:0016791:phosphatase activity
2	0.936	Mm.25853	Dnase2b	Deoxyribonuclease II beta	1	-1.06	-1.05	-2.33	-4.92	-12.28	1	-2.66	-3.91	-4.68	-11.74	-10.87	1	-1.61	-1.39	-1.22	-1.02	1.01	GO:0004518:nuclease activity, GO:0004519:endonuclease activity, GO:0004520:endodeoxyribonuclease activity, GO:0004531:deoxyribonuclease II activity, GO:0005576:extracellular region, GO:0005737:cytoplasm, GO:0005764:lysosome, GO:0006259:DNA metabolic process, GO:0008152:metabolic process, GO:0016787:hydrolase activity
2	0.933	Mm.182440	Apoc1	Apolipoprotein C-I	1	-1.23	-1.67	-2.51	-2.99	-11.34	1	-1.18	-1.5	-2.07	-3.1	-5.05	1	-1.02	-1.13	-1.41	-1.42	-1.38	GO:0004859:phospholipase inhibitor activity, GO:0005504:fatty acid binding, GO:0005576:extracellular region, GO:0005783:endoplasmic reticulum, GO:0006641:triglyceride metabolic process, GO:0006810:transport, GO:0006869:lipid transport, GO:0008203:cholesterol metabolic process, GO:0010900:negative regulation of phosphatidylcholine catabolic process, GO:0010916:negative regulation of very-low-densi…
2	0.933	Mm.29395	Gnmt	Glycine N-methyltransferase	1	-2.32	-9.71	-19.13	-42.16	-97.19	1	-1.5	-18.83	-106.92	-159.5	-52.47	1	-1.19	-2.26	-2.58	-2.25	-2.04	GO:0005542:folic acid binding, GO:0005634:nucleus, GO:0005737:cytoplasm, GO:0005829:cytosol, GO:0005977:glycogen metabolic process, GO:0006111:regulation of gluconeogenesis, GO:0006555:methionine metabolic process, GO:0006730:one-carbon metabolic process, GO:0008168:methyltransferase activity, GO:0008757:S-adenosylmethionine-dependent methyltransferase activity, GO:0016594:glycine binding, GO:001…
2	0.932	Mm.297685	Gm12789	Predicted gene 12789	1	-1.19	-1.41	-1.46	-1.53	-2.2	1	-1.22	-1.45	-1.38	-1.52	-1.2	1	-1.07	1	-1.41	1	-1.18	GO:0003674:molecular_function, GO:0005575:cellular_component, GO:0008150:biological_process
2	0.932	Mm.4827	F7	Coagulation factor VII	1	-2.74	-2.71	-4.41	-5.87	-13.07	1	-3.28	-4.43	-6.76	-11.99	-13.49	1	-1.63	-1.52	-2.22	-2.03	-1.79	GO:0001948:glycoprotein binding, GO:0002690:positive regulation of leukocyte chemotaxis, GO:0003824:catalytic activity, GO:0004175:endopeptidase activity, GO:0004252:serine-type endopeptidase activity, GO:0005102:receptor binding, GO:0005509:calcium ion binding, GO:0005576:extracellular region, GO:0005615:extracellular space, GO:0005886:plasma membrane, GO:0006508:proteolysis, GO:0007596:blood co…
2	0.931	Mm.29080	Cdhr5	Cadherin-related family member 5	1	-1.95	-1.28	-1.9	-2.83	-3.56	1	-1.34	-1.51	-2.2	-2.93	-3.21	1	-1.69	-1.28	1.01	-1.47	-1.64	GO:0003674:molecular_function, GO:0005509:calcium ion binding, GO:0005575:cellular_component, GO:0005886:plasma membrane, GO:0007155:cell adhesion, GO:0007156:homophilic cell adhesion, GO:0008150:biological_process, GO:0016020:membrane, GO:0016021:integral to membrane
2	0.931	Mm.301626	Agt	Angiotensinogen (serpin peptidase inhibitor, clade A, member 8)	1	-1.27	-1.81	-1.85	-2.39	-5.4	1	-1.36	-3.09	-4.84	-4.85	-2.36	1	1.22	-1.31	-1.17	1.02	-1.01	GO:0001543:ovarian follicle rupture, GO:0001568:blood vessel development, GO:0001658:branching involved in ureteric bud morphogenesis, GO:0001658:branching involved in ureteric bud morphogenesis, GO:0001822:kidney development, GO:0001822:kidney development, GO:0001991:regulation of systemic arterial blood pressure by circulatory renin-angiotensin, GO:0001998:angiotensin mediated vasoconstriction …
2	0.931	Mm.3798	Fah	Fumarylacetoacetate hydrolase	1	-2.44	-1.98	-3.59	-5.33	-7.36	1	-3.05	-4.8	-4.4	-4.27	-3.08	1	-1.52	-1.04	-1.09	-1.38	-1.2	GO:0003824:catalytic activity, GO:0004334:fumarylacetoacetase activity, GO:0004334:fumarylacetoacetase activity, GO:0005829:cytosol, GO:0006527:arginine catabolic process, GO:0006559:L-phenylalanine catabolic process, GO:0006572:tyrosine catabolic process, GO:0009072:aromatic amino acid family metabolic process, GO:0016787:hydrolase activity, GO:0046872:metal ion binding
2	0.931	Mm.971	Plg	Plasminogen	1	-1.9	-4.72	-5.9	-7.11	-50.9	1	-2.6	-8.09	-25.95	-52.48	-36.99	1	-1.51	-3.24	-5.89	-1.99	-1.95	GO:0003824:catalytic activity, GO:0004175:endopeptidase activity, GO:0004252:serine-type endopeptidase activity, GO:0005576:extracellular region, GO:0005615:extracellular space, GO:0005792:microsome, GO:0006508:proteolysis, GO:0006915:apoptosis, GO:0006917:induction of apoptosis, GO:0007596:blood coagulation, GO:0008233:peptidase activity, GO:0008236:serine-type peptidase activity, GO:0010812:neg…
2	0.93	Mm.6696	Rdh7	Retinol dehydrogenase 7	1	-2.86	-1.79	-1.95	-2.63	-12.16	1	-2.02	-8.26	-12.88	-14.24	-4.46	1	-1.28	-1.59	-1.3	-1.25	-1.37	GO:0003824:catalytic activity, GO:0004745:retinol dehydrogenase activity, GO:0005488:binding, GO:0005783:endoplasmic reticulum, GO:0005792:microsome, GO:0008152:metabolic process, GO:0008152:metabolic process, GO:0016491:oxidoreductase activity, GO:0055114:oxidation-reduction process
2	0.929	Mm.10865	Uox	Urate oxidase	1	-1.55	-1.47	-2.75	-6.25	-35.86	1	-2.5	-15.62	-44.67	-92.72	-57.91	1	-1.74	-1.92	-1.28	-1.09	1.1	GO:0004846:urate oxidase activity, GO:0005739:mitochondrion, GO:0005777:peroxisome, GO:0005777:peroxisome, GO:0006144:purine base metabolic process, GO:0016491:oxidoreductase activity, GO:0055114:oxidation-reduction process
2	0.928	Mm.273706	Edem2	ER degradation enhancer, mannosidase alpha-like 2	1	-1.54	-1.83	-1.78	-2.1	-2.86	1	-1.2	-1.24	-1.28	-1.55	-1.73	1	-1.01	-1.18	-1.18	1.03	-1.2	GO:0005789:endoplasmic reticulum membrane, GO:0006457:protein folding, GO:0051787:misfolded protein binding
2	0.927	Mm.219497	Xylb	Xylulokinase homolog (H. influenzae)	1	-2.06	-1.65	-1.7	-2.36	-3.3	1	-1.15	-1.4	-2.05	-2.57	-1.74	1	-1.83	-1.44	-1.24	-1.46	-1.3	GO:0000166:nucleotide binding, GO:0003674:molecular_function, GO:0004856:xylulokinase activity, GO:0005524:ATP binding, GO:0005575:cellular_component, GO:0005975:carbohydrate metabolic process, GO:0008150:biological_process, GO:0016301:kinase activity, GO:0016740:transferase activity, GO:0016773:phosphotransferase activity, alcohol group as acceptor, GO:0042732:D-xylose metabolic process
2	0.927	Mm.46323	2010003K15Rik	RIKEN cDNA 2010003K15 gene	1	-1.94	1.06	-1.26	-2.09	-5.77	1	-2.86	-1.79	-2.96	-4.77	-5.03	1	-1.18	-1.05	-1.33	-1.14	-1.03	GO:0003674:molecular_function, GO:0005575:cellular_component, GO:0008150:biological_process
2	0.925	Mm.215255	D730039F16Rik	RIKEN cDNA D730039F16 gene	1	-1.5	-1.26	-1.61	-2.07	-3.03	1	-1.32	-1.33	-1.72	-2.36	-2.62	1	-1.71	-1.61	-1.56	-1.41	-1.3	GO:0003674:molecular_function, GO:0005575:cellular_component, GO:0008150:biological_process
2	0.925	Mm.26513	Apof	Apolipoprotein F	1	-1.55	-1.1	-1.52	-2.14	-19.51	1	-1.98	-3.53	-4.86	-9.84	-30.57	1	-1.6	-1.48	-1.65	-1.7	-1.47	GO:0003674:molecular_function, GO:0005575:cellular_component, GO:0005576:extracellular region, GO:0006629:lipid metabolic process, GO:0006810:transport, GO:0006869:lipid transport, GO:0008150:biological_process, GO:0008202:steroid metabolic process, GO:0008203:cholesterol metabolic process, GO:0034362:low-density lipoprotein particle, GO:0034364:high-density lipoprotein particle
2	0.925	Mm.343942	Cps1	Carbamoyl-phosphate synthetase 1	1	-1.53	-2.01	-2.47	-7.09	-38.39	1	-1.56	-28.11	-44.28	-69.04	-11.16	1	-2.04	-2.32	-1.51	-1.27	-1.79	GO:0000050:urea cycle, GO:0000050:urea cycle, GO:0000166:nucleotide binding, GO:0003824:catalytic activity, GO:0004086:carbamoyl-phosphate synthase activity, GO:0004087:carbamoyl-phosphate synthase (ammonia) activity, GO:0004087:carbamoyl-phosphate synthase (ammonia) activity, GO:0004175:endopeptidase activity, GO:0005509:calcium ion binding, GO:0005515:protein binding, GO:0005524:ATP binding, GO…
2	0.925	Mm.390387	Mif4gd	MIF4G domain containing	1	-1.63	-1.44	-1.32	-1.67	-1.83	1	-1.1	-1.28	-1.8	-2.21	-2.3	1	-1.49	-1.24	-1.12	-1.06	-1.08	GO:0005488:binding, GO:0005575:cellular_component, GO:0005634:nucleus, GO:0005737:cytoplasm, GO:0006417:regulation of translation, GO:0008022:protein C-terminus binding, GO:0008150:biological_process, GO:0016070:RNA metabolic process
2	0.924	Mm.171314	Hfe2	Hemochromatosis type 2 (juvenile) (human homolog)	1	-3.26	-1.29	-1.77	-3.25	-9.02	1	-1.8	-1.76	-1.89	-4.07	-8.51	1	-2.95	-1.32	-1.36	1.11	1.19	GO:0003674:molecular_function, GO:0005615:extracellular space, GO:0005886:plasma membrane, GO:0008150:biological_process, GO:0009986:cell surface, GO:0016020:membrane, GO:0016323:basolateral plasma membrane, GO:0031225:anchored to membrane
2	0.924	Mm.24596	C8g	Complement component 8, gamma polypeptide	1	-1.76	-3.91	-14.44	-40.77	-131.9	1	-1.41	-3.3	-8.6	-23.36	-82.14	1	-1.08	-1.82	-3.49	-7.06	-7.88	GO:0005215:transporter activity, GO:0005488:binding, GO:0005576:extracellular region, GO:0005579:membrane attack complex, GO:0006810:transport, GO:0006957:complement activation, alternative pathway, GO:0006958:complement activation, classical pathway, GO:0019835:cytolysis, GO:0019841:retinol binding, GO:0045087:innate immune response
2	0.923	Mm.29293	Sec24d	Sec24 related gene family, member D (S. cerevisiae)	1	-1.24	-1.3	-1.55	-1.79	-2	1	-1.14	-1.38	-1.31	-1.29	-1.46	1	-1.48	-1.08	-1.01	-1.16	-1.11	GO:0003674:molecular_function, GO:0005575:cellular_component, GO:0006810:transport, GO:0006888:ER to Golgi vesicle-mediated transport, GO:0015031:protein transport, GO:0016044:cellular membrane organization
2	0.923	Mm.86373	Gchfr	GTP cyclohydrolase I feedback regulator	1	-3.88	-8.15	-9.05	-14.32	-24.91	1	-1.29	-3.23	-7.5	-14.82	-9.41	1	-1.04	-2.34	-2.6	-1.48	-1.74	GO:0004857:enzyme inhibitor activity, GO:0005625:soluble fraction, GO:0005634:nucleus, GO:0005737:cytoplasm, GO:0006461:protein complex assembly, GO:0009890:negative regulation of biosynthetic process, GO:0016020:membrane, GO:0016597:amino acid binding, GO:0016787:hydrolase activity, GO:0019899:enzyme binding, GO:0030425:dendrite, GO:0030742:GTP-dependent protein binding, GO:0031965:nuclear membr…
2	0.921	Mm.439709	Hpd	4-hydroxyphenylpyruvic acid dioxygenase	1	-3.51	-11.99	-23.66	-83.36	-247.53	1	-4.25	-46.58	-157.01	-188.88	-120.24	1	-1.38	-2.79	-2.34	-2.1	-3.37	GO:0000139:Golgi membrane, GO:0003868:4-hydroxyphenylpyruvate dioxygenase activity, GO:0005737:cytoplasm, GO:0005783:endoplasmic reticulum, GO:0005789:endoplasmic reticulum membrane, GO:0005794:Golgi apparatus, GO:0005829:cytosol, GO:0006559:L-phenylalanine catabolic process, GO:0006572:tyrosine catabolic process, GO:0008127:quercetin 2,3-dioxygenase activity, GO:0009072:aromatic amino acid famil…
2	0.92	Mm.28630	Rcl1	RNA terminal phosphate cyclase-like 1	1	-1.67	-1.6	-1.72	-1.78	-2.91	1	-2.06	-1.73	-1.95	-2.46	-2.16	1	-1.13	-1.42	-1.49	1.19	1.08	GO:0003824:catalytic activity, GO:0003963:RNA-3'-phosphate cyclase activity, GO:0005634:nucleus, GO:0005730:nucleolus, GO:0006364:rRNA processing, GO:0006396:RNA processing, GO:0042254:ribosome biogenesis
2	0.919	Mm.28328	Hsd11b1	Hydroxysteroid 11-beta dehydrogenase 1	1	-1.42	-2.46	-6.27	-16.04	-44.78	1	-2.01	-4.08	-8.29	-16.91	-38.75	1	-1.19	-2.06	-3.33	-5.07	-6.36	GO:0003824:catalytic activity, GO:0003845:11-beta-hydroxysteroid dehydrogenase activity, GO:0003845:11-beta-hydroxysteroid dehydrogenase activity, GO:0003845:11-beta-hydroxysteroid dehydrogenase activity, GO:0005488:binding, GO:0005496:steroid binding, GO:0005737:cytoplasm, GO:0005783:endoplasmic reticulum, GO:0005789:endoplasmic reticulum membrane, GO:0005791:rough endoplasmic reticulum, GO:0005…
2	0.918	Mm.24624	Rxra	Retinoid X receptor alpha	1	-2.07	-1.76	-2.24	-2.73	-3.25	1	-1.7	-2.06	-2.22	-2.43	-2.22	1	-1.52	1.08	-1.22	-1.24	-1.12	GO:0000790:nuclear chromatin, GO:0003677:DNA binding, GO:0003677:DNA binding, GO:0003677:DNA binding, GO:0003690:double-stranded DNA binding, GO:0003700:sequence-specific DNA binding transcription factor activity, GO:0003700:sequence-specific DNA binding transcription factor activity, GO:0003706:ligand-regulated transcription factor activity, GO:0003707:steroid hormone receptor activity, GO:00048…
2	0.918	Mm.325487	Ttc36	Tetratricopeptide repeat domain 36	1	-3.72	-5.64	-5.04	-7.77	-47.72	1	-2.77	-23.62	-44.7	-44.91	-16.37	1	-1.23	-2.24	-2.19	1.09	-1.01	GO:0005488:binding
2	0.917	Mm.25220	Gm166	Predicted gene 166	1	-1.37	-1.41	-1.73	-1.71	-2.05	1	-1.42	-1.56	-1.54	-1.7	-1.43	1	-1.14	1.13	1.15	-1.02	-1.06	GO:0003674:molecular_function, GO:0005575:cellular_component, GO:0008150:biological_process
2	0.917	Mm.275452	H2-Ke6	H2-K region expressed gene 6	1	-2.11	-2.06	-1.98	-2.23	-3.18	1	-1.28	-2	-2.71	-2.8	-2.23	1	-1.12	-1.29	-1.2	1	-1.23	GO:0003824:catalytic activity, GO:0003857:3-hydroxyacyl-CoA dehydrogenase activity, GO:0004303:estradiol 17-beta-dehydrogenase activity, GO:0004303:estradiol 17-beta-dehydrogenase activity, GO:0005488:binding, GO:0005624:membrane fraction, GO:0005739:mitochondrion, GO:0005740:mitochondrial envelope, GO:0005759:mitochondrial matrix, GO:0005886:plasma membrane, GO:0006633:fatty acid biosynthetic pr…
2	0.915	Mm.30130	Gpt	Glutamic pyruvic transaminase, soluble	1	-1.83	-1.7	-2.03	-2.65	-3.61	1	-1.27	-2.06	-2.6	-2.83	-2.42	1	-1.51	-1.59	-1.84	-1.4	-1.33	GO:0003824:catalytic activity, GO:0004021:L-alanine:2-oxoglutarate aminotransferase activity, GO:0005737:cytoplasm, GO:0008483:transaminase activity, GO:0009058:biosynthetic process, GO:0016740:transferase activity, GO:0016769:transferase activity, transferring nitrogenous groups, GO:0030170:pyridoxal phosphate binding
2	0.915	Mm.476914	Cideb	cell death-inducing DNA fragmentation factor, alpha subunit-like effector B	1	-2.31	-1.53	-1.41	-1.55	-3.66	1	-1.59	-1.84	-2.27	-2.7	-2.37	1	-2.12	-1.82	-1.36	-1.13	-1.22
2	0.914	Mm.24452	Echs1	Enoyl Coenzyme A hydratase, short chain, 1, mitochondrial	1	-1.55	-1.26	-1.41	-1.8	-2.7	1	-1.34	-1.34	-1.59	-1.9	-1.94	1	1.01	1.05	1.26	1.33	1.16	GO:0003824:catalytic activity, GO:0004300:enoyl-CoA hydratase activity, GO:0005625:soluble fraction, GO:0005739:mitochondrion, GO:0005739:mitochondrion, GO:0005759:mitochondrial matrix, GO:0006629:lipid metabolic process, GO:0006631:fatty acid metabolic process, GO:0006635:fatty acid beta-oxidation, GO:0008152:metabolic process, GO:0016829:lyase activity
2	0.914	Mm.390187	Lipc	Lipase, hepatic	1	-1.18	-1.11	-2.57	-5.45	-45.88	1	-2.17	-6.42	-15.5	-37.47	-46.86	1	-1.12	-1.46	-1.6	-2.98	-5.07	GO:0003824:catalytic activity, GO:0004091:carboxylesterase activity, GO:0004622:lysophospholipase activity, GO:0004806:triglyceride lipase activity, GO:0005515:protein binding, GO:0005576:extracellular region, GO:0005615:extracellular space, GO:0005615:extracellular space, GO:0005769:early endosome, GO:0005770:late endosome, GO:0005902:microvillus, GO:0006629:lipid metabolic process, GO:0006631:f…
2	0.913	Mm.294693	Creb3l3	CAMP responsive element binding protein 3-like 3	1	-2.92	-2.07	-2.17	-3.33	-7.3	1	-1.96	-4.33	-3.65	-5.34	-4.18	1	-1.63	-2.54	-2.27	-1.65	-1.66	GO:0003677:DNA binding, GO:0003700:sequence-specific DNA binding transcription factor activity, GO:0005634:nucleus, GO:0005783:endoplasmic reticulum, GO:0006350:transcription, GO:0006355:regulation of transcription, DNA-dependent, GO:0006986:response to unfolded protein, GO:0016020:membrane, GO:0016021:integral to membrane, GO:0043565:sequence-specific DNA binding, GO:0045449:regulation of transc…
2	0.912	Mm.440063	Ddrgk1	DDRGK domain containing 1	1	-1.41	-1.18	-1.61	-1.77	-2.06	1	-1.34	-1.42	-1.56	-1.9	-1.85	1	1.12	1.11	1.19	-1.06	-1.16	GO:0003674:molecular_function, GO:0005783:endoplasmic reticulum, GO:0008150:biological_process
2	0.912	Mm.87072	C8b	Complement component 8, beta polypeptide	1	-2.53	-4.32	-7.27	-15.15	-64.49	1	-3.68	-8.42	-18.06	-33.95	-62.35	1	-1.66	-3.84	-4.76	-5.79	-5.01	GO:0005576:extracellular region, GO:0005579:membrane attack complex, GO:0005615:extracellular space, GO:0006955:immune response, GO:0006957:complement activation, alternative pathway, GO:0006958:complement activation, classical pathway, GO:0019835:cytolysis, GO:0032403:protein complex binding, GO:0045087:innate immune response
2	0.91	Mm.1357	Asgr2	Asialoglycoprotein receptor 2	1	-2.06	-3.08	-5	-7.67	-11.35	1	-1.72	-3.75	-6.18	-7.43	-8.44	1	1.14	-1.5	-2.13	-1.92	-2.63	GO:0004872:receptor activity, GO:0005488:binding, GO:0005529:sugar binding, GO:0005730:nucleolus, GO:0005886:plasma membrane, GO:0005925:focal adhesion, GO:0006897:endocytosis, GO:0009100:glycoprotein metabolic process, GO:0016020:membrane, GO:0016021:integral to membrane, GO:0031647:regulation of protein stability, GO:0055088:lipid homeostasis
2	0.91	Mm.46188	0610012H03Rik	RIKEN cDNA 0610012H03 gene	1	-1.37	-1.65	-2.1	-3.05	-5.26	1	-1.21	-3.4	-3.63	-4.3	-3.93	1	-1.24	-1.77	-1.29	-2.15	-1.87	GO:0003674:molecular_function, GO:0005739:mitochondrion, GO:0008150:biological_process
2	0.909	Mm.20286	Serpina12	Serine (or cysteine) peptidase inhibitor, clade A (alpha-1 antiproteinase, antitrypsin), member 12	1	-2.36	-1.78	-1.43	-1.62	-6.32	1	-2.6	-4.53	-4.67	-4.47	-7.26	1	-1.07	-1.62	-1.75	-1.16	1.15	GO:0003674:molecular_function, GO:0004867:serine-type endopeptidase inhibitor activity, GO:0005575:cellular_component, GO:0005576:extracellular region, GO:0008150:biological_process, GO:0030414:peptidase inhibitor activity
2	0.909	Mm.321047	Gimap6	GTPase, IMAP family member 6	1	-1.09	-1.13	-1.3	-1.67	-2.42	1	1.03	-1.28	-1.36	-1.67	-1.73	1	-1.3	1	-1.12	-1.01	-1.69	GO:0000166:nucleotide binding, GO:0003674:molecular_function, GO:0005525:GTP binding, GO:0005575:cellular_component, GO:0008150:biological_process
2	0.908	Mm.28231	Rarres2	Retinoic acid receptor responder (tazarotene induced) 2	1	-1.32	-1.49	-1.82	-2.13	-7.46	1	-1.14	-2.37	-5.95	-11.99	-17.03	1	1.17	-1.14	-2.09	-1.73	-1.76	GO:0001523:retinoid metabolic process, GO:0005576:extracellular region, GO:0006952:defense response, GO:0050873:brown fat cell differentiation
2	0.906	Mm.1845	Pcx	Pyruvate carboxylase	1	-1.07	-1.34	-1.37	-1.61	-2.41	1	-1.05	-1.59	-1.63	-1.88	-1.9	1	1.2	1.19	1.21	1.06	-1.12	GO:0000166:nucleotide binding, GO:0003824:catalytic activity, GO:0004736:pyruvate carboxylase activity, GO:0005524:ATP binding, GO:0005625:soluble fraction, GO:0005737:cytoplasm, GO:0005739:mitochondrion, GO:0005739:mitochondrion, GO:0005743:mitochondrial inner membrane, GO:0005759:mitochondrial matrix, GO:0006090:pyruvate metabolic process, GO:0006094:gluconeogenesis, GO:0006107:oxaloacetate met…
2	0.906	Mm.306720	C4bp	Complement component 4 binding protein	1	-1.97	-2.69	-1.54	-1.9	-9.71	1	-2.71	-4.04	-5.48	-10.28	-34.73	1	-1.54	-3.37	-3.01	-1.19	1.2	GO:0005576:extracellular region, GO:0006958:complement activation, classical pathway, GO:0045087:innate immune response
2	0.905	Mm.216089	Ccbl1	Cysteine conjugate-beta lyase 1	1	-1.21	-1.86	-3.22	-4.07	-5.25	1	1.04	-2.49	-1.84	-2.22	-2.75	1	1.27	-1.67	-1.52	1.05	-1.32	GO:0003824:catalytic activity, GO:0005634:nucleus, GO:0005737:cytoplasm, GO:0008483:transaminase activity, GO:0009058:biosynthetic process, GO:0016212:kynurenine-oxoglutarate transaminase activity, GO:0016740:transferase activity, GO:0016769:transferase activity, transferring nitrogenous groups, GO:0016829:lyase activity, GO:0016847:1-aminocyclopropane-1-carboxylate synthase activity, GO:0030170:…
2	0.904	Mm.150064	Cmtm8	CKLF-like MARVEL transmembrane domain containing 8	1	-1.11	-1.35	-1.58	-1.63	-1.85	1	-1.56	-1.85	-2.29	-2.45	-2.33	1	-1.19	1.09	-1.19	-1.01	-1	GO:0003674:molecular_function, GO:0005125:cytokine activity, GO:0005575:cellular_component, GO:0005615:extracellular space, GO:0006935:chemotaxis, GO:0008150:biological_process, GO:0016020:membrane, GO:0016021:integral to membrane
2	0.904	Mm.378962	Masp2	Mannan-binding lectin serine peptidase 2	1	-2.61	-3.23	-4.05	-5.83	-15.24	1	-2.32	-4.54	-7.02	-10.06	-17.77	1	-1.57	-2.94	-3.6	-2.97	-2.88	GO:0001867:complement activation, lectin pathway, GO:0003824:catalytic activity, GO:0004252:serine-type endopeptidase activity, GO:0005509:calcium ion binding, GO:0005529:sugar binding, GO:0005576:extracellular region, GO:0006508:proteolysis, GO:0006958:complement activation, classical pathway, GO:0008233:peptidase activity, GO:0008236:serine-type peptidase activity, GO:0016787:hydrolase activity…
2	0.903	Mm.19131	C3	Complement component 3	1	-1.42	-1.49	-1.42	-1.59	-2.39	1	-1.46	-1.85	-1.93	-2.24	-2.09	1	-1.24	-1.34	-1.41	-1.3	-1.22	GO:0001798:positive regulation of type IIa hypersensitivity, GO:0001970:positive regulation of activation of membrane attack complex, GO:0004866:endopeptidase inhibitor activity, GO:0004943:C3a anaphylatoxin receptor activity, GO:0005515:protein binding, GO:0005576:extracellular region, GO:0005615:extracellular space, GO:0006954:inflammatory response, GO:0006956:complement activation, GO:0006957:…
2	0.903	Mm.22451	Khk	Ketohexokinase	1	-1.42	-2.62	-3.41	-3.56	-6.38	1	-1.41	-4.28	-7.04	-8.8	-6.61	1	1.24	-1.14	-1.87	-1.42	1.48	GO:0000166:nucleotide binding, GO:0004454:ketohexokinase activity, GO:0005524:ATP binding, GO:0005737:cytoplasm, GO:0005975:carbohydrate metabolic process, GO:0006000:fructose metabolic process, GO:0009744:response to sucrose stimulus, GO:0009749:response to glucose stimulus, GO:0010043:response to zinc ion, GO:0016301:kinase activity, GO:0016740:transferase activity, GO:0032868:response to insul…
2	0.898	Mm.28147	Reep6	Receptor accessory protein 6	1	-6.27	-3.12	-3.45	-5.59	-14.04	1	-2.71	-4.16	-8.68	-12.24	-7.25	1	-2.82	-2.92	-1.7	-1.39	-1.33	GO:0005515:protein binding, GO:0005575:cellular_component, GO:0008150:biological_process, GO:0016020:membrane, GO:0016021:integral to membrane
2	0.897	Mm.212789	Ppara	Peroxisome proliferator activated receptor alpha	1	-2.25	-2.09	-5.41	-8.43	-10.14	1	-3.05	-3.6	-4.74	-4.72	-3.68	1	-2	-1.17	-1.28	-2.43	-2.66	GO:0001666:response to hypoxia, GO:0003677:DNA binding, GO:0003700:sequence-specific DNA binding transcription factor activity, GO:0003700:sequence-specific DNA binding transcription factor activity, GO:0003706:ligand-regulated transcription factor activity, GO:0003707:steroid hormone receptor activity, GO:0003707:steroid hormone receptor activity, GO:0004872:receptor activity, GO:0004879:ligand-…
2	0.896	Mm.284688	Srpr	Signal recognition particle receptor ('docking protein')	1	-1.02	-1.5	-1.62	-1.87	-2.1	1	-1.03	-1.47	-1.79	-1.96	-1.76	1	1.06	-1.06	-1.17	-1.19	-1.26	GO:0000166:nucleotide binding, GO:0003674:molecular_function, GO:0003924:GTPase activity, GO:0004872:receptor activity, GO:0005047:signal recognition particle binding, GO:0005525:GTP binding, GO:0005575:cellular_component, GO:0005783:endoplasmic reticulum, GO:0005785:signal recognition particle receptor complex, GO:0006614:SRP-dependent cotranslational protein targeting to membrane, GO:0006810:tr…
2	0.895	Mm.28341	Angptl3	Angiopoietin-like 3	1	-2.42	-1.11	-2.11	-9.63	-47.45	1	-8.76	-43.99	-140.31	-191.05	-65.32	1	-1.66	-1.92	1.33	-1.37	1.38	GO:0004857:enzyme inhibitor activity, GO:0004859:phospholipase inhibitor activity, GO:0005102:receptor binding, GO:0005178:integrin binding, GO:0005576:extracellular region, GO:0005615:extracellular space, GO:0006071:glycerol metabolic process, GO:0006631:fatty acid metabolic process, GO:0006641:triglyceride metabolic process, GO:0006644:phospholipid metabolic process, GO:0007160:cell-matrix adhe…
2	0.894	Mm.24513	Slc25a13	Solute carrier family 25 (mitochondrial carrier, adenine nucleotide translocator), member 13	1	-1.09	-1.1	-2.57	-3.82	-5.06	1	-1.96	-2.22	-3.52	-3.81	-3.46	1	-1.33	1.41	1.5	-1.71	-1.46	GO:0003333:amino acid transmembrane transport, GO:0005313:L-glutamate transmembrane transporter activity, GO:0005313:L-glutamate transmembrane transporter activity, GO:0005488:binding, GO:0005509:calcium ion binding, GO:0005739:mitochondrion, GO:0005739:mitochondrion, GO:0005739:mitochondrion, GO:0005743:mitochondrial inner membrane, GO:0005743:mitochondrial inner membrane, GO:0006754:ATP biosynt…
2	0.894	Mm.31686	Nags	N-acetylglutamate synthase	1	-2.71	-1.85	-2.12	-2.59	-3.57	1	-1.61	-2.8	-3.46	-4.38	-3.49	1	-1.96	-1.19	-1.18	1.17	1.06	GO:0000050:urea cycle, GO:0004042:acetyl-CoA:L-glutamate N-acetyltransferase activity, GO:0005739:mitochondrion, GO:0005739:mitochondrion, GO:0006526:arginine biosynthetic process, GO:0006536:glutamate metabolic process, GO:0008080:N-acetyltransferase activity, GO:0008152:metabolic process, GO:0008415:acyltransferase activity, GO:0008652:cellular amino acid biosynthetic process, GO:0016740:transf…
2	0.893	Mm.29184	9430038I01Rik	RIKEN cDNA 9430038I01 gene	1	-1.51	-1.59	-1.81	-2.15	-2.23	1	-1.29	-1.51	-1.84	-1.96	-1.95	1	-1.27	-1.15	-1.03	-1.14	-1.07	GO:0003674:molecular_function, GO:0005575:cellular_component, GO:0008150:biological_process
2	0.893	Mm.440571	Slc26a1	Solute carrier family 26 (sulfate transporter), member 1	1	-2.54	-2.09	-5.06	-9.91	-41.77	1	-1.29	-3.69	-29.47	-40.69	-31.38	1	-5.51	-2.97	-3.15	-3.1	-2.73	GO:0005215:transporter activity, GO:0005575:cellular_component, GO:0006810:transport, GO:0006821:chloride transport, GO:0008271:secondary active sulfate transmembrane transporter activity, GO:0008272:sulfate transport, GO:0008272:sulfate transport, GO:0008272:sulfate transport, GO:0015108:chloride transmembrane transporter activity, GO:0015116:sulfate transmembrane transporter activity, GO:001511…
2	0.893	Mm.443224	Mus musculus	Transcribed locus	1	-1.33	-1.04	-1.44	-2.01	-3.37	1	-1.98	-2.21	-2.9	-3.53	-3.23	1	-1.63	-1.44	-1.2	1.06	1.23
2	0.892	Mm.2409	Adh1	Alcohol dehydrogenase 1 (class I)	1	-2.42	-1.16	-1.43	-2.45	-19.39	1	-4.69	-11.51	-11.82	-17.91	-8.17	1	-1.35	-1.03	1.12	1.04	1.04	GO:0001523:retinoid metabolic process, GO:0003824:catalytic activity, GO:0004022:alcohol dehydrogenase (NAD) activity, GO:0004022:alcohol dehydrogenase (NAD) activity, GO:0004022:alcohol dehydrogenase (NAD) activity, GO:0004745:retinol dehydrogenase activity, GO:0005488:binding, GO:0005622:intracellular, GO:0005625:soluble fraction, GO:0005737:cytoplasm, GO:0005739:mitochondrion, GO:0005829:cytos…
2	0.892	Mm.439711	Acat2	Acetyl-Coenzyme A acetyltransferase 2	1	-2.19	-2	-2.37	-3.9	-6.9	1	1.11	1.05	-1.6	-2.91	-4.05	1	-2.43	-2	-1.34	-1.37	-1.19	GO:0003824:catalytic activity, GO:0003985:acetyl-CoA C-acetyltransferase activity, GO:0005634:nucleus, GO:0005730:nucleolus, GO:0005737:cytoplasm, GO:0005739:mitochondrion, GO:0005739:mitochondrion, GO:0008415:acyltransferase activity, GO:0016740:transferase activity, GO:0016747:transferase activity, transferring acyl groups other than amino-acyl groups
2	0.891	Mm.181396	Rasip1	Ras interacting protein 1	1	-1.2	-1.27	-1.25	-1.3	-2.05	1	-1.18	-1.07	-1.15	-1.41	-1.71	1	1.02	1.05	-1.2	-1.06	-1.46	GO:0005737:cytoplasm, GO:0005794:Golgi apparatus, GO:0007165:signal transduction, GO:0008284:positive regulation of cell proliferation, GO:0017016:Ras GTPase binding, GO:0048471:perinuclear region of cytoplasm
2	0.891	Mm.441140	Proz	Protein Z, vitamin K-dependent plasma glycoprotein	1	-3.23	-2.62	-2.88	-4.25	-10.51	1	-2.88	-5.46	-7.82	-9.16	-8.35	1	-1.43	-2.2	-2.25	-1.51	-1.53	GO:0003824:catalytic activity, GO:0004252:serine-type endopeptidase activity, GO:0005509:calcium ion binding, GO:0005576:extracellular region, GO:0006508:proteolysis, GO:0007596:blood coagulation, GO:0007596:blood coagulation
2	0.891	Mm.7729	Aldoc	Aldolase C, fructose-bisphosphate	1	-1.48	-1.24	-2.03	-2.61	-3.19	1	-1.95	-2.33	-2.39	-2.4	-2.56	1	-1.08	1.31	1.37	-1.08	1.02	GO:0003824:catalytic activity, GO:0004332:fructose-bisphosphate aldolase activity, GO:0004332:fructose-bisphosphate aldolase activity, GO:0005515:protein binding, GO:0005737:cytoplasm, GO:0005739:mitochondrion, GO:0006096:glycolysis, GO:0006915:apoptosis, GO:0007568:aging, GO:0008092:cytoskeletal protein binding, GO:0008152:metabolic process, GO:0008152:metabolic process, GO:0016829:lyase activit…
2	0.89	Mm.16422	Fgg	Fibrinogen gamma chain	1	-1.34	-2.89	-2.35	-2.51	-13.71	1	-2.76	-8.06	-24.92	-89.59	-96.89	1	-1.1	-1.71	-3.64	-1.55	-1.23	GO:0005102:receptor binding, GO:0005576:extracellular region, GO:0005577:fibrinogen complex, GO:0005615:extracellular space, GO:0005886:plasma membrane, GO:0005938:cell cortex, GO:0007165:signal transduction, GO:0007596:blood coagulation, GO:0009897:external side of plasma membrane, GO:0030168:platelet activation, GO:0030674:protein binding, bridging, GO:0031091:platelet alpha granule, GO:0043499…
2	0.89	Mm.205854	Fam176a	Family with sequence similarity 176, member A	1	-1.01	-1.74	-3.24	-4.5	-5.1	1	-2.74	-3.73	-6.23	-9.61	-8.51	1	-1.17	-1.32	-1.64	-2.61	-2.09	GO:0003674:molecular_function, GO:0005764:lysosome, GO:0005783:endoplasmic reticulum, GO:0005886:plasma membrane, GO:0006914:autophagy, GO:0006915:apoptosis, GO:0008150:biological_process, GO:0016020:membrane, GO:0016021:integral to membrane, GO:0043231:intracellular membrane-bounded organelle
2	0.889	Mm.195625	Brp44	Brain protein 44	1	-1.26	-1.57	-1.66	-1.82	-2.13	1	-1.47	-1.74	-2.05	-2.41	-1.96	1	1.11	1.22	-1.32	-1.18	-1.32	GO:0003674:molecular_function, GO:0005739:mitochondrion, GO:0005739:mitochondrion, GO:0008150:biological_process
2	0.888	Mm.174372	Cyp2d10	Cytochrome P450, family 2, subfamily d, polypeptide 10	1	-2.37	-2.09	-2.14	-2.31	-3.56	1	-2.2	-4.71	-6.03	-4.67	-3.62	1	-1.43	-1.75	-1.56	-1.32	-1.36	GO:0004497:monooxygenase activity, GO:0005506:iron ion binding, GO:0005783:endoplasmic reticulum, GO:0005792:microsome, GO:0009055:electron carrier activity, GO:0016020:membrane, GO:0016491:oxidoreductase activity, GO:0016712:oxidoreductase activity, acting on paired donors, with incorporation or reduction of molecular oxygen, reduced flavin or flavoprotein as one donor, and incorporation of one …
2	0.887	Mm.267377	Scd1	Stearoyl-Coenzyme A desaturase 1	1	-1.69	-3.29	-5.89	-6.9	-17.74	1	-1.69	-2.87	-6.43	-13.84	-22.63	1	-1.32	-3.31	-5.61	-3.52	-1.77	GO:0004768:stearoyl-CoA 9-desaturase activity, GO:0005506:iron ion binding, GO:0005783:endoplasmic reticulum, GO:0005792:microsome, GO:0006629:lipid metabolic process, GO:0006633:fatty acid biosynthetic process, GO:0008610:lipid biosynthetic process, GO:0010873:positive regulation of cholesterol esterification, GO:0016020:membrane, GO:0016021:integral to membrane, GO:0016491:oxidoreductase activi…
2	0.886	Mm.260144	Pzp	Pregnancy zone protein	1	-1.36	-2.06	-2.48	-3.32	-20.6	1	-2.95	-8.65	-24.31	-28.78	-27.24	1	-1.92	-3.36	-2.77	-2.34	-1.58	GO:0004866:endopeptidase inhibitor activity, GO:0004867:serine-type endopeptidase inhibitor activity, GO:0005576:extracellular region, GO:0005615:extracellular space, GO:0010951:negative regulation of endopeptidase activity, GO:0030414:peptidase inhibitor activity, GO:0032403:protein complex binding
2	0.885	Mm.473722	AU022252	Expressed sequence AU022252	1	-1.22	-1.38	-1.84	-2.09	-2.87	1	-1.11	-1.41	-1.61	-2.09	-1.99	1	1.19	1.59	1.08	-1.14	-1.54	GO:0003674:molecular_function, GO:0005575:cellular_component, GO:0008150:biological_process
2	0.884	Mm.275878	Derl3	Der1-like domain family, member 3	1	-1.56	-1.53	-1.69	-1.8	-2.04	1	-1.35	-1.57	-1.57	-1.68	-1.63	1	-1.11	-1.12	1.01	-1.17	-1.33	GO:0005783:endoplasmic reticulum, GO:0016020:membrane, GO:0016021:integral to membrane, GO:0030176:integral to endoplasmic reticulum membrane, GO:0030968:endoplasmic reticulum unfolded protein response
2	0.884	Mm.292869	Decr2	2-4-dienoyl-Coenzyme A reductase 2, peroxisomal	1	-1.99	-2.04	-2.91	-3.71	-4.12	1	-1.61	-2.47	-2.48	-2.65	-2.45	1	1	1.04	-1.35	-1.41	-1.91	GO:0003824:catalytic activity, GO:0005488:binding, GO:0005777:peroxisome, GO:0008670:2,4-dienoyl-CoA reductase (NADPH) activity, GO:0016491:oxidoreductase activity, GO:0055114:oxidation-reduction process
2	0.877	Mm.245724	Acaa2	Acetyl-Coenzyme A acyltransferase 2 (mitochondrial 3-oxoacyl-Coenzyme A thiolase)	1	-2.44	-2.64	-3.05	-3.88	-7.47	1	-2.36	-4.87	-5.22	-6.21	-4.23	1	-1.34	-2.27	-1.33	-1.91	-1.68	GO:0003824:catalytic activity, GO:0003988:acetyl-CoA C-acyltransferase activity, GO:0005739:mitochondrion, GO:0005739:mitochondrion, GO:0005743:mitochondrial inner membrane, GO:0005759:mitochondrial matrix, GO:0006084:acetyl-CoA metabolic process, GO:0006629:lipid metabolic process, GO:0006631:fatty acid metabolic process, GO:0006635:fatty acid beta-oxidation, GO:0006916:anti-apoptosis, GO:000815…
2	0.876	Mm.42100	Cyp2c38	Cytochrome P450, family 2, subfamily c, polypeptide 38	1	-2.81	-1.9	-1.29	-2.11	-7.01	1	-2.55	-3.8	-4.59	-6.05	-6.02	1	-1.9	-2.36	-1.24	1.62	-1.45	GO:0004497:monooxygenase activity, GO:0005506:iron ion binding, GO:0005783:endoplasmic reticulum, GO:0005792:microsome, GO:0009055:electron carrier activity, GO:0016020:membrane, GO:0016491:oxidoreductase activity, GO:0020037:heme binding, GO:0046872:metal ion binding, GO:0055114:oxidation-reduction process, GO:0070330:aromatase activity
2	0.876	Mm.8369	Mst1	Macrophage stimulating 1 (hepatocyte growth factor-like)	1	-1.75	-1.41	-1.48	-1.53	-2.76	1	-1.69	-1.67	-1.4	-1.24	-2.13	1	-1.46	-1.51	-1.49	-1.27	-1.04	GO:0003824:catalytic activity, GO:0004252:serine-type endopeptidase activity, GO:0005576:extracellular region, GO:0006508:proteolysis, GO:0007566:embryo implantation
2	0.875	Mm.27369	Hgfac	Hepatocyte growth factor activator	1	-1.88	-1.52	-2.25	-3.48	-12.11	1	-1.5	-1.61	-1.47	-1.53	-4.92	1	-1.24	-1.01	1.32	-1.21	-1.23	GO:0003824:catalytic activity, GO:0004252:serine-type endopeptidase activity, GO:0005576:extracellular region, GO:0005615:extracellular space, GO:0005737:cytoplasm, GO:0005791:rough endoplasmic reticulum, GO:0006508:proteolysis, GO:0008233:peptidase activity, GO:0008236:serine-type peptidase activity, GO:0016787:hydrolase activity
2	0.875	Mm.38870	Slc5a2	Solute carrier family 5 (sodium/glucose cotransporter), member 2	1	-1.48	-1.5	-1.64	-1.87	-2.04	1	-1.21	-1.51	-1.63	-1.66	-1.8	1	-1.15	-1.15	-1.11	-1.27	-1.35	GO:0005215:transporter activity, GO:0005412:glucose:sodium symporter activity, GO:0005515:protein binding, GO:0006810:transport, GO:0006811:ion transport, GO:0006814:sodium ion transport, GO:0008643:carbohydrate transport, GO:0015293:symporter activity, GO:0015758:glucose transport, GO:0016020:membrane, GO:0016021:integral to membrane, GO:0031526:brush border membrane, GO:0055085:transmembrane tr…
2	0.873	Mm.20615	Pex11a	Peroxisomal biogenesis factor 11 alpha	1	-1.13	1.12	-1.73	-2.45	-2.8	1	-1.41	-1.81	-2.63	-3.48	-3.34	1	-1.04	1.33	1.45	-1.21	-1.06	GO:0005777:peroxisome, GO:0005778:peroxisomal membrane, GO:0005779:integral to peroxisomal membrane, GO:0007031:peroxisome organization, GO:0007165:signal transduction, GO:0016020:membrane, GO:0016021:integral to membrane, GO:0016557:peroxisome membrane biogenesis, GO:0016559:peroxisome fission, GO:0050873:brown fat cell differentiation
2	0.873	Mm.390983	Psmb9	Proteasome (prosome, macropain) subunit, beta type 9 (large multifunctional peptidase 2)	1	-1.55	-1.12	-1.48	-1.68	-2.37	1	-1.98	-1.46	-1.69	-2.43	-2.19	1	-1.11	1.19	-1.29	-1.17	-1.46	GO:0000502:proteasome complex, GO:0004175:endopeptidase activity, GO:0004298:threonine-type endopeptidase activity, GO:0005634:nucleus, GO:0005737:cytoplasm, GO:0005839:proteasome core complex, GO:0008233:peptidase activity, GO:0016787:hydrolase activity, GO:0019882:antigen processing and presentation, GO:0019882:antigen processing and presentation, GO:0031145:anaphase-promoting complex-dependent…
2	0.872	Mm.259470	Osbpl1a	Oxysterol binding protein-like 1A	1	-1.02	1.01	-1.27	-1.7	-2.53	1	-1.55	-1.79	-2.28	-2.85	-2.46	1	-1.18	-1.01	1.01	1.25	1.36	GO:0003674:molecular_function, GO:0005575:cellular_component, GO:0006810:transport, GO:0006869:lipid transport, GO:0008150:biological_process, GO:0008289:lipid binding
2	0.872	Mm.272341	Hsbp1l1	Heat shock factor binding protein 1-like 1	1	-1.3	-1.01	-1.15	-1.37	-1.95	1	-1.03	-1.17	-1.54	-1.98	-2.05	1	1.04	-1.16	-1.04	1.36	-1.12	GO:0003674:molecular_function, GO:0005575:cellular_component, GO:0008150:biological_process
2	0.871	Mm.126649	Mus musculus	Transcribed locus	1	-1.1	-1.12	-1.67	-2.01	-2.05	1	-1.43	-1.63	-1.79	-1.95	-1.78	1	1.12	-1.1	-1.09	-1.17	-1.16
2	0.87	Mm.55075	Lss	Lanosterol synthase	1	-1.58	-1.94	-2.49	-3.66	-4.85	1	1.41	-1.24	-1.35	-2.19	-4.7	1	-1.73	-1.32	-1.08	-1.15	-1.11	GO:0000250:lanosterol synthase activity, GO:0003824:catalytic activity, GO:0005783:endoplasmic reticulum, GO:0005792:microsome, GO:0006694:steroid biosynthetic process, GO:0006695:cholesterol biosynthetic process, GO:0008610:lipid biosynthetic process, GO:0016020:membrane, GO:0016125:sterol metabolic process, GO:0016853:isomerase activity, GO:0016866:intramolecular transferase activity
2	0.869	Mm.30061	Azgp1	Alpha-2-glycoprotein 1, zinc	1	-1.52	-1.4	-1.13	-1.23	-3.8	1	-1.4	-2.36	-4.52	-8.69	-7.4	1	-1.25	-1.71	-1.34	1.13	-1.03	GO:0005576:extracellular region, GO:0006955:immune response, GO:0007155:cell adhesion, GO:0016020:membrane, GO:0019882:antigen processing and presentation, GO:0040014:regulation of multicellular organism growth, GO:0042612:MHC class I protein complex
2	0.868	Mm.462991	D530049N12Rik	RIKEN cDNA D530049N12 gene	1	-1.63	-1.54	-1.75	-1.95	-2.88	1	-1.92	-1.71	-1.81	-1.8	-1.98	1	-1.23	-1.35	-1.44	-1.57	-1.7	GO:0003674:molecular_function, GO:0005575:cellular_component, GO:0008150:biological_process
2	0.866	Mm.10093	Mcee	Methylmalonyl CoA epimerase	1	-2.42	-1.53	-1.53	-1.58	-1.96	1	-1.62	-1.57	-1.69	-1.81	-1.4	1	-1.25	-1.2	1.02	1.1	-1.11	GO:0004493:methylmalonyl-CoA epimerase activity, GO:0005739:mitochondrion, GO:0016853:isomerase activity, GO:0046491:L-methylmalonyl-CoA metabolic process
2	0.864	Mm.21789	Dmgdh	Dimethylglycine dehydrogenase precursor	1	-3.25	-4.4	-4.51	-7.19	-26.04	1	-3.54	-8.35	-18.83	-34.77	-31.22	1	-1.75	-4.35	-3.57	-3.52	-3.06	GO:0004047:aminomethyltransferase activity, GO:0005542:folic acid binding, GO:0005737:cytoplasm, GO:0005739:mitochondrion, GO:0005739:mitochondrion, GO:0006544:glycine metabolic process, GO:0006546:glycine catabolic process, GO:0016491:oxidoreductase activity, GO:0047865:dimethylglycine dehydrogenase activity, GO:0050660:flavin adenine dinucleotide binding, GO:0055114:oxidation-reduction process
2	0.864	Mm.273404	Ms4a10	Membrane-spanning 4-domains, subfamily A, member 10	1	-1.31	-1.44	-1.58	-1.72	-2.03	1	-1.36	-1.45	-1.44	-1.57	-1.52	1	-1.2	-1.3	-1.19	-1.49	-1.24	GO:0004872:receptor activity, GO:0005515:protein binding, GO:0016020:membrane, GO:0016021:integral to membrane
2	0.864	Mm.279611	Stab2	Stabilin 2	1	-1.78	-1.27	-2.68	-3.23	-6.7	1	-2.52	-2.04	-2.32	-3.82	-5.87	1	-2.62	1.46	2.12	-1.84	-2.31	GO:0004872:receptor activity, GO:0005041:low-density lipoprotein receptor activity, GO:0005044:scavenger receptor activity, GO:0005488:binding, GO:0005540:hyaluronic acid binding, GO:0005737:cytoplasm, GO:0005886:plasma membrane, GO:0005887:integral to plasma membrane, GO:0006897:endocytosis, GO:0007155:cell adhesion, GO:0009897:external side of plasma membrane, GO:0016020:membrane, GO:0016021:in…
2	0.864	Mm.389209	Apoa2	Apolipoprotein A-II	1	-1.13	-1.72	-3.7	-9.24	-116.3	1	-1.08	-1.46	-2.63	-5.63	-23.21	1	-1.04	-1.12	-1.58	-1.42	-1.44	GO:0002740:negative regulation of cytokine secretion involved in immune response, GO:0005319:lipid transporter activity, GO:0005543:phospholipid binding, GO:0005576:extracellular region, GO:0005615:extracellular space, GO:0005788:endoplasmic reticulum lumen, GO:0006457:protein folding, GO:0006631:fatty acid metabolic process, GO:0006656:phosphatidylcholine biosynthetic process, GO:0006810:transpo…
2	0.863	Mm.154144	Arg1	Arginase, liver	1	-1.03	-1.12	-4.11	-7.59	-24.19	1	-3.23	-48.89	-136.86	-231.45	-43.91	1	1.26	1.35	1.19	1.01	1.28	GO:0000050:urea cycle, GO:0001938:positive regulation of endothelial cell proliferation, GO:0004053:arginase activity, GO:0004053:arginase activity, GO:0005615:extracellular space, GO:0005737:cytoplasm, GO:0006525:arginine metabolic process, GO:0008152:metabolic process, GO:0008152:metabolic process, GO:0010963:regulation of L-arginine import, GO:0016787:hydrolase activity, GO:0016813:hydrolase a…
2	0.863	Mm.2656	Slc17a1	Solute carrier family 17 (sodium phosphate), member 1	1	-2.32	-1.01	-1.23	-1.75	-3.19	1	-1.94	-1.57	-2.32	-2.76	-2.34	1	-2.09	-1.16	1.21	-1.03	-1.32	GO:0005886:plasma membrane, GO:0006810:transport, GO:0006811:ion transport, GO:0006814:sodium ion transport, GO:0006817:phosphate transport, GO:0015114:phosphate transmembrane transporter activity, GO:0015293:symporter activity, GO:0015321:sodium-dependent phosphate transmembrane transporter activity, GO:0016020:membrane, GO:0016021:integral to membrane, GO:0046415:urate metabolic process, GO:005…
2	0.862	Mm.133370	Dhcr24	24-dehydrocholesterol reductase	1	-2.76	-1.67	-1.47	-1.94	-4.18	1	-1.06	-1.3	-1.85	-2.08	-2.35	1	-2.72	-1.8	-1.43	-1.02	-1.07	GO:0003824:catalytic activity, GO:0005624:membrane fraction, GO:0005634:nucleus, GO:0005737:cytoplasm, GO:0005783:endoplasmic reticulum, GO:0005789:endoplasmic reticulum membrane, GO:0005794:Golgi apparatus, GO:0005829:cytosol, GO:0005856:cytoskeleton, GO:0006694:steroid biosynthetic process, GO:0006695:cholesterol biosynthetic process, GO:0006695:cholesterol biosynthetic process, GO:0006916:anti…
2	0.862	Mm.4219	Man2b1	Mannosidase 2, alpha B1	1	-2.05	-1.52	-1.61	-2.01	-2.89	1	-1.95	-1.71	-1.53	-1.5	-1.85	1	-1.73	-1.5	-1.22	-1.24	-1.26	GO:0003824:catalytic activity, GO:0004553:hydrolase activity, hydrolyzing O-glycosyl compounds, GO:0004559:alpha-mannosidase activity, GO:0004559:alpha-mannosidase activity, GO:0004559:alpha-mannosidase activity, GO:0005537:mannose binding, GO:0005625:soluble fraction, GO:0005764:lysosome, GO:0005975:carbohydrate metabolic process, GO:0006013:mannose metabolic process, GO:0006013:mannose metaboli…
2	0.861	Mm.371580	Sord	Sorbitol dehydrogenase	1	-5.2	-8.13	-7.41	-12.74	-33.29	1	-5.83	-10.35	-15.67	-13.62	-6.05	1	-1.59	-3.15	-3.84	-2.07	-2.88	GO:0003824:catalytic activity, GO:0003939:L-iditol 2-dehydrogenase activity, GO:0003939:L-iditol 2-dehydrogenase activity, GO:0005488:binding, GO:0005624:membrane fraction, GO:0005625:soluble fraction, GO:0005625:soluble fraction, GO:0005739:mitochondrion, GO:0005929:cilium, GO:0006060:sorbitol metabolic process, GO:0006062:sorbitol catabolic process, GO:0008152:metabolic process, GO:0008270:zinc…
2	0.86	Mm.252391	Gpd1	Glycerol-3-phosphate dehydrogenase 1 (soluble)	1	-2.44	-2.48	-2.26	-2.85	-5.06	1	-1.15	-2.19	-3.12	-3.45	-3.12	1	1.07	-2.09	-1.93	-1.76	-1.99	GO:0003824:catalytic activity, GO:0004367:glycerol-3-phosphate dehydrogenase [NAD+] activity, GO:0004368:glycerol-3-phosphate dehydrogenase activity, GO:0005488:binding, GO:0005625:soluble fraction, GO:0005737:cytoplasm, GO:0005739:mitochondrion, GO:0005829:cytosol, GO:0005975:carbohydrate metabolic process, GO:0006072:glycerol-3-phosphate metabolic process, GO:0006072:glycerol-3-phosphate metabo…
2	0.86	Mm.328112	8030474K03Rik	RIKEN cDNA 8030474K03 gene	1	-1.57	-1.69	-2.34	-2.95	-3.08	1	-1.76	-2.46	-2.24	-2.56	-2.51	1	1.12	-1.06	-1.05	-1.36	-1.07	GO:0003674:molecular_function, GO:0005575:cellular_component, GO:0008150:biological_process
2	0.86	Mm.38888	Serping1	Serine (or cysteine) peptidase inhibitor, clade G, member 1	1	-1.29	-1.25	-1.16	-1.36	-3.62	1	-1.82	-3.19	-4.19	-5.35	-10.82	1	-1.13	-1.14	1.02	-1.01	1.09	GO:0001848:complement binding, GO:0001869:negative regulation of complement activation, lectin pathway, GO:0004867:serine-type endopeptidase inhibitor activity, GO:0004867:serine-type endopeptidase inhibitor activity, GO:0005576:extracellular region, GO:0005615:extracellular space, GO:0006958:complement activation, classical pathway, GO:0007596:blood coagulation, GO:0010951:negative regulation of…
2	0.859	Mm.202653	Slc25a47	Solute carrier family 25, member 47	1	-1.38	-1.63	-2.05	-2.97	-12.24	1	-3.7	-15.93	-25.61	-26.96	-20.74	1	1.08	1.04	-1.21	1.6	1.1	GO:0003674:molecular_function, GO:0005488:binding, GO:0005739:mitochondrion, GO:0005743:mitochondrial inner membrane, GO:0006810:transport, GO:0008150:biological_process, GO:0016020:membrane, GO:0016021:integral to membrane, GO:0055085:transmembrane transport
2	0.859	Mm.227281	Cd302	CD302 antigen	1	-2.13	-2.39	-2.09	-2.37	-5.29	1	-1.85	-3.07	-4.25	-5.9	-6.65	1	-1.68	-2.67	-2.62	-1.16	1.06	GO:0003674:molecular_function, GO:0005488:binding, GO:0005529:sugar binding, GO:0005575:cellular_component, GO:0008150:biological_process, GO:0016020:membrane, GO:0016021:integral to membrane, GO:0003674:molecular_function, GO:0005575:cellular_component, GO:0008150:biological_process
2	0.859	Mm.24375	Ttpa	Tocopherol (alpha) transfer protein	1	-1.3	1.36	-1.02	-1.98	-5.41	1	-1.68	-3.84	-8.12	-10.99	-7.39	1	-1.72	-1.64	-1.45	-1.33	-1.26	GO:0001890:placenta development, GO:0001892:embryonic placenta development, GO:0005215:transporter activity, GO:0005622:intracellular, GO:0005737:cytoplasm, GO:0005770:late endosome, GO:0005829:cytosol, GO:0006810:transport, GO:0008431:vitamin E binding, GO:0008431:vitamin E binding, GO:0009268:response to pH, GO:0009636:response to toxin, GO:0019842:vitamin binding, GO:0042360:vitamin E metaboli…
2	0.859	Mm.249342	Dhcr7	7-dehydrocholesterol reductase	1	-3.16	-3.41	-4.15	-5.03	-8.14	1	-1.19	-2.43	-3.47	-4.82	-6.1	1	-2.1	-2.57	-2.31	-1.54	-1.28	GO:0001568:blood vessel development, GO:0005640:nuclear outer membrane, GO:0005783:endoplasmic reticulum, GO:0005789:endoplasmic reticulum membrane, GO:0005792:microsome, GO:0006694:steroid biosynthetic process, GO:0006695:cholesterol biosynthetic process, GO:0008152:metabolic process, GO:0008610:lipid biosynthetic process, GO:0009791:post-embryonic development, GO:0016020:membrane, GO:0016021:in…
2	0.859	Mm.479535			1	-1.19	-1.58	-2.03	-2.63	-3.96	1	1.03	-2.14	-2.8	-3.48	-3.15	1	2.11	1.15	-1.07	-1.01	-1.01
2	0.858	Mm.29382	1110038D17Rik	RIKEN cDNA 1110038D17 gene	1	1.31	-1.09	-1.44	-1.87	-2.72	1	-1.51	-1.65	-1.91	-2.07	-1.77	1	1	1.23	1.17	1.18	1.02	GO:0003674:molecular_function, GO:0005575:cellular_component, GO:0008150:biological_process
2	0.856	Mm.3830	Fpgs	Folylpolyglutamyl synthetase	1	-2.12	-1.93	-2.57	-3.04	-3.43	1	-1.89	-2.22	-2.51	-2.71	-2.78	1	-1.3	-1.13	-1.07	-1.37	-1.03	GO:0000166:nucleotide binding, GO:0004326:tetrahydrofolylpolyglutamate synthase activity, GO:0005524:ATP binding, GO:0005737:cytoplasm, GO:0005739:mitochondrion, GO:0006730:one-carbon metabolic process, GO:0009058:biosynthetic process, GO:0009396:folic acid-containing compound biosynthetic process, GO:0016874:ligase activity
2	0.856	Mm.394	Icam2	Intercellular adhesion molecule 2	1	-1.17	-1.4	-1.18	-1.16	-2.29	1	-1.6	-1.23	-1.21	-1.72	-1.82	1	-1.05	1.01	-1.01	-1.16	-1.73	GO:0001931:uropod, GO:0005178:integrin binding, GO:0005515:protein binding, GO:0005886:plasma membrane, GO:0005886:plasma membrane, GO:0005887:integral to plasma membrane, GO:0007155:cell adhesion, GO:0016020:membrane, GO:0016021:integral to membrane, GO:0016337:cell-cell adhesion, GO:0071944:cell periphery
2	0.855	Mm.26207	Gulo	Gulonolactone (L-) oxidase	1	-3.15	-2.46	-6.78	-11.68	-16.68	1	-4.9	-10.65	-17.93	-25.44	-27.99	1	-2.36	-2.14	-1.38	-4.47	-1.98	GO:0003824:catalytic activity, GO:0003885:D-arabinono-1,4-lactone oxidase activity, GO:0005783:endoplasmic reticulum, GO:0005792:microsome, GO:0009058:biosynthetic process, GO:0016020:membrane, GO:0016021:integral to membrane, GO:0016491:oxidoreductase activity, GO:0016899:oxidoreductase activity, acting on the CH-OH group of donors, oxygen as acceptor, GO:0019853:L-ascorbic acid biosynthetic pro…
2	0.855	Mm.33326	F11	Coagulation factor XI	1	-1.51	1.06	-1.55	-2.7	-10.66	1	-3.25	-4.91	-3.07	-3.06	-4.74	1	-1.82	-2.07	-1.63	-2.17	-4.63	GO:0003824:catalytic activity, GO:0004252:serine-type endopeptidase activity, GO:0005576:extracellular region, GO:0005615:extracellular space, GO:0006508:proteolysis, GO:0007596:blood coagulation, GO:0008201:heparin binding, GO:0008233:peptidase activity, GO:0008236:serine-type peptidase activity, GO:0016787:hydrolase activity, GO:0030193:regulation of blood coagulation, GO:0031639:plasminogen ac…
2	0.855	Mm.4515	Cyp2f2	Cytochrome P450, family 2, subfamily f, polypeptide 2	1	-3.12	-18.04	-23.68	-56.51	-351.46	1	-2.49	-9.76	-64.59	-215.16	-174.25	1	-1.62	-6.66	-14.1	-8.12	-21.42	GO:0004497:monooxygenase activity, GO:0005506:iron ion binding, GO:0005783:endoplasmic reticulum, GO:0005789:endoplasmic reticulum membrane, GO:0005792:microsome, GO:0009055:electron carrier activity, GO:0009636:response to toxin, GO:0016020:membrane, GO:0016491:oxidoreductase activity, GO:0016712:oxidoreductase activity, acting on paired donors, with incorporation or reduction of molecular oxyge…
2	0.854	Mm.18630	Acadvl	Acyl-Coenzyme A dehydrogenase, very long chain	1	-1.71	-1.46	-2.05	-2.58	-3.4	1	-1.77	-2.21	-2.89	-3.42	-3	1	-1.46	-1.26	-1.15	-1.55	-1.57	GO:0000062:acyl-CoA binding, GO:0001659:temperature homeostasis, GO:0003995:acyl-CoA dehydrogenase activity, GO:0004466:long-chain-acyl-CoA dehydrogenase activity, GO:0005739:mitochondrion, GO:0005739:mitochondrion, GO:0005743:mitochondrial inner membrane, GO:0006629:lipid metabolic process, GO:0006631:fatty acid metabolic process, GO:0006635:fatty acid beta-oxidation, GO:0008152:metabolic proces…
2	0.854	Mm.3468	Socs3	Suppressor of cytokine signaling 3	1	-1.67	-1.73	-1.37	-1.5	-2.57	1	-1.34	-1.46	-1.67	-2.11	-2.27	1	1.36	-1.49	-1.64	-1.02	1.19	GO:0001932:regulation of protein phosphorylation, GO:0005515:protein binding, GO:0005737:cytoplasm, GO:0007165:signal transduction, GO:0007243:intracellular protein kinase cascade, GO:0007259:JAK-STAT cascade, GO:0009968:negative regulation of signal transduction, GO:0035556:intracellular signal transduction, GO:0040008:regulation of growth, GO:0045595:regulation of cell differentiation, GO:00455…
2	0.85	Mm.291776	Ech1	Enoyl coenzyme A hydratase 1, peroxisomal	1	-1.99	-1.62	-1.32	-1.45	-2.06	1	-1.4	-2.56	-1.82	-1.82	-1.44	1	1.02	-1.35	1.01	1.11	1.11	GO:0003674:molecular_function, GO:0003824:catalytic activity, GO:0005739:mitochondrion, GO:0005739:mitochondrion, GO:0005777:peroxisome, GO:0006629:lipid metabolic process, GO:0006631:fatty acid metabolic process, GO:0008150:biological_process, GO:0008152:metabolic process, GO:0016853:isomerase activity
2	0.849	Mm.24848	Deb1	Differentially expressed in B16F10 1	1	-1.8	-1.93	-2.42	-2.76	-2.61	1	-1.49	-1.99	-2.83	-3.41	-2.94	1	1.31	-1.21	-1.29	-1.44	-1.3
2	0.849	Mm.378428	Zfp937	Zinc finger protein 937	1	-1.65	-1.18	-1.78	-1.61	-1.76	1	-1.61	-1.7	-2.1	-1.62	-2.39	1	-1.29	-1.12	-1.2	-1.54	1.03	GO:0003674:molecular_function, GO:0005575:cellular_component, GO:0008150:biological_process, GO:0046872:metal ion binding
2	0.849	Mm.6988	Alad	Aminolevulinate, delta-, dehydratase	1	-4.19	-2.69	-2.15	-2.54	-3.56	1	-1.88	-1.58	-1.96	-2.31	-1.97	1	-1.27	-1.51	-1.19	-1.05	-1.11	GO:0003824:catalytic activity, GO:0004655:porphobilinogen synthase activity, GO:0004655:porphobilinogen synthase activity, GO:0005615:extracellular space, GO:0005829:cytosol, GO:0006779:porphyrin biosynthetic process, GO:0006783:heme biosynthetic process, GO:0006783:heme biosynthetic process, GO:0007584:response to nutrient, GO:0008152:metabolic process, GO:0008270:zinc ion binding, GO:0010033:re…
2	0.847	Mm.282242	Scarb1	Scavenger receptor class B, member 1	1	-2.23	-2.4	-2.16	-2.14	-2.48	1	-1.53	-1.75	-2.08	-2.71	-3.01	1	-1.04	-1.1	1.16	1.13	1	GO:0000299:integral to membrane of membrane fraction, GO:0001530:lipopolysaccharide binding, GO:0001786:phosphatidylserine binding, GO:0001875:lipopolysaccharide receptor activity, GO:0001935:endothelial cell proliferation, GO:0004872:receptor activity, GO:0005737:cytoplasm, GO:0005886:plasma membrane, GO:0005887:integral to plasma membrane, GO:0005901:caveola, GO:0006702:androgen biosynthetic pr…
2	0.846	Mm.18651	Aass	Aminoadipate-semialdehyde synthase	1	-2.58	-3.26	-8.07	-17.06	-38.86	1	-1.41	-4.03	-8.48	-15.03	-15.52	1	-1.4	-3.82	-9.13	-5.61	-4.54	GO:0003824:catalytic activity, GO:0005488:binding, GO:0005737:cytoplasm, GO:0005739:mitochondrion, GO:0008152:metabolic process, GO:0016491:oxidoreductase activity, GO:0019477:L-lysine catabolic process, GO:0043231:intracellular membrane-bounded organelle, GO:0047130:saccharopine dehydrogenase (NADP+, L-lysine-forming) activity, GO:0047131:saccharopine dehydrogenase (NAD+, L-glutamate-forming) ac…
2	0.846	Mm.237657	Pon1	Paraoxonase 1	1	-1.5	-3.32	-13.65	-44.18	-329.34	1	-2.33	-5.46	-12.02	-19.03	-132.64	1	-1.31	-2.66	-8.15	-24.48	-51.68	GO:0004063:aryldialkylphosphatase activity, GO:0004064:arylesterase activity, GO:0004064:arylesterase activity, GO:0005509:calcium ion binding, GO:0005543:phospholipid binding, GO:0005576:extracellular region, GO:0005615:extracellular space, GO:0005792:microsome, GO:0008015:blood circulation, GO:0008035:high-density lipoprotein binding, GO:0008203:cholesterol metabolic process, GO:0008203:cholest…
2	0.846	Mm.29890	Shmt2	Serine hydroxymethyltransferase 2 (mitochondrial)	1	1.27	-1.39	-2.86	-3.66	-3.67	1	-1.17	-2.18	-2.13	-2.63	-3.46	1	1	1.32	1.08	-1.13	-1.01	GO:0004372:glycine hydroxymethyltransferase activity, GO:0005739:mitochondrion, GO:0005739:mitochondrion, GO:0005743:mitochondrial inner membrane, GO:0005743:mitochondrial inner membrane, GO:0005758:mitochondrial intermembrane space, GO:0005759:mitochondrial matrix, GO:0006544:glycine metabolic process, GO:0006545:glycine biosynthetic process, GO:0006564:L-serine biosynthetic process, GO:0006730:…
2	0.84	Mm.335427	Abhd14b	Abhydrolase domain containing 14b	1	-4.32	-3.41	-3.56	-5.06	-8.58	1	-3.22	-3.84	-4.48	-5.51	-4.47	1	-1.55	-2.12	-2.05	-1.4	-1.49	GO:0003674:molecular_function, GO:0005575:cellular_component, GO:0005634:nucleus, GO:0005737:cytoplasm, GO:0008150:biological_process, GO:0016787:hydrolase activity
2	0.84	Mm.439727	Amy1	Amylase 1, salivary	1	1.09	1.21	-1.1	-1.47	-7.16	1	-2.67	-4.44	-4.53	-4.32	-5	1	-1.47	-1.51	1.15	1.05	-1.02	GO:0003824:catalytic activity, GO:0004556:alpha-amylase activity, GO:0005576:extracellular region, GO:0005615:extracellular space, GO:0005615:extracellular space, GO:0005975:carbohydrate metabolic process, GO:0008152:metabolic process, GO:0008152:metabolic process, GO:0016160:amylase activity, GO:0016787:hydrolase activity, GO:0016798:hydrolase activity, acting on glycosyl bonds, GO:0043169:catio…
2	0.84	Mm.445286	Mup5	Major urinary protein 5	1	1.01	-1.12	-1.47	-1.82	-7.87	1	-1.54	-1.75	-1.94	-2.48	-6.74	1	1.09	-1.08	-1.3	-2.03	-3.39	GO:0005215:transporter activity, GO:0005488:binding, GO:0005550:pheromone binding, GO:0005576:extracellular region, GO:0006810:transport
2	0.838	Mm.173058	Spp2	Secreted phosphoprotein 2	1	-1.84	-3.69	-6.53	-11.37	-20.19	1	-1.5	-3.27	-6.84	-7.15	-1.67	1	-1.01	-1.82	-3.72	-3.04	-4.73	GO:0003674:molecular_function, GO:0005576:extracellular region, GO:0006461:protein complex assembly, GO:0043234:protein complex, GO:0046849:bone remodeling
2	0.838	Mm.4517	Itih3	Inter-alpha trypsin inhibitor, heavy chain 3	1	-1.29	-1.46	-1.25	-1.48	-14.26	1	-1.29	-2.33	-6.15	-18.36	-48.85	1	-1.33	-1.88	-2.59	-1.4	1.42	GO:0004867:serine-type endopeptidase inhibitor activity, GO:0005576:extracellular region, GO:0030212:hyaluronan metabolic process, GO:0030414:peptidase inhibitor activity
2	0.835	Mm.110	Id3	Inhibitor of DNA binding 3	1	-1.94	-2.1	-2.3	-2.24	-2.66	1	-1.51	-1.35	-1.52	-3.35	-7.51	1	-1.1	-2.92	-2.19	-1.7	-1.79	GO:0000122:negative regulation of transcription from RNA polymerase II promoter, GO:0000122:negative regulation of transcription from RNA polymerase II promoter, GO:0003700:sequence-specific DNA binding transcription factor activity, GO:0005515:protein binding, GO:0005634:nucleus, GO:0005737:cytoplasm, GO:0006275:regulation of DNA replication, GO:0006351:transcription, DNA-dependent, GO:0007275:m…
2	0.835	Mm.19182	Hpn	Hepsin	1	-2.22	-1.57	-1.73	-1.86	-3.26	1	-1.18	-1.43	-1.55	-1.61	-1.87	1	-1.2	1.32	1.56	1.37	1.26	GO:0003824:catalytic activity, GO:0004252:serine-type endopeptidase activity, GO:0005044:scavenger receptor activity, GO:0005737:cytoplasm, GO:0005886:plasma membrane, GO:0006508:proteolysis, GO:0008233:peptidase activity, GO:0008236:serine-type peptidase activity, GO:0016020:membrane, GO:0016021:integral to membrane, GO:0016049:cell growth, GO:0016787:hydrolase activity
2	0.835	Mm.439752	Sema4a	Sema domain, immunoglobulin domain (Ig), transmembrane domain (TM) and short cytoplasmic domain, (semaphorin) 4A	1	-1.79	-1.44	-1.57	-2	-2.97	1	-1.24	-1.37	-1.72	-2.05	-2.67	1	-1.98	-1.69	-1.83	-1.21	-1.12	GO:0004872:receptor activity, GO:0005886:plasma membrane, GO:0007275:multicellular organismal development, GO:0007399:nervous system development, GO:0016020:membrane, GO:0016021:integral to membrane, GO:0030154:cell differentiation
2	0.834	Mm.409353	Mus musculus	Transcribed locus	1	-1.6	-1.4	-2.13	-2.96	-3.08	1	-1.51	-2.08	-2.49	-2.48	-2.82	1	-1.17	1.43	1.74	-1.06	1.13
2	0.833	Mm.29094	Serpina10	Serine (or cysteine) peptidase inhibitor, clade A (alpha-1 antiproteinase, antitrypsin), member 10	1	-1.6	-1.05	1.09	-1.19	-5.15	1	-1.31	-1.93	-3.33	-8.13	-10.86	1	-1.62	-1.32	-1.51	1.09	1.13	GO:0004867:serine-type endopeptidase inhibitor activity, GO:0005576:extracellular region, GO:0030414:peptidase inhibitor activity
2	0.831	Mm.1971	Calr	Calreticulin	1	-2.09	-1.07	-1.15	-1.75	-3.32	1	-1.28	-1.06	-1.24	-1.92	-2.86	1	-1.82	-1.79	-1.48	-1.19	-1.19	GO:0000122:negative regulation of transcription from RNA polymerase II promoter, GO:0001669:acrosomal vesicle, GO:0002502:peptide antigen assembly with MHC class I protein complex, GO:0003729:mRNA binding, GO:0003729:mRNA binding, GO:0005178:integrin binding, GO:0005506:iron ion binding, GO:0005509:calcium ion binding, GO:0005509:calcium ion binding, GO:0005529:sugar binding, GO:0005615:extracell…
2	0.83	Mm.181473	Abhd6	Abhydrolase domain containing 6	1	1.05	-1.15	-1.59	-1.59	-2.13	1	-1.31	-1.41	-1.74	-1.88	-2.06	1	-1.18	1.12	-1.02	-1.39	-1.71	GO:0003674:molecular_function, GO:0003824:catalytic activity, GO:0005575:cellular_component, GO:0008150:biological_process, GO:0016020:membrane, GO:0016021:integral to membrane, GO:0016787:hydrolase activity, GO:0047372:acylglycerol lipase activity
2	0.83	Mm.287807	Gm2a	GM2 ganglioside activator protein	1	-2.47	-1.7	-1.36	-1.73	-2.73	1	-1.36	-1.29	-1.23	-1.29	-1.87	1	-1.32	-1.64	-1.13	1.03	-1.11	GO:0001573:ganglioside metabolic process, GO:0004563:beta-N-acetylhexosaminidase activity, GO:0005319:lipid transporter activity, GO:0005730:nucleolus, GO:0005737:cytoplasm, GO:0005739:mitochondrion, GO:0005764:lysosome, GO:0005889:hydrogen:potassium-exchanging ATPase complex, GO:0006629:lipid metabolic process, GO:0006665:sphingolipid metabolic process, GO:0006689:ganglioside catabolic process, …
2	0.829	Mm.254114	Cisd1	CDGSH iron sulfur domain 1	1	-2	-1.96	-2.19	-2.6	-3.02	1	-2.08	-2.21	-2.16	-2.34	-2.19	1	-1.08	-1.21	-1.32	1.09	-1.12	GO:0005506:iron ion binding, GO:0005739:mitochondrion, GO:0005739:mitochondrion, GO:0005741:mitochondrial outer membrane, GO:0016020:membrane, GO:0016021:integral to membrane, GO:0043231:intracellular membrane-bounded organelle, GO:0043457:regulation of cellular respiration, GO:0046872:metal ion binding, GO:0051536:iron-sulfur cluster binding, GO:0051537:2 iron, 2 sulfur cluster binding
2	0.827	Mm.85083	Cyp27a1	Cytochrome P450, family 27, subfamily a, polypeptide 1	1	-1.73	-3.01	-3.75	-5.27	-8.28	1	-1.91	-3.74	-6.77	-9.71	-9.64	1	-1.28	-1.78	-2.55	-1.91	-2.65	GO:0004497:monooxygenase activity, GO:0005506:iron ion binding, GO:0005739:mitochondrion, GO:0005739:mitochondrion, GO:0005740:mitochondrial envelope, GO:0005743:mitochondrial inner membrane, GO:0005759:mitochondrial matrix, GO:0008203:cholesterol metabolic process, GO:0008395:steroid hydroxylase activity, GO:0009055:electron carrier activity, GO:0016020:membrane, GO:0016491:oxidoreductase activi…
2	0.826	Mm.263539	Pah	Phenylalanine hydroxylase	1	-6.42	-2.72	-5.39	-7.51	-6.01	1	-10.77	-61.8	-198.65	-247.05	-7.79	1	-2.09	-3.35	-1.88	-2.29	-1.64	GO:0003824:catalytic activity, GO:0004497:monooxygenase activity, GO:0004505:phenylalanine 4-monooxygenase activity, GO:0004505:phenylalanine 4-monooxygenase activity, GO:0005506:iron ion binding, GO:0006558:L-phenylalanine metabolic process, GO:0006559:L-phenylalanine catabolic process, GO:0006571:tyrosine biosynthetic process, GO:0008152:metabolic process, GO:0008152:metabolic process, GO:00090…
2	0.826	Mm.341434	Lgals9	Lectin, galactose binding, soluble 9	1	-1.32	1.07	-1.31	-1.79	-2.76	1	-1.55	-1.38	-1.31	-1.3	-1.38	1	-1.33	1.39	1.09	-1.36	-1.21	GO:0004871:signal transducer activity, GO:0005529:sugar binding, GO:0005576:extracellular region, GO:0005737:cytoplasm, GO:0007157:heterophilic cell-cell adhesion, GO:0016936:galactoside binding, GO:0043123:positive regulation of I-kappaB kinase/NF-kappaB cascade
2	0.825	Mm.227176	Slc3a1	Solute carrier family 3, member 1	1	-2.19	-2.29	-6.56	-11.12	-14.85	1	-3.04	-9.45	-15.21	-15.36	-10.56	1	-1.58	1.11	1.45	-2.94	-1.48	GO:0005743:mitochondrial inner membrane, GO:0005774:vacuolar membrane, GO:0005886:plasma membrane, GO:0005887:integral to plasma membrane, GO:0006865:amino acid transport, GO:0046982:protein heterodimerization activity
2	0.824	Mm.196153	Rapgef4	Rap guanine nucleotide exchange factor (GEF) 4	1	-1.24	1.15	-1.52	-2.78	-6.17	1	-3.85	-6.34	-7.26	-7.67	-5.07	1	-1.46	1.01	1.39	-1.1	-1.73	GO:0000166:nucleotide binding, GO:0001750:photoreceptor outer segment, GO:0001917:photoreceptor inner segment, GO:0001932:regulation of protein phosphorylation, GO:0005085:guanyl-nucleotide exchange factor activity, GO:0005085:guanyl-nucleotide exchange factor activity, GO:0005088:Ras guanyl-nucleotide exchange factor activity, GO:0005515:protein binding, GO:0005622:intracellular, GO:0005737:cyto…
2	0.824	Mm.441195	Upb1	Ureidopropionase, beta	1	-3.88	-3.67	-4.56	-8.25	-15.92	1	-2.81	-8.99	-12.57	-15.33	-8.69	1	-1.44	-2.73	-2.52	-1.53	-1.77	GO:0003824:catalytic activity, GO:0003837:beta-ureidopropionase activity, GO:0005625:soluble fraction, GO:0005737:cytoplasm, GO:0005829:cytosol, GO:0006807:nitrogen compound metabolic process, GO:0008270:zinc ion binding, GO:0016787:hydrolase activity, GO:0016810:hydrolase activity, acting on carbon-nitrogen (but not peptide) bonds, GO:0019482:beta-alanine metabolic process, GO:0046872:metal ion …
2	0.823	Mm.275963	Acot12	Acyl-CoA thioesterase 12	1	1.09	1.63	-1.26	-2.08	-5.19	1	-1.24	-2.28	-2.78	-3.47	-4.07	1	-1.19	1.38	1.69	-1.21	-1.27	GO:0003674:molecular_function, GO:0005575:cellular_component, GO:0008150:biological_process, GO:0003986:acetyl-CoA hydrolase activity, GO:0003986:acetyl-CoA hydrolase activity, GO:0004091:carboxylesterase activity, GO:0005524:ATP binding, GO:0005737:cytoplasm, GO:0005829:cytosol, GO:0005829:cytosol, GO:0006084:acetyl-CoA metabolic process, GO:0006629:lipid metabolic process, GO:0006631:fatty acid…
2	0.822	Mm.390683	Gjb2	Gap junction protein, beta 2	1	-7.42	-2.09	-2.48	-4.06	-13.31	1	-2.16	-3.1	-4.88	-7.06	-15.46	1	-2.49	-6.08	-3.72	-1.38	1.2	GO:0005515:protein binding, GO:0005793:ER-Golgi intermediate compartment, GO:0005886:plasma membrane, GO:0005921:gap junction, GO:0005921:gap junction, GO:0005922:connexon complex, GO:0007154:cell communication, GO:0007605:sensory perception of sound, GO:0016020:membrane, GO:0016021:integral to membrane, GO:0016044:cellular membrane organization, GO:0016328:lateral plasma membrane, GO:0030054:cel…
2	0.82	Mm.220358	Gck	Glucokinase	1	-2.26	-1.12	-1.25	-1.89	-4.47	1	-1.91	-3.21	-3.94	-4.89	-4.87	1	1.03	-1.18	1.19	1.41	2.1	GO:0000166:nucleotide binding, GO:0000287:magnesium ion binding, GO:0001678:cellular glucose homeostasis, GO:0001678:cellular glucose homeostasis, GO:0004340:glucokinase activity, GO:0004340:glucokinase activity, GO:0004340:glucokinase activity, GO:0004396:hexokinase activity, GO:0005515:protein binding, GO:0005524:ATP binding, GO:0005536:glucose binding, GO:0005625:soluble fraction, GO:0005634:n…
2	0.82	Mm.30200	Etfb	Electron transferring flavoprotein, beta polypeptide	1	-2.92	-1.87	-1.95	-2	-2.29	1	-1.48	-1.79	-1.98	-2.04	-1.52	1	-1.35	-1.39	-1.28	-1.11	1.02	GO:0005739:mitochondrion, GO:0005739:mitochondrion, GO:0006810:transport, GO:0009055:electron carrier activity, GO:0017133:mitochondrial electron transfer flavoprotein complex, GO:0022900:electron transport chain, GO:0043231:intracellular membrane-bounded organelle
2	0.818	Mm.28110	Tat	Tyrosine aminotransferase	1	-1.92	-6.39	-13.37	-16.07	-10.24	1	-3.36	-30.26	-42.1	-38.18	-8.54	1	1.23	-2.5	-3	-1.34	-1.54	GO:0003824:catalytic activity, GO:0004838:L-tyrosine:2-oxoglutarate aminotransferase activity, GO:0005739:mitochondrion, GO:0005739:mitochondrion, GO:0006103:2-oxoglutarate metabolic process, GO:0006520:cellular amino acid metabolic process, GO:0006536:glutamate metabolic process, GO:0006559:L-phenylalanine catabolic process, GO:0006572:tyrosine catabolic process, GO:0006979:response to oxidative…
2	0.818	Mm.335420	Glyctk	Glycerate kinase	1	-2.15	-1.55	-2.42	-3.31	-5	1	-1.79	-2.44	-2.7	-3.16	-3.38	1	-2.82	-1.54	-1.6	-2.01	-1.91	GO:0000166:nucleotide binding, GO:0005524:ATP binding, GO:0005737:cytoplasm, GO:0005739:mitochondrion, GO:0005794:Golgi apparatus, GO:0006468:protein phosphorylation, GO:0008887:glycerate kinase activity, GO:0016301:kinase activity, GO:0016740:transferase activity, GO:0003674:molecular_function, GO:0005575:cellular_component, GO:0008150:biological_process
2	0.818	Mm.42224	F12	Coagulation factor XII (Hageman factor)	1	-1.2	1	-1.1	-1.25	-3.72	1	-1.2	-2.09	-3.75	-5.73	-5.96	1	-1.09	1.01	1.53	1.32	-1.02	GO:0002353:plasma kallikrein-kinin cascade, GO:0002542:Factor XII activation, GO:0003824:catalytic activity, GO:0004252:serine-type endopeptidase activity, GO:0005488:binding, GO:0005576:extracellular region, GO:0005615:extracellular space, GO:0005615:extracellular space, GO:0006508:proteolysis, GO:0007596:blood coagulation, GO:0007596:blood coagulation, GO:0008152:metabolic process, GO:0008233:p…
2	0.818	Mm.4676	Slc7a2	Solute carrier family 7 (cationic amino acid transporter, y+ system), member 2	1	1.24	-1.12	-2.17	-2.56	-4.2	1	-3.93	-7.04	-8.08	-8.8	-5.33	1	-1.04	-1.44	-1.25	-1.03	-1.03	GO:0000064:L-ornithine transmembrane transporter activity, GO:0002537:nitric oxide production involved in inflammatory response, GO:0003333:amino acid transmembrane transport, GO:0003333:amino acid transmembrane transport, GO:0005289:high affinity arginine transmembrane transporter activity, GO:0005737:cytoplasm, GO:0006809:nitric oxide biosynthetic process, GO:0006810:transport, GO:0006865:amino…
2	0.816	Mm.316652	Hmgcr	3-hydroxy-3-methylglutaryl-Coenzyme A reductase	1	-1.19	-1.56	-1.87	-2.57	-2.9	1	1.44	-1.13	-1.63	-1.9	-3.36	1	1.34	-1.29	-1.15	1.03	1.39	GO:0004420:hydroxymethylglutaryl-CoA reductase (NADPH) activity, GO:0005777:peroxisome, GO:0005783:endoplasmic reticulum, GO:0005789:endoplasmic reticulum membrane, GO:0005792:microsome, GO:0005792:microsome, GO:0006694:steroid biosynthetic process, GO:0006695:cholesterol biosynthetic process, GO:0006695:cholesterol biosynthetic process, GO:0008299:isoprenoid biosynthetic process, GO:0008542:visu…
2	0.815	Mm.29095	C9	Complement component 9	1	-1.86	-5.32	-10.51	-11.65	-111.82	1	-2.78	-7.14	-19.29	-45.49	-80.09	1	-1.46	-4.08	-15.04	-15.46	-8.72	GO:0005576:extracellular region, GO:0005579:membrane attack complex, GO:0005886:plasma membrane, GO:0006917:induction of apoptosis, GO:0006919:activation of caspase activity, GO:0006955:immune response, GO:0006957:complement activation, alternative pathway, GO:0006958:complement activation, classical pathway, GO:0007596:blood coagulation, GO:0016020:membrane, GO:0016021:integral to membrane, GO:0…
2	0.814	Mm.391283	F9	Coagulation factor IX	1	-2.04	-2.52	-2.45	-3.03	-10.18	1	-5.22	-10.66	-12.22	-17.3	-25.43	1	-2.09	-4.86	-3.78	-3.02	-1.96	GO:0003824:catalytic activity, GO:0004252:serine-type endopeptidase activity, GO:0005509:calcium ion binding, GO:0005576:extracellular region, GO:0005886:plasma membrane, GO:0006508:proteolysis, GO:0007596:blood coagulation, GO:0007596:blood coagulation, GO:0007598:blood coagulation, extrinsic pathway, GO:0008152:metabolic process, GO:0008233:peptidase activity, GO:0008236:serine-type peptidase a…
2	0.813	Mm.24242	Cpb2	Carboxypeptidase B2 (plasma)	1	1.26	1.09	-1.79	-3.49	-19.61	1	-1.55	-1.82	-2.21	-2.6	-4.35	1	1.18	1.09	1.06	-1.35	1.01	GO:0004180:carboxypeptidase activity, GO:0004180:carboxypeptidase activity, GO:0004181:metallocarboxypeptidase activity, GO:0005576:extracellular region, GO:0005615:extracellular space, GO:0006508:proteolysis, GO:0008152:metabolic process, GO:0008152:metabolic process, GO:0008233:peptidase activity, GO:0008237:metallopeptidase activity, GO:0008270:zinc ion binding, GO:0009408:response to heat, GO…
2	0.813	Mm.28767	Crp	C-reactive protein, pentraxin-related	1	1.29	-1.6	-2.42	-2.93	-3.75	1	-1.28	-12.54	-22.32	-31.5	-7.09	1	-1.05	-1.53	-1.32	-1.92	-1.42	GO:0005576:extracellular region, GO:0005615:extracellular space, GO:0006953:acute-phase response, GO:0006958:complement activation, classical pathway, GO:0010745:negative regulation of macrophage derived foam cell differentiation, GO:0010888:negative regulation of lipid storage, GO:0015485:cholesterol binding, GO:0030169:low-density lipoprotein binding, GO:0046872:metal ion binding
2	0.812	Mm.123366	Trap1	TNF receptor-associated protein 1	1	-1.67	-1.44	-1.53	-1.77	-2.19	1	-1.12	-1.08	-1.08	-1.29	-1.37	1	-1.17	-1.36	-1.23	-1.27	-1.39	GO:0000166:nucleotide binding, GO:0003674:molecular_function, GO:0005524:ATP binding, GO:0005739:mitochondrion, GO:0006457:protein folding, GO:0006950:response to stress, GO:0034599:cellular response to oxidative stress, GO:0051082:unfolded protein binding
2	0.81	Mm.276414	Pigr	Polymeric immunoglobulin receptor	1	-3.49	-7.85	-10.53	-18.24	-116.33	1	-3.9	-14.55	-53.94	-137.96	-151.98	1	-1.72	-7.44	-10.77	-5.86	-10.45	GO:0004872:receptor activity, GO:0005576:extracellular region, GO:0005886:plasma membrane, GO:0016020:membrane, GO:0016021:integral to membrane, GO:0030133:transport vesicle
2	0.81	Mm.30087	Slc37a4	Solute carrier family 37 (glucose-6-phosphate transporter), member 4	1	1.12	-1.26	-2.36	-2.87	-3.47	1	-1.16	-3.82	-4.59	-4.37	-2.09	1	-1.03	1.47	1.42	1.29	1.18	GO:0001780:neutrophil homeostasis, GO:0001816:cytokine production, GO:0002318:myeloid progenitor cell differentiation, GO:0005789:endoplasmic reticulum membrane, GO:0005792:microsome, GO:0005977:glycogen metabolic process, GO:0006089:lactate metabolic process, GO:0006641:triglyceride metabolic process, GO:0006874:cellular calcium ion homeostasis, GO:0008202:steroid metabolic process, GO:0014070:r…
2	0.81	Mm.4875	Dll1	Delta-like 1 (Drosophila)	1	-1.22	-1.46	-1.57	-1.63	-2.05	1	-1.66	-1.66	-1.79	-1.85	-1.64	1	-1.13	-1.19	-1.22	-1.19	-1.31	GO:0001701:in utero embryonic development, GO:0001756:somitogenesis, GO:0001757:somite specification, GO:0005112:Notch binding, GO:0005112:Notch binding, GO:0005509:calcium ion binding, GO:0005515:protein binding, GO:0005886:plasma membrane, GO:0007154:cell communication, GO:0007219:Notch signaling pathway, GO:0007275:multicellular organismal development, GO:0007368:determination of left/right sy…
2	0.807	Mm.293120	Stat2	Signal transducer and activator of transcription 2	1	-1.03	-1.14	-1.23	-1.45	-2.07	1	-1.32	-1.51	-1.44	-1.61	-2.02	1	-1.2	-1.13	-1.55	-1.46	-1.45	GO:0003677:DNA binding, GO:0003700:sequence-specific DNA binding transcription factor activity, GO:0004871:signal transducer activity, GO:0005509:calcium ion binding, GO:0005515:protein binding, GO:0005634:nucleus, GO:0005654:nucleoplasm, GO:0005737:cytoplasm, GO:0005737:cytoplasm, GO:0005829:cytosol, GO:0005886:plasma membrane, GO:0006350:transcription, GO:0006355:regulation of transcription, DN…
2	0.807	Mm.29768	Pdk2	Pyruvate dehydrogenase kinase, isoenzyme 2	1	-1.31	-1.27	-1.96	-2.51	-3.24	1	-2.39	-2.87	-2.84	-2.54	-1.99	1	-1.06	1.63	1.5	1.14	-1.1	GO:0000155:two-component sensor activity, GO:0000160:two-component signal transduction system (phosphorelay), GO:0000166:nucleotide binding, GO:0004673:protein histidine kinase activity, GO:0004740:pyruvate dehydrogenase (acetyl-transferring) kinase activity, GO:0005515:protein binding, GO:0005524:ATP binding, GO:0005634:nucleus, GO:0005737:cytoplasm, GO:0005739:mitochondrion, GO:0005739:mitochon…
2	0.806	Mm.279932	N4bp2l1	NEDD4 binding protein 2-like 1	1	-1.86	-1.6	-2.58	-3.18	-3.69	1	-4.87	-6.61	-5.77	-6.22	-3.58	1	-1.53	1.09	1.23	1.1	1.17	GO:0001906:cell killing, GO:0003674:molecular_function, GO:0005524:ATP binding, GO:0005575:cellular_component, GO:0008150:biological_process
2	0.803	Mm.30158	Fads1	Fatty acid desaturase 1	1	-2.93	-3.67	-4.86	-5.81	-7.58	1	-1.86	-3.01	-4.26	-6.48	-8.69	1	-2.01	-2.41	-1.64	-1.87	-1.63	GO:0005506:iron ion binding, GO:0005634:nucleus, GO:0005783:endoplasmic reticulum, GO:0005792:microsome, GO:0006629:lipid metabolic process, GO:0006633:fatty acid biosynthetic process, GO:0006636:unsaturated fatty acid biosynthetic process, GO:0006810:transport, GO:0008610:lipid biosynthetic process, GO:0009267:cellular response to starvation, GO:0016020:membrane, GO:0016021:integral to membrane,…
2	0.803	Mm.420395	Mus musculus	Transcribed locus	1	-1.32	-1.53	-1.76	-1.87	-2.19	1	-1.46	-1.54	-1.66	-1.61	-1.84	1	-1.32	-1.15	-1.3	-1.33	-1.47
2	0.802	Mm.2131	Cela1	Chymotrypsin-like elastase family, member 1	1	-2.38	-1.8	-2.74	-3.1	-3.92	1	-2.15	-2.78	-2.64	-2.66	-2.02	1	-1.08	1.01	1.53	-1.59	-2	GO:0006954:inflammatory response, GO:0008233:peptidase activity, GO:0008236:serine-type peptidase activity, GO:0009791:post-embryonic development, GO:0010552:positive regulation of gene-specific transcription from RNA polymerase II promoter, GO:0010553:negative regulation of gene-specific transcription from RNA polymerase II promoter, GO:0016055:Wnt receptor signaling pathway, GO:0016787:hydrolas…
2	0.802	Mm.28146	Mvd	Mevalonate (diphospho) decarboxylase	1	-2.2	-2.22	-2.72	-2.94	-3.42	1	1.46	-1.17	-1.49	-2.23	-2.8	1	-1.62	-1.31	1.06	1.05	1.17	GO:0000166:nucleotide binding, GO:0004163:diphosphomevalonate decarboxylase activity, GO:0005524:ATP binding, GO:0005625:soluble fraction, GO:0005777:peroxisome, GO:0005782:peroxisomal matrix, GO:0005829:cytosol, GO:0006694:steroid biosynthetic process, GO:0006695:cholesterol biosynthetic process, GO:0008284:positive regulation of cell proliferation, GO:0008299:isoprenoid biosynthetic process, GO…
2	0.801	Mm.247273	Odf3b	Outer dense fiber of sperm tails 3B	1	-1.59	-1.63	-1.82	-1.98	-2.39	1	-1.63	-1.93	-1.84	-2.09	-2.08	1	-1.06	-1.23	-1.17	-1.2	-1.42	GO:0003674:molecular_function, GO:0005575:cellular_component, GO:0008150:biological_process
2	0.8	Mm.25760	Grem2	Gremlin 2 homolog, cysteine knot superfamily (Xenopus laevis)	1	-2.17	-1.66	-2.13	-2.48	-3.21	1	-2.63	-2.42	-2.5	-2.5	-2.57	1	-1.34	-1.15	1.13	1.04	1.45	GO:0005125:cytokine activity, GO:0005576:extracellular region, GO:0005615:extracellular space, GO:0030509:BMP signaling pathway
2	0.795	Mm.271618	Gm5480	Predicted gene 5480	1	-1.63	-1	-1.12	-1.44	-4.76	1	-1.58	-1.48	-1.59	-2.5	-3.64	1	-1.23	1.18	1.79	1.55	1.37	GO:0003674:molecular_function, GO:0005575:cellular_component, GO:0008150:biological_process
2	0.795	Mm.389940	2310010J17Rik	RIKEN cDNA 2310010J17 gene	1	-1.24	-1.46	-1.92	-1.99	-2.18	1	-1.4	-2.2	-1.87	-2.47	-1.63	1	1.31	1.5	1.42	1.13	-1.06	GO:0003674:molecular_function, GO:0005575:cellular_component, GO:0008150:biological_process
2	0.793	Mm.22418	Pex5	Peroxisomal biogenesis factor 5	1	-1.52	-1.79	-2.13	-2.24	-2.51	1	1.21	-1.74	-2.2	-2.31	-2.16	1	-1.34	-1.09	-1.07	-1.28	-1.39	GO:0000038:very long-chain fatty acid metabolic process, GO:0000268:peroxisome targeting sequence binding, GO:0001764:neuron migration, GO:0005052:peroxisome matrix targeting signal-1 binding, GO:0005052:peroxisome matrix targeting signal-1 binding, GO:0005488:binding, GO:0005515:protein binding, GO:0005737:cytoplasm, GO:0005777:peroxisome, GO:0005782:peroxisomal matrix, GO:0005829:cytosol, GO:00…
2	0.793	Mm.254704	Pnpo	Pyridoxine 5'-phosphate oxidase	1	-2.7	-2.15	-2.32	-2.91	-4.48	1	-1.8	-2.9	-3.45	-3.95	-3.4	1	-1.7	-1.61	-1.65	-1.18	-1.48	GO:0004733:pyridoxamine-phosphate oxidase activity, GO:0004733:pyridoxamine-phosphate oxidase activity, GO:0005829:cytosol, GO:0008615:pyridoxine biosynthetic process, GO:0010181:FMN binding, GO:0016491:oxidoreductase activity, GO:0016638:oxidoreductase activity, acting on the CH-NH2 group of donors, GO:0042816:vitamin B6 metabolic process, GO:0055114:oxidation-reduction process
2	0.792	Mm.236802	Mus musculus	Transcribed locus	1	1.42	-1.34	-1.42	-1.48	-3.18	1	-1.04	-1.79	-1.31	-1.86	-3.18	1	1.07	-1.24	-1.13	-1.54	-1.94	GO:0003674:molecular_function, GO:0005575:cellular_component, GO:0008150:biological_process
2	0.792	Mm.249356	Ttc23	Tetratricopeptide repeat domain 23	1	1.21	-1.2	-1.51	-1.71	-1.87	1	-1.47	-1.93	-2.16	-2.18	-1.85	1	1.13	1.27	1.06	1.17	-1.07	GO:0003674:molecular_function, GO:0005488:binding, GO:0005575:cellular_component, GO:0008150:biological_process
2	0.792	Mm.282679	Btd	Biotinidase	1	-2.82	-1.84	-1.93	-2.51	-3.38	1	-1.38	-1.34	-1.83	-2.6	-2.78	1	-2.35	-1.55	-1.44	1.09	1.13	GO:0003674:molecular_function, GO:0005576:extracellular region, GO:0005730:nucleolus, GO:0006807:nitrogen compound metabolic process, GO:0008150:biological_process, GO:0016787:hydrolase activity, GO:0016810:hydrolase activity, acting on carbon-nitrogen (but not peptide) bonds, GO:0016811:hydrolase activity, acting on carbon-nitrogen (but not peptide) bonds, in linear amides, GO:0043204:perikaryon…
2	0.792	Mm.34901	Grtp1	GH regulated TBC protein 1	1	-2.46	-1.25	-1.21	-1.24	-1.79	1	-1.77	-1.52	-1.6	-1.58	-1.39	1	-1.46	-1.22	1.15	1.09	-1.21	GO:0005096:GTPase activator activity, GO:0005097:Rab GTPase activator activity, GO:0005622:intracellular, GO:0032313:regulation of Rab GTPase activity
2	0.789	Mm.16660	P4hb	Prolyl 4-hydroxylase, beta polypeptide	1	-1.66	-1.82	-1.63	-2.12	-3.27	1	-1.74	-1.73	-1.65	-1.98	-2.27	1	-1.41	-1.98	-1.99	-1.46	-1.41	GO:0003756:protein disulfide isomerase activity, GO:0004656:procollagen-proline 4-dioxygenase activity, GO:0005783:endoplasmic reticulum, GO:0005783:endoplasmic reticulum, GO:0005792:microsome, GO:0005793:ER-Golgi intermediate compartment, GO:0005886:plasma membrane, GO:0006662:glycerol ether metabolic process, GO:0009055:electron carrier activity, GO:0009986:cell surface, GO:0015035:protein disu…
2	0.789	Mm.22126	Fabp1	Fatty acid binding protein 1, liver	1	-1.91	-25.61	-63.64	-333.19	-976.99	1	-2.19	-43.23	-451.37	-1000.37	-540.02	1	-1.01	-4.73	-16.35	-27.17	-15.31	GO:0003682:chromatin binding, GO:0005215:transporter activity, GO:0005324:long-chain fatty acid transporter activity, GO:0005488:binding, GO:0005504:fatty acid binding, GO:0005543:phospholipid binding, GO:0005634:nucleus, GO:0005634:nucleus, GO:0005737:cytoplasm, GO:0005737:cytoplasm, GO:0005782:peroxisomal matrix, GO:0005829:cytosol, GO:0006810:transport, GO:0008144:drug binding, GO:0008289:lipi…
2	0.789	Mm.24283	Leap2	Liver-expressed antimicrobial peptide 2	1	-1.08	1.08	-6.41	-11.2	-6.39	1	-1.87	-12.91	-32.36	-37.94	-32.58	1	2.02	2.34	1.57	-4.56	1.54	GO:0005576:extracellular region, GO:0042742:defense response to bacterium
2	0.788	Mm.254838	Cyp4f13	Cytochrome P450, family 4, subfamily f, polypeptide 13	1	-1.61	-1.76	-1.82	-2.07	-2.62	1	-1.6	-2.18	-2.42	-2.25	-2.12	1	-1.21	-1.27	-1.26	-1.12	-1.41	GO:0004497:monooxygenase activity, GO:0006691:leukotriene metabolic process, GO:0016491:oxidoreductase activity, GO:0046872:metal ion binding, GO:0055114:oxidation-reduction process
2	0.788	Mm.441947	Mus musculus	Mus musculus, clone IMAGE:1225575, mRNA	1	-1.48	-1.45	-1.54	-1.69	-2	1	-1.44	-1.57	-1.61	-1.6	-1.41	1	-1.12	-1.21	-1.11	-1.41	-1.36
2	0.787	Mm.30222	Sdf2l1	Stromal cell-derived factor 2-like 1	1	-3.12	-1.76	-1.53	-2.06	-3.45	1	-1.31	1.06	-1.07	-1.64	-2.08	1	-1.62	-1.53	-1.18	1.37	1.01	GO:0003674:molecular_function, GO:0005783:endoplasmic reticulum, GO:0008150:biological_process, GO:0016020:membrane
2	0.785	Mm.143795	0610007P14Rik	RIKEN cDNA 0610007P14 gene	1	-1.5	-1.25	-1.41	-1.67	-2.49	1	1.38	1.03	-1.26	-1.81	-2.42	1	-1.76	-1.38	-1.07	1.24	1.13	GO:0005783:endoplasmic reticulum, GO:0006694:steroid biosynthetic process, GO:0008610:lipid biosynthetic process, GO:0016020:membrane, GO:0016021:integral to membrane, GO:0016126:sterol biosynthetic process, GO:0030133:transport vesicle
2	0.785	Mm.32646	Zfand2b	Zinc finger, AN1 type domain 2B	1	-1.39	-1.46	-1.78	-1.93	-1.62	1	-1.08	-1.46	-1.93	-2.1	-1.56	1	1.22	1.33	1.27	1.24	1.04	GO:0003674:molecular_function, GO:0005575:cellular_component, GO:0005783:endoplasmic reticulum, GO:0008150:biological_process, GO:0008270:zinc ion binding, GO:0046872:metal ion binding
2	0.785	Mm.329582	Bhmt	Betaine-homocysteine methyltransferase	1	-4.77	-2.7	-1.89	-2.09	-6.27	1	-5.18	-37.6	-29.7	-25.17	-9.55	1	-1.75	-3.95	-2.07	-1.81	-1.2	GO:0006479:protein methylation, GO:0008168:methyltransferase activity, GO:0008898:homocysteine S-methyltransferase activity, GO:0009086:methionine biosynthetic process, GO:0009086:methionine biosynthetic process, GO:0032259:methylation, GO:0032403:protein complex binding, GO:0043234:protein complex, GO:0047150:betaine-homocysteine S-methyltransferase activity
2	0.785	Mm.416125	Ccl9	Chemokine (C-C motif) ligand 9	1	-1.77	1.03	-1.17	-2.43	-11.79	1	1.91	-1.43	-1.88	-4.01	-7.72	1	1.35	-1.48	-1.12	1.73	1.13	GO:0005125:cytokine activity, GO:0005576:extracellular region, GO:0005615:extracellular space, GO:0006935:chemotaxis, GO:0006955:immune response, GO:0008009:chemokine activity
2	0.782	Mm.220821	Stab1	Stabilin 1	1	-1.53	-1.4	-1.61	-2.13	-2.81	1	1.11	-1.15	-1.35	-2	-3.14	1	-1.66	-1.75	-1.37	-1.48	-2.14	GO:0004872:receptor activity, GO:0005041:low-density lipoprotein receptor activity, GO:0005044:scavenger receptor activity, GO:0005488:binding, GO:0005540:hyaluronic acid binding, GO:0005737:cytoplasm, GO:0005887:integral to plasma membrane, GO:0006954:inflammatory response, GO:0007155:cell adhesion, GO:0007267:cell-cell signaling, GO:0016020:membrane, GO:0016021:integral to membrane, GO:0016525:…
2	0.781	Mm.22519	Rbks	Ribokinase	1	-1.24	1.05	-1.2	-1.47	-2.19	1	1.09	-1.15	-1.45	-1.51	-1.69	1	-1.16	1.31	1.37	1.13	1.09	GO:0000166:nucleotide binding, GO:0003674:molecular_function, GO:0004747:ribokinase activity, GO:0005524:ATP binding, GO:0005575:cellular_component, GO:0005975:carbohydrate metabolic process, GO:0006014:D-ribose metabolic process, GO:0008150:biological_process, GO:0016301:kinase activity, GO:0016740:transferase activity, GO:0016773:phosphotransferase activity, alcohol group as acceptor
2	0.781	Mm.29161	Slc16a7	Solute carrier family 16 (monocarboxylic acid transporters), member 7	1	-1.74	1.55	1.19	-1.65	-4.24	1	-2.12	-3.16	-3.14	-6.01	-3.88	1	-1.85	-1.11	1.1	1.49	1.81	GO:0005624:membrane fraction, GO:0005886:plasma membrane, GO:0006810:transport, GO:0015293:symporter activity, GO:0015355:secondary active monocarboxylate transmembrane transporter activity, GO:0015711:organic anion transport, GO:0016020:membrane, GO:0016021:integral to membrane, GO:0055085:transmembrane transport
2	0.781	Mm.474049	Mpp4	Membrane protein, palmitoylated 4 (MAGUK p55 subfamily member 4)	1	1.15	-1.13	-1.32	-1.3	-1.6	1	-1.15	-1.65	-1.65	-2.03	-1.65	1	-1.38	-1.11	-1.21	-1.37	-1.45	GO:0005102:receptor binding, GO:0005575:cellular_component, GO:0005737:cytoplasm, GO:0008150:biological_process, GO:0003674:molecular_function, GO:0005575:cellular_component, GO:0008150:biological_process
2	0.778	Mm.1129	Ndufb10	NADH dehydrogenase (ubiquinone) 1 beta subcomplex, 10	1	-2.1	-1.83	-2.13	-2.27	-2.18	1	-1.2	-1.35	-1.54	-1.74	-1.41	1	1.02	1.19	1.06	-1.09	-1.17	GO:0003674:molecular_function, GO:0005739:mitochondrion, GO:0005743:mitochondrial inner membrane, GO:0005747:mitochondrial respiratory chain complex I, GO:0006810:transport, GO:0008150:biological_process, GO:0016020:membrane, GO:0022900:electron transport chain, GO:0070469:respiratory chain
2	0.778	Mm.268691	D10Jhu81e	DNA segment, Chr 10, Johns Hopkins University 81 expressed	1	-2.94	-1.63	-1.89	-2.14	-2.61	1	-2.22	-1.64	-1.89	-1.96	-1.79	1	-1.62	-1.27	-1.19	-1.03	-1.08	GO:0003674:molecular_function, GO:0005739:mitochondrion, GO:0008150:biological_process
2	0.778	Mm.335229	Coro2b	Coronin, actin binding protein, 2B	1	-1.43	-1.68	-1.68	-2.1	-2.56	1	-1.64	-1.86	-1.9	-1.81	-2.08	1	-1.12	-1.37	-1.53	-1.45	-1.41	GO:0003674:molecular_function, GO:0003779:actin binding, GO:0005575:cellular_component, GO:0005737:cytoplasm, GO:0005856:cytoskeleton, GO:0008150:biological_process
2	0.777	Mm.249131	Pfkfb1	6-phosphofructo-2-kinase/fructose-2,6-biphosphatase 1	1	-2.22	-1.04	-1.38	-1.9	-3.34	1	-1.66	-1.36	-1.66	-2.3	-3.17	1	-2.57	-1.27	1.29	1.65	1.58	GO:0000166:nucleotide binding, GO:0003824:catalytic activity, GO:0003873:6-phosphofructo-2-kinase activity, GO:0004331:fructose-2,6-bisphosphate 2-phosphatase activity, GO:0005524:ATP binding, GO:0005829:cytosol, GO:0006000:fructose metabolic process, GO:0006003:fructose 2,6-bisphosphate metabolic process, GO:0007243:intracellular protein kinase cascade, GO:0008152:metabolic process, GO:0016301:k…
2	0.777	Mm.259916	Chdh	Choline dehydrogenase	1	-1.97	-1.59	-2.95	-4.69	-7.07	1	-11.55	-23.36	-29.31	-21.82	-5.48	1	-2.8	-1.81	-1.69	-2.69	-1.94	GO:0005739:mitochondrion, GO:0005743:mitochondrial inner membrane, GO:0005743:mitochondrial inner membrane, GO:0006066:alcohol metabolic process, GO:0008812:choline dehydrogenase activity, GO:0016491:oxidoreductase activity, GO:0016614:oxidoreductase activity, acting on CH-OH group of donors, GO:0019285:glycine betaine biosynthetic process from choline, GO:0050660:flavin adenine dinucleotide bind…
2	0.777	Mm.390161	Apoc3	Apolipoprotein C-III	1	-1.09	-1.03	-1.28	-2.12	-28.82	1	-1.07	-1.45	-2.12	-3.79	-17.54	1	1.04	1.14	1.25	1.1	1.13	GO:0005543:phospholipid binding, GO:0005576:extracellular region, GO:0005615:extracellular space, GO:0006641:triglyceride metabolic process, GO:0006641:triglyceride metabolic process, GO:0006642:triglyceride mobilization, GO:0006810:transport, GO:0006869:lipid transport, GO:0007186:G-protein coupled receptor protein signaling pathway, GO:0008203:cholesterol metabolic process, GO:0008289:lipid bin…
2	0.776	Mm.214545	Clcc1	Chloride channel CLIC-like 1	1	-1.43	-1.24	-1.36	-1.55	-1.82	1	-1.54	-1.35	-1.82	-1.91	-2.35	1	-1.35	-1.51	-1.73	-1.31	-1.21	GO:0005254:chloride channel activity, GO:0005634:nucleus, GO:0005737:cytoplasm, GO:0005783:endoplasmic reticulum, GO:0005783:endoplasmic reticulum, GO:0005792:microsome, GO:0005794:Golgi apparatus, GO:0005794:Golgi apparatus, GO:0006821:chloride transport, GO:0016020:membrane, GO:0016021:integral to membrane, GO:0043231:intracellular membrane-bounded organelle
2	0.775	Mm.267014	Gstk1	Glutathione S-transferase kappa 1	1	-2.71	-3.71	-3.35	-3.95	-4.82	1	-1.62	-4.66	-7.52	-7.16	-3.2	1	-1.15	-2.39	-1.74	-1.44	-1.68	GO:0004364:glutathione transferase activity, GO:0004602:glutathione peroxidase activity, GO:0005622:intracellular, GO:0005739:mitochondrion, GO:0005743:mitochondrial inner membrane, GO:0005759:mitochondrial matrix, GO:0006749:glutathione metabolic process, GO:0015035:protein disulfide oxidoreductase activity, GO:0016740:transferase activity, GO:0030288:outer membrane-bounded periplasmic space, GO…
2	0.771	Mm.10651	Gch1	GTP cyclohydrolase 1	1	-1.28	-1.6	-1.82	-1.81	-2.12	1	1.12	-1.36	-1.47	-1.61	-1.61	1	-1.16	-1.24	-1.28	-1.27	-1.69	GO:0000166:nucleotide binding, GO:0003824:catalytic activity, GO:0003934:GTP cyclohydrolase I activity, GO:0003934:GTP cyclohydrolase I activity, GO:0005509:calcium ion binding, GO:0005525:GTP binding, GO:0005625:soluble fraction, GO:0005634:nucleus, GO:0005737:cytoplasm, GO:0005829:cytosol, GO:0006184:GTP catabolic process, GO:0006461:protein complex assembly, GO:0006729:tetrahydrobiopterin bios…
2	0.77	Mm.28663	Abcb6	ATP-binding cassette, sub-family B (MDR/TAP), member 6	1	-2.45	-1.97	-2.35	-2.96	-3.75	1	-1.89	-1.91	-2.38	-2.21	-1.58	1	-2.02	-1.3	-1.35	-1.45	-1.67	GO:0000166:nucleotide binding, GO:0005524:ATP binding, GO:0005739:mitochondrion, GO:0005739:mitochondrion, GO:0005740:mitochondrial envelope, GO:0005741:mitochondrial outer membrane, GO:0005774:vacuolar membrane, GO:0005794:Golgi apparatus, GO:0005886:plasma membrane, GO:0006779:porphyrin biosynthetic process, GO:0006810:transport, GO:0015086:cadmium ion transmembrane transporter activity, GO:001…
2	0.77	Mm.29703	Vkorc1	Vitamin K epoxide reductase complex, subunit 1	1	-2.52	-2.1	-2	-2.58	-3.53	1	-2.42	-3.98	-3.84	-3.34	-2.55	1	-1.18	-1.57	-1.06	1.08	1.11	GO:0005783:endoplasmic reticulum, GO:0005792:microsome, GO:0010243:response to organic nitrogen, GO:0014070:response to organic cyclic substance, GO:0016020:membrane, GO:0016021:integral to membrane, GO:0016491:oxidoreductase activity, GO:0030193:regulation of blood coagulation, GO:0042371:vitamin K biosynthetic process, GO:0042373:vitamin K metabolic process, GO:0046677:response to antibiotic, G…
2	0.768	Mm.187470	Pid1	Phosphotyrosine interaction domain containing 1	1	-1.71	1.07	-1.27	-1.54	-2.11	1	-3.78	-2.55	-2.9	-2.9	-2.83	1	-1.15	-1.4	-1.18	-1.04	1.13	GO:0003674:molecular_function, GO:0005575:cellular_component, GO:0005737:cytoplasm, GO:0008150:biological_process
2	0.768	Mm.18832	Hpgd	Hydroxyprostaglandin dehydrogenase 15 (NAD)	1	1.42	-1.36	-2.22	-2.77	-2.24	1	-2.47	-5.1	-5.31	-3.93	-2.76	1	-1.01	1.16	-1.16	-1.56	-1.51	GO:0003824:catalytic activity, GO:0004957:prostaglandin E receptor activity, GO:0005488:binding, GO:0005634:nucleus, GO:0005737:cytoplasm, GO:0006629:lipid metabolic process, GO:0006631:fatty acid metabolic process, GO:0006693:prostaglandin metabolic process, GO:0007179:transforming growth factor beta receptor signaling pathway, GO:0007565:female pregnancy, GO:0007567:parturition, GO:0008152:meta…
2	0.768	Mm.24208	Il13ra1	Interleukin 13 receptor, alpha 1	1	1.19	-1.04	-1.61	-2.02	-2.61	1	-1.21	-1.38	-2.45	-3.8	-3.93	1	1.64	-1.42	-2.09	-1.72	-1.5	GO:0002639:positive regulation of immunoglobulin production, GO:0004872:receptor activity, GO:0004896:cytokine receptor activity, GO:0007165:signal transduction, GO:0016020:membrane, GO:0016021:integral to membrane, GO:0016515:interleukin-13 receptor activity, GO:0030890:positive regulation of B cell proliferation
2	0.768	Mm.2857	Gpr182	G protein-coupled receptor 182	1	-1.57	-2.25	-2.49	-2.41	-4.81	1	1.08	-1.64	-1.75	-3.08	-4.97	1	-1.45	-1.55	-1.76	-2.06	-3.56	GO:0001605:adrenomedullin receptor activity, GO:0004871:signal transducer activity, GO:0004872:receptor activity, GO:0004930:G-protein coupled receptor activity, GO:0005886:plasma membrane, GO:0016020:membrane, GO:0016021:integral to membrane
2	0.766	Mm.378937	Hebp1	Heme binding protein 1	1	-3.83	-2.76	-3.47	-4.86	-7.74	1	-2.67	-4.39	-5.89	-7.37	-4.92	1	-1.46	-2.32	-2.04	-1.19	-1.14	GO:0005576:extracellular region, GO:0005737:cytoplasm, GO:0005739:mitochondrion, GO:0005829:cytosol, GO:0020037:heme binding, GO:0042168:heme metabolic process
2	0.765	Mm.141021	Ifitm3	Interferon induced transmembrane protein 3	1	1.14	1.1	-1.33	-1.7	-3.83	1	1.1	-1.32	-2.53	-5.25	-8.72	1	1.27	1.52	-1.13	-1.06	-1.04	GO:0005886:plasma membrane, GO:0008285:negative regulation of cell proliferation, GO:0009607:response to biotic stimulus, GO:0016020:membrane, GO:0016021:integral to membrane, GO:0016023:cytoplasmic membrane-bounded vesicle
2	0.765	Mm.264904	Sox18	SRY-box containing gene 18	1	-1.75	-1.36	-1.07	-1.18	-2.58	1	-1.61	-1.26	-1.25	-1.71	-2.11	1	-1.72	-1.43	-1.16	-1.06	-1.89	GO:0001525:angiogenesis, GO:0001568:blood vessel development, GO:0001570:vasculogenesis, GO:0001701:in utero embryonic development, GO:0001701:in utero embryonic development, GO:0001942:hair follicle development, GO:0001944:vasculature development, GO:0001945:lymph vessel development, GO:0001946:lymphangiogenesis, GO:0001946:lymphangiogenesis, GO:0003677:DNA binding, GO:0003700:sequence-specific …
2	0.764	Mm.33240	Mpzl2	Myelin protein zero-like 2	1	-1.49	-1.14	-1.63	-2.78	-2.99	1	1.41	1.32	-1.41	-3.15	-3.03	1	1.28	-1.09	1.09	-1.13	1.14	GO:0007155:cell adhesion, GO:0016020:membrane, GO:0016021:integral to membrane
2	0.764	Mm.44763	1300018J18Rik	RIKEN cDNA 1300018J18 gene	1	-1.68	-1.76	-2.18	-2.28	-2.69	1	-1.4	-1.9	-1.9	-1.79	-1.74	1	-1.54	-1.47	-1.4	-1.21	-1.35	GO:0003674:molecular_function, GO:0005575:cellular_component, GO:0008150:biological_process
2	0.762	Mm.140158	Cyp51	Cytochrome P450, family 51	1	-1.03	-1.19	-1.45	-2.39	-5.66	1	1.72	1.18	-1.6	-2.87	-9.35	1	-1.49	-2.03	-1.35	-1.11	1.07	GO:0004497:monooxygenase activity, GO:0005506:iron ion binding, GO:0005783:endoplasmic reticulum, GO:0005789:endoplasmic reticulum membrane, GO:0005792:microsome, GO:0006694:steroid biosynthetic process, GO:0006695:cholesterol biosynthetic process, GO:0008398:sterol 14-demethylase activity, GO:0008398:sterol 14-demethylase activity, GO:0008610:lipid biosynthetic process, GO:0009055:electron carri…
2	0.76	Mm.392019	Mus musculus	Transcribed locus, moderately similar to XP_002726553.1 PREDICTED: hypothetical protein [Rattus norvegicus]	1	-1.73	-1.51	-1.57	-1.68	-1.99	1	-1.58	-1.68	-2.04	-1.87	-1.62	1	-1.33	-1.14	-1	1.07	-1.05
2	0.759	Mm.3213	Ldlr	Low density lipoprotein receptor	1	-1.47	-1.71	-1.91	-2.34	-3.22	1	1.01	-1.25	-1.66	-2.05	-3.01	1	-2.01	-2.03	-1.67	-1.4	-1.51	GO:0004872:receptor activity, GO:0005041:low-density lipoprotein receptor activity, GO:0005041:low-density lipoprotein receptor activity, GO:0005041:low-density lipoprotein receptor activity, GO:0005509:calcium ion binding, GO:0005515:protein binding, GO:0005764:lysosome, GO:0005768:endosome, GO:0005769:early endosome, GO:0005886:plasma membrane, GO:0005901:caveola, GO:0005905:coated pit, GO:0006…
2	0.758	Mm.12882	Hsd17b7	Hydroxysteroid (17-beta) dehydrogenase 7	1	-1.69	-1.46	-1.82	-2.41	-3.19	1	1.01	-1.36	-1.59	-2.06	-3.23	1	-1.95	-2.07	-1.52	-1.7	-1.34	GO:0000253:3-keto sterol reductase activity, GO:0000253:3-keto sterol reductase activity, GO:0003824:catalytic activity, GO:0004303:estradiol 17-beta-dehydrogenase activity, GO:0005148:prolactin receptor binding, GO:0005488:binding, GO:0005515:protein binding, GO:0005783:endoplasmic reticulum, GO:0005789:endoplasmic reticulum membrane, GO:0005886:plasma membrane, GO:0006694:steroid biosynthetic p…
2	0.756	Mm.435492	Mus musculus	Transcribed locus	1	-1.78	-1.77	-1.89	-1.9	-2.24	1	-1.29	-1.69	-1.71	-2	-1.79	1	-1.35	-1.08	1.01	-1.24	-1.43	GO:0003674:molecular_function, GO:0005575:cellular_component, GO:0008150:biological_process
2	0.756	Mm.49071	Chst13	Carbohydrate (chondroitin 4) sulfotransferase 13	1	-1.89	-1.26	-1.6	-1.95	-2.24	1	1.37	-1.06	-1.24	-1.6	-1.83	1	-1.77	-1.36	-1.18	-1.03	1.07	GO:0001537:N-acetylgalactosamine 4-O-sulfotransferase activity, GO:0005575:cellular_component, GO:0030206:chondroitin sulfate biosynthetic process, GO:0047756:chondroitin 4-sulfotransferase activity
2	0.755	Mm.287397	Mus musculus	Transcribed locus	1	-1.67	-1.71	-1.8	-1.84	-2.26	1	-1.18	-1.6	-1.39	-1.3	1.08	1	1.02	1.22	1.25	-1.02	-1.17
2	0.754	Mm.41868	2810405K02Rik	RIKEN cDNA 2810405K02 gene	1	-2.51	-1.54	-1.46	-1.56	-1.64	1	-1.73	-1.99	-1.81	-1.8	-1.46	1	-1	-1.23	-1.35	-1.13	-1.27	GO:0005737:cytoplasm, GO:0005829:cytosol, GO:0008152:metabolic process, GO:0047017:prostaglandin-F synthase activity
2	0.75	Mm.197638	C8a	Complement component 8, alpha polypeptide	1	-2.76	-8.44	-5.17	-7.84	-75.08	1	-5.59	-25.55	-79.99	-154.82	-178.73	1	-2.19	-11.99	-16.96	-7.6	-5.65	GO:0005576:extracellular region, GO:0005579:membrane attack complex, GO:0005615:extracellular space, GO:0005886:plasma membrane, GO:0006955:immune response, GO:0006956:complement activation, GO:0006957:complement activation, alternative pathway, GO:0006958:complement activation, classical pathway, GO:0016020:membrane, GO:0016021:integral to membrane, GO:0019835:cytolysis, GO:0032403:protein compl…
2	0.75	Mm.296382	Csad	Cysteine sulfinic acid decarboxylase	1	-5.02	-3.44	-1.89	-2.18	-5.85	1	-6.98	-22.7	-15.39	-7.88	-2.92	1	-1.76	-3.69	-1.95	-1.3	-1.36	GO:0003824:catalytic activity, GO:0004782:sulfinoalanine decarboxylase activity, GO:0005575:cellular_component, GO:0016829:lyase activity, GO:0016831:carboxy-lyase activity, GO:0019452:L-cysteine catabolic process to taurine, GO:0019530:taurine metabolic process, GO:0019752:carboxylic acid metabolic process, GO:0030170:pyridoxal phosphate binding
2	0.75	Mm.45423	Acad10	Acyl-Coenzyme A dehydrogenase family, member 10	1	-1.52	-1.26	-1.36	-1.51	-2.02	1	-1.2	-1.39	-1.2	-1.12	-1.04	1	-1.45	1.23	1.21	1.08	-1.37	GO:0003674:molecular_function, GO:0003824:catalytic activity, GO:0003995:acyl-CoA dehydrogenase activity, GO:0005739:mitochondrion, GO:0008150:biological_process, GO:0008152:metabolic process, GO:0016491:oxidoreductase activity, GO:0016627:oxidoreductase activity, acting on the CH-CH group of donors, GO:0016787:hydrolase activity, GO:0050660:flavin adenine dinucleotide binding, GO:0055114:oxidati…
2	0.747	Mm.337476	Sec14l4	SEC14-like 4 (S. cerevisiae)	1	-4.72	-3.08	-3.56	-4.16	-6.21	1	-2.67	-5.56	-6.79	-9.56	-8.16	1	-2.53	-1.92	-1.58	-1.57	-1.62	GO:0003674:molecular_function, GO:0005215:transporter activity, GO:0005575:cellular_component, GO:0005622:intracellular, GO:0006810:transport, GO:0008150:biological_process, GO:0008289:lipid binding, GO:0016021:integral to membrane
2	0.746	Mm.2161	Apom	Apolipoprotein M	1	-1.5	-1.41	-1.29	-1.88	-16.88	1	-1.17	-1.43	-1.37	-1.62	-8.08	1	1	-1.11	-1.1	1.44	1.37	GO:0005319:lipid transporter activity, GO:0005488:binding, GO:0005576:extracellular region, GO:0005615:extracellular space, GO:0006810:transport, GO:0006869:lipid transport, GO:0033344:cholesterol efflux, GO:0033344:cholesterol efflux, GO:0034361:very-low-density lipoprotein particle, GO:0034362:low-density lipoprotein particle, GO:0034364:high-density lipoprotein particle, GO:0034365:discoidal h…
2	0.745	Mm.4372	Rorc	RAR-related orphan receptor gamma	1	-1.47	-1.66	-1.85	-2.18	-2.41	1	-1.22	-2.15	-2.31	-2.03	-1.68	1	-1.43	-1.03	-1.37	-1.09	-1.39	GO:0003677:DNA binding, GO:0003700:sequence-specific DNA binding transcription factor activity, GO:0003707:steroid hormone receptor activity, GO:0004872:receptor activity, GO:0004879:ligand-dependent nuclear receptor activity, GO:0005634:nucleus, GO:0006350:transcription, GO:0006355:regulation of transcription, DNA-dependent, GO:0006468:protein phosphorylation, GO:0008270:zinc ion binding, GO:003…
2	0.742	Mm.29666	Slc25a20	Solute carrier family 25 (mitochondrial carnitine/acylcarnitine translocase), member 20	1	-4.15	-1.48	-1.46	-1.69	-1.89	1	-2.14	-1.65	-1.58	-1.79	-1.5	1	-2.03	-1.55	-1.26	-1.11	-1.06	GO:0005488:binding, GO:0005739:mitochondrion, GO:0005743:mitochondrial inner membrane, GO:0005743:mitochondrial inner membrane, GO:0006810:transport, GO:0006853:carnitine shuttle, GO:0015227:acyl carnitine transporter activity, GO:0016020:membrane, GO:0016021:integral to membrane, GO:0046320:regulation of fatty acid oxidation, GO:0055085:transmembrane transport
2	0.741	Mm.200497	Hadha	Hydroxyacyl-Coenzyme A dehydrogenase/3-ketoacyl-Coenzyme A thiolase/enoyl-Coenzyme A hydratase (trifunctional protein), alpha subunit	1	-3.41	-1.76	-1.81	-2.23	-2.72	1	-2.22	-1.86	-1.88	-2.16	-1.82	1	-2.01	-1.33	1.02	-1.36	-1.46	GO:0000062:acyl-CoA binding, GO:0003824:catalytic activity, GO:0003857:3-hydroxyacyl-CoA dehydrogenase activity, GO:0003988:acetyl-CoA C-acyltransferase activity, GO:0004300:enoyl-CoA hydratase activity, GO:0004300:enoyl-CoA hydratase activity, GO:0005488:binding, GO:0005730:nucleolus, GO:0005737:cytoplasm, GO:0005739:mitochondrion, GO:0005739:mitochondrion, GO:0005739:mitochondrion, GO:0005743:m…
2	0.738	Mm.296142	Tcp11l2	T-complex 11 (mouse) like 2	1	-1.5	-2.09	-2.45	-2.52	-2.87	1	-5.51	-5.38	-3.88	-3.71	-2.23	1	-1.12	-1.3	-1.36	-1.34	-1.29	GO:0003674:molecular_function, GO:0005575:cellular_component, GO:0008150:biological_process
2	0.737	Mm.20377	Fam167b	Family with sequence similarity 167, member B	1	-1.71	-1.46	-1.12	-1.07	-2.4	1	-1.44	1.06	-1.04	-1.47	-2.12	1	-1.3	-1.08	1.05	1.22	-1.73	GO:0003674:molecular_function, GO:0005575:cellular_component, GO:0008150:biological_process
2	0.732	Mm.423030	Cox7a1	Cytochrome c oxidase, subunit VIIa 1	1	-1.72	-1.36	-1.57	-1.49	-2.15	1	-1.19	-1.76	-1.14	-1.7	-1.83	1	1.56	1.62	1.13	1.13	1.05	GO:0004129:cytochrome-c oxidase activity, GO:0005739:mitochondrion, GO:0005743:mitochondrial inner membrane, GO:0005746:mitochondrial respiratory chain, GO:0008152:metabolic process, GO:0009055:electron carrier activity, GO:0015992:proton transport, GO:0016020:membrane, GO:0016021:integral to membrane, GO:0034220:ion transmembrane transport
2	0.731	AFFX-PyruCarbMur/L09192_MB			1	-1.02	-1.24	-1.35	-1.71	-3.13	1	1.04	-1.6	-1.79	-2.16	-2.28	1	1.42	1.57	1.81	1.38	1.13
2	0.731	Mm.205266	Acaa1a	Acetyl-Coenzyme A acyltransferase 1A	1	-2.72	-1.47	-1.55	-1.58	-1.77	1	-1.44	-1.48	-1.3	-1.25	-1.04	1	-1.29	-1.23	-1.13	1.2	1.03	GO:0003985:acetyl-CoA C-acetyltransferase activity, GO:0003988:acetyl-CoA C-acyltransferase activity, GO:0005739:mitochondrion, GO:0005777:peroxisome, GO:0005777:peroxisome, GO:0005782:peroxisomal matrix, GO:0006631:fatty acid metabolic process, GO:0007584:response to nutrient, GO:0033540:fatty acid beta-oxidation using acyl-CoA oxidase, GO:0043231:intracellular membrane-bounded organelle, GO:004…
2	0.729	Mm.26794	Ugt2a1	UDP glucuronosyltransferase 2 family, polypeptide A1	1	-2.62	-5.97	-9.61	-18.22	-73.88	1	-3.63	-11.12	-25.54	-34.51	-45.53	1	-1.88	-8.16	-8.29	-8.35	-7.24	GO:0005575:cellular_component, GO:0007608:sensory perception of smell, GO:0008152:metabolic process, GO:0015020:glucuronosyltransferase activity, GO:0015020:glucuronosyltransferase activity, GO:0003674:molecular_function, GO:0005575:cellular_component, GO:0008150:biological_process
2	0.729	Mm.439977	Macrod1	MACRO domain containing 1	1	-2.64	-2.78	-3.06	-3.85	-4.49	1	-1.91	-3.12	-3.45	-2.94	-1.84	1	1.02	-1.5	-1.43	-1.48	-1.51	GO:0003674:molecular_function, GO:0005739:mitochondrion, GO:0008150:biological_process
2	0.728	Mm.2731	Pemt	Phosphatidylethanolamine N-methyltransferase	1	-2.87	-8.36	-10.56	-15.78	-22.12	1	-2.62	-8.54	-13.88	-19.59	-18.13	1	-1.06	-2.87	-2.67	-2.31	-1.94	GO:0004608:phosphatidylethanolamine N-methyltransferase activity, GO:0004608:phosphatidylethanolamine N-methyltransferase activity, GO:0005624:membrane fraction, GO:0005739:mitochondrion, GO:0005740:mitochondrial envelope, GO:0005783:endoplasmic reticulum, GO:0005789:endoplasmic reticulum membrane, GO:0006644:phospholipid metabolic process, GO:0006650:glycerophospholipid metabolic process, GO:000…
2	0.728	Mm.357953	Stard5	StAR-related lipid transfer (START) domain containing 5	1	-1.84	-1.47	-2.12	-2.8	-3.21	1	-1.77	-2.27	-2.75	-3.17	-2.82	1	-2.19	-1.43	-1.3	-1.07	1.04	GO:0005829:cytosol, GO:0006694:steroid biosynthetic process, GO:0006810:transport, GO:0006869:lipid transport, GO:0008202:steroid metabolic process, GO:0008289:lipid binding, GO:0015485:cholesterol binding, GO:0017127:cholesterol transporter activity
2	0.726	Mm.435439	Ngef	Neuronal guanine nucleotide exchange factor	1	-2.32	-1.44	-1.34	-1.36	-2.36	1	-1.47	-1.24	-1.64	-1.57	-1.14	1	-1.92	-1.34	-1.21	1.2	-1.09	GO:0005085:guanyl-nucleotide exchange factor activity, GO:0005089:Rho guanyl-nucleotide exchange factor activity, GO:0005622:intracellular, GO:0005737:cytoplasm, GO:0005829:cytosol, GO:0005886:plasma membrane, GO:0006915:apoptosis, GO:0007275:multicellular organismal development, GO:0007399:nervous system development, GO:0008624:induction of apoptosis by extracellular signals, GO:0009987:cellular…
2	0.725	Mm.3085	Plxnd1	Plexin D1	1	-1.49	-1.2	1.07	-1.09	-2.15	1	-1.28	-1.11	-1.22	-1.6	-1.83	1	-1.56	-1.26	1.04	1.05	-1.86	GO:0001569:patterning of blood vessels, GO:0005515:protein binding, GO:0005886:plasma membrane, GO:0005886:plasma membrane, GO:0007165:signal transduction, GO:0016020:membrane, GO:0016021:integral to membrane, GO:0017154:semaphorin receptor activity, GO:0060666:dichotomous subdivision of terminal units involved in salivary gland branching
2	0.724	Mm.333048	Gimap4	GTPase, IMAP family member 4	1	-1.32	-1.03	1.21	-1.02	-3.64	1	-1.42	-1.15	-1.35	-2.25	-2.88	1	-1.48	-1.06	1.05	1.02	-2.55	GO:0000166:nucleotide binding, GO:0005525:GTP binding
2	0.721	Mm.22832	Akr1c19	Aldo-keto reductase family 1, member C19	1	-4	-3.24	-2.27	-3.07	-7.22	1	-2.33	-3.13	-3.58	-1.69	1.53	1	-1.86	-1.61	-1.58	-1.3	-1.68	GO:0003674:molecular_function, GO:0005575:cellular_component, GO:0008150:biological_process
2	0.721	Mm.30119	Sc4mol	Sterol-C4-methyl oxidase-like	1	1.28	-1.05	-1.32	-1.84	-2.5	1	1.58	-1.01	-1.4	-1.98	-3.89	1	-1.12	-1.4	-1.25	-1.07	1.03	GO:0000254:C-4 methylsterol oxidase activity, GO:0005506:iron ion binding, GO:0005783:endoplasmic reticulum, GO:0005789:endoplasmic reticulum membrane, GO:0006633:fatty acid biosynthetic process, GO:0006694:steroid biosynthetic process, GO:0008610:lipid biosynthetic process, GO:0016020:membrane, GO:0016021:integral to membrane, GO:0016126:sterol biosynthetic process, GO:0016491:oxidoreductase act…
2	0.721	Mm.338363	Pex7	Peroxisomal biogenesis factor 7	1	-1.52	-1.17	-1.24	-1.44	-2.09	1	-1.99	-1.66	-1.63	-1.65	-1.84	1	-1.27	-1.52	-1.37	-1.05	1.06	GO:0001764:neuron migration, GO:0001958:endochondral ossification, GO:0005053:peroxisome matrix targeting signal-2 binding, GO:0005737:cytoplasm, GO:0005777:peroxisome, GO:0005829:cytosol, GO:0006625:protein targeting to peroxisome, GO:0006635:fatty acid beta-oxidation, GO:0006810:transport, GO:0008611:ether lipid biosynthetic process, GO:0015031:protein transport, GO:0016558:protein import into …
2	0.72	Mm.272457	Mosc1	MOCO sulphurase C-terminal domain containing 1	1	-6.06	-4.46	-5.65	-8.98	-32.52	1	-6.98	-24.56	-26.75	-32.76	-17.29	1	-2.86	-3.31	-2.35	-1.85	-2.21	GO:0003674:molecular_function, GO:0003824:catalytic activity, GO:0005739:mitochondrion, GO:0005743:mitochondrial inner membrane, GO:0008150:biological_process, GO:0016491:oxidoreductase activity, GO:0030151:molybdenum ion binding, GO:0030170:pyridoxal phosphate binding, GO:0055114:oxidation-reduction process
2	0.72	Mm.4777	Orm1	Orosomucoid 1	1	1.6	1.25	-1.67	-4.17	-187.38	1	1.16	-1.41	-2.44	-5.05	-72.78	1	1.57	1.4	-1.11	-2.92	1.11	GO:0002682:regulation of immune system process, GO:0005488:binding, GO:0005576:extracellular region, GO:0005615:extracellular space, GO:0006953:acute-phase response, GO:0008144:drug binding
2	0.719	Mm.38526	Dpy19l1	Dpy-19-like 1 (C. elegans)	1	-1.16	1.45	-1.02	-1.36	-1.61	1	-1.54	-1.44	-2.21	-3	-2.7	1	-1.53	-1.44	-1.04	-1.32	-1.01	GO:0003674:molecular_function, GO:0005575:cellular_component, GO:0008150:biological_process, GO:0016020:membrane, GO:0016021:integral to membrane
2	0.718	Mm.328870	Fam195a	Family with sequence similarity 195, member A	1	-1.91	-1.86	-2	-2.1	-1.89	1	1.06	-1.52	-1.8	-2.01	-1.6	1	1.03	1.33	-1.01	-1.07	-1.24	GO:0005515:protein binding, GO:0005575:cellular_component, GO:0008150:biological_process
2	0.717	Mm.23881	1600002H07Rik	RIKEN cDNA 1600002H07 gene	1	-6.66	-1.97	-1.86	-2.58	-2.95	1	-4.57	-2.97	-3.12	-2.55	-1.68	1	-2.78	-1.81	1.12	1.42	1.42	GO:0003674:molecular_function, GO:0005575:cellular_component, GO:0008150:biological_process
2	0.717	Mm.272673	Mmrn2	Multimerin 2	1	-1.56	-1.58	-1.43	-1.38	-3.08	1	-1.33	-1.34	-1.32	-1.67	-2.58	1	-1.84	-1.66	-1.56	-1.56	-2.27	GO:0005576:extracellular region, GO:0005578:proteinaceous extracellular matrix, GO:0005604:basement membrane, GO:0005615:extracellular space
2	0.717	Mm.28566	As3mt	Arsenic (+3 oxidation state) methyltransferase	1	-1.78	1.22	-1.2	-1.59	-1.99	1	-2.38	-1.88	-2.49	-2.79	-2.15	1	-1.56	1.14	1.64	1.28	1.37	GO:0005625:soluble fraction, GO:0005737:cytoplasm, GO:0005739:mitochondrion, GO:0005829:cytosol, GO:0008152:metabolic process, GO:0008168:methyltransferase activity, GO:0009404:toxin metabolic process, GO:0016740:transferase activity, GO:0018872:arsonoacetate metabolic process, GO:0030791:arsenite methyltransferase activity, GO:0030791:arsenite methyltransferase activity, GO:0030792:methylarsonit…
2	0.717	Mm.29119	Cyp2c70	Cytochrome P450, family 2, subfamily c, polypeptide 70	1	1.62	-1.17	-1.41	-2.88	-26.27	1	-1.54	-1.34	-1.76	-2.32	-8.23	1	1.09	-2.42	-4.06	-4.27	-2.77	GO:0003674:molecular_function, GO:0004497:monooxygenase activity, GO:0005506:iron ion binding, GO:0005575:cellular_component, GO:0005783:endoplasmic reticulum, GO:0005792:microsome, GO:0008150:biological_process, GO:0009055:electron carrier activity, GO:0016020:membrane, GO:0016491:oxidoreductase activity, GO:0020037:heme binding, GO:0046872:metal ion binding, GO:0055114:oxidation-reduction proce…
2	0.716	Mm.25306	Rab9	RAB9, member RAS oncogene family	1	-1.68	-1.25	-1.25	-1.52	-1.94	1	-2.2	-1.9	-2.2	-2.47	-2.78	1	-1.5	-1.68	-1.49	-1.27	-1.02	GO:0000166:nucleotide binding, GO:0003924:GTPase activity, GO:0005525:GTP binding, GO:0005764:lysosome, GO:0005770:late endosome, GO:0005886:plasma membrane, GO:0006810:transport, GO:0007264:small GTPase mediated signal transduction, GO:0015031:protein transport, GO:0016020:membrane, GO:0019003:GDP binding
2	0.716	Mm.261818	Rnf167	Ring finger protein 167	1	-1.36	-1.38	-1.52	-1.58	-1.75	1	-2.28	-1.93	-1.99	-1.8	-1.58	1	-1.37	-1.05	-1.1	-1.23	-1.39	GO:0000209:protein polyubiquitination, GO:0004842:ubiquitin-protein ligase activity, GO:0005737:cytoplasm, GO:0008270:zinc ion binding, GO:0016020:membrane, GO:0016021:integral to membrane, GO:0016874:ligase activity, GO:0045786:negative regulation of cell cycle, GO:0046872:metal ion binding
2	0.715	Mm.3227	Itih1	Inter-alpha trypsin inhibitor, heavy chain 1	1	-1.95	-3.68	-6.94	-10.33	-31.45	1	-2.45	-6.08	-15.66	-27.9	-26.99	1	-1.53	-3.11	-7.56	-6.26	-4.18	GO:0004867:serine-type endopeptidase inhibitor activity, GO:0005576:extracellular region, GO:0030212:hyaluronan metabolic process, GO:0030414:peptidase inhibitor activity
2	0.713	Mm.88831	St6galnac6	ST6 (alpha-N-acetyl-neuraminyl-2,3-beta-galactosyl-1,3)-N-acetylgalactosaminide alpha-2,6-sialyltransferase 6	1	-2.18	-1.36	-1.34	-1.33	-1.47	1	-1.62	-1.4	-1.23	-1.36	-1.27	1	-1.5	-1.23	1.01	1.23	1.22	GO:0001574:ganglioside biosynthetic process, GO:0001665:alpha-N-acetylgalactosaminide alpha-2,6-sialyltransferase activity, GO:0005737:cytoplasm, GO:0005794:Golgi apparatus, GO:0006486:protein glycosylation, GO:0008373:sialyltransferase activity, GO:0016020:membrane, GO:0016021:integral to membrane, GO:0016740:transferase activity, GO:0016757:transferase activity, transferring glycosyl groups, GO…
2	0.712	Mm.206218	Hdac11	Histone deacetylase 11	1	-2.24	-2.22	-1.88	-1.82	-1.92	1	-3.48	-2.7	-2.26	-1.89	-1.39	1	-1.26	-1.1	-1.13	1.04	-1.32	GO:0000118:histone deacetylase complex, GO:0000118:histone deacetylase complex, GO:0004407:histone deacetylase activity, GO:0004407:histone deacetylase activity, GO:0005515:protein binding, GO:0005634:nucleus, GO:0005634:nucleus, GO:0005737:cytoplasm, GO:0005886:plasma membrane, GO:0006350:transcription, GO:0008134:transcription factor binding, GO:0008152:metabolic process, GO:0014003:oligodendro…
2	0.712	Mm.274506	Slc6a12	Solute carrier family 6 (neurotransmitter transporter, betaine/GABA), member 12	1	-1.32	-2.14	-4.23	-4.73	-6.37	1	-2.58	-4.23	-6.06	-6.18	-6.29	1	-1.31	1.12	-1.39	-2.48	-1.96	GO:0005328:neurotransmitter:sodium symporter activity, GO:0005332:gamma-aminobutyric acid:sodium symporter activity, GO:0005887:integral to plasma membrane, GO:0006810:transport, GO:0006836:neurotransmitter transport, GO:0006865:amino acid transport, GO:0009992:cellular water homeostasis, GO:0015293:symporter activity, GO:0016020:membrane, GO:0016021:integral to membrane
2	0.711	Mm.254985	Plin5	Perilipin 5	1	-1.69	1.07	-1.92	-2.89	-4.84	1	-2.29	-3.7	-4.18	-4.96	-4.78	1	-1.17	2.31	3.03	1.17	2.09	GO:0005811:lipid particle
2	0.708	Mm.322738	Oplah	5-oxoprolinase (ATP-hydrolysing)	1	-1.81	-1.15	-1.29	-1.69	-2.42	1	-3.19	-2.69	-2.29	-1.75	-1.21	1	-1.57	1.23	1.41	1.36	1.22	GO:0000166:nucleotide binding, GO:0003824:catalytic activity, GO:0005524:ATP binding, GO:0005575:cellular_component, GO:0006749:glutathione metabolic process, GO:0016787:hydrolase activity, GO:0017168:5-oxoprolinase (ATP-hydrolyzing) activity
2	0.707	Mm.250267	Mup3	Major urinary protein 3	1	1.13	1.09	-1.01	-1.13	-12.42	1	-1.18	-1.55	-1.65	-2.15	-11.18	1	1.16	-1.01	-1.14	-1.22	-2.94	GO:0005215:transporter activity, GO:0005488:binding, GO:0005550:pheromone binding, GO:0005576:extracellular region, GO:0006810:transport
2	0.707	Mm.50974	Proca1	Protein interacting with cyclin A1	1	-1.64	-1.31	-1.35	-1.57	-2.05	1	-1.64	-1.68	-1.57	-1.53	-1.75	1	-1.3	-1.42	-1.29	-1.09	-1.29	GO:0003674:molecular_function, GO:0005575:cellular_component, GO:0008150:biological_process
2	0.706	Mm.241056	Cdo1	Cysteine dioxygenase 1, cytosolic	1	1.75	1.35	-1.68	-3.11	-20.44	1	1.24	-3.12	-2.14	-4.9	-4.24	1	1.56	1.57	1.46	1.5	1.5	GO:0005506:iron ion binding, GO:0005829:cytosol, GO:0005886:plasma membrane, GO:0007595:lactation, GO:0008198:ferrous iron binding, GO:0010243:response to organic nitrogen, GO:0016491:oxidoreductase activity, GO:0016702:oxidoreductase activity, acting on single donors with incorporation of molecular oxygen, incorporation of two atoms of oxygen, GO:0017172:cysteine dioxygenase activity, GO:0017172…
2	0.705	Mm.277518	Mmd	Monocyte to macrophage differentiation-associated	1	-5.66	-2.4	-1.67	-1.96	-2.55	1	-3.09	-1.96	-1.82	-1.9	-1.54	1	-2.35	-1.88	-1.17	-1.06	-1.58	GO:0004872:receptor activity, GO:0005764:lysosome, GO:0005768:endosome, GO:0016020:membrane, GO:0016021:integral to membrane, GO:0019835:cytolysis
2	0.704	Mm.177724	Mosc2	MOCO sulphurase C-terminal domain containing 2	1	-1.68	-1.22	-1.34	-1.29	-1.48	1	-2.25	-1.98	-1.91	-1.79	-1.18	1	-1.35	-1.01	-1.04	1.02	-1.08	GO:0003674:molecular_function, GO:0003824:catalytic activity, GO:0005739:mitochondrion, GO:0005739:mitochondrion, GO:0005741:mitochondrial outer membrane, GO:0005743:mitochondrial inner membrane, GO:0008150:biological_process, GO:0016020:membrane, GO:0016491:oxidoreductase activity, GO:0030151:molybdenum ion binding, GO:0030170:pyridoxal phosphate binding, GO:0055114:oxidation-reduction process
2	0.704	Mm.22768	Cldn5	Claudin 5	1	-1.34	-1.2	1.09	1.01	-3.09	1	-1.34	-1.4	-1.42	-2.28	-2.82	1	-1.15	1.06	1.37	1.45	-2.67	GO:0005198:structural molecule activity, GO:0005515:protein binding, GO:0005886:plasma membrane, GO:0005911:cell-cell junction, GO:0005923:tight junction, GO:0016020:membrane, GO:0016021:integral to membrane, GO:0016337:cell-cell adhesion, GO:0030054:cell junction, GO:0033270:paranode region of axon, GO:0042552:myelination, GO:0043220:Schmidt-Lanterman incisure
2	0.704	Mm.28514	Adhfe1	Alcohol dehydrogenase, iron containing, 1	1	-2.1	-1.82	-2.13	-2.66	-3.49	1	-2.35	-5.09	-5.48	-4.98	-2.56	1	-1.53	-1.54	-1.93	-1.97	-1.47	GO:0005739:mitochondrion, GO:0015993:molecular hydrogen transport, GO:0016491:oxidoreductase activity, GO:0046872:metal ion binding, GO:0047988:hydroxyacid-oxoacid transhydrogenase activity, GO:0055114:oxidation-reduction process
2	0.704	Mm.291799	Rdh11	Retinol dehydrogenase 11	1	1.7	-1.64	-2.28	-2.7	-2.75	1	1.65	-1.18	-1.99	-2.84	-3.31	1	-1.29	-1.4	-1.46	-1.74	-1.43	GO:0003824:catalytic activity, GO:0005488:binding, GO:0005783:endoplasmic reticulum, GO:0005789:endoplasmic reticulum membrane, GO:0008152:metabolic process, GO:0008202:steroid metabolic process, GO:0016020:membrane, GO:0016021:integral to membrane, GO:0016491:oxidoreductase activity, GO:0016616:oxidoreductase activity, acting on the CH-OH group of donors, NAD or NADP as acceptor, GO:0052650:NADP…
2	0.703	Mm.37214	Trf	Transferrin	1	-1.28	-1.12	1.03	-1.04	-2.55	1	-1.32	-1.34	-1.08	-1.04	-1.68	1	-1.21	-1.33	-1.21	-1.05	1.09	GO:0005576:extracellular region, GO:0005604:basement membrane, GO:0005615:extracellular space, GO:0005768:endosome, GO:0005769:early endosome, GO:0005770:late endosome, GO:0005905:coated pit, GO:0006810:transport, GO:0006811:ion transport, GO:0006826:iron ion transport, GO:0006879:cellular iron ion homeostasis, GO:0008199:ferric iron binding, GO:0009925:basal plasma membrane, GO:0010008:endosome …
2	0.701	Mm.200307	Slc45a3	Solute carrier family 45, member 3	1	-2.63	-1.34	-1.6	-2.12	-1.98	1	-1.59	-1.93	-2.36	-2.56	-2.06	1	-1.78	-1.39	1.07	-1.21	1.2	GO:0003674:molecular_function, GO:0005575:cellular_component, GO:0006810:transport, GO:0008150:biological_process, GO:0016020:membrane, GO:0016021:integral to membrane, GO:0055085:transmembrane transport
2	0.701	Mm.207360	Gas2	Growth arrest specific 2	1	-4.57	-2.18	-2.39	-3.99	-13.38	1	-1.99	-1.35	-2.88	-4.34	-7.64	1	-2.45	-5.39	-3.92	-3.54	-3.56	GO:0005737:cytoplasm, GO:0005856:cytoskeleton, GO:0006915:apoptosis, GO:0007049:cell cycle, GO:0007050:cell cycle arrest, GO:0008360:regulation of cell shape, GO:0016020:membrane
2	0.701	Mm.425568	Ecsit	ECSIT homolog (Drosophila)	1	-1.63	-1.75	-2.08	-2.2	-1.74	1	-1.05	-1.32	-1.67	-1.99	-1.46	1	-1.23	-1.1	-1.32	-1.24	-1.43	GO:0001707:mesoderm formation, GO:0003700:sequence-specific DNA binding transcription factor activity, GO:0003702:RNA polymerase II transcription factor activity, GO:0004871:signal transducer activity, GO:0005515:protein binding, GO:0005634:nucleus, GO:0005667:transcription factor complex, GO:0005737:cytoplasm, GO:0005739:mitochondrion, GO:0005739:mitochondrion, GO:0006357:regulation of transcrip…
2	0.7	Mm.23478	Gpr116	G protein-coupled receptor 116	1	1.03	-1.01	-1.27	-1.62	-3.57	1	1.12	1.07	-1.29	-2.1	-3.33	1	-1.2	-1.57	-1.51	-1.78	-2.63	GO:0003674:molecular_function, GO:0005575:cellular_component, GO:0005886:plasma membrane, GO:0008150:biological_process, GO:0016020:membrane, GO:0016021:integral to membrane
2	0.7	Mm.41385	Isoc2b	Isochorismatase domain containing 2b	1	-1.91	-1.77	-2.34	-2.28	-2.42	1	-2.35	-2.85	-2.08	-1.85	-1.6	1	1.01	1.09	-1.08	-1.28	-1.46	GO:0003674:molecular_function, GO:0003824:catalytic activity, GO:0005634:nucleus, GO:0005737:cytoplasm, GO:0005739:mitochondrion, GO:0008150:biological_process, GO:0008152:metabolic process
2	0.699	Mm.220975	Mettl7a1	Methyltransferase like 7A1	1	-3.1	-2.04	-2.03	-2.57	-5.11	1	-4.58	-3.11	-2.83	-2.29	-1.67	1	-1.78	-2.16	-1.78	1.14	-1.12	GO:0003674:molecular_function, GO:0005575:cellular_component, GO:0008150:biological_process, GO:0008168:methyltransferase activity, GO:0016740:transferase activity
2	0.698	Mm.425464	Fam174b	Family with sequence similarity 174, member B	1	-1.12	-1.14	-1.21	-1.4	-2.08	1	1.39	1.03	-1.02	-1.5	-1.62	1	-1.02	1.08	1.04	-1.02	-1.63	GO:0003674:molecular_function, GO:0005739:mitochondrion, GO:0008150:biological_process, GO:0003674:molecular_function, GO:0005575:cellular_component, GO:0008150:biological_process, GO:0016020:membrane, GO:0016021:integral to membrane
2	0.697	Mm.196150	Alkbh7	AlkB, alkylation repair homolog 7 (E. coli)	1	-2.18	-1.63	-1.78	-1.63	-1.35	1	-1.53	-1.62	-1.77	-1.65	-1.13	1	1.08	-1.11	-1.19	1.01	-1.13	GO:0005576:extracellular region, GO:0005634:nucleus, GO:0005737:cytoplasm, GO:0005739:mitochondrion, GO:0008150:biological_process, GO:0010302:2-oxoglutarate-dependent dioxygenase activity, GO:0016491:oxidoreductase activity, GO:0016702:oxidoreductase activity, acting on single donors with incorporation of molecular oxygen, incorporation of two atoms of oxygen, GO:0046872:metal ion binding, GO:00…
2	0.693	Mm.140243	Bphl	Biphenyl hydrolase-like (serine hydrolase, breast epithelial mucin-associated antigen)	1	-3.59	-1.93	-1.96	-2.23	-3.94	1	-3.13	-5.41	-3.09	-2.21	-1.93	1	-1.49	-2.19	-1.52	-1.51	-1.37	GO:0003674:molecular_function, GO:0005737:cytoplasm, GO:0005739:mitochondrion, GO:0008150:biological_process, GO:0016787:hydrolase activity
2	0.693	Mm.241282	Fgf1	Fibroblast growth factor 1	1	-3.67	-2.32	-5.26	-9.13	-12.12	1	-8.05	-4.49	-5.22	-5.57	-7.05	1	-2.6	-1.42	-1.33	-3.39	-2.29	GO:0001525:angiogenesis, GO:0001759:organ induction, GO:0001934:positive regulation of protein phosphorylation, GO:0005104:fibroblast growth factor receptor binding, GO:0005515:protein binding, GO:0005576:extracellular region, GO:0005576:extracellular region, GO:0005578:proteinaceous extracellular matrix, GO:0005615:extracellular space, GO:0005634:nucleus, GO:0005730:nucleolus, GO:0005737:cytopla…
2	0.692	Mm.41583	1810020D17Rik	RIKEN cDNA 1810020D17 gene	1	-3.09	-1.56	-1.5	-1.52	-1.44	1	-1.7	-1.44	-1.63	-1.64	-1.03	1	-1.45	-1.16	-1.05	1.23	1.24	GO:0003674:molecular_function, GO:0005575:cellular_component, GO:0008150:biological_process
2	0.69	Mm.258622	Tdo2	Tryptophan 2,3-dioxygenase	1	-11.94	-5.19	-4.61	-5.9	-23.55	1	-19.45	-58.39	-99.16	-77.96	-13.77	1	-3.68	-10.35	-5.08	-1.58	-1.82	GO:0004833:tryptophan 2,3-dioxygenase activity, GO:0005506:iron ion binding, GO:0005625:soluble fraction, GO:0005829:cytosol, GO:0006568:tryptophan metabolic process, GO:0006569:tryptophan catabolic process, GO:0016491:oxidoreductase activity, GO:0016597:amino acid binding, GO:0016702:oxidoreductase activity, acting on single donors with incorporation of molecular oxygen, incorporation of two ato…
2	0.688	Mm.112	Tcea3	Transcription elongation factor A (SII), 3	1	-5.13	-2.1	-1.61	-1.98	-3.62	1	-3.53	-2.26	-2.03	-1.75	-1.71	1	-1.33	-2.44	-1.99	1.08	1.04	GO:0003676:nucleic acid binding, GO:0003677:DNA binding, GO:0003702:RNA polymerase II transcription factor activity, GO:0003711:transcription elongation regulator activity, GO:0003746:translation elongation factor activity, GO:0005634:nucleus, GO:0006350:transcription, GO:0006354:transcription elongation, DNA-dependent, GO:0006355:regulation of transcription, DNA-dependent, GO:0006357:regulation …
2	0.688	Mm.35444	Slc19a2	Solute carrier family 19 (thiamine transporter), member 2	1	-1.3	-1.76	-1.96	-1.9	-1.46	1	-2.05	-2.32	-3.02	-2.89	-2.55	1	-1	1.01	-1.32	-1.64	-1.45	GO:0005886:plasma membrane, GO:0015234:thiamine transmembrane transporter activity, GO:0015888:thiamine transport, GO:0042723:thiamine-containing compound metabolic process
2	0.688	Mm.373043	Erbb3	V-erb-b2 erythroblastic leukemia viral oncogene homolog 3 (avian)	1	-1.06	-1.24	-1.49	-1.66	-2.07	1	-2.58	-2.28	-2.4	-2.68	-1.94	1	-1.83	-1.17	-1.26	-1.07	-1.27	GO:0000166:nucleotide binding, GO:0004672:protein kinase activity, GO:0004713:protein tyrosine kinase activity, GO:0004714:transmembrane receptor protein tyrosine kinase activity, GO:0004716:receptor signaling protein tyrosine kinase activity, GO:0004872:receptor activity, GO:0005515:protein binding, GO:0005524:ATP binding, GO:0005615:extracellular space, GO:0005634:nucleus, GO:0006468:protein ph…
2	0.688	Mm.478860	Mus musculus	Transcribed locus	1	1.33	-1.01	-1.23	-1.6	-1.48	1	-1.05	-1.91	-2.16	-2.27	-1.74	1	1.11	-1.22	-1.47	-1.16	-1.36
2	0.686	Mm.288368	Naprt1	Nicotinate phosphoribosyltransferase domain containing 1	1	-4.27	-2.32	-2.24	-2.34	-3.28	1	-2.67	-2.69	-3.32	-3.6	-2.41	1	-2.03	-1.6	-1.34	1.23	1.41	GO:0004514:nicotinate-nucleotide diphosphorylase (carboxylating) activity, GO:0004516:nicotinate phosphoribosyltransferase activity, GO:0005634:nucleus, GO:0005737:cytoplasm, GO:0005794:Golgi apparatus, GO:0005829:cytosol, GO:0006769:nicotinamide metabolic process, GO:0006979:response to oxidative stress, GO:0009435:NAD biosynthetic process, GO:0016740:transferase activity, GO:0016757:transferase…
2	0.684	Mm.261389	Pbld	Phenazine biosynthesis-like protein domain containing	1	-4.04	-2.85	-4.38	-6.82	-13.96	1	-13.09	-16.49	-14.35	-15.24	-10.05	1	-2.29	-1.43	-1.28	-1.46	-1.41	GO:0003674:molecular_function, GO:0003824:catalytic activity, GO:0005575:cellular_component, GO:0008150:biological_process, GO:0009058:biosynthetic process, GO:0016853:isomerase activity
2	0.683	Mm.213873	Itgb4	Integrin beta 4	1	-1.56	-1.94	-1.98	-2.17	-3.08	1	-1.78	-2.05	-2.27	-2.21	-2.03	1	-1.28	-1.52	-1.57	-1.72	-1.54	GO:0004872:receptor activity, GO:0005488:binding, GO:0005624:membrane fraction, GO:0005625:soluble fraction, GO:0005737:cytoplasm, GO:0005886:plasma membrane, GO:0005938:cell cortex, GO:0007154:cell communication, GO:0007155:cell adhesion, GO:0007160:cell-matrix adhesion, GO:0007229:integrin-mediated signaling pathway, GO:0007275:multicellular organismal development, GO:0008305:integrin complex, …
2	0.682	Mm.225289	Tspan33	Tetraspanin 33	1	-1.28	-1.77	-2.13	-2.22	-2.14	1	-1.44	-1.66	-1.74	-1.92	-1.77	1	1.04	1.2	-1.03	-1.43	-1.73	GO:0016020:membrane, GO:0016021:integral to membrane
2	0.682	Mm.341004	Abca8b	ATP-binding cassette, sub-family A (ABC1), member 8b	1	-1.73	-1.04	-1.83	-2.44	-4.73	1	-4.82	-4.15	-4.73	-5.11	-5.65	1	-2.57	-1.89	-1.62	-1.14	-1.17	GO:0000166:nucleotide binding, GO:0005524:ATP binding, GO:0005743:mitochondrial inner membrane, GO:0005886:plasma membrane, GO:0006200:ATP catabolic process, GO:0006810:transport, GO:0016020:membrane, GO:0016021:integral to membrane, GO:0016887:ATPase activity, GO:0017111:nucleoside-triphosphatase activity, GO:0042626:ATPase activity, coupled to transmembrane movement of substances, GO:0055085:tr…
2	0.682	Mm.479534			1	-1.47	-2.24	-1.49	-1.21	-1.8	1	-1.18	-5.73	-14.24	-13.1	-2.62	1	-1.09	-1.83	-1.89	-1.21	1.13
2	0.681	Mm.267479	Hk3	Hexokinase 3	1	1.02	-1.22	-1.39	-1.56	-2.02	1	1.16	-1.02	-1.19	-1.37	-1.71	1	1.22	1.06	1.12	1.39	1.22	GO:0000166:nucleotide binding, GO:0003824:catalytic activity, GO:0004396:hexokinase activity, GO:0005524:ATP binding, GO:0005739:mitochondrion, GO:0005975:carbohydrate metabolic process, GO:0006096:glycolysis, GO:0016301:kinase activity, GO:0016740:transferase activity, GO:0016773:phosphotransferase activity, alcohol group as acceptor, GO:0019899:enzyme binding, GO:0042562:hormone binding, GO:004…
2	0.681	Mm.277599	Stub1	STIP1 homology and U-Box containing protein 1	1	-2.19	-1.36	-1.38	-1.46	-1.71	1	-1.49	-1.17	-1.03	-1.07	-1.14	1	-1.48	-1.22	-1.02	-1.07	-1.01	GO:0000151:ubiquitin ligase complex, GO:0000209:protein polyubiquitination, GO:0000209:protein polyubiquitination, GO:0004842:ubiquitin-protein ligase activity, GO:0005488:binding, GO:0005737:cytoplasm, GO:0005737:cytoplasm, GO:0006515:misfolded or incompletely synthesized protein catabolic process, GO:0016567:protein ubiquitination, GO:0016874:ligase activity, GO:0019899:enzyme binding, GO:00199…
2	0.681	Mm.35650	Tspan31	Tetraspanin 31	1	-2.42	-1.64	-1.76	-1.84	-1.97	1	-1.42	-1.24	-1.45	-1.67	-1.71	1	-1.42	-1.35	-1.3	-1.33	-1.44	GO:0003674:molecular_function, GO:0005575:cellular_component, GO:0008150:biological_process, GO:0016020:membrane, GO:0016021:integral to membrane
2	0.681	Mm.358862	Soat2	Sterol O-acyltransferase 2	1	-1.58	-1.55	-1.78	-2.11	-1.87	1	-1.68	-2.49	-2.28	-2.15	-1.56	1	-1.46	-1.21	-1.55	1.01	1.44	GO:0000062:acyl-CoA binding, GO:0004772:sterol O-acyltransferase activity, GO:0004772:sterol O-acyltransferase activity, GO:0005624:membrane fraction, GO:0005783:endoplasmic reticulum, GO:0005789:endoplasmic reticulum membrane, GO:0005792:microsome, GO:0005903:brush border, GO:0006629:lipid metabolic process, GO:0008202:steroid metabolic process, GO:0008203:cholesterol metabolic process, GO:00082…
2	0.68	Mm.19039	Got1	Glutamate oxaloacetate transaminase 1, soluble	1	-1.64	-2.01	-2.98	-3.87	-3.88	1	-1.32	-1.62	-2.01	-2.69	-4.2	1	1.1	-1.86	-1.79	-1.97	-2.56	GO:0003824:catalytic activity, GO:0004069:L-aspartate:2-oxoglutarate aminotransferase activity, GO:0004069:L-aspartate:2-oxoglutarate aminotransferase activity, GO:0004609:phosphatidylserine decarboxylase activity, GO:0005625:soluble fraction, GO:0005737:cytoplasm, GO:0005764:lysosome, GO:0005829:cytosol, GO:0005829:cytosol, GO:0006107:oxaloacetate metabolic process, GO:0006114:glycerol biosynthe…
2	0.677	Mm.215481	Mtss1	Metastasis suppressor 1	1	1.23	1.11	-1.61	-1.7	-1.88	1	-3.15	-2.61	-2.62	-2.36	-2.3	1	1.3	-1.2	-1.09	-1.38	1.11	GO:0003779:actin binding, GO:0003785:actin monomer binding, GO:0005102:receptor binding, GO:0005737:cytoplasm, GO:0005856:cytoskeleton, GO:0007015:actin filament organization, GO:0007165:signal transduction, GO:0007399:nervous system development, GO:0007517:muscle organ development, GO:0008093:cytoskeletal adaptor activity, GO:0015629:actin cytoskeleton, GO:0017124:SH3 domain binding, GO:0030041:…
2	0.677	Mm.458189	Gstm7	Glutathione S-transferase, mu 7	1	-5.14	-4.7	-4.41	-5.7	-7.96	1	-2.33	-5.15	-4.42	-3.88	-2.6	1	-1.53	-2.48	-1.5	-1.5	-1.28	GO:0003674:molecular_function, GO:0004364:glutathione transferase activity, GO:0005575:cellular_component, GO:0005737:cytoplasm, GO:0008150:biological_process, GO:0008152:metabolic process, GO:0016740:transferase activity
2	0.676	Mm.18503	Ninj1	Ninjurin 1	1	-2.14	-1.65	-1.46	-1.55	-1.7	1	1.1	-1.14	-1.25	-1.24	1.08	1	-1.22	-1.2	-1.21	1.11	-1.04	GO:0007155:cell adhesion, GO:0016020:membrane, GO:0016021:integral to membrane, GO:0042246:tissue regeneration
2	0.675	Mm.117294	Man1a	Mannosidase 1, alpha	1	-2.21	-1.53	-1.72	-2.38	-4.25	1	-1.65	-2.42	-4.58	-5.59	-4.67	1	-2.47	-2.86	-2.4	-1.77	-1.4	GO:0000139:Golgi membrane, GO:0000139:Golgi membrane, GO:0004571:mannosyl-oligosaccharide 1,2-alpha-mannosidase activity, GO:0004571:mannosyl-oligosaccharide 1,2-alpha-mannosidase activity, GO:0005509:calcium ion binding, GO:0005793:ER-Golgi intermediate compartment, GO:0005794:Golgi apparatus, GO:0008152:metabolic process, GO:0016020:membrane, GO:0016021:integral to membrane, GO:0016787:hydrolas…
2	0.675	Mm.15675	Efna1	Ephrin A1	1	1.16	-2.01	-2.34	-2.48	-2.47	1	-4.38	-3.98	-3.58	-3.7	-2.53	1	2.19	1.54	1.15	-1.16	1.24	GO:0000187:activation of MAPK activity, GO:0001525:angiogenesis, GO:0005576:extracellular region, GO:0005886:plasma membrane, GO:0014028:notochord formation, GO:0016020:membrane, GO:0030182:neuron differentiation, GO:0031225:anchored to membrane, GO:0043535:regulation of blood vessel endothelial cell migration, GO:0045765:regulation of angiogenesis, GO:0046658:anchored to plasma membrane, GO:0046…
2	0.675	Mm.276721	Lhpp	Phospholysine phosphohistidine inorganic pyrophosphate phosphatase	1	-1.58	-1.63	-2.87	-3.18	-3.63	1	-2.16	-2.42	-2.65	-3	-3.12	1	-1.38	1.4	1.79	-2.36	-2.27	GO:0003674:molecular_function, GO:0003824:catalytic activity, GO:0004427:inorganic diphosphatase activity, GO:0005575:cellular_component, GO:0008150:biological_process, GO:0008152:metabolic process, GO:0016787:hydrolase activity
2	0.675	Mm.31203	Gstm4	Glutathione S-transferase, mu 4	1	-4.36	-2.7	-2.4	-2.94	-4.12	1	-1.4	-2.57	-2.2	-1.68	-1.21	1	-1.69	-1.49	-1.21	-1.24	-2.17	GO:0004364:glutathione transferase activity, GO:0005829:cytosol, GO:0016740:transferase activity, GO:0018916:nitrobenzene metabolic process, GO:0042178:xenobiotic catabolic process
2	0.673	Mm.296302	Sdr42e1	Short chain dehydrogenase/reductase family 42E, member 1	1	1.09	1.13	-2.47	-3.71	-4.99	1	-2.57	-4.88	-5.31	-5.1	-4.41	1	2.09	-1.56	-1.48	-2.18	-1.87	GO:0003674:molecular_function, GO:0003824:catalytic activity, GO:0003854:3-beta-hydroxy-delta5-steroid dehydrogenase activity, GO:0005488:binding, GO:0005575:cellular_component, GO:0006694:steroid biosynthetic process, GO:0008150:biological_process, GO:0008152:metabolic process, GO:0016020:membrane, GO:0016021:integral to membrane, GO:0016491:oxidoreductase activity, GO:0055114:oxidation-reductio…
2	0.671	Mm.10211	Entpd5	Ectonucleoside triphosphate diphosphohydrolase 5	1	-2.03	-1.8	-2.05	-3.07	-4.44	1	-1.57	-1.83	-2.17	-1.81	-1.75	1	-1.97	-1.8	-2.22	-2.01	-2.47	GO:0005783:endoplasmic reticulum, GO:0016787:hydrolase activity, GO:0017110:nucleoside-diphosphatase activity
2	0.671	Mm.26928	Qprt	Quinolinate phosphoribosyltransferase	1	-3.61	-2.01	-1.84	-2.34	-4.47	1	-2.3	-2.59	-2.84	-3.35	-3.48	1	-2.06	-2.1	-1.42	-1.39	-1.33	GO:0003824:catalytic activity, GO:0004514:nicotinate-nucleotide diphosphorylase (carboxylating) activity, GO:0005737:cytoplasm, GO:0005829:cytosol, GO:0008152:metabolic process, GO:0009435:NAD biosynthetic process, GO:0016740:transferase activity, GO:0016757:transferase activity, transferring glycosyl groups, GO:0016763:transferase activity, transferring pentosyl groups, GO:0019363:pyridine nucle…
2	0.671	Mm.34019	Angptl6	Angiopoietin-like 6	1	-1.61	-1.69	-1.81	-1.77	-1.38	1	-1.71	-2.1	-1.7	-1.59	-1.57	1	-1.04	1.03	-1.03	-1.21	-1.16	GO:0001525:angiogenesis, GO:0005102:receptor binding, GO:0005576:extracellular region, GO:0005615:extracellular space, GO:0007165:signal transduction, GO:0007275:multicellular organismal development, GO:0030141:stored secretory granule, GO:0030154:cell differentiation
2	0.671	Mm.38909	9030619P08Rik	RIKEN cDNA 9030619P08 gene	1	-1.83	-2.09	-2.99	-3.29	-3.76	1	-1.57	-2.46	-2.55	-2.74	-3.24	1	-1.04	1.66	1.18	-2.49	-2.72	GO:0003674:molecular_function, GO:0005575:cellular_component, GO:0008150:biological_process
2	0.669	Mm.27432	Dnajb9	DnaJ (Hsp40) homolog, subfamily B, member 9	1	1.13	-1.72	-1.62	-1.92	-1.93	1	-1.5	-2.27	-1.94	-1.76	-1.37	1	1.42	-1.12	-1.42	-1.44	-1.24	GO:0005634:nucleus, GO:0005730:nucleolus, GO:0005737:cytoplasm, GO:0005783:endoplasmic reticulum, GO:0006457:protein folding, GO:0031072:heat shock protein binding, GO:0051082:unfolded protein binding
2	0.668	Mm.134460	Arhgef19	Rho guanine nucleotide exchange factor (GEF) 19	1	-2.27	-1.53	-1.5	-1.63	-1.64	1	-1.67	-1.67	-1.76	-1.62	-1.32	1	-1.59	-1.32	-1.39	1.1	1.02	GO:0005085:guanyl-nucleotide exchange factor activity, GO:0005089:Rho guanyl-nucleotide exchange factor activity, GO:0005096:GTPase activator activity, GO:0005622:intracellular, GO:0032321:positive regulation of Rho GTPase activity, GO:0032956:regulation of actin cytoskeleton organization, GO:0035023:regulation of Rho protein signal transduction, GO:0042060:wound healing
2	0.667	Mm.400776	Mus musculus	Transcribed locus	1	-1.3	-1.12	1.03	-1.23	-2.22	1	-1.36	-1.78	-2.26	-2.42	-2.83	1	-2.67	-1.46	-1.61	-1.31	1.14
2	0.666	Mm.252312	Rnf186	Ring finger protein 186	1	-1.53	-2.01	-2.67	-2.86	-3.09	1	-2.68	-2.73	-2.61	-2.56	-2.71	1	1.39	1.36	1.34	-1.6	-1.37	GO:0003674:molecular_function, GO:0005575:cellular_component, GO:0008150:biological_process, GO:0008270:zinc ion binding, GO:0016020:membrane, GO:0016021:integral to membrane, GO:0046872:metal ion binding
2	0.665	Mm.333849	Chchd10	Coiled-coil-helix-coiled-coil-helix domain containing 10	1	-2.14	-2.81	-2.98	-3.65	-2.15	1	-1.4	-2.42	-3.27	-3.32	-2.42	1	1.15	-1.37	-1.59	-1.16	-1.33	GO:0003674:molecular_function, GO:0005739:mitochondrion, GO:0008150:biological_process
2	0.663	Mm.171374	1110032A03Rik	RIKEN cDNA 1110032A03 gene	1	-2.7	-2.09	-1.96	-1.98	-2.2	1	-3.74	-5.38	-2.48	-1.67	-1.33	1	-1.22	-1.76	-1.39	-1.43	-1.35	GO:0003674:molecular_function, GO:0005575:cellular_component, GO:0005634:nucleus, GO:0008150:biological_process
2	0.658	Mm.217764	Pgm2	Phosphoglucomutase 2	1	1.39	1.13	-1.66	-2.28	-2.98	1	-1.58	-1.58	-1.6	-1.67	-1.68	1	1.05	1.94	1.95	-1.01	-1.09	GO:0000287:magnesium ion binding, GO:0004614:phosphoglucomutase activity, GO:0004614:phosphoglucomutase activity, GO:0005737:cytoplasm, GO:0005829:cytosol, GO:0005829:cytosol, GO:0005975:carbohydrate metabolic process, GO:0005978:glycogen biosynthetic process, GO:0006006:glucose metabolic process, GO:0006011:UDP-glucose metabolic process, GO:0006874:cellular calcium ion homeostasis, GO:0016853:is…
2	0.657	Mm.140055	Zc3h12d	Zinc finger CCCH type containing 12D	1	-1.72	-1.19	-1.13	-1.64	-2.28	1	1.15	-1.04	1.05	-1.1	-1.4	1	-1.6	-1.42	-1.54	1.18	-1.03	GO:0003674:molecular_function, GO:0003676:nucleic acid binding, GO:0004518:nuclease activity, GO:0004519:endonuclease activity, GO:0005575:cellular_component, GO:0008150:biological_process, GO:0008270:zinc ion binding, GO:0016787:hydrolase activity, GO:0046872:metal ion binding
2	0.656	Mm.102407	Tex2	Testis expressed gene 2	1	-1.16	-1.63	-1.82	-2.3	-3.41	1	-1.19	-1.89	-2.27	-2.12	-2.14	1	-1.87	-1.71	-2.22	-1.83	-1.97	GO:0003674:molecular_function, GO:0005575:cellular_component, GO:0008150:biological_process, GO:0016020:membrane, GO:0016021:integral to membrane
2	0.656	Mm.67073	Slc41a2	Solute carrier family 41, member 2	1	-1.48	-1.25	-1.04	-1.35	-2.33	1	-1.27	-1.57	-2.01	-2.25	-2.34	1	-2.34	-1.23	-1.55	-1.2	-1.14	GO:0005886:plasma membrane, GO:0006810:transport, GO:0006811:ion transport, GO:0006812:cation transport, GO:0008324:cation transmembrane transporter activity, GO:0016020:membrane, GO:0016021:integral to membrane
2	0.655	Mm.256718	Gne	Glucosamine	1	-1.59	-1.52	-2.09	-2.17	-2.03	1	-1.61	-1.99	-1.99	-1.82	-1.28	1	-1.85	1.12	1.06	1.13	1.01	GO:0000166:nucleotide binding, GO:0003824:catalytic activity, GO:0005524:ATP binding, GO:0005737:cytoplasm, GO:0005829:cytosol, GO:0005975:carbohydrate metabolic process, GO:0006047:UDP-N-acetylglucosamine metabolic process, GO:0006054:N-acetylneuraminate metabolic process, GO:0008152:metabolic process, GO:0008761:UDP-N-acetylglucosamine 2-epimerase activity, GO:0009103:lipopolysaccharide biosynt…
2	0.654	Mm.196345	Siae	Sialic acid acetylesterase	1	-1.94	-1.18	-1.27	-1.64	-2.57	1	-2.14	-2.08	-2.14	-2.17	-2.13	1	-1.82	-1.24	-1.13	-1.36	-1.35	GO:0001681:sialate O-acetylesterase activity, GO:0004091:carboxylesterase activity, GO:0005737:cytoplasm, GO:0005764:lysosome, GO:0016787:hydrolase activity
2	0.653	Mm.2817	Ppfibp2	PTPRF interacting protein, binding protein 2 (liprin beta 2)	1	1.6	1.01	-1.37	-1.84	-2.12	1	-1.41	-1.72	-1.64	-1.69	-1.97	1	1.58	1.37	-1.02	-1.11	-1.38	GO:0003677:DNA binding, GO:0008907:integrase activity, GO:0015074:DNA integration
2	0.653	Mm.425062	Fcgr2b	Fc receptor, IgG, low affinity IIb	1	-3.14	-2.24	-1.8	-1.75	-7.1	1	-1.77	-1.48	-1.42	-3	-6.73	1	-2.82	-2.18	-2.21	-1.96	-5.12	GO:0001811:negative regulation of type I hypersensitivity, GO:0002638:negative regulation of immunoglobulin production, GO:0002862:negative regulation of inflammatory response to antigenic stimulus, GO:0002865:negative regulation of acute inflammatory response to antigenic stimulus, GO:0002924:negative regulation of humoral immune response mediated by circulating immunoglobulin, GO:0004872:recept…
2	0.653	Mm.474114	Mus musculus	Transcribed locus	1	-1.46	-1.49	-1.77	-1.95	-2.51	1	-1.62	-1.85	-1.93	-2.23	-2.42	1	-1.22	-1.25	-1.22	-1.62	-1.72
2	0.652	Mm.237966	Elmo3	Engulfment and cell motility 3, ced-12 homolog (C. elegans)	1	-1.38	-1.06	-1.16	-1.31	-2.03	1	1.07	-1.04	-1.3	-1.45	-2.2	1	-1.22	1.3	1.42	1.54	1.29	GO:0005488:binding, GO:0005515:protein binding, GO:0005575:cellular_component, GO:0005737:cytoplasm, GO:0005856:cytoskeleton, GO:0006909:phagocytosis, GO:0006915:apoptosis, GO:0008150:biological_process, GO:0017124:SH3 domain binding
2	0.65	Mm.42040	Ak4	Adenylate kinase 4	1	1.84	1.15	-1.33	-1.64	-2.08	1	-1.52	-1.37	-1.9	-2.12	-2.63	1	1.3	1.49	1.25	-1.18	-1.09	GO:0000166:nucleotide binding, GO:0004017:adenylate kinase activity, GO:0005524:ATP binding, GO:0005525:GTP binding, GO:0005739:mitochondrion, GO:0006139:nucleobase, nucleoside, nucleotide and nucleic acid metabolic process, GO:0016301:kinase activity, GO:0016740:transferase activity, GO:0016776:phosphotransferase activity, phosphate group as acceptor, GO:0019201:nucleotide kinase activity, GO:00…
2	0.649	Mm.289441	Cldn1	Claudin 1	1	1.49	-1.17	-1.72	-2.86	-5.74	1	1.7	-1.64	-2.33	-2.63	-2.7	1	-1.51	-2.99	-3.06	-2.26	-2.83	GO:0005198:structural molecule activity, GO:0005515:protein binding, GO:0005886:plasma membrane, GO:0005886:plasma membrane, GO:0005923:tight junction, GO:0005923:tight junction, GO:0016020:membrane, GO:0016021:integral to membrane, GO:0016328:lateral plasma membrane, GO:0016338:calcium-independent cell-cell adhesion, GO:0030054:cell junction, GO:0042802:identical protein binding
2	0.648	Mm.317261	Eltd1	EGF, latrophilin seven transmembrane domain containing 1	1	-1.52	-1.23	-1.25	-1.24	-3.48	1	-1.36	-1.08	-1.25	-1.97	-3	1	-1.57	-1.74	-1.86	-1.96	-2.64	GO:0004871:signal transducer activity, GO:0004872:receptor activity, GO:0004888:transmembrane receptor activity, GO:0004930:G-protein coupled receptor activity, GO:0005509:calcium ion binding, GO:0005886:plasma membrane, GO:0007165:signal transduction, GO:0007166:cell surface receptor linked signaling pathway, GO:0007186:G-protein coupled receptor protein signaling pathway, GO:0007218:neuropeptid…
2	0.648	Mm.389086	Mus musculus	Transcribed locus, moderately similar to XP_342642.1 PREDICTED: similar to ACN9 protein homolog, mitochondrial precursor (Liver regeneration-related protein LRRGT00092) isoform 2 [Rattus norvegicus]	1	1.09	-1.21	-1.28	-1.41	-1.5	1	-1.02	-1.33	-1.77	-2.07	-1.85	1	1.06	-1.13	-1.6	-1.62	-1.59	GO:0003674:molecular_function, GO:0005739:mitochondrion, GO:0005758:mitochondrial intermembrane space, GO:0008150:biological_process
2	0.647	Mm.277406	Stat1	Signal transducer and activator of transcription 1	1	-1.04	-1.11	-1.55	-1.58	-2.01	1	-1.31	-1.47	-1.4	-1.55	-1.78	1	-1.55	1.14	-1.44	-1.59	-1.67	GO:0003677:DNA binding, GO:0003700:sequence-specific DNA binding transcription factor activity, GO:0004871:signal transducer activity, GO:0005509:calcium ion binding, GO:0005515:protein binding, GO:0005634:nucleus, GO:0005634:nucleus, GO:0005654:nucleoplasm, GO:0005730:nucleolus, GO:0005737:cytoplasm, GO:0005737:cytoplasm, GO:0005829:cytosol, GO:0006350:transcription, GO:0006351:transcription, DN…
2	0.647	Mm.307846	Rpl22	Ribosomal protein L22	1	-1.17	-2.11	-1.95	-1.92	-1.89	1	-4.87	-4.26	-4	-2.39	-2.18	1	1	-1.12	-1.35	-1.54	-1.82	GO:0003723:RNA binding, GO:0003735:structural constituent of ribosome, GO:0005622:intracellular, GO:0005737:cytoplasm, GO:0005829:cytosol, GO:0005840:ribosome, GO:0006412:translation, GO:0006414:translational elongation, GO:0008201:heparin binding, GO:0030529:ribonucleoprotein complex, GO:0046632:alpha-beta T cell differentiation, GO:0003674:molecular_function, GO:0005575:cellular_component, GO:0…
2	0.643	Mm.7165	Acy1	Aminoacylase 1	1	-2.07	-1.85	-2.24	-2.58	-2.66	1	-1.31	-1.3	-1.77	-2.15	-2.07	1	-1.75	-1.24	-1.39	-1.37	-1.35	GO:0004046:aminoacylase activity, GO:0005625:soluble fraction, GO:0005737:cytoplasm, GO:0006508:proteolysis, GO:0006520:cellular amino acid metabolic process, GO:0008237:metallopeptidase activity, GO:0016787:hydrolase activity, GO:0046872:metal ion binding
2	0.641	Mm.296837	Sfxn2	Sideroflexin 2	1	-2.92	-1.3	-1.81	-2.15	-2.33	1	-2.98	-2.47	-2.26	-2.04	-1.98	1	-2.18	-1.08	1.24	-1.13	1.46	GO:0003674:molecular_function, GO:0005739:mitochondrion, GO:0005739:mitochondrion, GO:0005743:mitochondrial inner membrane, GO:0006810:transport, GO:0006811:ion transport, GO:0006812:cation transport, GO:0006826:iron ion transport, GO:0008150:biological_process, GO:0008324:cation transmembrane transporter activity, GO:0016020:membrane, GO:0016021:integral to membrane, GO:0055085:transmembrane tra…
2	0.641	Mm.474473	Endog	Endonuclease G	1	1.13	-1.06	-2.14	-3.32	-5.13	1	-1.02	-1.56	-1.7	-2.34	-2.55	1	1.52	2.44	2.15	1.95	1.18	GO:0001701:in utero embryonic development, GO:0003676:nucleic acid binding, GO:0004518:nuclease activity, GO:0004519:endonuclease activity, GO:0005739:mitochondrion, GO:0006309:DNA fragmentation involved in apoptotic nuclear change, GO:0016787:hydrolase activity, GO:0034612:response to tumor necrosis factor, GO:0043065:positive regulation of apoptosis, GO:0046677:response to antibiotic, GO:004687…
2	0.639	Mm.207767	Timm9	Translocase of inner mitochondrial membrane 9 homolog (yeast)	1	1.17	-1.31	-1.29	-1.59	-1.28	1	1.15	-1.09	-1.75	-1.83	-2.07	1	-1.52	-1.1	-1.42	-1.48	-1.37	GO:0005515:protein binding, GO:0005739:mitochondrion, GO:0005739:mitochondrion, GO:0005743:mitochondrial inner membrane, GO:0006626:protein targeting to mitochondrion, GO:0006810:transport, GO:0015031:protein transport, GO:0016020:membrane, GO:0042719:mitochondrial intermembrane space protein transporter complex, GO:0045039:protein import into mitochondrial inner membrane, GO:0046872:metal ion bi…
2	0.639	Mm.29756	Aqp11	Aquaporin 11	1	-2.15	-1.51	-1.99	-2.11	-2.42	1	-1.63	-1.77	-2.25	-2.18	-1.93	1	-1.26	-1.29	-1.24	-1.16	-1.14	GO:0001822:kidney development, GO:0003674:molecular_function, GO:0005215:transporter activity, GO:0005737:cytoplasm, GO:0005783:endoplasmic reticulum, GO:0005829:cytosol, GO:0005886:plasma membrane, GO:0005886:plasma membrane, GO:0006810:transport, GO:0006811:ion transport, GO:0006833:water transport, GO:0009986:cell surface, GO:0015793:glycerol transport, GO:0015840:urea transport, GO:0016020:me…
2	0.637	Mm.274650	Mipep	Mitochondrial intermediate peptidase	1	-2.07	-1.17	-1.37	-1.53	-1.68	1	-1.41	-1.01	-1.23	-1.65	-1.47	1	-1.61	-1.43	-1.09	-1.25	-1.53	GO:0003674:molecular_function, GO:0004222:metalloendopeptidase activity, GO:0005739:mitochondrion, GO:0005739:mitochondrion, GO:0006508:proteolysis, GO:0008150:biological_process, GO:0008233:peptidase activity, GO:0008237:metallopeptidase activity, GO:0016787:hydrolase activity, GO:0043231:intracellular membrane-bounded organelle, GO:0046872:metal ion binding
2	0.637	Mm.277955	Fgl1	Fibrinogen-like protein 1	1	1.62	1.63	1.23	-1.18	-10.94	1	-1.99	-2.79	-4.01	-9.19	-69.68	1	1.08	1.13	-1.14	-1	2.92	GO:0005102:receptor binding, GO:0005576:extracellular region, GO:0005615:extracellular space, GO:0007165:signal transduction
2	0.637	Mm.38901	Fads2	Fatty acid desaturase 2	1	-1.98	-2.51	-3.13	-3.56	-4.14	1	-1.04	-1.59	-2.12	-3.1	-3.38	1	-1.59	-2.04	-1.64	-1.89	-1.99	GO:0004768:stearoyl-CoA 9-desaturase activity, GO:0005506:iron ion binding, GO:0005624:membrane fraction, GO:0005783:endoplasmic reticulum, GO:0006629:lipid metabolic process, GO:0006633:fatty acid biosynthetic process, GO:0006810:transport, GO:0008152:metabolic process, GO:0008610:lipid biosynthetic process, GO:0016020:membrane, GO:0016021:integral to membrane, GO:0016491:oxidoreductase activity…
2	0.635	Mm.422853	Ugt3a2	UDP glycosyltransferases 3 family, polypeptide A2	1	-1.87	-5.47	-13.34	-19.87	-59.23	1	-2.74	-7.1	-18.43	-43.18	-51.02	1	-1.47	-4.97	-14.6	-8.8	-7.14	GO:0003674:molecular_function, GO:0005575:cellular_component, GO:0008150:biological_process, GO:0008152:metabolic process, GO:0015020:glucuronosyltransferase activity, GO:0016020:membrane, GO:0016021:integral to membrane, GO:0016740:transferase activity, GO:0016757:transferase activity, transferring glycosyl groups, GO:0016758:transferase activity, transferring hexosyl groups
2	0.634	Mm.295642	Spc24	SPC24, NDC80 kinetochore complex component, homolog (S. cerevisiae)	1	-3.73	-2.59	-2.26	-2.84	-4.78	1	-2.56	1.05	1	-2.2	-3.36	1	-1.8	-2.48	-2.01	-1.43	-1.41	GO:0000775:chromosome, centromeric region, GO:0000776:kinetochore, GO:0003674:molecular_function, GO:0005634:nucleus, GO:0007049:cell cycle, GO:0007067:mitosis, GO:0008150:biological_process, GO:0031262:Ndc80 complex, GO:0051301:cell division
2	0.633	Mm.30063	Fgb	Fibrinogen beta chain	1	-1.13	-1.83	-1.17	-1.11	-2.59	1	-2.35	-2.59	-3	-4.34	-4.03	1	-1.07	-1.85	-3.28	-1.19	1.06	GO:0005102:receptor binding, GO:0005576:extracellular region, GO:0005577:fibrinogen complex, GO:0005615:extracellular space, GO:0005886:plasma membrane, GO:0005938:cell cortex, GO:0007165:signal transduction, GO:0007596:blood coagulation, GO:0009897:external side of plasma membrane, GO:0030168:platelet activation, GO:0030674:protein binding, bridging, GO:0031091:platelet alpha granule, GO:0043499…
2	0.633	Mm.34411	Pdk1	Pyruvate dehydrogenase kinase, isoenzyme 1	1	1.61	-1.04	-2.64	-3.87	-4.6	1	-4.14	-3.67	-3.48	-3.79	-3.28	1	-1.17	1.14	-1.23	-2.55	-1.96	GO:0000155:two-component sensor activity, GO:0000160:two-component signal transduction system (phosphorelay), GO:0000166:nucleotide binding, GO:0004672:protein kinase activity, GO:0004673:protein histidine kinase activity, GO:0004740:pyruvate dehydrogenase (acetyl-transferring) kinase activity, GO:0005524:ATP binding, GO:0005739:mitochondrion, GO:0005886:plasma membrane, GO:0005975:carbohydrate m…
2	0.632	Mm.250599	Pycrl	Pyrroline-5-carboxylate reductase-like	1	-2.22	-1.74	-1.61	-1.49	-1.3	1	-1.02	-1.16	-1.32	-1.29	-1.14	1	-1.84	-1.33	1.05	1.05	-1.02	GO:0003824:catalytic activity, GO:0004126:cytidine deaminase activity, GO:0004735:pyrroline-5-carboxylate reductase activity, GO:0005488:binding, GO:0005515:protein binding, GO:0005575:cellular_component, GO:0006561:proline biosynthetic process, GO:0008152:metabolic process, GO:0008652:cellular amino acid biosynthetic process, GO:0009972:cytidine deamination, GO:0016491:oxidoreductase activity, G…
2	0.63	Mm.27984	Tjp3	Tight junction protein 3	1	-2.76	-1.29	-1.33	-1.5	-2	1	-1.51	-1.48	-1.18	-1.21	-1.12	1	-2.3	-1.38	1.21	1.25	1.25	GO:0005515:protein binding, GO:0005886:plasma membrane, GO:0005923:tight junction, GO:0016020:membrane, GO:0030054:cell junction
2	0.629	Mm.38342	Echdc3	Enoyl Coenzyme A hydratase domain containing 3	1	-2.57	-1.74	-1.66	-1.73	-2.63	1	-1.58	-1.59	-1.62	-1.47	-1.67	1	-1.36	-2.18	-1.43	-1.01	-1.14	GO:0003674:molecular_function, GO:0003824:catalytic activity, GO:0005739:mitochondrion, GO:0008150:biological_process, GO:0008152:metabolic process
2	0.628	Mm.197536	Clec2d	C-type lectin domain family 2, member d	1	-3.09	-2.39	-2.74	-3.03	-6.56	1	-3.52	-2.03	-2.17	-2.85	-5.45	1	-2.91	-1.63	-1.83	-1.77	-3.53	GO:0004872:receptor activity, GO:0004888:transmembrane receptor activity, GO:0005488:binding, GO:0005515:protein binding, GO:0005529:sugar binding, GO:0005886:plasma membrane, GO:0005887:integral to plasma membrane, GO:0006968:cellular defense response, GO:0007165:signal transduction, GO:0009897:external side of plasma membrane, GO:0016020:membrane, GO:0016021:integral to membrane, GO:0042270:pro…
2	0.623	Mm.383180	Pklr	Pyruvate kinase liver and red blood cell	1	-1.62	1.06	-1.16	-1.5	-2.05	1	1.09	1.15	1.07	-1.21	-1.78	1	-1.56	-1.57	-1.38	-1.19	1.06	GO:0000166:nucleotide binding, GO:0000287:magnesium ion binding, GO:0003824:catalytic activity, GO:0004743:pyruvate kinase activity, GO:0004743:pyruvate kinase activity, GO:0005524:ATP binding, GO:0005625:soluble fraction, GO:0005829:cytosol, GO:0005975:carbohydrate metabolic process, GO:0006096:glycolysis, GO:0006754:ATP biosynthetic process, GO:0009408:response to heat, GO:0010226:response to l…
2	0.622	Mm.279977	Pllp	Plasma membrane proteolipid	1	-2.08	-1.41	-1.4	-1.46	-1.72	1	-1.52	-1.26	-1.19	-1.49	-1.18	1	-1.92	-1.31	-1.12	-1.14	-1.19	GO:0005216:ion channel activity, GO:0006810:transport, GO:0006811:ion transport, GO:0016020:membrane, GO:0016021:integral to membrane, GO:0043218:compact myelin, GO:0045121:membrane raft
2	0.62	Mm.393274	Mus musculus	Transcribed locus	1	-1.38	-1.41	-1.53	-1.79	-2.36	1	-1.9	-1.56	-1.9	-2.1	-1.95	1	-2.14	-1.13	-1.21	-1.24	-1.46	GO:0003674:molecular_function, GO:0005575:cellular_component, GO:0008150:biological_process
2	0.62	Mm.41389	Klf15	Kruppel-like factor 15	1	-3.03	-2.57	-2.83	-3.03	-2.43	1	-8.53	-8.39	-5.95	-3.3	-1.45	1	-2.53	-1.42	-1.46	1	-1.12	GO:0003676:nucleic acid binding, GO:0003677:DNA binding, GO:0003677:DNA binding, GO:0003700:sequence-specific DNA binding transcription factor activity, GO:0005515:protein binding, GO:0005622:intracellular, GO:0005634:nucleus, GO:0006350:transcription, GO:0008270:zinc ion binding, GO:0010001:glial cell differentiation, GO:0015758:glucose transport, GO:0045449:regulation of transcription, GO:00458…
2	0.619	Mm.298947	Ddt	D-dopachrome tautomerase	1	-2.25	-3.54	-4.41	-4.67	-5.74	1	-1.59	-3.59	-4.2	-4.64	-3.49	1	-1.02	-1.6	-1.95	-1.96	-1.98	GO:0005737:cytoplasm, GO:0016829:lyase activity, GO:0033981:D-dopachrome decarboxylase activity, GO:0042438:melanin biosynthetic process
2	0.619	Mm.397219	Mus musculus	Transcribed locus, moderately similar to XP_541618.2 PREDICTED: similar to mitogen-activated protein kinase kinase kinase 10 [Canis familiaris]	1	-1.5	-1.6	-1.68	-2.06	-1.8	1	-1.43	-1.44	-1.47	-1.74	-1.64	1	-1.05	-1.15	-1.44	-1.38	-1.33
2	0.618	Mm.41915	1810014F10Rik	RIKEN cDNA 1810014F10 gene	1	-1.19	-1.16	-1.55	-1.66	-2.01	1	1.17	-1.02	-1.61	-2.22	-2.18	1	1.61	1.75	1.38	1.32	1.13	GO:0005575:cellular_component, GO:0008150:biological_process, GO:0008643:carbohydrate transport, GO:0042806:fucose binding
2	0.618	Mm.437291	Mus musculus	Transcribed locus	1	-1.04	1.33	1.1	-1.42	-1.9	1	-1.62	-1.88	-1.68	-2.26	-2.02	1	-1.25	-1.37	-1.19	-1.36	-1.65
2	0.615	Mm.260768	Plvap	Plasmalemma vesicle associated protein	1	-2.69	-2.24	-1.42	-1.34	-3.27	1	-2.31	-1.73	-1.22	-1.95	-3.56	1	-2.89	-2.1	-1.46	1.11	-1.1	GO:0005737:cytoplasm, GO:0005886:plasma membrane, GO:0005901:caveola, GO:0016020:membrane, GO:0016021:integral to membrane, GO:0042803:protein homodimerization activity
2	0.615	Mm.386950	Gm5617	Predicted gene 5617	1	-1.2	-1.45	-2.01	-1.95	-2.19	1	-1.01	-1.62	-1.49	-1.71	-1.36	1	1.59	2.18	1.53	-1.06	-1.19	GO:0003674:molecular_function, GO:0005575:cellular_component, GO:0008150:biological_process, GO:0003674:molecular_function, GO:0005575:cellular_component, GO:0008150:biological_process
2	0.613	Mm.35856	Pts	6-pyruvoyl-tetrahydropterin synthase	1	-2.07	-1.14	-1.1	-1.16	-1.9	1	-2.33	-1.61	-1.41	-1.34	-1.61	1	-1.39	-1.46	-1.18	-1.17	-1.41	GO:0003874:6-pyruvoyltetrahydropterin synthase activity, GO:0003874:6-pyruvoyltetrahydropterin synthase activity, GO:0005515:protein binding, GO:0005737:cytoplasm, GO:0005739:mitochondrion, GO:0005739:mitochondrion, GO:0006729:tetrahydrobiopterin biosynthetic process, GO:0008152:metabolic process, GO:0016829:lyase activity, GO:0042802:identical protein binding, GO:0042802:identical protein bindin…
2	0.611	Mm.258596	Slc6a13	Solute carrier family 6 (neurotransmitter transporter, GABA), member 13	1	-2.25	-1.39	-1.6	-1.82	-2.23	1	-2.19	-2.42	-3.16	-2.9	-2.67	1	-1.3	-1.36	-1.29	-1.62	-1.54	GO:0005328:neurotransmitter:sodium symporter activity, GO:0005332:gamma-aminobutyric acid:sodium symporter activity, GO:0005887:integral to plasma membrane, GO:0006810:transport, GO:0006836:neurotransmitter transport, GO:0006836:neurotransmitter transport, GO:0015293:symporter activity, GO:0016020:membrane, GO:0016021:integral to membrane, GO:0042165:neurotransmitter binding
2	0.608	Mm.27136	Insig2	Insulin induced gene 2	1	1.35	1.27	-1.29	-1.76	-2.35	1	-1.63	-1.76	-1.88	-2.33	-2.32	1	1.43	-1.38	-1.42	-1.37	-1.76	GO:0005515:protein binding, GO:0005783:endoplasmic reticulum, GO:0006629:lipid metabolic process, GO:0006641:triglyceride metabolic process, GO:0006695:cholesterol biosynthetic process, GO:0006991:response to sterol depletion, GO:0008134:transcription factor binding, GO:0008202:steroid metabolic process, GO:0008203:cholesterol metabolic process, GO:0010894:negative regulation of steroid biosynthe…
2	0.606	Mm.202383	Hnf4a	Hepatic nuclear factor 4, alpha	1	1.07	-1.14	-1.42	-1.55	-2.23	1	-1.02	-1.35	-1.28	-1.23	-1.06	1	1.24	1.2	1.06	1.34	1.34	GO:0000062:acyl-CoA binding, GO:0003677:DNA binding, GO:0003677:DNA binding, GO:0003700:sequence-specific DNA binding transcription factor activity, GO:0003700:sequence-specific DNA binding transcription factor activity, GO:0003705:sequence-specific enhancer binding RNA polymerase II transcription factor activity, GO:0003707:steroid hormone receptor activity, GO:0004872:receptor activity, GO:0004…
2	0.605	Mm.22144	Copz2	Coatomer protein complex, subunit zeta 2	1	-2.58	-1.45	-1.39	-1.48	-1.41	1	-1.44	-1.29	-1.11	-1.14	-1.05	1	-1.34	-1.19	1.1	1.31	1.16	GO:0003674:molecular_function, GO:0005737:cytoplasm, GO:0005794:Golgi apparatus, GO:0006810:transport, GO:0008150:biological_process, GO:0015031:protein transport, GO:0016020:membrane, GO:0016192:vesicle-mediated transport, GO:0030126:COPI vesicle coat, GO:0030137:COPI-coated vesicle, GO:0031410:cytoplasmic vesicle
2	0.605	Mm.282184	Vegfa	Vascular endothelial growth factor A	1	1.51	1.03	-1.71	-2.05	-2.06	1	-1.28	-1.77	-1.82	-1.93	-1.97	1	2.75	1.23	1.12	-1.41	-1.44	GO:0001525:angiogenesis, GO:0001525:angiogenesis, GO:0001525:angiogenesis, GO:0001525:angiogenesis, GO:0001541:ovarian follicle development, GO:0001568:blood vessel development, GO:0001569:patterning of blood vessels, GO:0001666:response to hypoxia, GO:0001701:in utero embryonic development, GO:0001822:kidney development, GO:0001938:positive regulation of endothelial cell proliferation, GO:000193…
2	0.603	Mm.24118	Gstt2	Glutathione S-transferase, theta 2	1	-3.61	-1.86	-1.47	-1.23	-1.63	1	-1.98	-2.01	-1.33	-1.35	-1.34	1	-1.53	-1.39	-1.58	-1.2	-1.56	GO:0004364:glutathione transferase activity, GO:0005634:nucleus, GO:0005737:cytoplasm, GO:0005829:cytosol, GO:0006749:glutathione metabolic process, GO:0016740:transferase activity, GO:0003674:molecular_function, GO:0005575:cellular_component, GO:0008150:biological_process
2	0.602	Mm.23942	Abcc3	ATP-binding cassette, sub-family C (CFTR/MRP), member 3	1	-1.06	-1.05	-1.09	-1.29	-2.56	1	1.08	-1.04	-1.36	-1.23	-1	1	-1.78	1.05	-1.51	1.17	-1.53	GO:0000166:nucleotide binding, GO:0005215:transporter activity, GO:0005524:ATP binding, GO:0005887:integral to plasma membrane, GO:0006200:ATP catabolic process, GO:0006810:transport, GO:0006855:drug transmembrane transport, GO:0008559:xenobiotic-transporting ATPase activity, GO:0015238:drug transmembrane transporter activity, GO:0015432:bile acid-exporting ATPase activity, GO:0015722:canalicular…
2	0.602	Mm.477783	Lmbrd1	LMBR1 domain containing 1	1	1.08	-1.21	-1.32	-1.29	-1.24	1	-1.29	-1.89	-2.1	-1.78	-1.49	1	-1.18	-1.38	-1.32	-1.36	-1.24	GO:0003674:molecular_function, GO:0005575:cellular_component, GO:0005764:lysosome, GO:0006810:transport, GO:0008150:biological_process, GO:0016020:membrane, GO:0016021:integral to membrane, GO:0031419:cobalamin binding
2	0.602	Mm.479529			1	1.31	-1.21	-1.55	-1.6	-1.52	1	-2.09	-1.97	-1.74	-1.62	-1.21	1	1.44	1.34	1.04	1.02	-1.3
2	0.601	Mm.116942	Optn	Optineurin	1	-1.56	1.04	-1.33	-1.81	-2.42	1	-1.57	-1.59	-1.98	-2.19	-2.26	1	-2.14	-1.11	-1.42	-1.39	-1.68	GO:0000042:protein targeting to Golgi, GO:0005515:protein binding, GO:0005737:cytoplasm, GO:0005794:Golgi apparatus, GO:0005802:trans-Golgi network, GO:0007030:Golgi organization, GO:0008022:protein C-terminus binding, GO:0016023:cytoplasmic membrane-bounded vesicle, GO:0034613:cellular protein localization, GO:0043001:Golgi to plasma membrane protein transport, GO:0048471:perinuclear region of c…
2	0.601	Mm.282706	6330409N04Rik	RIKEN cDNA 6330409N04 gene	1	1.28	-1.2	-1.54	-1.67	-1.58	1	-1.11	-1.65	-2.04	-2.05	-2.09	1	1.44	-1.39	-1.43	-1.44	-1.45	GO:0003674:molecular_function, GO:0005575:cellular_component, GO:0008150:biological_process
2	0.6	Mm.23502	Sult1b1	Sulfotransferase family 1B, member 1	1	-2.91	-3.7	-6.02	-7.16	-10.82	1	-2.51	-4.68	-5.78	-8.74	-7.08	1	-1.28	-1.77	-2.39	-3.36	-3.5	GO:0004062:aryl sulfotransferase activity, GO:0004062:aryl sulfotransferase activity, GO:0004062:aryl sulfotransferase activity, GO:0005737:cytoplasm, GO:0005829:cytosol, GO:0006629:lipid metabolic process, GO:0006805:xenobiotic metabolic process, GO:0008146:sulfotransferase activity, GO:0008152:metabolic process, GO:0008152:metabolic process, GO:0008202:steroid metabolic process, GO:0009812:flav…
2	0.599	Mm.273915	Lpcat3	Lysophosphatidylcholine acyltransferase 3	1	-1.97	-1.29	-1.28	-1.43	-1.82	1	1.1	1.13	-1.15	-1.28	-1.33	1	-2.35	-1.59	-1.35	1.02	1.03	GO:0003674:molecular_function, GO:0005575:cellular_component, GO:0005783:endoplasmic reticulum, GO:0008150:biological_process, GO:0008415:acyltransferase activity, GO:0008654:phospholipid biosynthetic process, GO:0016020:membrane, GO:0016021:integral to membrane, GO:0016740:transferase activity, GO:0047184:1-acylglycerophosphocholine O-acyltransferase activity
2	0.599	Mm.276702	Grb7	Growth factor receptor bound protein 7	1	-2.26	-1.79	-1.61	-1.49	-1.82	1	-3.12	-2.21	-1.96	-1.82	-1.42	1	-2.83	-1.41	-1.03	1.19	1.12	GO:0004872:receptor activity, GO:0005070:SH3/SH2 adaptor activity, GO:0005829:cytosol, GO:0007165:signal transduction, GO:0007165:signal transduction
2	0.599	Mm.41449	Rdm1	RAD52 motif 1	1	-1.57	-1.5	-1.93	-1.68	-1.63	1	-1.71	-2.28	-2.2	-1.91	-1.64	1	-1.11	-1.03	-1.05	-1.4	-1.54	GO:0000166:nucleotide binding, GO:0003674:molecular_function, GO:0003676:nucleic acid binding, GO:0003677:DNA binding, GO:0003723:RNA binding, GO:0005634:nucleus, GO:0005730:nucleolus, GO:0005737:cytoplasm, GO:0008150:biological_process
2	0.599	Mm.6381	AW112010	Expressed sequence AW112010	1	-2.1	-1.92	-2.14	-2.64	-7.81	1	-2.6	-4.01	-4.36	-7.17	-7.72	1	-1.16	-2.4	-4.37	-2.07	-2.8	GO:0003674:molecular_function, GO:0005575:cellular_component, GO:0008150:biological_process
2	0.598	Mm.271740	Slc22a18	Solute carrier family 22 (organic cation transporter), member 18	1	-1.83	-1.05	1.08	-1.22	-2.14	1	-1.01	-1.05	-1.14	-1.07	-1.01	1	-1.46	-1.29	1.05	1.07	-1.21	GO:0005635:nuclear envelope, GO:0005886:plasma membrane, GO:0005887:integral to plasma membrane, GO:0006810:transport, GO:0006811:ion transport, GO:0006820:anion transport, GO:0008514:organic anion transmembrane transporter activity, GO:0015238:drug transmembrane transporter activity, GO:0015293:symporter activity, GO:0015520:tetracycline:hydrogen antiporter activity, GO:0015711:organic anion tra…
2	0.598	Mm.408082	Mus musculus	Transcribed locus	1	1.02	-1.48	-2.16	-2.31	-2.2	1	-1.99	-2.46	-2.55	-2.48	-2.3	1	-1.13	1.09	-1.11	-1.66	-1.49
2	0.595	Mm.292567	Creld2	Cysteine-rich with EGF-like domains 2	1	-2.49	-1.73	-1.83	-2.32	-2.78	1	-1.29	-1.4	-2	-2.96	-2.94	1	-1.69	-1.84	-1.53	-1.06	-1.58	GO:0003674:molecular_function, GO:0005509:calcium ion binding, GO:0005575:cellular_component, GO:0005576:extracellular region, GO:0005783:endoplasmic reticulum, GO:0008150:biological_process
2	0.594	Mm.2168	Hc	Hemolytic complement	1	-2.71	-5.5	-5.87	-9.2	-69.52	1	-6.78	-13.87	-22.96	-34.48	-82.79	1	-2.85	-11.6	-18.58	-7.9	-5.09	GO:0001701:in utero embryonic development, GO:0002523:leukocyte migration involved in inflammatory response, GO:0004866:endopeptidase inhibitor activity, GO:0005576:extracellular region, GO:0005579:membrane attack complex, GO:0005615:extracellular space, GO:0005625:soluble fraction, GO:0006874:cellular calcium ion homeostasis, GO:0006917:induction of apoptosis, GO:0006954:inflammatory response, G…
2	0.594	Mm.390367	Acbd4	Acyl-Coenzyme A binding domain containing 4	1	-2.17	-1.38	-1.45	-1.48	-1.54	1	1.04	-1.06	-1.25	-1.19	-1.02	1	-2.04	-1.34	-1.18	1.01	1.12	GO:0003674:molecular_function, GO:0005575:cellular_component, GO:0008150:biological_process
2	0.593	Mm.379221	1700040I03Rik	RIKEN cDNA 1700040I03 gene	1	-1.36	-1.6	-2.01	-2.44	-2.38	1	1.65	1.57	-1.3	-1.91	-1.64	1	1.03	1.48	1.3	1.03	1.11	GO:0003674:molecular_function, GO:0005575:cellular_component, GO:0005576:extracellular region, GO:0008150:biological_process
2	0.59	Mm.25848	Bckdha	Branched chain ketoacid dehydrogenase E1, alpha polypeptide	1	-4.57	-2.92	-2.57	-2.79	-3.27	1	-3.58	-3.33	-2.77	-2.38	-1.48	1	-2.06	-1.49	-1.16	-1.01	-1.18	GO:0003826:alpha-ketoacid dehydrogenase activity, GO:0003863:3-methyl-2-oxobutanoate dehydrogenase (2-methylpropanoyl-transferring) activity, GO:0005739:mitochondrion, GO:0005947:mitochondrial alpha-ketoglutarate dehydrogenase complex, GO:0008152:metabolic process, GO:0009083:branched chain family amino acid catabolic process, GO:0016491:oxidoreductase activity, GO:0016624:oxidoreductase activity…
2	0.589	Mm.256025	Faah	Fatty acid amide hydrolase	1	-3.21	-1.79	-1.63	-2.02	-2.56	1	-1.89	-2.05	-2.34	-2.19	-1.62	1	-2.17	-2	-1.31	-1.06	-1.14	GO:0004040:amidase activity, GO:0005543:phospholipid binding, GO:0005737:cytoplasm, GO:0005783:endoplasmic reticulum, GO:0005794:Golgi apparatus, GO:0006631:fatty acid metabolic process, GO:0008289:lipid binding, GO:0009062:fatty acid catabolic process, GO:0016020:membrane, GO:0016021:integral to membrane, GO:0016787:hydrolase activity, GO:0016788:hydrolase activity, acting on ester bonds, GO:001…
2	0.589	Mm.274542	Rnf5	Ring finger protein 5	1	-2.47	-1.53	-1.35	-1.5	-2.12	1	-2.08	-1.7	-1.63	-1.47	-1.42	1	-1.74	-1.48	-1.16	-1.23	-1.28	GO:0004842:ubiquitin-protein ligase activity, GO:0005575:cellular_component, GO:0005739:mitochondrion, GO:0005783:endoplasmic reticulum, GO:0008270:zinc ion binding, GO:0016020:membrane, GO:0016021:integral to membrane, GO:0016874:ligase activity, GO:0044257:cellular protein catabolic process, GO:0046872:metal ion binding, GO:0070534:protein K63-linked ubiquitination, GO:0070936:protein K48-linke…
2	0.588	Mm.217116	Mmp15	Matrix metallopeptidase 15	1	-2.12	-1.39	-1.21	-1.38	-1.52	1	-1.25	-1.37	-1.51	-1.68	-1.31	1	-1.95	-1.58	-1.28	1.02	-1.22	GO:0004222:metalloendopeptidase activity, GO:0005509:calcium ion binding, GO:0006508:proteolysis, GO:0008152:metabolic process, GO:0008152:metabolic process, GO:0008233:peptidase activity, GO:0008237:metallopeptidase activity, GO:0008270:zinc ion binding, GO:0016020:membrane, GO:0016021:integral to membrane, GO:0016787:hydrolase activity, GO:0031012:extracellular matrix, GO:0046872:metal ion bind…
2	0.588	Mm.477791			1	-3.63	-2.53	-2.06	-1.85	-2.38	1	-2.79	-2.83	-3.53	-4.12	-2.11	1	-1.85	-1.41	-1.25	-1.1	-1.41
2	0.586	Mm.329131	Prg4	Proteoglycan 4 (megakaryocyte stimulating factor, articular superficial zone protein)	1	1.18	-1.23	1.25	-1.47	-6.02	1	-1.15	-1.44	-1.17	-1.23	-2.51	1	-1.07	-2.46	-3.13	-1.14	-1.08
2	0.586	Mm.38231	8430408G22Rik	RIKEN cDNA 8430408G22 gene	1	2.05	-1.19	-2.01	-2.6	-5.78	1	-1.82	-3.76	-3.17	-3.67	-1.59	1	2.38	2.3	1.91	2.18	1.74	GO:0003674:molecular_function, GO:0005739:mitochondrion, GO:0008150:biological_process
2	0.585	Mm.425181	Sigmar1	Sigma non-opioid intracellular receptor 1	1	-1.76	-1.99	-2.44	-3.03	-3.05	1	1.08	-1.22	-2.06	-2.58	-2.53	1	-1.91	-1.79	-1.51	-1.58	-1.54	GO:0000247:C-8 sterol isomerase activity, GO:0004872:receptor activity, GO:0004985:opioid receptor activity, GO:0005634:nucleus, GO:0005635:nuclear envelope, GO:0005783:endoplasmic reticulum, GO:0005811:lipid particle, GO:0005886:plasma membrane, GO:0006696:ergosterol biosynthetic process, GO:0006810:transport, GO:0006869:lipid transport, GO:0007165:signal transduction, GO:0007399:nervous system …
2	0.585	Mm.479552			1	1.22	1.41	-1.02	-1.53	-1.7	1	1.23	1.1	-1.58	-2.13	-2.04	1	-1.77	1.07	-1	-1.11	-1.44
2	0.584	Mm.859	Polg2	Polymerase (DNA directed), gamma 2, accessory subunit	1	-2.41	-1.58	-1.55	-1.5	-1.21	1	-2	-1.28	-1.73	-1.57	-1.16	1	-1.75	-1.43	-1.09	1.03	1.05	GO:0000166:nucleotide binding, GO:0003677:DNA binding, GO:0003887:DNA-directed DNA polymerase activity, GO:0003887:DNA-directed DNA polymerase activity, GO:0004812:aminoacyl-tRNA ligase activity, GO:0004820:glycine-tRNA ligase activity, GO:0005524:ATP binding, GO:0005737:cytoplasm, GO:0005739:mitochondrion, GO:0006260:DNA replication, GO:0006281:DNA repair, GO:0006412:translation, GO:0006426:glyc…
2	0.583	Mm.15295	Ephx2	Epoxide hydrolase 2, cytoplasmic	1	-4.4	-2.74	-3.23	-4.44	-9.56	1	-2.54	-3.19	-3.1	-3.69	-4.4	1	-2.01	-3.5	-2.77	-2.62	-3.31	GO:0000287:magnesium ion binding, GO:0002539:prostaglandin production involved in inflammatory response, GO:0003824:catalytic activity, GO:0003869:4-nitrophenylphosphatase activity, GO:0004301:epoxide hydrolase activity, GO:0005730:nucleolus, GO:0005737:cytoplasm, GO:0005777:peroxisome, GO:0005794:Golgi apparatus, GO:0005829:cytosol, GO:0005829:cytosol, GO:0005925:focal adhesion, GO:0006954:infla…
2	0.582	Mm.260164	Hadh	Hydroxyacyl-Coenzyme A dehydrogenase	1	-4.11	-1.31	-1.21	-1.39	-1.9	1	-2.55	-1.55	-1.4	-1.35	-1.09	1	-1.45	-1.77	-1.5	-1.1	1.12	GO:0003824:catalytic activity, GO:0003857:3-hydroxyacyl-CoA dehydrogenase activity, GO:0003857:3-hydroxyacyl-CoA dehydrogenase activity, GO:0005488:binding, GO:0005737:cytoplasm, GO:0005739:mitochondrion, GO:0005743:mitochondrial inner membrane, GO:0005759:mitochondrial matrix, GO:0006629:lipid metabolic process, GO:0006631:fatty acid metabolic process, GO:0006635:fatty acid beta-oxidation, GO:00…
2	0.581	Mm.30045	Mbl2	Mannose-binding lectin (protein C) 2	1	-1.6	1.29	1.28	-1.45	-6.87	1	-2.08	1.25	1.37	-1.36	-7.97	1	-1.21	-1.99	-2.1	-1.14	-2.01	GO:0001867:complement activation, lectin pathway, GO:0001867:complement activation, lectin pathway, GO:0001867:complement activation, lectin pathway, GO:0001867:complement activation, lectin pathway, GO:0002020:protease binding, GO:0005102:receptor binding, GO:0005488:binding, GO:0005529:sugar binding, GO:0005537:mannose binding, GO:0005576:extracellular region, GO:0005615:extracellular space, GO…
2	0.581	Mm.3095	Nr1h4	Nuclear receptor subfamily 1, group H, member 4	1	-4.14	-1.19	-1.13	-1.17	-1.75	1	-1.83	-2.1	-2.71	-2.84	-2.27	1	-3.04	-2.18	-1.59	-1.07	1.06	GO:0000122:negative regulation of transcription from RNA polymerase II promoter, GO:0003677:DNA binding, GO:0003690:double-stranded DNA binding, GO:0003700:sequence-specific DNA binding transcription factor activity, GO:0003707:steroid hormone receptor activity, GO:0004872:receptor activity, GO:0004879:ligand-dependent nuclear receptor activity, GO:0004887:thyroid hormone receptor activity, GO:00…
2	0.58	Mm.423137	Arrdc3	Arrestin domain containing 3	1	-2.96	-2.87	-2.29	-3.08	-5.93	1	-19.02	-13.7	-7.77	-6.83	-4.37	1	-2.39	-3.25	-4.03	-2.39	-1.64	GO:0003674:molecular_function, GO:0005575:cellular_component, GO:0008150:biological_process, GO:0003674:molecular_function, GO:0005575:cellular_component, GO:0005737:cytoplasm, GO:0007165:signal transduction, GO:0007600:sensory perception, GO:0008150:biological_process
2	0.579	Mm.425949	Ly6a	Lymphocyte antigen 6 complex, locus A	1	-1.59	-2.12	-2.24	-2.54	-3.9	1	-2.38	-2.8	-2.01	-2.53	-3.51	1	-1.57	-1.08	-1.67	-2.53	-1.84	GO:0005622:intracellular, GO:0005886:plasma membrane, GO:0009897:external side of plasma membrane, GO:0016020:membrane, GO:0031225:anchored to membrane
2	0.579	Mm.88478	Aspdh	Aspartate dehydrogenase domain containing	1	-3.34	-4.53	-6.98	-9.39	-14.57	1	-2.36	-10.35	-12.6	-13.38	-12.52	1	-1.33	-2.38	-2.17	-2.73	-2.77	GO:0003674:molecular_function, GO:0003824:catalytic activity, GO:0005488:binding, GO:0005575:cellular_component, GO:0006742:NADP catabolic process, GO:0008150:biological_process, GO:0008152:metabolic process, GO:0009435:NAD biosynthetic process, GO:0016491:oxidoreductase activity, GO:0019363:pyridine nucleotide biosynthetic process, GO:0033735:aspartate dehydrogenase activity, GO:0050661:NADP or …
2	0.577	Mm.17461	Stk16	Serine/threonine kinase 16	1	-2.22	-1.4	-1.26	-1.29	-1.18	1	-1.07	-1.16	-1.26	-1.41	-1.19	1	-2.2	-1.17	1.07	1.14	1.1
2	0.577	Mm.29561	Ctsf	Cathepsin F	1	-1.92	-1.5	-1.43	-1.47	-1.53	1	-2.41	-2.57	-2.05	-1.73	1.16	1	-1.44	-1.24	1.03	1.02	-1.24	GO:0004197:cysteine-type endopeptidase activity, GO:0005764:lysosome, GO:0006508:proteolysis, GO:0008152:metabolic process, GO:0008233:peptidase activity, GO:0008234:cysteine-type peptidase activity, GO:0016787:hydrolase activity
2	0.576	Mm.288676	Fahd2a	Fumarylacetoacetate hydrolase domain containing 2A	1	-1.9	-2.07	-2.15	-2.24	-2.59	1	-1.36	-1.93	-2.01	-2.1	-1.61	1	-1.12	-1.49	-1.23	-1.38	-1.53	GO:0003674:molecular_function, GO:0003824:catalytic activity, GO:0005739:mitochondrion, GO:0008150:biological_process, GO:0008152:metabolic process, GO:0016787:hydrolase activity, GO:0046872:metal ion binding
2	0.576	Mm.386823	Svip	Small VCP/p97-interacting protein	1	-1.89	-1.03	-1.15	-1.35	-1.43	1	-2.15	-1.3	-1.45	-1.67	-1.57	1	-1.58	-1.29	-1.09	-1.4	-1.33	GO:0003674:molecular_function, GO:0005575:cellular_component, GO:0005783:endoplasmic reticulum, GO:0005794:Golgi apparatus, GO:0005886:plasma membrane, GO:0008150:biological_process, GO:0016020:membrane
2	0.575	Mm.251196	Tmem30b	Transmembrane protein 30B	1	-4.97	-5.09	-7.02	-10.02	-16.88	1	-4.7	-20.76	-25.3	-23.81	-15.72	1	-2.47	-3.5	-3.82	-1.75	-1.67	GO:0003674:molecular_function, GO:0005575:cellular_component, GO:0008150:biological_process, GO:0016020:membrane, GO:0016021:integral to membrane
2	0.574	Mm.158251	Pgcp	Plasma glutamate carboxypeptidase	1	-2.23	-2.1	-1.72	-1.79	-2.66	1	-2.88	-4.3	-5.17	-2.24	-1.84	1	-1.74	-2.42	-1.97	-1.47	-1.54	GO:0003674:molecular_function, GO:0004177:aminopeptidase activity, GO:0004180:carboxypeptidase activity, GO:0005576:extracellular region, GO:0005615:extracellular space, GO:0006508:proteolysis, GO:0008150:biological_process, GO:0008233:peptidase activity, GO:0008237:metallopeptidase activity, GO:0016787:hydrolase activity, GO:0046872:metal ion binding
2	0.574	Mm.337232	Mettl7b	Methyltransferase like 7B	1	-8.74	-6.06	-6.89	-16.07	-42.79	1	-5.55	-5.22	-8.61	-14.97	-22.29	1	-3.73	-6.88	-5.79	-4.89	-5.11	GO:0003674:molecular_function, GO:0005575:cellular_component, GO:0008150:biological_process, GO:0008152:metabolic process, GO:0008168:methyltransferase activity, GO:0016740:transferase activity
2	0.573	Mm.35788	Pold2	Polymerase (DNA directed), delta 2, regulatory subunit	1	-1.6	-2.24	-2.11	-2.09	-1.74	1	1.56	1.25	-1.16	-1.59	-1.37	1	-1.55	-1.52	-1.32	1.13	1.07	GO:0003677:DNA binding, GO:0003887:DNA-directed DNA polymerase activity, GO:0005634:nucleus, GO:0005654:nucleoplasm, GO:0006260:DNA replication, GO:0006261:DNA-dependent DNA replication, GO:0006297:nucleotide-excision repair, DNA gap filling, GO:0016740:transferase activity, GO:0016779:nucleotidyltransferase activity
2	0.573	Mm.4847	Klf1	Kruppel-like factor 1 (erythroid)	1	-1.55	-1.73	-1.86	-2.18	-1.99	1	-1.54	-1.59	-1.54	-1.68	-1.71	1	-1.39	-1.2	-1.31	-1.27	-1.31	GO:0001701:in utero embryonic development, GO:0001889:liver development, GO:0003674:molecular_function, GO:0003676:nucleic acid binding, GO:0003677:DNA binding, GO:0005575:cellular_component, GO:0005622:intracellular, GO:0005634:nucleus, GO:0006338:chromatin remodeling, GO:0006350:transcription, GO:0008150:biological_process, GO:0008270:zinc ion binding, GO:0035162:embryonic hemopoiesis, GO:00432…
2	0.572	Mm.14609	Aldh1a7	Aldehyde dehydrogenase family 1, subfamily A7	1	-5.42	-1.09	1.05	-1.28	-1.62	1	1.19	-1.12	-2.02	-3.06	-1.68	1	-1.81	-2.7	-1.39	-1.3	-1.29	GO:0004028:3-chloroallyl aldehyde dehydrogenase activity, GO:0004029:aldehyde dehydrogenase (NAD) activity, GO:0005737:cytoplasm, GO:0016491:oxidoreductase activity, GO:0018479:benzaldehyde dehydrogenase (NAD+) activity, GO:0042573:retinoic acid metabolic process, GO:0042802:identical protein binding, GO:0051289:protein homotetramerization, GO:0055114:oxidation-reduction process
2	0.571	Mm.141936	Igfbp2	Insulin-like growth factor binding protein 2	1	-1.76	-6.11	-26.96	-40.08	-37.24	1	-1.56	-4.69	-11.56	-15.1	-7.93	1	1.17	-1.72	-7.16	-11.31	-25.97	GO:0001558:regulation of cell growth, GO:0005520:insulin-like growth factor binding, GO:0005576:extracellular region, GO:0005615:extracellular space, GO:0005615:extracellular space, GO:0016324:apical plasma membrane, GO:0019838:growth factor binding, GO:0031410:cytoplasmic vesicle, GO:0031994:insulin-like growth factor I binding, GO:0031995:insulin-like growth factor II binding, GO:0040008:regula…
2	0.571	Mm.330510	Apcs	Serum amyloid P-component	1	1.61	1.12	1.28	-1.04	-4.14	1	1.5	-1.43	-3.33	-6.3	-5.13	1	1.36	-1	-1.03	1.44	2.26	GO:0005529:sugar binding, GO:0005576:extracellular region, GO:0005615:extracellular space, GO:0006461:protein complex assembly, GO:0043234:protein complex, GO:0046872:metal ion binding, GO:0051789:response to protein stimulus
2	0.571	Mm.390406	Tmem88	Transmembrane protein 88	1	-1.8	-1.58	-1.28	-1.34	-2.37	1	-1.78	-1.54	-1.38	-1.73	-2.15	1	-1.51	-1.33	-1.25	-1.26	-2.08	GO:0003674:molecular_function, GO:0005575:cellular_component, GO:0008150:biological_process, GO:0016020:membrane, GO:0016021:integral to membrane
2	0.571	Mm.439660	BC026782	CDNA sequence BC026782	1	-5.51	-2.58	-3.05	-4.2	-12.43	1	-8.43	-16.53	-18.85	-24.44	-15.72	1	-2.65	-3.23	-2.63	-3.76	-2.93
2	0.569	Mm.1155	Tuba4a	Tubulin, alpha 4A	1	-1.09	-1.18	-1.75	-2.05	-1.93	1	1.82	1.62	-1.32	-1.89	-2.26	1	-1.6	-1.15	-1.24	-1.38	-1.62	GO:0000166:nucleotide binding, GO:0003677:DNA binding, GO:0004672:protein kinase activity, GO:0004674:protein serine/threonine kinase activity, GO:0005524:ATP binding, GO:0006468:protein phosphorylation, GO:0008152:metabolic process, GO:0016020:membrane, GO:0016301:kinase activity, GO:0016310:phosphorylation, GO:0016563:transcription activator activity, GO:0016740:transferase activity, GO:0045944…
2	0.569	Mm.441378	Mus musculus	Transcribed locus	1	-1.33	-1.53	-1.81	-1.97	-2.05	1	-1.49	-1.57	-1.66	-1.77	-1.71	1	-1.18	-1.23	-1.26	-1.34	-1.34
2	0.568	Mm.102470	Ankrd33b	Ankyrin repeat domain 33B	1	1.49	-2.05	-2.5	-2.64	-3.01	1	-1.91	-2.91	-3.03	-3.79	-3.1	1	3.09	1.07	-1.96	-1.96	-2.33	GO:0003674:molecular_function, GO:0003677:DNA binding, GO:0005575:cellular_component, GO:0008150:biological_process
2	0.567	Mm.77695	Ccnf	Cyclin F	1	-4.34	-2.26	-2.52	-2.81	-3.73	1	-2.82	-1.05	-1.68	-2.42	-3.35	1	-3.09	-2.2	-1.47	-1.19	-1.09	GO:0000320:re-entry into mitotic cell cycle, GO:0001890:placenta development, GO:0005488:binding, GO:0005634:nucleus, GO:0005737:cytoplasm, GO:0005814:centriole, GO:0005856:cytoskeleton, GO:0007049:cell cycle, GO:0007067:mitosis, GO:0010826:negative regulation of centrosome duplication, GO:0016567:protein ubiquitination, GO:0019005:SCF ubiquitin ligase complex, GO:0031146:SCF-dependent proteasoma…
2	0.566	Mm.309826	Pdzrn4	PDZ domain containing RING finger 4	1	-1.64	-1.62	-1.8	-1.97	-2.27	1	-1.5	-1.68	-1.78	-1.93	-1.6	1	-1.29	-1.35	-1.28	-1.38	-1.38	GO:0003674:molecular_function, GO:0005575:cellular_component, GO:0008150:biological_process, GO:0046872:metal ion binding
2	0.566	Mm.477557			1	1.04	-1.04	-1.14	-1.4	-9.94	1	1.03	-1.04	-1.11	-1.36	-2.37	1	1	1	1.03	1.11	1.07
2	0.564	Mm.294885	Creg1	Cellular repressor of E1A-stimulated genes 1	1	-1.41	-2	-2.04	-2.66	-2.88	1	-2.43	-2.57	-2.06	-1.44	-1.17	1	-1.23	-1.06	-1.09	-1.78	-1.82	GO:0005576:extracellular region, GO:0005667:transcription factor complex, GO:0006355:regulation of transcription, DNA-dependent, GO:0008134:transcription factor binding, GO:0010181:FMN binding, GO:0040008:regulation of growth
2	0.562	Mm.39086	Adra1b	Adrenergic receptor, alpha 1b	1	-1.88	-1.52	-1.81	-2	-2.09	1	-1.28	-1.52	-1.59	-1.79	-1.94	1	-1.43	-1.29	-1.24	-1.18	-1.24	GO:0000299:integral to membrane of membrane fraction, GO:0001974:blood vessel remodeling, GO:0001975:response to amphetamine, GO:0001987:vasoconstriction of artery involved in baroreceptor response to lowering of systemic arterial blood pressure, GO:0001996:positive regulation of heart rate by epinephrine-norepinephrine, GO:0001997:positive regulation of the force of heart contraction by epinephr…
2	0.562	Mm.41964	Tgm1	Transglutaminase 1, K polypeptide	1	1.16	-1.26	-1.58	-2.04	-3	1	3.24	-1.46	-2.45	-2.66	-2.56	1	2.6	-1.06	-1.69	1.01	-1.3	GO:0003810:protein-glutamine gamma-glutamyltransferase activity, GO:0005913:cell-cell adherens junction, GO:0008415:acyltransferase activity, GO:0009887:organ morphogenesis, GO:0016020:membrane, GO:0016740:transferase activity, GO:0018149:peptide cross-linking, GO:0019538:protein metabolic process, GO:0030216:keratinocyte differentiation, GO:0031224:intrinsic to membrane, GO:0031424:keratinizatio…
2	0.561	Mm.430765	Nme3	Non-metastatic cells 3, protein expressed in	1	-2.87	-1.25	-1.09	-1.12	-1.54	1	-2.24	-1.36	-1.34	-1.61	-1.07	1	-1.24	-1.33	1.16	1.45	1.39	GO:0000166:nucleotide binding, GO:0004550:nucleoside diphosphate kinase activity, GO:0005524:ATP binding, GO:0005739:mitochondrion, GO:0006183:GTP biosynthetic process, GO:0006228:UTP biosynthetic process, GO:0006241:CTP biosynthetic process, GO:0009117:nucleotide metabolic process, GO:0016301:kinase activity, GO:0016740:transferase activity, GO:0046872:metal ion binding
2	0.559	Mm.394593	Gsta3	Glutathione S-transferase, alpha 3	1	-3.7	-2.85	-2.02	-1.95	-2.6	1	-3.11	-4.82	-3.73	-1.94	-1.14	1	-1.6	-2.25	-1.28	-1.17	-1.12	GO:0004364:glutathione transferase activity, GO:0005737:cytoplasm, GO:0008152:metabolic process, GO:0016740:transferase activity
2	0.557	Mm.290166	Mrpl18	Mitochondrial ribosomal protein L18	1	-1.48	-1.05	-1.08	-1.18	-1.28	1	-1.07	1.17	-1.22	-1.42	-1.75	1	-2.09	-1.19	-1.28	-1.31	-1.16	GO:0003674:molecular_function, GO:0003735:structural constituent of ribosome, GO:0005622:intracellular, GO:0005739:mitochondrion, GO:0005739:mitochondrion, GO:0005840:ribosome, GO:0006412:translation, GO:0008150:biological_process, GO:0030529:ribonucleoprotein complex
2	0.556	Mm.272772	Anubl1	AN1, ubiquitin-like, homolog (Xenopus laevis)	1	-1.94	-2.19	-4.24	-5.03	-7.16	1	-8.41	-4.97	-8.07	-9.14	-7.77	1	-1.45	-1.84	-2.51	-2.24	-1.21	GO:0003674:molecular_function, GO:0005575:cellular_component, GO:0008150:biological_process, GO:0046872:metal ion binding
2	0.555	Mm.76757	Fam47e	Family with sequence similarity 47, member E	1	-2.7	-4.49	-12.68	-18.11	-21.19	1	-16.1	-19.45	-20.03	-19.2	-18.65	1	-1.07	1.23	1.14	-5.3	-2.69	GO:0003674:molecular_function, GO:0005575:cellular_component, GO:0008150:biological_process
2	0.553	Mm.447698	Tmem132d	Transmembrane protein 132D	1	-1.34	-1.23	-1.82	-1.75	-2.24	1	-1.37	-1.63	-1.4	-1.67	-1.93	1	-1.24	-1.21	-1.43	-1.85	-2.4	GO:0003674:molecular_function, GO:0005575:cellular_component, GO:0008150:biological_process, GO:0016020:membrane, GO:0016021:integral to membrane
2	0.551	Mm.348786	Afm	Afamin	1	-2.03	-3.78	-7.39	-11.44	-22.13	1	-3.38	-8.45	-15.04	-18.42	-20.76	1	-1.85	-3.78	-1.94	-4.81	-7.57	GO:0003674:molecular_function, GO:0005576:extracellular region, GO:0005615:extracellular space, GO:0006810:transport, GO:0008150:biological_process
2	0.548	Mm.16973	Lect2	Leukocyte cell-derived chemotaxin 2	1	-2.03	-2.79	-2.69	-3.95	-9.2	1	-1.17	1.57	1.56	1.09	-3.46	1	-1.28	-2.69	-4.08	-3.53	-4.03	GO:0005576:extracellular region, GO:0006935:chemotaxis, GO:0030178:negative regulation of Wnt receptor signaling pathway
2	0.546	Mm.231091	Dcxr	Dicarbonyl L-xylulose reductase	1	-2.61	-2.84	-3.35	-2.94	-2.89	1	-1.7	-3.48	-2.53	-2.13	-1.25	1	1.16	-1.16	-1.7	-1.3	-1.48	GO:0003824:catalytic activity, GO:0005488:binding, GO:0005515:protein binding, GO:0005886:plasma membrane, GO:0005902:microvillus, GO:0005903:brush border, GO:0005975:carbohydrate metabolic process, GO:0005997:xylulose metabolic process, GO:0006006:glucose metabolic process, GO:0006739:NADP metabolic process, GO:0008152:metabolic process, GO:0016020:membrane, GO:0016491:oxidoreductase activity, G…
2	0.546	Mm.254067	H2-Ab1	Histocompatibility 2, class II antigen A, beta 1	1	1.08	1.06	-1.72	-1.88	-1.7	1	-1.66	-1.71	-1.73	-1.93	-2.01	1	1.29	2.24	2.45	-1.55	-1.57	GO:0002504:antigen processing and presentation of peptide or polysaccharide antigen via MHC class II, GO:0005515:protein binding, GO:0005622:intracellular, GO:0005769:early endosome, GO:0005771:multivesicular body, GO:0005794:Golgi apparatus, GO:0005886:plasma membrane, GO:0005886:plasma membrane, GO:0006955:immune response, GO:0009897:external side of plasma membrane, GO:0016020:membrane, GO:001…
2	0.544	Mm.431573	Aacs	Acetoacetyl-CoA synthetase	1	-1.97	-2.73	-2.44	-2.55	-2.08	1	1.21	-1.19	-1.3	-1.55	-1.69	1	-1.87	-1.76	-1.64	-1.45	-1.11	GO:0000166:nucleotide binding, GO:0001889:liver development, GO:0003824:catalytic activity, GO:0005524:ATP binding, GO:0005737:cytoplasm, GO:0005829:cytosol, GO:0006629:lipid metabolic process, GO:0006631:fatty acid metabolic process, GO:0007584:response to nutrient, GO:0010243:response to organic nitrogen, GO:0014070:response to organic cyclic substance, GO:0016874:ligase activity, GO:0030729:ac…
2	0.543	Mm.28585	Thrsp	Thyroid hormone responsive SPOT14 homolog (Rattus)	1	-4.24	-12.87	-20.62	-30.22	-55.23	1	-11.07	-13.85	-23.14	-48.17	-68.67	1	1.26	-3.64	-6.01	-8.74	-6.67	GO:0005634:nucleus
2	0.542	Mm.18539	Pink1	PTEN induced putative kinase 1	1	-2.26	-1.8	-1.74	-1.82	-2.03	1	-1.77	-2.23	-2.11	-1.73	-1.12	1	-1.51	-1.12	-1.13	1.1	-1.17	GO:0000166:nucleotide binding, GO:0000287:magnesium ion binding, GO:0000422:mitochondrion degradation, GO:0004672:protein kinase activity, GO:0004674:protein serine/threonine kinase activity, GO:0005524:ATP binding, GO:0005737:cytoplasm, GO:0005739:mitochondrion, GO:0005739:mitochondrion, GO:0005741:mitochondrial outer membrane, GO:0005743:mitochondrial inner membrane, GO:0005829:cytosol, GO:0006…
2	0.542	Mm.291504	Adi1	Acireductone dioxygenase 1	1	1.09	1.24	-1.05	-2.44	-2.89	1	1.54	-1.06	-1.65	-2.11	-2.19	1	1.71	1.25	-1.06	1.44	1.74	GO:0005634:nucleus, GO:0005737:cytoplasm, GO:0005886:plasma membrane, GO:0008652:cellular amino acid biosynthetic process, GO:0009086:methionine biosynthetic process, GO:0016020:membrane, GO:0016491:oxidoreductase activity, GO:0016702:oxidoreductase activity, acting on single donors with incorporation of molecular oxygen, incorporation of two atoms of oxygen, GO:0019509:L-methionine salvage from …
2	0.541	Mm.20294	Sephs2	Selenophosphate synthetase 2	1	-2.77	-1.6	-1.94	-2.28	-2.95	1	-2.52	-2.11	-2.24	-2.16	-1.54	1	-2.44	-1.55	-1.28	1.11	1.06	GO:0000166:nucleotide binding, GO:0003824:catalytic activity, GO:0004756:selenide, water dikinase activity, GO:0005524:ATP binding, GO:0016301:kinase activity, GO:0016740:transferase activity
2	0.539	Mm.29342	R3hdm2	R3H domain containing 2	1	-1.38	-1.32	-1.47	-1.86	-2.1	1	-1.63	-1.72	-1.5	-1.24	-1.48	1	-1.32	-1.22	-1.45	-1.51	-1.45	GO:0003674:molecular_function, GO:0003676:nucleic acid binding, GO:0005575:cellular_component, GO:0005634:nucleus, GO:0008150:biological_process
2	0.538	Mm.2661	Tk1	Thymidine kinase 1	1	-3.03	-1.87	-1.18	-1.59	-3.22	1	-2.6	1.83	1.25	-1.68	-2.61	1	-1.66	-1.75	-1.3	1.94	1.39	GO:0000166:nucleotide binding, GO:0004797:thymidine kinase activity, GO:0005524:ATP binding, GO:0005625:soluble fraction, GO:0005737:cytoplasm, GO:0006260:DNA replication, GO:0008270:zinc ion binding, GO:0016301:kinase activity, GO:0016310:phosphorylation, GO:0016740:transferase activity, GO:0046104:thymidine metabolic process, GO:0046872:metal ion binding, GO:0051289:protein homotetramerization
2	0.538	Mm.276098	Fggy	FGGY carbohydrate kinase domain containing	1	-3.11	-1.48	-1.49	-1.74	-2.53	1	-2.24	-2.56	-2.65	-2.12	-1.79	1	-2.09	-1.99	-1.26	-1.02	-1.06	GO:0003674:molecular_function, GO:0005575:cellular_component, GO:0005975:carbohydrate metabolic process, GO:0016301:kinase activity, GO:0016740:transferase activity, GO:0016773:phosphotransferase activity, alcohol group as acceptor, GO:0070050:neuron homeostasis
2	0.538	Mm.35801	BC048355	CDNA sequence BC048355	1	-1.95	-1.86	-1.95	-1.91	-2.02	1	-1.03	-1.16	-1.37	-1.51	-1.42	1	-1.44	-1.51	-1.37	-1.22	1.01	GO:0005634:nucleus, GO:0005737:cytoplasm, GO:0008152:metabolic process, GO:0009117:nucleotide metabolic process, GO:0009159:deoxyribonucleoside monophosphate catabolic process, GO:0016787:hydrolase activity, GO:0016798:hydrolase activity, acting on glycosyl bonds, GO:0030307:positive regulation of cell growth, GO:0042803:protein homodimerization activity, GO:0050144:nucleoside deoxyribosyltransfe…
2	0.536	Mm.219459	Sik3	SIK family kinase 3	1	-2.01	-1.89	-1.62	-1.53	-1.38	1	-1.3	-1.16	-1.56	-1.27	-1.36	1	-3.14	-1.81	-1.74	1.01	-1.16	GO:0000166:nucleotide binding, GO:0000287:magnesium ion binding, GO:0004672:protein kinase activity, GO:0004674:protein serine/threonine kinase activity, GO:0005524:ATP binding, GO:0005575:cellular_component, GO:0005737:cytoplasm, GO:0006468:protein phosphorylation, GO:0016301:kinase activity, GO:0016740:transferase activity, GO:0046872:metal ion binding
2	0.536	Mm.294315	Capn10	Calpain 10	1	-1.85	-1.79	-2.07	-2.24	-2.12	1	-1.74	-1.87	-1.78	-1.9	-1.78	1	-1.6	-1.1	1.04	-1.22	-1.18	GO:0000149:SNARE binding, GO:0004197:cysteine-type endopeptidase activity, GO:0004198:calcium-dependent cysteine-type endopeptidase activity, GO:0005622:intracellular, GO:0005623:cell, GO:0005634:nucleus, GO:0005737:cytoplasm, GO:0005741:mitochondrial outer membrane, GO:0005743:mitochondrial inner membrane, GO:0005758:mitochondrial intermembrane space, GO:0005759:mitochondrial matrix, GO:0005792:…
2	0.536	Mm.326858	Psg21	Pregnancy-specific glycoprotein 21	1	-1.07	-1.29	-1.71	-1.69	-2.08	1	-1.83	-1.73	-1.69	-1.61	-1.81	1	-1.18	-1.01	-1.27	-1.5	-1.82	GO:0003674:molecular_function, GO:0005575:cellular_component, GO:0008150:biological_process
2	0.535	Mm.296169	Sqle	Squalene epoxidase	1	1.27	1.14	-1.29	-2	-2.94	1	1.29	-1.02	-1.39	-1.79	-4.07	1	1.47	1.04	1.38	1.21	2.29	GO:0004506:squalene monooxygenase activity, GO:0005783:endoplasmic reticulum, GO:0005789:endoplasmic reticulum membrane, GO:0005792:microsome, GO:0006725:cellular aromatic compound metabolic process, GO:0008152:metabolic process, GO:0008203:cholesterol metabolic process, GO:0010033:response to organic substance, GO:0016020:membrane, GO:0016021:integral to membrane, GO:0016491:oxidoreductase activ…
2	0.535	Mm.30700	Clec1b	C-type lectin domain family 1, member b	1	1.95	-1.66	-2.26	-2.14	-3.97	1	2.53	-1.43	-1.33	-2.61	-3.67	1	2.27	1.01	-1.45	-1.97	-3.67	GO:0004872:receptor activity, GO:0004888:transmembrane receptor activity, GO:0005488:binding, GO:0005529:sugar binding, GO:0005887:integral to plasma membrane, GO:0007165:signal transduction, GO:0007166:cell surface receptor linked signaling pathway, GO:0016020:membrane, GO:0016021:integral to membrane
2	0.535	Mm.440306	Mus musculus	Transcribed locus, moderately similar to XP_002723144.1 PREDICTED: zinc finger protein 428 isoform 1 [Oryctolagus cuniculus]	1	-1.45	-1.7	-1.69	-1.86	-2.27	1	-1.67	-1.72	-1.74	-1.8	-1.8	1	-1.26	-1.19	-1.24	-1.45	-1.67
2	0.535	Mm.982	S1pr1	Sphingosine-1-phosphate receptor 1	1	-1.76	-1.96	-1.84	-2.11	-3.53	1	-1.33	-1.97	-2.26	-3.14	-4.65	1	-1.88	-2.32	-2.32	-2.47	-2.72	GO:0001525:angiogenesis, GO:0001619:lysosphingolipid and lysophosphatidic acid receptor activity, GO:0004871:signal transducer activity, GO:0004872:receptor activity, GO:0004930:G-protein coupled receptor activity, GO:0005886:plasma membrane, GO:0007165:signal transduction, GO:0007186:G-protein coupled receptor protein signaling pathway, GO:0007186:G-protein coupled receptor protein signaling pat…
2	0.534	Mm.434411	Ccs	Copper chaperone for superoxide dismutase	1	-2	-1.84	-2.32	-2.36	-2.35	1	-2.14	-2.23	-2.14	-2.06	-1.84	1	-1.07	1.15	1.19	-1.36	-1.39	GO:0005634:nucleus, GO:0005737:cytoplasm, GO:0006801:superoxide metabolic process, GO:0008270:zinc ion binding, GO:0015680:intracellular copper ion transport, GO:0016532:superoxide dismutase copper chaperone activity, GO:0019430:removal of superoxide radicals, GO:0019899:enzyme binding, GO:0030001:metal ion transport, GO:0046872:metal ion binding, GO:0051353:positive regulation of oxidoreductase …
2	0.533	Mm.19283	Cd163l1	CD163 molecule-like 1	1	-1.29	-1.43	-1.72	-1.89	-2.02	1	-1.39	-1.59	-1.52	-1.59	-1.82	1	-1.13	-1.15	-1.19	-1.56	-1.72	GO:0003674:molecular_function, GO:0004872:receptor activity, GO:0005575:cellular_component, GO:0008150:biological_process
2	0.533	Mm.277152	Nlrp12	NLR family, pyrin domain containing 12	1	-2.85	-4.98	-17.27	-20.13	-22.19	1	-4.01	-19.9	-20.75	-22.04	-18.84	1	-2.51	-2.2	-3.37	-1.1	-2.78	GO:0000166:nucleotide binding, GO:0003674:molecular_function, GO:0005524:ATP binding, GO:0005634:nucleus, GO:0005737:cytoplasm, GO:0008588:release of cytoplasmic sequestered NF-kappaB, GO:0009968:negative regulation of signal transduction, GO:0031953:negative regulation of protein autophosphorylation, GO:0043122:regulation of I-kappaB kinase/NF-kappaB cascade, GO:0043124:negative regulation of I-…
2	0.533	Mm.331637	Mus musculus	Transcribed locus	1	2.1	-1.31	-2.3	-2.49	-2.9	1	-1.13	1.01	-1.13	-1.75	-2.27	1	1.3	2.19	1.02	-1.83	-2.2
2	0.533	Mm.469963	Daglb	Diacylglycerol lipase, beta	1	-1.92	-1.39	-1.8	-1.78	-1.68	1	1.16	1.26	-1.25	-1.47	-1.61	1	-2.24	-1.34	-1.55	-1.46	-1.37	GO:0004806:triglyceride lipase activity, GO:0005886:plasma membrane, GO:0006629:lipid metabolic process, GO:0016020:membrane, GO:0016021:integral to membrane, GO:0016042:lipid catabolic process, GO:0016787:hydrolase activity, GO:0046872:metal ion binding
2	0.532	Mm.109161	Mus musculus	Transcribed locus	1	-1.45	-1.6	-1.62	-1.85	-2	1	-1.39	-1.5	-1.64	-1.61	-1.73	1	-1.15	-1.14	-1.33	-1.35	-1.48	GO:0003674:molecular_function, GO:0005575:cellular_component, GO:0008150:biological_process
2	0.532	Mm.14063	Dhrs3	Dehydrogenase/reductase (SDR family) member 3	1	-6.7	-2.78	-2.72	-3.04	-3.37	1	-21.73	-14.56	-10.68	-5.15	-2.8	1	-3.38	-2.16	-2.6	-2.94	-2.06	GO:0003824:catalytic activity, GO:0005488:binding, GO:0008152:metabolic process, GO:0016020:membrane, GO:0016021:integral to membrane, GO:0016491:oxidoreductase activity, GO:0052650:NADP-retinol dehydrogenase activity, GO:0055114:oxidation-reduction process
2	0.532	Mm.208662	Fam20a	Family with sequence similarity 20, member A	1	-3.13	-1.39	-1.46	-1.81	-3	1	-3.11	-2.09	-1.54	-1.49	-1.46	1	-2.29	-1.81	-1.59	-1.01	-1.01	GO:0003674:molecular_function, GO:0005575:cellular_component, GO:0005576:extracellular region, GO:0008150:biological_process
2	0.532	Mm.21623	Dhrs1	Dehydrogenase/reductase (SDR family) member 1	1	-2.12	-1.68	-1.78	-1.99	-2.88	1	-1.07	-1.04	-1.52	-1.66	-1.96	1	-1.86	-2.47	-1.88	-1.39	-1.63	GO:0003674:molecular_function, GO:0003824:catalytic activity, GO:0005488:binding, GO:0005739:mitochondrion, GO:0005743:mitochondrial inner membrane, GO:0005783:endoplasmic reticulum, GO:0008150:biological_process, GO:0008152:metabolic process, GO:0016491:oxidoreductase activity, GO:0055114:oxidation-reduction process
2	0.53	Mm.258923	Nucb1	Nucleobindin 1	1	-2.19	-1.64	-1.37	-1.37	-1.6	1	-1.57	-1.23	1.07	1.13	1.04	1	-1.34	-1.27	1.04	1.16	1.05	GO:0003677:DNA binding, GO:0005509:calcium ion binding, GO:0005737:cytoplasm, GO:0005793:ER-Golgi intermediate compartment, GO:0005794:Golgi apparatus, GO:0015630:microtubule cytoskeleton, GO:0016020:membrane
2	0.529	Mm.44235	Foxq1	Forkhead box Q1	1	-2.22	-3.6	-3.38	-4.07	-5.12	1	-2.95	-3.43	-3.75	-2.83	-2.83	1	1.12	-2.45	-2.44	-1.08	-1.37	GO:0003677:DNA binding, GO:0003690:double-stranded DNA binding, GO:0003700:sequence-specific DNA binding transcription factor activity, GO:0003704:specific RNA polymerase II transcription factor activity, GO:0003705:sequence-specific enhancer binding RNA polymerase II transcription factor activity, GO:0005634:nucleus, GO:0005667:transcription factor complex, GO:0006309:DNA fragmentation involved …
2	0.529	Mm.902	1100001G20Rik	RIKEN cDNA 1100001G20 gene	1	1.61	2.04	1.92	1.11	-34.98	1	1.32	1.17	-3.96	-31.06	-125.6	1	1.76	2.14	2.59	2.32	1.92	GO:0005615:extracellular space, GO:0010577:metalloenzyme activator activity, GO:0032496:response to lipopolysaccharide, GO:0034612:response to tumor necrosis factor, GO:0050790:regulation of catalytic activity, GO:0050872:white fat cell differentiation
2	0.527	Mm.18443	Slc2a2	Solute carrier family 2 (facilitated glucose transporter), member 2	1	-2.06	-1.39	-1.29	-1.03	-1.23	1	-1.26	-4.85	-11.91	-8.42	-2.53	1	-2.75	-3.24	-1.93	-1.16	1.09	GO:0005158:insulin receptor binding, GO:0005215:transporter activity, GO:0005355:glucose transmembrane transporter activity, GO:0005355:glucose transmembrane transporter activity, GO:0005737:cytoplasm, GO:0005737:cytoplasm, GO:0005768:endosome, GO:0005829:cytosol, GO:0005886:plasma membrane, GO:0005886:plasma membrane, GO:0005903:brush border, GO:0005903:brush border, GO:0006810:transport, GO:000…
2	0.527	Mm.290614	Cpn2	Carboxypeptidase N, polypeptide 2	1	-18.27	-6	-5.29	-7.08	-28.25	1	-11.36	-41.49	-48.8	-58.32	-23.62	1	-6.63	-4.87	-4.1	-2.11	-2.03	GO:0003674:molecular_function, GO:0005575:cellular_component, GO:0005576:extracellular region, GO:0008150:biological_process
2	0.526	Mm.22690	Nr1h3	Nuclear receptor subfamily 1, group H, member 3	1	-2.18	-1.88	-1.97	-2.16	-2.78	1	-1.25	-2	-2.07	-2.35	-2.07	1	-2.06	-1.47	-1.39	-1.25	-1.38	GO:0000790:nuclear chromatin, GO:0003677:DNA binding, GO:0003700:sequence-specific DNA binding transcription factor activity, GO:0003707:steroid hormone receptor activity, GO:0004872:receptor activity, GO:0004879:ligand-dependent nuclear receptor activity, GO:0005515:protein binding, GO:0005634:nucleus, GO:0005634:nucleus, GO:0005737:cytoplasm, GO:0006350:transcription, GO:0006355:regulation of t…
2	0.525	Mm.28700	Acox2	Acyl-Coenzyme A oxidase 2, branched chain	1	-1.99	-1.02	-1.12	-1.22	-2.59	1	-1.44	-1.91	-1.55	-1.13	1.44	1	-2.01	1	1.02	1.38	1.49	GO:0003995:acyl-CoA dehydrogenase activity, GO:0003997:acyl-CoA oxidase activity, GO:0005504:fatty acid binding, GO:0005777:peroxisome, GO:0006629:lipid metabolic process, GO:0006631:fatty acid metabolic process, GO:0006635:fatty acid beta-oxidation, GO:0008152:metabolic process, GO:0016491:oxidoreductase activity, GO:0016627:oxidoreductase activity, acting on the CH-CH group of donors, GO:003379…
2	0.523	Mm.250980	Slc38a4	Solute carrier family 38, member 4	1	-1.39	-1.07	-1.71	-2.68	-4.42	1	-3.88	-3.89	-4.28	-4.49	-4.79	1	-2.2	-1.53	-1.65	-1.89	-2.08	GO:0005886:plasma membrane, GO:0006810:transport, GO:0006811:ion transport, GO:0006814:sodium ion transport, GO:0006865:amino acid transport, GO:0015171:amino acid transmembrane transporter activity, GO:0015293:symporter activity, GO:0016020:membrane, GO:0016021:integral to membrane
2	0.519	Mm.293605	Trp53inp2	Transformation related protein 53 inducible nuclear protein 2	1	-2.2	-1.27	-1.17	-1.22	-1.77	1	-2.03	-1.23	-1.23	-1.22	-1.13	1	-2.07	-1.51	1.03	-1.2	-1.18	GO:0003674:molecular_function, GO:0005575:cellular_component, GO:0005634:nucleus, GO:0008150:biological_process
2	0.519	Mm.348025	Lrg1	Leucine-rich alpha-2-glycoprotein 1	1	1.31	1.4	1.08	-1.57	-18.69	1	1.16	-1.56	-2.25	-6.21	-19.86	1	1.77	3.12	2.98	2.52	3.94	GO:0003674:molecular_function, GO:0050873:brown fat cell differentiation
2	0.517	Mm.46354	Acp5	Acid phosphatase 5, tartrate resistant	1	-1.05	1.45	1.14	-1.31	-2.7	1	-1.05	1.13	-1.01	-1.28	-2.23	1	-1.04	1.09	1.04	1.24	1	GO:0003993:acid phosphatase activity, GO:0003993:acid phosphatase activity, GO:0003993:acid phosphatase activity, GO:0005615:extracellular space, GO:0005764:lysosome, GO:0005764:lysosome, GO:0005829:cytosol, GO:0007162:negative regulation of cell adhesion, GO:0008198:ferrous iron binding, GO:0008199:ferric iron binding, GO:0016311:dephosphorylation, GO:0016311:dephosphorylation, GO:0016787:hydrol…
2	0.516	Mm.451739	Mus musculus	Transcribed locus	1	-2.82	-1.46	-1.45	-1.43	-1.58	1	-1.66	-1.18	-1.48	-1.66	-1.76	1	-2.88	-1.92	-1.41	-1.29	-1.22
2	0.515	Mm.294215	Mpst	Mercaptopyruvate sulfurtransferase	1	-2.27	-1.75	-2.19	-2.03	-2.11	1	-1.85	-1.82	-1.92	-1.98	-1.4	1	-1.28	-1.35	1.04	-1.06	-1.24	GO:0003674:molecular_function, GO:0004792:thiosulfate sulfurtransferase activity, GO:0005737:cytoplasm, GO:0005739:mitochondrion, GO:0005739:mitochondrion, GO:0005743:mitochondrial inner membrane, GO:0008150:biological_process, GO:0008272:sulfate transport, GO:0016740:transferase activity, GO:0016784:3-mercaptopyruvate sulfurtransferase activity
2	0.515	Mm.34379	Tmem204	Transmembrane protein 204	1	-2.63	-2.14	-2.25	-2.28	-3.15	1	-1.25	-1.69	-2.25	-3.72	-4.41	1	-3.29	-2.02	-1.73	-1.66	-2.26	GO:0001945:lymph vessel development, GO:0001945:lymph vessel development, GO:0005515:protein binding, GO:0005886:plasma membrane, GO:0016020:membrane, GO:0016021:integral to membrane, GO:0030054:cell junction, GO:0030947:regulation of vascular endothelial growth factor receptor signaling pathway, GO:0051145:smooth muscle cell differentiation
2	0.513	Mm.158971	1110001J03Rik	RIKEN cDNA 1110001J03 gene	1	-2.86	-3.19	-3.01	-2.5	-2.01	1	-1.45	-1.94	-2.55	-2.92	-1.55	1	-1.43	-1.51	-1.45	-1.05	-1.22	GO:0003674:molecular_function, GO:0005739:mitochondrion, GO:0008150:biological_process, GO:0003674:molecular_function, GO:0005575:cellular_component, GO:0008150:biological_process
2	0.512	Mm.208477	Tmem135	Transmembrane protein 135	1	-1.6	-1.24	-1.72	-2.19	-2.17	1	-1.5	-1.38	-1.55	-1.55	-1.73	1	-1.85	-1.25	-1.08	-1.73	-1.45	GO:0003674:molecular_function, GO:0005575:cellular_component, GO:0008150:biological_process, GO:0016020:membrane, GO:0016021:integral to membrane
2	0.51	Mm.16898	Phgdh	3-phosphoglycerate dehydrogenase	1	-2.39	-2.06	-1.7	-1.58	-1.58	1	-1.54	-1.08	1.1	-1.13	-1.6	1	-1.77	-1.95	-1.41	1.03	1.06	GO:0003824:catalytic activity, GO:0004617:phosphoglycerate dehydrogenase activity, GO:0004617:phosphoglycerate dehydrogenase activity, GO:0005488:binding, GO:0006541:glutamine metabolic process, GO:0006544:glycine metabolic process, GO:0006563:L-serine metabolic process, GO:0006564:L-serine biosynthetic process, GO:0006566:threonine metabolic process, GO:0008152:metabolic process, GO:0008652:cell…
2	0.51	Mm.334108	Dchs1	Dachsous 1 (Drosophila)	1	-1.51	-1.49	-1.59	-1.74	-2.35	1	-1.59	-1.59	-1.62	-1.81	-1.98	1	-1.37	-1.36	-1.4	-1.49	-1.83	GO:0003674:molecular_function, GO:0005575:cellular_component, GO:0007155:cell adhesion, GO:0008150:biological_process, GO:0016020:membrane, GO:0016021:integral to membrane
2	0.51	Mm.44630	Lcn13	Lipocalin 13	1	-1.54	-1.97	-2.15	-2.58	-2.96	1	-1.35	-1.7	-2.18	-2.33	-2.55	1	-1.06	-1.34	-1.67	-1.73	-2.47	GO:0003674:molecular_function, GO:0005215:transporter activity, GO:0005488:binding, GO:0005575:cellular_component, GO:0005576:extracellular region, GO:0006810:transport, GO:0008150:biological_process
2	0.508	Mm.24547	Aadac	Arylacetamide deacetylase (esterase)	1	-1.79	-4.88	-5.57	-6.73	-22.69	1	-2.35	-6.22	-10.43	-21.14	-17.56	1	-1.69	-5.53	-8.53	-4.92	-3.74	GO:0004091:carboxylesterase activity, GO:0004806:triglyceride lipase activity, GO:0005783:endoplasmic reticulum, GO:0005789:endoplasmic reticulum membrane, GO:0005789:endoplasmic reticulum membrane, GO:0005792:microsome, GO:0008152:metabolic process, GO:0010898:positive regulation of triglyceride catabolic process, GO:0016020:membrane, GO:0016021:integral to membrane, GO:0016298:lipase activity, …
2	0.508	Mm.281805	Mbl1	Mannose-binding lectin (protein A) 1	1	-3.77	-7.45	-6.68	-9.16	-43.66	1	-3.74	-10.64	-21.8	-36.42	-46.6	1	-2	-5.43	-11.19	-6.52	-5.12	GO:0001867:complement activation, lectin pathway, GO:0001867:complement activation, lectin pathway, GO:0001867:complement activation, lectin pathway, GO:0002020:protease binding, GO:0005488:binding, GO:0005509:calcium ion binding, GO:0005529:sugar binding, GO:0005537:mannose binding, GO:0005576:extracellular region, GO:0005615:extracellular space, GO:0005615:extracellular space, GO:0006958:comple…
2	0.507	Mm.278444	Tle1	Transducin-like enhancer of split 1, homolog of Drosophila E(spl)	1	-1.95	-1.54	-1.52	-1.27	-1.26	1	-1.96	-1.76	-1.59	-1.37	-1.01	1	-2.79	-1.3	-1.01	-1.09	-1.43	GO:0000122:negative regulation of transcription from RNA polymerase II promoter, GO:0003682:chromatin binding, GO:0003714:transcription corepressor activity, GO:0005515:protein binding, GO:0005575:cellular_component, GO:0005634:nucleus, GO:0005667:transcription factor complex, GO:0005737:cytoplasm, GO:0006350:transcription, GO:0006355:regulation of transcription, DNA-dependent, GO:0006357:regulat…
2	0.506	Mm.157545	Lipa	Lysosomal acid lipase A	1	-3.19	-1.45	-1.32	-1.46	-1.37	1	-1.5	-1.15	-1.22	-1.19	-1.07	1	-2.26	-1.64	-1.39	-1.31	-1.2	GO:0000902:cell morphogenesis, GO:0001816:cytokine production, GO:0004771:sterol esterase activity, GO:0005764:lysosome, GO:0006629:lipid metabolic process, GO:0006631:fatty acid metabolic process, GO:0006954:inflammatory response, GO:0008283:cell proliferation, GO:0016042:lipid catabolic process, GO:0016125:sterol metabolic process, GO:0016298:lipase activity, GO:0016787:hydrolase activity, GO:0…
2	0.506	Mm.210196	Gpam	Glycerol-3-phosphate acyltransferase, mitochondrial	1	-2.05	-1.46	-1.42	-1.5	-1.46	1	-1.86	-1.95	-1.83	-1.75	-1.72	1	-3	-1.92	-1.45	-1.39	1.01	GO:0004366:glycerol-3-phosphate O-acyltransferase activity, GO:0004366:glycerol-3-phosphate O-acyltransferase activity, GO:0004366:glycerol-3-phosphate O-acyltransferase activity, GO:0005739:mitochondrion, GO:0005739:mitochondrion, GO:0005741:mitochondrial outer membrane, GO:0005743:mitochondrial inner membrane, GO:0006631:fatty acid metabolic process, GO:0006637:acyl-CoA metabolic process, GO:00…
2	0.506	Mm.222825	Pdia6	Protein disulfide isomerase associated 6	1	-1.49	-1.27	-1.15	-1.34	-1.91	1	-1.58	-1.46	-1.4	-1.61	-2.29	1	-1.55	-1.84	-1.73	-1.34	-1.41	GO:0003756:protein disulfide isomerase activity, GO:0005783:endoplasmic reticulum, GO:0005788:endoplasmic reticulum lumen, GO:0005793:ER-Golgi intermediate compartment, GO:0005886:plasma membrane, GO:0006662:glycerol ether metabolic process, GO:0009055:electron carrier activity, GO:0015035:protein disulfide oxidoreductase activity, GO:0016020:membrane, GO:0016853:isomerase activity, GO:0045454:ce…
2	0.505	Mm.123934	Mus musculus	Transcribed locus, strongly similar to NP_599008.3 acyl-coenzyme A thioesterase 4 [Mus musculus]	1	-1.58	-1.23	-1.33	-1.78	-2.22	1	-1.07	-1.38	-1.94	-2.17	-2.13	1	-2.14	-1.75	-1.71	-1.39	1.27	GO:0003674:molecular_function, GO:0005575:cellular_component, GO:0008150:biological_process
2	0.502	Mm.291575	Ugt2b5	UDP glucuronosyltransferase 2 family, polypeptide B5	1	-2.03	-3.52	-3.4	-4.65	-16.62	1	-3.41	-7.62	-9.8	-7.19	-4.97	1	-1.74	-4.27	-4.61	-4.03	-6.15	GO:0005743:mitochondrial inner membrane, GO:0005783:endoplasmic reticulum, GO:0005792:microsome, GO:0015020:glucuronosyltransferase activity, GO:0016020:membrane, GO:0016021:integral to membrane, GO:0016740:transferase activity, GO:0016757:transferase activity, transferring glycosyl groups, GO:0016758:transferase activity, transferring hexosyl groups
2	0.5	Mm.199793	AU022751	Expressed sequence AU022751	1	-1.62	-1.53	-1.78	-1.7	-2.2	1	-1.38	-1.56	-1.76	-1.78	-1.76	1	-1.15	-1.33	-1.43	-1.35	-1.67	GO:0003674:molecular_function, GO:0005575:cellular_component, GO:0008150:biological_process
2	0.498	Mm.266840	Arl4d	ADP-ribosylation factor-like 4D	1	1.31	-1.24	-1.95	-2.27	-2.54	1	-1.77	-1.91	-1.92	-2.22	-1.43	1	4.72	1.87	1.71	1.34	-1.45	GO:0000166:nucleotide binding, GO:0003674:molecular_function, GO:0005525:GTP binding, GO:0005622:intracellular, GO:0005634:nucleus, GO:0005737:cytoplasm, GO:0005886:plasma membrane, GO:0007264:small GTPase mediated signal transduction, GO:0008150:biological_process
2	0.497	Mm.232930	Nrn1	Neuritin 1	1	2.15	1.62	-1.28	-1.79	-3.76	1	-2.34	-2.15	-1.71	-2.42	-2.2	1	1.47	2.03	1.9	1.32	1.68	GO:0005886:plasma membrane, GO:0007399:nervous system development, GO:0007409:axonogenesis, GO:0016020:membrane, GO:0031225:anchored to membrane
2	0.497	Mm.28015	Mus musculus	Transcribed locus, strongly similar to NP_067492.1 PDZ domain containing 1 [Mus musculus]	1	-3.49	-1.75	-3.51	-5.03	-6.53	1	-4	-7.1	-6.13	-6.93	-4.72	1	-2.22	-1.6	-1.26	-2.27	-1.61
2	0.495	Mm.195803	Nnt	Nicotinamide nucleotide transhydrogenase	1	-2.75	-1.46	-1.27	-1.67	-1.96	1	-2.09	-1.73	-1.55	-1.37	-1.27	1	-1.63	-3.13	-1.65	-1.18	-1.04	GO:0005739:mitochondrion, GO:0005739:mitochondrion, GO:0005743:mitochondrial inner membrane, GO:0050661:NADP or NADPH binding
2	0.495	Mm.271799	Ptpn6	Protein tyrosine phosphatase, non-receptor type 6	1	-2	-1.52	-1.55	-1.59	-1.81	1	-1.67	-1.34	-1.36	-1.72	-1.88	1	-1.51	-1.44	-1.29	1.01	-1.1	GO:0001784:phosphotyrosine binding, GO:0002924:negative regulation of humoral immune response mediated by circulating immunoglobulin, GO:0004721:phosphoprotein phosphatase activity, GO:0004725:protein tyrosine phosphatase activity, GO:0004725:protein tyrosine phosphatase activity, GO:0005515:protein binding, GO:0005634:nucleus, GO:0005737:cytoplasm, GO:0005737:cytoplasm, GO:0005829:cytosol, GO:00…
2	0.484	Mm.422471	Mus musculus	Transcribed locus	1	-1.14	-1.33	-1.32	-1.58	-1.36	1	-1.33	-1.75	-1.36	-1.09	-1.82	1	-1.15	-1.18	-1.33	-2.03	-1.5
2	0.483	AFFX-r2-Bs-phe-3			1	-1.44	-1.33	-1.62	-1.78	-2.35	1	1.02	-1.01	1.09	-1.19	-1.33	1	1.38	1.53	1.7	1.22	1.27
2	0.483	Mm.385180	Fmo5	Flavin containing monooxygenase 5	1	-9.98	-2.12	-2.67	-5.45	-23.61	1	-20.97	-31.7	-31.05	-26.24	-11.46	1	-8.15	-4.69	-1.93	-2.16	-1.77	GO:0004497:monooxygenase activity, GO:0004499:flavin-containing monooxygenase activity, GO:0005783:endoplasmic reticulum, GO:0005792:microsome, GO:0016020:membrane, GO:0016021:integral to membrane, GO:0016491:oxidoreductase activity, GO:0031227:intrinsic to endoplasmic reticulum membrane, GO:0050660:flavin adenine dinucleotide binding, GO:0050661:NADP or NADPH binding, GO:0055114:oxidation-reduct…
2	0.481	Mm.386783	Ikbke	Inhibitor of kappaB kinase epsilon	1	-1.55	-1.03	1.16	1.07	-2.12	1	1.35	-1.11	-1.05	-1.19	-1.4	1	-1.58	-1.42	-1.73	1.25	-1.04	GO:0000166:nucleotide binding, GO:0002756:MyD88-independent toll-like receptor signaling pathway, GO:0004672:protein kinase activity, GO:0004674:protein serine/threonine kinase activity, GO:0004704:NF-kappaB-inducing kinase activity, GO:0005524:ATP binding, GO:0005634:nucleus, GO:0005737:cytoplasm, GO:0005829:cytosol, GO:0006468:protein phosphorylation, GO:0006974:response to DNA damage stimulus,…
2	0.479	Mm.440567	Niacr1	Niacin receptor 1	1	1.28	-1.46	-1.59	-1.53	-1.71	1	-1.39	-1.43	-1.46	-1.62	-1.55	1	3.87	1.02	-1.25	-1.13	-1.44	GO:0001614:purinergic nucleotide receptor activity, GO:0001781:neutrophil apoptosis, GO:0004871:signal transducer activity, GO:0004872:receptor activity, GO:0004930:G-protein coupled receptor activity, GO:0005525:GTP binding, GO:0005886:plasma membrane, GO:0006915:apoptosis, GO:0007165:signal transduction, GO:0007165:signal transduction, GO:0016020:membrane, GO:0016021:integral to membrane, GO:00…
2	0.476	Mm.14616	Pqbp1	Polyglutamine binding protein 1	1	-2.01	-1.44	-1.31	-1.23	-1.19	1	1.07	1	-1.02	-1.14	1.01	1	-1.59	-1.31	-1.01	1.17	1.11	GO:0003674:molecular_function, GO:0005634:nucleus, GO:0005737:cytoplasm, GO:0006350:transcription, GO:0008150:biological_process, GO:0045449:regulation of transcription
2	0.475	Mm.206159	Pdxk	Pyridoxal (pyridoxine, vitamin B6) kinase	1	1.38	-1.46	-1.55	-1.88	-1.86	1	1.28	-1.32	-1.56	-1.76	-1.51	1	3.5	1.2	-1.14	-1.04	-1.45	GO:0000166:nucleotide binding, GO:0000287:magnesium ion binding, GO:0005524:ATP binding, GO:0005625:soluble fraction, GO:0005737:cytoplasm, GO:0005829:cytosol, GO:0008144:drug binding, GO:0008270:zinc ion binding, GO:0008283:cell proliferation, GO:0008478:pyridoxal kinase activity, GO:0008615:pyridoxine biosynthetic process, GO:0016301:kinase activity, GO:0016740:transferase activity, GO:0030170:…
2	0.473	Mm.12906	Ddc	Dopa decarboxylase	1	1.4	1.57	-1.66	-2.51	-2.4	1	-4.2	-2.33	-2.17	-1.4	-1.01	1	-1.46	1.75	2.21	-2.57	-1.94	GO:0003824:catalytic activity, GO:0004058:aromatic-L-amino-acid decarboxylase activity, GO:0005625:soluble fraction, GO:0005737:cytoplasm, GO:0006520:cellular amino acid metabolic process, GO:0009636:response to toxin, GO:0016597:amino acid binding, GO:0016829:lyase activity, GO:0016831:carboxy-lyase activity, GO:0019752:carboxylic acid metabolic process, GO:0030170:pyridoxal phosphate binding, G…
2	0.472	Mm.22560	Cyb5r3	Cytochrome b5 reductase 3	1	-2.35	-1.4	-1.13	-1.18	-1.68	1	-1.15	-1.01	-1.01	1.07	1.04	1	-1.53	-1.62	-1.29	1.04	1.12	GO:0004128:cytochrome-b5 reductase activity, GO:0005625:soluble fraction, GO:0005737:cytoplasm, GO:0005739:mitochondrion, GO:0005741:mitochondrial outer membrane, GO:0005743:mitochondrial inner membrane, GO:0005783:endoplasmic reticulum, GO:0005789:endoplasmic reticulum membrane, GO:0006694:steroid biosynthetic process, GO:0006695:cholesterol biosynthetic process, GO:0008152:metabolic process, GO…
2	0.471	Mm.35062	Agtr1a	Angiotensin II receptor, type 1a	1	-8.17	-2.15	-1.89	-1.93	-1.91	1	-5.62	-3.73	-4	-3.72	-2.91	1	-4.65	-2.61	-1.96	-1.51	-1.31	GO:0001568:blood vessel development, GO:0001596:angiotensin type I receptor activity, GO:0001596:angiotensin type I receptor activity, GO:0001822:kidney development, GO:0001822:kidney development, GO:0001822:kidney development, GO:0001921:positive regulation of receptor recycling, GO:0001965:G-protein alpha-subunit binding, GO:0001991:regulation of systemic arterial blood pressure by circulatory …
2	0.47	Mm.33902	Igtp	Interferon gamma induced GTPase	1	1.71	1.04	-1.4	-1.45	-1.88	1	-1.25	-1.83	-2.07	-2.32	-2.86	1	-1.66	1.11	-1.99	-2.12	-2.51	GO:0003924:GTPase activity, GO:0005829:cytosol, GO:0006184:GTP catabolic process
2	0.47	Mm.397714	Mus musculus	Transcribed locus	1	-2.01	-1.64	-1.52	-1.39	-1.41	1	-1.55	-1.32	-1.42	-1.42	1.06	1	-2.08	-1.18	-1.33	-1.21	-1.18
2	0.467	Mm.443926	Mus musculus	Transcribed locus	1	-1.16	-1.31	-1.51	-1.39	-1.37	1	-1.12	-1.06	-1.06	-1.24	-1.17	1	2.21	-1.02	-1.02	-1.09	-1.26
2	0.461	Mm.293315	Mus musculus	Transcribed locus	1	-1.04	1.15	-1.11	-1.29	-2.37	1	1.83	1.57	1.02	-1.51	-1.97	1	-1.33	1.01	-1.02	-1.22	-1.78
2	0.456	Mm.212855	Mylip	Myosin regulatory light chain interacting protein	1	1.22	-1.41	-2.37	-2.24	-2.39	1	1.21	-1.42	-1.61	-2.04	-2.29	1	-1.21	-1.39	-1.7	-2.39	-2.19	GO:0004842:ubiquitin-protein ligase activity, GO:0004842:ubiquitin-protein ligase activity, GO:0005488:binding, GO:0005622:intracellular, GO:0005737:cytoplasm, GO:0005856:cytoskeleton, GO:0006928:cellular component movement, GO:0007399:nervous system development, GO:0008092:cytoskeletal protein binding, GO:0008270:zinc ion binding, GO:0010989:negative regulation of low-density lipoprotein particl…
2	0.452	Mm.24734	4632411B12Rik	RIKEN cDNA 4632411B12 gene	1	1.14	-1.34	-1.3	-1.26	-1.17	1	-2.14	-2	-1.64	-1.37	-1.04	1	1.23	-1.06	1.06	-1.3	-1.37	GO:0003674:molecular_function, GO:0005575:cellular_component, GO:0008150:biological_process
2	0.451	Mm.331842	Mfsd2a	Major facilitator superfamily domain containing 2A	1	1.3	-1.1	-2.05	-2.47	-2.66	1	3.25	1.15	-1.49	-2.15	-2.67	1	1.91	1.26	1.92	-1.16	-1.47	GO:0005783:endoplasmic reticulum, GO:0006810:transport, GO:0016020:membrane, GO:0016021:integral to membrane, GO:0055085:transmembrane transport
2	0.45	Mm.276715	Fgfr4	Fibroblast growth factor receptor 4	1	-1.11	-1.16	-1.25	-1.38	-1.22	1	2.58	-1.32	-1.55	-1.59	-1.2	1	-1.33	-1.4	-1.29	-1.21	-1.03	GO:0000166:nucleotide binding, GO:0001759:organ induction, GO:0004672:protein kinase activity, GO:0004713:protein tyrosine kinase activity, GO:0004714:transmembrane receptor protein tyrosine kinase activity, GO:0004872:receptor activity, GO:0005007:fibroblast growth factor receptor activity, GO:0005515:protein binding, GO:0005524:ATP binding, GO:0005886:plasma membrane, GO:0006468:protein phospho…
2	0.445	Mm.26684	Znrd1as	ZNRD1 antisense RNA	1	-1.05	-1.2	-1.38	-1.27	-1.35	1	-2.25	-2.23	-2.5	-2.22	-1.65	1	1.04	-1.13	-1.76	-1.5	-1.52	GO:0003674:molecular_function, GO:0005575:cellular_component, GO:0008150:biological_process
2	0.445	Mm.333223	2310040G24Rik	RIKEN cDNA 2310040G24 gene	1	-1.21	-1.06	-1.05	-1.21	-1.31	1	-1.6	-1.39	-1.26	-1.25	-1.11	1	-1.06	1.45	2.05	-1.38	-1.06	GO:0003674:molecular_function, GO:0005575:cellular_component, GO:0008150:biological_process
2	0.443	Mm.32550	Dnajc12	DnaJ (Hsp40) homolog, subfamily C, member 12	1	-4.71	-1.9	-1.4	-1.47	-1.53	1	-2.27	-1.67	-1.59	-1.5	-1.09	1	-2.25	-1.45	-1.13	2.67	4.28	GO:0003674:molecular_function, GO:0005575:cellular_component, GO:0006457:protein folding, GO:0008150:biological_process, GO:0031072:heat shock protein binding, GO:0051082:unfolded protein binding
2	0.439	Mm.219527	C1s	Complement component 1, s subcomponent	1	-1.25	1.56	1.49	1.19	-2.03	1	-2.68	-1.98	-1.82	-1.88	-5.07	1	-1.45	-1.99	-1.49	-1.28	1.3	GO:0003824:catalytic activity, GO:0004252:serine-type endopeptidase activity, GO:0005509:calcium ion binding, GO:0006508:proteolysis, GO:0006958:complement activation, classical pathway, GO:0008233:peptidase activity, GO:0008236:serine-type peptidase activity, GO:0016787:hydrolase activity, GO:0045087:innate immune response, GO:0046872:metal ion binding
2	0.436	Mm.395610	Mus musculus	Transcribed locus	1	-1.86	-1.96	-1.4	-1.42	-1.32	1	-2.11	-3.49	-2.26	-1.39	1.15	1	-1.44	-2.16	-1.32	-1.5	1.08
2	0.433	Mm.479589			1	-2.42	-1.65	-1.59	-1.56	-1.23	1	-1.75	-1.16	-1.28	-1.16	1.05	1	-2.14	-1.48	-1.42	-1.19	-1.32
2	0.43	Mm.154312	Mfn2	Mitofusin 2	1	-1.65	-1.27	-1.52	-1.73	-1.24	1	1.75	1.07	-1.13	-1.2	-1.15	1	-2.02	-1.41	-1.48	-1.24	-1.48	GO:0000166:nucleotide binding, GO:0001825:blastocyst formation, GO:0003924:GTPase activity, GO:0005515:protein binding, GO:0005525:GTP binding, GO:0005739:mitochondrion, GO:0005739:mitochondrion, GO:0005741:mitochondrial outer membrane, GO:0005829:cytosol, GO:0006626:protein targeting to mitochondrion, GO:0007006:mitochondrial membrane organization, GO:0007050:cell cycle arrest, GO:0007275:multic…
2	0.43	Mm.29553	Ethe1	Ethylmalonic encephalopathy 1	1	-1.49	1.29	1.15	-1.25	-2.33	1	1.35	1.28	1.06	-1.12	-1.24	1	-1.55	-1.23	-1.13	1.08	-1.53	GO:0005634:nucleus, GO:0005737:cytoplasm, GO:0005739:mitochondrion, GO:0005739:mitochondrion, GO:0016787:hydrolase activity, GO:0046872:metal ion binding
2	0.429	Mm.206371	Sec16a	SEC16 homolog A (S. cerevisiae)	1	-1.56	-1.29	-1.3	-1.31	-1.25	1	-1.34	-1.29	-1.26	-1.09	-1.02	1	-2.09	-1.6	-1.31	-1.15	-1.35	GO:0004445:inositol-polyphosphate 5-phosphatase activity, GO:0004445:inositol-polyphosphate 5-phosphatase activity, GO:0005737:cytoplasm, GO:0005886:plasma membrane, GO:0005886:plasma membrane, GO:0010976:positive regulation of neuron projection development, GO:0016311:dephosphorylation
2	0.426	Mm.28162	Nup210	Nucleoporin 210	1	-1.25	-1.16	-1.35	-1.53	-1.25	1	1.68	1.59	-1.22	-1.74	-1.64	1	-2.15	-1.32	-1.36	-1.28	-2.45	GO:0005634:nucleus, GO:0005635:nuclear envelope, GO:0005635:nuclear envelope, GO:0005643:nuclear pore, GO:0005783:endoplasmic reticulum, GO:0006810:transport, GO:0008150:biological_process, GO:0015031:protein transport, GO:0016020:membrane, GO:0016021:integral to membrane, GO:0046983:protein dimerization activity, GO:0051028:mRNA transport, GO:0055085:transmembrane transport
2	0.426	Mm.88367	Gfra1	Glial cell line derived neurotrophic factor family receptor alpha 1	1	1.86	1.29	-1.3	-2.02	-2.91	1	1.34	-1.56	-2.15	-2.42	-2.54	1	2.13	2	1.78	1.68	1.39	GO:0004872:receptor activity, GO:0004872:receptor activity, GO:0005178:integrin binding, GO:0005886:plasma membrane, GO:0007165:signal transduction, GO:0007169:transmembrane receptor protein tyrosine kinase signaling pathway, GO:0007399:nervous system development, GO:0009653:anatomical structure morphogenesis, GO:0016020:membrane, GO:0019898:extrinsic to membrane, GO:0031225:anchored to membrane
2	0.425	Mm.21912	Fbxo21	F-box protein 21	1	-3.19	-2.18	-1.82	-1.79	-1.54	1	-2.55	-1.75	-1.41	-1.17	1.08	1	-2.29	-1.75	-1.57	-1.21	-1.37	GO:0003674:molecular_function, GO:0005575:cellular_component, GO:0008150:biological_process
2	0.425	Mm.393293	Decr1	2,4-dienoyl CoA reductase 1, mitochondrial	1	-4.17	-1.65	-1.41	-1.46	-1.74	1	-2.72	-1.95	-1.83	-1.78	-1.54	1	-2.08	-2.93	-2.02	-1.55	-1.32	GO:0003824:catalytic activity, GO:0005488:binding, GO:0005634:nucleus, GO:0005737:cytoplasm, GO:0005739:mitochondrion, GO:0005739:mitochondrion, GO:0005886:plasma membrane, GO:0006635:fatty acid beta-oxidation, GO:0008152:metabolic process, GO:0008670:2,4-dienoyl-CoA reductase (NADPH) activity, GO:0016491:oxidoreductase activity, GO:0051289:protein homotetramerization, GO:0055114:oxidation-reduct…
2	0.424	Mm.13705	Rrbp1	Ribosome binding protein 1	1	1.05	-1.25	-1.28	-1.53	-2.36	1	-2.03	-2.2	-2.42	-2.3	-3.16	1	-1.14	-1.99	-3.33	-1.89	-1.57	GO:0005783:endoplasmic reticulum, GO:0006810:transport, GO:0015031:protein transport, GO:0016020:membrane, GO:0016021:integral to membrane, GO:0030176:integral to endoplasmic reticulum membrane, GO:0055085:transmembrane transport
2	0.422	Mm.282978	2010003K11Rik	RIKEN cDNA 2010003K11 gene	1	1.08	1.25	1.2	-1.38	-2.85	1	3.98	-1.53	-2.11	-2.57	-2.04	1	1.09	1.15	1.21	1.12	1.45	GO:0003674:molecular_function, GO:0005575:cellular_component, GO:0008150:biological_process
2	0.422	Mm.348326	Ppap2b	Phosphatidic acid phosphatase type 2B	1	-4.42	-1.96	-1.4	-1.22	-1.38	1	-2.65	-2.3	-2.08	-1.8	-1.5	1	-3.19	-2.14	-1.8	-1.46	-1.23	GO:0001568:blood vessel development, GO:0001702:gastrulation with mouth forming second, GO:0001933:negative regulation of protein phosphorylation, GO:0001933:negative regulation of protein phosphorylation, GO:0003824:catalytic activity, GO:0005783:endoplasmic reticulum, GO:0005789:endoplasmic reticulum membrane, GO:0005886:plasma membrane, GO:0006644:phospholipid metabolic process, GO:0007275:mul…
2	0.418	Mm.259632	Cadps2	Ca2+-dependent activator protein for secretion 2	1	-2.16	-1.18	1.01	-1.19	-1.5	1	-1.39	-1.19	-1.51	-1.57	-2.01	1	-3.64	-3.22	-1.75	-1.11	1.07	GO:0005515:protein binding, GO:0006810:transport, GO:0006887:exocytosis, GO:0008021:synaptic vesicle, GO:0008289:lipid binding, GO:0015031:protein transport, GO:0016020:membrane, GO:0016023:cytoplasmic membrane-bounded vesicle, GO:0030054:cell junction, GO:0031410:cytoplasmic vesicle, GO:0042734:presynaptic membrane, GO:0045202:synapse, GO:0045211:postsynaptic membrane, GO:0045921:positive regula…
2	0.416	Mm.18522	Cpt1a	Carnitine palmitoyltransferase 1a, liver	1	-4.73	-1.64	-1.37	-1.63	-1.47	1	-3.09	-1.82	-1.59	-1.36	-1.25	1	-2.73	-2.4	-2.54	-1.27	-1.11	GO:0001676:long-chain fatty acid metabolic process, GO:0004095:carnitine O-palmitoyltransferase activity, GO:0005739:mitochondrion, GO:0005739:mitochondrion, GO:0005741:mitochondrial outer membrane, GO:0005743:mitochondrial inner membrane, GO:0005789:endoplasmic reticulum membrane, GO:0005792:microsome, GO:0006006:glucose metabolic process, GO:0006629:lipid metabolic process, GO:0006631:fatty aci…
2	0.416	Mm.30145	Enpp5	Ectonucleotide pyrophosphatase/phosphodiesterase 5	1	-1.28	-1.01	-1.23	-1.35	-1.29	1	-2.66	-1.5	-1.38	-1.34	1.03	1	-1.56	-1.03	-1.3	-1.51	-1.32	GO:0003824:catalytic activity, GO:0004551:nucleotide diphosphatase activity, GO:0005576:extracellular region, GO:0005624:membrane fraction, GO:0005886:plasma membrane, GO:0005887:integral to plasma membrane, GO:0007154:cell communication, GO:0008152:metabolic process, GO:0009166:nucleotide catabolic process, GO:0016020:membrane, GO:0016021:integral to membrane, GO:0016787:hydrolase activity
2	0.415	Mm.9024	Slc30a1	Solute carrier family 30 (zinc transporter), member 1	1	1.91	-1.06	-1.16	-1.11	-1.48	1	-1.16	-1.97	-2.11	-2.25	-2.31	1	2.69	1.74	1.12	-1.24	-1.1	GO:0001701:in utero embryonic development, GO:0005385:zinc ion transmembrane transporter activity, GO:0005886:plasma membrane, GO:0006810:transport, GO:0006811:ion transport, GO:0006812:cation transport, GO:0006829:zinc ion transport, GO:0006829:zinc ion transport, GO:0006874:cellular calcium ion homeostasis, GO:0006882:cellular zinc ion homeostasis, GO:0006882:cellular zinc ion homeostasis, GO:0…
2	0.407	Mm.84502	Tsks	Testis-specific serine kinase substrate	1	1.01	1.05	-1.06	-1.15	-1.17	1	-1.48	-1.64	-1.64	-1.79	-1.54	1	1.34	1.7	2.15	1.25	-1.08	GO:0016301:kinase activity
2	0.406	Mm.262345	Pcolce	Procollagen C-endopeptidase enhancer protein	1	-1.73	-1.55	-1.36	-1.21	1.16	1	-1.6	-1.52	-1.35	-1.25	-1.23	1	-1.61	-1.35	-1.15	1.22	2.01	GO:0005518:collagen binding, GO:0005615:extracellular space, GO:0006508:proteolysis, GO:0008201:heparin binding, GO:0010952:positive regulation of peptidase activity, GO:0016504:peptidase activator activity
2	0.401	Mm.250738	Slc13a3	Solute carrier family 13 (sodium-dependent dicarboxylate transporter), member 3	1	-1.44	-1.33	-1.27	-1.43	-1.51	1	-1.33	-1.75	-1.41	-1.37	2.26	1	-1.27	-1.32	-1.15	-1.45	-1.11	GO:0005215:transporter activity, GO:0005310:dicarboxylic acid transmembrane transporter activity, GO:0005343:organic acid:sodium symporter activity, GO:0005624:membrane fraction, GO:0005624:membrane fraction, GO:0005626:insoluble fraction, GO:0005886:plasma membrane, GO:0006810:transport, GO:0006811:ion transport, GO:0006814:sodium ion transport, GO:0006820:anion transport, GO:0006835:dicarboxyli…
2	0.4	Mm.262113	Fam117a	Family with sequence similarity 117, memberA	1	-2.36	-1.28	-1.02	-1.12	-1.23	1	-1.03	1.1	-1.02	-1.12	-1.14	1	-1.77	-1.91	-1.16	1.04	-1.13	GO:0003674:molecular_function, GO:0005575:cellular_component, GO:0008150:biological_process
2	0.398	Mm.218571	Colec12	Collectin sub-family member 12	1	1.48	1.02	-1.11	-1.83	-3.96	1	-1.69	-2.92	-3.46	-4.37	-5.33	1	1.01	-4.84	-5.15	-2.25	-1.84	GO:0002221:pattern recognition receptor signaling pathway, GO:0004872:receptor activity, GO:0005488:binding, GO:0005529:sugar binding, GO:0006910:phagocytosis, recognition, GO:0006910:phagocytosis, recognition, GO:0006955:immune response, GO:0007165:signal transduction, GO:0008329:pattern recognition receptor activity, GO:0008329:pattern recognition receptor activity, GO:0016020:membrane, GO:0016…
2	0.393	Mm.214380	Kctd15	Potassium channel tetramerisation domain containing 15	1	1.37	-1.46	-1.4	-1.26	1.08	1	-1.44	-1.96	-2.1	-2.24	-1.83	1	2.31	-1.39	-1.26	-1.41	-1.13	GO:0003674:molecular_function, GO:0005216:ion channel activity, GO:0005249:voltage-gated potassium channel activity, GO:0005575:cellular_component, GO:0006813:potassium ion transport, GO:0008076:voltage-gated potassium channel complex, GO:0008150:biological_process, GO:0016020:membrane
2	0.388	Mm.396537	Ankrd46	Ankyrin repeat domain 46	1	-1.91	-1.13	-1.04	-1.17	-1.16	1	-1.47	-1.41	-1.32	-1.21	1	1	-2.76	-1.57	-1.25	-1.03	-1.11	GO:0016020:membrane, GO:0016021:integral to membrane
2	0.387	Mm.458462	Mus musculus	Transcribed locus	1	-1.37	1.57	1.15	-1.62	-2.03	1	-2.85	-3.22	-2.81	-2.96	-2.54	1	-2.14	-1.98	-1.94	-1.49	-1.04	GO:0003674:molecular_function, GO:0005575:cellular_component, GO:0008150:biological_process
2	0.384	Mm.24045	Rsad2	Radical S-adenosyl methionine domain containing 2	1	8.98	1.21	-1.92	-2.18	-3.47	1	-1.31	-2.42	-2.15	-2.7	-2.94	1	3.9	1.91	-1.32	-2.01	-3.76	GO:0001503:ossification, GO:0003824:catalytic activity, GO:0005783:endoplasmic reticulum, GO:0009615:response to virus, GO:0016020:membrane, GO:0030278:regulation of ossification, GO:0046872:metal ion binding, GO:0051536:iron-sulfur cluster binding, GO:0051607:defense response to virus, GO:0051607:defense response to virus
2	0.383	Mm.401845	Mus musculus	Transcribed locus	1	-2.67	1.27	1.11	-1.21	-2.78	1	-3.28	-5.08	-4.32	-3.93	-4.28	1	-3.36	-3.26	-1.99	-1.84	-1.07	GO:0003674:molecular_function, GO:0005575:cellular_component, GO:0008150:biological_process
2	0.383	Mm.784	Nbr1	Neighbor of Brca1 gene 1	1	-1.47	-1.29	-1.35	-1.38	-1.59	1	-3.01	-2.4	-1.94	-1.64	-1.4	1	-1.69	-1.75	-1.78	-1.46	-1.45	GO:0005515:protein binding, GO:0005737:cytoplasm, GO:0005764:lysosome, GO:0005770:late endosome, GO:0005829:cytosol, GO:0008270:zinc ion binding, GO:0016236:macroautophagy, GO:0031410:cytoplasmic vesicle, GO:0043130:ubiquitin binding, GO:0046872:metal ion binding, GO:0051259:protein oligomerization
2	0.382	Mm.417436	Mus musculus	Transcribed locus	1	-1.7	-1.57	-1.31	-1.2	-1.23	1	-1.41	-1.21	-1.33	-1.08	-1.19	1	-2.18	-1.61	-1.31	-1.46	-1.36
2	0.378	Mm.31129	Parp16	Poly (ADP-ribose) polymerase family, member 16	1	1.1	1.09	-1.09	-1.16	-1.52	1	-1.59	-1.28	-1.44	-1.32	-1.05	1	-1.57	1.22	1.35	2.12	1.32	GO:0003674:molecular_function, GO:0003950:NAD+ ADP-ribosyltransferase activity, GO:0005575:cellular_component, GO:0008150:biological_process, GO:0016020:membrane, GO:0016021:integral to membrane, GO:0016740:transferase activity, GO:0016757:transferase activity, transferring glycosyl groups
2	0.364	Mm.347915	Higd1a	HIG1 domain family, member 1A	1	1.23	-1.09	-1.14	-1.19	-1.12	1	-1.51	-1.44	-1.42	-1.28	-1.23	1	2.07	1.02	1.14	-1.11	-1	GO:0003674:molecular_function, GO:0005739:mitochondrion, GO:0006950:response to stress, GO:0008150:biological_process, GO:0016020:membrane, GO:0016021:integral to membrane, GO:0043234:protein complex
2	0.364	Mm.397619	Mus musculus	Transcribed locus	1	-2.65	-1.74	-1.33	-1.41	-1.29	1	-1.56	-1.46	-1.22	1.08	1.83	1	-1.19	-1.37	-1.35	-1.41	-1.49	GO:0003824:catalytic activity, GO:0005634:nucleus, GO:0005737:cytoplasm, GO:0005737:cytoplasm, GO:0005829:cytosol, GO:0005829:cytosol, GO:0005886:plasma membrane, GO:0006260:DNA replication, GO:0009117:nucleotide metabolic process, GO:0015964:diadenosine triphosphate catabolic process, GO:0016151:nickel ion binding, GO:0016787:hydrolase activity, GO:0016787:hydrolase activity, GO:0043231:intracel…
2	0.364	Mm.443343	Mus musculus	Transcribed locus	1	-1.2	-1.23	-1.21	-1.13	-1.15	1	-1.37	-1.81	-1.68	-1.4	-1.51	1	3.8	-1.26	-1.28	-1.51	-1.1
2	0.362	Mm.390497	Zfyve21	Zinc finger, FYVE domain containing 21	1	-2.1	-1.14	-1.23	-1.26	-1.33	1	-1.78	-1.31	-1.22	-1.08	1.16	1	-1.62	1.04	1.31	1.8	1.97	GO:0003674:molecular_function, GO:0005575:cellular_component, GO:0008150:biological_process, GO:0008270:zinc ion binding, GO:0030054:cell junction, GO:0031410:cytoplasmic vesicle, GO:0046872:metal ion binding
2	0.361	Mm.2214	2004-09-01	Septin 4	1	-2.05	-1.88	-1.53	-1.24	1.06	1	-1.78	-1.61	-1.37	-1.2	-1.19	1	-1.81	-1.47	-1.34	-1.2	1.3	GO:0000166:nucleotide binding, GO:0005525:GTP binding, GO:0005737:cytoplasm, GO:0005739:mitochondrion, GO:0005856:cytoskeleton, GO:0007049:cell cycle, GO:0007286:spermatid development, GO:0007420:brain development, GO:0009434:microtubule-based flagellum, GO:0030382:sperm mitochondrion organization, GO:0031105:septin complex, GO:0042995:cell projection, GO:0048240:sperm capacitation, GO:0051301:ce…
2	0.361	Mm.248291	Rassf5	Ras association (RalGDS/AF-6) domain family member 5	1	-2.19	-1.55	-1.42	-1.41	1.08	1	-1.61	-1.53	-1.79	-1.36	-1.21	1	-2.5	-1.84	-1.33	-1.15	-1.26	GO:0005515:protein binding, GO:0005575:cellular_component, GO:0005737:cytoplasm, GO:0005856:cytoskeleton, GO:0005874:microtubule, GO:0006915:apoptosis, GO:0007165:signal transduction, GO:0035556:intracellular signal transduction, GO:0042802:identical protein binding, GO:0046872:metal ion binding
2	0.358	Mm.290578	Alas1	Aminolevulinic acid synthase 1	1	1.16	1.07	-1.39	-1.85	-2.15	1	-1.71	-1.41	-1.2	-1.09	-1.13	1	1.75	2.45	1.58	-1.05	1.26	GO:0003824:catalytic activity, GO:0003870:5-aminolevulinate synthase activity, GO:0005739:mitochondrion, GO:0005739:mitochondrion, GO:0005759:mitochondrial matrix, GO:0006778:porphyrin metabolic process, GO:0006783:heme biosynthetic process, GO:0008415:acyltransferase activity, GO:0009058:biosynthetic process, GO:0016740:transferase activity, GO:0016769:transferase activity, transferring nitrogen…
2	0.355	Mm.30056	Serhl	Serine hydrolase-like	1	-2.29	-1.23	-1.29	-1.15	-1.39	1	-1.31	1.12	1.12	-1.03	1.22	1	-1.33	1.21	1.09	1.22	1.07	GO:0005737:cytoplasm, GO:0005739:mitochondrion, GO:0005777:peroxisome, GO:0008152:metabolic process, GO:0016023:cytoplasmic membrane-bounded vesicle, GO:0016787:hydrolase activity, GO:0000166:nucleotide binding, GO:0003674:molecular_function, GO:0003723:RNA binding, GO:0008150:biological_process
2	0.355	Mm.347398	Bcl6	B-cell leukemia/lymphoma 6	1	-1.2	-1.39	-1.26	-1.18	1.14	1	-2.28	-1.73	-1.58	-1.36	1.23	1	1.01	-1.08	-1.01	-1.05	-1	GO:0000060:protein import into nucleus, translocation, GO:0000122:negative regulation of transcription from RNA polymerase II promoter, GO:0000122:negative regulation of transcription from RNA polymerase II promoter, GO:0000122:negative regulation of transcription from RNA polymerase II promoter, GO:0000122:negative regulation of transcription from RNA polymerase II promoter, GO:0000902:cell morp…
2	0.355	Mm.458517	Irgm2	Immunity-related GTPase family M member 2	1	2.02	1.24	1.02	1.01	-1.66	1	1.02	-1.43	-1.25	-1.33	-1.84	1	-1.51	1.65	-1.16	-1.14	-1.43	GO:0003924:GTPase activity, GO:0005575:cellular_component, GO:0006184:GTP catabolic process
2	0.35	Mm.8509	Nr1i2	Nuclear receptor subfamily 1, group I, member 2	1	-1.42	1.5	1.13	-1.14	-2.02	1	-1.19	-1.41	-1.32	-1.37	-1.1	1	1.02	1.47	1.52	1.58	1.58	GO:0003677:DNA binding, GO:0003700:sequence-specific DNA binding transcription factor activity, GO:0003707:steroid hormone receptor activity, GO:0004872:receptor activity, GO:0004879:ligand-dependent nuclear receptor activity, GO:0005515:protein binding, GO:0005634:nucleus, GO:0006350:transcription, GO:0006355:regulation of transcription, DNA-dependent, GO:0006805:xenobiotic metabolic process, GO…
2	0.349	Mm.475130	Ttc16	Tetratricopeptide repeat domain 16	1	1.23	1.14	-1.19	-1.33	-1.71	1	2.07	-1.01	-1.17	-1.32	-1.48	1	-1.05	1.11	1.05	1.21	-1.05	GO:0003674:molecular_function, GO:0005488:binding, GO:0005575:cellular_component, GO:0008150:biological_process
2	0.344	Mm.315872	BC006779	CDNA sequence BC006779	1	-1.09	-1.27	-1.47	-1.5	-1.67	1	-1.6	-1.53	-1.77	-1.84	-2.26	1	-3.7	-1.68	-2.67	-2.32	-2.29	GO:0000166:nucleotide binding, GO:0003674:molecular_function, GO:0003677:DNA binding, GO:0004872:receptor activity, GO:0005524:ATP binding, GO:0005575:cellular_component, GO:0008150:biological_process
2	0.343	Mm.399376	Mtmr4	Myotubularin related protein 4	1	-1.82	-1.23	-1.24	-1.27	-1.14	1	-1.08	1.42	1.06	1.04	-1.15	1	-2.55	-1.49	-1.35	-1.12	-1.29	GO:0003674:molecular_function, GO:0004721:phosphoprotein phosphatase activity, GO:0004725:protein tyrosine phosphatase activity, GO:0005575:cellular_component, GO:0005737:cytoplasm, GO:0008150:biological_process, GO:0008270:zinc ion binding, GO:0016020:membrane, GO:0016311:dephosphorylation, GO:0016787:hydrolase activity, GO:0016791:phosphatase activity, GO:0046872:metal ion binding
2	0.335	Mm.14638	Gabarapl1	Gamma-aminobutyric acid (GABA) A receptor-associated protein-like 1	1	1.17	-1.12	1.02	-1.07	-1.2	1	-2.16	-2	-1.86	-1.35	1.32	1	1.05	1.53	1.3	1.25	-1.25	GO:0005515:protein binding, GO:0005622:intracellular, GO:0005737:cytoplasm, GO:0005776:autophagic vacuole, GO:0005783:endoplasmic reticulum, GO:0005794:Golgi apparatus, GO:0005856:cytoskeleton, GO:0005874:microtubule, GO:0008092:cytoskeletal protein binding, GO:0016020:membrane, GO:0032590:dendrite membrane, GO:0032839:dendrite cytoplasm, GO:0044297:cell body
2	0.335	Mm.1912	Cdkn2c	Cyclin-dependent kinase inhibitor 2C (p18, inhibits CDK4)	1	-2.29	-1.43	-1.4	-1.28	-1.28	1	-2.25	1.45	1.08	1.05	1.15	1	-1.67	-1.41	-1.25	1.2	1.48	GO:0000079:regulation of cyclin-dependent protein kinase activity, GO:0000082:G1/S transition of mitotic cell cycle, GO:0004861:cyclin-dependent protein kinase inhibitor activity, GO:0005634:nucleus, GO:0005737:cytoplasm, GO:0006917:induction of apoptosis, GO:0007049:cell cycle, GO:0007050:cell cycle arrest, GO:0008285:negative regulation of cell proliferation, GO:0008285:negative regulation of c…
2	0.335	Mm.29151	Herpud1	Homocysteine-inducible, endoplasmic reticulum stress-inducible, ubiquitin-like domain member 1	1	-1.2	1.21	-1.11	-1.5	-1.46	1	-1.55	-1.34	-1.61	-1.88	-1.2	1	-1.05	1.42	1.66	2.47	2.68	GO:0003674:molecular_function, GO:0005783:endoplasmic reticulum, GO:0005789:endoplasmic reticulum membrane, GO:0005789:endoplasmic reticulum membrane, GO:0006874:cellular calcium ion homeostasis, GO:0006950:response to stress, GO:0006986:response to unfolded protein, GO:0016020:membrane, GO:0016021:integral to membrane, GO:0030968:endoplasmic reticulum unfolded protein response, GO:0043154:negati…
2	0.335	Mm.3233	Irf7	Interferon regulatory factor 7	1	1.32	1.62	-1.26	-1.59	-2.81	1	1.22	1.01	-1.38	-1.76	-2.37	1	1.24	3.78	2.09	1.11	-1.69	GO:0002756:MyD88-independent toll-like receptor signaling pathway, GO:0003677:DNA binding, GO:0003700:sequence-specific DNA binding transcription factor activity, GO:0005515:protein binding, GO:0005634:nucleus, GO:0005654:nucleoplasm, GO:0005737:cytoplasm, GO:0005829:cytosol, GO:0006350:transcription, GO:0006355:regulation of transcription, DNA-dependent, GO:0009615:response to virus, GO:0010008:…
2	0.334	AFFX-LysX-M			1	-1.22	-1.35	-1.38	-1.67	-2	1	1.12	1	1.1	-1.22	-1.29	1	1.62	1.53	1.86	1.39	1.24
2	0.334	Mm.235020	Sel1l3	Sel-1 suppressor of lin-12-like 3 (C. elegans)	1	-1.67	-1.54	-1.48	-1.54	-1.24	1	-1.14	-1.21	-1.46	-1.2	-1.05	1	-2.53	-2.45	-1.87	-1.48	-1.26	GO:0003674:molecular_function, GO:0005488:binding, GO:0005575:cellular_component, GO:0008150:biological_process, GO:0016020:membrane, GO:0016021:integral to membrane
2	0.333	Mm.27624	H2afv	H2A histone family, member V	1	-2.51	-1.39	-1.12	-1.01	-1.13	1	-2.71	-1.32	-1.35	-1.07	1.34	1	-1.45	-1.15	1.43	1.46	1.49	GO:0000786:nucleosome, GO:0003674:molecular_function, GO:0003677:DNA binding, GO:0005575:cellular_component, GO:0005634:nucleus, GO:0006334:nucleosome assembly, GO:0008150:biological_process
2	0.329	Mm.274852	Gldc	Glycine decarboxylase	1	-4.19	-1.5	-1.38	-1.48	-1.37	1	-1.01	1.13	1.18	1.26	1.17	1	-4.86	-2.37	-1.26	1.07	-1	GO:0003824:catalytic activity, GO:0004375:glycine dehydrogenase (decarboxylating) activity, GO:0005739:mitochondrion, GO:0005739:mitochondrion, GO:0005960:glycine cleavage complex, GO:0006520:cellular amino acid metabolic process, GO:0006544:glycine metabolic process, GO:0016491:oxidoreductase activity, GO:0016594:glycine binding, GO:0016829:lyase activity, GO:0019464:glycine decarboxylation via …
2	0.323	Mm.95479	Oasl1	2'-5' oligoadenylate synthetase-like 1	1	1.96	1.25	-1.38	-1.67	-2.2	1	2.58	1.03	-1.12	-1.43	-1.78	1	1.14	1.46	-1.01	-1.21	-1.87	GO:0003674:molecular_function, GO:0005575:cellular_component, GO:0008150:biological_process, GO:0016740:transferase activity, GO:0016779:nucleotidyltransferase activity
2	0.319	Mm.245210	Lrig1	Leucine-rich repeats and immunoglobulin-like domains 1	1	-1.27	-1.4	-1.26	-1.29	-1.38	1	1.62	1.21	-1.04	1.09	-1.06	1	-1.28	-2.13	-1.9	-1.22	-1.11	GO:0016020:membrane, GO:0016021:integral to membrane
2	0.312	Mm.284944	Hsd17b13	Hydroxysteroid (17-beta) dehydrogenase 13	1	1.39	1.84	1.5	1.29	-1.79	1	-1.09	-1.73	-1.95	-2.74	-2.06	1	1.05	1.39	1.51	1.77	1.65	GO:0003674:molecular_function, GO:0003824:catalytic activity, GO:0005488:binding, GO:0005575:cellular_component, GO:0005576:extracellular region, GO:0008150:biological_process, GO:0008152:metabolic process, GO:0016491:oxidoreductase activity, GO:0055114:oxidation-reduction process
2	0.301	Mm.329478	Ablim3	Actin binding LIM protein family, member 3	1	-1.58	1.7	1.38	1.23	-1.12	1	-1.66	-1.49	-2.37	-2.35	-1.07	1	-2.31	1.29	2.03	1.61	-2.09	GO:0003674:molecular_function, GO:0003779:actin binding, GO:0005575:cellular_component, GO:0005737:cytoplasm, GO:0007010:cytoskeleton organization, GO:0008270:zinc ion binding, GO:0045944:positive regulation of transcription from RNA polymerase II promoter, GO:0046872:metal ion binding

## Sheet: Cluster1B
					Mc						Ms						S
Cluster	Memberchip Degree	ProbeSet	Symbol	Description	Day 0	Day 1	Day 2	Day 3	Day 5	Day 7	Day 0	Day 1	Day 2	Day 3	Day 5	Day 7	Day 0	Day 1	Day 2	Day 3	Day 5	Day 7	GO
3	0.993	Mm.151485	Paqr9	Progestin and adipoQ receptor family member IX	1	-22.92	-11.23	-11.63	-18.67	-20.78	1	-21.88	-30.75	-49.23	-57.06	-39.97	1	-4.97	-11.15	-12.77	-15.49	-12.43	GO:0003674:molecular_function, GO:0004872:receptor activity, GO:0005575:cellular_component, GO:0008150:biological_process, GO:0016020:membrane, GO:0016021:integral to membrane
3	0.993	Mm.39752	Tppp	Tubulin polymerization promoting protein	1	-2.06	-2.13	-2	-2.04	-1.98	1	-1.98	-2.29	-2.44	-2.39	-2.59	1	-1.87	-1.9	-1.91	-1.82	-1.84	GO:0001578:microtubule bundle formation, GO:0005509:calcium ion binding, GO:0005634:nucleus, GO:0005634:nucleus, GO:0005737:cytoplasm, GO:0005737:cytoplasm, GO:0005856:cytoskeleton, GO:0005874:microtubule, GO:0015631:tubulin binding, GO:0032273:positive regulation of protein polymerization, GO:0046785:microtubule polymerization, GO:0046785:microtubule polymerization, GO:0048471:perinuclear region…
3	0.992	Mm.347964	Fahd1	Fumarylacetoacetate hydrolase domain containing 1	1	-2.55	-2.59	-3.24	-3.69	-3.6	1	-3.35	-4.97	-4.45	-4.11	-3.41	1	-3.27	-2.71	-3.05	-2.79	-2.33	GO:0003674:molecular_function, GO:0003824:catalytic activity, GO:0005739:mitochondrion, GO:0005739:mitochondrion, GO:0005743:mitochondrial inner membrane, GO:0008150:biological_process, GO:0008152:metabolic process, GO:0016787:hydrolase activity, GO:0046872:metal ion binding
3	0.992	Mm.409686	Mus musculus	Transcribed locus	1	-12	-7.66	-7.77	-10.01	-11.87	1	-17.4	-21.45	-15.01	-12.29	-11.04	1	-6.55	-12.87	-7.35	-7.41	-4.92
3	0.991	Mm.293470	Bdh1	3-hydroxybutyrate dehydrogenase, type 1	1	-10.84	-8.79	-6.06	-7.67	-20.26	1	-7.77	-9.03	-11.15	-13.08	-13.99	1	-4.04	-11.58	-12.63	-5.73	-7.62	GO:0003824:catalytic activity, GO:0003858:3-hydroxybutyrate dehydrogenase activity, GO:0005488:binding, GO:0005543:phospholipid binding, GO:0005739:mitochondrion, GO:0005743:mitochondrial inner membrane, GO:0005743:mitochondrial inner membrane, GO:0005759:mitochondrial matrix, GO:0016491:oxidoreductase activity, GO:0055114:oxidation-reduction process
3	0.99	Mm.20257	Cutc	CutC copper transporter homolog (E.coli)	1	-2.04	-1.84	-1.93	-1.95	-2.26	1	-2.21	-2.52	-2.38	-2.29	-2.13	1	-1.88	-1.82	-2.12	-1.71	-1.99	GO:0005507:copper ion binding, GO:0005634:nucleus, GO:0005737:cytoplasm, GO:0046872:metal ion binding, GO:0051262:protein tetramerization, GO:0055070:copper ion homeostasis
3	0.99	Mm.23352	Suox	Sulfite oxidase	1	-8.72	-5.1	-4.24	-4.73	-4.93	1	-7.32	-5.93	-5.62	-5.35	-5.35	1	-3.64	-4.51	-3.76	-3.61	-3.5	GO:0005488:binding, GO:0005739:mitochondrion, GO:0005758:mitochondrial intermembrane space, GO:0005829:cytosol, GO:0007584:response to nutrient, GO:0008482:sulfite oxidase activity, GO:0009055:electron carrier activity, GO:0016491:oxidoreductase activity, GO:0020037:heme binding, GO:0030151:molybdenum ion binding, GO:0043546:molybdopterin cofactor binding, GO:0046872:metal ion binding, GO:0055114…
3	0.989	Mm.289244	Acad8	Acyl-Coenzyme A dehydrogenase family, member 8	1	-2.61	-2.08	-2	-1.96	-2.08	1	-2.94	-2.44	-2.4	-2.35	-2.36	1	-1.83	-2.33	-2.29	-2.07	-2.09	GO:0003674:molecular_function, GO:0003995:acyl-CoA dehydrogenase activity, GO:0005739:mitochondrion, GO:0008150:biological_process, GO:0008152:metabolic process, GO:0009083:branched chain family amino acid catabolic process, GO:0016491:oxidoreductase activity, GO:0016627:oxidoreductase activity, acting on the CH-CH group of donors, GO:0050660:flavin adenine dinucleotide binding, GO:0055114:oxidat…
3	0.989	Mm.33403	Entpd8	Ectonucleoside triphosphate diphosphohydrolase 8	1	-5.85	-3.94	-5.19	-7.31	-12.93	1	-4.99	-7.11	-9.13	-10.19	-8.75	1	-2.81	-4.52	-4.69	-3.89	-4.39	GO:0000166:nucleotide binding, GO:0005524:ATP binding, GO:0005624:membrane fraction, GO:0005886:plasma membrane, GO:0009124:nucleoside monophosphate biosynthetic process, GO:0009133:nucleoside diphosphate biosynthetic process, GO:0016020:membrane, GO:0016021:integral to membrane, GO:0016787:hydrolase activity, GO:0017110:nucleoside-diphosphatase activity, GO:0017111:nucleoside-triphosphatase acti…
3	0.989	Mm.442255	Tex12	Testis expressed gene 12	1	-1.78	-1.84	-1.93	-1.97	-2.01	1	-1.73	-2.2	-1.92	-1.92	-1.91	1	-1.61	-1.6	-1.9	-1.75	-1.66	GO:0000795:synaptonemal complex, GO:0000795:synaptonemal complex, GO:0005515:protein binding
3	0.988	Mm.57174	Pstpip2	Proline-serine-threonine phosphatase-interacting protein 2	1	-4.1	-3.98	-4.2	-5.52	-6.32	1	-3.55	-4.32	-4.98	-5.42	-5.8	1	-3.13	-3.82	-3.92	-3.95	-3.16	GO:0003779:actin binding, GO:0005624:membrane fraction, GO:0005737:cytoplasm, GO:0005829:cytosol, GO:0005856:cytoskeleton, GO:0007010:cytoskeleton organization, GO:0016020:membrane
3	0.987	Mm.299647	Lipg	Lipase, endothelial	1	-1.84	-1.94	-1.98	-2.11	-2.38	1	-1.84	-2	-1.95	-2	-2.19	1	-1.54	-1.59	-1.68	-1.79	-1.83	GO:0003824:catalytic activity, GO:0004465:lipoprotein lipase activity, GO:0004620:phospholipase activity, GO:0004806:triglyceride lipase activity, GO:0005576:extracellular region, GO:0005615:extracellular space, GO:0006629:lipid metabolic process, GO:0008152:metabolic process, GO:0008201:heparin binding, GO:0008283:cell proliferation, GO:0008970:phospholipase A1 activity, GO:0010983:positive regu…
3	0.987	Mm.37213	Ptprb	Protein tyrosine phosphatase, receptor type, B	1	-3.81	-3.68	-3.6	-3.77	-6.33	1	-3.78	-3.78	-3.7	-4.79	-5.42	1	-3.77	-3.87	-3.84	-4.32	-4.21	GO:0001525:angiogenesis, GO:0001525:angiogenesis, GO:0004721:phosphoprotein phosphatase activity, GO:0004725:protein tyrosine phosphatase activity, GO:0004872:receptor activity, GO:0005515:protein binding, GO:0006470:protein dephosphorylation, GO:0016020:membrane, GO:0016021:integral to membrane, GO:0016311:dephosphorylation, GO:0016311:dephosphorylation, GO:0016787:hydrolase activity, GO:0016791…
3	0.987	Mm.444240	Mus musculus	Transcribed locus, strongly similar to NP_942052.1 serine racemase [Rattus norvegicus]	1	-2.68	-2.9	-3.5	-3.57	-4.28	1	-3.11	-3.89	-3.54	-3.87	-3.72	1	-2.12	-2.55	-2.94	-2.92	-2.52
3	0.986	Mm.253922	Sec14l2	SEC14-like 2 (S. cerevisiae)	1	-8.6	-6.21	-5.99	-7.3	-12.98	1	-5.22	-6.78	-9.08	-11.84	-11.54	1	-3.7	-5.45	-5.24	-3.39	-3.22	GO:0005215:transporter activity, GO:0005622:intracellular, GO:0005634:nucleus, GO:0005737:cytoplasm, GO:0005829:cytosol, GO:0006350:transcription, GO:0006810:transport, GO:0008047:enzyme activator activity, GO:0008289:lipid binding, GO:0016021:integral to membrane, GO:0016765:transferase activity, transferring alkyl or aryl (other than methyl) groups, GO:0045449:regulation of transcription, GO:00…
3	0.986	Mm.400261	Mus musculus	Transcribed locus	1	-2.1	-1.98	-1.93	-1.97	-2.45	1	-2.1	-2.08	-1.95	-1.88	-1.8	1	-1.88	-1.77	-2.05	-1.82	-1.92
3	0.985	Mm.158750	Adh4	Alcohol dehydrogenase 4 (class II), pi polypeptide	1	-8.59	-8.43	-13.13	-16.3	-23.54	1	-10.83	-12.24	-14.89	-19.55	-19.01	1	-3.93	-6.17	-6.74	-8.56	-10.18	GO:0001523:retinoid metabolic process, GO:0003824:catalytic activity, GO:0003960:NADPH:quinone reductase activity, GO:0004022:alcohol dehydrogenase (NAD) activity, GO:0004022:alcohol dehydrogenase (NAD) activity, GO:0004024:alcohol dehydrogenase activity, zinc-dependent, GO:0004024:alcohol dehydrogenase activity, zinc-dependent, GO:0004032:aldehyde reductase activity, GO:0004745:retinol dehydroge…
3	0.985	Mm.2594	Inhbc	Inhibin beta-C	1	-5.44	-4.08	-2.74	-4.28	-7.21	1	-4.12	-5.43	-5.65	-6.9	-6.94	1	-3.61	-4.88	-4.08	-2.77	-3.36	GO:0005179:hormone activity, GO:0005576:extracellular region, GO:0008083:growth factor activity
3	0.985	Mm.369885	Mus musculus	Transcribed locus	1	-1.98	-1.89	-2.33	-2.45	-2.31	1	-2.05	-2.41	-2.68	-2.57	-2.45	1	-2.03	-2.03	-1.98	-1.67	-2.12	GO:0003674:molecular_function, GO:0005575:cellular_component, GO:0008150:biological_process
3	0.985	Mm.439998	Ece1	endothelin converting enzyme 1	1	-2.63	-2.39	-2.42	-2.42	-2.88	1	-2.4	-2.16	-2.49	-2.66	-2.99	1	-1.96	-2.32	-2.31	-1.86	-1.7
3	0.985	Mm.443882	Mus musculus	Transcribed locus	1	-1.65	-1.61	-1.9	-1.91	-2.12	1	-2.09	-2.58	-2.5	-2.19	-2.19	1	-1.65	-1.88	-1.91	-1.53	-1.56	GO:0003674:molecular_function, GO:0005575:cellular_component, GO:0008150:biological_process
3	0.985	Mm.95398	Gngt1	Guanine nucleotide binding protein (G protein), gamma transducing activity polypeptide 1	1	-2.1	-2.3	-2.43	-2.63	-2.85	1	-1.97	-2.23	-2.27	-2.45	-2.36	1	-1.69	-1.79	-2.05	-1.9	-1.95	GO:0003924:GTPase activity, GO:0004871:signal transducer activity, GO:0005834:heterotrimeric G-protein complex, GO:0005886:plasma membrane, GO:0005886:plasma membrane, GO:0006184:GTP catabolic process, GO:0007165:signal transduction, GO:0007186:G-protein coupled receptor protein signaling pathway, GO:0007602:phototransduction, GO:0008104:protein localization, GO:0016020:membrane, GO:0042462:eye p…
3	0.984	Mm.158231	Sdha	Succinate dehydrogenase complex, subunit A, flavoprotein (Fp)	1	-2.31	-2.06	-2.23	-2.54	-2.99	1	-2.47	-2.34	-2.55	-2.56	-2.63	1	-1.81	-2.55	-2.63	-2.38	-2.31	GO:0005739:mitochondrion, GO:0005739:mitochondrion, GO:0005743:mitochondrial inner membrane, GO:0005743:mitochondrial inner membrane, GO:0006099:tricarboxylic acid cycle, GO:0006105:succinate metabolic process, GO:0006810:transport, GO:0007399:nervous system development, GO:0008177:succinate dehydrogenase (ubiquinone) activity, GO:0009055:electron carrier activity, GO:0016020:membrane, GO:0016491…
3	0.984	Mm.270597	Mus musculus	Transcribed locus	1	-1.6	-1.71	-1.81	-1.75	-1.72	1	-2.15	-1.98	-1.93	-1.87	-1.91	1	-1.9	-1.67	-1.85	-1.65	-1.59
3	0.984	Mm.329858	Pyroxd2	Pyridine nucleotide-disulphide oxidoreductase domain 2	1	-1.86	-1.57	-1.7	-1.7	-2.17	1	-1.79	-1.85	-1.67	-1.61	-1.9	1	-1.39	-1.62	-1.63	-1.52	-1.58	GO:0003674:molecular_function, GO:0005575:cellular_component, GO:0008150:biological_process, GO:0016491:oxidoreductase activity, GO:0055114:oxidation-reduction process
3	0.984	Mm.331583	Aldh1b1	Aldehyde dehydrogenase 1 family, member B1	1	-8.72	-6.07	-6.11	-6.34	-6.13	1	-5.07	-5.86	-6.55	-7.13	-6.15	1	-3.67	-6.08	-5.4	-3.52	-4.08	GO:0003674:molecular_function, GO:0004029:aldehyde dehydrogenase (NAD) activity, GO:0005634:nucleus, GO:0005739:mitochondrion, GO:0005739:mitochondrion, GO:0008150:biological_process, GO:0008152:metabolic process, GO:0016491:oxidoreductase activity, GO:0043231:intracellular membrane-bounded organelle, GO:0055114:oxidation-reduction process
3	0.984	Mm.400756	Mus musculus	Transcribed locus	1	-2.3	-1.99	-2.26	-2.28	-3.12	1	-2.47	-3.38	-3.24	-3.61	-3.37	1	-1.56	-2.49	-2.41	-2.53	-1.89
3	0.984	Mm.63514	Abcc6	ATP-binding cassette, sub-family C (CFTR/MRP), member 6	1	-4.48	-6.04	-7.22	-8.54	-16.14	1	-7.19	-10.66	-11.92	-13.24	-12.61	1	-2.76	-5.73	-6.31	-3.77	-5.04	GO:0000166:nucleotide binding, GO:0005215:transporter activity, GO:0005524:ATP binding, GO:0005624:membrane fraction, GO:0006200:ATP catabolic process, GO:0006810:transport, GO:0016020:membrane, GO:0016021:integral to membrane, GO:0016324:apical plasma membrane, GO:0016328:lateral plasma membrane, GO:0016887:ATPase activity, GO:0017111:nucleoside-triphosphatase activity, GO:0042626:ATPase activit…
3	0.983	Mm.1151	Dpp4	Dipeptidylpeptidase 4	1	-4.07	-2.64	-3.2	-3.92	-6.04	1	-5.46	-5.19	-5.75	-6.41	-5.92	1	-2.86	-3.81	-4	-4.64	-3.79	GO:0001666:response to hypoxia, GO:0002020:protease binding, GO:0002709:regulation of T cell mediated immunity, GO:0004177:aminopeptidase activity, GO:0004252:serine-type endopeptidase activity, GO:0004872:receptor activity, GO:0005102:receptor binding, GO:0005518:collagen binding, GO:0005576:extracellular region, GO:0005624:membrane fraction, GO:0005625:soluble fraction, GO:0005783:endoplasmic r…
3	0.983	Mm.131237	Stap1	Signal transducing adaptor family member 1	1	-1.72	-1.84	-1.89	-1.89	-2.09	1	-1.87	-1.73	-1.78	-1.75	-1.68	1	-1.43	-1.54	-1.6	-1.69	-1.56	GO:0005070:SH3/SH2 adaptor activity, GO:0005515:protein binding, GO:0005575:cellular_component, GO:0005737:cytoplasm, GO:0007165:signal transduction, GO:0007169:transmembrane receptor protein tyrosine kinase signaling pathway, GO:0030099:myeloid cell differentiation
3	0.983	Mm.131443	Srr	Serine racemase	1	-3.41	-3.1	-3.42	-3.76	-5.05	1	-2.84	-4.95	-4.92	-3.72	-3.06	1	-2.12	-2.49	-2.55	-2.73	-2.44	GO:0000166:nucleotide binding, GO:0000287:magnesium ion binding, GO:0003824:catalytic activity, GO:0003941:L-serine ammonia-lyase activity, GO:0005509:calcium ion binding, GO:0005515:protein binding, GO:0005524:ATP binding, GO:0005524:ATP binding, GO:0005625:soluble fraction, GO:0005737:cytoplasm, GO:0005886:plasma membrane, GO:0006520:cellular amino acid metabolic process, GO:0006563:L-serine me…
3	0.983	Mm.185183	Acsm5	Acyl-CoA synthetase medium-chain family member 5	1	-19.45	-13.88	-14.99	-21.54	-35.86	1	-14.76	-28.13	-31.89	-32.55	-27.86	1	-6.18	-11.91	-14.09	-7.37	-17.04	GO:0000166:nucleotide binding, GO:0003674:molecular_function, GO:0003824:catalytic activity, GO:0005524:ATP binding, GO:0005575:cellular_component, GO:0005739:mitochondrion, GO:0006629:lipid metabolic process, GO:0006631:fatty acid metabolic process, GO:0008150:biological_process, GO:0008152:metabolic process, GO:0016874:ligase activity, GO:0046872:metal ion binding, GO:0047760:butyrate-CoA ligas…
3	0.983	Mm.217412	Mctp2	Multiple C2 domains, transmembrane 2	1	-2.12	-1.74	-1.88	-2.19	-2.47	1	-2.32	-2.22	-2.59	-3.05	-3.18	1	-2.43	-2.46	-2.66	-2.23	-1.86	GO:0005509:calcium ion binding, GO:0005624:membrane fraction, GO:0008150:biological_process, GO:0016020:membrane, GO:0016021:integral to membrane
3	0.983	Mm.29647	Tmem19	Transmembrane protein 19	1	-2.03	-1.54	-1.72	-1.98	-2.44	1	-1.95	-1.83	-2.03	-1.98	-2.11	1	-2	-2.06	-2.15	-1.91	-1.79	GO:0003674:molecular_function, GO:0005575:cellular_component, GO:0008150:biological_process, GO:0016020:membrane, GO:0016021:integral to membrane
3	0.983	Mm.356689	Acox1	Acyl-Coenzyme A oxidase 1, palmitoyl	1	-5.76	-5.51	-5.65	-6.93	-8.81	1	-4.93	-7.02	-6.64	-5.74	-4.22	1	-2.58	-4.05	-4.15	-3.01	-2.98	GO:0000038:very long-chain fatty acid metabolic process, GO:0003995:acyl-CoA dehydrogenase activity, GO:0003997:acyl-CoA oxidase activity, GO:0003997:acyl-CoA oxidase activity, GO:0005504:fatty acid binding, GO:0005737:cytoplasm, GO:0005739:mitochondrion, GO:0005777:peroxisome, GO:0005777:peroxisome, GO:0005778:peroxisomal membrane, GO:0006091:generation of precursor metabolites and energy, GO:00…
3	0.983	Mm.390149	Bco2	Beta-carotene oxygenase 2	1	-4.44	-2.96	-3.28	-3.67	-4.41	1	-5.09	-4.7	-5.04	-5.11	-5.29	1	-2.7	-3.16	-3.03	-2.57	-2.38	GO:0005622:intracellular, GO:0016119:carotene metabolic process, GO:0016119:carotene metabolic process, GO:0016491:oxidoreductase activity, GO:0016702:oxidoreductase activity, acting on single donors with incorporation of molecular oxygen, incorporation of two atoms of oxygen, GO:0016702:oxidoreductase activity, acting on single donors with incorporation of molecular oxygen, incorporation of two …
3	0.983	Mm.426727	Mus musculus	LINE L1 ASL1/Suclg2 fusion protein	1	-2.19	-2.14	-2.39	-3.11	-4.08	1	-3.04	-3.62	-3.82	-3.68	-3.36	1	-1.76	-2.94	-3.05	-2.65	-1.96
3	0.983	Mm.439216	Mus musculus	Transcribed locus	1	-3.6	-2.7	-3.5	-3.76	-3.93	1	-4.74	-4.12	-3.98	-4.24	-4.09	1	-3.27	-2.94	-3.62	-2.76	-2.49
3	0.983	Mm.75315	1810046K07Rik	RIKEN cDNA 1810046K07 gene	1	-2.12	-2.08	-2.11	-2.23	-2.56	1	-2.18	-1.79	-1.98	-1.98	-2.18	1	-1.76	-1.72	-1.73	-1.83	-1.75	GO:0003674:molecular_function, GO:0005575:cellular_component, GO:0008150:biological_process
3	0.982	Mm.149720	Lifr	Leukemia inhibitory factor receptor	1	-4.3	-7.24	-8.18	-10.28	-13.96	1	-6.48	-10.57	-16.1	-18.94	-17.09	1	-3.32	-5.8	-8.66	-7.77	-7.46	GO:0004872:receptor activity, GO:0004896:cytokine receptor activity, GO:0004923:leukemia inhibitory factor receptor activity, GO:0005127:ciliary neurotrophic factor receptor binding, GO:0005515:protein binding, GO:0005576:extracellular region, GO:0005886:plasma membrane, GO:0007165:signal transduction, GO:0008284:positive regulation of cell proliferation, GO:0008284:positive regulation of cell pr…
3	0.982	Mm.18064	G6pc	Glucose-6-phosphatase, catalytic	1	-17.07	-31.41	-36.53	-35.43	-44.58	1	-73.61	-105.83	-102.68	-111.78	-27.81	1	-9.29	-20.51	-14.15	-11.26	-26.76	GO:0003824:catalytic activity, GO:0004346:glucose-6-phosphatase activity, GO:0004346:glucose-6-phosphatase activity, GO:0004346:glucose-6-phosphatase activity, GO:0005783:endoplasmic reticulum, GO:0005792:microsome, GO:0005792:microsome, GO:0005792:microsome, GO:0005977:glycogen metabolic process, GO:0005980:glycogen catabolic process, GO:0006094:gluconeogenesis, GO:0006641:triglyceride metabolic…
3	0.982	Mm.2251	Plxna2	Plexin A2	1	-2.7	-2.2	-2.29	-2.34	-3.01	1	-2.43	-2.63	-2.94	-3.04	-3.35	1	-2.84	-3.02	-2.59	-2.18	-2.21	GO:0004872:receptor activity, GO:0005622:intracellular, GO:0005886:plasma membrane, GO:0007165:signal transduction, GO:0007165:signal transduction, GO:0007165:signal transduction, GO:0007166:cell surface receptor linked signaling pathway, GO:0007275:multicellular organismal development, GO:0016020:membrane, GO:0016021:integral to membrane, GO:0017154:semaphorin receptor activity, GO:0017154:semap…
3	0.982	Mm.26539	Cyp4f15	Cytochrome P450, family 4, subfamily f, polypeptide 15	1	-9.47	-12.97	-9.85	-8.2	-13.33	1	-13.33	-19.13	-17.8	-18.1	-16.1	1	-3.35	-7.41	-7.42	-5.49	-6.49	GO:0000038:very long-chain fatty acid metabolic process, GO:0001676:long-chain fatty acid metabolic process, GO:0004497:monooxygenase activity, GO:0005789:endoplasmic reticulum membrane, GO:0016491:oxidoreductase activity, GO:0018685:alkane 1-monooxygenase activity, GO:0019825:oxygen binding, GO:0020037:heme binding, GO:0046872:metal ion binding, GO:0055114:oxidation-reduction process
3	0.982	Mm.293574	Aspa	Aspartoacylase	1	-3.42	-2.54	-3.05	-3.66	-4.3	1	-4.82	-4	-5.04	-5.29	-5.74	1	-1.87	-2.83	-2.6	-2.72	-2.54	GO:0004046:aminoacylase activity, GO:0005634:nucleus, GO:0005737:cytoplasm, GO:0006083:acetate metabolic process, GO:0008152:metabolic process, GO:0016787:hydrolase activity, GO:0016788:hydrolase activity, acting on ester bonds, GO:0016811:hydrolase activity, acting on carbon-nitrogen (but not peptide) bonds, in linear amides, GO:0019807:aspartoacylase activity, GO:0046872:metal ion binding, GO:0…
3	0.982	Mm.359393	Mus musculus	Isolate 1B4 immunoglobulin light chain variable region (Igk-V)	1	-2.88	-3.21	-3.82	-3.94	-4.36	1	-2.91	-3.92	-3.73	-3.85	-4.67	1	-3.28	-2.81	-2.67	-2.54	-2.99
3	0.982	Mm.407687	Mus musculus	Transcribed locus	1	-5.11	-5.03	-6.87	-8.07	-9.39	1	-8.33	-6.25	-7.01	-5.78	-10.1	1	-4.89	-7.38	-5.98	-4.27	-3.53
3	0.982	Mm.52526	Ttc39c	Tetratricopeptide repeat domain 39C	1	-5.02	-5.83	-7.46	-7.84	-9.1	1	-5.48	-7.41	-8.03	-7.48	-6.92	1	-3.36	-5.05	-4.62	-4.5	-4.85	GO:0003674:molecular_function, GO:0005488:binding, GO:0005575:cellular_component, GO:0008150:biological_process
3	0.981	Mm.3489	Saa4	Serum amyloid A 4	1	-6.57	-4.98	-4.42	-5.32	-13.4	1	-12.38	-11.12	-9.53	-10.36	-11.91	1	-3.24	-6.27	-7.19	-7.32	-6.77	GO:0005576:extracellular region, GO:0006953:acute-phase response, GO:0034364:high-density lipoprotein particle
3	0.981	Mm.35020	Aadat	Aminoadipate aminotransferase	1	-4.9	-4.7	-3.99	-4.65	-7.44	1	-4.8	-7.53	-9.03	-9.78	-4.99	1	-1.89	-4.9	-3.64	-3.35	-3.61	GO:0003824:catalytic activity, GO:0005739:mitochondrion, GO:0005739:mitochondrion, GO:0006103:2-oxoglutarate metabolic process, GO:0006536:glutamate metabolic process, GO:0008483:transaminase activity, GO:0009058:biosynthetic process, GO:0016212:kynurenine-oxoglutarate transaminase activity, GO:0016740:transferase activity, GO:0016769:transferase activity, transferring nitrogenous groups, GO:0019…
3	0.981	Mm.36341	Mus musculus	Transcribed locus	1	-10.89	-12.76	-13.06	-18.86	-45.86	1	-28.15	-42.84	-44.78	-48.62	-48.11	1	-4.55	-21.38	-17.5	-10.18	-11.57
3	0.981	Mm.386833	Nlrp6	NLR family, pyrin domain containing 6	1	-3.97	-4.53	-4.86	-5.36	-5.93	1	-4.41	-5.06	-4.58	-4.87	-4.71	1	-2.42	-3.11	-3.16	-2.92	-3.18	GO:0000166:nucleotide binding, GO:0004872:receptor activity, GO:0005524:ATP binding, GO:0005575:cellular_component, GO:0005737:cytoplasm, GO:0008150:biological_process, GO:0042277:peptide binding
3	0.981	Mm.439855	Abcb11	ATP-binding cassette, sub-family B (MDR/TAP), member 11	1	-15.56	-35.13	-38.47	-63.89	-122	1	-34.72	-56.04	-84.81	-107.12	-104.36	1	-7.77	-46.78	-59.21	-28.27	-17.29	GO:0000139:Golgi membrane, GO:0000139:Golgi membrane, GO:0000166:nucleotide binding, GO:0005524:ATP binding, GO:0005624:membrane fraction, GO:0005794:Golgi apparatus, GO:0006810:transport, GO:0015126:canalicular bile acid transmembrane transporter activity, GO:0015126:canalicular bile acid transmembrane transporter activity, GO:0015238:drug transmembrane transporter activity, GO:0015722:canalicul…
3	0.981	Mm.440035	Ppm1k	Protein phosphatase 1K (PP2C domain containing)	1	-6.3	-4.75	-5.59	-7.24	-7.14	1	-10.3	-8.92	-9.23	-9.26	-8.66	1	-4.59	-7.37	-7.46	-5.55	-4.95
3	0.981	Mm.88839	Accn5	Amiloride-sensitive cation channel 5, intestinal	1	-2.07	-2.23	-2.02	-2.43	-2.64	1	-2.03	-2.47	-2.38	-2.23	-2.15	1	-1.59	-1.98	-1.83	-1.63	-2.2	GO:0005216:ion channel activity, GO:0005272:sodium channel activity, GO:0005575:cellular_component, GO:0005886:plasma membrane, GO:0006810:transport, GO:0006811:ion transport, GO:0006814:sodium ion transport, GO:0006814:sodium ion transport, GO:0015280:ligand-gated sodium channel activity, GO:0016020:membrane, GO:0016021:integral to membrane, GO:0034220:ion transmembrane transport
3	0.98	Mm.10812	Pde9a	Phosphodiesterase 9A	1	-5.63	-3.23	-3.33	-4.27	-5.51	1	-4.5	-3.49	-4.34	-4.91	-4.24	1	-2.85	-3.47	-3.09	-2.04	-2.51	GO:0003824:catalytic activity, GO:0004114:3',5'-cyclic-nucleotide phosphodiesterase activity, GO:0005829:cytosol, GO:0007165:signal transduction, GO:0008081:phosphoric diester hydrolase activity, GO:0008152:metabolic process, GO:0016787:hydrolase activity, GO:0043204:perikaryon, GO:0046872:metal ion binding, GO:0047555:3',5'-cyclic-GMP phosphodiesterase activity, GO:0047555:3',5'-cyclic-GMP phosp…
3	0.98	Mm.222517	Dhtkd1	Dehydrogenase E1 and transketolase domain containing 1	1	-9.4	-6.93	-8.44	-9.17	-8.95	1	-9.97	-13.64	-12.34	-12.49	-9.71	1	-4.57	-10.26	-10	-5.67	-3.87	GO:0003674:molecular_function, GO:0004591:oxoglutarate dehydrogenase (succinyl-transferring) activity, GO:0005575:cellular_component, GO:0005739:mitochondrion, GO:0006096:glycolysis, GO:0008150:biological_process, GO:0008152:metabolic process, GO:0016491:oxidoreductase activity, GO:0016624:oxidoreductase activity, acting on the aldehyde or oxo group of donors, disulfide as acceptor, GO:0030976:th…
3	0.98	Mm.23844	Pm20d1	Peptidase M20 domain containing 1	1	-6.03	-4.79	-4.74	-5.4	-7.89	1	-5.44	-7.5	-7.63	-8.98	-8.12	1	-2.13	-5.34	-4.57	-3.2	-2.4	GO:0003674:molecular_function, GO:0005575:cellular_component, GO:0005576:extracellular region, GO:0008150:biological_process, GO:0008152:metabolic process, GO:0008233:peptidase activity, GO:0016787:hydrolase activity, GO:0046872:metal ion binding
3	0.98	Mm.27038	Slc17a3	Solute carrier family 17 (sodium phosphate), member 3	1	-15.35	-9.62	-9.34	-13.07	-18.77	1	-7.54	-11.36	-13.46	-13.44	-13.27	1	-8.79	-11.87	-12.47	-8.57	-7.18	GO:0005737:cytoplasm, GO:0005789:endoplasmic reticulum membrane, GO:0005887:integral to plasma membrane, GO:0006855:drug transmembrane transport, GO:0008308:voltage-gated anion channel activity, GO:0008514:organic anion transmembrane transporter activity, GO:0015143:urate transmembrane transporter activity, GO:0015238:drug transmembrane transporter activity, GO:0015562:efflux transmembrane transp…
3	0.98	Mm.38887	Hacl1	2-hydroxyacyl-CoA lyase 1	1	-19.85	-18.68	-22.5	-30.4	-39.64	1	-27.7	-25.91	-30.12	-35.6	-34.95	1	-7.13	-15.61	-14.66	-12.03	-10.62	GO:0000287:magnesium ion binding, GO:0001561:fatty acid alpha-oxidation, GO:0003824:catalytic activity, GO:0005777:peroxisome, GO:0005777:peroxisome, GO:0006629:lipid metabolic process, GO:0016829:lyase activity, GO:0016830:carbon-carbon lyase activity, GO:0030976:thiamine pyrophosphate binding, GO:0042802:identical protein binding, GO:0044255:cellular lipid metabolic process, GO:0046872:metal io…
3	0.98	Mm.478056			1	-4.02	-2.86	-2.61	-3.14	-4.58	1	-2.67	-5.01	-5.68	-6.37	-5.6	1	-3.47	-5.45	-4.38	-2.9	-3.21
3	0.98	Mm.479280			1	-2.13	-1.55	-1.68	-1.79	-1.89	1	-2.43	-2.11	-2.35	-2.33	-2.1	1	-1.92	-2.06	-2.08	-1.71	-1.6
3	0.979	Mm.210323	Acsl1	Acyl-CoA synthetase long-chain family member 1	1	-13.51	-7.81	-11.66	-16.5	-20.52	1	-15.75	-13.94	-17.05	-19.11	-19.16	1	-4.63	-7.3	-6.54	-6.76	-4.93	GO:0000166:nucleotide binding, GO:0003824:catalytic activity, GO:0004467:long-chain fatty acid-CoA ligase activity, GO:0005524:ATP binding, GO:0005625:soluble fraction, GO:0005739:mitochondrion, GO:0005741:mitochondrial outer membrane, GO:0005777:peroxisome, GO:0005778:peroxisomal membrane, GO:0005783:endoplasmic reticulum, GO:0005789:endoplasmic reticulum membrane, GO:0005792:microsome, GO:00058…
3	0.979	Mm.300931	Col13a1	Collagen, type XIII, alpha 1	1	-1.78	-1.62	-1.5	-1.8	-2.1	1	-1.5	-1.67	-1.74	-1.75	-1.88	1	-1.59	-1.51	-1.48	-1.57	-1.56	GO:0001503:ossification, GO:0005886:plasma membrane, GO:0005911:cell-cell junction, GO:0007155:cell adhesion, GO:0007160:cell-matrix adhesion, GO:0007275:multicellular organismal development, GO:0008201:heparin binding, GO:0016020:membrane, GO:0016021:integral to membrane, GO:0030154:cell differentiation
3	0.979	Mm.34404	Sema4g	Sema domain, immunoglobulin domain (Ig), transmembrane domain (TM) and short cytoplasmic domain, (semaphorin) 4G	1	-13.07	-4.18	-4.13	-5.27	-9.22	1	-8.7	-5.44	-8.11	-11.7	-9.76	1	-5.13	-9.46	-7.75	-3.92	-3.73	GO:0004872:receptor activity, GO:0007275:multicellular organismal development, GO:0007399:nervous system development, GO:0016020:membrane, GO:0016021:integral to membrane, GO:0030154:cell differentiation
3	0.978	Mm.153218	Slc46a3	Solute carrier family 46, member 3	1	-4.95	-5.06	-5.4	-6.36	-8.67	1	-6.25	-6.28	-5.93	-7.04	-5.88	1	-3.02	-3.75	-3.24	-2.33	-2.69	GO:0003674:molecular_function, GO:0005575:cellular_component, GO:0008150:biological_process, GO:0016020:membrane, GO:0016021:integral to membrane, GO:0055085:transmembrane transport
3	0.978	Mm.3200	Tha1	Threonine aldolase 1	1	-1.78	-1.96	-1.93	-1.78	-1.97	1	-1.7	-2.18	-1.99	-1.9	-1.64	1	-1.77	-1.6	-1.71	-1.41	-1.5	GO:0003674:molecular_function, GO:0005575:cellular_component, GO:0008150:biological_process
3	0.978	Mm.364956	Shmt1	Serine hydroxymethyltransferase 1 (soluble)	1	-6.37	-3.89	-3.41	-3.97	-5.7	1	-3.17	-3.4	-4.98	-5.59	-5.32	1	-4.01	-3.87	-3.35	-2.33	-2.97	GO:0003824:catalytic activity, GO:0004372:glycine hydroxymethyltransferase activity, GO:0005634:nucleus, GO:0005737:cytoplasm, GO:0005739:mitochondrion, GO:0005829:cytosol, GO:0006544:glycine metabolic process, GO:0006545:glycine biosynthetic process, GO:0006563:L-serine metabolic process, GO:0006565:L-serine catabolic process, GO:0006730:one-carbon metabolic process, GO:0008168:methyltransferase…
3	0.978	Mm.401079	Mus musculus	Transcribed locus, moderately similar to NP_032206.1 glutathione synthetase [Mus musculus]	1	-1.96	-1.77	-1.85	-1.89	-2.22	1	-1.6	-1.76	-1.91	-2.2	-2.2	1	-1.7	-1.68	-1.99	-1.66	-1.88
3	0.978	Mm.42012	Lama3	Laminin, alpha 3	1	-2.29	-2.55	-2.97	-3.14	-3.64	1	-2.52	-2.59	-2.7	-2.65	-2.97	1	-2	-1.93	-1.97	-2.5	-2.57	GO:0005102:receptor binding, GO:0005576:extracellular region, GO:0005578:proteinaceous extracellular matrix, GO:0005604:basement membrane, GO:0005604:basement membrane, GO:0005606:laminin-1 complex, GO:0005608:laminin-3 complex, GO:0005610:laminin-5 complex, GO:0005913:cell-cell adherens junction, GO:0007155:cell adhesion, GO:0016337:cell-cell adhesion, GO:0030056:hemidesmosome, GO:0030155:regula…
3	0.978	Mm.429030	Ccdc13	coiled-coil domain containing 13	1	-2.28	-2.58	-3.05	-3.01	-3.74	1	-2.41	-2.78	-2.62	-2.71	-2.64	1	-1.7	-2.05	-2.11	-2.5	-2.44
3	0.978	Mm.84631	Pdilt	Protein disulfide isomerase-like, testis expressed	1	-2	-2.13	-2.25	-2.45	-2.59	1	-1.98	-2.33	-2.22	-2.3	-2.31	1	-1.51	-1.9	-2.05	-2.03	-2.18	GO:0003674:molecular_function, GO:0005575:cellular_component, GO:0005783:endoplasmic reticulum, GO:0007275:multicellular organismal development, GO:0007283:spermatogenesis, GO:0008150:biological_process, GO:0016853:isomerase activity, GO:0030154:cell differentiation, GO:0045454:cell redox homeostasis
3	0.977	Mm.185413	Slc25a42	Solute carrier family 25, member 42	1	-3.33	-2.79	-2.46	-2.66	-2.97	1	-2.86	-2.82	-2.8	-2.68	-2.76	1	-2.68	-2.29	-1.98	-1.97	-2.14	GO:0003674:molecular_function, GO:0005488:binding, GO:0005739:mitochondrion, GO:0005743:mitochondrial inner membrane, GO:0006810:transport, GO:0008150:biological_process, GO:0016020:membrane, GO:0016021:integral to membrane, GO:0055085:transmembrane transport
3	0.977	Mm.24877	Kcnk6	Potassium inwardly-rectifying channel, subfamily K, member 6	1	-1.92	-1.89	-2.04	-1.95	-2.36	1	-1.82	-2.26	-2.18	-2.49	-2.54	1	-1.41	-1.73	-1.94	-2.24	-2.06	GO:0005216:ion channel activity, GO:0005267:potassium channel activity, GO:0005575:cellular_component, GO:0006810:transport, GO:0006811:ion transport, GO:0016020:membrane, GO:0016021:integral to membrane
3	0.977	Mm.279765	Sntg2	Syntrophin, gamma 2	1	-2.69	-2.12	-2.44	-2.59	-2.78	1	-2.35	-2.25	-2.34	-2.29	-2.18	1	-2.1	-1.97	-1.76	-1.87	-1.97	GO:0003779:actin binding, GO:0005737:cytoplasm, GO:0005856:cytoskeleton, GO:0005886:plasma membrane, GO:0016020:membrane, GO:0030165:PDZ domain binding
3	0.977	Mm.291826	Adipor2	Adiponectin receptor 2	1	-2.95	-2.76	-2.67	-2.79	-3.45	1	-2.25	-2.41	-2.78	-3.11	-3.43	1	-2.14	-2.27	-2.71	-2.7	-2.63	GO:0004872:receptor activity, GO:0005515:protein binding, GO:0006629:lipid metabolic process, GO:0006631:fatty acid metabolic process, GO:0007165:signal transduction, GO:0009755:hormone-mediated signaling pathway, GO:0016020:membrane, GO:0016021:integral to membrane, GO:0019395:fatty acid oxidation, GO:0030308:negative regulation of cell growth, GO:0042562:hormone binding, GO:0042802:identical pr…
3	0.977	Mm.451912	Srd5a1	Steroid 5 alpha-reductase 1	1	-8.4	-5.93	-6.89	-7.67	-8.87	1	-5.16	-5.11	-7.84	-8.48	-9.8	1	-3.84	-6.48	-6	-5.26	-5.72	GO:0003865:3-oxo-5-alpha-steroid 4-dehydrogenase activity, GO:0003865:3-oxo-5-alpha-steroid 4-dehydrogenase activity, GO:0005737:cytoplasm, GO:0005783:endoplasmic reticulum, GO:0005792:microsome, GO:0006629:lipid metabolic process, GO:0006694:steroid biosynthetic process, GO:0006702:androgen biosynthetic process, GO:0007548:sex differentiation, GO:0008202:steroid metabolic process, GO:0016020:mem…
3	0.977	Mm.476850			1	-1.67	-1.5	-1.69	-1.77	-1.73	1	-1.59	-1.73	-2.08	-1.88	-2.17	1	-1.44	-1.65	-1.71	-1.3	-1.6
3	0.977	Mm.479576	Hsd3b7	Hydroxy-delta-5-steroid dehydrogenase, 3 beta- and steroid delta-isomerase 7	1	-2.58	-4.96	-5.06	-5.3	-7.24	1	-3.43	-8.13	-6.56	-5.79	-5.62	1	-2.63	-4.47	-5.6	-4.53	-4.35	GO:0001558:regulation of cell growth, GO:0003824:catalytic activity, GO:0003854:3-beta-hydroxy-delta5-steroid dehydrogenase activity, GO:0005488:binding, GO:0005783:endoplasmic reticulum, GO:0005792:microsome, GO:0006694:steroid biosynthetic process, GO:0016020:membrane, GO:0016021:integral to membrane, GO:0016491:oxidoreductase activity, GO:0047016:cholest-5-ene-3-beta,7-alpha-diol 3-beta-dehydr…
3	0.976	Mm.200907	Slc25a15	Solute carrier family 25 (mitochondrial carrier ornithine transporter), member 15	1	-4.69	-4.02	-5.56	-7.24	-7.41	1	-3.82	-6.04	-7.57	-8.34	-7.14	1	-2.02	-5.96	-5.54	-4.63	-3.61	GO:0005488:binding, GO:0005739:mitochondrion, GO:0005743:mitochondrial inner membrane, GO:0006810:transport, GO:0016020:membrane, GO:0016021:integral to membrane, GO:0055085:transmembrane transport
3	0.976	Mm.219580	Ido2	Indoleamine 2,3-dioxygenase 2	1	-3.14	-2.92	-2.48	-3.07	-3.56	1	-1.98	-3.09	-2.35	-2.84	-2.78	1	-2.57	-2.34	-2.66	-2.25	-2.26	GO:0004833:tryptophan 2,3-dioxygenase activity, GO:0005737:cytoplasm, GO:0005829:cytosol, GO:0016491:oxidoreductase activity, GO:0016702:oxidoreductase activity, acting on single donors with incorporation of molecular oxygen, incorporation of two atoms of oxygen, GO:0019441:tryptophan catabolic process to kynurenine, GO:0019441:tryptophan catabolic process to kynurenine, GO:0019441:tryptophan cat…
3	0.976	Mm.235338	H2-Aa	Histocompatibility 2, class II antigen A, alpha	1	-1.92	-2.17	-2.4	-2.51	-2.61	1	-2.03	-2.14	-2.07	-2.12	-2.26	1	-1.67	-1.71	-1.82	-1.96	-2.05	GO:0002504:antigen processing and presentation of peptide or polysaccharide antigen via MHC class II, GO:0005515:protein binding, GO:0005764:lysosome, GO:0005886:plasma membrane, GO:0005886:plasma membrane, GO:0006955:immune response, GO:0009897:external side of plasma membrane, GO:0016020:membrane, GO:0016021:integral to membrane, GO:0019882:antigen processing and presentation, GO:0019886:antige…
3	0.976	Mm.24030	Slc17a2	Solute carrier family 17 (sodium phosphate), member 2	1	-8.81	-7.85	-6.38	-10.19	-25.12	1	-20.54	-25.58	-24.69	-27.38	-23.34	1	-3.8	-16.31	-16.07	-6.52	-9.36	GO:0003674:molecular_function, GO:0005575:cellular_component, GO:0006810:transport, GO:0006811:ion transport, GO:0006814:sodium ion transport, GO:0008150:biological_process, GO:0015293:symporter activity, GO:0016020:membrane, GO:0016021:integral to membrane, GO:0055085:transmembrane transport
3	0.976	Mm.254642	Ctso	Cathepsin O	1	-1.72	-1.46	-1.73	-1.74	-1.79	1	-2.15	-2.16	-1.82	-1.81	-1.96	1	-1.46	-1.81	-2.04	-1.74	-1.82	GO:0003674:molecular_function, GO:0004197:cysteine-type endopeptidase activity, GO:0005575:cellular_component, GO:0005764:lysosome, GO:0006508:proteolysis, GO:0008150:biological_process, GO:0008233:peptidase activity, GO:0008234:cysteine-type peptidase activity, GO:0016787:hydrolase activity
3	0.976	Mm.255026	Acss2	Acyl-CoA synthetase short-chain family member 2	1	-7.98	-9.71	-10.88	-13.76	-21.42	1	-7.06	-10.68	-12.65	-17.36	-15.45	1	-2.93	-7.28	-6.78	-4.67	-3.71	GO:0000166:nucleotide binding, GO:0003824:catalytic activity, GO:0003987:acetate-CoA ligase activity, GO:0003987:acetate-CoA ligase activity, GO:0005524:ATP binding, GO:0005634:nucleus, GO:0005737:cytoplasm, GO:0005737:cytoplasm, GO:0005829:cytosol, GO:0006085:acetyl-CoA biosynthetic process, GO:0008152:metabolic process, GO:0008610:lipid biosynthetic process, GO:0016208:AMP binding, GO:0016874:l…
3	0.976	Mm.348429	Mus musculus	Transcribed locus	1	-2	-1.83	-2.09	-1.78	-1.99	1	-2.04	-2.32	-2.14	-2.03	-1.95	1	-1.86	-1.65	-1.56	-1.78	-1.34
3	0.976	Mm.389031	Necab1	N-terminal EF-hand calcium binding protein 1	1	-3.36	-3.25	-3.15	-3.72	-4.09	1	-3.2	-3.57	-3.68	-3.94	-4.23	1	-2.22	-3.67	-3.54	-2.82	-2.22	GO:0003674:molecular_function, GO:0005509:calcium ion binding, GO:0005737:cytoplasm, GO:0008150:biological_process, GO:0016491:oxidoreductase activity, GO:0017000:antibiotic biosynthetic process
3	0.976	Mm.83037	Insc	Inscuteable homolog (Drosophila)	1	-2.36	-2.52	-2.83	-3.05	-3.43	1	-1.9	-2.4	-2.48	-2.6	-2.68	1	-1.93	-1.99	-2.28	-2.23	-1.89	GO:0003674:molecular_function, GO:0005488:binding, GO:0005575:cellular_component, GO:0005737:cytoplasm, GO:0007275:multicellular organismal development, GO:0007399:nervous system development, GO:0008150:biological_process, GO:0030154:cell differentiation
3	0.976	Mm.86523	Mus musculus	Transcribed locus	1	-1.79	-1.76	-1.79	-1.75	-1.8	1	-2.48	-2.38	-2.41	-2.19	-1.82	1	-1.66	-1.99	-1.55	-1.69	-1.57	GO:0000086:G2/M transition of mitotic cell cycle, GO:0000308:cytoplasmic cyclin-dependent protein kinase holoenzyme complex, GO:0005634:nucleus, GO:0005886:plasma membrane, GO:0007049:cell cycle, GO:0016020:membrane, GO:0016055:Wnt receptor signaling pathway, GO:0016538:cyclin-dependent protein kinase regulator activity, GO:0045737:positive regulation of cyclin-dependent protein kinase activity, …
3	0.975	Mm.100741	Slc47a1	Solute carrier family 47, member 1	1	-14.15	-15.26	-18.53	-37.8	-56.66	1	-8.51	-22.74	-52.02	-60.67	-50.01	1	-4.68	-25.45	-30.42	-14.98	-13.33	GO:0005451:monovalent cation:hydrogen antiporter activity, GO:0005624:membrane fraction, GO:0005886:plasma membrane, GO:0006810:transport, GO:0006855:drug transmembrane transport, GO:0015238:drug transmembrane transporter activity, GO:0015297:antiporter activity, GO:0015695:organic cation transport, GO:0015893:drug transport, GO:0016020:membrane, GO:0016021:integral to membrane, GO:0055085:transm…
3	0.975	Mm.182574	Isoc1	Isochorismatase domain containing 1	1	-3.6	-2.16	-2.11	-2.29	-2.45	1	-2.69	-2.4	-2.95	-3.05	-2.24	1	-2.46	-3.23	-2.81	-2.37	-1.77	GO:0003674:molecular_function, GO:0003824:catalytic activity, GO:0005777:peroxisome, GO:0005777:peroxisome, GO:0008150:biological_process, GO:0008152:metabolic process
3	0.975	Mm.25466	Mus musculus	Transcribed locus	1	-2.42	-1.95	-2.38	-3.04	-2.7	1	-2.5	-2.99	-3.2	-3.51	-2.62	1	-2.23	-1.63	-1.88	-2	-2.1
3	0.975	Mm.284446	Aldh2	Aldehyde dehydrogenase 2, mitochondrial	1	-2.08	-2.33	-2.01	-2.05	-2.52	1	-1.95	-2.21	-2.23	-2.05	-1.71	1	-1.57	-1.96	-1.79	-1.59	-1.49	GO:0004029:aldehyde dehydrogenase (NAD) activity, GO:0005739:mitochondrion, GO:0005739:mitochondrion, GO:0016491:oxidoreductase activity, GO:0042802:identical protein binding, GO:0055114:oxidation-reduction process
3	0.975	Mm.29098	Galm	Galactose mutarotase	1	-4.02	-2.93	-3.01	-3.33	-4.02	1	-2.91	-3.06	-3.32	-3.53	-2.93	1	-2.08	-2.62	-2.28	-1.99	-1.76	GO:0003824:catalytic activity, GO:0004034:aldose 1-epimerase activity, GO:0005575:cellular_component, GO:0005737:cytoplasm, GO:0005975:carbohydrate metabolic process, GO:0016853:isomerase activity, GO:0019318:hexose metabolic process, GO:0030246:carbohydrate binding, GO:0042803:protein homodimerization activity
3	0.975	Mm.29738	Apoa5	Apolipoprotein A-V	1	-17.67	-25.66	-39.46	-67.07	-92.02	1	-41.27	-63.25	-67.15	-85.04	-82.08	1	-5.18	-19.4	-26.77	-13.94	-26.9	GO:0005543:phospholipid binding, GO:0005576:extracellular region, GO:0005615:extracellular space, GO:0006641:triglyceride metabolic process, GO:0006641:triglyceride metabolic process, GO:0006810:transport, GO:0006869:lipid transport, GO:0008047:enzyme activator activity, GO:0008201:heparin binding, GO:0008289:lipid binding, GO:0010898:positive regulation of triglyceride catabolic process, GO:0010…
3	0.975	Mm.314113	Elovl6	ELOVL family member 6, elongation of long chain fatty acids (yeast)	1	-4.56	-3.77	-3.03	-4.06	-4.88	1	-4.39	-4.72	-6.47	-6.36	-9.19	1	-5.67	-7.99	-4.4	-6.13	-3.42	GO:0005739:mitochondrion, GO:0005783:endoplasmic reticulum, GO:0006633:fatty acid biosynthetic process, GO:0008610:lipid biosynthetic process, GO:0016020:membrane, GO:0016021:integral to membrane, GO:0016747:transferase activity, transferring acyl groups other than amino-acyl groups, GO:0019432:triglyceride biosynthetic process, GO:0030176:integral to endoplasmic reticulum membrane, GO:0030497:fa…
3	0.975	Mm.379196	Pex1	Peroxisomal biogenesis factor 1	1	-1.83	-1.47	-1.59	-1.59	-1.75	1	-2.05	-1.97	-2.15	-2.21	-2.09	1	-1.89	-2	-1.97	-1.68	-1.64	GO:0000166:nucleotide binding, GO:0005488:binding, GO:0005524:ATP binding, GO:0005634:nucleus, GO:0005737:cytoplasm, GO:0005777:peroxisome, GO:0005777:peroxisome, GO:0005778:peroxisomal membrane, GO:0005829:cytosol, GO:0006625:protein targeting to peroxisome, GO:0006810:transport, GO:0007031:peroxisome organization, GO:0008022:protein C-terminus binding, GO:0008289:lipid binding, GO:0015031:prote…
3	0.975	Mm.38330	Adck3	AarF domain containing kinase 3	1	-9.65	-9.2	-9.75	-11.28	-12.84	1	-15.34	-14.72	-14.87	-13.77	-9.3	1	-4.26	-7.64	-5.91	-4.39	-3.71	GO:0000166:nucleotide binding, GO:0003674:molecular_function, GO:0005524:ATP binding, GO:0005739:mitochondrion, GO:0008150:biological_process, GO:0016301:kinase activity, GO:0016740:transferase activity
3	0.975	Mm.391842	Mus musculus	Transcribed locus	1	-1.96	-1.48	-1.45	-1.7	-1.79	1	-1.81	-2.07	-2.02	-1.82	-1.62	1	-1.68	-1.64	-1.42	-1.66	-1.43
3	0.975	Mm.407041	Mus musculus	Transcribed locus, weakly similar to NP_001014286.1 hypothetical protein LOC366772 [Rattus norvegicus]	1	-2.64	-3.26	-3.63	-3.83	-4.28	1	-2.83	-3.48	-3.43	-3.8	-3.34	1	-1.63	-2.44	-2.47	-2.53	-2.75
3	0.975	Mm.45274	Klb	Klotho beta	1	-2.18	-2.18	-2.01	-2.17	-1.98	1	-2.49	-2.42	-2.55	-2.76	-2.63	1	-1.66	-1.84	-1.71	-1.49	-1.6	GO:0003824:catalytic activity, GO:0004553:hydrolase activity, hydrolyzing O-glycosyl compounds, GO:0005886:plasma membrane, GO:0005975:carbohydrate metabolic process, GO:0008284:positive regulation of cell proliferation, GO:0008543:fibroblast growth factor receptor signaling pathway, GO:0016020:membrane, GO:0016021:integral to membrane, GO:0017134:fibroblast growth factor binding, GO:0043169:cati…
3	0.975	Mm.472194	Mus musculus	Transcribed locus	1	-3.05	-1.9	-1.75	-1.98	-2.28	1	-2.42	-2.41	-2.58	-2.8	-2.81	1	-2.47	-2.46	-2.34	-2.13	-1.65
3	0.974	Mm.215259	1700061E17Rik	RIKEN cDNA 1700061E17 gene	1	-6.38	-3.94	-4.65	-6.39	-6.81	1	-5.83	-4.01	-5.26	-6.3	-6.67	1	-3.1	-4.21	-3.79	-2.92	-2.85	GO:0003674:molecular_function, GO:0005575:cellular_component, GO:0008150:biological_process
3	0.974	Mm.250786	Aqp4	Aquaporin 4	1	-2.04	-2.1	-2.15	-2.16	-2.34	1	-1.92	-2.06	-2	-2.11	-2.02	1	-1.65	-1.9	-1.86	-2.01	-2.02	GO:0005215:transporter activity, GO:0005737:cytoplasm, GO:0005886:plasma membrane, GO:0005886:plasma membrane, GO:0005887:integral to plasma membrane, GO:0005887:integral to plasma membrane, GO:0006810:transport, GO:0006833:water transport, GO:0006833:water transport, GO:0006833:water transport, GO:0006833:water transport, GO:0007605:sensory perception of sound, GO:0009897:external side of plasma…
3	0.974	Mm.259315	Abat	4-aminobutyrate aminotransferase	1	-29.17	-10.11	-11.71	-17.2	-25.2	1	-20.01	-31.56	-31.84	-19.84	-7.45	1	-7.75	-16.9	-10.41	-5.8	-5.04	GO:0001666:response to hypoxia, GO:0003824:catalytic activity, GO:0003867:4-aminobutyrate transaminase activity, GO:0005739:mitochondrion, GO:0005739:mitochondrion, GO:0005759:mitochondrial matrix, GO:0007620:copulation, GO:0007626:locomotory behavior, GO:0008483:transaminase activity, GO:0009448:gamma-aminobutyric acid metabolic process, GO:0010039:response to iron ion, GO:0016740:transferase ac…
3	0.974	Mm.261842	4931406C07Rik	RIKEN cDNA 4931406C07 gene	1	-6.72	-3.94	-3.27	-3.69	-4.71	1	-4.1	-7.14	-6.44	-4.72	-4.08	1	-3.17	-7.67	-6.11	-4.69	-3.78	GO:0003674:molecular_function, GO:0005634:nucleus, GO:0008150:biological_process, GO:0008270:zinc ion binding, GO:0016787:hydrolase activity, GO:0016788:hydrolase activity, acting on ester bonds, GO:0046872:metal ion binding
3	0.974	Mm.2787	Amacr	Alpha-methylacyl-CoA racemase	1	-10.13	-6.25	-7.28	-9.15	-13.04	1	-5.51	-4.12	-7.1	-11.47	-9.15	1	-2.95	-6.01	-6.16	-4.27	-3.44	GO:0003824:catalytic activity, GO:0005739:mitochondrion, GO:0005739:mitochondrion, GO:0005777:peroxisome, GO:0006699:bile acid biosynthetic process, GO:0008111:alpha-methylacyl-CoA racemase activity, GO:0008111:alpha-methylacyl-CoA racemase activity, GO:0008152:metabolic process, GO:0008206:bile acid metabolic process, GO:0008300:isoprenoid catabolic process, GO:0016853:isomerase activity, GO:004…
3	0.974	Mm.3986	Ghr	Growth hormone receptor	1	-4.05	-3.07	-3.01	-2.89	-4.1	1	-4.73	-5.56	-4.31	-3.51	-3.84	1	-2.15	-3.86	-4.21	-4.54	-4.26	GO:0000187:activation of MAPK activity, GO:0000255:allantoin metabolic process, GO:0004872:receptor activity, GO:0004896:cytokine receptor activity, GO:0004903:growth hormone receptor activity, GO:0004903:growth hormone receptor activity, GO:0005515:protein binding, GO:0005576:extracellular region, GO:0005615:extracellular space, GO:0005634:nucleus, GO:0005634:nucleus, GO:0005737:cytoplasm, GO:00…
3	0.974	Mm.413115	Mus musculus	Transcribed locus	1	-2.13	-1.96	-2.19	-2.13	-2.49	1	-2.15	-2.13	-2.65	-2.62	-2.18	1	-2	-2	-1.95	-1.98	-2.65
3	0.974	Mm.4487	Anpep	Alanyl (membrane) aminopeptidase	1	-3.33	-2.6	-2.74	-3.26	-4.22	1	-3.17	-2.76	-3.44	-3.81	-3.65	1	-2.24	-2.54	-2.3	-1.98	-1.54	GO:0001525:angiogenesis, GO:0004177:aminopeptidase activity, GO:0004177:aminopeptidase activity, GO:0005625:soluble fraction, GO:0005793:ER-Golgi intermediate compartment, GO:0006508:proteolysis, GO:0006725:cellular aromatic compound metabolic process, GO:0007275:multicellular organismal development, GO:0008152:metabolic process, GO:0008152:metabolic process, GO:0008233:peptidase activity, GO:000…
3	0.974	Mm.45054	Gda	Guanine deaminase	1	-2.64	-1.96	-1.69	-1.91	-2.12	1	-2.01	-2.48	-2.72	-3.14	-3.03	1	-1.86	-2.83	-2.42	-2.17	-1.77	GO:0005515:protein binding, GO:0008270:zinc ion binding, GO:0008892:guanine deaminase activity, GO:0016787:hydrolase activity, GO:0046872:metal ion binding
3	0.974	Mm.52592	4930528F23Rik	RIKEN cDNA 4930528F23 gene	1	-3.09	-1.97	-2.31	-2.31	-3.16	1	-4.49	-4.38	-4.51	-4.94	-4.75	1	-2.78	-3.27	-3.44	-2.83	-2.81	GO:0003674:molecular_function, GO:0005575:cellular_component, GO:0005737:cytoplasm, GO:0007126:meiosis, GO:0008150:biological_process, GO:0009055:electron carrier activity, GO:0046872:metal ion binding
3	0.973	Mm.134302	Lrit2	Leucine-rich repeat, immunoglobulin-like and transmembrane domains 2	1	-1.81	-1.78	-1.9	-1.87	-1.96	1	-2.03	-1.78	-1.91	-1.82	-1.84	1	-1.62	-1.71	-1.5	-1.69	-1.74	GO:0003674:molecular_function, GO:0005575:cellular_component, GO:0008150:biological_process, GO:0016020:membrane, GO:0016021:integral to membrane
3	0.973	Mm.228	Homer2	Homer homolog 2 (Drosophila)	1	-1.96	-1.71	-1.83	-1.81	-1.75	1	-1.44	-1.72	-2.07	-2.03	-2.03	1	-1.67	-1.81	-1.5	-1.56	-1.64	GO:0003779:actin binding, GO:0005515:protein binding, GO:0005575:cellular_component, GO:0005737:cytoplasm, GO:0005886:plasma membrane, GO:0007216:metabotropic glutamate receptor signaling pathway, GO:0008150:biological_process, GO:0016020:membrane, GO:0030054:cell junction, GO:0030160:GKAP/Homer scaffold activity, GO:0035256:metabotropic glutamate receptor binding, GO:0045202:synapse, GO:0045211:…
3	0.973	Mm.23876	Pcca	Propionyl-Coenzyme A carboxylase, alpha polypeptide	1	-3.57	-2.64	-2.77	-3.41	-3.83	1	-4.22	-3.91	-4.23	-4.32	-4.34	1	-2.77	-3.12	-3.34	-3.52	-2.79	GO:0000166:nucleotide binding, GO:0003824:catalytic activity, GO:0004658:propionyl-CoA carboxylase activity, GO:0005524:ATP binding, GO:0005739:mitochondrion, GO:0008152:metabolic process, GO:0008152:metabolic process, GO:0009374:biotin binding, GO:0016874:ligase activity, GO:0019899:enzyme binding
3	0.973	Mm.244719	Sepsecs	Sep (O-phosphoserine) tRNA:Sec (selenocysteine) tRNA synthase	1	-2.28	-2.31	-2.23	-2.42	-2.44	1	-2.73	-3.1	-3.01	-2.76	-2.62	1	-2.21	-2.73	-3.05	-2.6	-2.28	GO:0000049:tRNA binding, GO:0001514:selenocysteine incorporation, GO:0003824:catalytic activity, GO:0005515:protein binding, GO:0005634:nucleus, GO:0005737:cytoplasm, GO:0006412:translation, GO:0016740:transferase activity, GO:0016785:transferase activity, transferring selenium-containing groups, GO:0030170:pyridoxal phosphate binding
3	0.973	Mm.280563	Clec14a	C-type lectin domain family 14, member a	1	-2.21	-2.35	-2.53	-2.2	-2.94	1	-2.14	-2.03	-2.06	-2.5	-2.48	1	-2.25	-2.12	-2.32	-2.46	-2.46	GO:0003674:molecular_function, GO:0005488:binding, GO:0005529:sugar binding, GO:0005575:cellular_component, GO:0008150:biological_process, GO:0016020:membrane, GO:0016021:integral to membrane
3	0.973	Mm.293233	Acat1	Acetyl-Coenzyme A acetyltransferase 1	1	-8.64	-3.42	-2.94	-3.96	-6.84	1	-6.76	-6.49	-5.77	-6.02	-5.32	1	-4.37	-5.86	-5.02	-2.98	-2.19	GO:0003824:catalytic activity, GO:0003985:acetyl-CoA C-acetyltransferase activity, GO:0003985:acetyl-CoA C-acetyltransferase activity, GO:0005739:mitochondrion, GO:0005739:mitochondrion, GO:0005743:mitochondrial inner membrane, GO:0005759:mitochondrial matrix, GO:0008152:metabolic process, GO:0008152:metabolic process, GO:0008415:acyltransferase activity, GO:0016740:transferase activity, GO:00167…
3	0.973	Mm.295456	Abcd2	ATP-binding cassette, sub-family D (ALD), member 2	1	-2.02	-2.14	-2.08	-2.27	-2.27	1	-2.05	-2.03	-1.95	-1.94	-2.07	1	-1.72	-1.82	-1.84	-1.75	-1.7	GO:0000166:nucleotide binding, GO:0005515:protein binding, GO:0005524:ATP binding, GO:0005739:mitochondrion, GO:0005777:peroxisome, GO:0005778:peroxisomal membrane, GO:0006810:transport, GO:0016020:membrane, GO:0016021:integral to membrane, GO:0016887:ATPase activity, GO:0017111:nucleoside-triphosphatase activity
3	0.973	Mm.34213	Mlxipl	MLX interacting protein-like	1	-3.84	-3.59	-2.78	-3.11	-4.23	1	-4.4	-4.85	-6.38	-6.44	-5.89	1	-3.52	-5.18	-5.59	-3.73	-5.02	GO:0000122:negative regulation of transcription from RNA polymerase II promoter, GO:0003677:DNA binding, GO:0005515:protein binding, GO:0005634:nucleus, GO:0005654:nucleoplasm, GO:0005667:transcription factor complex, GO:0005737:cytoplasm, GO:0005829:cytosol, GO:0006350:transcription, GO:0007243:intracellular protein kinase cascade, GO:0008134:transcription factor binding, GO:0008134:transcriptio…
3	0.973	Mm.393566	Mus musculus	Transcribed locus	1	-7.27	-5.85	-5.89	-7.22	-9.18	1	-8.1	-5.81	-7	-8.61	-11.52	1	-5.84	-8.19	-9.74	-6.96	-8.45
3	0.973	Mm.413635	Mus musculus	Transcribed locus	1	-4.15	-3.96	-3.69	-3.43	-3.6	1	-4.18	-4.16	-4.57	-4.01	-4.03	1	-2.5	-3.58	-2.59	-2.49	-2.06
3	0.973	Mm.475421	Mus musculus	Transcribed locus	1	-4.76	-3.13	-2.85	-2.98	-3.01	1	-4.27	-4.35	-5.08	-4.25	-2.88	1	-2.75	-5.4	-4.3	-3.27	-2.29
3	0.973	Mm.5133	Mtnr1a	Melatonin receptor 1A	1	-2.05	-2.09	-2.17	-2.33	-2.42	1	-2.13	-2.27	-2.26	-2.33	-2.21	1	-1.79	-1.83	-1.98	-2.02	-1.95	GO:0004871:signal transducer activity, GO:0004872:receptor activity, GO:0004930:G-protein coupled receptor activity, GO:0005886:plasma membrane, GO:0007165:signal transduction, GO:0007165:signal transduction, GO:0007186:G-protein coupled receptor protein signaling pathway, GO:0007186:G-protein coupled receptor protein signaling pathway, GO:0007623:circadian rhythm, GO:0008502:melatonin receptor a…
3	0.972	Mm.19320	Sult1c2	Sulfotransferase family, cytosolic, 1C, member 2	1	-2.27	-1.78	-1.64	-2.28	-2.36	1	-2.13	-1.83	-2.11	-2.16	-1.78	1	-1.69	-1.77	-1.56	-1.58	-1.79	GO:0005764:lysosome, GO:0008146:sulfotransferase activity, GO:0015630:microtubule cytoskeleton, GO:0016740:transferase activity, GO:0051923:sulfation
3	0.972	Mm.245297	Cyp4v3	Cytochrome P450, family 4, subfamily v, polypeptide 3	1	-3.36	-2.6	-2.8	-3.82	-7.4	1	-3.56	-5.39	-5.94	-6.24	-7.06	1	-2.05	-5.78	-4.55	-3.61	-3.46	GO:0003674:molecular_function, GO:0004497:monooxygenase activity, GO:0005506:iron ion binding, GO:0005575:cellular_component, GO:0005783:endoplasmic reticulum, GO:0008150:biological_process, GO:0009055:electron carrier activity, GO:0016020:membrane, GO:0016021:integral to membrane, GO:0016491:oxidoreductase activity, GO:0020037:heme binding, GO:0046872:metal ion binding, GO:0055114:oxidation-redu…
3	0.972	Mm.34431	2610528J11Rik	RIKEN cDNA 2610528J11 gene	1	-5.98	-4.85	-4.99	-5.51	-6.98	1	-5.34	-6.49	-6.07	-6.52	-4.6	1	-3.46	-3.18	-3.46	-2.78	-2.28	GO:0016020:membrane, GO:0016021:integral to membrane
3	0.972	Mm.346759	Nr0b2	Nuclear receptor subfamily 0, group B, member 2	1	-11.19	-9.56	-6.25	-6.62	-12.37	1	-11.17	-11.23	-10.09	-9.88	-7.78	1	-6.57	-7.33	-7.86	-3.78	-4.73	GO:0000122:negative regulation of transcription from RNA polymerase II promoter, GO:0003677:DNA binding, GO:0003700:sequence-specific DNA binding transcription factor activity, GO:0003707:steroid hormone receptor activity, GO:0004872:receptor activity, GO:0004879:ligand-dependent nuclear receptor activity, GO:0005634:nucleus, GO:0006350:transcription, GO:0006355:regulation of transcription, DNA-d…
3	0.972	Mm.368563	3110049J23Rik	RIKEN cDNA 3110049J23 gene	1	-11.46	-13.71	-12.98	-18.04	-24.65	1	-15.68	-21.05	-22.59	-23.28	-19.35	1	-2.79	-11.15	-9.41	-5.46	-6.08	GO:0003674:molecular_function, GO:0003824:catalytic activity, GO:0005575:cellular_component, GO:0008150:biological_process, GO:0009058:biosynthetic process, GO:0016853:isomerase activity
3	0.972	Mm.396101	Mus musculus	Transcribed locus, strongly similar to NP_599252.2 solute carrier family 26, member 6 [Mus musculus]	1	-2.12	-2.39	-2.52	-2.53	-2.37	1	-2.02	-2.5	-2.64	-2.6	-2.22	1	-1.79	-1.88	-2.09	-1.83	-1.6
3	0.972	Mm.425312	6530409C15Rik	RIKEN cDNA 6530409C15 gene	1	-1.92	-2.07	-2.11	-2.09	-2.42	1	-1.81	-1.96	-1.99	-1.96	-2.1	1	-1.44	-1.52	-1.61	-1.76	-1.87	GO:0003674:molecular_function, GO:0005575:cellular_component, GO:0008150:biological_process
3	0.971	Mm.250605	Sel1l	Sel-1 suppressor of lin-12-like (C. elegans)	1	-2.22	-1.73	-2.07	-2.38	-2.11	1	-2.16	-2.09	-2.3	-2.42	-2.27	1	-2.11	-1.79	-1.72	-1.62	-1.51	GO:0005488:binding, GO:0005783:endoplasmic reticulum, GO:0007219:Notch signaling pathway, GO:0016020:membrane, GO:0016021:integral to membrane
3	0.971	Mm.259884	Mut	Methylmalonyl-Coenzyme A mutase	1	-2.46	-2.33	-2.47	-2.78	-3.28	1	-4.4	-4.69	-4.24	-3.67	-3.51	1	-1.99	-4.14	-4	-3.52	-2.75	GO:0003824:catalytic activity, GO:0004494:methylmalonyl-CoA mutase activity, GO:0005739:mitochondrion, GO:0008152:metabolic process, GO:0008152:metabolic process, GO:0009791:post-embryonic development, GO:0016853:isomerase activity, GO:0016866:intramolecular transferase activity, GO:0031419:cobalamin binding, GO:0046872:metal ion binding
3	0.971	Mm.28100	Ehhadh	Enoyl-Coenzyme A, hydratase/3-hydroxyacyl Coenzyme A dehydrogenase	1	-6.02	-4.92	-8.74	-13.19	-17	1	-4.99	-10.87	-14.54	-16.31	-12.64	1	-2.65	-6.91	-6.11	-4.54	-4.83	GO:0003824:catalytic activity, GO:0003857:3-hydroxyacyl-CoA dehydrogenase activity, GO:0003857:3-hydroxyacyl-CoA dehydrogenase activity, GO:0004165:dodecenoyl-CoA delta-isomerase activity, GO:0004300:enoyl-CoA hydratase activity, GO:0005488:binding, GO:0005739:mitochondrion, GO:0005777:peroxisome, GO:0005777:peroxisome, GO:0006629:lipid metabolic process, GO:0006631:fatty acid metabolic process, …
3	0.971	Mm.29125	Agxt2l1	Alanine-glyoxylate aminotransferase 2-like 1	1	-13.52	-10.72	-17.21	-20.81	-25.08	1	-23.29	-29.48	-28.56	-28.18	-24.14	1	-8.33	-9.65	-8.29	-10.75	-19.86	GO:0003674:molecular_function, GO:0003824:catalytic activity, GO:0005575:cellular_component, GO:0005739:mitochondrion, GO:0008150:biological_process, GO:0008483:transaminase activity, GO:0016740:transferase activity, GO:0030170:pyridoxal phosphate binding
3	0.971	Mm.3064	Cfp	Complement factor properdin	1	-1.78	-1.72	-1.84	-1.8	-1.79	1	-1.68	-1.95	-1.9	-1.89	-2.01	1	-1.73	-1.48	-1.5	-1.46	-1.33	GO:0005576:extracellular region, GO:0006957:complement activation, alternative pathway, GO:0045087:innate immune response
3	0.971	Mm.32182	Mus musculus	Transcribed locus	1	-2.24	-2.42	-2.74	-2.63	-2.66	1	-2.38	-2.83	-2.82	-2.61	-2.31	1	-1.75	-2.26	-2.01	-2.03	-2.24
3	0.971	Mm.344148	Abca8a	ATP-binding cassette, sub-family A (ABC1), member 8a	1	-13.29	-8.37	-9.34	-10.13	-15.25	1	-29.9	-37.45	-36.12	-38.49	-18.82	1	-5.82	-17.28	-9.12	-5.43	-3.3	GO:0000166:nucleotide binding, GO:0003674:molecular_function, GO:0005524:ATP binding, GO:0005575:cellular_component, GO:0005886:plasma membrane, GO:0006810:transport, GO:0008150:biological_process, GO:0016020:membrane, GO:0016021:integral to membrane, GO:0016887:ATPase activity, GO:0017111:nucleoside-triphosphatase activity
3	0.971	Mm.414359	Mus musculus	Transcribed locus	1	-2.2	-1.98	-2.01	-2.14	-2.63	1	-2.07	-1.88	-2	-2	-2.4	1	-2.37	-2.25	-2.29	-1.78	-1.59
3	0.971	Mm.447503	Mus musculus	Transcribed locus	1	-1.83	-1.74	-1.68	-1.63	-1.85	1	-1.89	-1.75	-2.02	-2.03	-2.04	1	-1.73	-1.88	-1.48	-1.33	-1.5
3	0.97	Mm.157882	Lactb	Lactamase, beta	1	-2.3	-1.96	-2.25	-2.79	-3.25	1	-2.27	-2.65	-3.17	-3.71	-3.99	1	-2.44	-2.25	-2.22	-2.12	-1.71	GO:0005739:mitochondrion, GO:0016787:hydrolase activity
3	0.97	Mm.24153	Iyd	Iodotyrosine deiodinase	1	-3	-2.33	-3.13	-4.24	-5.89	1	-3.32	-4.03	-5.06	-5.55	-5.27	1	-1.79	-2.95	-2.85	-2.81	-2.41	GO:0004447:iodide peroxidase activity, GO:0004447:iodide peroxidase activity, GO:0005792:microsome, GO:0005886:plasma membrane, GO:0008152:metabolic process, GO:0008152:metabolic process, GO:0016020:membrane, GO:0016021:integral to membrane, GO:0016491:oxidoreductase activity, GO:0055114:oxidation-reduction process
3	0.97	Mm.284891	Slc34a2	Solute carrier family 34 (sodium phosphate), member 2	1	-1.82	-1.91	-1.95	-1.69	-2	1	-2.09	-1.8	-1.62	-1.73	-1.78	1	-1.59	-1.66	-1.76	-1.88	-1.71	GO:0001701:in utero embryonic development, GO:0005436:sodium:phosphate symporter activity, GO:0005903:brush border, GO:0006810:transport, GO:0006811:ion transport, GO:0006814:sodium ion transport, GO:0006817:phosphate transport, GO:0006817:phosphate transport, GO:0006817:phosphate transport, GO:0015293:symporter activity, GO:0015321:sodium-dependent phosphate transmembrane transporter activity, G…
3	0.97	Mm.291519	Cpox	Coproporphyrinogen oxidase	1	-3.37	-2.63	-2.92	-3.03	-2.24	1	-2.83	-2.44	-2.76	-2.48	-2.6	1	-2.53	-2.92	-2.69	-2.13	-1.83	GO:0004109:coproporphyrinogen oxidase activity, GO:0004109:coproporphyrinogen oxidase activity, GO:0005737:cytoplasm, GO:0005739:mitochondrion, GO:0005739:mitochondrion, GO:0005743:mitochondrial inner membrane, GO:0005758:mitochondrial intermembrane space, GO:0006779:porphyrin biosynthetic process, GO:0006782:protoporphyrinogen IX biosynthetic process, GO:0006783:heme biosynthetic process, GO:000…
3	0.97	Mm.34208	Dhdh	Dihydrodiol dehydrogenase (dimeric)	1	-3.57	-2.42	-3.29	-3.97	-4.41	1	-8.04	-6.93	-8.11	-6.87	-7.38	1	-3.33	-4.66	-6.05	-5.33	-3.88	GO:0003824:catalytic activity, GO:0005488:binding, GO:0005625:soluble fraction, GO:0008152:metabolic process, GO:0016491:oxidoreductase activity, GO:0042843:D-xylose catabolic process, GO:0047115:trans-1,2-dihydrobenzene-1,2-diol dehydrogenase activity, GO:0047837:D-xylose 1-dehydrogenase (NADP+) activity, GO:0055114:oxidation-reduction process
3	0.97	Mm.392079	Mus musculus	Transcribed locus	1	-5.33	-3.66	-4.41	-5.05	-4.35	1	-4.57	-3.26	-3.71	-3.5	-3.37	1	-3.02	-3.25	-2.39	-2.78	-2.89
3	0.97	Mm.392107	Mus musculus	Transcribed locus	1	-17.73	-16.72	-11.08	-14.34	-17.68	1	-29.38	-37.63	-31.19	-29.2	-29.15	1	-24.71	-29.5	-22.15	-15.33	-7.27
3	0.97	Mm.40667	Fam158a	Family with sequence similarity 158, member A	1	-3.52	-2.36	-2.51	-2.94	-3.57	1	-3.81	-3.65	-3.56	-3.3	-2.78	1	-2.21	-1.86	-2.15	-1.94	-2.23
3	0.97	Mm.41409	Tmem25	Transmembrane protein 25	1	-6.88	-5.07	-4.7	-4.67	-5.64	1	-5.72	-5.59	-5.85	-5.22	-5.12	1	-5.8	-4.9	-4.47	-3.23	-2.87	GO:0003674:molecular_function, GO:0005575:cellular_component, GO:0005576:extracellular region, GO:0005886:plasma membrane, GO:0008150:biological_process, GO:0016020:membrane, GO:0016021:integral to membrane
3	0.97	Mm.426080	Add3	Adducin 3 (gamma)	1	-1.57	-1.61	-1.67	-1.66	-1.95	1	-1.63	-1.63	-1.85	-2.04	-2.08	1	-1.4	-1.47	-1.45	-1.39	-1.69	GO:0000794:condensed nuclear chromosome, GO:0003779:actin binding, GO:0005080:protein kinase C binding, GO:0005198:structural molecule activity, GO:0005516:calmodulin binding, GO:0005625:soluble fraction, GO:0005737:cytoplasm, GO:0005856:cytoskeleton, GO:0005856:cytoskeleton, GO:0005886:plasma membrane, GO:0005911:cell-cell junction, GO:0005938:cell cortex, GO:0016020:membrane, GO:0042493:respons…
3	0.97	Mm.470424	Mus musculus	Transcribed locus	1	-1.81	-1.84	-1.95	-1.88	-2.04	1	-1.99	-1.93	-1.82	-1.95	-2.04	1	-1.54	-1.57	-1.83	-1.58	-1.56
3	0.97	Mm.5731	Gstt3	Glutathione S-transferase, theta 3	1	-7.07	-4.71	-5.58	-6.53	-6.53	1	-4.88	-3.72	-3.85	-5.09	-4.37	1	-3.81	-3.94	-3.26	-2.91	-3.21	GO:0004364:glutathione transferase activity, GO:0005575:cellular_component, GO:0006749:glutathione metabolic process, GO:0016740:transferase activity
3	0.97	Mm.89772	Dnmt3b	DNA methyltransferase 3B	1	-1.52	-1.73	-1.88	-1.82	-1.58	1	-1.92	-1.95	-1.99	-2.05	-1.7	1	-1.43	-1.64	-1.65	-1.91	-1.75	GO:0000775:chromosome, centromeric region, GO:0000792:heterochromatin, GO:0003677:DNA binding, GO:0003714:transcription corepressor activity, GO:0003886:DNA (cytosine-5-)-methyltransferase activity, GO:0003886:DNA (cytosine-5-)-methyltransferase activity, GO:0003886:DNA (cytosine-5-)-methyltransferase activity, GO:0005515:protein binding, GO:0005634:nucleus, GO:0005634:nucleus, GO:0005720:nuclear…
3	0.969	Mm.116761	Car5a	Carbonic anhydrase 5a, mitochondrial	1	-10.7	-11.38	-16.69	-17.68	-19.01	1	-8.79	-14.84	-15.49	-15.43	-16.66	1	-4.63	-6.55	-10.13	-9.97	-9.01	GO:0004089:carbonate dehydratase activity, GO:0004089:carbonate dehydratase activity, GO:0005739:mitochondrion, GO:0005739:mitochondrion, GO:0006094:gluconeogenesis, GO:0006730:one-carbon metabolic process, GO:0008152:metabolic process, GO:0008270:zinc ion binding, GO:0016829:lyase activity, GO:0046872:metal ion binding
3	0.969	Mm.119320	Car8	Carbonic anhydrase 8	1	-5.19	-2.38	-2.33	-2.64	-3.71	1	-5.39	-3.87	-4.19	-4.82	-3.76	1	-2.86	-4.62	-4.22	-2.47	-2.61	GO:0004089:carbonate dehydratase activity, GO:0005515:protein binding, GO:0005737:cytoplasm, GO:0006730:one-carbon metabolic process, GO:0008270:zinc ion binding, GO:0046872:metal ion binding, GO:0048015:phosphatidylinositol-mediated signaling
3	0.969	Mm.184289	Fzd8	Frizzled homolog 8 (Drosophila)	1	-1.74	-1.98	-1.95	-1.92	-1.82	1	-2.11	-1.95	-1.99	-1.79	-1.54	1	-1.44	-1.56	-1.66	-1.77	-1.54	GO:0001934:positive regulation of protein phosphorylation, GO:0001944:vasculature development, GO:0004871:signal transducer activity, GO:0004872:receptor activity, GO:0004888:transmembrane receptor activity, GO:0004930:G-protein coupled receptor activity, GO:0005515:protein binding, GO:0005737:cytoplasm, GO:0005794:Golgi apparatus, GO:0005886:plasma membrane, GO:0007165:signal transduction, GO:00…
3	0.969	Mm.262635	Akr1d1	Aldo-keto reductase family 1, member D1	1	-14.09	-21.57	-21.35	-30.58	-39.31	1	-22.2	-43.14	-39.28	-40.98	-34.41	1	-3.28	-17.89	-11.09	-8.14	-7.92	GO:0004033:aldo-keto reductase activity, GO:0005737:cytoplasm, GO:0005829:cytosol, GO:0006629:lipid metabolic process, GO:0006699:bile acid biosynthetic process, GO:0006707:cholesterol catabolic process, GO:0007586:digestion, GO:0008202:steroid metabolic process, GO:0008207:C21-steroid hormone metabolic process, GO:0008209:androgen metabolic process, GO:0016491:oxidoreductase activity, GO:0030573…
3	0.969	Mm.402785	Mus musculus	Transcribed locus	1	-1.88	-1.8	-1.82	-1.89	-2.02	1	-1.84	-2.03	-2.06	-2.04	-1.97	1	-1.84	-1.69	-1.77	-1.73	-1.48
3	0.969	Mm.474295	D830046C22Rik	RIKEN cDNA D830046C22 gene	1	-2.73	-2.45	-2.45	-2.87	-3.22	1	-3.06	-2.8	-2.79	-2.87	-2.44	1	-1.98	-1.63	-2.12	-1.78	-1.82
3	0.968	Mm.10510	Fcna	Ficolin A	1	-2.44	-2.47	-2.88	-3.06	-2.63	1	-2.03	-2.58	-2.68	-3.03	-2.94	1	-2.13	-1.86	-1.96	-2.2	-1.76	GO:0005102:receptor binding, GO:0005529:sugar binding, GO:0005576:extracellular region, GO:0005615:extracellular space, GO:0007165:signal transduction
3	0.968	Mm.24742	Pank1	Pantothenate kinase 1	1	-8.11	-6.18	-7.04	-8.88	-11.43	1	-5.75	-6.57	-9.86	-11.96	-12.63	1	-3.5	-7.78	-6.41	-2.76	-2.32	GO:0000166:nucleotide binding, GO:0004594:pantothenate kinase activity, GO:0004594:pantothenate kinase activity, GO:0005524:ATP binding, GO:0005634:nucleus, GO:0005737:cytoplasm, GO:0005829:cytosol, GO:0015937:coenzyme A biosynthetic process, GO:0016301:kinase activity, GO:0016310:phosphorylation, GO:0016740:transferase activity
3	0.968	Mm.318133	Ube2u	Ubiquitin-conjugating enzyme E2U (putative)	1	-3.37	-1.97	-2.49	-2.76	-2.91	1	-2.77	-2.22	-3.04	-2.99	-2.64	1	-3.2	-2.36	-2.18	-2.43	-2.33	GO:0003674:molecular_function, GO:0005575:cellular_component, GO:0008150:biological_process
3	0.968	Mm.437416	Mus musculus	Transcribed locus	1	-2.51	-2.63	-2.81	-2.8	-3	1	-2.44	-2.74	-2.68	-2.67	-2.49	1	-2.18	-2.34	-2.22	-2.48	-2.42
3	0.967	Mm.218561	Keg1	Kidney expressed gene 1	1	-33.59	-52.71	-37.12	-50.06	-85.53	1	-76.43	-80.81	-66.18	-68.92	-59.26	1	-6.18	-42.69	-25.43	-17.89	-34.43	GO:0005737:cytoplasm, GO:0005739:mitochondrion, GO:0005813:centrosome, GO:0005856:cytoskeleton, GO:0005874:microtubule, GO:0008415:acyltransferase activity, GO:0016740:transferase activity, GO:0047961:glycine N-acyltransferase activity
3	0.967	Mm.261780	BC029214	CDNA sequence BC029214	1	-2.1	-2.16	-2.28	-2.12	-2.17	1	-1.99	-2.05	-1.9	-1.99	-1.82	1	-1.58	-1.73	-1.64	-1.78	-1.85	GO:0003674:molecular_function, GO:0005575:cellular_component, GO:0008150:biological_process
3	0.967	Mm.281738	Pecr	Peroxisomal trans-2-enoyl-CoA reductase	1	-6.24	-6.08	-6.54	-7.59	-8.47	1	-5.57	-8.63	-8.33	-8.73	-8.37	1	-3.15	-6.87	-5.7	-5.09	-4.97	GO:0003824:catalytic activity, GO:0005488:binding, GO:0005739:mitochondrion, GO:0005777:peroxisome, GO:0005777:peroxisome, GO:0006633:fatty acid biosynthetic process, GO:0008152:metabolic process, GO:0008610:lipid biosynthetic process, GO:0016491:oxidoreductase activity, GO:0019166:trans-2-enoyl-CoA reductase (NADPH) activity, GO:0030497:fatty acid elongation, GO:0043231:intracellular membrane-bo…
3	0.967	Mm.288741	Scap	SREBF chaperone	1	-1.73	-2.05	-2.08	-2.04	-1.93	1	-1.82	-1.84	-1.97	-2.16	-1.87	1	-1.4	-1.45	-1.84	-1.52	-1.74	GO:0001666:response to hypoxia, GO:0005515:protein binding, GO:0005783:endoplasmic reticulum, GO:0005789:endoplasmic reticulum membrane, GO:0005792:microsome, GO:0005794:Golgi apparatus, GO:0006629:lipid metabolic process, GO:0006994:positive regulation of transcription via sterol regulatory element binding involved in ER-nuclear sterol response pathway, GO:0008202:steroid metabolic process, GO:0…
3	0.967	Mm.32839	Notum	Notum pectinacetylesterase homolog (Drosophila)	1	-1.87	-1.89	-1.97	-2.01	-1.93	1	-1.61	-1.81	-1.71	-1.87	-1.78	1	-1.57	-1.72	-1.73	-1.66	-1.7	GO:0003674:molecular_function, GO:0005575:cellular_component, GO:0005576:extracellular region, GO:0008150:biological_process, GO:0016787:hydrolase activity, GO:0003674:molecular_function, GO:0005575:cellular_component, GO:0008150:biological_process
3	0.967	Mm.38851	Ganc	"Glucosidase, alpha; neutral C"	1	-2.5	-1.97	-2.11	-2.18	-2.18	1	-2.69	-2.48	-2.54	-2.45	-2.43	1	-2.38	-2.18	-2.22	-2.45	-2.06	GO:0003824:catalytic activity, GO:0004553:hydrolase activity, hydrolyzing O-glycosyl compounds, GO:0004558:alpha-glucosidase activity, GO:0005575:cellular_component, GO:0005975:carbohydrate metabolic process, GO:0006006:glucose metabolic process, GO:0008152:metabolic process, GO:0008152:metabolic process, GO:0016787:hydrolase activity, GO:0016798:hydrolase activity, acting on glycosyl bonds, GO:0…
3	0.967	Mm.418136	Mus musculus	Transcribed locus, strongly similar to NP_033820.2 CD5 antigen-like precursor [Mus musculus]	1	-3.25	-3.79	-4.31	-3.6	-3.08	1	-3.28	-3.61	-4.02	-3.89	-3.41	1	-3.2	-3.36	-3.58	-3.22	-2.35
3	0.967	Mm.448351	Naaladl2	N-acetylated alpha-linked acidic dipeptidase-like 2	1	-2.07	-1.86	-1.87	-1.98	-2.07	1	-1.88	-1.86	-1.98	-2.1	-2.06	1	-1.71	-1.84	-1.52	-1.74	-1.72	GO:0003674:molecular_function, GO:0005575:cellular_component, GO:0008150:biological_process
3	0.967	Mm.450104	Mus musculus	Transcribed locus	1	-2.04	-2.45	-2.57	-2.74	-2.73	1	-2.62	-3.11	-2.99	-3.36	-3.28	1	-2.4	-2.73	-2.71	-2.69	-3.21
3	0.967	Mm.451136	Mus musculus	Transcribed locus	1	-1.48	-1.43	-1.6	-1.47	-1.89	1	-1.81	-1.93	-1.91	-1.81	-2.09	1	-1.5	-1.51	-1.53	-1.94	-1.61
3	0.967	Mm.453171	Mus musculus	Transcribed locus	1	-1.78	-1.73	-1.81	-1.71	-1.99	1	-2.01	-1.85	-1.65	-1.76	-1.86	1	-1.61	-1.79	-1.87	-1.7	-1.87
3	0.966	Mm.118400	Bag4	BCL2-associated athanogene 4	1	-2.05	-2.06	-1.98	-2.17	-1.83	1	-1.9	-1.78	-1.98	-2.09	-2.13	1	-1.48	-1.86	-1.73	-1.93	-1.74	GO:0005515:protein binding, GO:0005634:nucleus, GO:0005737:cytoplasm, GO:0006915:apoptosis, GO:0016556:mRNA modification, GO:0042981:regulation of apoptosis, GO:0051291:protein heterooligomerization
3	0.966	Mm.14313	Tek	Endothelial-specific receptor tyrosine kinase	1	-2.76	-3.42	-2.72	-2.73	-5.96	1	-3.3	-3.6	-3.55	-4.71	-5.05	1	-2.44	-3.28	-3.75	-3.99	-5.33	GO:0000166:nucleotide binding, GO:0001525:angiogenesis, GO:0004672:protein kinase activity, GO:0004713:protein tyrosine kinase activity, GO:0004714:transmembrane receptor protein tyrosine kinase activity, GO:0004872:receptor activity, GO:0005515:protein binding, GO:0005524:ATP binding, GO:0005886:plasma membrane, GO:0005886:plasma membrane, GO:0005887:integral to plasma membrane, GO:0005902:micro…
3	0.966	Mm.159651	1300010F03Rik	RIKEN cDNA 1300010F03 gene	1	-2.49	-1.81	-1.83	-2.08	-2.21	1	-2.31	-2.04	-1.98	-1.96	-2.02	1	-2.11	-2.35	-2.17	-2.07	-2.12	GO:0000166:nucleotide binding, GO:0003674:molecular_function, GO:0005524:ATP binding, GO:0005576:extracellular region, GO:0005739:mitochondrion, GO:0008150:biological_process, GO:0016887:ATPase activity, GO:0017111:nucleoside-triphosphatase activity
3	0.966	Mm.19316	Gramd1c	GRAM domain containing 1C	1	-3.6	-4.99	-6.28	-7.1	-8.01	1	-6.3	-7.6	-8.97	-9.6	-10.31	1	-3.77	-9.71	-11.1	-8.79	-5.98	GO:0003674:molecular_function, GO:0005575:cellular_component, GO:0008150:biological_process, GO:0016020:membrane, GO:0016021:integral to membrane
3	0.966	Mm.232636	Apol7a	Apolipoprotein L 7a	1	-13.39	-13.37	-16.59	-34.84	-81.05	1	-35.74	-39.68	-78.51	-132.99	-120.89	1	-7.02	-13.85	-17.56	-10.52	-12.41	GO:0003674:molecular_function, GO:0005575:cellular_component, GO:0008150:biological_process
3	0.966	Mm.290750	Pdp2	Pyruvate dehyrogenase phosphatase catalytic subunit 2	1	-1.77	-1.95	-2.04	-2.26	-2.23	1	-1.51	-1.9	-1.99	-2.18	-2.34	1	-1.94	-1.91	-1.94	-1.85	-1.95	GO:0004721:phosphoprotein phosphatase activity, GO:0004724:magnesium-dependent protein serine/threonine phosphatase activity, GO:0004741:[pyruvate dehydrogenase (lipoamide)] phosphatase activity, GO:0005739:mitochondrion, GO:0005739:mitochondrion, GO:0006470:protein dephosphorylation, GO:0010510:regulation of acetyl-CoA biosynthetic process from pyruvate, GO:0016787:hydrolase activity, GO:0046872…
3	0.966	Mm.430736	Elovl5	ELOVL family member 5, elongation of long chain fatty acids (yeast)	1	-4.34	-6.74	-6.86	-6.83	-6.48	1	-6.78	-6.07	-7.74	-7.95	-9.15	1	-2.29	-8.39	-9.82	-6.23	-4.41	GO:0005783:endoplasmic reticulum, GO:0005789:endoplasmic reticulum membrane, GO:0006633:fatty acid biosynthetic process, GO:0008610:lipid biosynthetic process, GO:0009922:fatty acid elongase activity, GO:0016020:membrane, GO:0016021:integral to membrane, GO:0019432:triglyceride biosynthetic process
3	0.965	Mm.158320	Sdr9c7	4short chain dehydrogenase/reductase family 9C, member 7	1	-7.89	-6.13	-9.1	-9.75	-10.66	1	-8.38	-8.96	-9.16	-9.14	-8.43	1	-4.93	-5.54	-5.31	-7.39	-7.47	GO:0003674:molecular_function, GO:0003824:catalytic activity, GO:0005488:binding, GO:0005575:cellular_component, GO:0005737:cytoplasm, GO:0008150:biological_process, GO:0008152:metabolic process, GO:0016491:oxidoreductase activity, GO:0055114:oxidation-reduction process
3	0.965	Mm.215892	D9Ertd402e	DNA segment, Chr 9, ERATO Doi 402, expressed	1	-2.12	-1.98	-2.16	-2.31	-2.46	1	-3.18	-2.33	-2.65	-2.92	-2.76	1	-2.2	-2.13	-3.29	-2.85	-2.87	GO:0003674:molecular_function, GO:0005739:mitochondrion, GO:0005739:mitochondrion, GO:0008150:biological_process
3	0.965	Mm.22758	Ebpl	Emopamil binding protein-like	1	-3.64	-3.41	-3.38	-3.39	-4.69	1	-3.58	-5.12	-4.04	-3.81	-3.87	1	-1.64	-3.2	-2.93	-1.91	-1.76	GO:0003674:molecular_function, GO:0005575:cellular_component, GO:0005783:endoplasmic reticulum, GO:0008150:biological_process, GO:0016020:membrane, GO:0016021:integral to membrane, GO:0016125:sterol metabolic process, GO:0047750:cholestenol delta-isomerase activity
3	0.965	Mm.249016	Mccc1	Methylcrotonoyl-Coenzyme A carboxylase 1 (alpha)	1	-2.6	-2.42	-2.41	-2.48	-2.69	1	-2.73	-2.87	-2.56	-2.42	-2.59	1	-1.99	-2.58	-2.74	-2.19	-2.31	GO:0000166:nucleotide binding, GO:0002169:3-methylcrotonyl-CoA carboxylase complex, mitochondrial, GO:0003824:catalytic activity, GO:0004485:methylcrotonoyl-CoA carboxylase activity, GO:0005524:ATP binding, GO:0005739:mitochondrion, GO:0005739:mitochondrion, GO:0005743:mitochondrial inner membrane, GO:0008152:metabolic process, GO:0009374:biotin binding, GO:0016874:ligase activity
3	0.965	Mm.48712	Mmd2	Monocyte to macrophage differentiation-associated 2	1	-2.09	-2.08	-2.23	-2.29	-2.38	1	-1.89	-1.94	-1.97	-2.12	-1.98	1	-1.45	-1.61	-1.78	-2.02	-2.01	GO:0004872:receptor activity, GO:0016020:membrane, GO:0016021:integral to membrane, GO:0019835:cytolysis
3	0.964	Mm.11249	Slco2b1	Solute carrier organic anion transporter family, member 2b1	1	-6.76	-6.24	-8.61	-14	-18.3	1	-6.07	-14.99	-16.49	-17.36	-16.93	1	-3.23	-5.13	-6.97	-4.49	-3.31	GO:0005215:transporter activity, GO:0005886:plasma membrane, GO:0006810:transport, GO:0006811:ion transport, GO:0008514:organic anion transmembrane transporter activity, GO:0009925:basal plasma membrane, GO:0015347:sodium-independent organic anion transmembrane transporter activity, GO:0015711:organic anion transport, GO:0016020:membrane, GO:0016021:integral to membrane, GO:0016324:apical plasma …
3	0.964	Mm.1193	Enpep	Glutamyl aminopeptidase	1	-6.1	-4.2	-4.24	-4.21	-3.39	1	-8.76	-8.21	-12.64	-12.92	-8.84	1	-2.83	-10.08	-6.32	-5.75	-3.49	GO:0001525:angiogenesis, GO:0004177:aminopeptidase activity, GO:0005886:plasma membrane, GO:0005903:brush border, GO:0006508:proteolysis, GO:0008152:metabolic process, GO:0008233:peptidase activity, GO:0008237:metallopeptidase activity, GO:0008270:zinc ion binding, GO:0008283:cell proliferation, GO:0009897:external side of plasma membrane, GO:0016020:membrane, GO:0016021:integral to membrane, GO:…
3	0.964	Mm.157442	Hgd	Homogentisate 1, 2-dioxygenase	1	-6.31	-7.02	-8.36	-10.51	-19.68	1	-6.03	-16.44	-18.98	-18.94	-9.89	1	-2.59	-5.17	-5.77	-4.36	-5.29	GO:0004411:homogentisate 1,2-dioxygenase activity, GO:0006520:cellular amino acid metabolic process, GO:0006559:L-phenylalanine catabolic process, GO:0006570:tyrosine metabolic process, GO:0006572:tyrosine catabolic process, GO:0016491:oxidoreductase activity, GO:0016702:oxidoreductase activity, acting on single donors with incorporation of molecular oxygen, incorporation of two atoms of oxygen, …
3	0.964	Mm.274058	Slc13a2	Solute carrier family 13 (sodium-dependent dicarboxylate transporter), member 2	1	-1.98	-1.94	-2.03	-2.19	-2.26	1	-1.71	-1.95	-1.92	-1.93	-2.04	1	-1.53	-1.43	-1.59	-1.77	-1.88	GO:0005215:transporter activity, GO:0005886:plasma membrane, GO:0006810:transport, GO:0006811:ion transport, GO:0006814:sodium ion transport, GO:0015293:symporter activity, GO:0015361:low affinity sodium:dicarboxylate symporter activity, GO:0016020:membrane, GO:0016021:integral to membrane, GO:0055085:transmembrane transport
3	0.964	Mm.290857	Lman1	Lectin, mannose-binding, 1	1	-2.79	-2.01	-2.31	-2.68	-2.61	1	-2.07	-2.25	-2.6	-2.89	-3.65	1	-2.23	-3.73	-3.43	-2.69	-1.92	GO:0005529:sugar binding, GO:0005783:endoplasmic reticulum, GO:0005792:microsome, GO:0005793:ER-Golgi intermediate compartment, GO:0005793:ER-Golgi intermediate compartment, GO:0005794:Golgi apparatus, GO:0005794:Golgi apparatus, GO:0006810:transport, GO:0006888:ER to Golgi vesicle-mediated transport, GO:0015031:protein transport, GO:0016020:membrane, GO:0016021:integral to membrane, GO:0016192:v…
3	0.964	Mm.29584	Mthfd1	Methylenetetrahydrofolate dehydrogenase (NADP+ dependent), methenyltetrahydrofolate cyclohydrolase, formyltetrahydrofolate synthase	1	-5.23	-3.74	-3.32	-3.66	-3.48	1	-2.65	-2.6	-3.23	-3.73	-3.46	1	-3.6	-3.51	-3.27	-2.06	-2.16	GO:0000105:histidine biosynthetic process, GO:0000166:nucleotide binding, GO:0003824:catalytic activity, GO:0004329:formate-tetrahydrofolate ligase activity, GO:0004477:methenyltetrahydrofolate cyclohydrolase activity, GO:0004488:methylenetetrahydrofolate dehydrogenase (NADP+) activity, GO:0005488:binding, GO:0005524:ATP binding, GO:0005737:cytoplasm, GO:0005739:mitochondrion, GO:0006164:purine n…
3	0.964	Mm.37907	Lrit1	Leucine-rich repeat, immunoglobulin-like and transmembrane domains 1	1	-5.75	-5.33	-5.9	-6.62	-7.32	1	-5.37	-5.96	-5.74	-6.2	-5.53	1	-5.16	-5.28	-4.64	-4.68	-5.53	GO:0005783:endoplasmic reticulum, GO:0016020:membrane, GO:0016021:integral to membrane, GO:0030176:integral to endoplasmic reticulum membrane
3	0.964	Mm.413279	Mus musculus	Transcribed locus	1	-1.82	-1.66	-1.94	-1.59	-1.54	1	-2.29	-2.38	-2.11	-2.19	-1.88	1	-1.65	-1.8	-1.99	-2.06	-1.98
3	0.964	Mm.415302	Ppargc1b	Peroxisome proliferative activated receptor, gamma, coactivator 1 beta	1	-3.06	-2.31	-2.95	-3.55	-3.94	1	-3.49	-4.31	-5.22	-5.53	-4.77	1	-1.84	-2.08	-2.46	-2.48	-2.86	GO:0000166:nucleotide binding, GO:0003676:nucleic acid binding, GO:0003723:RNA binding, GO:0004872:receptor activity, GO:0005515:protein binding, GO:0005634:nucleus, GO:0006350:transcription, GO:0016455:RNA polymerase II transcription mediator activity, GO:0016592:mediator complex, GO:0030331:estrogen receptor binding, GO:0030374:ligand-dependent nuclear receptor transcription coactivator activit…
3	0.964	Mm.418611	Mus musculus	Transcribed locus	1	-1.52	-1.74	-1.88	-1.71	-1.95	1	-2.06	-1.95	-1.76	-1.68	-2.02	1	-1.46	-1.45	-1.66	-1.88	-1.74
3	0.964	Mm.459513	Mus musculus	Transcribed locus	1	-2.04	-1.81	-2.1	-2.25	-2.03	1	-1.79	-1.94	-2.05	-1.85	-1.81	1	-2.46	-2.04	-1.73	-1.91	-1.6
3	0.963	Mm.23828	Mcm10	Minichromosome maintenance deficient 10 (S. cerevisiae)	1	-1.89	-1.97	-1.97	-2.01	-2.34	1	-2.07	-1.52	-1.85	-2.1	-2.15	1	-1.3	-1.78	-1.74	-1.63	-1.76	GO:0003674:molecular_function, GO:0005634:nucleus, GO:0005654:nucleoplasm, GO:0006260:DNA replication, GO:0046872:metal ion binding
3	0.963	Mm.241656	Maob	Monoamine oxidase B	1	-7.48	-2.42	-2.63	-3.74	-6.43	1	-4.51	-4.27	-5.24	-7.33	-6.79	1	-3.14	-7.09	-4.65	-3.12	-2.89	GO:0005739:mitochondrion, GO:0005741:mitochondrial outer membrane, GO:0005743:mitochondrial inner membrane, GO:0008131:primary amine oxidase activity, GO:0014063:negative regulation of serotonin secretion, GO:0016020:membrane, GO:0016021:integral to membrane, GO:0016491:oxidoreductase activity, GO:0042135:neurotransmitter catabolic process, GO:0042803:protein homodimerization activity, GO:0045964…
3	0.963	Mm.248637	Slc31a1	Solute carrier family 31, member 1	1	-4.16	-2.36	-2.51	-2.68	-3.41	1	-2.87	-2.33	-2.92	-3.63	-3.94	1	-3.68	-2.59	-2.36	-2.29	-1.95	GO:0005375:copper ion transmembrane transporter activity, GO:0006810:transport, GO:0006811:ion transport, GO:0006825:copper ion transport, GO:0016020:membrane, GO:0016021:integral to membrane
3	0.963	Mm.269998	Mus musculus	Transcribed locus	1	-2.13	-1.87	-2.15	-2.2	-2.48	1	-2.01	-2.15	-1.9	-2.03	-2.12	1	-1.5	-1.53	-1.47	-1.78	-1.93
3	0.963	Mm.34479	Fam26f	Family with sequence similarity 26, member F	1	-1.85	-1.86	-1.87	-2.03	-1.79	1	-1.7	-1.64	-1.73	-1.97	-1.74	1	-1.74	-1.45	-1.57	-1.73	-1.79	GO:0003674:molecular_function, GO:0005575:cellular_component, GO:0008150:biological_process, GO:0016020:membrane, GO:0016021:integral to membrane
3	0.963	Mm.379358	A2ld1	AIG2-like domain 1	1	-4.06	-3.01	-2.85	-3.49	-5	1	-3.09	-3.09	-3.63	-4.23	-3.49	1	-2.09	-2.72	-2.37	-1.81	-1.85	GO:0003839:gamma-glutamylcyclotransferase activity, GO:0005575:cellular_component, GO:0008415:acyltransferase activity, GO:0016740:transferase activity, GO:0042219:cellular modified amino acid catabolic process
3	0.963	Mm.432526	Abhd15	Abhydrolase domain containing 15	1	-6.62	-7.16	-9.67	-9.98	-11.46	1	-6.87	-9.65	-10.81	-10.97	-9.67	1	-5.23	-4.59	-4.39	-3.87	-2.43	GO:0003674:molecular_function, GO:0004091:carboxylesterase activity, GO:0005575:cellular_component, GO:0005576:extracellular region, GO:0008150:biological_process, GO:0016787:hydrolase activity
3	0.963	Mm.479298	B3galt1	UDP-Gal:betaGlcNAc beta 1,3-galactosyltransferase, polypeptide 1	1	-3.72	-2.95	-3.1	-3.43	-3.34	1	-3.38	-3.49	-3.36	-3.27	-3.55	1	-2.9	-3.09	-2.97	-2.43	-1.95
3	0.962	Mm.103362	L2hgdh	L-2-hydroxyglutarate dehydrogenase	1	-2.21	-2.24	-2.43	-2.93	-3.33	1	-2.92	-3.31	-4.23	-4.97	-4.22	1	-4.08	-3.77	-4	-3.72	-3.34	GO:0005739:mitochondrion, GO:0005739:mitochondrion, GO:0005739:mitochondrion, GO:0008152:metabolic process, GO:0016021:integral to membrane, GO:0016021:integral to membrane, GO:0016491:oxidoreductase activity, GO:0044267:cellular protein metabolic process, GO:0047545:2-hydroxyglutarate dehydrogenase activity, GO:0047545:2-hydroxyglutarate dehydrogenase activity, GO:0055114:oxidation-reduction pro…
3	0.962	Mm.16340	Fgfr2	Fibroblast growth factor receptor 2	1	-1.89	-1.94	-1.67	-1.56	-1.47	1	-2.06	-1.96	-1.97	-1.87	-1.57	1	-1.47	-1.86	-1.88	-1.63	-1.53	GO:0000166:nucleotide binding, GO:0001525:angiogenesis, GO:0001657:ureteric bud development, GO:0001701:in utero embryonic development, GO:0001701:in utero embryonic development, GO:0001837:epithelial to mesenchymal transition, GO:0002053:positive regulation of mesenchymal cell proliferation, GO:0003148:outflow tract septum morphogenesis, GO:0003149:membranous septum morphogenesis, GO:0004672:pro…
3	0.962	Mm.261984	Glo1	Glyoxalase 1	1	-3.39	-1.84	-2.22	-2.71	-3.17	1	-2.84	-2.32	-2.91	-3.15	-2.69	1	-2.38	-2.65	-1.79	-1.83	-1.6	GO:0004462:lactoylglutathione lyase activity, GO:0004462:lactoylglutathione lyase activity, GO:0005625:soluble fraction, GO:0005975:carbohydrate metabolic process, GO:0006749:glutathione metabolic process, GO:0006916:anti-apoptosis, GO:0008152:metabolic process, GO:0009438:methylglyoxal metabolic process, GO:0016829:lyase activity, GO:0046872:metal ion binding
3	0.962	Mm.3135	Igfals	Insulin-like growth factor binding protein, acid labile subunit	1	-5.49	-4.4	-5.13	-5.34	-6.31	1	-4.44	-4.53	-4.68	-5.78	-7.32	1	-4.53	-5.04	-5	-6.02	-6.96	GO:0005515:protein binding, GO:0005520:insulin-like growth factor binding, GO:0005576:extracellular region, GO:0005792:microsome, GO:0007155:cell adhesion, GO:0008022:protein C-terminus binding, GO:0042567:insulin-like growth factor ternary complex
3	0.962	Mm.388973	Slc16a2	Solute carrier family 16 (monocarboxylic acid transporters), member 2	1	-6.96	-3.61	-3.53	-4.05	-4.71	1	-2.94	-2.39	-4.59	-6.1	-5.02	1	-3.34	-5.91	-5.06	-3.07	-3.99	GO:0005886:plasma membrane, GO:0006810:transport, GO:0009914:hormone transport, GO:0015293:symporter activity, GO:0015349:thyroid hormone transmembrane transporter activity, GO:0016020:membrane, GO:0016021:integral to membrane, GO:0055085:transmembrane transport
3	0.962	Mm.409013	Mus musculus	Transcribed locus	1	-2.09	-1.71	-1.6	-1.72	-1.79	1	-1.89	-1.95	-2.05	-1.96	-2.08	1	-1.77	-1.91	-2.16	-2.1	-1.8
3	0.962	Mm.41393	Tlcd2	TLC domain containing 2	1	-3.73	-2.76	-2.56	-2.57	-3.51	1	-3.71	-2.52	-2.43	-2.62	-3.67	1	-2.15	-3.28	-3.12	-2.68	-2.82	GO:0003674:molecular_function, GO:0005575:cellular_component, GO:0008150:biological_process, GO:0016020:membrane, GO:0016021:integral to membrane
3	0.961	Mm.153111	Rmnd1	Required for meiotic nuclear division 1 homolog (S. cerevisiae)	1	-1.83	-1.74	-1.86	-2.2	-2.31	1	-2.28	-2.6	-3.04	-2.46	-1.78	1	-1.7	-1.99	-2.93	-2.01	-2.42	GO:0003674:molecular_function, GO:0005575:cellular_component, GO:0005739:mitochondrion, GO:0008150:biological_process
3	0.961	Mm.227117	Slc30a10	Solute carrier family 30, member 10	1	-7.14	-6.49	-8.02	-8.33	-8.49	1	-9.84	-10.81	-11.07	-11.25	-10.34	1	-3.43	-4.01	-2.98	-6.14	-2.93	GO:0003674:molecular_function, GO:0005575:cellular_component, GO:0005886:plasma membrane, GO:0006810:transport, GO:0006811:ion transport, GO:0006812:cation transport, GO:0006829:zinc ion transport, GO:0008150:biological_process, GO:0008324:cation transmembrane transporter activity, GO:0016020:membrane, GO:0016021:integral to membrane, GO:0055085:transmembrane transport
3	0.961	Mm.289590	Abcg5	ATP-binding cassette, sub-family G (WHITE), member 5	1	-8.21	-6.49	-6.1	-8.64	-12.9	1	-10.97	-11.44	-11.48	-10.09	-5.38	1	-3.01	-3.41	-4.27	-2.87	-6.05	GO:0000166:nucleotide binding, GO:0005524:ATP binding, GO:0005624:membrane fraction, GO:0005886:plasma membrane, GO:0006810:transport, GO:0007588:excretion, GO:0007588:excretion, GO:0010949:negative regulation of intestinal phytosterol absorption, GO:0016020:membrane, GO:0016021:integral to membrane, GO:0016324:apical plasma membrane, GO:0016324:apical plasma membrane, GO:0016887:ATPase activity,…
3	0.961	Mm.349667	Cebpa	CCAAT/enhancer binding protein (C/EBP), alpha	1	-3.82	-4.5	-3.89	-4.16	-3.83	1	-5.91	-5.68	-5.24	-3.82	-2.87	1	-2.01	-2.68	-2.53	-2.53	-2.42	GO:0000050:urea cycle, GO:0000122:negative regulation of transcription from RNA polymerase II promoter, GO:0001889:liver development, GO:0001892:embryonic placenta development, GO:0003677:DNA binding, GO:0003677:DNA binding, GO:0003700:sequence-specific DNA binding transcription factor activity, GO:0003700:sequence-specific DNA binding transcription factor activity, GO:0003700:sequence-specific D…
3	0.961	Mm.389654	LOC665792	Alpha-fetoprotein-like	1	-6.41	-10.92	-14.36	-15.8	-18.39	1	-7.77	-11.87	-15.85	-15.62	-16.38	1	-3.85	-7.89	-11.38	-12.1	-12.73
3	0.961	Mm.458583	Slco1a4	solute carrier organic anion transporter family, member 1a4	1	-2.97	-3.26	-4.28	-4.88	-6.48	1	-2.34	-5.75	-5.4	-5.37	-4.46	1	-2.29	-3.32	-2.92	-2.42	-4.25
3	0.961	Mm.478282			1	-2.92	-2.47	-2.18	-2.23	-2.11	1	-2.96	-3.03	-3.14	-2.96	-2.4	1	-2.6	-2.5	-1.81	-1.88	-1.54
3	0.961	Mm.479209			1	-1.45	-1.48	-1.68	-1.79	-1.86	1	-2.18	-1.99	-1.93	-1.88	-1.97	1	-1.99	-1.82	-2.18	-1.74	-1.59
3	0.96	Mm.208379	Trip4	Thyroid hormone receptor interactor 4	1	-2.24	-1.96	-1.99	-1.89	-1.66	1	-3.03	-3.03	-2.55	-2.31	-2.16	1	-1.8	-2.53	-2.41	-2.41	-2.07	GO:0005634:nucleus, GO:0005737:cytoplasm, GO:0006350:transcription, GO:0008150:biological_process, GO:0008270:zinc ion binding, GO:0016922:ligand-dependent nuclear receptor binding, GO:0030528:transcription regulator activity, GO:0045449:regulation of transcription, GO:0046872:metal ion binding, GO:0003674:molecular_function, GO:0005575:cellular_component, GO:0008150:biological_process
3	0.96	Mm.253559	Plekha6	Pleckstrin homology domain containing, family A member 6	1	-2.54	-2.05	-2.1	-2.04	-2.22	1	-2.5	-2.54	-2.59	-2.52	-2.05	1	-2.48	-2.13	-2.17	-2.19	-1.79	GO:0003674:molecular_function, GO:0005575:cellular_component, GO:0008150:biological_process
3	0.96	Mm.259334	Agphd1	Aminoglycoside phosphotransferase domain containing 1	1	-6.24	-4.49	-4.6	-4.9	-4.86	1	-5.96	-5.14	-5.43	-4.78	-4.65	1	-4.88	-5.97	-5.09	-3.36	-2.74	GO:0003674:molecular_function, GO:0005575:cellular_component, GO:0005737:cytoplasm, GO:0008150:biological_process, GO:0016301:kinase activity, GO:0016740:transferase activity
3	0.96	Mm.274243	Abcb10	ATP-binding cassette, sub-family B (MDR/TAP), member 10	1	-1.74	-1.71	-1.88	-2	-2.08	1	-1.57	-1.53	-1.83	-1.99	-2.08	1	-1.9	-1.69	-1.59	-1.48	-1.59	GO:0000166:nucleotide binding, GO:0005215:transporter activity, GO:0005524:ATP binding, GO:0005739:mitochondrion, GO:0005743:mitochondrial inner membrane, GO:0005886:plasma membrane, GO:0006810:transport, GO:0006810:transport, GO:0015421:oligopeptide-transporting ATPase activity, GO:0016020:membrane, GO:0016021:integral to membrane, GO:0016021:integral to membrane, GO:0016887:ATPase activity, GO:…
3	0.96	Mm.341520	Adap2	ArfGAP with dual PH domains 2	1	-2.94	-2.67	-2.5	-3.1	-4.38	1	-2.55	-2.24	-2.47	-2.86	-4.12	1	-2.9	-2.71	-3.29	-3.08	-3.62	GO:0005096:GTPase activator activity, GO:0005545:1-phosphatidylinositol binding, GO:0005546:phosphatidylinositol-4,5-bisphosphate binding, GO:0005547:phosphatidylinositol-3,4,5-trisphosphate binding, GO:0005624:membrane fraction, GO:0005737:cytoplasm, GO:0005740:mitochondrial envelope, GO:0005829:cytosol, GO:0005886:plasma membrane, GO:0007507:heart development, GO:0008060:ARF GTPase activator ac…
3	0.96	Mm.449995	LOC100502965	Hypothetical protein LOC100502965	1	-1.66	-1.76	-1.77	-1.83	-2.07	1	-1.89	-2.16	-1.85	-2.04	-2.04	1	-1.87	-1.94	-2.1	-2.13	-1.8
3	0.959	Mm.17880	Mus musculus	Transcribed locus	1	-2.31	-2.32	-2.64	-2.63	-2.8	1	-3.02	-2.81	-2.82	-2.83	-2.93	1	-2.72	-2.6	-2.79	-2.28	-2.29
3	0.959	Mm.1805	F8	Coagulation factor VIII	1	-3.72	-3.57	-3.74	-3.44	-4.39	1	-4.69	-4.7	-4.59	-3.91	-4.07	1	-3.65	-3.51	-3.29	-3.65	-3.91	GO:0004252:serine-type endopeptidase activity, GO:0005507:copper ion binding, GO:0005576:extracellular region, GO:0005615:extracellular space, GO:0005886:plasma membrane, GO:0006953:acute-phase response, GO:0007155:cell adhesion, GO:0007596:blood coagulation, GO:0007597:blood coagulation, intrinsic pathway, GO:0016491:oxidoreductase activity, GO:0046872:metal ion binding, GO:0055114:oxidation-red…
3	0.959	Mm.206417	Cbs	Cystathionine beta-synthase	1	-5.77	-4.26	-3.93	-4.32	-6.11	1	-4.62	-3.93	-4.98	-5.83	-6.85	1	-2.76	-3.38	-2.11	-2.32	-2.31	GO:0001958:endochondral ossification, GO:0001974:blood vessel remodeling, GO:0003824:catalytic activity, GO:0004122:cystathionine beta-synthase activity, GO:0004122:cystathionine beta-synthase activity, GO:0004124:cysteine synthase activity, GO:0005625:soluble fraction, GO:0005634:nucleus, GO:0005730:nucleolus, GO:0005737:cytoplasm, GO:0005829:cytosol, GO:0006535:cysteine biosynthetic process fro…
3	0.959	Mm.243091	Farp2	FERM, RhoGEF and pleckstrin domain protein 2	1	-2.06	-1.84	-2	-2.28	-2.33	1	-1.46	-1.9	-2.46	-2.37	-2.44	1	-2.12	-1.87	-1.73	-1.67	-1.8
3	0.959	Mm.286458	Hibadh	3-hydroxyisobutyrate dehydrogenase	1	-2.47	-2.6	-2.86	-3.24	-4.31	1	-2.55	-2.57	-2.7	-2.66	-2.71	1	-1.44	-2.67	-2.89	-2.66	-2.95	GO:0003824:catalytic activity, GO:0004616:phosphogluconate dehydrogenase (decarboxylating) activity, GO:0005488:binding, GO:0005739:mitochondrion, GO:0005759:mitochondrial matrix, GO:0006098:pentose-phosphate shunt, GO:0006573:valine metabolic process, GO:0008442:3-hydroxyisobutyrate dehydrogenase activity, GO:0016491:oxidoreductase activity, GO:0050662:coenzyme binding, GO:0051287:NAD or NADH bi…
3	0.959	Mm.332576	Mn1	Meningioma 1	1	-3.73	-3.35	-3.3	-3.27	-3.5	1	-3.46	-3.32	-3.48	-3.4	-3.3	1	-2.92	-3.21	-2.63	-2.31	-2.68	GO:0001957:intramembranous ossification
3	0.959	Mm.361900	Gm10658	Predicted gene 10658	1	-2.52	-2.14	-2.25	-2.43	-2.61	1	-2.62	-2.53	-2.44	-2.65	-2.45	1	-1.93	-1.89	-1.63	-1.56	-1.7	GO:0003674:molecular_function, GO:0005575:cellular_component, GO:0008150:biological_process
3	0.959	Mm.473179	Cyp2u1	Cytochrome P450, family 2, subfamily u, polypeptide 1	1	-2.87	-2.81	-2.62	-2.69	-2.86	1	-2.38	-2.39	-2.31	-2.65	-2.73	1	-1.94	-2.18	-2.39	-2.26	-2.32
3	0.958	Mm.10516	Prlr	Prolactin receptor	1	-3.93	-4.02	-4.24	-5.13	-5.27	1	-3.94	-4.41	-4.88	-4.97	-4.93	1	-3.25	-3.43	-3.53	-4.63	-4.4	GO:0004925:prolactin receptor activity, GO:0004925:prolactin receptor activity, GO:0004925:prolactin receptor activity, GO:0005515:protein binding, GO:0007165:signal transduction, GO:0007165:signal transduction, GO:0007171:activation of transmembrane receptor protein tyrosine kinase activity, GO:0007259:JAK-STAT cascade, GO:0007595:lactation, GO:0007595:lactation, GO:0009986:cell surface, GO:0017…
3	0.958	Mm.149870	Syvn1	Synovial apoptosis inhibitor 1, synoviolin	1	-1.73	-1.65	-1.77	-1.93	-2.02	1	-1.41	-1.71	-1.72	-1.7	-1.79	1	-1.73	-1.51	-1.55	-1.32	-1.48	GO:0000151:ubiquitin ligase complex, GO:0001701:in utero embryonic development, GO:0004842:ubiquitin-protein ligase activity, GO:0005634:nucleus, GO:0005783:endoplasmic reticulum, GO:0006916:anti-apoptosis, GO:0006986:response to unfolded protein, GO:0007275:multicellular organismal development, GO:0008270:zinc ion binding, GO:0016020:membrane, GO:0016021:integral to membrane, GO:0016567:protein …
3	0.958	Mm.154782	Nat8	N-acetyltransferase 8 (GCN5-related, putative)	1	-4.18	-4.71	-6.02	-5.84	-6.58	1	-3.83	-5.65	-5.74	-6.18	-5.83	1	-2.68	-3.52	-3.55	-5.24	-5.72	GO:0001702:gastrulation with mouth forming second, GO:0001702:gastrulation with mouth forming second, GO:0005715:late recombination nodule, GO:0005783:endoplasmic reticulum, GO:0005794:Golgi apparatus, GO:0007162:negative regulation of cell adhesion, GO:0007275:multicellular organismal development, GO:0007369:gastrulation, GO:0008080:N-acetyltransferase activity, GO:0008152:metabolic process, GO:…
3	0.958	Mm.158729	Mus musculus	Transcribed locus	1	-2.08	-1.87	-1.92	-1.86	-1.96	1	-1.95	-1.9	-1.75	-1.63	-1.81	1	-1.9	-1.97	-1.83	-1.7	-1.56	GO:0003674:molecular_function, GO:0005575:cellular_component, GO:0008150:biological_process
3	0.958	Mm.244518	Amdhd1	Amidohydrolase domain containing 1	1	-12.83	-18.85	-17.26	-24.05	-38.5	1	-23.32	-36.02	-44.88	-45.78	-22.52	1	-2.57	-10.92	-15.86	-4.64	-5.51	GO:0005737:cytoplasm, GO:0005829:cytosol, GO:0006547:histidine metabolic process, GO:0016787:hydrolase activity, GO:0016810:hydrolase activity, acting on carbon-nitrogen (but not peptide) bonds, GO:0016812:hydrolase activity, acting on carbon-nitrogen (but not peptide) bonds, in cyclic amides, GO:0019556:histidine catabolic process to glutamate and formamide, GO:0046872:metal ion binding, GO:0050…
3	0.958	Mm.261514	D130043K22Rik	RIKEN cDNA D130043K22 gene	1	-2.11	-2.18	-2.34	-2.39	-2.41	1	-1.97	-1.97	-2.05	-1.93	-2.36	1	-1.87	-1.7	-2.06	-2.04	-2	GO:0001764:neuron migration, GO:0005768:endosome, GO:0005769:early endosome, GO:0005886:plasma membrane, GO:0007275:multicellular organismal development, GO:0007399:nervous system development, GO:0016020:membrane, GO:0016021:integral to membrane, GO:2000171:negative regulation of dendrite development
3	0.958	Mm.266448	Fn3k	Fructosamine 3 kinase	1	-2.37	-2.21	-2.51	-2.57	-2.67	1	-2.4	-2.28	-2.24	-2.5	-2.33	1	-1.56	-1.66	-1.62	-1.69	-1.77	GO:0005625:soluble fraction, GO:0005829:cytosol, GO:0016301:kinase activity, GO:0016310:phosphorylation, GO:0016740:transferase activity, GO:0030387:fructosamine-3-kinase activity, GO:0030389:fructosamine metabolic process
3	0.958	Mm.27335	Bbox1	Butyrobetaine (gamma), 2-oxoglutarate dioxygenase 1 (gamma-butyrobetaine hydroxylase)	1	-11.71	-7.34	-7.97	-11.77	-22.41	1	-7.95	-16.61	-16.58	-18.17	-11.75	1	-3.46	-8.58	-5.93	-2.83	-2.98	GO:0005506:iron ion binding, GO:0005737:cytoplasm, GO:0005739:mitochondrion, GO:0008270:zinc ion binding, GO:0008336:gamma-butyrobetaine dioxygenase activity, GO:0015629:actin cytoskeleton, GO:0016491:oxidoreductase activity, GO:0016702:oxidoreductase activity, acting on single donors with incorporation of molecular oxygen, incorporation of two atoms of oxygen, GO:0016706:oxidoreductase activity,…
3	0.958	Mm.27889	Nudt7	Nudix (nucleoside diphosphate linked moiety X)-type motif 7	1	-10.22	-12.51	-13.04	-14.35	-17.36	1	-11.25	-11.56	-12.63	-13.8	-14.92	1	-2.53	-9.6	-13.49	-10.02	-10.04	GO:0000287:magnesium ion binding, GO:0003986:acetyl-CoA hydrolase activity, GO:0005777:peroxisome, GO:0009132:nucleoside diphosphate metabolic process, GO:0015938:coenzyme A catabolic process, GO:0016787:hydrolase activity, GO:0016818:hydrolase activity, acting on acid anhydrides, in phosphorus-containing anhydrides, GO:0030145:manganese ion binding, GO:0046356:acetyl-CoA catabolic process, GO:00…
3	0.958	Mm.324550	Lonp2	Lon peptidase 2, peroxisomal	1	-3.33	-2.92	-3.01	-3.23	-3.91	1	-3.48	-4.05	-3.88	-3.85	-3.66	1	-2.69	-3.81	-3.91	-3.47	-3.02	GO:0000166:nucleotide binding, GO:0004176:ATP-dependent peptidase activity, GO:0004176:ATP-dependent peptidase activity, GO:0004252:serine-type endopeptidase activity, GO:0004252:serine-type endopeptidase activity, GO:0005515:protein binding, GO:0005524:ATP binding, GO:0005524:ATP binding, GO:0005634:nucleus, GO:0005737:cytoplasm, GO:0005777:peroxisome, GO:0005782:peroxisomal matrix, GO:0005782:p…
3	0.958	Mm.330745	Mafb	V-maf musculoaponeurotic fibrosarcoma oncogene family, protein B (avian)	1	-3.09	-2.92	-2.85	-2.81	-2.47	1	-2.96	-2.83	-2.96	-3.15	-2.8	1	-2.26	-2.34	-2.46	-2.73	-2.55	GO:0003677:DNA binding, GO:0003700:sequence-specific DNA binding transcription factor activity, GO:0005515:protein binding, GO:0005634:nucleus, GO:0005667:transcription factor complex, GO:0006350:transcription, GO:0006355:regulation of transcription, DNA-dependent, GO:0006357:regulation of transcription from RNA polymerase II promoter, GO:0007379:segment specification, GO:0007585:respiratory gase…
3	0.958	Mm.384779	Mus musculus	Transcribed locus	1	-4.49	-3.76	-3.59	-3.45	-5.29	1	-4.26	-3.69	-3.36	-4.41	-5.4	1	-4.02	-3.95	-3.82	-4.31	-5.06
3	0.957	Mm.212703	Mdh1	Malate dehydrogenase 1, NAD (soluble)	1	-1.85	-1.74	-1.8	-1.96	-2.2	1	-1.65	-1.98	-2.08	-2.33	-2.3	1	-1.14	-1.63	-1.8	-1.74	-1.54	GO:0003824:catalytic activity, GO:0005488:binding, GO:0005625:soluble fraction, GO:0005737:cytoplasm, GO:0005739:mitochondrion, GO:0005813:centrosome, GO:0005829:cytosol, GO:0005975:carbohydrate metabolic process, GO:0006099:tricarboxylic acid cycle, GO:0006107:oxaloacetate metabolic process, GO:0006108:malate metabolic process, GO:0006734:NADH metabolic process, GO:0008152:metabolic process, GO:…
3	0.957	Mm.236928	Stard8	START domain containing 8	1	-2.58	-2.34	-2.53	-2.35	-2.13	1	-2.28	-2	-2.02	-2.32	-2.34	1	-2.32	-1.98	-1.87	-2.1	-2	GO:0003674:molecular_function, GO:0005096:GTPase activator activity, GO:0005575:cellular_component, GO:0005622:intracellular, GO:0007165:signal transduction, GO:0008150:biological_process, GO:0030054:cell junction
3	0.957	Mm.277376	Abca1	ATP-binding cassette, sub-family A (ABC1), member 1	1	-2	-1.95	-2.09	-2.19	-2.29	1	-1.89	-2.87	-3.39	-3.44	-2.5	1	-1.35	-2.62	-2.71	-2.32	-2.06	GO:0000166:nucleotide binding, GO:0002790:peptide secretion, GO:0005515:protein binding, GO:0005524:ATP binding, GO:0005548:phospholipid transporter activity, GO:0005548:phospholipid transporter activity, GO:0005548:phospholipid transporter activity, GO:0005624:membrane fraction, GO:0005794:Golgi apparatus, GO:0005886:plasma membrane, GO:0005886:plasma membrane, GO:0005887:integral to plasma memb…
3	0.957	Mm.296560	Slc38a3	Solute carrier family 38, member 3	1	-4.97	-5.24	-4.6	-5.67	-8.36	1	-2.86	-4.46	-5.48	-5.48	-5.09	1	-2.17	-3.83	-4.49	-2.43	-2.44	GO:0003333:amino acid transmembrane transport, GO:0005290:L-histidine transmembrane transporter activity, GO:0005290:L-histidine transmembrane transporter activity, GO:0005886:plasma membrane, GO:0005887:integral to plasma membrane, GO:0005887:integral to plasma membrane, GO:0006810:transport, GO:0006811:ion transport, GO:0006814:sodium ion transport, GO:0006865:amino acid transport, GO:0006867:a…
3	0.957	Mm.329462	BC023105	CDNA sequence BC023105	1	-2.99	-2.83	-3.29	-3.04	-3.77	1	-3.07	-3.64	-3.72	-3.49	-3.42	1	-2.69	-3.37	-2.97	-3.23	-3.33
3	0.957	Mm.364180	5033411D12Rik	RIKEN cDNA 5033411D12 gene	1	-2.06	-2.59	-3.65	-3.69	-4.6	1	-2.8	-3.72	-3.86	-4.03	-3.74	1	-1.47	-2.45	-2.94	-2.32	-3.22	GO:0003674:molecular_function, GO:0003824:catalytic activity, GO:0005575:cellular_component, GO:0005739:mitochondrion, GO:0008150:biological_process, GO:0008152:metabolic process, GO:0016740:transferase activity
3	0.957	Mm.479651	Mus musculus	Transcribed locus	1	-20.19	-22.89	-14.58	-10.76	-14.44	1	-30.16	-30.77	-26.55	-25.64	-18.42	1	-7.89	-27.7	-25.3	-20.21	-12.31
3	0.956	Mm.158717	Hsd3b3	Hydroxy-delta-5-steroid dehydrogenase, 3 beta- and steroid delta-isomerase 3	1	-12.36	-11.33	-12.46	-14.89	-17.48	1	-11.82	-13.38	-14.67	-16.02	-16.18	1	-6.16	-11.82	-14.14	-10.98	-12.5	GO:0003824:catalytic activity, GO:0003854:3-beta-hydroxy-delta5-steroid dehydrogenase activity, GO:0004769:steroid delta-isomerase activity, GO:0005488:binding, GO:0005739:mitochondrion, GO:0005743:mitochondrial inner membrane, GO:0005783:endoplasmic reticulum, GO:0006694:steroid biosynthetic process, GO:0008152:metabolic process, GO:0016020:membrane, GO:0016021:integral to membrane, GO:0016491:o…
3	0.956	Mm.23695	Dhfr	Dihydrofolate reductase	1	-2.14	-1.77	-1.69	-1.95	-2.58	1	-1.98	-1.62	-1.91	-2.11	-2.17	1	-1.78	-2.14	-1.88	-1.59	-1.35	GO:0004146:dihydrofolate reductase activity, GO:0004146:dihydrofolate reductase activity, GO:0005625:soluble fraction, GO:0006545:glycine biosynthetic process, GO:0006730:one-carbon metabolic process, GO:0008144:drug binding, GO:0008152:metabolic process, GO:0009165:nucleotide biosynthetic process, GO:0016491:oxidoreductase activity, GO:0031427:response to methotrexate, GO:0046452:dihydrofolate m…
3	0.956	Mm.263673	1700066M21Rik	RIKEN cDNA 1700066M21 gene	1	-3.07	-1.82	-1.6	-2.14	-3.16	1	-3.71	-3.07	-3.72	-3.88	-3.56	1	-2.16	-3.28	-2.51	-2.01	-2.14	GO:0003674:molecular_function, GO:0005575:cellular_component, GO:0005576:extracellular region, GO:0008150:biological_process
3	0.956	Mm.3077	Nr1i3	Nuclear receptor subfamily 1, group I, member 3	1	-6.3	-5.78	-7.31	-8.12	-10.03	1	-7.19	-8.65	-8.39	-8.71	-9.33	1	-2.94	-3.22	-3.99	-2.36	-3	GO:0003677:DNA binding, GO:0003700:sequence-specific DNA binding transcription factor activity, GO:0003707:steroid hormone receptor activity, GO:0004872:receptor activity, GO:0004879:ligand-dependent nuclear receptor activity, GO:0004887:thyroid hormone receptor activity, GO:0005515:protein binding, GO:0005634:nucleus, GO:0005829:cytosol, GO:0006350:transcription, GO:0006355:regulation of transcr…
3	0.956	Mm.42191	Odz3	Odd Oz/ten-m homolog 3 (Drosophila)	1	-2.16	-1.44	-1.47	-1.65	-2.03	1	-2.06	-2.15	-2.05	-2.12	-2.09	1	-1.95	-1.83	-1.77	-1.58	-1.48	GO:0005887:integral to plasma membrane, GO:0007165:signal transduction, GO:0016020:membrane, GO:0016021:integral to membrane
3	0.956	Mm.42223	Chic1	Cysteine-rich hydrophobic domain 1	1	-1.75	-1.84	-1.87	-1.73	-1.67	1	-1.83	-2.01	-1.87	-1.99	-1.89	1	-1.73	-1.86	-1.89	-1.93	-2.06	GO:0003674:molecular_function, GO:0005575:cellular_component, GO:0005886:plasma membrane, GO:0008150:biological_process, GO:0016020:membrane, GO:0031410:cytoplasmic vesicle
3	0.955	Mm.191949	Camk1d	Calcium/calmodulin-dependent protein kinase ID	1	-5.33	-4.68	-6.21	-7.35	-8.84	1	-3.79	-5.07	-6.49	-7.35	-8.29	1	-6.74	-8.9	-8.03	-5.82	-5.24	GO:0000166:nucleotide binding, GO:0003824:catalytic activity, GO:0004672:protein kinase activity, GO:0004674:protein serine/threonine kinase activity, GO:0004683:calmodulin-dependent protein kinase activity, GO:0005516:calmodulin binding, GO:0005524:ATP binding, GO:0005634:nucleus, GO:0005737:cytoplasm, GO:0006468:protein phosphorylation, GO:0016301:kinase activity, GO:0016310:phosphorylation, GO…
3	0.955	Mm.20108	Aox3	Aldehyde oxidase 3	1	-16.61	-16.63	-15.17	-30.06	-119.64	1	-29.26	-84.98	-63.51	-61.78	-17.49	1	-4.47	-21.36	-14.82	-8.07	-12.75	GO:0004031:aldehyde oxidase activity, GO:0005575:cellular_component, GO:0008152:metabolic process, GO:0009055:electron carrier activity, GO:0009055:electron carrier activity, GO:0030151:molybdenum ion binding, GO:0046872:metal ion binding, GO:0051536:iron-sulfur cluster binding, GO:0051537:2 iron, 2 sulfur cluster binding
3	0.955	Mm.275974	Dpys	Dihydropyrimidinase	1	-15.11	-10.26	-9.55	-15.49	-28.24	1	-13.36	-19.11	-22.9	-24.81	-22.01	1	-4.72	-11.9	-5.6	-2.58	-3.71	GO:0002058:uracil binding, GO:0002059:thymine binding, GO:0004157:dihydropyrimidinase activity, GO:0004157:dihydropyrimidinase activity, GO:0005625:soluble fraction, GO:0005829:cytosol, GO:0006208:pyrimidine base catabolic process, GO:0006210:thymine catabolic process, GO:0006212:uracil catabolic process, GO:0008152:metabolic process, GO:0008270:zinc ion binding, GO:0016597:amino acid binding, GO…
3	0.955	Mm.30724	Colec11	Collectin sub-family member 11	1	-4.83	-4.5	-5.83	-5.89	-4.66	1	-4.09	-5.9	-5.33	-5.88	-5.2	1	-4.42	-4	-2.74	-4.22	-3.45	GO:0003674:molecular_function, GO:0005488:binding, GO:0005529:sugar binding, GO:0005537:mannose binding, GO:0005575:cellular_component, GO:0005576:extracellular region, GO:0008150:biological_process
3	0.955	Mm.372587	Mus musculus	Transcribed locus	1	-27.57	-19.55	-19.02	-26.83	-24.81	1	-36.12	-39.04	-38.8	-41.59	-39.81	1	-12.39	-27.06	-29.44	-29.74	-26.21	GO:0003674:molecular_function, GO:0005575:cellular_component, GO:0008150:biological_process
3	0.955	Mm.441788	Mus musculus	Transcribed locus	1	-2.25	-2.1	-2.51	-2.59	-2.52	1	-3.12	-3.14	-2.87	-3.06	-3.04	1	-2.37	-2.42	-2.69	-3.03	-2.84
3	0.955	Mm.60499	Pms1	Postmeiotic segregation increased 1 (S. cerevisiae)	1	-3.11	-2.9	-2.47	-2.36	-2.41	1	-3.75	-3.27	-3.37	-3.3	-3.26	1	-2.33	-3.08	-3.6	-3.57	-3.12	GO:0006298:mismatch repair, GO:0007131:reciprocal meiotic recombination, GO:0016887:ATPase activity, GO:0030983:mismatched DNA binding
3	0.954	Mm.14125	Nat1	N-acetyl transferase 1	1	-1.75	-1.65	-1.82	-1.82	-1.67	1	-1.8	-1.9	-1.83	-1.95	-2.14	1	-1.33	-1.41	-1.39	-1.4	-1.5	GO:0004060:arylamine N-acetyltransferase activity, GO:0004060:arylamine N-acetyltransferase activity, GO:0005737:cytoplasm, GO:0005829:cytosol, GO:0008152:metabolic process, GO:0008152:metabolic process, GO:0008415:acyltransferase activity, GO:0016407:acetyltransferase activity, GO:0016740:transferase activity
3	0.954	Mm.27054	AI464131	Expressed sequence AI464131	1	-4.46	-2.8	-2.75	-2.83	-2.94	1	-3.98	-3.09	-2.74	-2.9	-2.73	1	-4.66	-3.52	-2.86	-2.57	-2.14	GO:0003824:catalytic activity, GO:0004553:hydrolase activity, hydrolyzing O-glycosyl compounds, GO:0005515:protein binding, GO:0005975:carbohydrate metabolic process, GO:0008152:metabolic process, GO:0016020:membrane, GO:0016021:integral to membrane, GO:0016787:hydrolase activity, GO:0016798:hydrolase activity, acting on glycosyl bonds, GO:0031965:nuclear membrane, GO:0043568:positive regulation …
3	0.954	Mm.278701	Srebf1	Sterol regulatory element binding transcription factor 1	1	-3.04	-3.73	-3.29	-3.08	-3.05	1	-2.53	-2.48	-3.01	-2.79	-2.26	1	-2.31	-3.23	-2.49	-1.72	-1.7	GO:0000122:negative regulation of transcription from RNA polymerase II promoter, GO:0000122:negative regulation of transcription from RNA polymerase II promoter, GO:0003062:regulation of heart rate by chemical signal, GO:0003677:DNA binding, GO:0003682:chromatin binding, GO:0003700:sequence-specific DNA binding transcription factor activity, GO:0003700:sequence-specific DNA binding transcription …
3	0.954	Mm.28212	Sepx1	Selenoprotein X 1	1	-4.27	-3.35	-3.48	-3.89	-4.52	1	-2.35	-3.52	-3.82	-4.26	-3.97	1	-1.65	-2.57	-2.49	-2.04	-2.19	GO:0000318:protein-methionine-R-oxide reductase activity, GO:0005634:nucleus, GO:0005737:cytoplasm, GO:0008113:peptide-methionine-(S)-S-oxide reductase activity, GO:0008270:zinc ion binding, GO:0016491:oxidoreductase activity, GO:0030091:protein repair, GO:0033743:peptide-methionine (R)-S-oxide reductase activity, GO:0046872:metal ion binding, GO:0055114:oxidation-reduction process, GO:0070191:me…
3	0.954	Mm.32656	Chac2	ChaC, cation transport regulator homolog 2 (E. coli)	1	-2.56	-2.52	-2.33	-2.79	-3.25	1	-4.03	-2.76	-2.76	-3.69	-3.25	1	-1.71	-4.45	-4.16	-3.87	-2.5	GO:0003674:molecular_function, GO:0005575:cellular_component, GO:0008150:biological_process
3	0.954	Mm.37547	Thnsl2	Threonine synthase-like 2 (bacterial)	1	-3.53	-2.08	-2.38	-2.65	-2.96	1	-2.24	-2.95	-3	-2.72	-2.7	1	-2.01	-2.97	-1.7	-1.53	-1.76	GO:0003824:catalytic activity, GO:0004795:threonine synthase activity, GO:0005575:cellular_component, GO:0008152:metabolic process, GO:0009088:threonine biosynthetic process, GO:0016829:lyase activity, GO:0030170:pyridoxal phosphate binding
3	0.954	Mm.39300	Olig1	Oligodendrocyte transcription factor 1	1	-3.02	-3.41	-3.52	-3.64	-3.5	1	-3.76	-2.91	-3.17	-3.11	-3.06	1	-2.27	-2.71	-2.63	-2.96	-3.52	GO:0003677:DNA binding, GO:0003700:sequence-specific DNA binding transcription factor activity, GO:0005515:protein binding, GO:0005634:nucleus, GO:0005667:transcription factor complex, GO:0006350:transcription, GO:0006355:regulation of transcription, DNA-dependent, GO:0007275:multicellular organismal development, GO:0030528:transcription regulator activity, GO:0045449:regulation of transcription,…
3	0.954	Mm.46561	Lect1	Leukocyte cell derived chemotaxin 1	1	-2.33	-2.61	-3.05	-3.16	-3.71	1	-2.05	-2.33	-2.72	-2.96	-2.81	1	-1.35	-2.44	-2.35	-2.79	-2.53	GO:0001886:endothelial cell morphogenesis, GO:0001937:negative regulation of endothelial cell proliferation, GO:0005576:extracellular region, GO:0007275:multicellular organismal development, GO:0016020:membrane, GO:0016021:integral to membrane, GO:0016525:negative regulation of angiogenesis, GO:0016525:negative regulation of angiogenesis, GO:0016525:negative regulation of angiogenesis, GO:0030154…
3	0.954	Mm.69002	Timd4	T-cell immunoglobulin and mucin domain containing 4	1	-1.75	-1.9	-2.08	-2.05	-1.98	1	-1.64	-1.97	-1.99	-1.92	-1.97	1	-1.74	-1.79	-1.69	-2.06	-1.75	GO:0016020:membrane, GO:0016021:integral to membrane
3	0.953	Mm.119936	Atrn	Attractin	1	-1.67	-1.72	-1.76	-1.72	-1.71	1	-2.1	-2.12	-2	-1.93	-2.06	1	-2.22	-2.02	-1.93	-2.06	-1.89	GO:0004872:receptor activity, GO:0005488:binding, GO:0005515:protein binding, GO:0005529:sugar binding, GO:0005615:extracellular space, GO:0005737:cytoplasm, GO:0005886:plasma membrane, GO:0006954:inflammatory response, GO:0006979:response to oxidative stress, GO:0007165:signal transduction, GO:0016020:membrane, GO:0016021:integral to membrane, GO:0040014:regulation of multicellular organism grow…
3	0.953	Mm.142581	Cyp2c55	Cytochrome P450, family 2, subfamily c, polypeptide 55	1	-4.08	-5.28	-6.26	-7.15	-7.56	1	-4.37	-6.78	-6.99	-7.33	-6.22	1	-2.21	-4.74	-4.28	-6.62	-5.97	GO:0004497:monooxygenase activity, GO:0005506:iron ion binding, GO:0005783:endoplasmic reticulum, GO:0005789:endoplasmic reticulum membrane, GO:0005792:microsome, GO:0009055:electron carrier activity, GO:0016020:membrane, GO:0016491:oxidoreductase activity, GO:0019825:oxygen binding, GO:0020037:heme binding, GO:0046872:metal ion binding, GO:0055114:oxidation-reduction process, GO:0070330:aromatas…
3	0.953	Mm.200905	Shpk	Sedoheptulokinase	1	-1.96	-1.99	-2.21	-2.44	-2.23	1	-1.62	-2.07	-2.02	-2.2	-1.92	1	-1.63	-1.56	-1.68	-1.48	-1.51	GO:0000166:nucleotide binding, GO:0005524:ATP binding, GO:0005737:cytoplasm, GO:0005975:carbohydrate metabolic process, GO:0016301:kinase activity, GO:0016740:transferase activity, GO:0016773:phosphotransferase activity, alcohol group as acceptor, GO:0050277:sedoheptulokinase activity
3	0.953	Mm.273062	Fam134a	Family with sequence similarity 134, member A	1	-1.66	-1.99	-1.98	-2.12	-2.1	1	-1.69	-1.96	-2.17	-2.25	-1.89	1	-1.49	-1.35	-1.6	-1.51	-1.64	GO:0003674:molecular_function, GO:0005575:cellular_component, GO:0008150:biological_process, GO:0016020:membrane, GO:0016021:integral to membrane
3	0.953	Mm.30239	Slc39a8	Solute carrier family 39 (metal ion transporter), member 8	1	-2.14	-2.21	-2.23	-2.22	-2.55	1	-3.09	-2.16	-2.42	-2.69	-2.64	1	-2.05	-2.51	-3.11	-3.14	-2.9	GO:0006810:transport, GO:0006811:ion transport, GO:0006829:zinc ion transport, GO:0016020:membrane, GO:0016021:integral to membrane, GO:0030001:metal ion transport, GO:0046873:metal ion transmembrane transporter activity, GO:0055085:transmembrane transport
3	0.953	Mm.31626	Fam55b	Family with sequence similarity 55, member B	1	-3.37	-2.95	-3.46	-3.4	-3.73	1	-3.3	-3.14	-3.12	-3.17	-3.37	1	-2.84	-2.56	-3.03	-3.43	-3.1	GO:0003674:molecular_function, GO:0005575:cellular_component, GO:0008150:biological_process, GO:0016020:membrane, GO:0016021:integral to membrane
3	0.953	Mm.383203	Nit2	Nitrilase family, member 2	1	-4.94	-3.46	-2.98	-2.74	-2.7	1	-3.45	-2.82	-3.17	-3.19	-2.89	1	-1.72	-2.9	-2.81	-2.08	-2.04	GO:0005737:cytoplasm, GO:0005739:mitochondrion, GO:0006807:nitrogen compound metabolic process, GO:0016787:hydrolase activity, GO:0016810:hydrolase activity, acting on carbon-nitrogen (but not peptide) bonds, GO:0050152:omega-amidase activity
3	0.953	Mm.389247	Neb	Nebulin	1	-3.45	-3.34	-3.44	-3.61	-4.05	1	-3.63	-3.77	-3.83	-4.09	-4.19	1	-3.38	-3.35	-3.4	-3.33	-3.66	GO:0005865:striated muscle thin filament, GO:0030016:myofibril, GO:0030018:Z disc, GO:0030832:regulation of actin filament length, GO:0045214:sarcomere organization
3	0.953	Mm.399042	Abcd3	ATP-binding cassette, sub-family D (ALD), member 3	1	-3.18	-2.3	-2.41	-2.41	-2.59	1	-3.38	-3.3	-3.41	-3.24	-3.03	1	-2.79	-3.49	-3.12	-3.08	-2.79	GO:0000166:nucleotide binding, GO:0005515:protein binding, GO:0005524:ATP binding, GO:0005739:mitochondrion, GO:0005739:mitochondrion, GO:0005743:mitochondrial inner membrane, GO:0005777:peroxisome, GO:0005778:peroxisomal membrane, GO:0005778:peroxisomal membrane, GO:0006810:transport, GO:0016020:membrane, GO:0016021:integral to membrane, GO:0016887:ATPase activity, GO:0017111:nucleoside-triphosp…
3	0.952	Mm.257989	Snrk	SNF related kinase	1	-2.41	-1.89	-2	-2	-1.89	1	-2.87	-2.57	-2.51	-2.64	-2.09	1	-2.44	-2.52	-2.04	-2.55	-2.69	GO:0000166:nucleotide binding, GO:0000287:magnesium ion binding, GO:0004672:protein kinase activity, GO:0004674:protein serine/threonine kinase activity, GO:0005524:ATP binding, GO:0005634:nucleus, GO:0006468:protein phosphorylation, GO:0008152:metabolic process, GO:0016301:kinase activity, GO:0016310:phosphorylation, GO:0016740:transferase activity, GO:0046872:metal ion binding
3	0.952	Mm.3311	Plbd1	Phospholipase B domain containing 1	1	-2.92	-2.73	-2.66	-2.86	-2.46	1	-2.98	-2.62	-2.66	-2.62	-3.06	1	-1.95	-2.81	-3.28	-2.94	-3.33	GO:0003674:molecular_function, GO:0005575:cellular_component, GO:0005576:extracellular region, GO:0008150:biological_process, GO:0016042:lipid catabolic process, GO:0016787:hydrolase activity
3	0.952	Mm.395995	Mus musculus	Transcribed locus	1	-2.48	-2.61	-2.38	-2.08	-2.23	1	-2.82	-2.97	-2.67	-3.55	-3.29	1	-2.95	-3.21	-3.59	-2.81	-3.12
3	0.952	Mm.45980	Rnf125	Ring finger protein 125	1	-2.73	-3.53	-3.72	-4.15	-5.68	1	-8.34	-8.84	-7.42	-7.66	-7.6	1	-1.71	-6.46	-6.21	-3.2	-3.42	GO:0003674:molecular_function, GO:0005575:cellular_component, GO:0005622:intracellular, GO:0008150:biological_process, GO:0008270:zinc ion binding, GO:0016874:ligase activity, GO:0046872:metal ion binding
3	0.951	Mm.122466	Gfm1	G elongation factor, mitochondrial 1	1	-1.5	-1.47	-1.63	-1.74	-1.75	1	-1.45	-1.46	-1.64	-1.65	-2.05	1	-1.64	-1.64	-1.89	-1.82	-1.74	GO:0000166:nucleotide binding, GO:0003746:translation elongation factor activity, GO:0003924:GTPase activity, GO:0005525:GTP binding, GO:0005622:intracellular, GO:0005739:mitochondrion, GO:0006412:translation, GO:0006414:translational elongation, GO:0070125:mitochondrial translational elongation
3	0.951	Mm.271600	Fam89a	Family with sequence similarity 89, member A	1	-2.36	-2.42	-2.28	-2.48	-2.64	1	-2.26	-2.21	-2.02	-2.57	-2.71	1	-1.65	-1.69	-2.12	-2.37	-2.64	GO:0003674:molecular_function, GO:0005575:cellular_component, GO:0008150:biological_process
3	0.951	Mm.273571	Aldh4a1	Aldehyde dehydrogenase 4 family, member A1	1	-2.69	-2.67	-2.9	-3.3	-3.81	1	-2.43	-2.78	-2.57	-2.95	-3.03	1	-1.66	-1.89	-1.84	-1.96	-2.05	GO:0003842:1-pyrroline-5-carboxylate dehydrogenase activity, GO:0004029:aldehyde dehydrogenase (NAD) activity, GO:0005739:mitochondrion, GO:0005759:mitochondrial matrix, GO:0006560:proline metabolic process, GO:0006561:proline biosynthetic process, GO:0008152:metabolic process, GO:0016491:oxidoreductase activity, GO:0055114:oxidation-reduction process
3	0.951	Mm.289566	Fastkd1	FAST kinase domains 1	1	-1.52	-1.81	-1.73	-1.87	-1.4	1	-1.57	-2.09	-2.3	-2.07	-2.12	1	-1.67	-1.72	-1.83	-1.41	-1.63	GO:0003674:molecular_function, GO:0004672:protein kinase activity, GO:0005524:ATP binding, GO:0005739:mitochondrion, GO:0006915:apoptosis, GO:0008150:biological_process
3	0.951	Mm.29266	Lmo2	LIM domain only 2	1	-1.94	-1.7	-1.42	-1.64	-2.11	1	-1.7	-1.8	-1.97	-2.1	-1.9	1	-1.66	-1.53	-1.33	-1.42	-1.8	GO:0003677:DNA binding, GO:0005515:protein binding, GO:0005634:nucleus, GO:0008270:zinc ion binding, GO:0043234:protein complex, GO:0045647:negative regulation of erythrocyte differentiation, GO:0046872:metal ion binding
3	0.951	Mm.381253	Mus musculus	Transcribed locus	1	-25	-13.26	-26.33	-59.02	-61	1	-66.38	-109.23	-105.87	-98.16	-57.05	1	-6.86	-11.74	-8.17	-11.05	-70.51
3	0.951	Mm.75201	Mybphl	Myosin binding protein H-like	1	-1.75	-1.66	-1.91	-1.97	-2.12	1	-1.6	-1.67	-1.79	-1.87	-1.88	1	-1.26	-1.41	-1.53	-1.76	-1.49	GO:0003674:molecular_function, GO:0005575:cellular_component, GO:0008150:biological_process
3	0.95	Mm.190619	S1pr5	Sphingosine-1-phosphate receptor 5	1	-1.82	-1.88	-2.08	-2.04	-1.93	1	-2.04	-1.83	-1.9	-1.98	-1.88	1	-1.7	-1.6	-1.55	-1.38	-1.3	GO:0001619:lysosphingolipid and lysophosphatidic acid receptor activity, GO:0004871:signal transducer activity, GO:0004872:receptor activity, GO:0004930:G-protein coupled receptor activity, GO:0004930:G-protein coupled receptor activity, GO:0005886:plasma membrane, GO:0005886:plasma membrane, GO:0007165:signal transduction, GO:0007165:signal transduction, GO:0007186:G-protein coupled receptor pro…
3	0.95	Mm.252941	Fyco1	FYVE and coiled-coil domain containing 1	1	-4.82	-2.4	-2.6	-3.56	-3.43	1	-5.61	-6.46	-7.4	-6.7	-5.76	1	-4.97	-6.38	-4.87	-4.79	-5.82	GO:0006810:transport, GO:0008270:zinc ion binding, GO:0016021:integral to membrane, GO:0046872:metal ion binding
3	0.95	Mm.26722	Ndrg2	N-myc downstream regulated gene 2	1	-7.89	-7.48	-8.67	-12.66	-22.99	1	-12.86	-11.65	-16.01	-22.93	-16.89	1	-2.05	-5.75	-6.29	-3.81	-4.58	GO:0005634:nucleus, GO:0005737:cytoplasm, GO:0005794:Golgi apparatus, GO:0005813:centrosome, GO:0007165:signal transduction, GO:0007275:multicellular organismal development, GO:0007399:nervous system development, GO:0030154:cell differentiation
3	0.95	Mm.272223	Slco1b2	Solute carrier organic anion transporter family, member 1b2	1	-12.28	-29.33	-44.3	-82.68	-110.37	1	-57.18	-94.15	-98.67	-97.68	-90.54	1	-3.43	-40.77	-46.64	-43.35	-57.32	GO:0005215:transporter activity, GO:0005737:cytoplasm, GO:0005886:plasma membrane, GO:0005887:integral to plasma membrane, GO:0006810:transport, GO:0006811:ion transport, GO:0006857:oligopeptide transport, GO:0008514:organic anion transmembrane transporter activity, GO:0015125:bile acid transmembrane transporter activity, GO:0015198:oligopeptide transporter activity, GO:0015238:drug transmembrane…
3	0.95	Mm.37605	Akr1c20	Aldo-keto reductase family 1, member C20	1	-6.42	-5.67	-4.32	-4.57	-5.93	1	-6.49	-7.21	-5.82	-7.32	-6.47	1	-3.4	-7.04	-7.23	-5.28	-6.13	GO:0004033:aldo-keto reductase activity, GO:0005575:cellular_component, GO:0006694:steroid biosynthetic process
3	0.95	Mm.377099	Magea7-ps	Melanoma antigen, family A, 7, pseudogene	1	-1.81	-1.87	-1.93	-1.99	-2.17	1	-1.89	-1.85	-1.61	-1.86	-1.6	1	-1.27	-1.51	-1.54	-1.58	-1.55
3	0.95	Mm.38199	Btla	B and T lymphocyte associated	1	-1.46	-1.69	-1.57	-1.92	-2.07	1	-1.51	-1.67	-1.67	-1.67	-1.68	1	-1.41	-1.45	-1.55	-1.62	-1.43	GO:0002768:immune response-regulating cell surface receptor signaling pathway, GO:0004872:receptor activity, GO:0005515:protein binding, GO:0005886:plasma membrane, GO:0005887:integral to plasma membrane, GO:0007165:signal transduction, GO:0007166:cell surface receptor linked signaling pathway, GO:0009897:external side of plasma membrane, GO:0016020:membrane, GO:0016021:integral to membrane, GO:0…
3	0.95	Mm.57029	Cyp7a1	Cytochrome P450, family 7, subfamily a, polypeptide 1	1	-6.85	-6.87	-7.86	-8.35	-9.17	1	-7.65	-8	-7.9	-7.79	-8.35	1	-5.42	-6.36	-6.81	-7.47	-6.93	GO:0004497:monooxygenase activity, GO:0005506:iron ion binding, GO:0005783:endoplasmic reticulum, GO:0005789:endoplasmic reticulum membrane, GO:0005792:microsome, GO:0005792:microsome, GO:0006629:lipid metabolic process, GO:0006699:bile acid biosynthetic process, GO:0006707:cholesterol catabolic process, GO:0006707:cholesterol catabolic process, GO:0008123:cholesterol 7-alpha-monooxygenase activi…
3	0.949	Mm.125110	Sucnr1	Succinate receptor 1	1	-40.76	-40.31	-32.93	-35.29	-35.1	1	-40.76	-46.84	-54.06	-52.05	-37.87	1	-20.49	-37.41	-39.1	-27.79	-34.39	GO:0004871:signal transducer activity, GO:0004872:receptor activity, GO:0004930:G-protein coupled receptor activity, GO:0005886:plasma membrane, GO:0007165:signal transduction, GO:0007186:G-protein coupled receptor protein signaling pathway, GO:0016020:membrane, GO:0016021:integral to membrane, GO:0035589:G-protein coupled purinergic nucleotide receptor signaling pathway, GO:0045028:purinergic nu…
3	0.949	Mm.27427	Dhrs4	Dehydrogenase/reductase (SDR family) member 4	1	-2.9	-2.07	-1.99	-2.27	-3.04	1	-2.19	-2.26	-2.44	-2.78	-2.56	1	-1.46	-1.98	-1.53	-1.73	-1.8	GO:0001758:retinal dehydrogenase activity, GO:0003824:catalytic activity, GO:0004090:carbonyl reductase (NADPH) activity, GO:0005488:binding, GO:0005739:mitochondrion, GO:0005739:mitochondrion, GO:0005777:peroxisome, GO:0005777:peroxisome, GO:0008152:metabolic process, GO:0016491:oxidoreductase activity, GO:0031965:nuclear membrane, GO:0042574:retinal metabolic process, GO:0043231:intracellular m…
3	0.949	Mm.327798	Mus musculus	Transcribed locus	1	-4.12	-2.82	-3.14	-3.72	-4.81	1	-10.37	-8.11	-9.87	-9.31	-9.54	1	-6.59	-7.58	-8.47	-5.35	-4.71
3	0.949	Mm.4352	Col18a1	Collagen, type XVIII, alpha 1	1	-2.95	-2.35	-2.26	-2.59	-3.24	1	-2.48	-3.4	-4.02	-3.56	-2.24	1	-2.88	-2.52	-1.9	-1.66	-1.72	GO:0001525:angiogenesis, GO:0001525:angiogenesis, GO:0001886:endothelial cell morphogenesis, GO:0005198:structural molecule activity, GO:0005201:extracellular matrix structural constituent, GO:0005488:binding, GO:0005576:extracellular region, GO:0005578:proteinaceous extracellular matrix, GO:0005604:basement membrane, GO:0005615:extracellular space, GO:0007155:cell adhesion, GO:0008284:positive r…
3	0.949	Mm.6635	Ivd	Isovaleryl coenzyme A dehydrogenase	1	-4.27	-3.44	-3.22	-3.69	-4.87	1	-3.29	-2.81	-2.53	-2.94	-2.98	1	-2.32	-2.99	-2.09	-1.97	-2.46	GO:0003995:acyl-CoA dehydrogenase activity, GO:0005739:mitochondrion, GO:0005759:mitochondrial matrix, GO:0006552:leucine catabolic process, GO:0008152:metabolic process, GO:0008470:isovaleryl-CoA dehydrogenase activity, GO:0016491:oxidoreductase activity, GO:0016627:oxidoreductase activity, acting on the CH-CH group of donors, GO:0031966:mitochondrial membrane, GO:0050660:flavin adenine dinucleo…
3	0.948	Mm.11535	Dcaf11	DDB1 and CUL4 associated factor 11	1	-3.25	-2.45	-2.59	-3.21	-4.27	1	-2.85	-2.95	-3.49	-3.53	-3.13	1	-2.51	-1.94	-2.01	-1.59	-1.99	GO:0003674:molecular_function, GO:0008150:biological_process, GO:0080008:CUL4 RING ubiquitin ligase complex, GO:0003674:molecular_function, GO:0005575:cellular_component, GO:0008150:biological_process
3	0.948	Mm.22701	Gas1	Growth arrest specific 1	1	-2.42	-2.55	-2.76	-2.66	-2.53	1	-2.58	-2.79	-2.72	-2.57	-2.54	1	-1.76	-1.5	-1.91	-2.12	-2.11	GO:0002053:positive regulation of mesenchymal cell proliferation, GO:0005515:protein binding, GO:0005886:plasma membrane, GO:0007049:cell cycle, GO:0007050:cell cycle arrest, GO:0007411:axon guidance, GO:0008284:positive regulation of cell proliferation, GO:0009953:dorsal/ventral pattern formation, GO:0012501:programmed cell death, GO:0016020:membrane, GO:0021587:cerebellum morphogenesis, GO:0021…
3	0.948	Mm.300	Car3	Carbonic anhydrase 3	1	-17.89	-43.78	-53.87	-56.07	-89.78	1	-20.07	-29.26	-57.71	-80.35	-89.83	1	-14.88	-26.45	-65.05	-66.92	-78.81	GO:0004089:carbonate dehydratase activity, GO:0005737:cytoplasm, GO:0006730:one-carbon metabolic process, GO:0006979:response to oxidative stress, GO:0008270:zinc ion binding, GO:0016151:nickel ion binding, GO:0016829:lyase activity, GO:0046872:metal ion binding
3	0.948	Mm.331573	Reck	Reversion-inducing-cysteine-rich protein with kazal motifs	1	-3.22	-3.05	-3.12	-2.87	-2.26	1	-3.28	-3.22	-3.1	-2.81	-2.23	1	-3.73	-2.95	-3.07	-2.88	-2.86	GO:0000300:peripheral to membrane of membrane fraction, GO:0001955:blood vessel maturation, GO:0001955:blood vessel maturation, GO:0004866:endopeptidase inhibitor activity, GO:0004866:endopeptidase inhibitor activity, GO:0004867:serine-type endopeptidase inhibitor activity, GO:0005886:plasma membrane, GO:0010951:negative regulation of endopeptidase activity, GO:0010951:negative regulation of endo…
3	0.948	Mm.410111	Mus musculus	Transcribed locus, strongly similar to XP_003086252.1 PREDICTED: hypothetical protein LOC100504348 [Mus musculus]	1	-3.38	-3.67	-2.98	-3.46	-3.47	1	-6.62	-6.99	-6.69	-6.98	-6.29	1	-5.22	-6.17	-4.47	-5.01	-5.54
3	0.947	Mm.19937	Ggcx	Gamma-glutamyl carboxylase	1	-7.51	-3.3	-3.16	-4.42	-6.42	1	-4.48	-4.27	-3.72	-3.42	-3.52	1	-4.12	-7.33	-4.93	-2.66	-2.31	GO:0005783:endoplasmic reticulum, GO:0008152:metabolic process, GO:0008152:metabolic process, GO:0008488:gamma-glutamyl carboxylase activity, GO:0016020:membrane, GO:0016021:integral to membrane, GO:0016829:lyase activity, GO:0017187:peptidyl-glutamic acid carboxylation
3	0.947	Mm.273195	Car1	Carbonic anhydrase 1	1	-2.49	-2.96	-2.56	-2.93	-2.97	1	-2.39	-2.74	-2.87	-2.57	-2.9	1	-1.7	-2.26	-2.85	-2.45	-2.64	GO:0004089:carbonate dehydratase activity, GO:0005737:cytoplasm, GO:0005794:Golgi apparatus, GO:0006730:one-carbon metabolic process, GO:0008270:zinc ion binding, GO:0016829:lyase activity, GO:0046872:metal ion binding
3	0.947	Mm.29975	Gatm	Glycine amidinotransferase (L-arginine:glycine amidinotransferase)	1	-3.78	-3.36	-2.85	-2.44	-3.01	1	-3.79	-3.13	-2.93	-3.29	-3.73	1	-3.4	-3.12	-3.37	-3.06	-3.08	GO:0005515:protein binding, GO:0005739:mitochondrion, GO:0005743:mitochondrial inner membrane, GO:0005758:mitochondrial intermembrane space, GO:0006600:creatine metabolic process, GO:0006601:creatine biosynthetic process, GO:0007584:response to nutrient, GO:0010033:response to organic substance, GO:0015067:amidinotransferase activity, GO:0015068:glycine amidinotransferase activity, GO:0016020:mem…
3	0.947	Mm.3115	Clec4f	C-type lectin domain family 4, member f	1	-2.98	-3.42	-3.28	-3.15	-2.67	1	-2.86	-3.36	-3.28	-2.85	-3	1	-2.8	-2.64	-2.82	-2.79	-3.02	GO:0003674:molecular_function, GO:0004872:receptor activity, GO:0005488:binding, GO:0005529:sugar binding, GO:0005575:cellular_component, GO:0006897:endocytosis, GO:0008150:biological_process, GO:0016020:membrane, GO:0016021:integral to membrane
3	0.947	Mm.335570	Mus musculus	Transcribed locus	1	-6.48	-3.8	-3.32	-4.09	-6.88	1	-3.8	-9.46	-13.7	-16.12	-12.95	1	-5.09	-9.92	-6.99	-3.74	-3.71
3	0.946	Mm.20889	Cyp8b1	Cytochrome P450, family 8, subfamily b, polypeptide 1	1	-39.23	-52.39	-60.9	-59.93	-67.86	1	-40.33	-64.2	-61.27	-58.79	-69.76	1	-26.78	-22.05	-26.6	-26.39	-53.45	GO:0004497:monooxygenase activity, GO:0005506:iron ion binding, GO:0005783:endoplasmic reticulum, GO:0005789:endoplasmic reticulum membrane, GO:0005792:microsome, GO:0008397:sterol 12-alpha-hydroxylase activity, GO:0009055:electron carrier activity, GO:0016020:membrane, GO:0016021:integral to membrane, GO:0016491:oxidoreductase activity, GO:0020037:heme binding, GO:0033778:7alpha-hydroxycholest-4…
3	0.946	Mm.41775	Atg3	Autophagy-related 3 (yeast)	1	-1.42	-1.57	-1.7	-1.71	-1.58	1	-1.92	-2.27	-2.49	-2.34	-2.09	1	-1.44	-1.79	-1.92	-1.98	-1.83	GO:0000045:autophagic vacuole assembly, GO:0000153:cytoplasmic ubiquitin ligase complex, GO:0005515:protein binding, GO:0005737:cytoplasm, GO:0005829:cytosol, GO:0006464:protein modification process, GO:0006810:transport, GO:0006914:autophagy, GO:0015031:protein transport, GO:0016567:protein ubiquitination, GO:0016874:ligase activity, GO:0019776:Atg8 ligase activity, GO:0019777:Atg12 ligase activ…
3	0.946	Mm.453737	Mus musculus	Transcribed locus	1	-1.72	-1.34	-1.69	-1.44	-1.76	1	-2.21	-2.4	-2.34	-2.24	-2.04	1	-1.94	-1.91	-1.77	-1.87	-1.93
3	0.945	Mm.130610	Mfsd8	Major facilitator superfamily domain containing 8	1	-1.36	-1.48	-1.66	-1.5	-1.69	1	-1.68	-2.03	-2.01	-1.89	-2.07	1	-1.17	-1.65	-1.71	-1.57	-1.48	GO:0003674:molecular_function, GO:0005575:cellular_component, GO:0005764:lysosome, GO:0006810:transport, GO:0008150:biological_process, GO:0016020:membrane, GO:0016021:integral to membrane, GO:0055085:transmembrane transport
[truncated: 627 more rows]

## Sheet: Cluster2A
					Mc						Ms						S
[truncated: 627 more rows]

## Sheet: Cluster2B
					Mc						Ms						S
[truncated: 1,310 more rows]

## Sheet: Cluster3
					Mc						Ms						S
[truncated: 955 more rows]

[truncated: 3 more sheets: Cluster4, Cluster5, Outlier]
