# Supplementary material for: Gene network activity in cultivated primary hepatocytes is highly similar to diseased mammalian liver tissue
Source: Arch Toxicol. 2016 Jun 23;90(10):2513–29. doi: 10.1007/s00204-016-1761-4 (PMC5043005; doi:10.1007/s00204-016-1761-4)
Supplement: Supplementary file 12 — Supplementary material 12 (XLS 6828 kb) [file 204_2016_1761_MOESM12_ESM.xls]

## Sheet: GO-MF 
			Cluster-1A		Cluster-1B		Cluster-2A		Cluster-2B		Cluster-3		Cluster-4		Cluster-5		Outlier
GO-ID	GO-Description	Size	Count	p-value	Count	p-value	Count	p-value	Count	p-value	Count	p-value	Count	p-value	Count	p-value	Count	p-value
GO:0003824	catalytic activity	4261	258	1.8413e-21	378	3.4985e-37	196	7.1182e-06	366	0.0020508	254	0.02732	105	0.99595	117	0.080575	15	0.061219
GO:0016491	oxidoreductase activity	561	73	7.5216e-22	103	2.0571e-31	35	0.0007726	33	0.95228	31	0.46545	5	0.99987	13	0.6216	1	0.74645
GO:0048037	cofactor binding	208	39	1.7341e-17	47	1.6215e-18	9	0.31129	14	0.71653	11	0.56748	2	0.98801	1	0.99446	1	0.3952
GO:0003723	RNA binding	490	3	1	13	0.99732	28	0.0082744	93	6.4514e-17	22	0.83892	47	2.4888e-12	21	0.0095762	1	0.69751
GO:0005488	binding	8883	337	0.11036	472	0.043572	322	0.21762	798	4.1061e-15	571	5.7414e-12	331	1.7347e-09	249	0.00051566	26	0.079466
GO:0005515	protein binding	4796	147	0.99534	215	0.9867	161	0.78295	479	6.7083e-14	328	7.435e-08	171	0.0060884	116	0.58712	16	0.080164
GO:0016614	oxidoreductase activity, acting on CH-OH group of donors	92	23	1.3088e-13	21	4.2891e-09	5	0.22329	4	0.92537	3	0.87878	1	0.94173	2	0.66301
GO:0008135	translation factor activity, nucleic acid binding	75	1	0.93796	2	0.89818	1	0.93239	27	2.2113e-12	1	0.98436	5	0.077336	2	0.55191
GO:0050662	coenzyme binding	146	25	9.0259e-11	31	6.7808e-12	8	0.14358	7	0.93258	9	0.38649	2	0.93884	1	0.97373	1	0.29689
GO:0016829	lyase activity	135	16	3.1113e-05	29	2.401e-11	5	0.51798	5	0.97901	5	0.8581					1	0.2779
GO:0016616	oxidoreductase activity, acting on the CH-OH group of donors, NAD or NADP as acceptor	84	19	1.1781e-10	20	4.5865e-09	5	0.17387	4	0.88879	3	0.83701	1	0.92534	2	0.61372
GO:0003743	translation initiation factor activity	50			1	0.92535	1	0.83379	20	1.7387e-10			5	0.017372	2	0.34755
GO:0016627	oxidoreductase activity, acting on the CH-CH group of donors	45	7	0.0010944	16	2.5049e-10	2	0.47352	1	0.97131	1	0.91728	1	0.7505
GO:0009055	electron carrier activity	81	12	3.3464e-05	21	3.4614e-10	6	0.065646	3	0.95069	6	0.26963	1	0.91807	2	0.59387	1	0.17717
GO:0019842	vitamin binding	116	19	3.5041e-08	25	5.321e-10	8	0.052255	7	0.78512	4	0.87696
GO:0003676	nucleic acid binding	2084	34	1	59	1	86	0.062505	219	1.1584e-07	119	0.25079	110	1.9902e-09	83	3.6544e-06	5	0.57221
GO:0016903	oxidoreductase activity, acting on the aldehyde or oxo group of donors	33	2	0.33798	13	2.8152e-09	1	0.69386	1	0.92597	1	0.8391			1	0.55935
GO:0030170	pyridoxal phosphate binding	48	12	9.8173e-08	15	7.0987e-09			5	0.29766	2	0.73819
GO:0070279	vitamin B6 binding	48	12	9.8173e-08	15	7.0987e-09			5	0.29766	2	0.73819
GO:0016645	oxidoreductase activity, acting on the CH-NH group of donors	20	3	0.034255	10	1.1858e-08	3	0.031663	3	0.18989
GO:0016836	hydro-lyase activity	37	3	0.14981	13	1.4497e-08	1	0.73483			2	0.59923
GO:0016835	carbon-oxygen lyase activity	48	4	0.095696	14	6.0546e-08	1	0.8214	2	0.88801	2	0.73819
GO:0005506	iron ion binding	146	21	6.9876e-08	22	4.0272e-06	13	0.0019558	6	0.96936	6	0.80402			2	0.87645	1	0.29689
GO:0030246	carbohydrate binding	317	32	1.773e-07	27	0.0056287	10	0.6828	15	0.98452	19	0.34665	7	0.85055	7	0.66258
GO:0004497	monooxygenase activity	85	14	2.0753e-06	18	1.8555e-07	4	0.35085	6	0.6313	6	0.30727			2	0.62017	1	0.18508
GO:0031406	carboxylic acid binding	120	18	3.1704e-07	21	5.5056e-07	10	0.0098137	6	0.89994	3	0.95999	2	0.88304	1	0.94964	1	0.25119
GO:0016877	ligase activity, forming carbon-sulfur bonds	22	2	0.18924	9	5.5968e-07									1	0.42082
GO:0016705	oxidoreductase activity, acting on paired donors, with incorporation or reduction of molecular oxygen	113	17	6.452e-07	18	1.3722e-05	11	0.002112	7	0.76197	3	0.94673			1	0.94001	1	0.2384
GO:0046906	tetrapyrrole binding	92	14	5.4498e-06	18	6.4743e-07	4	0.40705	3	0.97425	2	0.96194			2	0.66301	1	0.19874
GO:0020037	heme binding	85	13	1.1113e-05	17	9.5484e-07	4	0.35085	3	0.96095	2	0.94743			2	0.62017	1	0.18508
GO:0016620	oxidoreductase activity, acting on the aldehyde or oxo group of donors, NAD or NADP as acceptor	24	1	0.58856	9	1.3426e-06	1	0.5771	1	0.84933	1	0.73507			1	0.4489
GO:0004866	endopeptidase inhibitor activity	95	15	1.5671e-06	8	0.1069	8	0.018733	5	0.85558	11	0.012943	1	0.9469
GO:0016421	CoA carboxylase activity	6	1	0.19899	5	1.8645e-06
GO:0061135	endopeptidase regulator activity	98	15	2.3465e-06	8	0.12189	8	0.02216	5	0.87327	11	0.016079	1	0.95162
GO:0050660	FAD binding	64	12	2.724e-06	13	1.5087e-05	3	0.39269	2	0.95997	5	0.26068	1	0.86133	1	0.79627
GO:0004089	carbonate dehydratase activity	15			7	3.6723e-06
GO:0016628	oxidoreductase activity, acting on the CH-CH group of donors, NAD or NADP as acceptor	15	4	0.0017034	7	3.6723e-06	2	0.096007			1	0.56392
GO:0043169	cation binding	2801	120	0.024965	165	0.015101	101	0.41016	202	0.80133	178	0.0073546	122	1.0298e-05	104	3.7876e-06	8	0.35432
GO:0046872	metal ion binding	2771	120	0.018515	164	0.01309	100	0.40731	196	0.87487	175	0.010031	121	1.006e-05	103	4.098e-06	8	0.34264
GO:0019200	carbohydrate kinase activity	20	7	4.1069e-06			4	0.0046931	2	0.4542	1	0.66937
GO:0043167	ion binding	2809	120	0.026966	166	0.013213	101	0.42264	203	0.79218	178	0.0082276	122	1.183e-05	104	4.3181e-06	8	0.35745
GO:0030414	peptidase inhibitor activity	103	15	4.4364e-06	8	0.14919	8	0.028818	5	0.89866	11	0.022524	1	0.95857
GO:0003779	actin binding	251	3	0.99512	9	0.89251	6	0.88036	40	5.648e-06	25	0.002246	6	0.77732	9	0.16447
GO:0008034	lipoprotein binding	21	7	5.9682e-06	2	0.28696					1	0.68718	1	0.47657
GO:0004867	serine-type endopeptidase inhibitor activity	69	12	6.1975e-06	8	0.02249	7	0.010558	2	0.97128	7	0.076814	1	0.88121
GO:0016885	ligase activity, forming carbon-carbon bonds	7	2	0.024468	5	6.2533e-06
GO:0008270	zinc ion binding	1194	31	0.98422	59	0.59099	35	0.89314	79	0.91565	71	0.20011	58	0.00023555	54	8.1935e-06	4	0.32082
GO:0008289	lipid binding	294	27	9.6586e-06	27	0.0020044	12	0.34125	21	0.64416	14	0.71926	6	0.8854	5	0.85064	1	0.50972
GO:0017171	serine hydrolase activity	153	18	1.119e-05	10	0.24518	6	0.45282	4	0.99768	6	0.83784	2	0.94885
GO:0016878	acid-thiol ligase activity	12	2	0.068246	6	1.1563e-05
GO:0008092	cytoskeletal protein binding	372	5	0.99791	17	0.69954	10	0.84814	52	1.2376e-05	38	0.00011204	15	0.16157	11	0.30503
GO:0016408	C-acyltransferase activity	10	5	1.341e-05	1	0.40447			1	0.54536
GO:0000166	nucleotide binding	1829	71	0.28847	113	0.012508	81	0.016764	185	1.5638e-05	133	0.00014678	75	0.0038842	59	0.016213	5	0.45092
GO:0016746	transferase activity, transferring acyl groups	160	16	0.0002378	22	1.8033e-05	5	0.66829	11	0.67543	8	0.635	2	0.95729	4	0.55404
GO:0061134	peptidase regulator activity	116	15	1.938e-05	8	0.23198	8	0.052255	7	0.78512	12	0.022155	3	0.68799	1	0.94435
GO:0004252	serine-type endopeptidase activity	117	15	2.1501e-05	8	0.23895	6	0.23045	2	0.99898	5	0.76116	2	0.87418
GO:0042802	identical protein binding	325	28	2.171e-05	28	0.0041625	15	0.17378	35	0.022188	23	0.10923	6	0.93244	10	0.27581
GO:0005525	GTP binding	276	8	0.78889	12	0.74338	11	0.38028	41	2.4523e-05	23	0.025027	8	0.6022	10	0.14172
GO:0009374	biotin binding	5	1	0.16881	4	3.0974e-05
GO:0004857	enzyme inhibitor activity	165	18	3.149e-05	13	0.074688	8	0.22623	13	0.48387	16	0.016314	4	0.74157			1	0.32856
GO:0016863	intramolecular oxidoreductase activity, transposing C=C bonds	9	2	0.03998	5	3.4456e-05
GO:0016817	hydrolase activity, acting on acid anhydrides	541	12	0.97817	33	0.15033	22	0.27216	60	0.0018147	52	3.4529e-05	18	0.37759	17	0.17704	2	0.37428
GO:0008236	serine-type peptidase activity	151	17	3.4671e-05	10	0.23297	6	0.44033	4	0.99737	6	0.82869	2	0.94616
GO:0016769	transferase activity, transferring nitrogenous groups	27	6	0.00034362	8	3.8395e-05	1	0.62027	3	0.33612
GO:0019001	guanyl nucleotide binding	291	8	0.83377	12	0.80351	11	0.44807	42	3.9246e-05	23	0.042053	9	0.52421	10	0.17859
GO:0032561	guanyl ribonucleotide binding	291	8	0.83377	12	0.80351	11	0.44807	42	3.9246e-05	23	0.042053	9	0.52421	10	0.17859
GO:0051082	unfolded protein binding	55	3	0.32231	3	0.53027			14	4.3484e-05	3	0.57399	3	0.23294	6	0.00219
GO:0001871	pattern binding	125	15	4.7277e-05	9	0.18075	2	0.93765	4	0.98767	11	0.073692	6	0.17975	2	0.81488
GO:0030247	polysaccharide binding	125	15	4.7277e-05	9	0.18075	2	0.93765	4	0.98767	11	0.073692	6	0.17975	2	0.81488
GO:0004091	carboxylesterase activity	84	12	4.8433e-05	13	0.00028332	2	0.80045	4	0.88879	4	0.66869	2	0.72804	1	0.87626
GO:0003755	peptidyl-prolyl cis-trans isomerase activity	28					2	0.25877	3	0.35743	3	0.18908	1	0.57825	6	4.9616e-05	1	0.06508
GO:0003924	GTPase activity	116	4	0.61156	7	0.37007	6	0.22473	22	5.1783e-05	9	0.17236	1	0.97232	6	0.065717
GO:0016818	hydrolase activity, acting on acid anhydrides, in phosphorus-containing anhydrides	540	12	0.97775	33	0.1479	22	0.26932	60	0.0017377	51	6.4675e-05	18	0.37461	17	0.17517	2	0.37341
GO:0048029	monosaccharide binding	50	9	6.7988e-05	3	0.4662	6	0.0079011	3	0.74115	4	0.28161			1	0.7113
GO:0016810	hydrolase activity, acting on carbon-nitrogen (but not peptide) bonds	94	12	0.00014731	15	6.9004e-05	8	0.017679	5	0.84924	8	0.13298	1	0.94523			2	0.021304
GO:0046914	transition metal ion binding	1390	55	0.2677	89	0.011074	50	0.45742	89	0.96545	83	0.16778	61	0.0020924	57	7.4701e-05	5	0.23735
GO:0016859	cis-trans isomerase activity	30			1	0.78901	2	0.28515	3	0.39972	3	0.21728	1	0.60349	6	7.5027e-05	1	0.069568
GO:0004364	glutathione transferase activity	21	6	7.5832e-05	3	0.086764	4	0.0056383	1	0.80909	2	0.31315
GO:0016853	isomerase activity	111	11	0.0023285	16	0.00013937	8	0.04214	11	0.21927	7	0.38898	4	0.436	11	8.7376e-05	2	0.02901
GO:0016860	intramolecular oxidoreductase activity	30	5	0.0041572	8	8.8458e-05	2	0.28515	1	0.90618	2	0.48523			1	0.52524
GO:0016811	hydrolase activity, acting on carbon-nitrogen (but not peptide) bonds, in linear amides	47	6	0.0067555	10	9.5986e-05	2	0.49644	3	0.70186	3	0.46743	1	0.76545			1	0.10687
GO:0003735	structural constituent of ribosome	59	2	0.63684			1	0.87975	14	9.9826e-05	2	0.83385	1	0.83814	1	0.76926
GO:0016747	transferase activity, transferring acyl groups other than amino-acyl groups	155	16	0.0001647	20	0.00010602	5	0.64081	11	0.63403	8	0.59915	2	0.95141	4	0.52892
GO:0016462	pyrophosphatase activity	537	12	0.97647	32	0.18772	22	0.26088	60	0.0015235	50	0.00010859	18	0.36569	17	0.16961	2	0.3708
GO:0016597	amino acid binding	53	9	0.00010917	10	0.00027483	2	0.56127	4	0.57782	2	0.78643	1	0.80515			1	0.11969
GO:0033293	monocarboxylic acid binding	39	7	0.0004476	9	0.00010994	3	0.15701	1	0.95391			1	0.69969
GO:0017111	nucleoside-triphosphatase activity	512	7	0.99949	29	0.28661	21	0.26535	58	0.0013146	48	0.00012611	17	0.38616	17	0.12706	1	0.71358
GO:0016740	transferase activity	1466	74	0.0021583	105	0.00013349	75	0.00058693	124	0.10019	89	0.12169	43	0.61691	38	0.38157	5	0.27259
GO:0008415	acyltransferase activity	153	16	0.00014148	18	0.00071631	5	0.62942	11	0.61673	8	0.58432	2	0.94885	4	0.51868
GO:0005496	steroid binding	55	9	0.00014686	7	0.020064	3	0.30558	1	0.98699	2	0.80343			2	0.39167
GO:0016830	carbon-carbon lyase activity	33	7	0.00015011	5	0.023772	3	0.10885	1	0.92597	1	0.8391
GO:0005529	sugar binding	186	18	0.00015054	16	0.026398	8	0.33244	8	0.97501	9	0.67561	2	0.97839	3	0.83789
GO:0008469	histone-arginine N-methyltransferase activity	5							4	0.00015416
GO:0019904	protein domain specific binding	274	8	0.78228	13	0.63167	9	0.63106	32	0.00956	30	0.00017414	9	0.45196	7	0.50915	1	0.48513
GO:0016453	C-acetyltransferase activity	4	3	0.00018519	1	0.18721
GO:0032555	purine ribonucleotide binding	1535	48	0.88304	85	0.19421	66	0.049977	153	0.00019191	112	0.00046124	57	0.062647	46	0.087638	4	0.50963
GO:0016410	N-acyltransferase activity	51	2	0.55723	10	0.0001973	2	0.54034	4	0.5468	1	0.9407			2	0.35647
GO:0032553	ribonucleotide binding	1536	48	0.88404	85	0.19594	67	0.037738	153	0.0001979	112	0.00047252	57	0.063255	46	0.08834	4	0.51016
GO:0003899	DNA-directed RNA polymerase activity	29					2	0.27197	9	0.00019925	2	0.46737
GO:0034062	RNA polymerase activity	29					2	0.27197	9	0.00019925	2	0.46737
GO:0016787	hydrolase activity	1813	87	0.0037521	124	0.00022517	71	0.18137	161	0.015842	120	0.008727	41	0.9855	45	0.4872	5	0.44302
GO:0017076	purine nucleotide binding	1603	59	0.47562	98	0.025218	69	0.04476	156	0.00050323	118	0.00022546	58	0.088492	47	0.11065	4	0.54522
GO:0008483	transaminase activity	19	4	0.0043105	6	0.00025032	1	0.494	2	0.42777
GO:0046943	carboxylic acid transmembrane transporter activity	72	10	0.00025925	9	0.010039	5	0.10936	3	0.91775	4	0.54675	1	0.89174
GO:0043021	ribonucleoprotein binding	30	1	0.67055	1	0.78901	2	0.28515	9	0.00026566	2	0.48523	3	0.061523	1	0.52524
GO:0016712	oxidoreductase activity, acting on paired donors, with incorporation or reduction of molecular oxygen, reduced flavin or flavoprotein as one donor, and incorporation of one atom of oxygen	17	5	0.00026647	4	0.0090626	2	0.11884							1	0.34423	1	0.04002
GO:0033764	steroid dehydrogenase activity, acting on the CH-OH group of donors, NAD or NADP as acceptor	17	5	0.00026647	3	0.051397					1	0.60963			1	0.34423
GO:0070330	aromatase activity	17	5	0.00026647	4	0.0090626	2	0.11884							1	0.34423	1	0.04002
GO:0008430	selenium binding	10			1	0.40447	4	0.00026914	1	0.54536	1	0.42489			1	0.21976
GO:0004721	phosphoprotein phosphatase activity	138	3	0.88186	7	0.54998	4	0.72054	23	0.00027099	9	0.32507	5	0.40822	6	0.12366
GO:0005342	organic acid transmembrane transporter activity	73	10	0.00029082	9	0.010953	5	0.11421	3	0.92222	4	0.55778	1	0.89504
GO:0015645	fatty acid ligase activity	13	1	0.38175	5	0.000297									1	0.27576
GO:0016646	oxidoreductase activity, acting on the CH-NH group of donors, NAD or NADP as acceptor	13	2	0.078769	5	0.000297	2	0.074652	3	0.070025
GO:0051287	NAD or NADH binding	38	7	0.00037897	7	0.0026084	2	0.38866	1	0.95012	2	0.61387	1	0.69027	1	0.61087
GO:0031418	L-ascorbic acid binding	19			1	0.62659	5	0.00040922			1	0.65055
GO:0008195	phosphatidate phosphatase activity	11	1	0.33426			4	0.00041119	1	0.57983
GO:0016273	arginine N-methyltransferase activity	6							4	0.0004346
GO:0016274	protein-arginine N-methyltransferase activity	6							4	0.0004346
GO:0003995	acyl-CoA dehydrogenase activity	14	3	0.012842	5	0.00044287
GO:0004559	alpha-mannosidase activity	7	1	0.22808											3	0.0004747
GO:0008047	enzyme activator activity	227	5	0.91878	9	0.81544	5	0.90552	17	0.55687	19	0.037567	12	0.044474	15	0.00049206
GO:0004046	aminoacylase activity	4	1	0.1375	3	0.00049378
GO:0008391	arachidonic acid monooxygenase activity	4			3	0.00049378
GO:0016788	hydrolase activity, acting on ester bonds	565	27	0.088685	47	0.00053128	25	0.14229	57	0.015989	30	0.55761	17	0.54939	15	0.41244
GO:0005539	glycosaminoglycan binding	109	12	0.00059104	7	0.3122	2	0.90066	4	0.96967	9	0.13244	5	0.23617	2	0.75089
GO:0004569	glycoprotein endo-alpha-1,2-mannosidase activity	2													2	0.00059882
GO:0008514	organic anion transmembrane transporter activity	15	1	0.42586	5	0.00063684	1	0.41593					1	0.37017
GO:0004029	aldehyde dehydrogenase (NAD) activity	9	1	0.28313	4	0.00066287									1	0.20015
GO:0004745	retinol dehydrogenase activity	9	2	0.03998	4	0.00066287
GO:0030554	adenyl nucleotide binding	1340	51	0.38138	88	0.006063	59	0.042573	116	0.067696	99	0.00066577	49	0.097663	38	0.19228	4	0.40266
GO:0001883	purine nucleoside binding	1357	51	0.41792	89	0.0059944	60	0.038312	117	0.072817	100	0.00068108	50	0.086261	38	0.21447	4	0.41218
GO:0016791	phosphatase activity	222	10	0.28756	11	0.56963	12	0.093583	31	0.00068484	14	0.30856	7	0.5126	9	0.096423
GO:0050840	extracellular matrix binding	29	1	0.65811	2	0.43438			2	0.65659	7	0.00070033	1	0.59107	1	0.51329
GO:0008374	O-acyltransferase activity	31	6	0.00075559	4	0.0689	1	0.67107			2	0.50272
GO:0001882	nucleoside binding	1362	51	0.42877	89	0.0066021	61	0.029601	117	0.078749	100	0.00077075	50	0.090411	38	0.22124	4	0.41497
GO:0016229	steroid dehydrogenase activity	21	5	0.00077693	5	0.0033534			1	0.80909	1	0.68718			1	0.40625
GO:0005524	ATP binding	1250	38	0.89528	75	0.065164	56	0.036096	112	0.032844	93	0.00078023	48	0.053257	37	0.13229	4	0.35214
GO:0016709	oxidoreductase activity, acting on paired donors, with incorporation or reduction of molecular oxygen, NADH or NADPH as one donor, and incorporation of one atom of oxygen	23	5	0.0012099	6	0.00078321					1	0.71998					1	0.053769
GO:0003774	motor activity	110			2	0.9774	1	0.98086	8	0.60046	15	0.0007962	4	0.4292	2	0.75539
GO:0005201	extracellular matrix structural constituent	25			1	0.72649			1	0.86077	1	0.74935	5	0.00080825
GO:0008035	high-density lipoprotein binding	6	3	0.00087659	2	0.033352							1	0.16879
GO:0004540	ribonuclease activity	42			2	0.63347	2	0.43798	10	0.00094102			1	0.72627
GO:0016722	oxidoreductase activity, oxidizing metal ions	7							4	0.00095312	1	0.32104
GO:0016831	carboxy-lyase activity	22	5	0.0009757	3	0.096861	1	0.54564	1	0.82357	1	0.70404
GO:0008757	S-adenosylmethionine-dependent methyltransferase activity	65	5	0.086707	7	0.044883	3	0.40224	13	0.0010211	4	0.46591	2	0.59099	5	0.021402	1	0.14479
GO:0015125	bile acid transmembrane transporter activity	10	1	0.30917	4	0.0010608	2	0.046147	1	0.54536
GO:0005319	lipid transporter activity	33	6	0.0010688	5	0.023772	1	0.69386			2	0.53651
GO:0005096	GTPase activator activity	173	3	0.95314	6	0.87523	3	0.94586	11	0.7693	12	0.22188	9	0.081165	12	0.0011623
GO:0016407	acetyltransferase activity	53	4	0.12558	9	0.0012218	2	0.56127	4	0.57782					1	0.73208
GO:0004074	biliverdin reductase activity	2					2	0.0012367
GO:0004392	heme oxygenase (decyclizing) activity	2					2	0.0012367
GO:0032557	pyrimidine ribonucleotide binding	2					2	0.0012367
GO:0046961	proton-transporting ATPase activity, rotational mechanism	12					1	0.34959	5	0.0012492
GO:0003707	steroid hormone receptor activity	46	7	0.0012511	6	0.027245					1	0.92174			3	0.10257
GO:0000247	C-8 sterol isomerase activity	2	2	0.0013154
GO:0003988	acetyl-CoA C-acyltransferase activity	2	2	0.0013154
GO:0008670	2,4-dienoyl-CoA reductase (NADPH) activity	2	2	0.0013154
GO:0030343	vitamin D3 25-hydroxylase activity	2	2	0.0013154
GO:0032052	bile acid binding	2	2	0.0013154
GO:0047150	betaine-homocysteine S-methyltransferase activity	2	2	0.0013154
GO:0047749	cholestanetriol 26-monooxygenase activity	2	2	0.0013154
GO:0070009	serine-type aminopeptidase activity	2	2	0.0013154
GO:0070643	vitamin D 25-hydroxylase activity	2	2	0.0013154
GO:0051400	BH domain binding	10							2	0.17237	4	0.0013454
GO:0032559	adenyl ribonucleotide binding	1272	40	0.85246	75	0.086997	56	0.04751	113	0.039536	93	0.0013495	48	0.067415	37	0.15621	4	0.36449
GO:0008443	phosphofructokinase activity	7	1	0.22808			3	0.0013652
GO:0004551	nucleotide diphosphatase activity	7	3	0.0014927	3	0.003852							1	0.19401
GO:0030151	molybdenum ion binding	7	3	0.0014927	2	0.045152
GO:0016723	oxidoreductase activity, oxidizing metal ions, NAD or NADP as acceptor	4							3	0.0016379
GO:0017069	snRNA binding	4							3	0.0016379
GO:0008934	inositol-1(or 4)-monophosphatase activity	3													2	0.0017673
GO:0004879	ligand-dependent nuclear receptor activity	49	7	0.0018284	6	0.035862					1	0.93374			3	0.11819
GO:0008022	protein C-terminus binding	63	2	0.67224	4	0.39438			10	0.019352	10	0.0018375	5	0.042014	2	0.45926	1	0.14066
GO:0016879	ligase activity, forming carbon-nitrogen bonds	158	6	0.51383	9	0.40427	2	0.97696	23	0.0018477	5	0.93203	8	0.10832	7	0.094059	2	0.054966
GO:0016874	ligase activity	322	14	0.28206	29	0.0018729	11	0.58367	39	0.0024285	13	0.88968	16	0.037069	12	0.09919	2	0.18029
GO:0019838	growth factor binding	75	1	0.93796	6	0.17739	2	0.74648	6	0.50698	6	0.21568	8	0.0019223	2	0.55191
GO:0051536	iron-sulfur cluster binding	46	3	0.23303	8	0.0019303	3	0.21961	4	0.46453			1	0.75809	2	0.3115
GO:0051540	metal cluster binding	46	3	0.23303	8	0.0019303	3	0.21961	4	0.46453			1	0.75809	2	0.3115
GO:0030234	enzyme regulator activity	581	26	0.15895	31	0.40139	21	0.48224	43	0.58863	48	0.0020498	20	0.31202	20	0.079928	1	0.75879
GO:0003677	DNA binding	1451	27	0.99999	41	1	51	0.52666	113	0.391	85	0.21413	61	0.0054582	53	0.0020585	4	0.46426
GO:0051537	2 iron, 2 sulfur cluster binding	19	2	0.1501	5	0.0020838	2	0.14284	1	0.77645					1	0.37601
GO:0043566	structure-specific DNA binding	109	3	0.76191	4	0.80705	2	0.90066	14	0.035688	14	0.0021017	3	0.64686	6	0.051514	1	0.231
GO:0004812	aminoacyl-tRNA ligase activity	39	1	0.76398	1	0.86779	2	0.40118	9	0.0021205	2	0.6281			1	0.62043
GO:0016875	ligase activity, forming carbon-oxygen bonds	39	1	0.76398	1	0.86779	2	0.40118	9	0.0021205	2	0.6281			1	0.62043
GO:0016876	ligase activity, forming aminoacyl-tRNA and related compounds	39	1	0.76398	1	0.86779	2	0.40118	9	0.0021205	2	0.6281			1	0.62043
GO:0043176	amine binding	92	9	0.0061487	12	0.0022315	2	0.83961	5	0.83588	5	0.5558	2	0.77299	1	0.89865	1	0.19874
GO:0005543	phospholipid binding	114	5	0.3987	3	0.93193	2	0.91399	18	0.0022555	8	0.27064	3	0.67662	2	0.7727	1	0.24024
GO:0003857	3-hydroxyacyl-CoA dehydrogenase activity	6	2	0.017904	3	0.0022868
GO:0016405	CoA-ligase activity	6			3	0.0022868
GO:0004467	long-chain fatty acid-CoA ligase activity	12	1	0.35845	4	0.0023055									1	0.25755
GO:0016289	CoA hydrolase activity	12	2	0.068246	4	0.0023055					1	0.48515	1	0.30913
GO:0016717	oxidoreductase activity, acting on paired donors, with oxidation of a pair of donors resulting in the reduction of molecular oxygen to two molecules of water	8	3	0.0023241	1	0.33941			1	0.4677
GO:0015631	tubulin binding	61			3	0.60111	2	0.63806	10	0.015643	8	0.015986	7	0.002397	1	0.78047
GO:0003978	UDP-glucose 4-epimerase activity	1															1	0.0023984
GO:0004371	glycerone kinase activity	1															1	0.0023984
GO:0008112	nicotinamide N-methyltransferase activity	1															1	0.0023984
GO:0016711	flavonoid 3'-monooxygenase activity	1															1	0.0023984
GO:0034012	FAD-AMP lyase (cyclizing) activity	1															1	0.0023984
GO:0042296	ISG15 ligase activity	1															1	0.0023984
GO:0047734	CDP-glycerol diphosphatase activity	1															1	0.0023984
GO:0002058	uracil binding	2			2	0.0025467
GO:0002061	pyrimidine binding	2			2	0.0025467
GO:0003858	3-hydroxybutyrate dehydrogenase activity	2			2	0.0025467
GO:0003989	acetyl-CoA carboxylase activity	2			2	0.0025467
GO:0004174	electron-transferring-flavoprotein dehydrogenase activity	2			2	0.0025467
GO:0004307	ethanolaminephosphotransferase activity	2			2	0.0025467
GO:0004465	lipoprotein lipase activity	2			2	0.0025467
GO:0004485	methylcrotonoyl-CoA carboxylase activity	2			2	0.0025467
GO:0016649	oxidoreductase activity, acting on the CH-NH group of donors, quinone or similar compound as acceptor	2			2	0.0025467
GO:0018685	alkane 1-monooxygenase activity	2			2	0.0025467
GO:0004437	inositol or phosphatidylinositol phosphatase activity	24	1	0.58856	1	0.71192			2	0.55239					4	0.0025562
GO:0050661	NADP or NADPH binding	27	5	0.0025754	4	0.044935	1	0.62027	2	0.61742
GO:0042803	protein homodimerization activity	219	17	0.0026899	19	0.015284	11	0.15094	22	0.10657	18	0.048799	3	0.96424	5	0.62554
GO:0043023	ribosomal large subunit binding	3											2	0.0026997
GO:0004518	nuclease activity	116	4	0.61156	7	0.37007	3	0.78012	18	0.0027431	6	0.59822	4	0.46959	1	0.94435
GO:0043022	ribosome binding	14							5	0.0027784			1	0.35045	1	0.29352
GO:0048407	platelet-derived growth factor binding	10							2	0.17237			3	0.002839
GO:0005080	protein kinase C binding	20			1	0.64547	1	0.51183	6	0.0028714	2	0.29289			1	0.39132
GO:0004720	protein-lysine 6-oxidase activity	2									2	0.0028913
GO:0046983	protein dimerization activity	380	22	0.02145	29	0.017767	16	0.26579	44	0.0031818	24	0.23575	10	0.72081	9	0.58868
GO:0060589	nucleoside-triphosphatase regulator activity	329	5	0.99329	13	0.8538	6	0.97655	22	0.76074	24	0.080437	13	0.20155	17	0.0031897
GO:0008565	protein transporter activity	57			1	0.94813	1	0.87078	11	0.0032713	4	0.36808	3	0.24921	2	0.40894
GO:0016765	transferase activity, transferring alkyl or aryl (other than methyl) groups	42	6	0.0038431	4	0.16062	6	0.0033025	3	0.62659	3	0.3952	1	0.72627	1	0.64772
GO:0015923	mannosidase activity	13	2	0.078769							1	0.51287			3	0.0034765
GO:0003918	DNA topoisomerase (ATP-hydrolyzing) activity	4									1	0.19847			2	0.0034772
GO:0008080	N-acetyltransferase activity	40	1	0.77257	7	0.003531	2	0.41358	2	0.81736					1	0.62975
GO:0003872	6-phosphofructokinase activity	3					2	0.0036234
GO:0008121	ubiquinol-cytochrome-c reductase activity	3					2	0.0036234
GO:0016681	oxidoreductase activity, acting on diphenols and related substances as donors, cytochrome as acceptor	3					2	0.0036234
GO:0003985	acetyl-CoA C-acetyltransferase activity	3	2	0.0038511	1	0.14398
GO:0008898	homocysteine S-methyltransferase activity	3	2	0.0038511
GO:0016899	oxidoreductase activity, acting on the CH-OH group of donors, oxygen as acceptor	3	2	0.0038511
GO:0004033	aldo-keto reductase activity	7	1	0.22808	3	0.003852	1	0.22188
GO:0015248	sterol transporter activity	7	2	0.024468	3	0.003852
GO:0017127	cholesterol transporter activity	7	2	0.024468	3	0.003852
GO:0008373	sialyltransferase activity	19	1	0.50488	1	0.62659	4	0.0038604			1	0.65055	1	0.44326
GO:0004725	protein tyrosine phosphatase activity	84	3	0.59264	3	0.80346	1	0.95111	14	0.0040481	6	0.29777	2	0.72804	3	0.33928
GO:0005504	fatty acid binding	30	5	0.0041572	5	0.016152	3	0.087358	1	0.90618			1	0.60349
GO:0015179	L-amino acid transmembrane transporter activity	30	5	0.0041572	2	0.45173	2	0.28515	1	0.90618	1	0.80999	1	0.60349
GO:0008017	microtubule binding	51			1	0.92914	2	0.54034	9	0.013468	6	0.054827	6	0.0042794	1	0.7184
GO:0019207	kinase regulator activity	60	2	0.64596	2	0.81345	3	0.35414	7	0.16694	9	0.004527	2	0.54733	1	0.77493	1	0.13442
GO:0015485	cholesterol binding	10	3	0.0047168	1	0.40447			1	0.54536
GO:0030169	low-density lipoprotein binding	10	3	0.0047168							1	0.42489
GO:0016403	dimethylargininase activity	2									1	0.10471					1	0.0047912
GO:0017159	pantetheine hydrolase activity	2			1	0.098445											1	0.0047912
GO:0034235	GPI anchor binding	2															1	0.0047912
GO:0003746	translation elongation factor activity	22	1	0.55693	1	0.68042			6	0.0048506	1	0.70404	1	0.49247
GO:0005343	organic acid:sodium symporter activity	20	4	0.0052356	1	0.64547	2	0.15519	2	0.4542	1	0.66937
GO:0016641	oxidoreductase activity, acting on the CH-NH2 group of donors, oxygen as acceptor	14	1	0.40422	2	0.15537			1	0.66836	4	0.0053963
GO:0016779	nucleotidyltransferase activity	93	3	0.66135	5	0.50838	9	0.0054201	13	0.022806	7	0.23374	2	0.77813	4	0.19405
GO:0046332	SMAD binding	24					1	0.5771	1	0.84933	2	0.37296	4	0.005486
GO:0004175	endopeptidase activity	295	20	0.0056323	15	0.52695	8	0.81977	15	0.96569	12	0.87577	3	0.99437	5	0.85267	1	0.51092
GO:0001618	viral receptor activity	2							2	0.0057375
GO:0004647	phosphoserine phosphatase activity	2							2	0.0057375
GO:0015037	peptide disulfide oxidoreductase activity	2							2	0.0057375
GO:0031727	CCR2 chemokine receptor binding	2							2	0.0057375
GO:0047179	platelet-activating factor acetyltransferase activity	2							2	0.0057375
GO:0048020	CCR chemokine receptor binding	2							2	0.0057375
GO:0071208	histone pre-mRNA DCP binding	2							2	0.0057375
GO:0016840	carbon-nitrogen lyase activity	8	1	0.25612	3	0.0059331			1	0.4677	2	0.065225
GO:0030695	GTPase regulator activity	322	5	0.99194	13	0.83305	6	0.97256	21	0.79426	24	0.066633	13	0.18172	16	0.0060304
GO:0032403	protein complex binding	214	13	0.048751	11	0.51997	5	0.87653	27	0.0061514	20	0.01158	6	0.63466	6	0.42748
GO:0022804	active transmembrane transporter activity	259	15	0.051096	23	0.0062299	11	0.305	14	0.93251	9	0.94244	6	0.80188	3	0.95494	1	0.46591
GO:0005310	dicarboxylic acid transmembrane transporter activity	11	3	0.0063122	1	0.43456			1	0.57983
GO:0005542	folic acid binding	11	3	0.0063122	1	0.43456	1	0.32584
GO:0016772	transferase activity, transferring phosphorus-containing groups	825	30	0.52361	39	0.69147	43	0.0064879	72	0.11357	55	0.057654	27	0.36937	26	0.11304	4	0.1337
GO:0019899	enzyme binding	363	9	0.91466	20	0.37618	14	0.40164	41	0.0065956	21	0.39748	18	0.028691	13	0.11137	2	0.21613
GO:0003697	single-stranded DNA binding	23			1	0.69658	1	0.56165	5	0.026443	5	0.0066631
GO:0005518	collagen binding	23			2	0.32488	1	0.56165	2	0.52904	5	0.0066631
GO:0005178	integrin binding	38	1	0.75507					8	0.0067016	6	0.015051	1	0.69027	1	0.61087
GO:0002020	protease binding	11			1	0.43456	1	0.32584	4	0.0070253			1	0.2875			1	0.026077
GO:0017017	MAP kinase tyrosine/serine/threonine phosphatase activity	11					1	0.32584	4	0.0070253	2	0.11527
GO:0033549	MAP kinase phosphatase activity	11					1	0.32584	4	0.0070253	2	0.11527
GO:0004656	procollagen-proline 4-dioxygenase activity	4	1	0.1375			2	0.0070778
GO:0016679	oxidoreductase activity, acting on diphenols and related substances as donors	4					2	0.0070778									1	0.00956
GO:0031545	peptidyl-proline 4-dioxygenase activity	4	1	0.1375			2	0.0070778
GO:0070061	fructose binding	4	1	0.1375			2	0.0070778
GO:0070095	fructose-6-phosphate binding	4	1	0.1375			2	0.0070778
GO:0008191	metalloendopeptidase inhibitor activity	8					1	0.24928			3	0.0070871
GO:0048551	metalloenzyme inhibitor activity	8					1	0.24928			3	0.0070871
GO:0008173	RNA methyltransferase activity	17			1	0.58577	2	0.11884	5	0.0070954	1	0.60963	1	0.40784
GO:0016455	RNA polymerase II transcription mediator activity	17							5	0.0070954
GO:0001758	retinal dehydrogenase activity	3			2	0.0073836
GO:0002054	nucleobase binding	3			2	0.0073836			1	0.21055
GO:0004031	aldehyde oxidase activity	3			2	0.0073836
GO:0004165	dodecenoyl-CoA delta-isomerase activity	3			2	0.0073836
GO:0004416	hydroxyacylglutathione hydrolase activity	3			2	0.0073836
GO:0004528	phosphodiesterase I activity	3	1	0.105	2	0.0073836
GO:0004594	pantothenate kinase activity	3			2	0.0073836
GO:0016155	formyltetrahydrofolate dehydrogenase activity	3			2	0.0073836	1	0.10193
GO:0016212	kynurenine-oxoglutarate transaminase activity	3	1	0.105	2	0.0073836
GO:0016623	oxidoreductase activity, acting on the aldehyde or oxo group of donors, oxygen as acceptor	3			2	0.0073836
GO:0003854	3-beta-hydroxy-delta5-steroid dehydrogenase activity	4	2	0.007517	1	0.18721
GO:0004300	enoyl-CoA hydratase activity	4	2	0.007517	1	0.18721
GO:0004740	pyruvate dehydrogenase (acetyl-transferring) kinase activity	4	2	0.007517
GO:0004768	stearoyl-CoA 9-desaturase activity	4	2	0.007517
GO:0005332	gamma-aminobutyric acid:sodium symporter activity	4	2	0.007517
GO:0030742	GTP-dependent protein binding	4	2	0.007517					1	0.27038
GO:0016773	phosphotransferase activity, alcohol group as acceptor	600	19	0.76283	28	0.69598	33	0.0076363	47	0.42752	42	0.048454	20	0.36444	19	0.15298	3	0.17303
GO:0016251	general RNA polymerase II transcription factor activity	24							6	0.0076823
GO:0008170	N-methyltransferase activity	39	2	0.41638	3	0.31472			8	0.0078839	2	0.6281	2	0.33234	2	0.24766	1	0.089504
GO:0015020	glucuronosyltransferase activity	12	3	0.0081916	2	0.12027					2	0.13359	1	0.30913
GO:0046982	protein heterodimerization activity	168	5	0.7344	9	0.47665	8	0.24064	22	0.0082671	7	0.80573	5	0.58021	4	0.59271
GO:0004842	ubiquitin-protein ligase activity	94	2	0.86032	4	0.70541	1	0.96591	12	0.051274	4	0.75157	5	0.15703	7	0.0082866	2	0.021304
GO:0003688	DNA replication origin binding	3							1	0.21055	2	0.0083636
GO:0004566	beta-glucuronidase activity	3									2	0.0083636
GO:0005123	death receptor binding	3									2	0.0083636
GO:0030548	acetylcholine receptor regulator activity	3									2	0.0083636
GO:0031994	insulin-like growth factor I binding	3	1	0.105							2	0.0083636
GO:0035173	histone kinase activity	3									2	0.0083636			1	0.071726
GO:0003916	DNA topoisomerase activity	6									1	0.28242			2	0.0084142
GO:0030971	receptor tyrosine kinase binding	6					1	0.19348	2	0.070117					2	0.0084142
GO:0051015	actin filament binding	32			1	0.80982	1	0.68267	7	0.0088474	2	0.51981
GO:0008028	monocarboxylic acid transmembrane transporter activity	17	2	0.12505	4	0.0090626	3	0.020411	1	0.73824	1	0.60963
GO:0015238	drug transmembrane transporter activity	17	2	0.12505	4	0.0090626	1	0.45636			3	0.060058			2	0.063921
GO:0015171	amino acid transmembrane transporter activity	50	6	0.0091275	3	0.4662	2	0.52961	2	0.9012	4	0.28161	1	0.78622
GO:0016866	intramolecular transferase activity	24	2	0.21603	1	0.71192	4	0.0092115	4	0.10379	1	0.73507	2	0.16401
GO:0016891	endoribonuclease activity, producing 5'-phosphomonoesters	18					1	0.47552	5	0.0092214
GO:0019829	cation-transporting ATPase activity	18			1	0.60671	1	0.47552	5	0.0092214
GO:0019144	ADP-sugar diphosphatase activity	4							1	0.27038							1	0.00956
GO:0047631	ADP-ribose diphosphatase activity	4							1	0.27038							1	0.00956
GO:0008201	heparin binding	82	8	0.0097004	6	0.23315	1	0.94746	4	0.87748	7	0.15173	4	0.23775	1	0.86993
GO:0016702	oxidoreductase activity, acting on single donors with incorporation of molecular oxygen, incorporation of two atoms of oxygen	68	5	0.10045	7	0.055027	7	0.0097746	4	0.76752	1	0.97693	1	0.87748	2	0.49923
GO:0051213	dioxygenase activity	68	5	0.10045	7	0.055027	7	0.0097746	4	0.76752	1	0.97693	1	0.87748	2	0.49923
GO:0005097	Rab GTPase activator activity	35	2	0.36455					1	0.93678	2	0.56869	3	0.088939	4	0.010199
GO:0030295	protein kinase activator activity	9							1	0.50806	3	0.010209	1	0.24219
GO:0015149	hexose transmembrane transporter activity	13	3	0.010366	1	0.49027			1	0.64114
GO:0008138	protein tyrosine/serine/threonine phosphatase activity	33	1	0.7052			1	0.69386	7	0.010512	2	0.53651			1	0.55935
GO:0016701	oxidoreductase activity, acting on single donors with incorporation of molecular oxygen	69	5	0.10526	7	0.0587	7	0.010558	4	0.77739	1	0.97817	1	0.88121	2	0.507
GO:0019901	protein kinase binding	132			8	0.34999	4	0.68762	18	0.010711	10	0.17355	5	0.372	3	0.63145
GO:0042578	phosphoric ester hydrolase activity	287	11	0.47053	19	0.13868	15	0.083124	33	0.010737	17	0.37662	11	0.25609	9	0.27229
GO:0005102	receptor binding	635	22	0.62103	24	0.94851	23	0.47441	39	0.9331	48	0.01081	16	0.81139	6	0.99853	3	0.19417
GO:0003712	transcription cofactor activity	142	1	0.99488	4	0.93257	9	0.063582	19	0.010831	10	0.23453	4	0.62893	3	0.68001	1	0.29004
GO:0016790	thiolester hydrolase activity	73	2	0.74852	9	0.010953	5	0.11421	2	0.97804	3	0.75983	2	0.65417	3	0.26548
GO:0005083	small GTPase regulator activity	202	5	0.86177	10	0.57162	2	0.9942	11	0.90614	15	0.12895	8	0.27106	11	0.011214
GO:0016638	oxidoreductase activity, acting on the CH-NH2 group of donors	17	3	0.022135	2	0.21086			1	0.73824	4	0.011283			1	0.34423
GO:0008094	DNA-dependent ATPase activity	26					1	0.6064			5	0.011402
GO:0008508	bile acid:sodium symporter activity	5			1	0.22826	2	0.011522	1	0.32569
GO:0019103	pyrimidine nucleotide binding	5					2	0.011522
GO:0030519	snoRNP binding	5					2	0.011522	1	0.32569	2	0.025932
GO:0004521	endoribonuclease activity	26			1	0.74032	1	0.6064	6	0.011543
GO:0005544	calcium-dependent phospholipid binding	19							5	0.011748	1	0.65055
GO:0016634	oxidoreductase activity, acting on the CH-CH group of donors, oxygen as acceptor	10	1	0.30917	3	0.011786
GO:0016854	racemase and epimerase activity	10	2	0.048796	3	0.011786			1	0.54536					2	0.023659	1	0.023734
GO:0070325	lipoprotein receptor binding	10			3	0.011786	1	0.30123							1	0.21976
GO:0004707	MAP kinase activity	14					3	0.011813	1	0.66836
GO:0008329	pattern recognition receptor activity	5	2	0.012228									1	0.14277
GO:0015185	L-gamma-aminobutyric acid transmembrane transporter activity	5	2	0.012228
GO:0016725	oxidoreductase activity, acting on CH or CH2 groups	5	2	0.012228			1	0.16405			1	0.24161
GO:0016812	hydrolase activity, acting on carbon-nitrogen (but not peptide) bonds, in cyclic amides	5	2	0.012228	2	0.022997	1	0.16405
GO:0016832	aldehyde-lyase activity	5	2	0.012228	1	0.22826	1	0.16405
GO:0016847	1-aminocyclopropane-1-carboxylate synthase activity	5	2	0.012228	1	0.22826
GO:0047372	acylglycerol lipase activity	5	2	0.012228	1	0.22826
GO:0042623	ATPase activity, coupled	174	3	0.95441	9	0.5192	10	0.087798	22	0.012252	12	0.22758	7	0.27718	3	0.80322	1	0.34307
GO:0019900	kinase binding	154	1	0.99673	10	0.25138	5	0.63514	20	0.012465	10	0.31627	7	0.18785	3	0.73182
GO:0005099	Ras GTPase activator activity	57	2	0.61805	2	0.79029			3	0.81678	2	0.81921	5	0.028944	5	0.012698
GO:0043274	phospholipase binding	6							1	0.3768			2	0.012703
GO:0004519	endonuclease activity	68	3	0.45054	3	0.67438	1	0.91301	11	0.01272	3	0.716	2	0.61564
GO:0035091	phosphoinositide binding	68			1	0.97073	1	0.91301	11	0.01272	5	0.30272	2	0.61564	2	0.49923	1	0.15095
GO:0000062	acyl-CoA binding	14	3	0.012842	2	0.15537	1	0.3946
GO:0015145	monosaccharide transmembrane transporter activity	14	3	0.012842	1	0.51603			1	0.66836
GO:0032934	sterol binding	14	3	0.012842	2	0.15537			1	0.66836	1	0.5391			1	0.29352
GO:0005215	transporter activity	881	45	0.012936	58	0.022632	26	0.85094	43	0.99961	31	0.99693	14	0.99816	11	0.99662	1	0.88677
GO:0004298	threonine-type endopeptidase activity	13	1	0.38175					4	0.013473
GO:0070003	threonine-type peptidase activity	13	1	0.38175					4	0.013473
GO:0004602	glutathione peroxidase activity	10	1	0.30917	1	0.40447	1	0.30123			3	0.014008
GO:0010576	metalloenzyme regulator activity	10	1	0.30917			1	0.30123			3	0.014008
GO:0015293	symporter activity	105	9	0.014103	11	0.016869	6	0.16528	4	0.9623	2	0.97933	3	0.6217	1	0.92674
GO:0000036	acyl carrier activity	4			2	0.014273	1	0.13354
GO:0004645	phosphorylase activity	4			2	0.014273					1	0.19847
GO:0004774	succinate-CoA ligase activity	4			2	0.014273
GO:0016635	oxidoreductase activity, acting on the CH-CH group of donors, quinone or related compound as acceptor	4			2	0.014273
GO:0016713	oxidoreductase activity, acting on paired donors, with incorporation or reduction of molecular oxygen, reduced iron-sulfur protein as one donor, and incorporation of one atom of oxygen	4			2	0.014273
GO:0016841	ammonia-lyase activity	4	1	0.1375	2	0.014273					1	0.19847
GO:0033765	steroid dehydrogenase activity, acting on the CH-CH group of donors	4			2	0.014273			1	0.27038
GO:0046912	transferase activity, transferring acyl groups, acyl groups converted into alkyl on transfer	4			2	0.014273
GO:0047760	butyrate-CoA ligase activity	4	1	0.1375	2	0.014273
GO:0004703	G-protein coupled receptor kinase activity	6					2	0.016883									1	0.014307
GO:0004861	cyclin-dependent protein kinase inhibitor activity	6							1	0.3768			1	0.16879			1	0.014307
GO:0016857	racemase and epimerase activity, acting on carbohydrates and derivatives	6	1	0.19899	1	0.26725									1	0.13832	1	0.014307
GO:0030371	translation repressor activity	6							1	0.3768					1	0.13832	1	0.014307
GO:0051059	NF-kappaB binding	6					1	0.19348							1	0.13832	1	0.014307
GO:0051020	GTPase binding	81	4	0.33906	3	0.78311	1	0.94553	7	0.41667	4	0.64044	3	0.44729	6	0.014456
GO:0019787	small conjugating protein ligase activity	105	2	0.89871	5	0.61709	1	0.97707	14	0.026947	4	0.82327	5	0.214	7	0.014694	2	0.026178
GO:0008171	O-methyltransferase activity	8			1	0.33941			3	0.018199					2	0.015205
GO:0016881	acid-amino acid ligase activity	137	3	0.87884	5	0.8277	1	0.99278	18	0.015367	4	0.94136	8	0.057236	7	0.051746	2	0.04259
GO:0003684	damaged DNA binding	28					1	0.63366	3	0.35743	5	0.015595	1	0.57825	3	0.030393
GO:0015250	water channel activity	11	1	0.33426	3	0.015605
GO:0004806	triglyceride lipase activity	15	3	0.015626	2	0.17358					1	0.56392
GO:0005089	Rho guanyl-nucleotide exchange factor activity	61	3	0.38226	4	0.37118	1	0.8881			8	0.015986	1	0.84785
GO:0003702	RNA polymerase II transcription factor activity	108	4	0.55485	3	0.91505	5	0.33154	15	0.016056	8	0.22533	2	0.84378	2	0.74632	1	0.22914
GO:0016175	superoxide-generating NADPH oxidase activity	4									2	0.016131
GO:0031995	insulin-like growth factor II binding	4	1	0.1375							2	0.016131
GO:0050664	oxidoreductase activity, acting on NADH or NADPH, with oxygen as acceptor	4									2	0.016131
GO:0008081	phosphoric diester hydrolase activity	65	1	0.91005	8	0.016165	3	0.40224	2	0.96253	3	0.68686	4	0.13459
GO:0000293	ferric-chelate reductase activity	3							2	0.016344
GO:0070063	RNA polymerase binding	3							2	0.016344
GO:0015077	monovalent inorganic cation transmembrane transporter activity	111	6	0.21602	5	0.66579	9	0.016413	12	0.13449	3	0.94225	1	0.96768			1	0.23471
GO:0003678	DNA helicase activity	19							2	0.42777	4	0.016873
GO:0008026	ATP-dependent helicase activity	68					4	0.2173	10	0.031383	6	0.15828	6	0.016942	3	0.23255
GO:0070035	purine NTP-dependent helicase activity	68					4	0.2173	10	0.031383	6	0.15828	6	0.016942	3	0.23255
GO:0015370	solute:sodium symporter activity	42	5	0.0174	2	0.63347	4	0.059331	3	0.62659	1	0.90231
GO:0008641	small protein activating enzyme activity	7							1	0.42404	1	0.32104	2	0.01743
GO:0008134	transcription factor binding	233	8	0.61389	7	0.95319	15	0.018138	27	0.017897	18	0.078475	7	0.56404	4	0.82643	2	0.10728
GO:0004396	hexokinase activity	6	2	0.017904					1	0.3768
GO:0005550	pheromone binding	6	2	0.017904
GO:0008172	S-methyltransferase activity	6	2	0.017904											1	0.13832
GO:0070008	serine-type exopeptidase activity	6	2	0.017904
GO:0016893	endonuclease activity, active with either ribo- or deoxyribonucleic acids and producing 5'-phosphomonoesters	21					1	0.52904	5	0.018126
GO:0004526	ribonuclease P activity	8					1	0.24928	3	0.018199
GO:0008175	tRNA methyltransferase activity	8			1	0.33941	2	0.030077	3	0.018199
GO:0008253	5'-nucleotidase activity	8					1	0.24928	3	0.018199	1	0.35759
GO:0046933	hydrogen ion transporting ATP synthase activity, rotational mechanism	8							3	0.018199
GO:0005509	calcium ion binding	418	24	0.018387	13	0.98046	12	0.80384	29	0.7185	30	0.066145	14	0.39079	6	0.94602	1	0.63853
GO:0008276	protein methyltransferase activity	45			3	0.39854			8	0.018501	2	0.70498	2	0.3982	4	0.024
GO:0005516	calmodulin binding	110			7	0.32038	3	0.74876	9	0.45609	6	0.54575	3	0.65297	7	0.018542
GO:0003777	microtubule motor activity	51			1	0.92914	1	0.83966	2	0.90724	7	0.018682	3	0.20106
GO:0005537	mannose binding	16	3	0.018723	3	0.043926	1	0.43651			1	0.58741
GO:0005540	hyaluronic acid binding	16	3	0.018723			1	0.43651			1	0.58741	1	0.38929
GO:0050699	WW domain binding	8			2	0.058225			1	0.4677							1	0.019031
GO:0004674	protein serine/threonine kinase activity	366	4	0.99935	7	0.99947	21	0.019629	33	0.16952	26	0.090345	16	0.09231	15	0.036613	2	0.21879
GO:0005372	water transmembrane transporter activity	12	1	0.35845	3	0.020038
GO:0008395	steroid hydroxylase activity	12	1	0.35845	3	0.020038	2	0.064633	1	0.61169	1	0.48515					1	0.028414
GO:0016846	carbon-sulfur lyase activity	12	2	0.068246	3	0.020038
GO:0008168	methyltransferase activity	141	9	0.071454	11	0.10068	6	0.37734	18	0.020123	10	0.22809	8	0.065479	6	0.13304	1	0.28832
GO:0031625	ubiquitin protein ligase binding	24					1	0.5771	3	0.27221	3	0.13611	1	0.52284	3	0.02017
GO:0005391	sodium:potassium-exchanging ATPase activity	9					1	0.27572	1	0.50806							1	0.021385
GO:0032451	demethylase activity	9	1	0.28313					2	0.14486					1	0.20015	1	0.021385
GO:0017016	Ras GTPase binding	65	3	0.42159	3	0.64425	1	0.9031	7	0.22036	4	0.46591	2	0.59099	5	0.021402
GO:0015291	secondary active transmembrane transporter activity	152	10	0.050461	14	0.021732	7	0.28822	5	0.99161	6	0.83331	4	0.68143	3	0.72366
GO:0043531	ADP binding	15	2	0.10116	1	0.54049	1	0.41593	4	0.022784	1	0.56392
GO:0051539	4 iron, 4 sulfur cluster binding	22			4	0.022817	1	0.54564	2	0.50487					1	0.42082
GO:0017169	CDP-alcohol phosphatidyltransferase activity	5			2	0.022997			1	0.32569
GO:0030976	thiamin pyrophosphate binding	5			2	0.022997			2	0.049176
GO:0004708	MAP kinase kinase activity	7					2	0.02309
GO:0019798	procollagen-proline dioxygenase activity	7	1	0.22808			2	0.02309
GO:0031543	peptidyl-proline dioxygenase activity	7	1	0.22808			2	0.02309
GO:0051393	alpha-actinin binding	7					2	0.02309
GO:0016566	specific transcriptional repressor activity	31			1	0.79969			4	0.20502	5	0.023627
GO:0019209	kinase activator activity	12							2	0.22936	3	0.023699	1	0.30913
GO:0016813	hydrolase activity, acting on carbon-nitrogen (but not peptide) bonds, in linear amidines	10	1	0.30917	1	0.40447	2	0.046147			1	0.42489					1	0.023734
GO:0030291	protein serine/threonine kinase inhibitor activity	10							2	0.17237	2	0.097678	1	0.2652			1	0.023734
GO:0005507	copper ion binding	33			5	0.023772			3	0.4615	5	0.030234	2	0.26461
GO:0000049	tRNA binding	18			1	0.60671	3	0.023867	4	0.042644	1	0.63065	1	0.42582
GO:0005520	insulin-like growth factor binding	21	1	0.54021	2	0.28696			3	0.20991	4	0.023933	2	0.13222
GO:0016741	transferase activity, transferring one-carbon groups	144	9	0.079174	13	0.030411	7	0.24471	18	0.024375	10	0.2476	8	0.07212	6	0.14276	1	0.29348
GO:0003756	protein disulfide isomerase activity	7	2	0.024468	2	0.045152									1	0.15944
GO:0005283	sodium:amino acid symporter activity	7	2	0.024468
GO:0015172	acidic amino acid transmembrane transporter activity	7	2	0.024468
GO:0016290	palmitoyl-CoA hydrolase activity	7	2	0.024468	2	0.045152					1	0.32104	1	0.19401
GO:0016862	intramolecular oxidoreductase activity, interconverting keto- and enol-groups	7	2	0.024468	2	0.045152									1	0.15944
GO:0016864	intramolecular oxidoreductase activity, transposing S-S bonds	7	2	0.024468	2	0.045152									1	0.15944
GO:0004148	dihydrolipoyl dehydrogenase activity	1													1	0.024502
GO:0004352	glutamate dehydrogenase activity	1													1	0.024502
GO:0004353	glutamate dehydrogenase [NAD(P)+] activity	1													1	0.024502
GO:0004572	mannosyl-oligosaccharide 1,3-1,6-alpha-mannosidase activity	1													1	0.024502
GO:0004577	N-acetylglucosaminyldiphosphodolichol N-acetylglucosaminyltransferase activity	1													1	0.024502
GO:0004677	DNA-dependent protein kinase activity	1													1	0.024502
GO:0004750	ribulose-phosphate 3-epimerase activity	1													1	0.024502
GO:0004883	glucocorticoid receptor activity	1													1	0.024502
GO:0008254	3'-nucleotidase activity	1													1	0.024502
GO:0008897	holo-[acyl-carrier-protein] synthase activity	1													1	0.024502
GO:0016206	catechol O-methyltransferase activity	1													1	0.024502
GO:0016263	glycoprotein-N-acetylgalactosamine 3-beta-galactosyltransferase activity	1													1	0.024502
GO:0016362	activin receptor activity, type II	1													1	0.024502
GO:0016639	oxidoreductase activity, acting on the CH-NH2 group of donors, NAD or NADP as acceptor	1													1	0.024502
GO:0017125	deoxycytidyl transferase activity	1											1	0.030336	1	0.024502
GO:0018112	proline racemase activity	1													1	0.024502
GO:0032454	histone demethylase activity (H3-K9 specific)	1													1	0.024502
GO:0035174	histone serine kinase activity	1													1	0.024502
GO:0043544	lipoamide binding	1													1	0.024502
GO:0047341	fucose-1-phosphate guanylyltransferase activity	1													1	0.024502
GO:0048408	epidermal growth factor binding	1													1	0.024502
GO:0050571	1,5-anhydro-D-fructose reductase activity	1													1	0.024502
GO:0071558	histone demethylase activity (H3-K27 specific)	1													1	0.024502
GO:0016564	transcription repressor activity	202	5	0.86177	4	0.99252	6	0.71951	20	0.13226	18	0.024722	11	0.044365	4	0.73311	2	0.084318
GO:0004722	protein serine/threonine phosphatase activity	26			2	0.38065	2	0.23242	5	0.042884	3	0.16194	1	0.5514	3	0.024998
GO:0031072	heat shock protein binding	68	3	0.45054	2	0.86441	1	0.91301	8	0.14114	6	0.15828	5	0.055235	5	0.025468
GO:0004549	tRNA-specific ribonuclease activity	9					1	0.27572	3	0.025783
GO:0035014	phosphoinositide 3-kinase regulator activity	5									2	0.025932			1	0.11667
GO:0043015	gamma-tubulin binding	5							1	0.32569	2	0.025932
GO:0043130	ubiquitin binding	5					1	0.16405	1	0.32569	2	0.025932
GO:0008556	potassium-transporting ATPase activity	11					1	0.32584	1	0.57983							1	0.026077
GO:0045182	translation regulator activity	11							1	0.57983					1	0.23889	1	0.026077
GO:0042054	histone methyltransferase activity	31			2	0.46877			6	0.026751	2	0.50272	2	0.24194	3	0.039534
GO:0030674	protein binding, bridging	32	4	0.027619	3	0.21794			2	0.70923	2	0.51981
GO:0017048	Rho GTPase binding	27	1	0.63182			1	0.62027	3	0.33612	2	0.43056	1	0.56503	3	0.027625
GO:0005275	amine transmembrane transporter activity	64	6	0.028245	4	0.40593	2	0.664	3	0.87277	4	0.45392	1	0.86133
GO:0004221	ubiquitin thiolesterase activity	49			1	0.92137	5	0.028329	1	0.97909	1	0.93374	1	0.77951	3	0.11819
GO:0016538	cyclin-dependent protein kinase regulator activity	12			1	0.46314	2	0.064633	2	0.22936	1	0.48515	1	0.30913			1	0.028414
GO:0031267	small GTPase binding	70	3	0.4695	3	0.69339	1	0.91906	7	0.27887	4	0.52427	3	0.35728	5	0.028436
GO:0004527	exonuclease activity	49	1	0.83711	4	0.23376	2	0.51872	8	0.029686	4	0.26947	2	0.4404
GO:0051119	sugar transmembrane transporter activity	19	3	0.029902	1	0.62659			1	0.77645
GO:0004000	adenosine deaminase activity	8					2	0.030077
GO:0016861	intramolecular oxidoreductase activity, interconverting aldoses and ketoses	8			1	0.33941	2	0.030077	1	0.4677	2	0.065225
GO:0005198	structural molecule activity	277	4	0.99141	6	0.99551	7	0.86025	30	0.030256	18	0.2364	10	0.33254	3	0.96783
GO:0004161	dimethylallyltranstransferase activity	1											1	0.030336
GO:0004337	geranyltranstransferase activity	1											1	0.030336
GO:0004482	mRNA (guanine-N7-)-methyltransferase activity	1											1	0.030336
GO:0004810	tRNA adenylyltransferase activity	1											1	0.030336
GO:0005167	neurotrophin TRK receptor binding	1											1	0.030336
GO:0005169	neurotrophin TRKB receptor binding	1											1	0.030336
GO:0005171	hepatocyte growth factor receptor binding	1											1	0.030336
GO:0008510	sodium:bicarbonate symporter activity	1											1	0.030336
GO:0009022	tRNA nucleotidyltransferase activity	1											1	0.030336
GO:0016532	superoxide dismutase copper chaperone activity	1											1	0.030336
GO:0019780	FAT10 activating enzyme activity	1											1	0.030336
GO:0019781	NEDD8 activating enzyme activity	1											1	0.030336
GO:0035226	glutamate-cysteine ligase catalytic subunit binding	1											1	0.030336
GO:0043398	HLH domain binding	1											1	0.030336
GO:0047710	bis(5'-adenosyl)-triphosphatase activity	1	1	0.0363									1	0.030336
GO:0050124	N-acylneuraminate-9-phosphatase activity	1											1	0.030336
GO:0050815	phosphoserine binding	1											1	0.030336
GO:0050816	phosphothreonine binding	1											1	0.030336
GO:0070053	thrombospondin receptor activity	1											1	0.030336
GO:0070892	lipoteichoic acid receptor activity	1											1	0.030336
GO:0015079	potassium ion transmembrane transporter activity	13			1	0.49027	1	0.3725	1	0.64114							1	0.030746
GO:0070011	peptidase activity, acting on L-amino acid peptides	462	25	0.030861	20	0.79296	15	0.66314	28	0.91345	16	0.9804	4	0.99964	10	0.69974	1	0.67578
GO:0004563	beta-N-acetylhexosaminidase activity	4	1	0.1375					2	0.031051
GO:0004614	phosphoglucomutase activity	4	1	0.1375					2	0.031051
GO:0016423	tRNA (guanine) methyltransferase activity	4					1	0.13354	2	0.031051
GO:0031701	angiotensin receptor binding	4	1	0.1375					2	0.031051
GO:0031702	type 1 angiotensin receptor binding	4	1	0.1375					2	0.031051
GO:0043295	glutathione binding	4					1	0.13354	2	0.031051
GO:0048156	tau protein binding	4							2	0.031051
GO:0019239	deaminase activity	20	2	0.16297	1	0.64547	3	0.031663	1	0.79341	2	0.29289
GO:0004372	glycine hydroxymethyltransferase activity	8	2	0.03185	2	0.058225	1	0.24928			2	0.065225
GO:0015245	fatty acid transporter activity	8	2	0.03185	2	0.058225	1	0.24928			1	0.35759
GO:0016884	carbon-nitrogen ligase activity, with glutamine as amido-N-donor	8	2	0.03185			1	0.24928	1	0.4677
GO:0008233	peptidase activity	487	26	0.03239	21	0.80323	18	0.44999	30	0.9042	18	0.96787	4	0.99981	10	0.75908	1	0.69525
GO:0003682	chromatin binding	151	3	0.91548	5	0.88435	3	0.90467	12	0.47564	12	0.11397	9	0.040741	8	0.032613
GO:0004386	helicase activity	118					5	0.40171	15	0.032993	11	0.052915	7	0.067819	6	0.070156
GO:0004553	hydrolase activity, hydrolyzing O-glycosyl compounds	73	4	0.27323	3	0.72032	2	0.7329	5	0.6573	5	0.3565			5	0.033283
GO:0015187	glycine transmembrane transporter activity	6			2	0.033352
GO:0016406	carnitine O-acyltransferase activity	6	1	0.19899	2	0.033352					1	0.28242
GO:0048487	beta-tubulin binding	6			2	0.033352			2	0.070117			1	0.16879
GO:0070569	uridylyltransferase activity	6			2	0.033352	1	0.19348							1	0.13832
GO:0008083	growth factor activity	120	2	0.9354	5	0.73087	6	0.2479	6	0.89994	11	0.058395	4	0.49592	2	0.79665	2	0.033477
GO:0004672	protein kinase activity	504	8	0.99816	17	0.97365	26	0.033597	39	0.46993	37	0.034135	19	0.19499	18	0.071453	2	0.34186
GO:0005044	scavenger receptor activity	34	4	0.033668	4	0.090396	1	0.70466	1	0.93159	2	0.55281	1	0.64955
GO:0003713	transcription coactivator activity	69			2	0.8698	6	0.034244	10	0.034307	3	0.72523	1	0.88121	2	0.507
GO:0015144	carbohydrate transmembrane transporter activity	20	3	0.034255	1	0.64547			1	0.79341
GO:0008252	nucleotidase activity	10					1	0.30123	3	0.034795	1	0.42489			1	0.21976
GO:0008553	hydrogen-exporting ATPase activity, phosphorylative mechanism	10					1	0.30123	3	0.034795
GO:0016820	hydrolase activity, acting on acid anhydrides, catalyzing transmembrane movement of substances	75	3	0.51554	8	0.034968	4	0.27103	8	0.20634	1	0.98436	1	0.90134			1	0.16517
GO:0042626	ATPase activity, coupled to transmembrane movement of substances	75	3	0.51554	8	0.034968	4	0.27103	8	0.20634	1	0.98436	1	0.90134			1	0.16517
GO:0001567	cholesterol 25-hydroxylase activity	1					1	0.035198
GO:0001849	complement component C1q binding	1					1	0.035198
GO:0001884	pyrimidine nucleoside binding	1					1	0.035198
GO:0002134	UTP binding	1					1	0.035198
GO:0003844	1,4-alpha-glucan branching enzyme activity	1					1	0.035198
GO:0003979	UDP-glucose 6-dehydrogenase activity	1					1	0.035198
GO:0003983	UTP:glucose-1-phosphate uridylyltransferase activity	1					1	0.035198
GO:0004070	aspartate carbamoyltransferase activity	1					1	0.035198
GO:0004088	carbamoyl-phosphate synthase (glutamine-hydrolyzing) activity	1					1	0.035198
GO:0004137	deoxycytidine kinase activity	1					1	0.035198
GO:0004139	deoxyribose-phosphate aldolase activity	1					1	0.035198
GO:0004151	dihydroorotase activity	1					1	0.035198
GO:0004164	diphthine synthase activity	1					1	0.035198
GO:0004304	estrone sulfotransferase activity	1					1	0.035198
GO:0004347	glucose-6-phosphate isomerase activity	1					1	0.035198
GO:0004365	glyceraldehyde-3-phosphate dehydrogenase (phosphorylating) activity	1					1	0.035198
GO:0004508	steroid 17-alpha-monooxygenase activity	1					1	0.035198
GO:0004578	chitobiosyldiphosphodolichol beta-mannosyltransferase activity	1					1	0.035198
GO:0004757	sepiapterin reductase activity	1					1	0.035198
GO:0004766	spermidine synthase activity	1					1	0.035198
GO:0004807	triose-phosphate isomerase activity	1					1	0.035198
GO:0005316	high affinity inorganic phosphate:sodium symporter activity	1					1	0.035198
GO:0008159	positive transcription elongation factor activity	1					1	0.035198
GO:0008176	tRNA (guanine-N7-)-methyltransferase activity	1					1	0.035198
GO:0008420	CTD phosphatase activity	1					1	0.035198
GO:0008523	sodium-dependent multivitamin transmembrane transporter activity	1					1	0.035198
GO:0008859	exoribonuclease II activity	1					1	0.035198
GO:0008943	glyceraldehyde-3-phosphate dehydrogenase activity	1					1	0.035198
GO:0015019	heparan-alpha-glucosaminide N-acetyltransferase activity	1					1	0.035198
GO:0015132	prostaglandin transmembrane transporter activity	1					1	0.035198
GO:0015350	methotrexate transporter activity	1					1	0.035198
GO:0016018	cyclosporin A binding	1					1	0.035198
GO:0018585	fluorene oxygenase activity	1					1	0.035198
GO:0019187	beta-1,4-mannosyltransferase activity	1					1	0.035198
GO:0019785	ISG15-specific protease activity	1					1	0.035198
GO:0031006	filamin-A binding	1					1	0.035198
GO:0031700	adrenomedullin receptor binding	1					1	0.035198
GO:0031704	apelin receptor binding	1					1	0.035198
GO:0031841	neuropeptide Y receptor binding	1					1	0.035198
GO:0032546	deoxyribonucleoside binding	1					1	0.035198
GO:0032548	pyrimidine deoxyribonucleoside binding	1					1	0.035198
GO:0035299	inositol pentakisphosphate 2-kinase activity	1					1	0.035198
GO:0042602	flavin reductase activity	1					1	0.035198
GO:0043250	sodium-dependent organic anion transmembrane transporter activity	1					1	0.035198
GO:0045437	uridine nucleosidase activity	1					1	0.035198
GO:0046592	polyamine oxidase activity	1					1	0.035198
GO:0047021	15-hydroxyprostaglandin dehydrogenase (NADP+) activity	1					1	0.035198
GO:0047280	nicotinamide phosphoribosyltransferase activity	1					1	0.035198
GO:0047290	(alpha-N-acetylneuraminyl-2,3-beta-galactosyl-1,3)-N-acetyl-galactosaminide 6-alpha-sialyltransferase activity	1					1	0.035198
GO:0047291	lactosylceramide alpha-2,3-sialyltransferase activity	1					1	0.035198
GO:0047395	glycerophosphoinositol glycerophosphodiesterase activity	1					1	0.035198
GO:0048040	UDP-glucuronate decarboxylase activity	1					1	0.035198
GO:0050221	prostaglandin-E2 9-reductase activity	1					1	0.035198
GO:0051748	UTP-monosaccharide-1-phosphate uridylyltransferase activity	1					1	0.035198
GO:0071714	icosanoid transmembrane transporter activity	1					1	0.035198
GO:0016796	exonuclease activity, active with either ribo- or deoxyribonucleic acids and producing 5'-phosphomonoesters	17			1	0.58577	1	0.45636	4	0.035217			1	0.40784
GO:0005088	Ras guanyl-nucleotide exchange factor activity	71	4	0.2571	7	0.066491	2	0.71871	1	0.99633	8	0.036295	1	0.88834
GO:0000250	lanosterol synthase activity	1	1	0.0363
GO:0000254	C-4 methylsterol oxidase activity	1	1	0.0363
GO:0001605	adrenomedullin receptor activity	1	1	0.0363
GO:0001665	alpha-N-acetylgalactosaminide alpha-2,6-sialyltransferase activity	1	1	0.0363
GO:0001681	sialate O-acetylesterase activity	1	1	0.0363
GO:0003837	beta-ureidopropionase activity	1	1	0.0363
GO:0003874	6-pyruvoyltetrahydropterin synthase activity	1	1	0.0363
GO:0003885	D-arabinono-1,4-lactone oxidase activity	1	1	0.0363
GO:0003933	GTP cyclohydrolase activity	1	1	0.0363
GO:0003934	GTP cyclohydrolase I activity	1	1	0.0363
GO:0003939	L-iditol 2-dehydrogenase activity	1	1	0.0363
GO:0003952	NAD+ synthase (glutamine-hydrolyzing) activity	1	1	0.0363
GO:0003991	acetylglutamate kinase activity	1	1	0.0363
GO:0004040	amidase activity	1	1	0.0363
GO:0004042	acetyl-CoA:L-glutamate N-acetyltransferase activity	1	1	0.0363
GO:0004058	aromatic-L-amino-acid decarboxylase activity	1	1	0.0363
GO:0004069	L-aspartate:2-oxoglutarate aminotransferase activity	1	1	0.0363
GO:0004087	carbamoyl-phosphate synthase (ammonia) activity	1	1	0.0363
GO:0004163	diphosphomevalonate decarboxylase activity	1	1	0.0363
GO:0004326	tetrahydrofolylpolyglutamate synthase activity	1	1	0.0363
GO:0004332	fructose-bisphosphate aldolase activity	1	1	0.0363
GO:0004334	fumarylacetoacetase activity	1	1	0.0363
GO:0004375	glycine dehydrogenase (decarboxylating) activity	1	1	0.0363
GO:0004420	hydroxymethylglutaryl-CoA reductase (NADPH) activity	1	1	0.0363
GO:0004454	ketohexokinase activity	1	1	0.0363
GO:0004458	D-lactate dehydrogenase (cytochrome) activity	1	1	0.0363
GO:0004493	methylmalonyl-CoA epimerase activity	1	1	0.0363
GO:0004506	squalene monooxygenase activity	1	1	0.0363
GO:0004514	nicotinate-nucleotide diphosphorylase (carboxylating) activity	1	1	0.0363
GO:0004531	deoxyribonuclease II activity	1	1	0.0363
GO:0004556	alpha-amylase activity	1	1	0.0363
GO:0004608	phosphatidylethanolamine N-methyltransferase activity	1	1	0.0363
GO:0004617	phosphoglycerate dehydrogenase activity	1	1	0.0363
GO:0004631	phosphomevalonate kinase activity	1	1	0.0363
GO:0004655	porphobilinogen synthase activity	1	1	0.0363
GO:0004733	pyridoxamine-phosphate oxidase activity	1	1	0.0363
GO:0004736	pyruvate carboxylase activity	1	1	0.0363
GO:0004747	ribokinase activity	1	1	0.0363
GO:0004782	sulfinoalanine decarboxylase activity	1	1	0.0363
GO:0004838	L-tyrosine:2-oxoglutarate aminotransferase activity	1	1	0.0363
GO:0004846	urate oxidase activity	1	1	0.0363
GO:0004854	xanthine dehydrogenase activity	1	1	0.0363
GO:0004855	xanthine oxidase activity	1	1	0.0363
GO:0004856	xylulokinase activity	1	1	0.0363
GO:0004873	asialoglycoprotein receptor activity	1	1	0.0363
GO:0004884	ecdysteroid hormone receptor activity	1	1	0.0363
GO:0004918	interleukin-8 receptor activity	1	1	0.0363
GO:0005047	signal recognition particle binding	1	1	0.0363
GO:0005052	peroxisome matrix targeting signal-1 binding	1	1	0.0363
GO:0005124	scavenger receptor binding	1	1	0.0363
GO:0005287	high affinity basic amino acid transmembrane transporter activity	1	1	0.0363
GO:0005289	high affinity arginine transmembrane transporter activity	1	1	0.0363
GO:0008126	acetylesterase activity	1	1	0.0363
GO:0008127	quercetin 2,3-dioxygenase activity	1	1	0.0363
GO:0008398	sterol 14-demethylase activity	1	1	0.0363
GO:0008431	vitamin E binding	1	1	0.0363
GO:0008465	glycerate dehydrogenase activity	1	1	0.0363
GO:0008478	pyridoxal kinase activity	1	1	0.0363
GO:0008720	D-lactate dehydrogenase activity	1	1	0.0363
GO:0008761	UDP-N-acetylglucosamine 2-epimerase activity	1	1	0.0363
GO:0008795	NAD+ synthase activity	1	1	0.0363
GO:0008812	choline dehydrogenase activity	1	1	0.0363
GO:0008887	glycerate kinase activity	1	1	0.0363
GO:0008890	glycine C-acetyltransferase activity	1	1	0.0363
GO:0008907	integrase activity	1	1	0.0363
GO:0015091	ferric iron transmembrane transporter activity	1	1	0.0363
GO:0015119	hexose phosphate transmembrane transporter activity	1	1	0.0363
GO:0015152	glucose-6-phosphate transmembrane transporter activity	1	1	0.0363
GO:0015183	L-aspartate transmembrane transporter activity	1	1	0.0363
GO:0015362	high affinity sodium:dicarboxylate symporter activity	1	1	0.0363
GO:0015432	bile acid-exporting ATPase activity	1	1	0.0363
GO:0016160	amylase activity	1	1	0.0363
GO:0016213	linoleoyl-CoA desaturase activity	1	1	0.0363
GO:0016404	15-hydroxyprostaglandin dehydrogenase (NAD+) activity	1	1	0.0363
GO:0016508	long-chain-enoyl-CoA hydratase activity	1	1	0.0363
GO:0016509	long-chain-3-hydroxyacyl-CoA dehydrogenase activity	1	1	0.0363
GO:0016515	interleukin-13 receptor activity	1	1	0.0363
GO:0016618	hydroxypyruvate reductase activity	1	1	0.0363
GO:0016642	oxidoreductase activity, acting on the CH-NH2 group of donors, disulfide as acceptor	1	1	0.0363
GO:0016661	oxidoreductase activity, acting on other nitrogenous compounds as donors	1	1	0.0363
GO:0016663	oxidoreductase activity, acting on other nitrogenous compounds as donors, oxygen as acceptor	1	1	0.0363
GO:0016726	oxidoreductase activity, acting on CH or CH2 groups, NAD or NADP as acceptor	1	1	0.0363
GO:0016727	oxidoreductase activity, acting on CH or CH2 groups, oxygen as acceptor	1	1	0.0363
GO:0016784	3-mercaptopyruvate sulfurtransferase activity	1	1	0.0363
GO:0016898	oxidoreductase activity, acting on the CH-OH group of donors, cytochrome as acceptor	1	1	0.0363
GO:0016900	oxidoreductase activity, acting on the CH-OH group of donors, disulfide as acceptor	1	1	0.0363
GO:0017064	fatty acid amide hydrolase activity	1	1	0.0363
GO:0017099	very long-chain-acyl-CoA dehydrogenase activity	1	1	0.0363
GO:0017168	5-oxoprolinase (ATP-hydrolyzing) activity	1	1	0.0363
GO:0017172	cysteine dioxygenase activity	1	1	0.0363
GO:0017174	glycine N-methyltransferase activity	1	1	0.0363
GO:0018479	benzaldehyde dehydrogenase (NAD+) activity	1	1	0.0363
GO:0019115	benzaldehyde dehydrogenase activity	1	1	0.0363
GO:0019531	oxalate transmembrane transporter activity	1	1	0.0363
GO:0019959	interleukin-8 binding	1	1	0.0363
GO:0019973	interleukin-13 binding	1	1	0.0363
GO:0030267	glyoxylate reductase (NADP) activity	1	1	0.0363
GO:0030407	formimidoyltransferase activity	1	1	0.0363
GO:0030409	glutamate formimidoyltransferase activity	1	1	0.0363
GO:0030412	formimidoyltetrahydrofolate cyclodeaminase activity	1	1	0.0363
GO:0030729	acetoacetate-CoA ligase activity	1	1	0.0363
GO:0030791	arsenite methyltransferase activity	1	1	0.0363
GO:0030792	methylarsonite methyltransferase activity	1	1	0.0363
GO:0030911	TPR domain binding	1	1	0.0363					1	0.075776
GO:0031073	cholesterol 26-hydroxylase activity	1	1	0.0363
GO:0031559	oxidosqualene cyclase activity	1	1	0.0363
GO:0031703	type 2 angiotensin receptor binding	1	1	0.0363
GO:0031714	C5a anaphylatoxin chemotactic receptor binding	1	1	0.0363
GO:0032428	beta-N-acetylgalactosaminidase activity	1	1	0.0363
GO:0033735	aspartate dehydrogenase activity	1	1	0.0363
GO:0033791	3alpha,7alpha,12alpha-trihydroxy-5beta-cholestanoyl-CoA 24-hydroxylase activity	1	1	0.0363
GO:0033971	hydroxyisourate hydrolase activity	1	1	0.0363
GO:0033981	D-dopachrome decarboxylase activity	1	1	0.0363
GO:0034185	apolipoprotein binding	1	1	0.0363
GO:0034338	short-chain carboxylesterase activity	1	1	0.0363
GO:0042282	hydroxymethylglutaryl-CoA reductase activity	1	1	0.0363
GO:0042806	fucose binding	1	1	0.0363
GO:0043106	GTP cyclohydrolase I binding	1	1	0.0363
GO:0047012	sterol-4-alpha-carboxylate 3-dehydrogenase (decarboxylating) activity	1	1	0.0363
GO:0047017	prostaglandin-F synthase activity	1	1	0.0363
GO:0047057	vitamin-K-epoxide reductase (warfarin-sensitive) activity	1	1	0.0363
GO:0047058	vitamin-K-epoxide reductase (warfarin-insensitive) activity	1	1	0.0363
GO:0047130	saccharopine dehydrogenase (NADP+, L-lysine-forming) activity	1	1	0.0363
GO:0047316	glutamine-phenylpyruvate transaminase activity	1	1	0.0363
GO:0047598	7-dehydrocholesterol reductase activity	1	1	0.0363
GO:0047708	biotinidase activity	1	1	0.0363
GO:0047747	cholate-CoA ligase activity	1	1	0.0363
GO:0047865	dimethylglycine dehydrogenase activity	1	1	0.0363
GO:0050038	L-xylulose reductase (NADP+) activity	1	1	0.0363
GO:0050105	L-gulonolactone oxidase activity	1	1	0.0363
GO:0070524	11-beta-hydroxysteroid dehydrogenase (NADP+) activity	1	1	0.0363
GO:0070547	L-tyrosine aminotransferase activity	1	1	0.0363
GO:0070553	nicotinic acid receptor activity	1	1	0.0363
GO:0070694	deoxyribonucleoside 5'-monophosphate N-glycosidase activity	1	1	0.0363
GO:0003690	double-stranded DNA binding	75	2	0.76181	3	0.73723			8	0.20634	8	0.04786	3	0.39866	5	0.036783	1	0.16517
GO:0032947	protein complex scaffold	15			3	0.037042			1	0.69351	2	0.19163	1	0.37017	1	0.31084
GO:0043492	ATPase activity, coupled to movement of substances	76	3	0.52449	8	0.037426	4	0.2789	8	0.21651	1	0.98521	1	0.90435			1	0.16718
GO:0004601	peroxidase activity	24	1	0.58856	3	0.11838	1	0.5771	2	0.55239	4	0.037439
GO:0016684	oxidoreductase activity, acting on peroxide as acceptor	24	1	0.58856	3	0.11838	1	0.5771	2	0.55239	4	0.037439
GO:0008353	RNA polymerase II carboxy-terminal domain kinase activity	6							1	0.3768	2	0.037526
GO:0016742	hydroxymethyl-, formyl- and related transferase activity	6	1	0.19899	1	0.26725	1	0.19348			2	0.037526
GO:0016936	galactoside binding	6	1	0.19899							2	0.037526
GO:0030159	receptor signaling complex scaffold activity	6			1	0.26725			1	0.3768	2	0.037526
GO:0030544	Hsp70 protein binding	6	1	0.19899					2	0.070117	2	0.037526	1	0.16879
GO:0032182	small conjugating protein binding	6					1	0.19348	2	0.070117	2	0.037526
GO:0016671	oxidoreductase activity, acting on sulfur group of donors, disulfide as acceptor	9	1	0.28313	1	0.37278	2	0.037782			1	0.39217
GO:0004702	receptor signaling protein serine/threonine kinase activity	53					5	0.038079	5	0.37432	2	0.78643			3	0.14025
GO:0008376	acetylgalactosaminyltransferase activity	25					1	0.59201	1	0.86077	3	0.14884	3	0.038903
GO:0016776	phosphotransferase activity, phosphate group as acceptor	25	2	0.22955	1	0.72649			2	0.5749	2	0.39245	3	0.038903
GO:0000155	two-component sensor activity	9	2	0.03998	1	0.37278
GO:0004303	estradiol 17-beta-dehydrogenase activity	9	2	0.03998	1	0.37278									1	0.20015
GO:0004673	protein histidine kinase activity	9	2	0.03998	1	0.37278
GO:0005549	odorant binding	9	2	0.03998
GO:0017153	sodium:dicarboxylate symporter activity	9	2	0.03998					1	0.50806
GO:0046965	retinoid X receptor binding	9	2	0.03998									1	0.24219
GO:0042625	ATPase activity, coupled to transmembrane movement of ions	52			1	0.93273	3	0.27655	8	0.04064			1	0.79903			1	0.11757
GO:0008234	cysteine-type peptidase activity	111	2	0.91526	3	0.92392	8	0.04214	8	0.61083	4	0.85459	1	0.96768	4	0.28924
GO:0022890	inorganic cation transmembrane transporter activity	152	8	0.18831	8	0.50387	10	0.042504	13	0.36651	4	0.96659	2	0.94753	1	0.97739	1	0.30705
GO:0005126	cytokine receptor binding	114	2	0.92256	2	0.98108	5	0.37363	6	0.87148	11	0.043015	3	0.67662
GO:0043236	laminin binding	15							2	0.31621	3	0.043492
GO:0015081	sodium ion transmembrane transporter activity	55	5	0.048694	2	0.77347	5	0.043634	4	0.60759	1	0.95251	1	0.81683			1	0.12392
GO:0015175	neutral amino acid transmembrane transporter activity	16			3	0.043926	1	0.43651	2	0.3448	1	0.58741	1	0.38929
GO:0003841	1-acylglycerol-3-phosphate O-acyltransferase activity	7			2	0.045152	1	0.22188			1	0.32104
GO:0015280	amiloride-sensitive sodium channel activity	7			2	0.045152
GO:0016624	oxidoreductase activity, acting on the aldehyde or oxo group of donors, disulfide as acceptor	7	1	0.22808	2	0.045152
GO:0042813	Wnt receptor activity	7			2	0.045152
GO:0070403	NAD binding	7	1	0.22808	2	0.045152
GO:0022857	transmembrane transporter activity	706	29	0.27079	46	0.045383	22	0.7534	30	0.99992	25	0.9923	10	0.99841	7	0.99873	1	0.82365
GO:0016301	kinase activity	714	27	0.44135	33	0.72815	34	0.045513	56	0.41298	48	0.064834	25	0.25671	21	0.22327	4	0.090153
GO:0004712	protein serine/threonine/tyrosine kinase activity	10					2	0.046147
GO:0031435	mitogen-activated protein kinase kinase kinase binding	10			1	0.40447	2	0.046147	1	0.54536
GO:0019887	protein kinase regulator activity	49	2	0.53548	2	0.7158	3	0.24783	6	0.16399	6	0.046531	2	0.4404			1	0.11117
GO:0004860	protein kinase inhibitor activity	20			1	0.64547			3	0.18989	2	0.29289	1	0.46017			1	0.046919
GO:0016849	phosphorus-oxygen lyase activity	20			2	0.26789											1	0.046919
GO:0000287	magnesium ion binding	103	4	0.51726	6	0.42025	7	0.071149	13	0.047227	7	0.31816	3	0.60867	4	0.24586
GO:0003958	NADPH-hemoprotein reductase activity	2					1	0.069159							1	0.048406
GO:0003990	acetylcholinesterase activity	2													1	0.048406
GO:0005006	epidermal growth factor receptor activity	2													1	0.048406
GO:0008119	thiopurine S-methyltransferase activity	2													1	0.048406
GO:0008511	sodium:potassium:chloride symporter activity	2													1	0.048406
GO:0016005	phospholipase A2 activator activity	2													1	0.048406
GO:0016855	racemase and epimerase activity, acting on amino acids and derivatives	2			1	0.098445			1	0.14581					1	0.048406
GO:0017049	GTP-Rho binding	2							1	0.14581					1	0.048406
GO:0047661	amino-acid racemase activity	2			1	0.098445			1	0.14581					1	0.048406
GO:0047961	glycine N-acyltransferase activity	2			1	0.098445									1	0.048406
GO:0048187	inhibin beta-B binding	2													1	0.048406
GO:0015399	primary active transmembrane transporter activity	80	3	0.55936	8	0.048409	4	0.31069	8	0.25892	1	0.98816	1	0.91549			1	0.17518
GO:0015405	P-P-bond-hydrolysis-driven transmembrane transporter activity	80	3	0.55936	8	0.048409	4	0.31069	8	0.25892	1	0.98816	1	0.91549			1	0.17518
GO:0050839	cell adhesion molecule binding	26			1	0.74032			3	0.31476	4	0.048434	1	0.5514	1	0.47562
GO:0005416	cation:amino acid symporter activity	10	2	0.048796	1	0.40447
GO:0005536	glucose binding	10	2	0.048796			1	0.30123	2	0.17237
GO:0016291	acyl-CoA thioesterase activity	10	2	0.048796	2	0.08757					1	0.42489	1	0.2652
GO:0019203	carbohydrate phosphatase activity	10	2	0.048796	1	0.40447	1	0.30123
GO:0042974	retinoic acid receptor binding	10	2	0.048796									1	0.2652
GO:0003847	1-alkyl-2-acetylglycerophosphocholine esterase activity	5			1	0.22826			2	0.049176
GO:0004859	phospholipase inhibitor activity	5							2	0.049176	1	0.24161
GO:0010302	2-oxoglutarate-dependent dioxygenase activity	5	1	0.16881					2	0.049176
GO:0051920	peroxiredoxin activity	5							2	0.049176	1	0.24161
GO:0055102	lipase inhibitor activity	5							2	0.049176	1	0.24161
GO:0009975	cyclase activity	21	1	0.54021	1	0.6634			1	0.80909							1	0.049208
GO:0009982	pseudouridine synthase activity	12					2	0.064633	2	0.22936	1	0.48515	2	0.049572
GO:0004177	aminopeptidase activity	28	3	0.07972	4	0.050408			2	0.63742	2	0.44914			1	0.50104
GO:0000156	two-component response regulator activity	1			1	0.050496
GO:0000210	NAD+ diphosphatase activity	1			1	0.050496
GO:0000224	peptide-N4-(N-acetyl-beta-glucosaminyl)asparagine amidase activity	1			1	0.050496
GO:0000248	C-5 sterol desaturase activity	1			1	0.050496
GO:0000334	3-hydroxyanthranilate 3,4-dioxygenase activity	1			1	0.050496
GO:0000824	inositol tetrakisphosphate 3-kinase activity	1			1	0.050496
GO:0001512	dihydronicotinamide riboside quinone reductase activity	1			1	0.050496
GO:0001670	dopamine D2 receptor activity	1			1	0.050496
GO:0002059	thymine binding	1			1	0.050496
GO:0003826	alpha-ketoacid dehydrogenase activity	1			1	0.050496
GO:0003842	1-pyrroline-5-carboxylate dehydrogenase activity	1			1	0.050496
GO:0003860	3-hydroxyisobutyryl-CoA hydrolase activity	1			1	0.050496
GO:0003867	4-aminobutyrate transaminase activity	1			1	0.050496
GO:0003986	acetyl-CoA hydrolase activity	1			1	0.050496
GO:0004024	alcohol dehydrogenase activity, zinc-dependent	1			1	0.050496
GO:0004034	aldose 1-epimerase activity	1			1	0.050496
GO:0004056	argininosuccinate lyase activity	1			1	0.050496
GO:0004061	arylformamidase activity	1			1	0.050496
GO:0004075	biotin carboxylase activity	1			1	0.050496
GO:0004096	catalase activity	1			1	0.050496
GO:0004121	cystathionine beta-lyase activity	1			1	0.050496
GO:0004122	cystathionine beta-synthase activity	1			1	0.050496
GO:0004123	cystathionine gamma-lyase activity	1			1	0.050496
GO:0004124	cysteine synthase activity	1			1	0.050496
GO:0004142	diacylglycerol cholinephosphotransferase activity	1			1	0.050496
GO:0004145	diamine N-acetyltransferase activity	1			1	0.050496
GO:0004146	dihydrofolate reductase activity	1			1	0.050496
GO:0004155	6,7-dihydropteridine reductase activity	1			1	0.050496
GO:0004157	dihydropyrimidinase activity	1			1	0.050496
GO:0004167	dopachrome isomerase activity	1			1	0.050496
GO:0004306	ethanolamine-phosphate cytidylyltransferase activity	1			1	0.050496
GO:0004313	[acyl-carrier-protein] S-acetyltransferase activity	1			1	0.050496
GO:0004316	3-oxoacyl-[acyl-carrier-protein] reductase activity	1			1	0.050496
GO:0004317	3-hydroxypalmitoyl-[acyl-carrier-protein] dehydratase activity	1			1	0.050496
GO:0004319	enoyl-[acyl-carrier-protein] reductase (NADPH, B-specific) activity	1			1	0.050496
GO:0004324	ferredoxin-NADP+ reductase activity	1			1	0.050496
GO:0004356	glutamate-ammonia ligase activity	1			1	0.050496
GO:0004361	glutaryl-CoA dehydrogenase activity	1			1	0.050496
GO:0004397	histidine ammonia-lyase activity	1			1	0.050496
GO:0004411	homogentisate 1,2-dioxygenase activity	1			1	0.050496
GO:0004421	hydroxymethylglutaryl-CoA synthase activity	1			1	0.050496
GO:0004462	lactoylglutathione lyase activity	1			1	0.050496
GO:0004491	methylmalonate-semialdehyde dehydrogenase (acylating) activity	1			1	0.050496
GO:0004494	methylmalonyl-CoA mutase activity	1			1	0.050496
GO:0004502	kynurenine 3-monooxygenase activity	1			1	0.050496
GO:0004585	ornithine carbamoyltransferase activity	1			1	0.050496
GO:0004587	ornithine-oxo-acid transaminase activity	1			1	0.050496
GO:0004595	pantetheine-phosphate adenylyltransferase activity	1			1	0.050496
GO:0004621	glycosylphosphatidylinositol phospholipase D activity	1			1	0.050496
GO:0004657	proline dehydrogenase activity	1			1	0.050496
GO:0004760	serine-pyruvate transaminase activity	1			1	0.050496
GO:0004903	growth hormone receptor activity	1			1	0.050496
GO:0004923	leukemia inhibitory factor receptor activity	1			1	0.050496
GO:0004925	prolactin receptor activity	1			1	0.050496
GO:0005062	hematopoietin/interferon-class (D200-domain) cytokine receptor signal transducer activity	1			1	0.050496
GO:0008108	UDP-glucose:hexose-1-phosphate uridylyltransferase activity	1			1	0.050496
GO:0008111	alpha-methylacyl-CoA racemase activity	1			1	0.050496
GO:0008115	sarcosine oxidase activity	1			1	0.050496
GO:0008118	N-acetyllactosaminide alpha-2,3-sialyltransferase activity	1			1	0.050496
GO:0008123	cholesterol 7-alpha-monooxygenase activity	1			1	0.050496
GO:0008321	Ral guanyl-nucleotide exchange factor activity	1			1	0.050496
GO:0008336	gamma-butyrobetaine dioxygenase activity	1			1	0.050496
GO:0008396	oxysterol 7-alpha-hydroxylase activity	1			1	0.050496
GO:0008397	sterol 12-alpha-hydroxylase activity	1			1	0.050496
GO:0008442	3-hydroxyisobutyrate dehydrogenase activity	1			1	0.050496
GO:0008445	D-aspartate oxidase activity	1			1	0.050496
GO:0008453	alanine-glyoxylate transaminase activity	1			1	0.050496
GO:0008458	carnitine O-octanoyltransferase activity	1			1	0.050496
GO:0008470	isovaleryl-CoA dehydrogenase activity	1			1	0.050496
GO:0008480	sarcosine dehydrogenase activity	1			1	0.050496
GO:0008482	sulfite oxidase activity	1			1	0.050496
GO:0008488	gamma-glutamyl carboxylase activity	1			1	0.050496
GO:0008783	agmatinase activity	1			1	0.050496
GO:0008892	guanine deaminase activity	1			1	0.050496
GO:0008903	hydroxypyruvate isomerase activity	1			1	0.050496
GO:0008937	ferredoxin reductase activity	1			1	0.050496
GO:0009021	tRNA (uracil-5-)-methyltransferase activity	1			1	0.050496
GO:0009032	thymidine phosphorylase activity	1			1	0.050496
GO:0015039	NADPH-adrenodoxin reductase activity	1			1	0.050496
GO:0015067	amidinotransferase activity	1			1	0.050496
GO:0015068	glycine amidinotransferase activity	1			1	0.050496
GO:0015117	thiosulfate transmembrane transporter activity	1			1	0.050496
GO:0015126	canalicular bile acid transmembrane transporter activity	1			1	0.050496
GO:0015140	malate transmembrane transporter activity	1			1	0.050496
GO:0015182	L-asparagine transmembrane transporter activity	1			1	0.050496
GO:0015232	heme transporter activity	1			1	0.050496
GO:0015922	aspartate oxidase activity	1			1	0.050496
GO:0016034	maleylacetoacetate isomerase activity	1			1	0.050496
GO:0016153	urocanate hydratase activity	1			1	0.050496
GO:0016211	ammonia ligase activity	1			1	0.050496
GO:0016300	tRNA (uracil) methyltransferase activity	1			1	0.050496
GO:0016414	O-octanoyltransferase activity	1			1	0.050496
GO:0016418	S-acetyltransferase activity	1			1	0.050496
GO:0016631	enoyl-[acyl-carrier-protein] reductase activity	1			1	0.050496
GO:0016730	oxidoreductase activity, acting on iron-sulfur proteins as donors	1			1	0.050496
GO:0016731	oxidoreductase activity, acting on iron-sulfur proteins as donors, NAD or NADP as acceptor	1			1	0.050496
GO:0016937	short-branched-chain-acyl-CoA dehydrogenase activity	1			1	0.050496
GO:0017082	mineralocorticoid receptor activity	1			1	0.050496
GO:0017113	dihydropyrimidine dehydrogenase (NADP+) activity	1			1	0.050496
GO:0017129	triglyceride binding	1			1	0.050496
GO:0018114	threonine racemase activity	1			1	0.050496			1	0.075776
GO:0018478	malonate-semialdehyde dehydrogenase (acetylating) activity	1			1	0.050496
GO:0019145	aminobutyraldehyde dehydrogenase activity	1			1	0.050496
GO:0019171	3-hydroxyacyl-[acyl-carrier-protein] dehydratase activity	1			1	0.050496
GO:0019807	aspartoacylase activity	1			1	0.050496
GO:0030060	L-malate dehydrogenase activity	1			1	0.050496
GO:0030160	GKAP/Homer scaffold activity	1			1	0.050496
GO:0030338	CMP-N-acetylneuraminate monooxygenase activity	1			1	0.050496
GO:0030339	fatty-acyl-ethyl-ester synthase activity	1			1	0.050496
GO:0030378	serine racemase activity	1			1	0.050496			1	0.075776
GO:0030387	fructosamine-3-kinase activity	1			1	0.050496
GO:0030429	kynureninase activity	1			1	0.050496
GO:0030731	guanidinoacetate N-methyltransferase activity	1			1	0.050496
GO:0030748	amine N-methyltransferase activity	1			1	0.050496
GO:0030881	beta-2-microglobulin binding	1			1	0.050496
GO:0030882	lipid antigen binding	1			1	0.050496
GO:0030883	endogenous lipid antigen binding	1			1	0.050496
GO:0031775	lutropin-choriogonadotropic hormone receptor binding	1			1	0.050496
GO:0032810	sterol response element binding	1			1	0.050496
GO:0033778	7alpha-hydroxycholest-4-en-3-one 12alpha-hydroxylase activity	1			1	0.050496
GO:0033783	25-hydroxycholesterol 7alpha-hydroxylase activity	1			1	0.050496
GO:0033872	[heparan sulfate]-glucosamine 3-sulfotransferase 3 activity	1			1	0.050496
GO:0033989	3alpha,7alpha,12alpha-trihydroxy-5beta-cholest-24-enoyl-CoA hydratase activity	1			1	0.050496
GO:0035473	lipase binding	1			1	0.050496
GO:0035478	chylomicron binding	1			1	0.050496
GO:0035538	carbohydrate response element binding	1			1	0.050496
GO:0042392	sphingosine-1-phosphate phosphatase activity	1			1	0.050496
GO:0042609	CD4 receptor binding	1			1	0.050496
GO:0042610	CD8 receptor binding	1			1	0.050496
GO:0043754	dihydrolipoyllysine-residue (2-methylpropanoyl)transferase activity	1			1	0.050496
GO:0043758	acetate-CoA ligase (ADP-forming) activity	1			1	0.050496
GO:0045503	dynein light chain binding	1			1	0.050496
GO:0046539	histamine N-methyltransferase activity	1			1	0.050496
GO:0046996	oxidoreductase activity, acting on paired donors, with incorporation or reduction of molecular oxygen, with NADH or NADPH as one donor, and the other dehydrogenated	1			1	0.050496
GO:0047023	3(or 17)-alpha-hydroxysteroid dehydrogenase activity	1			1	0.050496
GO:0047105	4-trimethylammoniobutyraldehyde dehydrogenase activity	1			1	0.050496
GO:0047115	trans-1,2-dihydrobenzene-1,2-diol dehydrogenase activity	1			1	0.050496
GO:0047298	(S)-3-amino-2-methylpropionate transaminase activity	1			1	0.050496
GO:0047315	kynurenine-glyoxylate transaminase activity	1			1	0.050496
GO:0047391	alkylglycerophosphoethanolamine phosphodiesterase activity	1			1	0.050496
GO:0047536	2-aminoadipate transaminase activity	1			1	0.050496
GO:0047545	2-hydroxyglutarate dehydrogenase activity	1			1	0.050496
GO:0047568	3-oxo-5-beta-steroid 4-dehydrogenase activity	1			1	0.050496
GO:0047787	delta4-3-oxosteroid 5beta-reductase activity	1			1	0.050496
GO:0047837	D-xylose 1-dehydrogenase (NADP+) activity	1			1	0.050496
GO:0047963	glycine N-choloyltransferase activity	1			1	0.050496
GO:0048244	phytanoyl-CoA dioxygenase activity	1			1	0.050496
GO:0048602	fibroblast growth factor 1 binding	1			1	0.050496
GO:0050031	L-pipecolate oxidase activity	1			1	0.050496
GO:0050046	lathosterol oxidase activity	1			1	0.050496
GO:0050080	malonyl-CoA decarboxylase activity	1			1	0.050496
GO:0050104	L-gulonate 3-dehydrogenase activity	1			1	0.050496
GO:0050152	omega-amidase activity	1			1	0.050496
GO:0050277	sedoheptulokinase activity	1			1	0.050496
GO:0050480	imidazolonepropionase activity	1			1	0.050496
GO:0051765	inositol tetrakisphosphate kinase activity	1			1	0.050496
GO:0051786	all-trans-retinol 13,14-reductase activity	1			1	0.050496
GO:0051871	dihydrofolic acid binding	1			1	0.050496
GO:0070402	NADPH binding	1			1	0.050496
GO:0070653	high-density lipoprotein receptor binding	1			1	0.050496
GO:0070704	sterol desaturase activity	1			1	0.050496
GO:0016706	oxidoreductase activity, acting on paired donors, with incorporation or reduction of molecular oxygen, 2-oxoglutarate as one donor, and incorporation of one atom each of oxygen into both donors	24	2	0.21603	2	0.34365	3	0.050727	3	0.27221
GO:0019210	kinase inhibitor activity	22			1	0.68042			3	0.23036	3	0.11187					1	0.051491
GO:0016757	transferase activity, transferring glycosyl groups	201	8	0.4464	9	0.69141	12	0.052329	11	0.9029	8	0.85331
GO:0001733	galactosylceramide sulfotransferase activity	1									1	0.053802
GO:0001761	beta-alanine transmembrane transporter activity	1									1	0.053802
GO:0003937	IMP cyclohydrolase activity	1									1	0.053802
GO:0003955	NAD(P)H dehydrogenase (quinone) activity	1									1	0.053802
GO:0004132	dCMP deaminase activity	1									1	0.053802
GO:0004133	glycogen debranching enzyme activity	1									1	0.053802
GO:0004134	4-alpha-glucanotransferase activity	1									1	0.053802
GO:0004135	amylo-alpha-1,6-glucosidase activity	1									1	0.053802
GO:0004342	glucosamine-6-phosphate deaminase activity	1									1	0.053802
GO:0004349	glutamate 5-kinase activity	1									1	0.053802
GO:0004350	glutamate-5-semialdehyde dehydrogenase activity	1									1	0.053802
GO:0004450	isocitrate dehydrogenase (NADP+) activity	1									1	0.053802
GO:0004504	peptidylglycine monooxygenase activity	1									1	0.053802
GO:0004565	beta-galactosidase activity	1									1	0.053802
GO:0004567	beta-mannosidase activity	1									1	0.053802
GO:0004598	peptidylamidoglycolate lyase activity	1									1	0.053802
GO:0004611	phosphoenolpyruvate carboxykinase activity	1									1	0.053802
GO:0004613	phosphoenolpyruvate carboxykinase (GTP) activity	1									1	0.053802
GO:0004641	phosphoribosylformylglycinamidine cyclo-ligase activity	1									1	0.053802
GO:0004643	phosphoribosylaminoimidazolecarboxamide formyltransferase activity	1									1	0.053802
GO:0004644	phosphoribosylglycinamide formyltransferase activity	1									1	0.053802
GO:0004730	pseudouridylate synthase activity	1									1	0.053802
GO:0004798	thymidylate kinase activity	1									1	0.053802
GO:0004801	transaldolase activity	1									1	0.053802
GO:0005368	taurine transmembrane transporter activity	1									1	0.053802
GO:0005369	taurine:sodium symporter activity	1									1	0.053802
GO:0008242	omega peptidase activity	1									1	0.053802
GO:0008260	3-oxoacid CoA-transferase activity	1									1	0.053802
GO:0008379	thioredoxin peroxidase activity	1							1	0.075776	1	0.053802
GO:0008387	steroid 7-alpha-hydroxylase activity	1									1	0.053802
GO:0008410	CoA-transferase activity	1									1	0.053802
GO:0008446	GDP-mannose 4,6-dehydratase activity	1									1	0.053802
GO:0008481	sphinganine kinase activity	1									1	0.053802
GO:0008569	minus-end-directed microtubule motor activity	1									1	0.053802
GO:0010314	phosphatidylinositol-5-phosphate binding	1									1	0.053802
GO:0015431	glutathione S-conjugate-exporting ATPase activity	1									1	0.053802
GO:0015562	efflux transmembrane transporter activity	1									1	0.053802
GO:0016174	NAD(P)H oxidase activity	1									1	0.053802
GO:0016230	sphingomyelin phosphodiesterase activator activity	1									1	0.053802
GO:0016596	thienylcyclohexylpiperidine binding	1									1	0.053802
GO:0016603	glutaminyl-peptide cyclotransferase activity	1									1	0.053802
GO:0017050	D-erythro-sphingosine kinase activity	1									1	0.053802
GO:0017061	S-methyl-5-thioadenosine phosphorylase activity	1									1	0.053802
GO:0019202	amino acid kinase activity	1									1	0.053802
GO:0030235	nitric-oxide synthase regulator activity	1									1	0.053802
GO:0030550	acetylcholine receptor inhibitor activity	1									1	0.053802
GO:0030977	taurine binding	1									1	0.053802
GO:0031013	troponin I binding	1									1	0.053802
GO:0031593	polyubiquitin binding	1									1	0.053802
GO:0031707	endothelin A receptor binding	1									1	0.053802
GO:0031708	endothelin B receptor binding	1									1	0.053802
GO:0031748	D1 dopamine receptor binding	1									1	0.053802
GO:0032440	2-alkenal reductase activity	1									1	0.053802
GO:0033782	24-hydroxycholesterol 7alpha-hydroxylase activity	1									1	0.053802
GO:0033858	N-acetylgalactosamine kinase activity	1									1	0.053802
GO:0034040	lipid-transporting ATPase activity	1									1	0.053802
GO:0034634	glutathione transmembrane transporter activity	1									1	0.053802
GO:0034722	gamma-glutamyl-peptidase activity	1									1	0.053802
GO:0035374	chondroitin sulfate binding	1									1	0.053802
GO:0046624	sphingolipid transporter activity	1									1	0.053802
GO:0047006	20-alpha-hydroxysteroid dehydrogenase activity	1									1	0.053802
GO:0047273	galactosylgalactosylglucosylceramide beta-D-acetylgalactosaminyltransferase activity	1									1	0.053802
GO:0047444	N-acylneuraminate-9-phosphate synthase activity	1									1	0.053802
GO:0047617	acyl-CoA hydrolase activity	1									1	0.053802
GO:0048256	flap endonuclease activity	1									1	0.053802
GO:0050656	3'-phosphoadenosine 5'-phosphosulfate binding	1									1	0.053802
GO:0051435	BH4 domain binding	1									1	0.053802
GO:0070006	metalloaminopeptidase activity	1									1	0.053802
GO:0070273	phosphatidylinositol-4-phosphate binding	1									1	0.053802
GO:0015078	hydrogen ion transmembrane transporter activity	55	1	0.86962	2	0.77347	4	0.12778	8	0.053992	2	0.80343
GO:0003887	DNA-directed DNA polymerase activity	27	2	0.25672			3	0.067908	3	0.33612	4	0.054528
GO:0016298	lipase activity	75	6	0.054666	7	0.083851	4	0.27103	1	0.99733	4	0.5794
GO:0010181	FMN binding	11	2	0.058237			2	0.055114	1	0.57983
GO:0030374	ligand-dependent nuclear receptor transcription coactivator activity	11					2	0.055114	2	0.20063
GO:0042805	actinin binding	11					2	0.055114			2	0.11527
GO:0016814	hydrolase activity, acting on carbon-nitrogen (but not peptide) bonds, in cyclic amidines	25	2	0.22955	2	0.36225	3	0.056189	2	0.5749	2	0.39245
GO:0004532	exoribonuclease activity	12			1	0.46314	1	0.34959	3	0.056975
GO:0016896	exoribonuclease activity, producing 5'-phosphomonoesters	12			1	0.46314	1	0.34959	3	0.056975
GO:0003729	mRNA binding	48	1	0.83095	1	0.91718			5	0.29766	2	0.73819
GO:0003823	antigen binding	8	1	0.25612	2	0.058225
GO:0005355	glucose transmembrane transporter activity	11	2	0.058237	1	0.43456			1	0.57983
GO:0016594	glycine binding	11	2	0.058237	2	0.10356			2	0.20063	1	0.45585
GO:0019825	oxygen binding	11	2	0.058237	1	0.43456
GO:0004896	cytokine receptor activity	42	2	0.45382	5	0.059019	1	0.77843	1	0.96364	1	0.90231
GO:0002151	G-quadruplex RNA binding	2
GO:0003835	beta-galactoside alpha-2,6-sialyltransferase activity	2
GO:0004008	copper-exporting ATPase activity	2
GO:0004103	choline kinase activity	2
GO:0004357	glutamate-cysteine ligase activity	2							1	0.14581
GO:0004958	prostaglandin F receptor activity	2
GO:0004971	alpha-amino-3-hydroxy-5-methyl-4-isoxazole propionate selective glutamate receptor activity	2
GO:0005093	Rab GDP-dissociation inhibitor activity	2
GO:0005176	ErbB-2 class receptor binding	2
GO:0008174	mRNA methyltransferase activity	2							1	0.14581
GO:0015106	bicarbonate transmembrane transporter activity	2
GO:0016530	metallochaperone activity	2
GO:0016531	copper chaperone activity	2
GO:0017166	vinculin binding	2
GO:0030296	protein tyrosine kinase activator activity	2							1	0.14581	1	0.10471
GO:0033188	sphingomyelin synthase activity	2							1	0.14581
GO:0033857	diphosphoinositol-pentakisphosphate kinase activity	2
GO:0043125	ErbB-3 class receptor binding	2
GO:0043682	copper-transporting ATPase activity	2
GO:0045340	mercury ion binding	2
GO:0047237	glucuronylgalactosylproteoglycan 4-beta-N-acetylgalactosaminyltransferase activity	2
GO:0047493	ceramide cholinephosphotransferase activity	2							1	0.14581
GO:0051636	Gram-negative bacterial cell surface binding	2
GO:0070064	proline-rich region binding	2
GO:0016409	palmitoyltransferase activity	17	1	0.46683	1	0.58577	1	0.45636	2	0.37299	3	0.060058
GO:0003714	transcription corepressor activity	66	1	0.91333			3	0.41175	9	0.060097	7	0.063466					1	0.14685
GO:0030165	PDZ domain binding	49	2	0.53548	4	0.23376	2	0.51872	2	0.8948	2	0.74853
GO:0034061	DNA polymerase activity	28	2	0.27034			3	0.07415	3	0.35743	4	0.061017
GO:0004190	aspartic-type endopeptidase activity	17			1	0.58577					1	0.60963
GO:0051087	chaperone binding	17			1	0.58577			2	0.37299	2	0.23187
GO:0070001	aspartic-type peptidase activity	17			1	0.58577					1	0.60963
GO:0005154	epidermal growth factor receptor binding	12					2	0.064633	1	0.61169	2	0.13359
GO:0046873	metal ion transmembrane transporter activity	98	7	0.065563	7	0.2258	6	0.1315	6	0.76193	3	0.90356					1	0.21027
GO:0016504	peptidase activator activity	14							2	0.28734	2	0.17188
GO:0015294	solute:cation symporter activity	60	5	0.066173	4	0.35955	4	0.16019	4	0.67613	1	0.96402
GO:0016563	transcription activator activity	252	4	0.98302	7	0.97347	12	0.17924	26	0.066811	16	0.28264					2	0.12209
GO:0008603	cAMP-dependent protein kinase regulator activity	12	2	0.068246			1	0.34959
GO:0003692	left-handed Z-DNA binding	2					1	0.069159
GO:0003726	double-stranded RNA adenosine deaminase activity	2					1	0.069159
GO:0003836	beta-galactoside alpha-2,3-sialyltransferase activity	2					1	0.069159			1	0.10471
GO:0003869	4-nitrophenylphosphatase activity	2	1	0.071285			1	0.069159
GO:0003913	DNA photolyase activity	2					1	0.069159
GO:0003938	IMP dehydrogenase activity	2					1	0.069159
GO:0003948	N4-(beta-N-acetylglucosaminyl)-L-asparaginase activity	2					1	0.069159			1	0.10471
GO:0003951	NAD+ kinase activity	2			1	0.098445	1	0.069159
GO:0004053	arginase activity	2	1	0.071285			1	0.069159
GO:0004086	carbamoyl-phosphate synthase activity	2	1	0.071285			1	0.069159
GO:0004335	galactokinase activity	2					1	0.069159			1	0.10471
GO:0004605	phosphatidate cytidylyltransferase activity	2					1	0.069159
GO:0004615	phosphomannomutase activity	2					1	0.069159
GO:0004634	phosphopyruvate hydratase activity	2					1	0.069159
GO:0004844	uracil DNA N-glycosylase activity	2					1	0.069159	1	0.14581
GO:0004850	uridine phosphorylase activity	2			1	0.098445	1	0.069159
GO:0005290	L-histidine transmembrane transporter activity	2			1	0.098445	1	0.069159
GO:0005534	galactose binding	2					1	0.069159			1	0.10471
GO:0008048	calcium sensitive guanylate cyclase activator activity	2					1	0.069159
GO:0008109	N-acetyllactosaminide beta-1,6-N-acetylglucosaminyltransferase activity	2					1	0.069159
GO:0008120	ceramide glucosyltransferase activity	2					1	0.069159
GO:0008518	reduced folate carrier activity	2					1	0.069159
GO:0015186	L-glutamine transmembrane transporter activity	2			1	0.098445	1	0.069159
GO:0016427	tRNA (cytosine)-methyltransferase activity	2					1	0.069159
GO:0016428	tRNA (cytosine-5-)-methyltransferase activity	2					1	0.069159
GO:0016647	oxidoreductase activity, acting on the CH-NH group of donors, oxygen as acceptor	2			1	0.098445	1	0.069159
GO:0016743	carboxyl- or carbamoyltransferase activity	2			1	0.098445	1	0.069159
GO:0017067	tyrosine-ester sulfotransferase activity	2					1	0.069159			1	0.10471
GO:0019153	protein-disulfide reductase (glutathione) activity	2					1	0.069159
GO:0031005	filamin binding	2					1	0.069159
GO:0047696	beta-adrenergic receptor kinase activity	2					1	0.069159
GO:0048406	nerve growth factor binding	2					1	0.069159
GO:0051371	muscle alpha-actinin binding	2					1	0.069159
GO:0051372	nonmuscle alpha-actinin binding	2					1	0.069159
GO:0015036	disulfide oxidoreductase activity	13	1	0.38175			1	0.3725	3	0.070025	1	0.51287
GO:0000146	microfilament motor activity	6							2	0.070117	1	0.28242
GO:0001530	lipopolysaccharide binding	6					1	0.19348	2	0.070117
GO:0004568	chitinase activity	6							2	0.070117
GO:0005523	tropomyosin binding	6							2	0.070117
GO:0008601	protein phosphatase type 2A regulator activity	6					1	0.19348	2	0.070117
GO:0010340	carboxyl-O-methyltransferase activity	6			1	0.26725			2	0.070117
GO:0030898	actin-dependent ATPase activity	6							2	0.070117	1	0.28242
GO:0034450	ubiquitin-ubiquitin ligase activity	6	1	0.19899					2	0.070117
GO:0043499	eukaryotic cell surface binding	6							2	0.070117
GO:0051998	protein carboxyl O-methyltransferase activity	6			1	0.26725			2	0.070117
GO:0004713	protein tyrosine kinase activity	118	2	0.93136	8	0.24598	5	0.40171	3	0.99489	8	0.30217
GO:0008060	ARF GTPase activator activity	18							2	0.40068	1	0.63065
GO:0017022	myosin binding	18					1	0.47552	1	0.7581	2	0.25219
GO:0000064	L-ornithine transmembrane transporter activity	2	1	0.071285
GO:0000253	3-keto sterol reductase activity	2	1	0.071285					1	0.14581
GO:0000268	peroxisome targeting sequence binding	2	1	0.071285	1	0.098445
GO:0001596	angiotensin type I receptor activity	2	1	0.071285
GO:0003706	ligand-regulated transcription factor activity	2	1	0.071285							1	0.10471
GO:0003845	11-beta-hydroxysteroid dehydrogenase activity	2	1	0.071285
GO:0003863	3-methyl-2-oxobutanoate dehydrogenase (2-methylpropanoyl-transferring) activity	2	1	0.071285	1	0.098445
GO:0003868	4-hydroxyphenylpyruvate dioxygenase activity	2	1	0.071285
GO:0003870	5-aminolevulinate synthase activity	2	1	0.071285	1	0.098445
GO:0003963	RNA-3'-phosphate cyclase activity	2	1	0.071285					1	0.14581
GO:0003973	(S)-2-hydroxy-acid oxidase activity	2	1	0.071285
GO:0004021	L-alanine:2-oxoglutarate aminotransferase activity	2	1	0.071285					1	0.14581
GO:0004301	epoxide hydrolase activity	2	1	0.071285
GO:0004340	glucokinase activity	2	1	0.071285
GO:0004366	glycerol-3-phosphate O-acyltransferase activity	2	1	0.071285
GO:0004368	glycerol-3-phosphate dehydrogenase activity	2	1	0.071285	1	0.098445
GO:0004373	glycogen (starch) synthase activity	2	1	0.071285
GO:0004466	long-chain-acyl-CoA dehydrogenase activity	2	1	0.071285
GO:0004516	nicotinate phosphoribosyltransferase activity	2	1	0.071285
GO:0004607	phosphatidylcholine-sterol O-acyltransferase activity	2	1	0.071285
GO:0004609	phosphatidylserine decarboxylase activity	2	1	0.071285
GO:0004658	propionyl-CoA carboxylase activity	2	1	0.071285	1	0.098445
GO:0004735	pyrroline-5-carboxylate reductase activity	2	1	0.071285					1	0.14581
GO:0004743	pyruvate kinase activity	2	1	0.071285					1	0.14581
GO:0004753	saccharopine dehydrogenase activity	2	1	0.071285					1	0.14581
GO:0004756	selenide, water dikinase activity	2	1	0.071285
GO:0004771	sterol esterase activity	2	1	0.071285
GO:0004772	sterol O-acyltransferase activity	2	1	0.071285
GO:0004792	thiosulfate sulfurtransferase activity	2	1	0.071285	1	0.098445
GO:0004793	threonine aldolase activity	2	1	0.071285	1	0.098445
GO:0004797	thymidine kinase activity	2	1	0.071285
GO:0004820	glycine-tRNA ligase activity	2	1	0.071285					1	0.14581
GO:0004833	tryptophan 2,3-dioxygenase activity	2	1	0.071285
GO:0004937	alpha1-adrenergic receptor activity	2	1	0.071285
GO:0004998	transferrin receptor activity	2	1	0.071285
GO:0005412	glucose:sodium symporter activity	2	1	0.071285
GO:0008429	phosphatidylethanolamine binding	2	1	0.071285					1	0.14581
GO:0008732	L-allo-threonine aldolase activity	2	1	0.071285	1	0.098445
GO:0008745	N-acetylmuramoyl-L-alanine amidase activity	2	1	0.071285
GO:0008970	phospholipase A1 activity	2	1	0.071285	1	0.098445
GO:0009384	N-acylmannosamine kinase activity	2	1	0.071285					1	0.14581
GO:0010577	metalloenzyme activator activity	2	1	0.071285
GO:0015189	L-lysine transmembrane transporter activity	2	1	0.071285
GO:0015234	thiamin transmembrane transporter activity	2	1	0.071285
GO:0016019	peptidoglycan receptor activity	2	1	0.071285
GO:0016749	N-succinyltransferase activity	2	1	0.071285	1	0.098445
GO:0016781	phosphotransferase activity, paired acceptors	2	1	0.071285
GO:0016822	hydrolase activity, acting on acid carbon-carbon bonds	2	1	0.071285	1	0.098445
GO:0016823	hydrolase activity, acting on acid carbon-carbon bonds, in ketonic substances	2	1	0.071285	1	0.098445
GO:0016880	acid-ammonia (or amide) ligase activity	2	1	0.071285	1	0.098445
GO:0016889	endodeoxyribonuclease activity, producing 3'-phosphomonoesters	2	1	0.071285
GO:0016901	oxidoreductase activity, acting on the CH-OH group of donors, quinone or similar compound as acceptor	2	1	0.071285	1	0.098445
GO:0019855	calcium channel inhibitor activity	2	1	0.071285
GO:0030229	very-low-density lipoprotein receptor activity	2	1	0.071285
GO:0034189	very-low-density lipoprotein binding	2	1	0.071285
GO:0034736	cholesterol O-acyltransferase activity	2	1	0.071285
GO:0034737	ergosterol O-acyltransferase activity	2	1	0.071285
GO:0034738	lanosterol O-acyltransferase activity	2	1	0.071285
GO:0042132	fructose 1,6-bisphosphate 1-phosphatase activity	2	1	0.071285
GO:0042834	peptidoglycan binding	2	1	0.071285
GO:0043546	molybdopterin cofactor binding	2	1	0.071285	1	0.098445
GO:0047131	saccharopine dehydrogenase (NAD+, L-glutamate-forming) activity	2	1	0.071285					1	0.14581
GO:0047635	alanine-oxo-acid transaminase activity	2	1	0.071285					1	0.14581
GO:0047750	cholestenol delta-isomerase activity	2	1	0.071285	1	0.098445
GO:0047804	cysteine-S-conjugate beta-lyase activity	2	1	0.071285	1	0.098445
GO:0070215	MDM2 binding	2	1	0.071285
GO:0051427	hormone receptor binding	39	2	0.41638	1	0.86779			6	0.071298	2	0.6281
GO:0001671	ATPase activator activity	3							1	0.21055
GO:0004104	cholinesterase activity	3
GO:0004339	glucan 1,4-alpha-glucosidase activity	3
GO:0004687	myosin light chain kinase activity	3
GO:0004719	protein-L-isoaspartate (D-aspartate) O-methyltransferase activity	3			1	0.14398			1	0.21055
GO:0004723	calcium-dependent protein serine/threonine phosphatase activity	3
GO:0004829	threonine-tRNA ligase activity	3			1	0.14398
GO:0004887	thyroid hormone receptor activity	3
GO:0005026	transforming growth factor beta receptor activity, type II	3					1	0.10193
GO:0005220	inositol 1,4,5-trisphosphate-sensitive calcium-release channel activity	3
GO:0008095	inositol-1,4,5-trisphosphate receptor activity	3
GO:0008384	IkappaB kinase activity	3	1	0.105
GO:0030350	iron-responsive element binding	3
GO:0034711	inhibin binding	3
GO:0048186	inhibin beta-A binding	3
GO:0050265	RNA uridylyltransferase activity	3			1	0.14398
GO:0004115	3',5'-cyclic-AMP phosphodiesterase activity	9			2	0.072413
GO:0004622	lysophospholipase activity	9	1	0.28313	2	0.072413
GO:0015114	phosphate transmembrane transporter activity	9	1	0.28313	2	0.072413	1	0.27572
GO:0050750	low-density lipoprotein receptor binding	9			2	0.072413	1	0.27572
GO:0042393	histone binding	15			2	0.17358	1	0.41593			1	0.56392
GO:0051219	phosphoprotein binding	30	1	0.67055	2	0.45173			3	0.39972	4	0.075155
GO:0016798	hydrolase activity, acting on glycosyl bonds	92	5	0.24198	5	0.49875	4	0.40705	7	0.55219	7	0.22573
GO:0001729	ceramide kinase activity	1							1	0.075776
GO:0001734	mRNA (N6-adenosine)-methyltransferase activity	1							1	0.075776
GO:0002055	adenine binding	1							1	0.075776
GO:0002060	purine binding	1							1	0.075776
GO:0003834	beta-carotene 15,15'-monooxygenase activity	1							1	0.075776
GO:0003881	CDP-diacylglycerol-inositol 3-phosphatidyltransferase activity	1							1	0.075776
GO:0003999	adenine phosphoribosyltransferase activity	1							1	0.075776
GO:0004018	N6-(1,2-dicarboxyethyl)AMP AMP-lyase (fumarate-forming) activity	1							1	0.075776
GO:0004362	glutathione-disulfide reductase activity	1							1	0.075776
GO:0004363	glutathione synthase activity	1							1	0.075776
GO:0004422	hypoxanthine phosphoribosyltransferase activity	1							1	0.075776
GO:0004487	methylenetetrahydrofolate dehydrogenase (NAD+) activity	1							1	0.075776
GO:0004512	inositol-3-phosphate synthase activity	1							1	0.075776
GO:0004610	phosphoacetylglucosamine mutase activity	1							1	0.075776
GO:0004648	O-phospho-L-serine:2-oxoglutarate aminotransferase activity	1							1	0.075776
GO:0004824	lysine-tRNA ligase activity	1							1	0.075776
GO:0004849	uridine kinase activity	1							1	0.075776
GO:0004920	interleukin-10 receptor activity	1							1	0.075776
GO:0004941	beta2-adrenergic receptor activity	1							1	0.075776
GO:0005175	CD27 receptor binding	1							1	0.075776
GO:0005308	creatine transporter activity	1							1	0.075776
GO:0005309	creatine:sodium symporter activity	1							1	0.075776
GO:0008114	phosphogluconate 2-dehydrogenase activity	1							1	0.075776
GO:0008418	protein N-terminal asparagine amidohydrolase activity	1							1	0.075776
GO:0008419	RNA lariat debranching enzyme activity	1							1	0.075776
GO:0008448	N-acetylglucosamine-6-phosphate deacetylase activity	1							1	0.075776
GO:0008466	glycogenin glucosyltransferase activity	1							1	0.075776
GO:0008831	dTDP-4-dehydrorhamnose reductase activity	1							1	0.075776
GO:0008973	phosphopentomutase activity	1							1	0.075776
GO:0009019	tRNA (guanine-N1-)-methyltransferase activity	1							1	0.075776
GO:0010859	calcium-dependent cysteine-type endopeptidase inhibitor activity	1							1	0.075776
GO:0015038	glutathione disulfide oxidoreductase activity	1							1	0.075776
GO:0016231	beta-N-acetylglucosaminidase activity	1							1	0.075776
GO:0016275	[cytochrome c]-arginine N-methyltransferase activity	1							1	0.075776
GO:0016422	mRNA (2'-O-methyladenosine-N6-)-methyltransferase activity	1							1	0.075776
GO:0016426	tRNA (adenine)-methyltransferase activity	1							1	0.075776
GO:0016429	tRNA (adenine-N1-)-methyltransferase activity	1							1	0.075776
GO:0016872	intramolecular lyase activity	1							1	0.075776
GO:0017065	single-strand selective uracil DNA N-glycosylase activity	1							1	0.075776
GO:0017070	U6 snRNA binding	1							1	0.075776
GO:0019706	protein-cysteine S-palmitoleyltransferase activity	1							1	0.075776
GO:0019707	protein-cysteine S-acyltransferase activity	1							1	0.075776
GO:0019969	interleukin-10 binding	1							1	0.075776
GO:0030272	5-formyltetrahydrofolate cyclo-ligase activity	1							1	0.075776
GO:0030377	U-plasminogen activator receptor activity	1							1	0.075776
GO:0030586	[methionine synthase] reductase activity	1							1	0.075776
GO:0030629	U6 snRNA 3'-end binding	1							1	0.075776
GO:0030942	endoplasmic reticulum signal peptide binding	1							1	0.075776
GO:0031752	D5 dopamine receptor binding	1							1	0.075776
GO:0032183	SUMO binding	1							1	0.075776
GO:0032184	SUMO polymer binding	1							1	0.075776
GO:0032542	sulfiredoxin activity	1							1	0.075776
GO:0034038	deoxyhypusine synthase activity	1							1	0.075776
GO:0034713	type I transforming growth factor beta receptor binding	1							1	0.075776
GO:0035241	protein-arginine omega-N monomethyltransferase activity	1							1	0.075776
GO:0042171	lysophosphatidic acid acyltransferase activity	1							1	0.075776
GO:0043874	acireductone synthase activity	1							1	0.075776
GO:0045127	N-acetylglucosamine kinase activity	1							1	0.075776
GO:0046523	S-methyl-5-thioribose-1-phosphate isomerase activity	1							1	0.075776
GO:0047138	aquacobalamin reductase activity	1							1	0.075776
GO:0050577	GDP-L-fucose synthase activity	1							1	0.075776
GO:0051011	microtubule minus-end binding	1							1	0.075776
GO:0051434	BH3 domain binding	1							1	0.075776
GO:0051864	histone demethylase activity (H3-K36 specific)	1							1	0.075776
GO:0070012	oligopeptidase activity	1							1	0.075776
GO:0070410	co-SMAD binding	1							1	0.075776
GO:0070513	death domain binding	1							1	0.075776
GO:0070626	(S)-2-(5-amino-1-(5-phospho-D-ribosyl)imidazole-4-carboxamido)succinate AMP-lyase (fumarate-forming) activity	1							1	0.075776
GO:0071567	UFM1 hydrolase activity	1							1	0.075776
GO:0071617	lysophospholipid acyltransferase activity	1							1	0.075776
GO:0016887	ATPase activity	210	3	0.98352	15	0.11152	10	0.20679	22	0.075923	15	0.16112					1	0.39813
GO:0004114	3',5'-cyclic-nucleotide phosphodiesterase activity	20			3	0.077144			1	0.79341
GO:0003705	RNA polymerase II transcription factor activity, enhancer binding	34	1	0.71593	1	0.82858	1	0.70466	2	0.74044	2	0.55281					1	0.07848
GO:0016775	phosphotransferase activity, nitrogenous group as acceptor	13	2	0.078769	1	0.49027
GO:0003704	specific RNA polymerase II transcription factor activity	19	1	0.50488	2	0.24882	2	0.14284	2	0.42777	3	0.079117
GO:0035326	enhancer binding	36	1	0.73622	1	0.8455	1	0.72513	2	0.76874	2	0.58417					1	0.082905
GO:0005484	SNAP receptor activity	14					1	0.3946	3	0.084281
GO:0070566	adenylyltransferase activity	14			2	0.15537	2	0.085125	1	0.66836	1	0.5391
GO:0008509	anion transmembrane transporter activity	121	7	0.1509	10	0.085439	3	0.80373	5	0.95704	5	0.78624
GO:0017124	SH3 domain binding	85	3	0.6007			4	0.35085	7	0.46705	8	0.086388
GO:0004112	cyclic-nucleotide phosphodiesterase activity	21			3	0.086764			1	0.80909
GO:0008009	chemokine activity	30	1	0.67055	2	0.45173	3	0.087358	1	0.90618	3	0.21728
GO:0019003	GDP binding	10			2	0.08757			2	0.17237	1	0.42489
GO:0003724	RNA helicase activity	3							1	0.21055
GO:0004311	farnesyltranstransferase activity	3
GO:0004385	guanylate kinase activity	3
GO:0004459	L-lactate dehydrogenase activity	3
GO:0015194	L-serine transmembrane transporter activity	3							1	0.21055
GO:0019871	sodium channel inhibitor activity	3							1	0.21055
GO:0022889	serine transmembrane transporter activity	3							1	0.21055
GO:0030280	structural constituent of epidermis	3
GO:0031491	nucleosome binding	3							1	0.21055
GO:0043422	protein kinase B binding	3							1	0.21055
GO:0045545	syndecan binding	3
GO:0047238	glucuronosyl-N-acetylgalactosaminyl-proteoglycan 4-beta-N-acetylgalactosaminyltransferase activity	3									1	0.15289
GO:0050510	N-acetylgalactosaminyl-proteoglycan 3-beta-glucuronosyltransferase activity	3									1	0.15289
GO:0051637	Gram-positive bacterial cell surface binding	3					1	0.10193
GO:0005487	nucleocytoplasmic transporter activity	7							2	0.093346
GO:0050811	GABA receptor binding	7							2	0.093346
GO:0042379	chemokine receptor binding	31	1	0.68253	2	0.46877	3	0.094308	2	0.69248	3	0.23169
GO:0003917	DNA topoisomerase type I activity	4
GO:0004663	Rab geranylgeranyltransferase activity	4					1	0.13354
GO:0004689	phosphorylase kinase activity	4
GO:0008187	poly-pyrimidine tract binding	4
GO:0008493	tetracycline transporter activity	4	1	0.1375
GO:0008656	caspase activator activity	4							1	0.27038
GO:0015278	calcium-release channel activity	4
GO:0015307	drug:hydrogen antiporter activity	4	1	0.1375
GO:0015520	tetracycline:hydrogen antiporter activity	4	1	0.1375
GO:0016004	phospholipase activator activity	4	1	0.1375							1	0.19847
GO:0032452	histone demethylase activity	4							1	0.27038
GO:0033612	receptor serine/threonine kinase binding	4			1	0.18721
GO:0050327	testosterone 17-beta-dehydrogenase activity	4	1	0.1375	1	0.18721
GO:0060229	lipase activator activity	4	1	0.1375							1	0.19847
GO:0070568	guanylyltransferase activity	4
GO:0070696	transmembrane receptor protein serine/threonine kinase binding	4			1	0.18721
GO:0070700	BMP receptor binding	4			1	0.18721
GO:0008200	ion channel inhibitor activity	10	1	0.30917					1	0.54536	2	0.097678
GO:0003839	gamma-glutamylcyclotransferase activity	2			1	0.098445
GO:0003878	ATP citrate synthase activity	2			1	0.098445
GO:0003884	D-amino-acid oxidase activity	2			1	0.098445
GO:0003941	L-serine ammonia-lyase activity	2			1	0.098445					1	0.10471
GO:0003960	NADPH:quinone reductase activity	2			1	0.098445
GO:0003987	acetate-CoA ligase activity	2			1	0.098445
GO:0004019	adenylosuccinate synthase activity	2			1	0.098445			1	0.14581
GO:0004020	adenylylsulfate kinase activity	2			1	0.098445					1	0.10471
GO:0004109	coproporphyrinogen oxidase activity	2			1	0.098445
GO:0004140	dephospho-CoA kinase activity	2			1	0.098445
GO:0004152	dihydroorotate dehydrogenase activity	2			1	0.098445
GO:0004158	dihydroorotate oxidase activity	2			1	0.098445
GO:0004314	[acyl-carrier-protein] S-malonyltransferase activity	2			1	0.098445
GO:0004315	3-oxoacyl-[acyl-carrier-protein] synthase activity	2			1	0.098445
GO:0004320	oleoyl-[acyl-carrier-protein] hydrolase activity	2			1	0.098445
GO:0004329	formate-tetrahydrofolate ligase activity	2			1	0.098445			1	0.14581
GO:0004359	glutaminase activity	2			1	0.098445					1	0.10471
GO:0004370	glycerol kinase activity	2			1	0.098445
GO:0004447	iodide peroxidase activity	2			1	0.098445
GO:0004477	methenyltetrahydrofolate cyclohydrolase activity	2			1	0.098445			1	0.14581
GO:0004478	methionine adenosyltransferase activity	2			1	0.098445			1	0.14581
GO:0004486	methylenetetrahydrofolate dehydrogenase activity	2			1	0.098445			1	0.14581
GO:0004488	methylenetetrahydrofolate dehydrogenase (NADP+) activity	2			1	0.098445			1	0.14581
GO:0004535	poly(A)-specific ribonuclease activity	2			1	0.098445
GO:0004591	oxoglutarate dehydrogenase (succinyl-transferring) activity	2			1	0.098445
GO:0004741	[pyruvate dehydrogenase (lipoamide)] phosphatase activity	2			1	0.098445					1	0.10471
GO:0004769	steroid delta-isomerase activity	2			1	0.098445
GO:0004776	succinate-CoA ligase (GDP-forming) activity	2			1	0.098445
GO:0004777	succinate-semialdehyde dehydrogenase activity	2			1	0.098445
GO:0004779	sulfate adenylyltransferase activity	2			1	0.098445					1	0.10471
GO:0004781	sulfate adenylyltransferase (ATP) activity	2			1	0.098445					1	0.10471
GO:0004794	L-threonine ammonia-lyase activity	2			1	0.098445					1	0.10471
GO:0004795	threonine synthase activity	2			1	0.098445
GO:0004800	thyroxine 5'-deiodinase activity	2			1	0.098445
GO:0004897	ciliary neurotrophic factor receptor activity	2			1	0.098445
GO:0004967	glucagon receptor activity	2			1	0.098445
GO:0005277	acetylcholine transmembrane transporter activity	2			1	0.098445
GO:0005302	L-tyrosine transmembrane transporter activity	2			1	0.098445
GO:0005329	dopamine transmembrane transporter activity	2			1	0.098445
GO:0005333	norepinephrine transmembrane transporter activity	2			1	0.098445
GO:0008124	4-alpha-hydroxytetrahydrobiopterin dehydratase activity	2			1	0.098445
GO:0008177	succinate dehydrogenase (ubiquinone) activity	2			1	0.098445
GO:0008392	arachidonic acid epoxygenase activity	2			1	0.098445
GO:0008513	secondary active organic cation transmembrane transporter activity	2			1	0.098445
GO:0008520	L-ascorbate:sodium symporter activity	2			1	0.098445
GO:0015173	aromatic amino acid transmembrane transporter activity	2			1	0.098445
GO:0015180	L-alanine transmembrane transporter activity	2			1	0.098445
GO:0015229	L-ascorbic acid transporter activity	2			1	0.098445
GO:0015354	polyspecific organic cation transmembrane transporter activity	2			1	0.098445
GO:0016297	acyl-[acyl-carrier-protein] hydrolase activity	2			1	0.098445
GO:0016401	palmitoyl-CoA oxidase activity	2			1	0.098445
GO:0016415	octanoyltransferase activity	2			1	0.098445
GO:0016419	S-malonyltransferase activity	2			1	0.098445
GO:0016420	malonyltransferase activity	2			1	0.098445
GO:0019166	trans-2-enoyl-CoA reductase (NADPH) activity	2			1	0.098445
GO:0019211	phosphatase activator activity	2			1	0.098445
GO:0022858	alanine transmembrane transporter activity	2			1	0.098445
GO:0031893	vasopressin receptor binding	2			1	0.098445
GO:0031894	V1A vasopressin receptor binding	2			1	0.098445
GO:0033754	indoleamine 2,3-dioxygenase activity	2			1	0.098445
GO:0042289	MHC class II protein binding	2			1	0.098445
GO:0042608	T cell receptor binding	2			1	0.098445					1	0.10471
GO:0043024	ribosomal small subunit binding	2			1	0.098445
GO:0043325	phosphatidylinositol-3,4-bisphosphate binding	2			1	0.098445
GO:0047522	15-oxoprostaglandin 13-oxidase activity	2			1	0.098445					1	0.10471
GO:0050051	leukotriene-B4 20-monooxygenase activity	2			1	0.098445
GO:0050262	ribosylnicotinamide kinase activity	2			1	0.098445
GO:0051787	misfolded protein binding	2			1	0.098445
GO:0008144	drug binding	50	3	0.27234	2	0.7262	4	0.09852	2	0.9012	3	0.50889
GO:0016209	antioxidant activity	33	1	0.7052	3	0.23145	1	0.69386	4	0.238	4	0.099139
GO:0015662	ATPase activity, coupled to transmembrane movement of ions, phosphorylative mechanism	44			1	0.89804	2	0.46182	4	0.43013							1	0.1004
GO:0005125	cytokine activity	134	4	0.72169	5	0.81299	8	0.10078	5	0.97789	10	0.1851					1	0.27615
GO:0005501	retinoid binding	15	2	0.10116							1	0.56392
GO:0016755	transferase activity, transferring amino-acyl groups	15	2	0.10116	1	0.54049			1	0.69351	1	0.56392
GO:0001730	2'-5'-oligoadenylate synthetase activity	3					1	0.10193	1	0.21055
GO:0004308	exo-alpha-sialidase activity	3					1	0.10193
GO:0004748	ribonucleoside-diphosphate reductase activity	3					1	0.10193			1	0.15289
GO:0005166	neurotrophin p75 receptor binding	3					1	0.10193			1	0.15289
GO:0005315	inorganic phosphate transmembrane transporter activity	3					1	0.10193
GO:0005436	sodium:phosphate symporter activity	3					1	0.10193
GO:0008475	procollagen-lysine 5-dioxygenase activity	3					1	0.10193
GO:0008486	diphosphoinositol-polyphosphate diphosphatase activity	3					1	0.10193			1	0.15289
GO:0008545	JUN kinase kinase activity	3					1	0.10193
GO:0008967	phosphoglycolate phosphatase activity	3			1	0.14398	1	0.10193	1	0.21055
GO:0010851	cyclase regulator activity	3					1	0.10193
GO:0010853	cyclase activator activity	3					1	0.10193
GO:0015093	ferrous iron transmembrane transporter activity	3					1	0.10193
GO:0015272	ATP-activated inward rectifier potassium channel activity	3					1	0.10193
GO:0016565	general transcriptional repressor activity	3					1	0.10193			1	0.15289
GO:0016728	oxidoreductase activity, acting on CH or CH2 groups, disulfide as acceptor	3					1	0.10193			1	0.15289
GO:0016997	alpha-sialidase activity	3					1	0.10193
GO:0030249	guanylate cyclase regulator activity	3					1	0.10193
GO:0030250	guanylate cyclase activator activity	3					1	0.10193
GO:0030515	snoRNA binding	3					1	0.10193	1	0.21055
GO:0031177	phosphopantetheine binding	3			1	0.14398	1	0.10193
GO:0032549	ribonucleoside binding	3					1	0.10193
GO:0070815	peptidyl-lysine 5-dioxygenase activity	3					1	0.10193
GO:0070888	E-box binding	3					1	0.10193	1	0.21055
GO:0004926	non-G-protein coupled 7TM receptor activity	11			2	0.10356
GO:0016411	acylglycerol O-acyltransferase activity	11	1	0.33426	2	0.10356	1	0.32584			1	0.45585
GO:0001716	L-amino-acid oxidase activity	2									1	0.10471
GO:0003875	ADP-ribosylarginine hydrolase activity	2									1	0.10471
GO:0003896	DNA primase activity	2									1	0.10471
GO:0003909	DNA ligase activity	2									1	0.10471
GO:0003910	DNA ligase (ATP) activity	2									1	0.10471
GO:0003998	acylphosphatase activity	2									1	0.10471
GO:0004379	glycylpeptide N-tetradecanoyltransferase activity	2							1	0.14581	1	0.10471
GO:0004476	mannose-6-phosphate isomerase activity	2									1	0.10471
GO:0004637	phosphoribosylamine-glycine ligase activity	2									1	0.10471
GO:0004691	cAMP-dependent protein kinase activity	2									1	0.10471
GO:0004816	asparagine-tRNA ligase activity	2									1	0.10471
GO:0004817	cysteine-tRNA ligase activity	2									1	0.10471
GO:0005078	MAP-kinase scaffold activity	2									1	0.10471
GO:0005146	leukemia inhibitory factor receptor binding	2									1	0.10471
GO:0005157	macrophage colony-stimulating factor receptor binding	2									1	0.10471
GO:0005427	proton-dependent oligopeptide secondary active transmembrane transporter activity	2									1	0.10471
GO:0005497	androgen binding	2									1	0.10471
GO:0008273	calcium, potassium:sodium antiporter activity	2									1	0.10471
GO:0008474	palmitoyl-(protein) hydrolase activity	2									1	0.10471
GO:0008503	benzodiazepine receptor activity	2									1	0.10471
GO:0015322	secondary active oligopeptide transmembrane transporter activity	2									1	0.10471
GO:0015925	galactosidase activity	2									1	0.10471
GO:0016882	cyclo-ligase activity	2							1	0.14581	1	0.10471
GO:0019107	myristoyltransferase activity	2							1	0.14581	1	0.10471
GO:0030395	lactose binding	2									1	0.10471
GO:0030506	ankyrin binding	2									1	0.10471
GO:0031705	bombesin receptor binding	2									1	0.10471
GO:0032266	phosphatidylinositol-3-phosphate binding	2									1	0.10471
GO:0032564	dATP binding	2							1	0.14581	1	0.10471
GO:0042134	rRNA primary transcript binding	2									1	0.10471
GO:0043185	vascular endothelial growth factor receptor 3 binding	2									1	0.10471
GO:0043515	kinetochore binding	2									1	0.10471
GO:0045569	TRAIL binding	2									1	0.10471
GO:0048030	disaccharide binding	2									1	0.10471
GO:0050509	N-acetylglucosaminyl-proteoglycan 4-beta-glucuronosyltransferase activity	2									1	0.10471
GO:0050694	galactose 3-O-sulfotransferase activity	2									1	0.10471
GO:0080025	phosphatidylinositol-3,5-bisphosphate binding	2									1	0.10471
GO:0001786	phosphatidylserine binding	3	1	0.105					1	0.21055
GO:0004063	aryldialkylphosphatase activity	3	1	0.105							1	0.15289
GO:0004064	arylesterase activity	3	1	0.105							1	0.15289
GO:0004144	diacylglycerol O-acyltransferase activity	3	1	0.105
GO:0004367	glycerol-3-phosphate dehydrogenase [NAD+] activity	3	1	0.105	1	0.14398
GO:0004505	phenylalanine 4-monooxygenase activity	3	1	0.105	1	0.14398
GO:0004667	prostaglandin-D synthase activity	3	1	0.105
GO:0004886	retinoid-X receptor activity	3	1	0.105
GO:0005148	prolactin receptor binding	3	1	0.105
GO:0008559	xenobiotic-transporting ATPase activity	3	1	0.105	1	0.14398					1	0.15289
GO:0015141	succinate transmembrane transporter activity	3	1	0.105	1	0.14398
GO:0015181	arginine transmembrane transporter activity	3	1	0.105							1	0.15289
GO:0015556	C4-dicarboxylate transmembrane transporter activity	3	1	0.105	1	0.14398
GO:0016748	succinyltransferase activity	3	1	0.105	1	0.14398
GO:0016774	phosphotransferase activity, carboxyl group as acceptor	3	1	0.105							1	0.15289
GO:0016783	sulfurtransferase activity	3	1	0.105	1	0.14398
GO:0016838	carbon-oxygen lyase activity, acting on phosphates	3	1	0.105	1	0.14398
GO:0033300	dehydroascorbic acid transporter activity	3	1	0.105					1	0.21055
GO:0033613	transcription activator binding	3	1	0.105
GO:0035276	ethanol binding	3	1	0.105	1	0.14398
GO:0046703	natural killer cell lectin-like receptor binding	3	1	0.105
GO:0001664	G-protein-coupled receptor binding	92	3	0.65414	6	0.32026	6	0.10549	4	0.92537	6	0.37488
GO:0005057	receptor signaling protein activity	92	2	0.85205	2	0.95034	6	0.10549	5	0.83588	7	0.22573
GO:0016278	lysine N-methyltransferase activity	23			2	0.32488			2	0.52904	2	0.35322
GO:0016279	protein-lysine N-methyltransferase activity	23			2	0.32488			2	0.52904	2	0.35322
GO:0018024	histone-lysine N-methyltransferase activity	23			2	0.32488			2	0.52904	2	0.35322
GO:0016763	transferase activity, transferring pentosyl groups	33	3	0.11659	3	0.23145	3	0.10885	3	0.4615	1	0.8391
GO:0043621	protein self-association	16	2	0.11294	2	0.1921					1	0.58741
GO:0016248	channel inhibitor activity	11	1	0.33426					1	0.57983	2	0.11527
GO:0030545	receptor regulator activity	11					1	0.32584			2	0.11527
GO:0004111	creatine kinase activity	4
GO:0004305	ethanolamine kinase activity	4			1	0.18721
GO:0004457	lactate dehydrogenase activity	4	1	0.1375
GO:0005131	growth hormone receptor binding	4							1	0.27038
GO:0005165	neurotrophin receptor binding	4					1	0.13354			1	0.19847
GO:0008301	DNA bending activity	4
GO:0016151	nickel ion binding	4	1	0.1375	1	0.18721
GO:0017150	tRNA dihydrouridine synthase activity	4
GO:0031821	metabotropic serotonin receptor binding	4									1	0.19847
GO:0032036	myosin heavy chain binding	4					1	0.13354
GO:0042800	histone methyltransferase activity (H3-K4 specific)	4			1	0.18721
GO:0042975	peroxisome proliferator activated receptor binding	4					1	0.13354
GO:0050544	arachidonic acid binding	4			1	0.18721	1	0.13354
GO:0070891	lipoteichoic acid binding	4					1	0.13354	1	0.27038
GO:0017137	Rab GTPase binding	24	1	0.58856					2	0.55239	1	0.73507
GO:0019888	protein phosphatase regulator activity	25			1	0.72649	1	0.59201	4	0.11654
GO:0004028	3-chloroallyl aldehyde dehydrogenase activity	5	1	0.16881
GO:0004030	aldehyde dehydrogenase [NAD(P)+] activity	5			1	0.22826
GO:0004415	hyalurononglucosaminidase activity	5
GO:0031405	lipoic acid binding	5			1	0.22826
GO:0033265	choline binding	5
GO:0034237	protein kinase A regulatory subunit binding	5			1	0.22826
GO:0050997	quaternary ammonium group binding	5
GO:0050998	nitric-oxide synthase binding	5					1	0.16405
GO:0003906	DNA-(apurinic or apyrimidinic site) lyase activity	8							2	0.11839
GO:0019104	DNA N-glycosylase activity	8					1	0.24928	2	0.11839
GO:0051183	vitamin transporter activity	17	2	0.12505	1	0.58577			1	0.73824
GO:0042562	hormone binding	53	3	0.30227	5	0.12811					2	0.78643
GO:0016780	phosphotransferase activity, for other substituted phosphate groups	17			2	0.21086			3	0.13338
GO:0003689	DNA clamp loader activity	4					1	0.13354			1	0.19847
GO:0003873	6-phosphofructo-2-kinase activity	4	1	0.1375			1	0.13354
GO:0004032	aldehyde reductase activity	4	1	0.1375	1	0.18721	1	0.13354
GO:0004062	aryl sulfotransferase activity	4	1	0.1375			1	0.13354			1	0.19847
GO:0004067	asparaginase activity	4			1	0.18721	1	0.13354	1	0.27038	1	0.19847
GO:0004090	carbonyl reductase (NADPH) activity	4			1	0.18721	1	0.13354	1	0.27038
GO:0004126	cytidine deaminase activity	4	1	0.1375			1	0.13354
GO:0004652	polynucleotide adenylyltransferase activity	4					1	0.13354
GO:0004668	protein-arginine deiminase activity	4					1	0.13354
GO:0004726	non-membrane spanning protein tyrosine phosphatase activity	4					1	0.13354
GO:0004815	aspartate-tRNA ligase activity	4					1	0.13354			1	0.19847
GO:0004826	phenylalanine-tRNA ligase activity	4					1	0.13354
GO:0005087	Ran guanyl-nucleotide exchange factor activity	4			1	0.18721	1	0.13354	1	0.27038
GO:0010861	thyroid hormone receptor activator activity	4					1	0.13354
GO:0016944	RNA polymerase II transcription elongation factor activity	4					1	0.13354
GO:0019136	deoxynucleoside kinase activity	4	1	0.1375			1	0.13354
GO:0030492	hemoglobin binding	4					1	0.13354
GO:0030546	receptor activator activity	4					1	0.13354
GO:0033170	protein-DNA loading ATPase activity	4					1	0.13354			1	0.19847
GO:0042153	RPTP-like protein binding	4					1	0.13354	1	0.27038
GO:0042801	polo kinase kinase activity	4					1	0.13354	1	0.27038	1	0.19847
GO:0050733	RS domain binding	4					1	0.13354			1	0.19847
GO:0042169	SH2 domain binding	12	1	0.35845	1	0.46314					2	0.13359
GO:0005328	neurotransmitter:sodium symporter activity	18	2	0.13744					1	0.7581	1	0.63065
GO:0019840	isoprenoid binding	18	2	0.13744							1	0.63065
GO:0003840	gamma-glutamyltransferase activity	4	1	0.1375
GO:0003846	2-acylglycerol O-acyltransferase activity	4	1	0.1375
GO:0004022	alcohol dehydrogenase (NAD) activity	4	1	0.1375	1	0.18721
GO:0004047	aminomethyltransferase activity	4	1	0.1375	1	0.18721
GO:0004095	carnitine O-palmitoyltransferase activity	4	1	0.1375	1	0.18721					1	0.19847
GO:0004128	cytochrome-b5 reductase activity	4	1	0.1375							1	0.19847
GO:0004427	inorganic diphosphatase activity	4	1	0.1375					1	0.27038
GO:0004945	angiotensin type II receptor activity	4	1	0.1375
GO:0005324	long-chain fatty acid transporter activity	4	1	0.1375	1	0.18721					1	0.19847
GO:0008093	cytoskeletal adaptor activity	4	1	0.1375					1	0.27038
GO:0008198	ferrous iron binding	4	1	0.1375							1	0.19847
GO:0015137	citrate transmembrane transporter activity	4	1	0.1375	1	0.18721
GO:0015142	tricarboxylic acid transmembrane transporter activity	4	1	0.1375	1	0.18721
GO:0015355	secondary active monocarboxylate transmembrane transporter activity	4	1	0.1375
GO:0016416	O-palmitoyltransferase activity	4	1	0.1375	1	0.18721					1	0.19847
GO:0016803	ether hydrolase activity	4	1	0.1375
GO:0016886	ligase activity, forming phosphoric ester bonds	4	1	0.1375					1	0.27038	1	0.19847
GO:0019238	cyclohydrolase activity	4	1	0.1375	1	0.18721			1	0.27038	1	0.19847
GO:0042605	peptide antigen binding	4	1	0.1375	1	0.18721
GO:0042910	xenobiotic transporter activity	4	1	0.1375	1	0.18721			1	0.27038	1	0.19847
GO:0047184	1-acylglycerophosphocholine O-acyltransferase activity	4	1	0.1375
GO:0055056	D-glucose transmembrane transporter activity	4	1	0.1375					1	0.27038
GO:0017147	Wnt-protein binding	13			2	0.13757
GO:0004661	protein geranylgeranyltransferase activity	6					1	0.19348
GO:0005021	vascular endothelial growth factor receptor activity	6			1	0.26725
GO:0005161	platelet-derived growth factor receptor binding	6									1	0.28242
GO:0008432	JUN kinase binding	6							1	0.3768
GO:0015377	cation:chloride symporter activity	6			1	0.26725			1	0.3768
GO:0015924	mannosyl-oligosaccharide mannosidase activity	6	1	0.19899
GO:0016505	apoptotic protease activator activity	6							1	0.3768	1	0.28242
GO:0016653	oxidoreductase activity, acting on NADH or NADPH, heme protein as acceptor	6	1	0.19899			1	0.19348			1	0.28242
GO:0016668	oxidoreductase activity, acting on sulfur group of donors, NAD or NADP as acceptor	6							1	0.3768
GO:0017002	activin receptor activity	6
GO:0017154	semaphorin receptor activity	6	1	0.19899	1	0.26725
GO:0030331	estrogen receptor binding	6									1	0.28242
GO:0042895	antibiotic transporter activity	6	1	0.19899
GO:0043028	caspase regulator activity	6							1	0.3768
GO:0048185	activin binding	6
GO:0048531	beta-1,3-galactosyltransferase activity	6			1	0.26725					1	0.28242
GO:0051117	ATPase binding	6
GO:0019903	protein phosphatase binding	26	1	0.61793	3	0.14147	1	0.6064	1	0.87134	1	0.76285
GO:0035254	glutamate receptor binding	26			3	0.14147	1	0.6064	2	0.59658	2	0.41166
GO:0003725	double-stranded RNA binding	22					1	0.54564	1	0.82357
GO:0005092	GDP-dissociation inhibitor activity	5							1	0.32569
GO:0008536	Ran GTPase binding	5			1	0.22826			1	0.32569	1	0.24161
GO:0015198	oligopeptide transporter activity	5			1	0.22826					1	0.24161
GO:0048365	Rac GTPase binding	5	1	0.16881
GO:0050542	icosanoid binding	5			1	0.22826	1	0.16405
GO:0050543	icosatetraenoic acid binding	5			1	0.22826	1	0.16405
GO:0051635	bacterial cell surface binding	5					1	0.16405
GO:0070290	NAPE-specific phospholipase D activity	5
GO:0022892	substrate-specific transporter activity	723	32	0.14282	43	0.14887	21	0.84747	38	0.99536	27	0.98556					1	0.83104
GO:0022829	wide pore channel activity	19	1	0.50488	1	0.62659	2	0.14284	3	0.17039	1	0.65055
GO:0010843	promoter binding	66	4	0.21773	3	0.65451	3	0.41175	7	0.23171	6	0.14326
GO:0000104	succinate dehydrogenase activity	3			1	0.14398
GO:0000318	protein-methionine-R-oxide reductase activity	3			1	0.14398					1	0.15289
GO:0001591	dopamine receptor activity, coupled via Gi/Go	3			1	0.14398
GO:0003865	3-oxo-5-alpha-steroid 4-dehydrogenase activity	3			1	0.14398			1	0.21055
GO:0003886	DNA (cytosine-5-)-methyltransferase activity	3			1	0.14398					1	0.15289
GO:0003953	NAD+ nucleosidase activity	3			1	0.14398					1	0.15289
GO:0004346	glucose-6-phosphatase activity	3			1	0.14398
GO:0004351	glutamate decarboxylase activity	3			1	0.14398
GO:0004616	phosphogluconate dehydrogenase (decarboxylating) activity	3			1	0.14398			1	0.21055
GO:0004724	magnesium-dependent protein serine/threonine phosphatase activity	3			1	0.14398					1	0.15289
GO:0004775	succinate-CoA ligase (ADP-forming) activity	3			1	0.14398
GO:0005109	frizzled binding	3			1	0.14398
GO:0005159	insulin-like growth factor receptor binding	3			1	0.14398
GO:0005280	hydrogen:amino acid symporter activity	3			1	0.14398
GO:0008184	glycogen phosphorylase activity	3			1	0.14398					1	0.15289
GO:0008312	7S RNA binding	3			1	0.14398			1	0.21055
GO:0008502	melatonin receptor activity	3			1	0.14398
GO:0009008	DNA-methyltransferase activity	3			1	0.14398					1	0.15289
GO:0015166	polyol transmembrane transporter activity	3			1	0.14398
GO:0015168	glycerol transmembrane transporter activity	3			1	0.14398
GO:0015193	L-proline transmembrane transporter activity	3			1	0.14398
GO:0015349	thyroid hormone transmembrane transporter activity	3			1	0.14398
GO:0015665	alcohol transmembrane transporter activity	3			1	0.14398
GO:0016286	small conductance calcium-activated potassium channel activity	3			1	0.14398
GO:0016716	oxidoreductase activity, acting on paired donors, with incorporation or reduction of molecular oxygen, another compound as one donor, and incorporation of one atom of oxygen	3			1	0.14398
GO:0016842	amidine-lyase activity	3			1	0.14398			1	0.21055	1	0.15289
GO:0030984	kininogen binding	3			1	0.14398
GO:0035256	metabotropic glutamate receptor binding	3			1	0.14398
GO:0051718	DNA (cytosine-5-)-methyltransferase activity, acting on CpG substrates	3			1	0.14398					1	0.15289
GO:0000175	3'-5'-exoribonuclease activity	9			1	0.37278			2	0.14486
GO:0003730	mRNA 3'-UTR binding	9							2	0.14486	1	0.39217
GO:0016868	intramolecular transferase activity, phosphotransferases	9	1	0.28313			1	0.27572	2	0.14486
GO:0004715	non-membrane spanning protein tyrosine kinase activity	38			3	0.30069	2	0.38866	1	0.95012	4	0.14577
GO:0000179	rRNA (adenine-N6,N6-)-dimethyltransferase activity	2							1	0.14581
GO:0000400	four-way junction DNA binding	2							1	0.14581
GO:0000702	oxidized base lesion DNA N-glycosylase activity	2							1	0.14581
GO:0003883	CTP synthase activity	2							1	0.14581
GO:0004066	asparagine synthase (glutamine-hydrolyzing) activity	2							1	0.14581
GO:0004348	glucosylceramidase activity	2							1	0.14581
GO:0004523	ribonuclease H activity	2							1	0.14581
GO:0004534	5'-3' exoribonuclease activity	2							1	0.14581
GO:0004582	dolichyl-phosphate beta-D-mannosyltransferase activity	2							1	0.14581
GO:0004704	NF-kappaB-inducing kinase activity	2							1	0.14581
GO:0004809	tRNA (guanine-N2-)-methyltransferase activity	2							1	0.14581
GO:0004821	histidine-tRNA ligase activity	2							1	0.14581
GO:0004822	isoleucine-tRNA ligase activity	2							1	0.14581
GO:0004825	methionine-tRNA ligase activity	2							1	0.14581
GO:0004828	serine-tRNA ligase activity	2							1	0.14581
GO:0004831	tyrosine-tRNA ligase activity	2							1	0.14581
GO:0004832	valine-tRNA ligase activity	2							1	0.14581
GO:0005095	GTPase inhibitor activity	2							1	0.14581
GO:0005098	Ran GTPase activator activity	2							1	0.14581
GO:0005105	type 1 fibroblast growth factor receptor binding	2							1	0.14581
GO:0005134	interleukin-2 receptor binding	2							1	0.14581
GO:0005471	ATP:ADP antiporter activity	2							1	0.14581
GO:0008479	queuine tRNA-ribosyltransferase activity	2							1	0.14581
GO:0008599	protein phosphatase type 1 regulator activity	2							1	0.14581
GO:0016149	translation release factor activity, codon specific	2							1	0.14581
GO:0016433	rRNA (adenine) methyltransferase activity	2							1	0.14581
GO:0017056	structural constituent of nuclear pore	2							1	0.14581
GO:0032453	histone demethylase activity (H3-K4 specific)	2							1	0.14581
GO:0034618	arginine binding	2							1	0.14581
GO:0035242	protein-arginine omega-N asymmetric methyltransferase activity	2							1	0.14581
GO:0046922	peptide-O-fucosyltransferase activity	2							1	0.14581
GO:0050211	procollagen galactosyltransferase activity	2							1	0.14581
GO:0051747	cytosine C-5 DNA demethylase activity	2							1	0.14581
GO:0008308	voltage-gated anion channel activity	18			1	0.60671	1	0.47552	3	0.15152	2	0.25219
GO:0005003	ephrin receptor activity	13					1	0.3725			2	0.15249
GO:0045296	cadherin binding	13							1	0.64114	2	0.15249
GO:0003715	transcription termination factor activity	3									1	0.15289
GO:0003716	RNA polymerase I transcription termination factor activity	3									1	0.15289
GO:0004322	ferroxidase activity	3							1	0.21055	1	0.15289
GO:0004862	cAMP-dependent protein kinase inhibitor activity	3							1	0.21055	1	0.15289
GO:0008330	protein tyrosine/threonine phosphatase activity	3							1	0.21055	1	0.15289
GO:0008449	N-acetylglucosamine-6-sulfatase activity	3									1	0.15289
GO:0008649	rRNA methyltransferase activity	3							1	0.21055	1	0.15289
GO:0015057	thrombin receptor activity	3							1	0.21055	1	0.15289
GO:0016724	oxidoreductase activity, oxidizing metal ions, oxygen as acceptor	3							1	0.21055	1	0.15289
GO:0017089	glycolipid transporter activity	3									1	0.15289
GO:0019237	centromeric DNA binding	3									1	0.15289
GO:0019834	phospholipase A2 inhibitor activity	3							1	0.21055	1	0.15289
GO:0031489	myosin V binding	3									1	0.15289
GO:0032137	guanine/thymine mispair binding	3									1	0.15289
GO:0032554	purine deoxyribonucleotide binding	3							1	0.21055	1	0.15289
GO:0032558	adenyl deoxyribonucleotide binding	3							1	0.21055	1	0.15289
GO:0043014	alpha-tubulin binding	3							1	0.21055	1	0.15289
GO:0043423	3-phosphoinositide-dependent protein kinase binding	3							1	0.21055	1	0.15289
GO:0045294	alpha-catenin binding	3									1	0.15289
GO:0047429	nucleoside-triphosphate diphosphatase activity	3									1	0.15289
GO:0050508	glucuronosyl-N-acetylglucosaminyl-proteoglycan 4-alpha-N-acetylglucosaminyltransferase activity	3									1	0.15289
GO:0004623	phospholipase A2 activity	20	1	0.52287			2	0.15519
GO:0016651	oxidoreductase activity, acting on NADH or NADPH	39	1	0.76398	2	0.59286	1	0.75321	3	0.57556	4	0.15597
GO:0019208	phosphatase regulator activity	28			1	0.76593	1	0.63366	4	0.15848
GO:0035257	nuclear hormone receptor binding	28	2	0.27034					4	0.15848	2	0.44914
GO:0004716	receptor signaling protein tyrosine kinase activity	7	1	0.22808
GO:0004843	ubiquitin-specific protease activity	7
GO:0005217	intracellular ligand-gated ion channel activity	7
GO:0008318	protein prenyltransferase activity	7					1	0.22188
GO:0019894	kinesin binding	7									1	0.32104
GO:0060590	ATPase regulator activity	7							1	0.42404
GO:0004620	phospholipase activity	60	2	0.64596	5	0.18506	4	0.16019	1	0.99124	3	0.63343
GO:0004693	cyclin-dependent protein kinase activity	26					1	0.6064	2	0.59658	3	0.16194
GO:0060090	molecular adaptor activity	20	2	0.16297	2	0.26789			2	0.4542	1	0.66937
GO:0001846	opsonin binding	5					1	0.16405
GO:0004176	ATP-dependent peptidase activity	5			1	0.22826	1	0.16405	1	0.32569
GO:0004331	fructose-2,6-bisphosphate 2-phosphatase activity	5	1	0.16881			1	0.16405
GO:0005172	vascular endothelial growth factor receptor binding	5					1	0.16405			1	0.24161
GO:0015174	basic amino acid transmembrane transporter activity	5	1	0.16881	1	0.22826	1	0.16405			1	0.24161
GO:0043121	neurotrophin binding	5					1	0.16405
GO:0070491	transcription repressor binding	5	1	0.16881			1	0.16405			1	0.24161
GO:0002039	p53 binding	6
GO:0004679	AMP-activated protein kinase activity	6			1	0.26725			1	0.3768
GO:0005375	copper ion transmembrane transporter activity	6			1	0.26725			1	0.3768
GO:0016922	ligand-dependent nuclear receptor binding	6							1	0.3768
GO:0017091	AU-rich element binding	6			1	0.26725
GO:0035035	histone acetyltransferase binding	6									1	0.28242
GO:0042043	neurexin binding	6
GO:0050431	transforming growth factor beta binding	6
GO:0003997	acyl-CoA oxidase activity	5	1	0.16881	1	0.22826
GO:0004499	flavin-containing monooxygenase activity	5	1	0.16881	1	0.22826
GO:0004571	mannosyl-oligosaccharide 1,2-alpha-mannosidase activity	5	1	0.16881
GO:0004936	alpha-adrenergic receptor activity	5	1	0.16881
GO:0004985	opioid receptor activity	5	1	0.16881
GO:0005007	fibroblast growth factor receptor activity	5	1	0.16881	1	0.22826
GO:0005112	Notch binding	5	1	0.16881							1	0.24161
GO:0008113	peptide-methionine-(S)-S-oxide reductase activity	5	1	0.16881	1	0.22826					1	0.24161
GO:0015108	chloride transmembrane transporter activity	5	1	0.16881							1	0.24161
GO:0019864	IgG binding	5	1	0.16881	1	0.22826
GO:0051879	Hsp90 protein binding	5	1	0.16881					1	0.32569
GO:0004869	cysteine-type endopeptidase inhibitor activity	19	1	0.50488	1	0.62659			3	0.17039	1	0.65055
GO:0004003	ATP-dependent DNA helicase activity	14									2	0.17188
GO:0015288	porin activity	10			1	0.40447	1	0.30123	2	0.17237	1	0.42489
GO:0031369	translation initiation factor binding	10					1	0.30123	2	0.17237	1	0.42489
GO:0005070	SH3/SH2 adaptor activity	15	1	0.42586	2	0.17358			1	0.69351	1	0.56392
GO:0015296	anion:cation symporter activity	21	2	0.17603	1	0.6634	1	0.52904	2	0.47992
GO:0019902	phosphatase binding	29	1	0.65811	3	0.17857	1	0.64658	1	0.89847	1	0.79917
GO:0015926	glucosidase activity	8			1	0.33941					1	0.35759
GO:0016303	1-phosphatidylinositol-3-kinase activity	8									1	0.35759
GO:0031490	chromatin DNA binding	8	1	0.25612
GO:0035004	phosphoinositide 3-kinase activity	8									1	0.35759
GO:0043560	insulin receptor substrate binding	8							1	0.4677	1	0.35759
GO:0004060	arylamine N-acetyltransferase activity	4			1	0.18721
GO:0004312	fatty acid synthase activity	4			1	0.18721
GO:0004558	alpha-glucosidase activity	4			1	0.18721					1	0.19847
GO:0004952	dopamine receptor activity	4			1	0.18721
GO:0005000	vasopressin receptor activity	4			1	0.18721
GO:0008131	primary amine oxidase activity	4			1	0.18721					1	0.19847
GO:0015321	sodium-dependent phosphate transmembrane transporter activity	4			1	0.18721
GO:0016417	S-acyltransferase activity	4			1	0.18721			1	0.27038
GO:0030346	protein phosphatase 2B binding	4			1	0.18721			1	0.27038
GO:0031957	very long-chain fatty acid-CoA ligase activity	4			1	0.18721
GO:0042287	MHC protein binding	4			1	0.18721
GO:0015297	antiporter activity	42	1	0.78882	3	0.35681			1	0.96364	4	0.18806
GO:0005326	neurotransmitter transporter activity	22	2	0.18924	1	0.68042			1	0.82357	1	0.70404
GO:0008408	3'-5' exonuclease activity	15			1	0.54049	1	0.41593	2	0.31621	2	0.19163
GO:0004683	calmodulin-dependent protein kinase activity	16			2	0.1921			2	0.3448
GO:0000030	mannosyltransferase activity	6					1	0.19348	1	0.3768
GO:0001540	beta-amyloid binding	6					1	0.19348	1	0.3768	1	0.28242
GO:0001609	adenosine receptor activity, G-protein coupled	6					1	0.19348
GO:0001848	complement binding	6	1	0.19899	1	0.26725	1	0.19348
GO:0004767	sphingomyelin phosphodiesterase activity	6			1	0.26725	1	0.19348			1	0.28242
GO:0005499	vitamin D binding	6					1	0.19348
GO:0016494	C-X-C chemokine receptor activity	6	1	0.19899			1	0.19348
GO:0019206	nucleoside kinase activity	6	1	0.19899			1	0.19348	1	0.3768
GO:0019958	C-X-C chemokine binding	6	1	0.19899			1	0.19348
GO:0030955	potassium ion binding	6	1	0.19899			1	0.19348	1	0.3768
GO:0031402	sodium ion binding	6					1	0.19348
GO:0070567	cytidylyltransferase activity	6			1	0.26725	1	0.19348
GO:0004630	phospholipase D activity	7			1	0.30426	1	0.22188
GO:0015197	peptide transporter activity	7			1	0.30426					1	0.32104
GO:0017080	sodium channel regulator activity	7					1	0.22188	1	0.42404
GO:0004222	metalloendopeptidase activity	91	2	0.84774	1	0.99117			5	0.82884	2	0.96013					1	0.1968
GO:0004065	arylsulfatase activity	4									1	0.19847
GO:0004448	isocitrate dehydrogenase activity	4									1	0.19847
GO:0004690	cyclic nucleotide-dependent protein kinase activity	4									1	0.19847
GO:0005173	stem cell factor receptor binding	4									1	0.19847
GO:0008327	methyl-CpG binding	4									1	0.19847
GO:0016744	transferase activity, transferring aldehyde or ketonic groups	4							1	0.27038	1	0.19847
GO:0019870	potassium channel inhibitor activity	4									1	0.19847
GO:0032552	deoxyribonucleotide binding	4							1	0.27038	1	0.19847
GO:0042809	vitamin D receptor binding	4							1	0.27038	1	0.19847
GO:0046934	phosphatidylinositol-4,5-bisphosphate 3-kinase activity	4									1	0.19847
GO:0050681	androgen receptor binding	4							1	0.27038	1	0.19847
GO:0050897	cobalt ion binding	4							1	0.27038	1	0.19847
GO:0001595	angiotensin receptor activity	6	1	0.19899
GO:0003708	retinoic acid receptor activity	6	1	0.19899							1	0.28242
GO:0005041	low-density lipoprotein receptor activity	6	1	0.19899
GO:0005313	L-glutamate transmembrane transporter activity	6	1	0.19899
GO:0008199	ferric iron binding	6	1	0.19899					1	0.3768
GO:0016714	oxidoreductase activity, acting on paired donors, with incorporation or reduction of molecular oxygen, reduced pteridine as one donor, and incorporation of one atom of oxygen	6	1	0.19899	1	0.26725
GO:0016801	hydrolase activity, acting on ether bonds	6	1	0.19899
GO:0042577	lipid phosphatase activity	6	1	0.19899
GO:0030528	transcription regulator activity	750	14	0.99861	18	0.99994	31	0.19978	59	0.40016	41	0.48126					3	0.26755
GO:0000975	regulatory region DNA binding	93	4	0.43811	3	0.85507	4	0.41502	8	0.40851	7	0.23374					1	0.20068
GO:0044212	transcription regulatory region DNA binding	93	4	0.43811	3	0.85507	4	0.41502	8	0.40851	7	0.23374					1	0.20068
GO:0016782	transferase activity, transferring sulfur-containing groups	46	2	0.50151	4	0.20139	2	0.48506			3	0.45327
GO:0015103	inorganic anion transmembrane transporter activity	23	2	0.20258	2	0.32488	1	0.56165			1	0.71998
GO:0017046	peptide hormone binding	31	1	0.68253	3	0.20461
GO:0004872	receptor activity	1118	46	0.205	59	0.37955	23	0.99881	29	1	44	0.99129					1	0.93839
GO:0016667	oxidoreductase activity, acting on sulfur group of donors	31	2	0.31107	2	0.46877	2	0.29831	4	0.20502	2	0.50272
GO:0047485	protein N-terminus binding	31			1	0.79969	1	0.67107	4	0.20502	3	0.23169
GO:0001727	lipid kinase activity	21							3	0.20991	2	0.31315
GO:0003876	AMP deaminase activity	3							1	0.21055
GO:0003880	protein C-terminal carboxyl O-methyltransferase activity	3							1	0.21055
GO:0004045	aminoacyl-tRNA hydrolase activity	3							1	0.21055
GO:0004430	1-phosphatidylinositol 4-kinase activity	3							1	0.21055
GO:0004749	ribose phosphate diphosphokinase activity	3							1	0.21055
GO:0004758	serine C-palmitoyltransferase activity	3							1	0.21055
GO:0004802	transketolase activity	3							1	0.21055
GO:0004814	arginine-tRNA ligase activity	3							1	0.21055
GO:0004939	beta-adrenergic receptor activity	3							1	0.21055
GO:0005094	Rho GDP-dissociation inhibitor activity	3							1	0.21055
GO:0005527	macrolide binding	3							1	0.21055
GO:0005528	FK506 binding	3							1	0.21055
GO:0008454	alpha-1,3-mannosylglycoprotein 4-beta-N-acetylglucosaminyltransferase activity	3							1	0.21055
GO:0015220	choline transmembrane transporter activity	3							1	0.21055
GO:0016454	C-palmitoyltransferase activity	3							1	0.21055
GO:0035514	DNA demethylase activity	3							1	0.21055
GO:0042156	zinc-mediated transcriptional activator activity	3							1	0.21055
GO:0051379	epinephrine binding	3							1	0.21055
GO:0051380	norepinephrine binding	3							1	0.21055
GO:0055103	ligase regulator activity	3							1	0.21055
GO:0055106	ubiquitin-protein ligase regulator activity	3							1	0.21055
GO:0035255	ionotropic glutamate receptor binding	17			2	0.21086	1	0.45636	2	0.37299	2	0.23187
GO:0016799	hydrolase activity, hydrolyzing N-glycosyl compounds	16	1	0.44672	1	0.56372	1	0.43651	2	0.3448	2	0.21165
GO:0046915	transition metal ion transmembrane transporter activity	24	2	0.21603	1	0.71192	1	0.5771	1	0.84933	1	0.73507
GO:0008238	exopeptidase activity	66	4	0.21773	5	0.23985			5	0.56703	3	0.69681
GO:0004550	nucleoside diphosphate kinase activity	8	1	0.25612					1	0.4677	1	0.35759
GO:0004955	prostaglandin receptor activity	8
GO:0005452	inorganic anion exchanger activity	8									1	0.35759
GO:0008143	poly(A) RNA binding	8							1	0.4677	1	0.35759
GO:0031683	G-protein beta/gamma-subunit binding	8
GO:0070717	poly-purine tract binding	8							1	0.4677	1	0.35759
GO:0004659	prenyltransferase activity	10					1	0.30123
GO:0003711	transcription elongation regulator activity	7	1	0.22808			1	0.22188
GO:0005381	iron ion transmembrane transporter activity	7	1	0.22808			1	0.22188
GO:0008889	glycerophosphodiester phosphodiesterase activity	7			1	0.30426	1	0.22188			1	0.32104
GO:0017040	ceramidase activity	7					1	0.22188	1	0.42404	1	0.32104
GO:0035251	UDP-glucosyltransferase activity	7	1	0.22808			1	0.22188	1	0.42404
GO:0001784	phosphotyrosine binding	7	1	0.22808	1	0.30426			1	0.42404
GO:0003810	protein-glutamine gamma-glutamyltransferase activity	7	1	0.22808					1	0.42404
GO:0004445	inositol-polyphosphate 5-phosphatase activity	7	1	0.22808	1	0.30426
GO:0005048	signal sequence binding	7	1	0.22808	1	0.30426			1	0.42404
GO:0008271	secondary active sulfate transmembrane transporter activity	7	1	0.22808
GO:0031419	cobalamin binding	7	1	0.22808	1	0.30426
GO:0046030	inositol trisphosphate phosphatase activity	7	1	0.22808	1	0.30426
GO:0004522	pancreatic ribonuclease activity	5			1	0.22826
GO:0005337	nucleoside transmembrane transporter activity	5			1	0.22826
GO:0008467	[heparan sulfate]-glucosamine 3-sulfotransferase 1 activity	5			1	0.22826
GO:0008499	UDP-galactose:beta-N-acetylglucosamine beta-1,3-galactosyltransferase activity	5			1	0.22826					1	0.24161
GO:0008504	monoamine transmembrane transporter activity	5			1	0.22826
GO:0015932	nucleobase, nucleoside, nucleotide and nucleic acid transmembrane transporter activity	5			1	0.22826
GO:0016615	malate dehydrogenase activity	5			1	0.22826
GO:0045322	unmethylated CpG binding	5			1	0.22826					1	0.24161
GO:0045502	dynein binding	5			1	0.22826					1	0.24161
GO:0004864	phosphoprotein phosphatase inhibitor activity	12							2	0.22936
GO:0015929	hexosaminidase activity	12	1	0.35845					2	0.22936
GO:0035258	steroid hormone receptor binding	12							2	0.22936	1	0.48515
GO:0019905	syntaxin binding	30					1	0.65904	1	0.90618	2	0.48523
GO:0032813	tumor necrosis factor receptor superfamily binding	17							1	0.73824	2	0.23187
GO:0005385	zinc ion transmembrane transporter activity	11	1	0.33426			1	0.32584			1	0.45585
GO:0008484	sulfuric ester hydrolase activity	11									1	0.45585
GO:0019783	small conjugating protein-specific protease activity	11					1	0.32584	1	0.57983
GO:0043394	proteoglycan binding	11	1	0.33426							1	0.45585
GO:0043395	heparan sulfate proteoglycan binding	11	1	0.33426							1	0.45585
GO:0019199	transmembrane receptor protein kinase activity	69	2	0.72003	4	0.46288	2	0.70389			4	0.51284
GO:0015368	calcium:cation antiporter activity	5									1	0.24161
GO:0016715	oxidoreductase activity, acting on paired donors, with incorporation or reduction of molecular oxygen, reduced ascorbate as one donor, and incorporation of one atom of oxygen	5							1	0.32569	1	0.24161
GO:0030547	receptor inhibitor activity	5									1	0.24161
GO:0046966	thyroid hormone receptor binding	5									1	0.24161
GO:0019205	nucleobase, nucleoside, nucleotide kinase activity	31	2	0.31107	1	0.79969	1	0.67107	3	0.42058	2	0.50272
GO:0004953	icosanoid receptor activity	9
GO:0004954	prostanoid receptor activity	9
GO:0016655	oxidoreductase activity, acting on NADH or NADPH, quinone or similar compound as acceptor	19			2	0.24882			2	0.42777	1	0.65055
GO:0046527	glucosyltransferase activity	8	1	0.25612			1	0.24928	1	0.4677
GO:0001965	G-protein alpha-subunit binding	8	1	0.25612					1	0.4677
GO:0004520	endodeoxyribonuclease activity	8	1	0.25612	1	0.33941					1	0.35759
GO:0004935	adrenoceptor activity	8	1	0.25612					1	0.4677
GO:0015116	sulfate transmembrane transporter activity	8	1	0.25612	1	0.33941
GO:0016894	endonuclease activity, active with either ribo- or deoxyribonucleic acids and producing 3'-phosphomonoesters	8	1	0.25612	1	0.33941
GO:0016208	AMP binding	27	2	0.25672	1	0.75346			2	0.61742
GO:0022891	substrate-specific transmembrane transporter activity	635	26	0.29022	36	0.25754	19	0.79912	27	0.99982	22	0.99181					1	0.78925
GO:0004835	tubulin-tyrosine ligase activity	13							2	0.25833
GO:0003993	acid phosphatase activity	10	1	0.30917
GO:0017134	fibroblast growth factor binding	10			1	0.40447	1	0.30123			1	0.42489
GO:0045309	protein phosphorylated amino acid binding	10	1	0.30917	1	0.40447			1	0.54536	1	0.42489
GO:0004908	interleukin-1 receptor activity	6			1	0.26725
GO:0005388	calcium-transporting ATPase activity	6			1	0.26725
GO:0005451	monovalent cation:hydrogen antiporter activity	6			1	0.26725
GO:0005545	phosphatidylinositol binding	6			1	0.26725			1	0.3768	1	0.28242
GO:0005547	phosphatidylinositol-3,4,5-trisphosphate binding	6			1	0.26725
GO:0008239	dipeptidyl-peptidase activity	6			1	0.26725
GO:0008440	inositol trisphosphate 3-kinase activity	6			1	0.26725			1	0.3768
GO:0015085	calcium ion transmembrane transporter activity	6			1	0.26725
GO:0016670	oxidoreductase activity, acting on sulfur group of donors, oxygen as acceptor	6			1	0.26725
GO:0016892	endoribonuclease activity, producing 3'-phosphomonoesters	6			1	0.26725
GO:0019966	interleukin-1 binding	6			1	0.26725
GO:0042301	phosphate binding	6			1	0.26725			1	0.3768
GO:0051766	inositol trisphosphate kinase activity	6			1	0.26725			1	0.3768
GO:0030145	manganese ion binding	20			2	0.26789	1	0.51183	2	0.4542	2	0.29289
GO:0000217	DNA secondary structure binding	4							1	0.27038
GO:0003747	translation release factor activity	4							1	0.27038
GO:0003831	beta-N-acetylglucosaminylglycopeptide beta-1,4-galactosyltransferase activity	4							1	0.27038
GO:0003945	N-acetyllactosamine synthase activity	4							1	0.27038
GO:0004500	dopamine beta-monooxygenase activity	4							1	0.27038
GO:0005042	netrin receptor activity	4							1	0.27038
GO:0008079	translation termination factor activity	4							1	0.27038
GO:0008179	adenylate cyclase binding	4							1	0.27038
GO:0008190	eukaryotic initiation factor 4E binding	4							1	0.27038
GO:0008853	exodeoxyribonuclease III activity	4							1	0.27038
GO:0016778	diphosphotransferase activity	4							1	0.27038
GO:0016986	transcription initiation factor activity	4							1	0.27038
GO:0019992	diacylglycerol binding	4							1	0.27038
GO:0043237	laminin-1 binding	4							1	0.27038
GO:0050291	sphingosine N-acyltransferase activity	4							1	0.27038
GO:0005200	structural constituent of cytoskeleton	24					1	0.5771	3	0.27221	2	0.37296
GO:0003727	single-stranded RNA binding	19					1	0.494	2	0.42777	2	0.27255
GO:0005243	gap junction channel activity	9	1	0.28313			1	0.27572	1	0.50806
GO:0015035	protein disulfide oxidoreductase activity	9	1	0.28313			1	0.27572	1	0.50806	1	0.39217
GO:0004675	transmembrane receptor protein serine/threonine kinase activity	13					1	0.3725			1	0.51287
GO:0005024	transforming growth factor beta receptor activity	13					1	0.3725			1	0.51287
GO:0005086	ARF guanyl-nucleotide exchange factor activity	13			1	0.49027			1	0.64114
GO:0015299	solute:hydrogen antiporter activity	13	1	0.38175	1	0.49027
GO:0051018	protein kinase A binding	13			1	0.49027			1	0.64114
GO:0005085	guanyl-nucleotide exchange factor activity	123	4	0.65737	8	0.28208	3	0.81256	9	0.59304	8	0.34263
GO:0008320	protein transmembrane transporter activity	6									1	0.28242
GO:0008331	high voltage-gated calcium channel activity	6									1	0.28242
GO:0022884	macromolecule transmembrane transporter activity	6									1	0.28242
GO:0030276	clathrin binding	6							1	0.3768	1	0.28242
GO:0030332	cyclin binding	6							1	0.3768	1	0.28242
GO:0035259	glucocorticoid receptor binding	6							1	0.3768	1	0.28242
GO:0046875	ephrin receptor binding	6									1	0.28242
GO:0051010	microtubule plus-end binding	6							1	0.3768	1	0.28242
GO:0019865	immunoglobulin binding	9	1	0.28313	1	0.37278
GO:0030228	lipoprotein receptor activity	9	1	0.28313							1	0.39217
GO:0046625	sphingolipid binding	9	1	0.28313
GO:0043178	alcohol binding	21	1	0.54021	2	0.28696			2	0.47992
GO:0000149	SNARE binding	35					1	0.71508	1	0.93678	2	0.56869
GO:0004198	calcium-dependent cysteine-type endopeptidase activity	14	1	0.40422					2	0.28734	1	0.5391
GO:0005247	voltage-gated chloride channel activity	14			1	0.51603			2	0.28734	1	0.5391
GO:0043498	cell surface binding	14					1	0.3946	2	0.28734
GO:0047555	3',5'-cyclic-GMP phosphodiesterase activity	11			1	0.43456			1	0.57983
GO:0019843	rRNA binding	10					1	0.30123	1	0.54536	1	0.42489
GO:0042277	peptide binding	175	8	0.30347	7	0.78653	3	0.94864	10	0.86227	8	0.731
GO:0004017	adenylate kinase activity	7			1	0.30426			1	0.42404
GO:0015271	outward rectifier potassium channel activity	7			1	0.30426
GO:0015651	quaternary ammonium group transmembrane transporter activity	7			1	0.30426
GO:0070851	growth factor receptor binding	64	1	0.90665			3	0.39269	3	0.87277	4	0.45392
GO:0004407	histone deacetylase activity	12	1	0.35845
GO:0015301	anion:anion antiporter activity	12									1	0.48515
GO:0015380	anion exchanger activity	12									1	0.48515
GO:0017075	syntaxin-1 binding	12
GO:0030553	cGMP binding	12
GO:0033558	protein deacetylase activity	12	1	0.35845
GO:0001619	lysosphingolipid and lysophosphatidic acid receptor activity	10	1	0.30917	1	0.40447			1	0.54536
GO:0017110	nucleoside-diphosphatase activity	10	1	0.30917	1	0.40447			1	0.54536	1	0.42489
GO:0019841	retinol binding	10	1	0.30917							1	0.42489
GO:0030675	Rac GTPase activator activity	10	1	0.30917	1	0.40447
GO:0045125	bioactive lipid receptor activity	10	1	0.30917	1	0.40447			1	0.54536
GO:0004180	carboxypeptidase activity	31	2	0.31107	1	0.79969			3	0.42058
GO:0015082	di-, tri-valent inorganic cation transmembrane transporter activity	31	2	0.31107	2	0.46877	1	0.67107	1	0.9133	1	0.82024
GO:0008237	metallopeptidase activity	155	5	0.6676	4	0.957			10	0.746	4	0.97023					1	0.31207
GO:0004714	transmembrane receptor protein tyrosine kinase activity	56	2	0.60837	4	0.31309	1	0.86605			3	0.58635
GO:0004428	inositol or phosphatidylinositol kinase activity	26			1	0.74032	1	0.6064	3	0.31476	1	0.76285
GO:0019212	phosphatase inhibitor activity	15							2	0.31621
GO:0003700	sequence-specific DNA binding transcription factor activity	644	17	0.93627	21	0.9901	13	0.99131	39	0.94513	29	0.86505					2	0.461
GO:0004931	extracellular ATP-gated cation channel activity	7									1	0.32104
GO:0030983	mismatched DNA binding	7									1	0.32104
GO:0035381	ATP-gated ion channel activity	7									1	0.32104
GO:0004439	phosphatidylinositol-4,5-bisphosphate 5-phosphatase activity	5							1	0.32569
GO:0004529	exodeoxyribonuclease activity	5							1	0.32569
GO:0016895	exodeoxyribonuclease activity, producing 5'-phosphomonoesters	5							1	0.32569
GO:0009881	photoreceptor activity	11					1	0.32584
GO:0031420	alkali metal ion binding	11	1	0.33426			1	0.32584	1	0.57983
GO:0043548	phosphoinositide 3-kinase binding	16			1	0.56372	1	0.43651	1	0.71676
GO:0019955	cytokine binding	75	2	0.76181	5	0.32841	2	0.74648	2	0.98081	1	0.98436
GO:0004697	protein kinase C activity	13							1	0.64114
[truncated: 463 more rows]

## Sheet: GO-MF (Gene)
			Cluster-1A			Cluster-1B			Cluster-2A			Cluster-2B			Cluster-3			Cluster-4			Cluster-5			Outlier
GO-ID	GO-Description	Size	Count	pValue	Gene	Count	pValue	Gene	Count	pValue	Gene	Count	pValue	Gene	Count	pValue	Gene	Count	pValue	Gene	Count	pValue	Gene	Count	pValue	Gene
GO:0003824	catalytic activity	4261	258	1.8413e-21	1190003J15Rik, 2810405K02Rik, Aacs, Aadac, Aass, Abca8b, Abcb6, Abcc3, Abhd14b, Abhd6, Acaa1a, Acaa2, Acad10, Acadvl, Acat2, Acot3, Acox2, Acp5, Acy1, Adh1, Adi1, Akr7a5, Alad, Alas1, Aldh1a7, Aldoc, Alkbh7, Amy1, Arg1, As3mt, Aspdh, BC048355, Bckdha, Bhmt, Bhmt2, Bphl, Btd, C1s, Capn10, Ccbl1, Cdkn2c, Cdo1, Cela1, Ces6, Chdh, Cox7a1, Cpb2, Cps1, Cpt1a, Csad, Ctsf, Cyb5r3, Cyp27a1, Cyp2c38, Cyp2c…	378	3.4985e-37	1110020G09Rik, 1300010F03Rik, 1700020C11Rik, 2210023G05Rik, 2610029I01Rik, 2810007J24Rik, 3110049J23Rik, 4931406C07Rik, 5033411D12Rik, A2ld1, AI464131, AU018778, Aadat, Abat, Abca1, Abca8a, Abcb10, Abcb11, Abcb4, Abcc2, Abcc6, Abcd2, Abcd3, Abcg5, Abcg8, Abhd15, Abhd3, Acaca, Acacb, Acad8, Acadsb, Acat1, Acly, Acox1, Acsl1, Acsl3, Acsl5, Acsm3, Acsm5, Acss2, Acy3, Adcy9, Adh4, Adssl1, Afmid, Agma…	196	7.1182e-06	2610528E23Rik, Abcd4, Acer2, Ada, Adrbk1, Agpat5, Akr1b7, Aldh1l2, Alg1, Arg2, Asrgl1, Atl1, Atp1a1, Atp6v0d1, Atp6v1h, Aurka, Aurkb, Blvra, Blvrb, Bub1b, Cad, Cbr1, Ccne1, Cda, Cdc6, Cdk2, Cds2, Ch25h, Chtf18, Coq7, Cry1, Ctsz, Cyp17a1, Cyp3a13, Cyp4b1, Dapk2, Dapk3, Dars, Dck, Ddx28, Ddx31, Ddx56, Dera, Dhrs13, Dhx33, Dph5, Dusp5, Egln1, Egln3, Eno3, Epha1, Ero1l, Espl1, Exosc3, Fars2, Fastkd3,…	366	0.0020508	2410016O06Rik, Adamts1, Adat2, Adck4, Adsl, Adss, Akap12, Akt1, Alkbh2, Alkbh6, Amdhd2, Ampd3, Apex1, Aprt, Asna1, Asns, Atp1b3, Atp6ap1, Atp6v0b, Atp6v0e, Atp6v1a, Atp6v1c1, Atp6v1d, Atp6v1e1, Atp6v1f, B4galt3, Bat1a, Bcmo1, Camk1, Camk2d, Capn2, Capns1, Carm1, Casp2, Cbl, Cblb, Cbr3, Cdc34, Cdc42, Cdipt, Cdk4, Cdk9, Cdkn1a, Cdkn2b, Cdyl, Cerk, Chid1, Chrac1, Clk3, Cndp2, Comtd1, Cops5, Cpe, Cps…	254	0.02732	4930444A02Rik, A830007P12Rik, Abcb1a, Abcc1, Abhd2, Abhd4, Abhd5, Abl2, Acot7, Acyp2, Adam12, Adprh, Afp, Aga, Agap1, Agl, Akr1c18, Aldh18a1, Apaf1, Asah1, Atic, Atp6v0e2, B3galnt1, Bmpr1a, Bst1, Bub1, C230081A13Rik, Capn3, Cars, Ccnb1, Ccnd1, Ccnd3, Cdc42bpg, Cdk1, Cdk18, Cdkn3, Chek2, Chsy1, Cp, Cpt1c, Cradd, Crk, Crym, Ctbp2, Ctdsp2, Ctsd, Ctu1, Cyb5r1, Cyba, Cyp39a1, Dbf4, Dctd, Dctn1, Dctn6,…	105	0.99595	1110018J18Rik, Abca5, Abce1, Acot1, Atp7a, Axl, Cask, Cdk17, Chka, Chsy3, Ckb, Cnot6, Cpsf2, Csgalnact2, Csnk1g1, Ctdspl2, Ddx17, Ddx5, Ddx52, Dhx57, Dhx9, Dus4l, Eed, Eif2ak2, Exosc9, Fbxo11, Fhit, Fkbp3, Frk, Ftsj3, G2e3, Galnt7, Gclm, Ggps1, Gnai3, Hdac2, Herc4, Kdm4c, Kif16b, Kif2a, Kif3a, Kif5b, Ldhb, Limk2, Map4k3, March7, Mdm2, Mettl10, Mettl14, Mll1, Mmp12, Mpp6, Nanp, Nedd4, Nek7, Nuak2,…	117	0.080575	1810074P20Rik, 2010106G01Rik, 2810055F11Rik, 5730469M10Rik, Aasdhppt, Abcg2, Acsl4, Acvr2a, Adam9, Akap8, Akr1e1, Aldh3a2, Alg13, Arsk, Ash1l, Atm, Atp11b, Atrx, BC003331, Bace1, Bche, Bmi1, C1galt1, Capn7, Cdc14b, Chd9, Chm, Chuk, Clk1, Clk4, Comt1, Cwc27, Cyp26a1, Cyp2j6, Dapk1, Ddx3y, Ddx50, Dhx36, Dld, Dnm1l, Dynlt3, Dyrk2, Edem3, Egfr, Eif2s3y, Erap1, Esco1, Fkbp14, Fpgt, Gbp3, Glud1, Glyat,…	15	0.061219	2310004I24Rik, Atp1b1, Bmp1, Cbll1, Cdkn1c, Cyp1a1, Dak, Ddah1, Fkbp11, Gale, Grk5, Nek2, Nnmt, Ube2l6, Vnn1
GO:0016491	oxidoreductase activity	561	73	7.5216e-22	2810405K02Rik, Aass, Acad10, Acadvl, Acox2, Adh1, Adi1, Akr7a5, Aldh1a7, Alkbh7, Aspdh, Bckdha, Cdo1, Chdh, Cox7a1, Cyb5r3, Cyp27a1, Cyp2c38, Cyp2c70, Cyp2d10, Cyp2d26, Cyp2d9, Cyp2f2, Cyp2r1, Cyp4f13, Cyp51, Dcxr, Decr1, Decr2, Dhcr24, Dhcr7, Dhrs1, Dhrs3, Dmgdh, Fads1, Fads2, Fmo5, Gldc, Gpd1, Grhpr, Gstk1, Gulo, H2-Ke6, Hadh, Hadha, Hao1, Hmgcr, Hpd, Hpgd, Hsd11b1, Hsd17b13, Hsd17b7, Ldhd, Mos…	103	2.0571e-31	Acad8, Acadsb, Acox1, Adh4, Aifm1, Aifm3, Akr1c14, Akr1c20, Akr1c21, Akr1d1, Aldh1b1, Aldh1l1, Aldh2, Aldh4a1, Aldh6a1, Aldh8a1, Aldh9a1, Aox1, Aox3, BC089597, Bbox1, Bckdhb, Bco2, Bdh1, Bdh2, Bmp2, Cat, Cmah, Cpox, Cryl1, Cyp1a2, Cyp2c44, Cyp2c55, Cyp2j5, Cyp2j9, Cyp2u1, Cyp4a10, Cyp4a14, Cyp4f14, Cyp4f15, Cyp4v3, Cyp7a1, Cyp7b1, Cyp8b1, Dct, Ddo, Dhdh, Dhfr, Dhrs4, Dhtkd1, Dio1, Dpyd, Ehhadh, E…	35	0.0007726	Akr1b7, Aldh1l2, Blvra, Blvrb, Cbr1, Ch25h, Coq7, Cyp17a1, Cyp3a13, Cyp4b1, Dhrs13, Egln1, Egln3, Ero1l, Gapdhs, Glrx, Gpx3, Hmox1, Hmox2, Impdh2, Jmjd6, Kdm3a, P4ha1, P4ha2, Plod2, Por, Rrm2, Sepw1, Smox, Spr, Steap4, Tyw1, Ugdh, Uqcrh, Uqcrq	33	0.95228	2410016O06Rik, Alkbh2, Alkbh6, Bcmo1, Cbr3, Cyb561, Cyp20a1, Cyp2b10, Cyp4f16, Fads3, Frrs1, Fth1, Glrx3, Gsr, Hsdl1, Htatip2, Loxl2, Mat2b, Mthfd2, Mtrr, Ndufa2, Ndufa7, Pgd, Prdx2, Prdx5, Pycr2, Sccpdh, Srd5a3, Srxn1, Tsta3, Txn1, Vat1, Ywhae	31	0.46545	Akr1c18, Aldh18a1, Cp, Ctbp2, Cyb5r1, Cyba, Cyp39a1, Gpx7, Gpx8, Idh2, Il4i1, Kdm1a, Kdm4a, Lox, Loxl4, Maoa, Mgst3, Mical1, Mical2, Msrb3, Nox4, Nqo1, Pam, Prdx2, Ptgr1, Rrm1, Sh3bgrl3, Steap1, Steap2, Ywhab, Ywhaq	5	0.99987	1110018J18Rik, Dus4l, Gclm, Kdm4c, Ldhb	13	0.6216	5730469M10Rik, Akr1e1, Aldh3a2, BC003331, Cyp26a1, Cyp2j6, Dld, Glud1, Hsd17b2, Hsdl2, Jhdm1d, Jmjd1c, Pyroxd1	1	0.74645	Cyp1a1
GO:0048037	cofactor binding	208	39	1.7341e-17	Acad10, Acadvl, Acox2, Adh1, Alas1, Aspdh, C3, Ccbl1, Chdh, Csad, Cyb5r3, Ddc, Dhcr24, Dmgdh, Fmo5, Gcat, Gch1, Gldc, Got1, Gpd1, Gpt, Grhpr, Gulo, Hadh, Hadha, Hao1, Hmgcr, Hnf4a, Hsd11b1, Ldhd, Mosc1, Mosc2, Pah, Phgdh, Pnpo, Shmt2, Sqle, Tat, Xdh	47	1.6215e-18	Aadat, Abat, Acad8, Acadsb, Acat1, Acbd5, Acox1, Adh4, Agxt, Agxt2l1, Aifm1, Aifm3, Alas2, Aldh1l1, Aldh9a1, Aox1, Cbs, Ccbl2, Cryl1, Cth, Dbt, Dhfr, Dhtkd1, Dpyd, Ehhadh, Etfa, Fasn, Fdxr, Fmo1, Gcdh, Hacl1, Hibadh, Ivd, Kynu, Maob, Mdh1, Nqo2, Oat, Pygl, Sardh, Sdha, Sds, Shmt1, Sirt3, Srr, Suox, Thnsl2	9	0.31129	Acbd6, Aldh1l2, Ero1l, Gapdhs, Por, Steap4, Tyw1, Ugdh, Uxs1	14	0.71653	Asns, Gpt2, Gsr, Htatip2, Ilvbl, Mtrr, Pdxdc1, Pgd, Psat1, Sgk1, Sptlc2, Srr, Tkt, Tsta3	11	0.56748	Ctbp2, Gmds, Idh2, Kdm1a, Maoa, Nox4, Nqo1, Pygb, Sdsl, Steap1, Steap2	2	0.98801	Dus4l, Ldhb	1	0.99446	Dld	1	0.3952	Gale
GO:0003723	RNA binding	490	3	1	Calr, Rdm1, Rpl22	13	0.99732	Akap1, Ang, Atxn1, Cpeb4, Lrpprc, Pdcd4, Ppargc1a, Ppargc1b, Sepsecs, Setd1b, Srp9, Zfp36, Zrsr1	28	0.0082744	Ascc1, Celf1, Cstf2, Ddx28, Ddx56, Exosc3, Fars2, Fxr2, Imp3, Imp4, Isg20, Khdrbs3, Lsm2, Mcts2, Mettl1, Naf1, Nsun2, Nufip1, Oasl2, Papola, Pcbp3, Rad51ap1, Rbm19, Rdbp, Smn1, Son, Trub2, Zbp1	93	6.4514e-17	0610009D07Rik, 2410016O06Rik, Aimp1, Bat1a, Casc3, Cdk9, Cherp, Cnbp, Cpeb1, Csda, Dazap1, Ddx1, Ddx17, Ddx18, Ddx21, Ddx41, Dimt1, Dis3, Eif1a, Eif1ax, Eif3g, Eif3k, Eif4a1, Eif4e2, Eif4e3, Eif5a, Exosc1, Exosc6, Exosc8, G3bp1, Gar1, Gtf3a, Hnrnpab, Hnrnpl, Kars, Khdrbs1, Lsm1, Lsm10, Lsm3, Lsm4, Mettl3, Mex3c, Mex3d, Mki67ip, Mrpl20, Mthfsd, Naa38, Nhp2, Nip7, Nop2, Nudt21, Oas1c, Obfc2a, Pabpc…	22	0.83892	Anxa1, Bicc1, Ctu1, Dhx30, Dkc1, Fus, Hnrpll, Igf2bp1, Igf2bp2, Magoh, Magohb, Mex3b, Ncbp2, Pa2g4, Pabpn1, Ptrf, Rbms2, Srsf1, Srsf2, Srsf3, Thoc7, Tra2a	47	2.4888e-12	Cnot6, Cpsf2, Cpsf6, Csde1, D19Bwg1357e, Ddx17, Ddx5, Ddx52, Dhx9, Eif2ak2, Eif4g3, Eif5a2, Exosc9, Fubp1, Fxr1, Fyttd1, Hnrnph1, Hnrnpu, Hnrpdl, Krr1, Matr3, Mbnl2, Ncl, Nol8, Ptbp2, Pum1, Pum2, Pus3, Pus7l, Qk, Rbm16, Rbm17, Rbm3, Rbm34, Rbm7, Rbms1, Rnmt, Snrpb2, Syncrip, Tardbp, Thumpd3, Trnt1, Trove2, Xpo1, Xpot, Zfp36l1, Zranb2	21	0.0095762	2610101N10Rik, 4921513D23Rik, Cdkn2aip, Cpeb2, Ddx3y, Ddx50, Hnrnpa2b1, Ifih1, Ireb2, Larp4b, Ppil4, Rbm12b, Rbm25, Rbm39, Serbp1, Srsf10, Ssb, Thoc2, Tnrc6a, Upf3b, Zfml	1	0.69751	Cirbp
GO:0005488	binding	8883	337	0.11036	1810014F10Rik, Aacs, Abca8b, Abcb6, Abcc3, Ablim3, Acad10, Acadvl, Acox2, Acp5, Actl7b, Acy1, Adh1, Adi1, Agt, Agtr1a, Alad, Alas1, Aldh1a7, Aldoc, Alkbh7, Als2, Amy1, Angptl3, Angptl6, Ankrd33b, Anubl1, Apcs, Apoa2, Apoc3, Apoh, Arg1, Arl4d, Asgr1, Asgr2, Aspdh, BC006779, BC048355, Bckdha, Bcl6, Bhmt, Bhmt2, C1s, C3, C8a, C8b, C8g, Cadps2, Calr, Ccbl1, Ccl9, Ccs, Cd302, Cdhr5, Cdo1, Chdh, Cideb,…	472	0.043572	1300001I01Rik, 1300010F03Rik, 1700020C11Rik, 2810459M11Rik, 4931406C07Rik, Aadat, Abat, Abca1, Abca8a, Abcb10, Abcb11, Abcb4, Abcc2, Abcc6, Abcd2, Abcd3, Abcg5, Abcg8, Acaca, Acacb, Acad8, Acadsb, Acat1, Acbd5, Acly, Acox1, Acsl1, Acsl3, Acsl5, Acsm3, Acsm5, Acss2, Acy3, Adap2, Adcy9, Add3, Adh4, Adipor2, Adssl1, Agmat, Agxt, Agxt2l1, Aifm1, Aifm3, Ak2, Akap1, Alas2, Aldh1l1, Aldh2, Aldh9a1, Amdh…	322	0.21762	0610010K14Rik, 2610528E23Rik, 2700094K13Rik, A2m, Abcd4, Acbd6, Actc1, Actr8, Ada, Adm, Adrbk1, Aldh1l2, Angpt2, Apbb3, Apitd1, Apln, Apoa4, Areg, Arg2, Arid5a, Arl5a, Arl5b, Armc6, Ascc1, Asf1b, Atf3, Atg12, Atl1, Atoh8, Atp1a1, Atp6v0d1, Atp6v1h, Aurka, Aurkb, BC048546, Bat4, Blvra, Blvrb, Bmp8b, Bsg, Btc, Bub1b, C1qbp, Cad, Cbr1, Ccl5, Ccne1, Cd28, Cda, Cdc6, Cdca5, Cdh1, Cdk2, Cdt1, Cebpb, Ce…	798	4.1061e-15	0610009D07Rik, 1110007C09Rik, 1300014I06Rik, 1500003O03Rik, 2410016O06Rik, 5730403M16Rik, 6720456B07Rik, 9130401M01Rik, Aatf, Acta1, Actb, Actl6a, Actn4, Actr3, Adamts1, Adat2, Adrb2, Adss, Aebp2, Agfg1, Aimp1, Aip, Akap12, Akap2, Akt1, Alkbh2, Alkbh6, Anapc10, Anapc2, Anapc5, Ankrd27, Anxa2, Anxa3, Anxa4, Anxa5, Anxa7, Ap1s1, Ap2b1, Ap2s1, Apex1, Aprt, Arf1, Arf3, Arf4, Arf6, Arfgap3, Arhgdia, A…	571	5.7414e-12	2010107G23Rik, 2310004N24Rik, 2310014H01Rik, 2700081O15Rik, 4930444A02Rik, 5730528L13Rik, A830007P12Rik, AU040829, Abcc1, Abcc4, Abhd5, Abi1, Abl2, Acta2, Actr1a, Adam12, Add1, Adnp2, Adprh, Aes, Afp, Aga, Agap1, Agl, Ahnak2, Alcam, Aldh18a1, Amotl2, Ankrd1, Anln, Anxa1, Apaf1, Apbb1, App, Arhgap17, Arhgef2, Arl3, Arl4c, Ash2l, Atf5, Atf6b, Atp6v0a2, BC046331, Bag1, Bak1, Basp1, Bcar1, Bex1, Bicc…	331	1.7347e-09	2700078E11Rik, 2810021J22Rik, 5730601F06Rik, 6330503K22Rik, AI987944, Abca5, Abce1, Abi1, Actg2, Adnp, Antxr2, Ap4e1, Apbb2, Appbp2, Arhgap21, Asf1a, Atf2, Atp7a, Axl, BC003267, BC049807, Bach1, Bbs4, Bbx, Bdnf, Bhlhb9, Birc2, Capza2, Cask, Cav1, Cbfb, Ccdc88a, Ccl7, Ccnd2, Cd2ap, Cd36, Cdh6, Cdk17, Cdkn1b, Cenpc1, Cep57, Cetn3, Chka, Chordc1, Chsy3, Ckb, Clcn3, Cnn1, Cnot6, Col1a1, Col1a2, Col3a…	249	0.00051566	1110067D22Rik, 1300003B13Rik, 2610008E11Rik, 2610101N10Rik, 2810407C02Rik, 4921513D23Rik, 4930432O21Rik, 6330416L07Rik, 9230105E10Rik, A930001N09Rik, Aasdhppt, Abcg2, Acap2, Acsl4, Acvr2a, Adam9, Ahsa2, Akap8, Akap9, Alg13, Anp32a, Arap2, Arhgap6, Arsk, Ash1l, Atm, Atp11b, Atrx, BC003331, BC011426, BC031441, Bche, Bgn, Bmi1, Bmp4, C1galt1, Canx, Casp8ap2, Ccar1, Cdkn2aip, Chd3, Chd9, Chm, Chuk, C…	26	0.079466	1810010H24Rik, 2310004I24Rik, Atp1b1, Bmp1, Cbll1, Cdkn1c, Cirbp, Cyp1a1, Dak, Ddah1, E2f7, Fgf21, Foxa2, Gale, Gins1, Grk5, H1f0, Hspa1b, Mid1ip1, Nek2, Rsl1d1, Trim30, Ube2l6, Vnn1, Wbp1, Wnt4
GO:0005515	protein binding	4796	147	0.99534	Ablim3, Actl7b, Acy1, Adh1, Agt, Agtr1a, Alad, Aldh1a7, Aldoc, Als2, Angptl3, Angptl6, Apoa2, Asgr1, BC048355, Bckdha, Bcl6, Bhmt, C3, C8a, C8b, Cadps2, Calr, Ccl9, Ccs, Cideb, Cldn1, Cldn5, Clec2d, Cmtm8, Colec12, Coro2b, Cpn2, Cps1, Cpt1a, Creb3l3, Creg1, Cxcr2, Dcxr, Dll1, Dnajb9, Dnajc12, Ecsit, Elmo3, Eltd1, Erbb3, F10, F2, F7, Faah, Fam195a, Fcgr2b, Fgb, Fgf1, Fgfr4, Fgg, Fgl1, Gabarapl1, G…	215	0.9867	2810459M11Rik, Abca1, Abcb10, Abcc2, Abcd2, Abcd3, Acaca, Acat1, Acly, Acy3, Add3, Adipor2, Adssl1, Akap1, Aldh1l1, Aldh2, Aldh9a1, Anks4b, Atg10, Atl2, Atp2a2, Atrn, Atrnl1, Atxn1, Avpr1a, Bag4, Bckdhb, Bmp2, Btg1, Btla, C1qb, Cables2, Camk1d, Camkk2, Car8, Cbx4, Ccbl2, Cd1d1, Cd46, Cd74, Ceacam1, Cebpa, Clmn, Clock, Clpx, Cmtm6, Cnot6l, Cpox, Csrp3, Ctsh, Cxcl12, Cxcl9, D0H4S114, Dbp, Dbt, Dci,…	161	0.78295	A2m, Actc1, Actr8, Adm, Adrbk1, Angpt2, Apbb3, Apln, Areg, Arg2, Ascc1, Asf1b, Atf3, Atg12, Atp1a1, Atp6v0d1, Aurka, BC048546, Bat4, Bmp8b, Btc, C1qbp, Cad, Ccl5, Ccne1, Cd28, Cda, Cdca5, Cdh1, Cdk2, Cdt1, Cebpb, Celf1, Cidec, Cited1, Cmtm3, Cnot7, Cry1, Cxcl10, Cxcl2, Cxcr4, Dapk2, Dapk3, Diap3, Dtnbp1, Eaf1, Eno3, Epas1, Epha1, Ero1l, Fbxo2, Fdx1, Fes, Flt3l, Fosl1, Fxr2, Gabpb1, Galk1, Gja1, G…	479	6.7083e-14	1110007C09Rik, 1300014I06Rik, 2410016O06Rik, 6720456B07Rik, Aatf, Acta1, Actb, Actl6a, Actn4, Actr3, Adamts1, Adrb2, Aebp2, Aimp1, Aip, Akap12, Akap2, Akt1, Anapc10, Anapc2, Ankrd27, Anxa2, Anxa5, Anxa7, Ap1s1, Ap2b1, Ap2s1, Apex1, Arf4, Arhgdia, Arl6, Arl6ip5, Arpc1a, Arpc1b, Arpc2, Arpc3, Arpc4, Arpc5, Asns, Atf4, Atp1b3, Atp6v1c1, Atxn10, Bad, Bag2, Bag3, Baiap2l1, Bax, Bcl10, Bcl3, Becn1, Bet…	328	7.435e-08	2010107G23Rik, 2310014H01Rik, 5730528L13Rik, AU040829, Abhd5, Abi1, Abl2, Acta2, Actr1a, Adam12, Add1, Aes, Aga, Agl, Alcam, Amotl2, Ankrd1, Anln, Anxa1, Apaf1, Apbb1, App, Arhgap17, Arhgef2, Ash2l, Atf5, Atf6b, Atp6v0a2, Bag1, Bak1, Basp1, Bcar1, Bex1, Bid, Bik, Birc3, Bmpr1a, Bmyc, Bok, Btbd10, Btbd3, Cacnb3, Cadm1, Cald1, Capg, Capn3, Card10, Cav2, Ccl20, Ccna2, Ccnb1, Ccnd1, Ccnd3, Cct3, Cd27…	171	0.0060884	2700078E11Rik, 6330503K22Rik, Abi1, Actg2, Adnp, Ap4e1, Apbb2, Appbp2, Arhgap21, Asf1a, Atf2, Atp7a, Axl, Bach1, Bdnf, Birc2, Capza2, Cask, Cav1, Cbfb, Ccdc88a, Ccl7, Ccnd2, Cd2ap, Cd36, Cdkn1b, Cenpc1, Cep57, Cetn3, Chka, Cnn1, Cnot6, Col1a1, Col1a2, Col3a1, Col5a2, Csnk1g1, Cxadr, Ddit3, Ddx5, Dlc1, Dlg1, Dnajb4, Dnajc2, Dnajc7, Dock7, Dst, E2f5, Eed, Eif2ak2, Eif3a, Eif4g3, Ereg, Fam92a, Fbln2…	116	0.58712	Abcg2, Acvr2a, Adam9, Ahsa2, Akap8, Akap9, Anp32a, Arhgap6, Ash1l, Atm, Atrx, Bgn, Bmi1, Bmp4, Canx, Casp8ap2, Chd3, Chm, Chuk, Cldn2, Cops2, Cul2, Cul5, Daam1, Dapk1, Diap2, Dmd, Dmxl2, Dnaja1, Dnajb14, Dnajc1, Dock4, Dynlt3, Egfr, Erbb2ip, Exoc5, Frmd4b, Gabpa, Ggnbp2, Glud1, Gnaq, Golga3, Gopc, Gpbp1, Gpc4, Gpr125, Hnrnpa2b1, Id2, Ifih1, Impa1, Itpr1, Jhdm1d, Klhl2, Klhl24, Klhl7, Lin7c, Luc7l…	16	0.080164	1810010H24Rik, Atp1b1, Bmp1, Cbll1, Cdkn1c, Cyp1a1, Fgf21, Gins1, Hspa1b, Mid1ip1, Nek2, Rsl1d1, Trim30, Ube2l6, Wbp1, Wnt4
GO:0016614	oxidoreductase activity, acting on CH-OH group of donors	92	23	1.3088e-13	2810405K02Rik, Adh1, Akr7a5, Chdh, Dcxr, Gpd1, Grhpr, Gulo, H2-Ke6, Hadh, Hadha, Hao1, Hmgcr, Hpgd, Hsd11b1, Hsd17b7, Ldhd, Nsdhl, Phgdh, Rdh7, Sdr42e1, Sord, Vkorc1	21	4.2891e-09	Adh4, Akr1c14, Akr1c20, Akr1c21, Bdh1, Bdh2, Bmp2, Cryl1, Dhdh, Dhrs4, Ehhadh, Fasn, Gpd2, Hibadh, Hsd17b4, Hsd17b6, Hsd3b2, L2hgdh, Mdh1, Rdh10, Rdh16	5	0.22329	Akr1b7, Cbr1, Impdh2, Spr, Ugdh	4	0.92537	Cbr3, Mat2b, Pgd, Tsta3	3	0.87878	Akr1c18, Ctbp2, Idh2	1	0.94173	Ldhb	2	0.66301	Akr1e1, Hsd17b2
GO:0008135	translation factor activity, nucleic acid binding	75	1	0.93796	Tcea3	2	0.89818	Gfm1, Mtif3	1	0.93239	Eif1b	27	2.2113e-12	Eef1b2, Eef1d, Eef1e1, Eftud2, Eif1, Eif1a, Eif1ax, Eif2b2, Eif2b3, Eif2b5, Eif3c, Eif3d, Eif3e, Eif3f, Eif3g, Eif3h, Eif3i, Eif3k, Eif3m, Eif4a1, Eif4e2, Eif4e3, Eif4enif1, Eif5a, Eif6, Elof1, Etf1	1	0.98436	Tceal8	5	0.077336	Eif2ak2, Eif3a, Eif4g3, Eif5, Eif5a2	2	0.55191	Eif2s3y, Mtif2
GO:0050662	coenzyme binding	146	25	9.0259e-11	Acad10, Acadvl, Acox2, Adh1, Aspdh, Chdh, Cyb5r3, Dhcr24, Dmgdh, Fmo5, Gch1, Gpd1, Grhpr, Gulo, Hadh, Hadha, Hao1, Hmgcr, Hnf4a, Hsd11b1, Ldhd, Phgdh, Pnpo, Sqle, Xdh	31	6.7808e-12	Acad8, Acadsb, Acat1, Acbd5, Acox1, Adh4, Aifm1, Aifm3, Alas2, Aldh9a1, Aox1, Cryl1, Dbt, Dhfr, Dhtkd1, Dpyd, Ehhadh, Etfa, Fdxr, Fmo1, Gcdh, Hacl1, Hibadh, Ivd, Maob, Mdh1, Nqo2, Sardh, Sdha, Sirt3, Suox	8	0.14358	Acbd6, Ero1l, Gapdhs, Por, Steap4, Tyw1, Ugdh, Uxs1	7	0.93258	Gsr, Htatip2, Ilvbl, Mtrr, Pgd, Tkt, Tsta3	9	0.38649	Ctbp2, Gmds, Idh2, Kdm1a, Maoa, Nox4, Nqo1, Steap1, Steap2	2	0.93884	Dus4l, Ldhb	1	0.97373	Dld	1	0.29689	Gale
GO:0016829	lyase activity	135	16	3.1113e-05	Alad, Aldoc, Ccbl1, Csad, Ddc, Ddt, Dhdpsl, Echs1, Ftcd, Gldc, Got1, Hadha, Mvd, Pts, Shmt2, Tat	29	2.401e-11	1700020C11Rik, Acly, Adcy9, Asl, Car1, Car14, Car2, Car3, Car5a, Car8, Cbs, Ccbl2, Cd38, Cth, Echdc2, Ehhadh, Fasn, Ggcx, Glo1, Glul, Hacl1, Hal, Hsd17b4, Mlycd, Pcbd1, Sds, Shmt1, Thnsl2, Uroc1	5	0.51798	Cry1, Cyp17a1, Dera, Eno3, Uxs1	5	0.97901	Adsl, Apex1, Nthl1, Pdxdc1, Ptpla	5	0.8581	Dkc1, Gmds, Pam, Pck2, Sdsl							1	0.2779	Dak
GO:0016616	oxidoreductase activity, acting on the CH-OH group of donors, NAD or NADP as acceptor	84	19	1.1781e-10	2810405K02Rik, Adh1, Akr7a5, Dcxr, Gpd1, Grhpr, H2-Ke6, Hadh, Hadha, Hmgcr, Hpgd, Hsd11b1, Hsd17b7, Ldhd, Nsdhl, Phgdh, Rdh7, Sdr42e1, Sord	20	4.5865e-09	Adh4, Akr1c14, Akr1c20, Akr1c21, Bdh1, Bdh2, Bmp2, Cryl1, Dhdh, Dhrs4, Ehhadh, Fasn, Gpd2, Hibadh, Hsd17b4, Hsd17b6, Hsd3b2, Mdh1, Rdh10, Rdh16	5	0.17387	Akr1b7, Cbr1, Impdh2, Spr, Ugdh	4	0.88879	Cbr3, Mat2b, Pgd, Tsta3	3	0.83701	Akr1c18, Ctbp2, Idh2	1	0.92534	Ldhb	2	0.61372	Akr1e1, Hsd17b2
GO:0003743	translation initiation factor activity	50				1	0.92535	Mtif3	1	0.83379	Eif1b	20	1.7387e-10	Eif1, Eif1a, Eif1ax, Eif2b2, Eif2b3, Eif2b5, Eif3c, Eif3d, Eif3e, Eif3f, Eif3g, Eif3h, Eif3i, Eif3k, Eif3m, Eif4a1, Eif4e2, Eif4e3, Eif4enif1, Eif6				5	0.017372	Eif2ak2, Eif3a, Eif4g3, Eif5, Eif5a2	2	0.34755	Eif2s3y, Mtif2
GO:0016627	oxidoreductase activity, acting on the CH-CH group of donors	45	7	0.0010944	Acad10, Acadvl, Acox2, Decr1, Decr2, Dhcr24, Dhcr7	16	2.5049e-10	Acad8, Acadsb, Acox1, Akr1d1, Bdh2, Cpox, Dhdh, Dpyd, Fasn, Gcdh, Ivd, Pecr, Ptgr2, Retsat, Sdha, Srd5a1	2	0.47352	Blvra, Blvrb	1	0.97131	Srd5a3	1	0.91728	Ptgr1	1	0.7505	Dus4l
GO:0009055	electron carrier activity	81	12	3.3464e-05	Cox7a1, Cyp27a1, Cyp2c38, Cyp2c70, Cyp2d10, Cyp2d26, Cyp2d9, Cyp2f2, Cyp2r1, Cyp51, Etfb, Xdh	21	3.4614e-10	Acadsb, Aox1, Aox3, Cyp1a2, Cyp2c55, Cyp2j5, Cyp2u1, Cyp4a10, Cyp4a14, Cyp4f14, Cyp4v3, Cyp7a1, Cyp7b1, Cyp8b1, Dpyd, Etfa, Etfdh, Ndufs1, Nqo2, Sdha, Suox	6	0.065646	Cyp17a1, Cyp3a13, Cyp4b1, Fdx1, Glrx, Steap4	3	0.95069	Cyp20a1, Fdx1l, Glrx3	6	0.26963	Cyp39a1, Nox4, Nqo1, Sh3bgrl3, Steap1, Steap2	1	0.91807	Abce1	2	0.59387	Cyp26a1, Cyp2j6	1	0.17717	Cyp1a1
GO:0019842	vitamin binding	116	19	3.5041e-08	Alas1, C8g, Ccbl1, Csad, Ddc, Dmgdh, Ftcd, Gcat, Gldc, Gnmt, Got1, Gpt, Lmbrd1, Mosc1, Mosc2, Pcx, Shmt2, Tat, Ttpa	25	5.321e-10	Aadat, Abat, Acaca, Acacb, Agxt, Agxt2l1, Alas2, Cbs, Ccbl2, Cth, Dhtkd1, Fasn, Hacl1, Kynu, Mccc1, Mut, Oat, Pcca, Phyh, Pygl, Sds, Shmt1, Slc46a1, Srr, Thnsl2	8	0.052255	Aldh1l2, Egln1, Egln3, P4ha1, P4ha2, Plod2, S100g, Slc19a1	7	0.78512	Gpt2, Ilvbl, Pdxdc1, Psat1, Sptlc2, Srr, Tkt	4	0.87696	Pam, Pygb, Rbp1, Sdsl
GO:0003676	nucleic acid binding	2084	34	1	Ankrd33b, BC006779, Bcl6, Calr, Creb3l3, Endog, Enpp1, Foxq1, H2afv, Hnf4a, Hopx, Irf7, Klf1, Klf15, Nr1h3, Nr1h4, Nr1i2, Nucb1, Pold2, Polg2, Ppara, Ppfibp2, R3hdm2, Rdm1, Rorc, Rpl22, Rxra, Sox18, Stat1, Stat2, Stk16, Tcea3, Zc3h12d, Zfp385b	59	1	Aifm1, Akap1, Ang, Atxn1, Cebpa, Clock, Cpeb4, Dbp, Dnase1l3, Dnmt3b, Enpp2, Enpp3, Fos, Gfm1, H1foo, Hes6, Hist1h1e, Hlf, Hmgn5, Klf12, Larp1b, Lmo2, Lrpprc, Mafb, Mll3, Mlxipl, Mnd1, Mtif3, Nfe2, Nfix, Nr0b2, Nr1d1, Nr1i3, Nr2f2, Nr3c2, Nr5a2, Olig1, Onecut1, Pan2, Pdcd4, Ppargc1a, Ppargc1b, Rbl2, Sepsecs, Setd1b, Smarcc2, Srebf1, Srp9, Sycp3, Usf2, Wrnip1, Zcchc24, Zcchc6, Zfp36, Zfp467, Zfp65…	86	0.062505	0610010K14Rik, 2610528E23Rik, Apitd1, Arid5a, Ascc1, Atf3, Atoh8, Bat4, Cdt1, Cebpb, Celf1, Chtf18, Cnot7, Cstf2, Dars, Ddx28, Ddx56, Dhx33, Dscc1, Eif1b, Epas1, Exosc3, Fars2, Fezf1, Fosl1, Foxa3, Fxr2, Gabpb1, Gmnn, Gsg2, H2afx, Hipk3, Imp3, Imp4, Irf9, Irx3, Isg20, Jazf1, Khdrbs3, Kif4, Klf16, Lbr, Lsm2, Mbd3, Mcm3, Mcm5, Mcts2, Mettl1, Mkl2, Mlx, Mxd4, Naf1, Nsun2, Nufip1, Oasl2, Papola, Pcbp…	219	1.1584e-07	0610009D07Rik, 2410016O06Rik, Aebp2, Agfg1, Aimp1, Apex1, Atf4, Banf1, Bat1a, Bcl3, Bhlhe40, Casc3, Cc2d1a, Cdk9, Cebpd, Cenpt, Cherp, Chrac1, Churc1, Cnbp, Cpeb1, Creb3, Creb3l2, Csda, Dazap1, Ddb1, Ddx1, Ddx17, Ddx18, Ddx21, Ddx27, Ddx39, Ddx41, Dimt1, Dis3, Dnttip1, Dr1, Drap1, E2f6, Edf1, Eef1b2, Eef1d, Eef1e1, Eftud2, Eif1, Eif1a, Eif1ax, Eif2b2, Eif2b3, Eif2b5, Eif3c, Eif3d, Eif3e, Eif3f, E…	119	0.25079	2310004N24Rik, Adnp2, Ahnak2, Anxa1, App, Atf5, Atf6b, Basp1, Bicc1, Cic, Ctnnb1, Ctu1, Dbf4, Ddx20, Dhx15, Dhx30, Dhx40, Dkc1, Dnmt1, Eme1, Endod1, Ercc3, Esco2, Ets1, Ezh2, Fen1, Foxp1, Ftsjd1, Fubp3, Fus, Glis3, Hells, Hhex, Hist1h1c, Hist3h2a, Hmga2, Hmgn3, Hnf1b, Hnrpll, Ift57, Igf2bp1, Igf2bp2, Irx5, Kdm1a, Kdm4a, Kif22, Klf4, Klf5, Lig1, Magoh, Magohb, Mcm2, Mcm4, Mcm7, Mex3b, Msh2, Mxd4, …	110	1.9902e-09	Adnp, Atf2, Bach1, Bbx, Cbfb, Cenpc1, Cnot6, Cpsf2, Cpsf6, Csde1, D19Bwg1357e, Ddit3, Ddx17, Ddx5, Ddx52, Dhx57, Dhx9, Dnajc2, E2f5, Eif2ak2, Eif3a, Eif4g3, Eif5, Eif5a2, Elf1, Exosc9, Foxa1, Foxc1, Foxn2, Foxo3, Ftsj3, Fubp1, Fxr1, Fyttd1, Gpatch8, Hes1, Hivep2, Hnrnph1, Hnrnpu, Hnrpdl, Ikzf5, Kdm4c, Klf10, Klf7, Krr1, Matr3, Mbnl2, Mdm2, Mef2a, Mga, Mier3, Mll1, Mtf2, Ncl, Nol8, Nostrin, Ptbp2,…	83	3.6544e-06	2610101N10Rik, 4921513D23Rik, A930001N09Rik, Akap8, Ash1l, Atm, Atrx, Ccar1, Cdkn2aip, Chd9, Cpeb2, Ddx3y, Ddx50, Dhx36, Dnajc1, Egr1, Eif2s3y, Esco1, Gabpa, Gcfc1, Gpbp1, Hnrnpa2b1, Hnrnpr, Ifih1, Ireb2, Klf9, Larp4b, Luc7l3, Mtif2, Mysm1, Nbn, Nfib, Nfyb, Nr1d2, Nr3c1, Onecut2, Pbrm1, Pds5b, Peg3, Phf20l1, Pnn, Ppil4, Prkdc, Psip1, Rbm12b, Rbm25, Rbm39, Rev1, Rnf6, Rora, Serbp1, Slk, Snai2, Srs…	5	0.57221	Cirbp, E2f7, Foxa2, H1f0, Trim30
GO:0016903	oxidoreductase activity, acting on the aldehyde or oxo group of donors	33	2	0.33798	Aldh1a7, Bckdha	13	2.8152e-09	Aldh1b1, Aldh1l1, Aldh2, Aldh4a1, Aldh6a1, Aldh8a1, Aldh9a1, Aox1, Aox3, Bckdhb, Dhrs4, Dhtkd1, Suclg2	1	0.69386	Gapdhs	1	0.92597	Htatip2	1	0.8391	Aldh18a1				1	0.55935	Aldh3a2
GO:0030170	pyridoxal phosphate binding	48	12	9.8173e-08	Alas1, Ccbl1, Csad, Ddc, Gcat, Gldc, Got1, Gpt, Mosc1, Mosc2, Shmt2, Tat	15	7.0987e-09	Aadat, Abat, Agxt, Agxt2l1, Alas2, Cbs, Ccbl2, Cth, Kynu, Oat, Pygl, Sds, Shmt1, Srr, Thnsl2				5	0.29766	Gpt2, Pdxdc1, Psat1, Sptlc2, Srr	2	0.73819	Pygb, Sdsl
GO:0070279	vitamin B6 binding	48	12	9.8173e-08	Alas1, Ccbl1, Csad, Ddc, Gcat, Gldc, Got1, Gpt, Mosc1, Mosc2, Shmt2, Tat	15	7.0987e-09	Aadat, Abat, Agxt, Agxt2l1, Alas2, Cbs, Ccbl2, Cth, Kynu, Oat, Pygl, Sds, Shmt1, Srr, Thnsl2				5	0.29766	Gpt2, Pdxdc1, Psat1, Sptlc2, Srr	2	0.73819	Pygb, Sdsl
GO:0016645	oxidoreductase activity, acting on the CH-NH group of donors	20	3	0.034255	Aass, Dmgdh, Pycrl	10	1.1858e-08	Aifm1, Aldh1l1, Aldh4a1, Dhfr, Etfdh, Mthfd1, Pipox, Prodh2, Qdpr, Sardh	3	0.031663	Aldh1l2, Blvrb, Smox	3	0.18989	Mthfd2, Pycr2, Sccpdh
GO:0016836	hydro-lyase activity	37	3	0.14981	Alad, Echs1, Hadha	13	1.4497e-08	1700020C11Rik, Car1, Car14, Car2, Car3, Car5a, Car8, Cbs, Ehhadh, Fasn, Hsd17b4, Pcbd1, Uroc1	1	0.73483	Eno3				2	0.59923	Dkc1, Gmds
GO:0016835	carbon-oxygen lyase activity	48	4	0.095696	Alad, Echs1, Hadha, Pts	14	6.0546e-08	1700020C11Rik, Car1, Car14, Car2, Car3, Car5a, Car8, Cbs, Ehhadh, Fasn, Hsd17b4, Pcbd1, Thnsl2, Uroc1	1	0.8214	Eno3	2	0.88801	Apex1, Nthl1	2	0.73819	Dkc1, Gmds
GO:0005506	iron ion binding	146	21	6.9876e-08	Calr, Cdo1, Cisd1, Cyp27a1, Cyp2c38, Cyp2c70, Cyp2d10, Cyp2d26, Cyp2d9, Cyp2f2, Cyp2r1, Cyp51, Fads1, Fads2, Hebp1, Pah, Sc4mol, Scd1, Tdo2, Trf, Xdh	22	4.0272e-06	Aox1, Bbox1, Cat, Cyb5b, Cyp1a2, Cyp2c55, Cyp2j5, Cyp2u1, Cyp4a10, Cyp4a14, Cyp4f14, Cyp4f15, Cyp4v3, Cyp7a1, Cyp7b1, Cyp8b1, Haao, Ido2, Pgrmc1, Sc5d, Suox, Tmem195	13	0.0019558	Ch25h, Cyp17a1, Cyp3a13, Cyp4b1, Egln1, Egln3, Hmox1, P4ha1, P4ha2, Plod2, Por, Steap4, Tyw1	6	0.96936	2410016O06Rik, Cyp20a1, Fads3, Fth1, Lcn2, Nenf	6	0.80402	Cyba, Cyp39a1, Nox4, Nt5e, Steap1, Steap2				2	0.87645	Cyp26a1, Cyp2j6	1	0.29689	Cyp1a1
GO:0030246	carbohydrate binding	317	32	1.773e-07	1810014F10Rik, Apcs, Apoh, Asgr1, Asgr2, Calr, Cd302, Clec1b, Clec2d, Colec12, Enpp1, F11, Fbp1, Fgf1, Gck, Gys2, Itih4, Lgals9, Lipc, Man2b1, Masp2, Mbl1, Mbl2, Pfkfb1, Pglyrp2, Prg4, Rpl22, Serpinc1, Stab1, Stab2, Vegfa, Vtn	27	0.0056287	Atrn, Atrnl1, Clec14a, Clec2h, Clec4f, Clec4g, Col13a1, Colec10, Colec11, Crybg3, Dcn, Enpp2, Enpp3, Fcna, Fgfr2, Galm, Gckr, Gpcpd1, Lgals8, Lipg, Lman1, Lman2, Lpl, Lrpap1, Mrc1, Pygl, Serpind1	10	0.6828	Bsg, Fbxo2, Galk1, Gbe1, Gpi1, Lyve1, Pfkl, Pfkp, Ugp2, Vegfb	15	0.98452	Adamts1, Ccl2, Cd24a, Cdipt, Ctgf, Fbxo6, Galnt11, Gyg, Hdgf, Hexb, Hk2, Pgd, Prps1, Stbd1, Tkt	19	0.34665	Agl, App, Cd44, Cyr61, Dpysl3, Galnt1, Glb1, Gpnmb, Gusb, Hbegf, Lgals1, Ly75, Manba, Pcolce2, Pygb, Serpine2, Taldo1, Thbs1, Tinagl1	7	0.85055	Ccl7, Fn1, Fstl1, Galnt7, Postn, Prg4, Vcan	7	0.66258	1110067D22Rik, Alg13, Bgn, Bmp4, Canx, Man2a1, Rpe
GO:0004497	monooxygenase activity	85	14	2.0753e-06	Cyp27a1, Cyp2c38, Cyp2c70, Cyp2d10, Cyp2d26, Cyp2d9, Cyp2f2, Cyp2r1, Cyp4f13, Cyp51, Fmo5, Pah, Sc4mol, Sqle	18	1.8555e-07	Cmah, Cyp1a2, Cyp2c44, Cyp2c55, Cyp2j5, Cyp2j9, Cyp2u1, Cyp4a10, Cyp4a14, Cyp4f14, Cyp4f15, Cyp4v3, Cyp7a1, Cyp7b1, Cyp8b1, Fmo1, Kmo, Pcbd1	4	0.35085	Ch25h, Cyp17a1, Cyp3a13, Cyp4b1	6	0.6313	Bcmo1, Cyp20a1, Cyp2b10, Cyp4f16, Frrs1, Ywhae	6	0.30727	Cyp39a1, Mical1, Mical2, Pam, Ywhab, Ywhaq				2	0.62017	Cyp26a1, Cyp2j6	1	0.18508	Cyp1a1
GO:0031406	carboxylic acid binding	120	18	3.1704e-07	Acadvl, Acox2, Dmgdh, Fabp1, Ftcd, Gchfr, Gldc, Gnmt, Got1, Grhpr, Hadha, Hnf4a, Nr1h4, Pah, Pcx, Shmt2, Tat, Tdo2	21	5.5056e-07	Acaca, Acacb, Acbd5, Acox1, Agxt, Alas2, Cyp4f14, Dbt, Dpys, Fabp2, Fasn, Gcdh, Glul, Mat1a, Mccc1, Otc, Pcca, Phyh, Shmt1, Slc46a1, Srr	10	0.0098137	Acbd6, Aldh1l2, Egln1, Egln3, Gpr120, P4ha1, P4ha2, Plod2, Slc19a1, Stx3	6	0.89994	Gss, Kars, Pgd, Rars, Sh3glb1, Srr	3	0.95999	BC046331, Ddah2, Pam	2	0.88304	Nedd4, Snca	1	0.94964	Dld	1	0.25119	Ddah1
GO:0016877	ligase activity, forming carbon-sulfur bonds	22	2	0.18924	Aacs, Slc27a5	9	5.5968e-07	Acly, Acsl1, Acsl3, Acsl5, Acsm3, Acsm5, Acss2, Slc27a2, Suclg2													1	0.42082	Acsl4
GO:0016705	oxidoreductase activity, acting on paired donors, with incorporation or reduction of molecular oxygen	113	17	6.452e-07	Alkbh7, Cyp27a1, Cyp2c38, Cyp2c70, Cyp2d10, Cyp2d26, Cyp2d9, Cyp2r1, Cyp51, Fads1, Fads2, Fmo5, P4hb, Pah, Sc4mol, Scd1, Sqle	18	1.3722e-05	Bbox1, Cmah, Cyp1a2, Cyp2c44, Cyp2c55, Cyp2j5, Cyp2u1, Cyp4a10, Cyp4a14, Cyp4f14, Cyp7a1, Cyp7b1, Cyp8b1, Fmo1, Kmo, Pcbd1, Phyh, Sc5d	11	0.002112	Ch25h, Cyp17a1, Cyp3a13, Cyp4b1, Egln1, Egln3, Hmox1, Hmox2, P4ha1, P4ha2, Plod2	7	0.76197	2410016O06Rik, Alkbh2, Alkbh6, Fads3, Frrs1, Prdx2, Prdx5	3	0.94673	Cyp39a1, Pam, Prdx2				1	0.94001	Cyp2j6	1	0.2384	Cyp1a1
GO:0046906	tetrapyrrole binding	92	14	5.4498e-06	Cyp27a1, Cyp2c38, Cyp2c70, Cyp2d10, Cyp2d26, Cyp2d9, Cyp2f2, Cyp2r1, Cyp51, Fads1, Fads2, Hebp1, Lmbrd1, Tdo2	18	6.4743e-07	Cat, Cyb5b, Cyp1a2, Cyp2c55, Cyp2j5, Cyp2u1, Cyp4a10, Cyp4a14, Cyp4f14, Cyp4f15, Cyp4v3, Cyp7a1, Cyp7b1, Cyp8b1, Ido2, Mut, Pgrmc1, Suox	4	0.40705	Cyp17a1, Cyp3a13, Cyp4b1, Hmox1	3	0.97425	Cyp20a1, Fads3, Nenf	2	0.96194	Cyba, Cyp39a1				2	0.66301	Cyp26a1, Cyp2j6	1	0.19874	Cyp1a1
GO:0020037	heme binding	85	13	1.1113e-05	Cyp27a1, Cyp2c38, Cyp2c70, Cyp2d10, Cyp2d26, Cyp2d9, Cyp2f2, Cyp2r1, Cyp51, Fads1, Fads2, Hebp1, Tdo2	17	9.5484e-07	Cat, Cyb5b, Cyp1a2, Cyp2c55, Cyp2j5, Cyp2u1, Cyp4a10, Cyp4a14, Cyp4f14, Cyp4f15, Cyp4v3, Cyp7a1, Cyp7b1, Cyp8b1, Ido2, Pgrmc1, Suox	4	0.35085	Cyp17a1, Cyp3a13, Cyp4b1, Hmox1	3	0.96095	Cyp20a1, Fads3, Nenf	2	0.94743	Cyba, Cyp39a1				2	0.62017	Cyp26a1, Cyp2j6	1	0.18508	Cyp1a1
GO:0016620	oxidoreductase activity, acting on the aldehyde or oxo group of donors, NAD or NADP as acceptor	24	1	0.58856	Aldh1a7	9	1.3426e-06	Aldh1b1, Aldh1l1, Aldh2, Aldh4a1, Aldh6a1, Aldh8a1, Aldh9a1, Dhrs4, Suclg2	1	0.5771	Gapdhs	1	0.84933	Htatip2	1	0.73507	Aldh18a1				1	0.4489	Aldh3a2
GO:0004866	endopeptidase inhibitor activity	95	15	1.5671e-06	Agt, C3, Fetub, Hc, Hrg, Itih1, Itih3, Pzp, Serpina10, Serpina11, Serpina12, Serpinc1, Serpinf2, Serping1, Tfpi2	8	0.1069	Itih2, Itih5, Reck, Serpina3g, Serpina6, Serpina9, Serpind1, Serpinf1	8	0.018733	A2m, BC048546, Serpina3c, Serpina3k, Serpina5, Serpine1, Slpi, Timp4	5	0.85558	Cast, Cst3, Cstb, Serpinb6a, Spint2	11	0.012943	App, Birc5, Crim1, Lxn, Serpinb9, Serpine2, Serpinh1, Spink3, Timp1, Timp2, Wfdc2	1	0.9469	Serpina7
GO:0016421	CoA carboxylase activity	6	1	0.19899	Pccb	5	1.8645e-06	Acaca, Acacb, Mccc1, Mccc2, Pcca
GO:0061135	endopeptidase regulator activity	98	15	2.3465e-06	Agt, C3, Fetub, Hc, Hrg, Itih1, Itih3, Pzp, Serpina10, Serpina11, Serpina12, Serpinc1, Serpinf2, Serping1, Tfpi2	8	0.12189	Itih2, Itih5, Reck, Serpina3g, Serpina6, Serpina9, Serpind1, Serpinf1	8	0.02216	A2m, BC048546, Serpina3c, Serpina3k, Serpina5, Serpine1, Slpi, Timp4	5	0.87327	Cast, Cst3, Cstb, Serpinb6a, Spint2	11	0.016079	App, Birc5, Crim1, Lxn, Serpinb9, Serpine2, Serpinh1, Spink3, Timp1, Timp2, Wfdc2	1	0.95162	Serpina7
GO:0050660	FAD binding	64	12	2.724e-06	Acad10, Acadvl, Acox2, Chdh, Cyb5r3, Dhcr24, Dmgdh, Fmo5, Gulo, Ldhd, Sqle, Xdh	13	1.5087e-05	Acad8, Acadsb, Acox1, Aifm1, Aifm3, Aox1, Etfa, Fmo1, Gcdh, Ivd, Maob, Sardh, Sdha	3	0.39269	Ero1l, Por, Steap4	2	0.95997	Gsr, Mtrr	5	0.26068	Kdm1a, Maoa, Nox4, Steap1, Steap2	1	0.86133	Dus4l	1	0.79627	Dld
GO:0004089	carbonate dehydratase activity	15				7	3.6723e-06	1700020C11Rik, Car1, Car14, Car2, Car3, Car5a, Car8
GO:0016628	oxidoreductase activity, acting on the CH-CH group of donors, NAD or NADP as acceptor	15	4	0.0017034	Decr1, Decr2, Dhcr24, Dhcr7	7	3.6723e-06	Akr1d1, Bdh2, Dhdh, Dpyd, Fasn, Pecr, Ptgr2	2	0.096007	Blvra, Blvrb				1	0.56392	Ptgr1
GO:0043169	cation binding	2801	120	0.024965	Ablim3, Acp5, Acy1, Adh1, Adi1, Alad, Alkbh7, Amy1, Anubl1, Apcs, Arg1, Asgr1, Bckdha, Bcl6, Bhmt2, C1s, Cadps2, Calr, Ccs, Cdhr5, Cdo1, Cisd1, Colec12, Cpb2, Creld2, Crp, Cyp27a1, Cyp2c38, Cyp2c70, Cyp2d10, Cyp2d26, Cyp2d9, Cyp2f2, Cyp2r1, Cyp4f13, Cyp51, Daglb, Dll1, Eltd1, Endog, Enpp1, Ephx2, Ethe1, F10, F2, F7, F9, Fads1, Fads2, Fah, Fahd2a, Fbp1, Fhit, Gch1, Gck, Gm4979, Hebp1, Hnf4a, Hpd, …	165	0.015101	1700020C11Rik, 4931406C07Rik, Acaca, Acat1, Acly, Acsm3, Acsm5, Acy3, Adcy9, Add3, Adh4, Adssl1, Agmat, Aifm3, Amdhd1, Anpep, Aox1, Aox3, Arhgap29, Aspa, Atp2a2, BC016495, BC049349, Bbox1, Bco2, Car1, Car14, Car2, Car3, Car5a, Car8, Cat, Cbs, Cdadc1, Celsr1, Cept1, Chn2, Cib2, Clpx, Cmah, Col18a1, Cpn1, Csrp3, Cutc, Cyb5b, Cyp1a2, Cyp2c44, Cyp2c55, Cyp2j5, Cyp2j9, Cyp2u1, Cyp4a10, Cyp4a14, Cyp4f1…	101	0.41016	Ada, Arg2, Atp1a1, Aurkb, Blvra, Cda, Cdh1, Ch25h, Cisd3, Coq7, Cyp17a1, Cyp3a13, Cyp4b1, Dck, Egln1, Egln3, Eno3, Fars2, Fdx1, Fezf1, Gbe1, Gde1, Guca1a, Hmox1, Hmox2, Impdh2, Irak3, Isg20, Jazf1, Jmjd6, Kdm3a, Klf16, Lcp1, Lonrf3, Morc4, Mt3, Mt4, Nadk, Notch4, Nt5c3, Nudt4, Nufip1, P4ha1, P4ha2, Padi4, Pcgf5, Pdlim2, Pfkl, Pfkp, Pir, Pla2g12a, Pla2g12b, Plekhf1, Plod2, Pmm1, Polr1b, Por, Ppm1m…	202	0.80133	1500003O03Rik, 2410016O06Rik, 5730403M16Rik, Actn4, Adamts1, Adat2, Adss, Aebp2, Agfg1, Alkbh2, Alkbh6, Anxa2, Anxa3, Anxa4, Anxa5, Anxa7, Apex1, Arfgap3, Arl6, Asna1, Atox1, B4galt3, Bcmo1, Calm1, Calm3, Capn2, Capns1, Cbl, Cblb, Cdipt, Cdkn1a, Chid1, Cnbp, Cndp2, Cops5, Cpe, Csnk1g2, Csnk1g3, Csrp1, Ctbs, Cyb561, Cyp20a1, Cyp4f16, Dbr1, Ddx41, Dnajc24, Dph3, Dyrk3, Efhd2, Ehd1, Elof1, Enoph1, E…	178	0.0073546	2700081O15Rik, Abl2, Adam12, Add1, Adnp2, Adprh, Afp, Agap1, Anxa1, App, Arhgef2, Arl3, Ash2l, Bak1, Birc3, Birc5, Bmpr1a, Calm2, Calu, Capn3, Cars, Cd97, Cdc42bpg, Cdh17, Chek2, Chsy1, Cp, Crip1, Crip2, Csrp2, Ctdsp2, Cyba, Cyp39a1, Dbf4, Dctd, Dnmt1, Efemp1, Efemp2, Ehd4, Eme1, Endod1, Epdr1, Esco2, Fbxo5, Fen1, Fgd3, Fhl2, Fignl1, Fkbp9, Foxp1, Fus, Gart, Gdpd1, Glb1, Glis3, Gtf2e1, Gusb, Idh2…	122	1.0298e-05	2810021J22Rik, 5730601F06Rik, AI987944, Adnp, Antxr2, Atf2, Atp7a, BC003267, BC049807, Birc2, Cdh6, Cetn3, Chka, Chordc1, Chsy3, Cnot6, Csgalnact2, Csnk1g1, Cyp26b1, Dhx57, Dsg2, Dst, Efcab7, Fbln2, Fbxo11, Fbxo30, Fhit, Fn1, Fstl1, G2e3, Gca, Ggps1, Gpatch8, Gtf2h2, Hivep2, Ikzf5, Ints12, Kdm4c, Klf10, Klf7, Limk2, Lonrf1, Lpp, Ltbp2, Lyar, March7, Matr3, Mbnl2, Mdm2, Mll1, Mmp12, Mobkl3, Morc2a…	104	3.7876e-06	1300003B13Rik, 2610008E11Rik, 4930432O21Rik, 6330416L07Rik, 9230105E10Rik, Aasdhppt, Acap2, Acvr2a, Adam9, Akap8, Arap2, Arsk, Ash1l, Atrx, BC003331, BC011426, BC031441, Bche, Bmi1, C1galt1, Canx, Cisd2, Comt1, Cyp26a1, Cyp2j6, Dmd, Dnaja1, Dsc2, Egr1, Erap1, Esco1, Fkbp14, Hectd1, Ifih1, Impa1, Impad1, Ireb2, Jhdm1d, Jmjd1c, Klf9, Luc7l2, Macf1, Man2a1, Map3k2, Mbtd1, Mll5, Mylk, Mysm1, Nr1d2, N…	8	0.35432	2310004I24Rik, Bmp1, Cbll1, Cyp1a1, Dak, Ddah1, Nek2, Trim30
GO:0046872	metal ion binding	2771	120	0.018515	Ablim3, Acp5, Acy1, Adh1, Adi1, Alad, Alkbh7, Amy1, Anubl1, Apcs, Arg1, Asgr1, Bckdha, Bcl6, Bhmt2, C1s, Cadps2, Calr, Ccs, Cdhr5, Cdo1, Cisd1, Colec12, Cpb2, Creld2, Crp, Cyp27a1, Cyp2c38, Cyp2c70, Cyp2d10, Cyp2d26, Cyp2d9, Cyp2f2, Cyp2r1, Cyp4f13, Cyp51, Daglb, Dll1, Eltd1, Endog, Enpp1, Ephx2, Ethe1, F10, F2, F7, F9, Fads1, Fads2, Fah, Fahd2a, Fbp1, Fhit, Gch1, Gck, Gm4979, Hebp1, Hnf4a, Hpd, …	164	0.01309	1700020C11Rik, 4931406C07Rik, Acaca, Acat1, Acly, Acsm3, Acsm5, Acy3, Adcy9, Add3, Adh4, Adssl1, Agmat, Aifm3, Amdhd1, Anpep, Aox1, Aox3, Arhgap29, Aspa, Atp2a2, BC016495, BC049349, Bbox1, Bco2, Car1, Car14, Car2, Car3, Car5a, Car8, Cat, Cbs, Cdadc1, Celsr1, Cept1, Chn2, Cib2, Clpx, Cmah, Col18a1, Cpn1, Csrp3, Cutc, Cyb5b, Cyp1a2, Cyp2c44, Cyp2c55, Cyp2j5, Cyp2j9, Cyp2u1, Cyp4a10, Cyp4a14, Cyp4f1…	100	0.40731	Ada, Arg2, Atp1a1, Aurkb, Blvra, Cda, Cdh1, Ch25h, Cisd3, Coq7, Cyp17a1, Cyp3a13, Cyp4b1, Dck, Egln1, Egln3, Eno3, Fars2, Fdx1, Fezf1, Gde1, Guca1a, Hmox1, Hmox2, Impdh2, Irak3, Isg20, Jazf1, Jmjd6, Kdm3a, Klf16, Lcp1, Lonrf3, Morc4, Mt3, Mt4, Nadk, Notch4, Nt5c3, Nudt4, Nufip1, P4ha1, P4ha2, Padi4, Pcgf5, Pdlim2, Pfkl, Pfkp, Pir, Pla2g12a, Pla2g12b, Plekhf1, Plod2, Pmm1, Polr1b, Por, Ppm1m, Ppp5…	196	0.87487	1500003O03Rik, 2410016O06Rik, 5730403M16Rik, Actn4, Adamts1, Adat2, Adss, Aebp2, Agfg1, Alkbh2, Alkbh6, Anxa2, Anxa3, Anxa4, Anxa5, Anxa7, Apex1, Arfgap3, Arl6, Asna1, Atox1, B4galt3, Bcmo1, Calm1, Calm3, Capn2, Capns1, Cbl, Cblb, Cdipt, Cdkn1a, Cnbp, Cndp2, Cops5, Cpe, Csnk1g2, Csnk1g3, Csrp1, Cyb561, Cyp20a1, Cyp4f16, Dbr1, Ddx41, Dnajc24, Dph3, Dyrk3, Efhd2, Ehd1, Elof1, Enoph1, Eps15, Fads3, …	175	0.010031	2700081O15Rik, Abl2, Adam12, Add1, Adnp2, Adprh, Afp, Agap1, Anxa1, App, Arhgef2, Arl3, Ash2l, Bak1, Birc3, Birc5, Bmpr1a, Calm2, Calu, Capn3, Cars, Cd97, Cdc42bpg, Cdh17, Chek2, Chsy1, Cp, Crip1, Crip2, Csrp2, Ctdsp2, Cyba, Cyp39a1, Dbf4, Dctd, Dnmt1, Efemp1, Efemp2, Ehd4, Eme1, Endod1, Epdr1, Esco2, Fbxo5, Fen1, Fgd3, Fhl2, Fignl1, Fkbp9, Foxp1, Fus, Gart, Gdpd1, Glis3, Gtf2e1, Idh2, Itpa, Jag1…	121	1.006e-05	2810021J22Rik, 5730601F06Rik, AI987944, Adnp, Antxr2, Atf2, Atp7a, BC003267, BC049807, Birc2, Cdh6, Cetn3, Chordc1, Chsy3, Cnot6, Csgalnact2, Csnk1g1, Cyp26b1, Dhx57, Dsg2, Dst, Efcab7, Fbln2, Fbxo11, Fbxo30, Fhit, Fn1, Fstl1, G2e3, Gca, Ggps1, Gpatch8, Gtf2h2, Hivep2, Ikzf5, Ints12, Kdm4c, Klf10, Klf7, Limk2, Lonrf1, Lpp, Ltbp2, Lyar, March7, Matr3, Mbnl2, Mdm2, Mll1, Mmp12, Mobkl3, Morc2a, Mtf2…	103	4.098e-06	1300003B13Rik, 2610008E11Rik, 4930432O21Rik, 6330416L07Rik, 9230105E10Rik, Aasdhppt, Acap2, Acvr2a, Adam9, Akap8, Arap2, Arsk, Ash1l, Atrx, BC003331, BC011426, BC031441, Bmi1, C1galt1, Canx, Cisd2, Comt1, Cyp26a1, Cyp2j6, Dmd, Dnaja1, Dsc2, Egr1, Erap1, Esco1, Fkbp14, Hectd1, Ifih1, Impa1, Impad1, Ireb2, Jhdm1d, Jmjd1c, Klf9, Luc7l2, Macf1, Man2a1, Map3k2, Mbtd1, Mll5, Mylk, Mysm1, Nr1d2, Nr3c1, …	8	0.34264	2310004I24Rik, Bmp1, Cbll1, Cyp1a1, Dak, Ddah1, Nek2, Trim30
GO:0019200	carbohydrate kinase activity	20	7	4.1069e-06	Gck, Gne, Hk3, Khk, Pfkfb1, Rbks, Xylb				4	0.0046931	Galk1, Pfkfb3, Pfkl, Pfkp	2	0.4542	Hk2, Nagk	1	0.66937	Galk2
GO:0043167	ion binding	2809	120	0.026966	Ablim3, Acp5, Acy1, Adh1, Adi1, Alad, Alkbh7, Amy1, Anubl1, Apcs, Arg1, Asgr1, Bckdha, Bcl6, Bhmt2, C1s, Cadps2, Calr, Ccs, Cdhr5, Cdo1, Cisd1, Colec12, Cpb2, Creld2, Crp, Cyp27a1, Cyp2c38, Cyp2c70, Cyp2d10, Cyp2d26, Cyp2d9, Cyp2f2, Cyp2r1, Cyp4f13, Cyp51, Daglb, Dll1, Eltd1, Endog, Enpp1, Ephx2, Ethe1, F10, F2, F7, F9, Fads1, Fads2, Fah, Fahd2a, Fbp1, Fhit, Gch1, Gck, Gm4979, Hebp1, Hnf4a, Hpd, …	166	0.013213	1700020C11Rik, 4931406C07Rik, Acaca, Acat1, Acly, Acsm3, Acsm5, Acy3, Adcy9, Add3, Adh4, Adssl1, Agmat, Aifm3, Amdhd1, Anpep, Aox1, Aox3, Arhgap29, Aspa, Atp2a2, BC016495, BC049349, Bbox1, Bco2, Car1, Car14, Car2, Car3, Car5a, Car8, Cat, Cbs, Cdadc1, Celsr1, Cept1, Chn2, Cib2, Clpx, Cmah, Col18a1, Cpn1, Csrp3, Cutc, Cyb5b, Cyp1a2, Cyp2c44, Cyp2c55, Cyp2j5, Cyp2j9, Cyp2u1, Cyp4a10, Cyp4a14, Cyp4f1…	101	0.42264	Ada, Arg2, Atp1a1, Aurkb, Blvra, Cda, Cdh1, Ch25h, Cisd3, Coq7, Cyp17a1, Cyp3a13, Cyp4b1, Dck, Egln1, Egln3, Eno3, Fars2, Fdx1, Fezf1, Gbe1, Gde1, Guca1a, Hmox1, Hmox2, Impdh2, Irak3, Isg20, Jazf1, Jmjd6, Kdm3a, Klf16, Lcp1, Lonrf3, Morc4, Mt3, Mt4, Nadk, Notch4, Nt5c3, Nudt4, Nufip1, P4ha1, P4ha2, Padi4, Pcgf5, Pdlim2, Pfkl, Pfkp, Pir, Pla2g12a, Pla2g12b, Plekhf1, Plod2, Pmm1, Polr1b, Por, Ppm1m…	203	0.79218	1500003O03Rik, 2410016O06Rik, 5730403M16Rik, Actn4, Adamts1, Adat2, Adss, Aebp2, Agfg1, Alkbh2, Alkbh6, Anxa2, Anxa3, Anxa4, Anxa5, Anxa7, Apex1, Arfgap3, Arl6, Asna1, Atox1, B4galt3, Bcmo1, Calm1, Calm3, Capn2, Capns1, Cbl, Cblb, Cdipt, Cdkn1a, Chid1, Cnbp, Cndp2, Cops5, Cpe, Csnk1g2, Csnk1g3, Csrp1, Ctbs, Cyb561, Cyp20a1, Cyp4f16, Dbr1, Ddx41, Dnajc24, Dph3, Dyrk3, Efhd2, Ehd1, Elof1, Enoph1, E…	178	0.0082276	2700081O15Rik, Abl2, Adam12, Add1, Adnp2, Adprh, Afp, Agap1, Anxa1, App, Arhgef2, Arl3, Ash2l, Bak1, Birc3, Birc5, Bmpr1a, Calm2, Calu, Capn3, Cars, Cd97, Cdc42bpg, Cdh17, Chek2, Chsy1, Cp, Crip1, Crip2, Csrp2, Ctdsp2, Cyba, Cyp39a1, Dbf4, Dctd, Dnmt1, Efemp1, Efemp2, Ehd4, Eme1, Endod1, Epdr1, Esco2, Fbxo5, Fen1, Fgd3, Fhl2, Fignl1, Fkbp9, Foxp1, Fus, Gart, Gdpd1, Glb1, Glis3, Gtf2e1, Gusb, Idh2…	122	1.183e-05	2810021J22Rik, 5730601F06Rik, AI987944, Adnp, Antxr2, Atf2, Atp7a, BC003267, BC049807, Birc2, Cdh6, Cetn3, Chka, Chordc1, Chsy3, Cnot6, Csgalnact2, Csnk1g1, Cyp26b1, Dhx57, Dsg2, Dst, Efcab7, Fbln2, Fbxo11, Fbxo30, Fhit, Fn1, Fstl1, G2e3, Gca, Ggps1, Gpatch8, Gtf2h2, Hivep2, Ikzf5, Ints12, Kdm4c, Klf10, Klf7, Limk2, Lonrf1, Lpp, Ltbp2, Lyar, March7, Matr3, Mbnl2, Mdm2, Mll1, Mmp12, Mobkl3, Morc2a…	104	4.3181e-06	1300003B13Rik, 2610008E11Rik, 4930432O21Rik, 6330416L07Rik, 9230105E10Rik, Aasdhppt, Acap2, Acvr2a, Adam9, Akap8, Arap2, Arsk, Ash1l, Atrx, BC003331, BC011426, BC031441, Bche, Bmi1, C1galt1, Canx, Cisd2, Comt1, Cyp26a1, Cyp2j6, Dmd, Dnaja1, Dsc2, Egr1, Erap1, Esco1, Fkbp14, Hectd1, Ifih1, Impa1, Impad1, Ireb2, Jhdm1d, Jmjd1c, Klf9, Luc7l2, Macf1, Man2a1, Map3k2, Mbtd1, Mll5, Mylk, Mysm1, Nr1d2, N…	8	0.35745	2310004I24Rik, Bmp1, Cbll1, Cyp1a1, Dak, Ddah1, Nek2, Trim30
GO:0030414	peptidase inhibitor activity	103	15	4.4364e-06	Agt, C3, Fetub, Hc, Hrg, Itih1, Itih3, Pzp, Serpina10, Serpina11, Serpina12, Serpinc1, Serpinf2, Serping1, Tfpi2	8	0.14919	Itih2, Itih5, Reck, Serpina3g, Serpina6, Serpina9, Serpind1, Serpinf1	8	0.028818	A2m, BC048546, Serpina3c, Serpina3k, Serpina5, Serpine1, Slpi, Timp4	5	0.89866	Cast, Cst3, Cstb, Serpinb6a, Spint2	11	0.022524	App, Birc5, Crim1, Lxn, Serpinb9, Serpine2, Serpinh1, Spink3, Timp1, Timp2, Wfdc2	1	0.95857	Serpina7
GO:0003779	actin binding	251	3	0.99512	Ablim3, Coro2b, Mtss1	9	0.89251	Add3, Clmn, Dixdc1, Homer2, Myo6, Pstpip2, Scnn1a, Sntg2, Syn1	6	0.88036	Diap3, Hip1r, Lcp1, Mkl2, Snta1, Spire1	40	5.648e-06	Actn4, Actr3, Arpc1a, Arpc1b, Arpc2, Arpc3, Arpc4, Arpc5, Baiap2l1, Cap1, Capzb, Cfl2, Cnn3, Coro1b, Coro1c, Ctnna1, Dbnl, Dstn, Emd, Fbxo25, Flna, Gipc1, Maea, Mtap1s, Myh9, Myo1c, Sntb2, Spna2, Tmod1, Tmod3, Tnnc1, Tns1, Tpm1, Tpm2, Tpm4, Twf2, Vasp, Vcl, Wasf2, Wdr1	25	0.002246	2310014H01Rik, Add1, Anln, Cald1, Capg, Cnn2, Enc1, Fhod1, Fhod3, Flnc, Gmfb, Gsn, Lasp1, Mlph, Mprip, Msn, Myh10, Nfkb1, Palld, Parva, Pdlim5, Spnb2, Tmsb4x, Vil1, Wasf1	6	0.77732	Capza2, Cnn1, Dst, Flnb, Pls3, Stk38l	9	0.16447	Daam1, Diap2, Dmd, Klhl2, Macf1, Mylk, Myo1b, Svil, Trpm7
GO:0008034	lipoprotein binding	21	7	5.9682e-06	Apoa2, Colec12, Ldlr, Lipc, Mttp, Pon1, Scarb1	2	0.28696	Abca1, Gpihbp1							1	0.68718	Lsr	1	0.47657	Cd36
GO:0004867	serine-type endopeptidase inhibitor activity	69	12	6.1975e-06	Agt, Hrg, Itih1, Itih3, Pzp, Serpina10, Serpina11, Serpina12, Serpinc1, Serpinf2, Serping1, Tfpi2	8	0.02249	Itih2, Itih5, Reck, Serpina3g, Serpina6, Serpina9, Serpind1, Serpinf1	7	0.010558	A2m, BC048546, Serpina3c, Serpina3k, Serpina5, Serpine1, Slpi	2	0.97128	Serpinb6a, Spint2	7	0.076814	App, Crim1, Serpinb9, Serpine2, Serpinh1, Spink3, Wfdc2	1	0.88121	Serpina7
GO:0016885	ligase activity, forming carbon-carbon bonds	7	2	0.024468	Pccb, Pcx	5	6.2533e-06	Acaca, Acacb, Mccc1, Mccc2, Pcca
GO:0008270	zinc ion binding	1194	31	0.98422	Ablim3, Adh1, Bcl6, Bhmt2, Cpb2, Gch1, Hnf4a, Klf1, Klf15, Man2b1, Mmp15, Morc2b, Mtmr4, Mylip, Nbr1, Nr1h3, Nr1h4, Nr1i2, Ppara, Rnf167, Rnf186, Rnf5, Rorc, Rxra, Sord, Tcea3, Upb1, Zc3h12d, Zfand2b, Zfp385b, Zfyve21	59	0.59099	1700020C11Rik, 4931406C07Rik, Adh4, Anpep, Car1, Car2, Car3, Car5a, Car8, Cdadc1, Cpn1, Csrp3, Dnmt3b, Dpys, Dtx3l, Enpep, Fasn, Fgd5, Fgd6, Fyco1, Galt, Gda, Hagh, Klf12, Lmo2, March6, Mll3, Nr1d1, Nr1i3, Nr2f2, Nr3c2, Nr5a2, Pdzrn3, Phf17, Pnkd, Pter, Ptgr2, Ptms, Rnf103, Rnf125, Rnf152, Rnf43, Rtn4ip1, Rufy1, Sec24a, Sepx1, Sirt3, Syvn1, Trip4, Ubr3, Zcchc24, Zcchc6, Zfp36, Zfp467, Zfp654, Zfp…	35	0.89314	Blvra, Cda, Egln1, Fezf1, Jazf1, Klf16, Lonrf3, Morc4, Mt3, Nufip1, Pcgf5, Pdlim2, Plekhf1, Rabgef1, Rad18, Rchy1, Rffl, Rnf114, Rnf19b, Rnf31, Sall1, Spire1, Tiparp, Trim25, Trim54, Usp3, Xiap, Zdhhc18, Zfand5, Zfp524, Zfp639, Zfp652, Zmynd10, Znrd1, Zswim7	79	0.91565	Adamts1, Adat2, Aebp2, Agfg1, Arfgap3, Cbl, Cblb, Cnbp, Cpe, Csrp1, Ddx41, Gata6, Gatad1, Gtf3a, Iars, Ing1, Jub, Klf13, Klf6, Lims1, Lims2, Mbd1, Mex3c, Mex3d, Micall1, Mkrn1, Mmp14, Mmp24, Mt1, Mt2, Mta1, Mybbp1a, Myst2, Npepps, Nploc4, Nsmce2, Pcgf6, Pdcd2, Pdlim1, Pdlim7, Phc2, Phf20, Phf23, Phrf1, Plekhf2, Prdm4, Prkci, Rbm22, Rnf126, Rnf166, Rnf25, Rnf4, S100a6, Smyd2, Sqstm1, Tes, Tnfaip3,…	71	0.20011	2700081O15Rik, Adam12, Adnp2, Agap1, Birc3, Crip1, Crip2, Csrp2, Dbf4, Dctd, Dnmt1, Fgd3, Fhl2, Foxp1, Fus, Glis3, Gtf2e1, Kdm4a, Klf4, Klf5, Lasp1, Limd1, Limd2, Lmcd1, Lmo4, Lrsam1, Mex3b, Mical1, Mical2, Mlph, Mmp11, Mnat1, Mpi, Msrb3, P2rx5, Pdlim5, Phf15, Pole, Ptgr1, Pxn, Rarb, Rere, Rfwd3, Rnf121, Rnf38, Rnf44, Rnpep, Sall2, Scel, Sf3a3, Sh3rf1, Traf3, Trim32, Trim35, Whsc1, Wtip, Zcchc10,…	58	0.00023555	Adnp, Atf2, Birc2, Chordc1, Dhx57, Fbxo11, Fbxo30, G2e3, Gpatch8, Gtf2h2, Hivep2, Ikzf5, Ints12, Kdm4c, Klf10, Klf7, Limk2, Lpp, March7, Matr3, Mbnl2, Mdm2, Mll1, Mmp12, Morc2a, Mtf2, Phf16, Rc3h2, Rlim, Rnf111, Rnf115, Slu7, Sp3, Topors, Trim13, Trim41, Ttc3, Usp33, Zbtb6, Zc3h12c, Zc3h15, Zdhhc20, Zfhx3, Zfp143, Zfp26, Zfp260, Zfp280c, Zfp322a, Zfp329, Zfp36l1, Zfp58, Zfp59, Zfp62, Zfp74, Zfp82…	54	8.1935e-06	Acap2, Adam9, Akap8, Arap2, Ash1l, Atrx, BC003331, Bmi1, Dmd, Egr1, Erap1, Jhdm1d, Klf9, Man2a1, Mbtd1, Mll5, Nr1d2, Nr3c1, Peg3, Phf20l1, Rnf13, Rnf170, Rnf6, Rora, Rspry1, Rufy2, Slc30a7, Snai2, Suz12, Tab3, Tax1bp1, Trim12, Trim2, Trim23, Trim33, Trim39, Zbtb20, Zbtb33, Zbtb41, Zcchc11, Zcchc7, Zfhx4, Zfml, Zfp148, Zfp187, Zfp280d, Zfp292, Zfp326, Zfp367, Zfp445, Zfp518, Zfp800, Zhx1, Zkscan3	4	0.32082	Bmp1, Cbll1, Ddah1, Trim30
GO:0008289	lipid binding	294	27	9.6586e-06	Acadvl, Acox2, Apoa2, Apoc3, Apoh, C8g, Cadps2, Cps1, Crp, Faah, Fabp1, Hadha, Hnf4a, Hsd11b1, Lipc, Mttp, Nr1h3, Nr1h4, Pemt, Ppara, Ptgds, Rxra, S1pr1, Scarb1, Sec14l4, Stard4, Stard5	27	0.0020044	Acbd5, Acox1, Adap2, Apoa5, Apob, Bdh1, Cd1d1, Cyp4f14, Fabp2, Gcdh, Gpihbp1, Hsd17b4, Igf1, Lpl, Mgll, Nr3c2, Nr5a2, Otc, Paqr7, Pctp, Pex1, Pgrmc1, Pltp, Rufy1, Scap, Sec14l2, Serpina6	12	0.34125	Acbd6, Apoa4, Fabp4, Gpr120, Gstm1, Hip1r, Lbp, S100a13, S100g, Snx8, Stx3, Sult1e1	21	0.64416	1300014I06Rik, Anxa2, Anxa3, Anxa4, Anxa5, Anxa7, Cdipt, Mfge8, Myo1c, Npc2, Pitpna, Plekha3, Sh3glb1, Snx1, Snx10, Snx12, Snx16, Snx17, Snx3, Snx5, Snx6	14	0.71926	Anxa1, Epn2, Gltp, Myof, Picalm, Pitpnm1, Rbp1, Sh3pxd2b, Snx18, Snx4, Snx7, Stoml1, Tspo, Vps36	6	0.8854	Fnbp1l, Nisch, Pld1, Plekha1, Sdpr, Snca	5	0.85064	Fabp7, Hsdl2, Itpr1, Nr3c1, Snx13	1	0.50972	Vnn1
GO:0017171	serine hydrolase activity	153	18	1.119e-05	Aadac, C1s, Cela1, F10, F11, F12, F2, F7, F9, Hgfac, Hpn, Immp2l, Masp2, Mst1, Plg, Proc, Proz, Tmprss6	10	0.24518	Cfi, Dpp4, Dpp8, F5, F8, Habp2, Klkb1, Lonp2, Pcsk6, Tysnd1	6	0.45282	Hp, Pcsk9, Prss8, Prtn3, Serpine1, Tmprss2	4	0.99768	Prcp, Prep, Rhbdf1, Sec11a	6	0.83784	Dpp8, Eml2, Htra2, Parl, Plat, St14	2	0.94885	Pamr1, Prss23
GO:0016878	acid-thiol ligase activity	12	2	0.068246	Aacs, Slc27a5	6	1.1563e-05	Acly, Acsl1, Acsm3, Acsm5, Acss2, Suclg2
GO:0008092	cytoskeletal protein binding	372	5	0.99791	Ablim3, Coro2b, Gabarapl1, Mtss1, Mylip	17	0.69954	Add3, Akap1, Clmn, Dixdc1, Epb4.1l4b, Farp2, Fyn, Gphn, Homer2, Myo6, Pstpip2, Ptpn3, Ranbp10, Scnn1a, Sdc2, Sntg2, Syn1	10	0.84814	Diap3, Hip1r, Lcp1, Mkl2, Pdlim2, Sdc4, Snta1, Spag5, Spire1, Trim54	52	1.2376e-05	Aatf, Actn4, Actr3, Anxa2, Arpc1a, Arpc1b, Arpc2, Arpc3, Arpc4, Arpc5, Baiap2l1, Cap1, Capn2, Capzb, Cfl2, Clasp1, Cnn3, Coro1b, Coro1c, Ctnna1, Dbnl, Dstn, Emd, Ezr, Fbxo25, Flna, Gabarap, Gipc1, Maea, Map1lc3a, Map1lc3b, Mapre1, Mtap1s, Myh9, Myo1c, Ndel1, Nme1, Sgk1, Sntb2, Spna2, Tmod1, Tmod3, Tnnc1, Tns1, Tpm1, Tpm2, Tpm4, Twf2, Vasp, Vcl, Wasf2, Wdr1	38	0.00011204	2310014H01Rik, Add1, Anln, Arhgef2, Cald1, Capg, Cltc, Cnn2, Cryab, Enc1, Fhod1, Fhod3, Flnc, Gmfb, Gsn, Kifap3, Lasp1, Lmo7, Mast2, Mlph, Mprip, Msn, Myh10, Ndn, Nfkb1, Numa1, Nusap1, Ofd1, Pacsin2, Palld, Parva, Pdlim5, Spnb2, Tmsb4x, Tnnt2, Trim32, Vil1, Wasf1	15	0.16157	Adnp, Appbp2, Axl, Capza2, Ccdc88a, Cep57, Cnn1, Dlc1, Dst, Flnb, Kif5b, Ktn1, Pls3, Snca, Stk38l	11	0.30503	Daam1, Diap2, Dmd, Klhl2, Macf1, Mylk, Myo1b, Spag9, Svil, Trim2, Trpm7
GO:0016408	C-acyltransferase activity	10	5	1.341e-05	Acaa1a, Acaa2, Acat2, Gcat, Hadha	1	0.40447	Acat1				1	0.54536	Sptlc2
GO:0000166	nucleotide binding	1829	71	0.28847	Aacs, Abca8b, Abcb6, Abcc3, Acad10, Acadvl, Acox2, Adh1, Arl4d, Aspdh, BC006779, Chdh, Cps1, Cyb5r3, Dhcr24, Dmgdh, Erbb3, Fgfr4, Fmo5, Fpgs, Gch1, Gck, Gimap4, Gimap6, Glyctk, Gne, Gpd1, Grhpr, Gulo, Hadh, Hadha, Hao1, Hk3, Hmgcr, Hsd11b1, Ikbke, Khk, Ldhd, Mfn2, Morc2b, Mvd, Nadsyn1, Niacr1, Nme3, Oplah, Pccb, Pcx, Pdk1, Pdk2, Pdxk, Pfkfb1, Phgdh, Pink1, Pklr, Pmvk, Pnpo, Polg2, Rab9, Rapgef4, …	113	0.012508	1300010F03Rik, Abca1, Abca8a, Abcb10, Abcb11, Abcb4, Abcc2, Abcc6, Abcd2, Abcd3, Abcg5, Abcg8, Acaca, Acacb, Acad8, Acadsb, Acly, Acox1, Acsl1, Acsl3, Acsl5, Acsm3, Acsm5, Acss2, Adcy9, Adh4, Adssl1, Aifm1, Aifm3, Ak2, Aldh9a1, Aox1, Arl13a, Arl4a, Atp2a2, BC016495, Cabc1, Camk1d, Camkk2, Clpx, Coasy, Cpeb4, Cryl1, Dclk3, Dhfr, Dpyd, Ehd3, Entpd8, Etfa, Etnk2, Fastkd1, Fdxr, Fgfr2, Fign, Fmo1, Fy…	81	0.016764	2610528E23Rik, Abcd4, Actc1, Adrbk1, Arl5a, Arl5b, Atl1, Atp1a1, Aurka, Aurkb, Blvra, Bub1b, Cad, Cdc6, Cdk2, Celf1, Chtf18, Cry1, Cstf2, Dapk2, Dapk3, Dars, Dck, Ddx28, Ddx31, Ddx56, Dhx33, Epha1, Ero1l, Fars2, Fastkd3, Fes, Galk1, Gapdhs, Gbp2, Gpn2, Grk6, Gsg2, Hipk3, Hspa2, Ippk, Irak3, Kcnj8, Kif4, Kti12, Map2k3, Map2k4, Mapk13, Mapk4, Mapk6, Mcm3, Mcm5, Morc4, Nadk, Nt5c3, Oasl2, Papola, Pf…	185	1.5638e-05	0610009D07Rik, Acta1, Actl6a, Actr3, Adss, Akt1, Aprt, Arf1, Arf3, Arf4, Arf6, Arl6, Asna1, Asns, Atp6ap1, Atp6v1a, Bat1a, Camk1, Camk2d, Cct2, Cct4, Cct5, Cct6a, Cct8, Cdc34, Cdc42, Cdk4, Cdk9, Cerk, Clk3, Csnk1e, Csnk1g2, Csnk1g3, Csnk2a2, Ctps, Dazap1, Ddx1, Ddx17, Ddx18, Ddx21, Ddx27, Ddx39, Ddx41, Drg1, Drg2, Dync1li1, Dyrk3, Eftud2, Ehd1, Eif2b2, Eif3g, Eif4a1, G3bp1, Gars, Gclc, Gna13, Gna…	133	0.00014678	4930444A02Rik, A830007P12Rik, Abcc1, Abcc4, Abl2, Acta2, Actr1a, Agap1, Aldh18a1, Apaf1, Arl3, Arl4c, Bmpr1a, Bub1, C230081A13Rik, Cars, Cbwd1, Cct3, Cdc42bpg, Cdk1, Cdk18, Chek2, Clcn5, Ctbp2, Ddr1, Ddx20, Dhx15, Dhx30, Dhx32, Dhx40, Dnmt1, Dtymk, Dync1h1, Dync1li2, Ehd4, Entpd2, Epha2, Epha4, Ercc3, Fastkd2, Fignl1, Galk2, Gart, Gna11, Gnai1, Gnl3l, Gspt2, Hells, Hnrpll, Hspa4, Idh2, Ift27, Igf…	75	0.0038842	Abca5, Abce1, Actg2, Atp7a, Axl, Cask, Cdk17, Chka, Ckb, Clcn3, Cpsf6, Csnk1g1, Ddx17, Ddx5, Ddx52, Dhx57, Dhx9, Dock7, Dus4l, Eif2ak2, Eif5, Frk, Gnai3, Gnl2, Gnl3, Gtpbp4, Hnrnph1, Hnrnpu, Hnrpdl, Kif16b, Kif2a, Kif3a, Kif5b, Ldhb, Limk2, Map4k3, Matr3, Morc2a, Ncl, Nek7, Nol8, Nuak2, Pde5a, Pkn2, Ppip5k2, Prkaa1, Psmc6, Ptbp2, Rad17, Rbm16, Rbm17, Rbm3, Rbm34, Rbm7, Rbms1, Rnd3, Rock2, Ror1, R…	59	0.016213	2610101N10Rik, 4921513D23Rik, Abcg2, Acsl4, Acvr2a, Atm, Atp11b, Atrx, Chd9, Chuk, Clcn4-2, Clk1, Clk4, Cpeb2, Dapk1, Ddx3y, Ddx50, Dhx36, Dld, Dnaja1, Dnm1l, Dock4, Dyrk2, Egfr, Eif2s3y, Gbp3, Gimap8, Glud1, Gnaq, Hnrnpa2b1, Ifih1, Map3k2, Mtif2, Mylk, Myo1b, Ppil4, Prkdc, Prpf4b, Rap2c, Rbm12b, Rbm25, Rbm39, Rock1, Slk, Smc4, Smc6, Srsf10, Srsf12, Ssb, Tars, Tnrc6a, Top1, Top2b, Trim23, Trpm7, …	5	0.45092	Cirbp, Dak, Grk5, Nek2, Ube2l6
GO:0016746	transferase activity, transferring acyl groups	160	16	0.0002378	Acaa1a, Acaa2, Acat2, Alas1, Cpt1a, Dgat2, Gcat, Ggt6, Gpam, Hadha, Lcat, Lipc, Lpcat3, Nags, Soat2, Tgm1	22	1.8033e-05	A2ld1, Acat1, Acly, Agpat2, Alas2, Baat, Clock, Cml1, Cml2, Cml5, Cpt2, Crot, Dbt, Elovl2, Elovl6, Fasn, Hmgcs2, Keg1, Lclat1, Nat1, Nat8, Sat2	5	0.66829	Agpat5, Hat1, Hgsnat, Porcn, Zdhhc18	11	0.67543	Cdyl, Lass6, Myst2, Nmt2, Pafah1b2, Pafah1b3, Sh3glb1, Sptlc2, Tgm2, Ykt6, Zdhhc16	8	0.635	Abhd5, Cpt1c, Esco2, Mboat1, Nmt2, Qpct, Zdhhc2, Zdhhc3	2	0.95729	Tmem68, Zdhhc20	4	0.55404	Esco1, Glyat, Lpgat1, Naa15
GO:0061134	peptidase regulator activity	116	15	1.938e-05	Agt, C3, Fetub, Hc, Hrg, Itih1, Itih3, Pzp, Serpina10, Serpina11, Serpina12, Serpinc1, Serpinf2, Serping1, Tfpi2	8	0.23198	Itih2, Itih5, Reck, Serpina3g, Serpina6, Serpina9, Serpind1, Serpinf1	8	0.052255	A2m, BC048546, Serpina3c, Serpina3k, Serpina5, Serpine1, Slpi, Timp4	7	0.78512	Bcl10, Cast, Cst3, Cstb, Mmp14, Serpinb6a, Spint2	12	0.022155	Apaf1, App, Birc5, Crim1, Lxn, Serpinb9, Serpine2, Serpinh1, Spink3, Timp1, Timp2, Wfdc2	3	0.68799	Cav1, Fn1, Serpina7	1	0.94435	Casp8ap2
GO:0004252	serine-type endopeptidase activity	117	15	2.1501e-05	C1s, F10, F11, F12, F2, F7, F9, Hgfac, Hpn, Masp2, Mst1, Plg, Proc, Proz, Tmprss6	8	0.23895	Cfi, Dpp4, F5, F8, Habp2, Klkb1, Lonp2, Tysnd1	6	0.23045	Hp, Pcsk9, Prss8, Prtn3, Serpine1, Tmprss2	2	0.99898	Prep, Rhbdf1	5	0.76116	Eml2, Htra2, Parl, Plat, St14	2	0.87418	Pamr1, Prss23
GO:0042802	identical protein binding	325	28	2.171e-05	Adh1, Alad, Aldh1a7, Als2, Asgr1, BC048355, Cldn1, Cpt1a, Faah, Gldc, Gpd1, Hmgcr, Hnf4a, Mbl1, Pah, Pdk1, Pdk2, Pfkfb1, Plekhb1, Plvap, Polg2, Pts, Pycrl, Rassf5, Shmt2, Sord, Stub1, Vegfa	28	0.0041625	Abcb10, Acat1, Acy3, Adipor2, Aldh2, Aldh9a1, Bmp2, C1qb, Ccbl2, Cebpa, Cpox, Dci, Dpp4, Dpyd, Galm, Gamt, Gphn, Iigp1, Lman1, Maob, Mat1a, Mocs2, Nr3c2, Pygl, Rdh16, Shmt1, Srr, Usf2	15	0.17378	Cad, Cd28, Cda, Cebpb, Eno3, Flt3l, Gstm1, Hp, Lcp1, Nampt, Pcsk9, S100a16, Timeless, Twist1, Vegfb	35	0.022188	Actn4, Asns, Atxn10, Bax, Bcl10, Casc3, Cebpd, Cldn3, Dnttip1, Dynlrb1, Gipc1, Gsr, Gss, Hexb, Hprt, Kctd13, Kctd20, Lcn2, Max, Med30, Mtap1s, Mtmr2, Pafah1b2, Pgf, Srr, Ssna1, Sssca1, St13, Stub1, Sumf2, Tcf3, Tpd52, Tpm1, Tprgl, Wwtr1	23	0.10923	5730528L13Rik, Amotl2, Anxa1, Apaf1, Bak1, Cadm1, Cav2, Csf1, Dynll1, Foxp1, Hnf1b, Lgals1, Ndn, Nfkb1, Oxct1, Pvrl2, Pygb, S100a4, Schip1, Stk4, Sult1a1, Tgfb2, Trip13	6	0.93244	Cav1, Cep57, Chka, Ldhb, Ptpre, Snca	10	0.27581	Bmp4, Casp8ap2, Cldn2, Dynlt3, Impa1, Klhl2, Nr3c1, Nrp1, Pvrl3, Slk
GO:0005525	GTP binding	276	8	0.78889	Arl4d, Gch1, Gimap4, Gimap6, Mfn2, Niacr1, Rab9, Srpr	12	0.74338	Adssl1, Arl13a, Arl4a, Ehd3, Gfm1, Gfm2, Iigp1, Mmaa, Mocs1, Opa1, Rab3a, Suclg2	11	0.38028	Arl5a, Arl5b, Atl1, Gbp2, Gpn2, Rab30, Rab33a, Rab4a, Rem2, Rhoj, Rrad	41	2.4523e-05	Adss, Arf1, Arf3, Arf4, Arf6, Arl6, Cdc42, Drg1, Drg2, Eftud2, Ehd1, Eif2b2, Gna13, Gnai2, Msto1, Rab11a, Rab20, Rab24, Rab28, Rab35, Rab5c, Rab6, Rabl5, Rac1, Ralb, Ran, Rap1b, Rheb, Rhebl1, Rhoc, Rhod, Rhog, Rit1, Rragd, Rras, Rras2, Rtkn, Sept10, Tgm2, Tubb5, Tubb6	23	0.025027	Agap1, Arl3, Arl4c, Ehd4, Ercc3, Gna11, Gnai1, Gnl3l, Gspt2, Ift27, Irgm1, Lrrk1, Mras, P2rx5, Pck2, Rab31, Rab34, Rab3d, Rap2b, Rasl10a, Rraga, Sept11, Sept8	8	0.6022	Dock7, Eif5, Gnai3, Gnl2, Gnl3, Gtpbp4, Rnd3, Sept7	10	0.14172	Dnm1l, Dock4, Eif2s3y, Gbp3, Gimap8, Glud1, Gnaq, Mtif2, Rap2c, Trim23
GO:0009374	biotin binding	5	1	0.16881	Pcx	4	3.0974e-05	Acaca, Acacb, Mccc1, Pcca
GO:0004857	enzyme inhibitor activity	165	18	3.149e-05	1300017J02Rik, Agt, Angptl3, C3, Fetub, Gchfr, Hc, Hrg, Itih1, Itih3, Pzp, Serpina10, Serpina11, Serpina12, Serpinc1, Serpinf2, Serping1, Tfpi2	13	0.074688	Cd46, Cd55, Dnajc3, Gckr, Itih2, Itih5, Reck, Serpina3g, Serpina6, Serpina9, Serpind1, Serpinf1, Wdtc1	8	0.22623	A2m, BC048546, Serpina3c, Serpina3k, Serpina5, Serpine1, Slpi, Timp4	13	0.48387	Anxa2, Anxa3, Cast, Cdkn1a, Cst3, Cstb, Pkig, Ppp1r11, Ppp1r8, Rtkn, Serpinb6a, Spint2, Trib3	16	0.016314	Anxa1, App, Birc5, Crim1, Dynll1, Lxn, Pkia, Serpinb9, Serpine2, Serpinh1, Socs5, Spink3, Timp1, Timp2, Wfdc2, Wnk1	4	0.74157	Cdkn1b, Ppp1r14a, Serpina7, Txnip				1	0.32856	Cdkn1c
GO:0016863	intramolecular oxidoreductase activity, transposing C=C bonds	9	2	0.03998	Ebp, Sigmar1	5	3.4456e-05	Dci, Dct, Ebpl, Ehhadh, Hsd3b2
GO:0016817	hydrolase activity, acting on acid anhydrides	541	12	0.97817	Abca8b, Abcb6, Abcc3, Enpp1, Enpp5, Entpd5, Fhit, Igtp, Irgm2, Lhpp, Mfn2, Srpr	33	0.15033	1300010F03Rik, Abca1, Abca8a, Abcb10, Abcb11, Abcb4, Abcc2, Abcc6, Abcd2, Abcd3, Abcg5, Abcg8, Arl4a, Atp2a2, Clpx, Ehd3, Enpp2, Enpp3, Entpd8, Fign, Gfm1, Gfm2, Gngt1, Iigp1, Kif21a, Lonp2, Mmaa, Myo6, Nudt12, Nudt7, Opa1, Pex1, Wrnip1	22	0.27216	2610528E23Rik, Abcd4, Atl1, Atp1a1, Atp6v0d1, Atp6v1h, Cdc6, Chtf18, Ddx28, Ddx31, Ddx56, Dhx33, Gbp2, Kif4, Lonrf3, Mcm3, Nudt4, Rab4a, Rem2, Rfc5, Rhoj, Rrad	60	0.0018147	Atp1b3, Atp6ap1, Atp6v0b, Atp6v1a, Atp6v1c1, Atp6v1d, Atp6v1e1, Atp6v1f, Bat1a, Cdc42, Crbn, Dctn2, Ddx1, Ddx17, Ddx18, Ddx21, Ddx27, Ddx39, Ddx41, Dync1i2, Dync1li1, Dynlrb1, Eftud2, Ehd1, Eif4a1, G3bp1, Gna13, Gnai2, Gnb1, Gnb2, Gtf2f2, Hspa8, Klc1, Mcm6, Myh9, Myo10, Myo1c, Nras, Nubp1, Nudt5, Prune, Psmc4, Rab11a, Rab5c, Rac1, Rad54l, Ralb, Ran, Rap1b, Rheb, Rhebl1, Rhog, Rit1, Rras, Rras2, R…	52	3.4529e-05	A830007P12Rik, Abcb1a, Abcc1, Acyp2, Agap1, Dctn1, Ddx20, Dhx15, Dhx30, Dhx32, Dhx40, Dync1h1, Dync1li2, Dync2li1, Dynll1, Ehd4, Entpd2, Ercc3, Fignl1, Gna11, Gnai1, Gspt2, Hells, Irgm1, Itpa, Kif11, Kif1c, Kif20a, Kif22, Kif23, Kifc3, Mcm4, Mcm7, Mras, Msh2, Myh10, Myl9, Myo18a, Myo5c, Naip2, Nudt3, Psmc3, Rab34, Rad51, Rad51l1, Rap2b, Rasl10a, Rfc3, Rfc4, Smarca4, Trip13, Xrcc5	18	0.37759	Abca5, Abce1, Atp7a, Ddx17, Ddx5, Ddx52, Dhx57, Dhx9, Fhit, Gnai3, Kif16b, Kif2a, Kif3a, Kif5b, Psmc6, Rad17, Smarca5, Ythdc2	17	0.17704	Abcg2, Atrx, Chd9, Ddx3y, Ddx50, Dhx36, Dnm1l, Dynlt3, Eif2s3y, Gbp3, Gnaq, Ifih1, Mtif2, Myo1b, Rap2c, Vps4b, Yme1l1	2	0.37428	2310004I24Rik, Atp1b1
GO:0008236	serine-type peptidase activity	151	17	3.4671e-05	C1s, Cela1, F10, F11, F12, F2, F7, F9, Hgfac, Hpn, Immp2l, Masp2, Mst1, Plg, Proc, Proz, Tmprss6	10	0.23297	Cfi, Dpp4, Dpp8, F5, F8, Habp2, Klkb1, Lonp2, Pcsk6, Tysnd1	6	0.44033	Hp, Pcsk9, Prss8, Prtn3, Serpine1, Tmprss2	4	0.99737	Prcp, Prep, Rhbdf1, Sec11a	6	0.82869	Dpp8, Eml2, Htra2, Parl, Plat, St14	2	0.94616	Pamr1, Prss23
GO:0016769	transferase activity, transferring nitrogenous groups	27	6	0.00034362	Alas1, Ccbl1, Gcat, Got1, Gpt, Tat	8	3.8395e-05	Aadat, Abat, Agxt, Agxt2l1, Alas2, Ccbl2, Gatm, Oat	1	0.62027	Hat1	3	0.33612	Gpt2, Psat1, Sptlc2
GO:0019001	guanyl nucleotide binding	291	8	0.83377	Arl4d, Gch1, Gimap4, Gimap6, Mfn2, Niacr1, Rab9, Srpr	12	0.80351	Adssl1, Arl13a, Arl4a, Ehd3, Gfm1, Gfm2, Iigp1, Mmaa, Mocs1, Opa1, Rab3a, Suclg2	11	0.44807	Arl5a, Arl5b, Atl1, Gbp2, Gpn2, Rab30, Rab33a, Rab4a, Rem2, Rhoj, Rrad	42	3.9246e-05	Adss, Arf1, Arf3, Arf4, Arf6, Arl6, Cdc42, Drg1, Drg2, Eftud2, Ehd1, Eif2b2, Gna13, Gnai2, Msto1, Prps1, Rab11a, Rab20, Rab24, Rab28, Rab35, Rab5c, Rab6, Rabl5, Rac1, Ralb, Ran, Rap1b, Rheb, Rhebl1, Rhoc, Rhod, Rhog, Rit1, Rragd, Rras, Rras2, Rtkn, Sept10, Tgm2, Tubb5, Tubb6	23	0.042053	Agap1, Arl3, Arl4c, Ehd4, Ercc3, Gna11, Gnai1, Gnl3l, Gspt2, Ift27, Irgm1, Lrrk1, Mras, P2rx5, Pck2, Rab31, Rab34, Rab3d, Rap2b, Rasl10a, Rraga, Sept11, Sept8	9	0.52421	Dock7, Eif5, Gnai3, Gnl2, Gnl3, Gtpbp4, Pde5a, Rnd3, Sept7	10	0.17859	Dnm1l, Dock4, Eif2s3y, Gbp3, Gimap8, Glud1, Gnaq, Mtif2, Rap2c, Trim23
GO:0032561	guanyl ribonucleotide binding	291	8	0.83377	Arl4d, Gch1, Gimap4, Gimap6, Mfn2, Niacr1, Rab9, Srpr	12	0.80351	Adssl1, Arl13a, Arl4a, Ehd3, Gfm1, Gfm2, Iigp1, Mmaa, Mocs1, Opa1, Rab3a, Suclg2	11	0.44807	Arl5a, Arl5b, Atl1, Gbp2, Gpn2, Rab30, Rab33a, Rab4a, Rem2, Rhoj, Rrad	42	3.9246e-05	Adss, Arf1, Arf3, Arf4, Arf6, Arl6, Cdc42, Drg1, Drg2, Eftud2, Ehd1, Eif2b2, Gna13, Gnai2, Msto1, Prps1, Rab11a, Rab20, Rab24, Rab28, Rab35, Rab5c, Rab6, Rabl5, Rac1, Ralb, Ran, Rap1b, Rheb, Rhebl1, Rhoc, Rhod, Rhog, Rit1, Rragd, Rras, Rras2, Rtkn, Sept10, Tgm2, Tubb5, Tubb6	23	0.042053	Agap1, Arl3, Arl4c, Ehd4, Ercc3, Gna11, Gnai1, Gnl3l, Gspt2, Ift27, Irgm1, Lrrk1, Mras, P2rx5, Pck2, Rab31, Rab34, Rab3d, Rap2b, Rasl10a, Rraga, Sept11, Sept8	9	0.52421	Dock7, Eif5, Gnai3, Gnl2, Gnl3, Gtpbp4, Pde5a, Rnd3, Sept7	10	0.17859	Dnm1l, Dock4, Eif2s3y, Gbp3, Gimap8, Glud1, Gnaq, Mtif2, Rap2c, Trim23
GO:0051082	unfolded protein binding	55	3	0.32231	Calr, Dnajb9, Trap1	3	0.53027	Clpx, Dnajb11, Hsp90b1				14	4.3484e-05	Cct2, Cct4, Cct5, Cct6a, Cct8, Dnajb1, Dnajc10, Dnajc5, Hsp90ab1, Hspa8, Pfdn1, Pfdn5, St13, Tcp1	3	0.57399	Cct3, Pdrg1, Serpinh1	3	0.23294	Dnajb4, Tbce, Vbp1	6	0.00219	Canx, Dnaja1, Dnajb14, Dnajc1, Sec63, Srsf10
GO:0001871	pattern binding	125	15	4.7277e-05	Apoh, Enpp1, F11, Fgf1, Itih4, Lipc, Mbl1, Pglyrp2, Prg4, Rpl22, Serpinc1, Stab1, Stab2, Vegfa, Vtn	9	0.18075	Col13a1, Dcn, Enpp2, Enpp3, Fgfr2, Lipg, Lpl, Lrpap1, Serpind1	2	0.93765	Lyve1, Vegfb	4	0.98767	Adamts1, Ccl2, Ctgf, Hdgf	11	0.073692	Agl, App, Cd44, Cyr61, Dpysl3, Gpnmb, Hbegf, Pcolce2, Serpine2, Thbs1, Tinagl1	6	0.17975	Ccl7, Fn1, Fstl1, Postn, Prg4, Vcan	2	0.81488	Bgn, Bmp4
GO:0030247	polysaccharide binding	125	15	4.7277e-05	Apoh, Enpp1, F11, Fgf1, Itih4, Lipc, Mbl1, Pglyrp2, Prg4, Rpl22, Serpinc1, Stab1, Stab2, Vegfa, Vtn	9	0.18075	Col13a1, Dcn, Enpp2, Enpp3, Fgfr2, Lipg, Lpl, Lrpap1, Serpind1	2	0.93765	Lyve1, Vegfb	4	0.98767	Adamts1, Ccl2, Ctgf, Hdgf	11	0.073692	Agl, App, Cd44, Cyr61, Dpysl3, Gpnmb, Hbegf, Pcolce2, Serpine2, Thbs1, Tinagl1	6	0.17975	Ccl7, Fn1, Fstl1, Postn, Prg4, Vcan	2	0.81488	Bgn, Bmp4
GO:0004091	carboxylesterase activity	84	12	4.8433e-05	Aadac, Abhd6, Acot3, Ces6, Daglb, Es1, Lcat, Lipa, Lipc, Pnpla7, Pon1, Siae	13	0.00028332	AU018778, Abhd15, Abhd3, Aspg, Baat, Ces1, Ces3, Ces5, Es22, Lipg, Lpl, Mgll, Pnpla8	2	0.80045	Pla2g12a, Pla2g12b	4	0.88879	Pafah1b2, Pafah1b3, Ppme1, Ptrh1	4	0.66869	Abhd2, Abhd5, Acot7, Pon3	2	0.72804	Acot1, Chka	1	0.87626	Bche
GO:0003755	peptidyl-prolyl cis-trans isomerase activity	28							2	0.25877	Ppif, Ppil6	3	0.35743	Fkbp1a, Fkbp5, Ppie	3	0.18908	Fkbp9, Ppic, Ppil1	1	0.57825	Fkbp3	6	4.9616e-05	Cwc27, Fkbp14, Nktr, Ppig, Ppil4, Ppwd1	1	0.06508	Fkbp11
GO:0003924	GTPase activity	116	4	0.61156	Igtp, Irgm2, Mfn2, Srpr	7	0.37007	Arl4a, Ehd3, Gfm1, Gfm2, Gngt1, Iigp1, Opa1	6	0.22473	Atl1, Gbp2, Rab4a, Rem2, Rhoj, Rrad	22	5.1783e-05	Cdc42, Eftud2, Ehd1, Gna13, Gnai2, Gnb1, Gnb2, Nras, Rab11a, Rab5c, Rac1, Ralb, Ran, Rap1b, Rheb, Rhebl1, Rhog, Rit1, Rras, Rras2, Tubb5, Tubb6	9	0.17236	Agap1, Ehd4, Gna11, Gnai1, Gspt2, Mras, Rab34, Rap2b, Rasl10a	1	0.97232	Gnai3	6	0.065717	Dnm1l, Eif2s3y, Gbp3, Gnaq, Mtif2, Rap2c
GO:0016818	hydrolase activity, acting on acid anhydrides, in phosphorus-containing anhydrides	540	12	0.97775	Abca8b, Abcb6, Abcc3, Enpp1, Enpp5, Entpd5, Fhit, Igtp, Irgm2, Lhpp, Mfn2, Srpr	33	0.1479	1300010F03Rik, Abca1, Abca8a, Abcb10, Abcb11, Abcb4, Abcc2, Abcc6, Abcd2, Abcd3, Abcg5, Abcg8, Arl4a, Atp2a2, Clpx, Ehd3, Enpp2, Enpp3, Entpd8, Fign, Gfm1, Gfm2, Gngt1, Iigp1, Kif21a, Lonp2, Mmaa, Myo6, Nudt12, Nudt7, Opa1, Pex1, Wrnip1	22	0.26932	2610528E23Rik, Abcd4, Atl1, Atp1a1, Atp6v0d1, Atp6v1h, Cdc6, Chtf18, Ddx28, Ddx31, Ddx56, Dhx33, Gbp2, Kif4, Lonrf3, Mcm3, Nudt4, Rab4a, Rem2, Rfc5, Rhoj, Rrad	60	0.0017377	Atp1b3, Atp6ap1, Atp6v0b, Atp6v1a, Atp6v1c1, Atp6v1d, Atp6v1e1, Atp6v1f, Bat1a, Cdc42, Crbn, Dctn2, Ddx1, Ddx17, Ddx18, Ddx21, Ddx27, Ddx39, Ddx41, Dync1i2, Dync1li1, Dynlrb1, Eftud2, Ehd1, Eif4a1, G3bp1, Gna13, Gnai2, Gnb1, Gnb2, Gtf2f2, Hspa8, Klc1, Mcm6, Myh9, Myo10, Myo1c, Nras, Nubp1, Nudt5, Prune, Psmc4, Rab11a, Rab5c, Rac1, Rad54l, Ralb, Ran, Rap1b, Rheb, Rhebl1, Rhog, Rit1, Rras, Rras2, R…	51	6.4675e-05	A830007P12Rik, Abcb1a, Abcc1, Acyp2, Agap1, Dctn1, Ddx20, Dhx15, Dhx30, Dhx32, Dhx40, Dync1h1, Dync1li2, Dync2li1, Dynll1, Ehd4, Entpd2, Ercc3, Fignl1, Gna11, Gnai1, Gspt2, Hells, Itpa, Kif11, Kif1c, Kif20a, Kif22, Kif23, Kifc3, Mcm4, Mcm7, Mras, Msh2, Myh10, Myl9, Myo18a, Myo5c, Naip2, Nudt3, Psmc3, Rab34, Rad51, Rad51l1, Rap2b, Rasl10a, Rfc3, Rfc4, Smarca4, Trip13, Xrcc5	18	0.37461	Abca5, Abce1, Atp7a, Ddx17, Ddx5, Ddx52, Dhx57, Dhx9, Fhit, Gnai3, Kif16b, Kif2a, Kif3a, Kif5b, Psmc6, Rad17, Smarca5, Ythdc2	17	0.17517	Abcg2, Atrx, Chd9, Ddx3y, Ddx50, Dhx36, Dnm1l, Dynlt3, Eif2s3y, Gbp3, Gnaq, Ifih1, Mtif2, Myo1b, Rap2c, Vps4b, Yme1l1	2	0.37341	2310004I24Rik, Atp1b1
GO:0048029	monosaccharide binding	50	9	6.7988e-05	1810014F10Rik, Fbp1, Gck, Gys2, Lgals9, Man2b1, Mbl1, Mbl2, Pfkfb1	3	0.4662	Colec10, Colec11, Mrc1	6	0.0079011	Bsg, Galk1, Gpi1, Pfkl, Pfkp, Ugp2	3	0.74115	Gyg, Hk2, Tkt	4	0.28161	Glb1, Lgals1, Manba, Taldo1				1	0.7113	Rpe
GO:0016810	hydrolase activity, acting on carbon-nitrogen (but not peptide) bonds	94	12	0.00014731	1190003J15Rik, Acy1, Arg1, Btd, Faah, Gch1, Hdac11, Nadsyn1, Oplah, Pglyrp2, Pycrl, Upb1	15	6.9004e-05	Acy3, Afmid, Agmat, Amdhd1, Aspa, Aspg, Cat, Dpys, Gda, Gls2, Mthfd1, Ngly1, Nit2, Sirt3, Vnn3	8	0.017679	Acer2, Ada, Arg2, Asrgl1, Cad, Cda, Padi4, Zbp1	5	0.84924	Amdhd2, Ampd3, Gba, Mthfd2, Ntan1	8	0.13298	Aga, Asah1, Atic, Dctd, Ddah2, Dpysl2, Dpysl3, Gls	1	0.94523	Hdac2				2	0.021304	Ddah1, Vnn1
GO:0046914	transition metal ion binding	1390	55	0.2677	Ablim3, Adh1, Bcl6, Bhmt2, Calr, Cdo1, Cisd1, Cpb2, Cyp27a1, Cyp2c38, Cyp2c70, Cyp2d10, Cyp2d26, Cyp2d9, Cyp2f2, Cyp2r1, Cyp51, Fads1, Fads2, Fhit, Gch1, Hebp1, Hnf4a, Klf1, Klf15, Man2b1, Mmp15, Morc2b, Mosc1, Mosc2, Mtmr4, Mylip, Nbr1, Nr1h3, Nr1h4, Nr1i2, Pah, Ppara, Rnf167, Rnf186, Rnf5, Rorc, Rxra, Sc4mol, Scd1, Sord, Tcea3, Tdo2, Trf, Upb1, Xdh, Zc3h12d, Zfand2b, Zfp385b, Zfyve21	89	0.011074	1700020C11Rik, 4931406C07Rik, Adh4, Anpep, Aox1, Aox3, Bbox1, Car1, Car2, Car3, Car5a, Car8, Cat, Cdadc1, Cpn1, Csrp3, Cutc, Cyb5b, Cyp1a2, Cyp2c55, Cyp2j5, Cyp2u1, Cyp4a10, Cyp4a14, Cyp4f14, Cyp4f15, Cyp4v3, Cyp7a1, Cyp7b1, Cyp8b1, Dnmt3b, Dpys, Dtx3l, Enpep, F5, F8, Fasn, Fgd5, Fgd6, Fyco1, Galt, Gda, Glul, Haao, Hagh, Ido2, Klf12, Lmo2, March6, Mll3, Nr1d1, Nr1i3, Nr2f2, Nr3c2, Nr5a2, Nudt7, P…	50	0.45742	Blvra, Cda, Ch25h, Coq7, Cyp17a1, Cyp3a13, Cyp4b1, Egln1, Egln3, Fezf1, Hmox1, Jazf1, Klf16, Lonrf3, Morc4, Mt3, Nufip1, P4ha1, P4ha2, Pcgf5, Pdlim2, Plekhf1, Plod2, Por, Ppm1m, Rabgef1, Rad18, Rchy1, Rffl, Rnf114, Rnf19b, Rnf31, Rrm2, Sall1, Spire1, Steap4, Tiparp, Trim25, Trim54, Tyw1, Usp3, Xiap, Zdhhc18, Zfand5, Zfp524, Zfp639, Zfp652, Zmynd10, Znrd1, Zswim7	89	0.96545	2410016O06Rik, Adamts1, Adat2, Aebp2, Agfg1, Arfgap3, Atox1, Cbl, Cblb, Cdipt, Cnbp, Cpe, Csrp1, Cyp20a1, Ddx41, Fads3, Fth1, Gata6, Gatad1, Gtf3a, Iars, Ing1, Jub, Klf13, Klf6, Lcn2, Lims1, Lims2, Loxl2, Mbd1, Mex3c, Mex3d, Micall1, Mkrn1, Mmp14, Mmp24, Mt1, Mt2, Mta1, Mybbp1a, Myst2, Nenf, Npepps, Nploc4, Nsmce2, Pcgf6, Pdcd2, Pdlim1, Pdlim7, Phc2, Phf20, Phf23, Phrf1, Plekhf2, Prdm4, Prkci, Pr…	83	0.16778	2700081O15Rik, Abl2, Adam12, Adnp2, Agap1, Birc3, Cp, Crip1, Crip2, Csrp2, Cyba, Cyp39a1, Dbf4, Dctd, Dnmt1, Fen1, Fgd3, Fhl2, Foxp1, Fus, Glis3, Gtf2e1, Kdm4a, Klf4, Klf5, Lasp1, Limd1, Limd2, Lmcd1, Lmo4, Lox, Loxl4, Lrsam1, Mex3b, Mical1, Mical2, Mlph, Mmp11, Mnat1, Mpi, Msrb3, Nox4, Nt5e, P2rx5, Pam, Pdlim5, Phf15, Pole, Ptgr1, Pxn, Rarb, Rere, Rfwd3, Rnf121, Rnf38, Rnf44, Rnpep, Sall2, Scel,…	61	0.0020924	Adnp, Atf2, Atp7a, Birc2, Chordc1, Dhx57, Fbxo11, Fbxo30, Fhit, Fn1, G2e3, Gpatch8, Gtf2h2, Hivep2, Ikzf5, Ints12, Kdm4c, Klf10, Klf7, Limk2, Lpp, March7, Matr3, Mbnl2, Mdm2, Mll1, Mmp12, Morc2a, Mtf2, Phf16, Rc3h2, Rlim, Rnf111, Rnf115, Slu7, Sp3, Topors, Trim13, Trim41, Ttc3, Usp33, Zbtb6, Zc3h12c, Zc3h15, Zdhhc20, Zfhx3, Zfp143, Zfp26, Zfp260, Zfp280c, Zfp322a, Zfp329, Zfp36l1, Zfp58, Zfp59, Z…	57	7.4701e-05	Acap2, Adam9, Akap8, Arap2, Ash1l, Atrx, BC003331, Bmi1, Cyp26a1, Cyp2j6, Dmd, Egr1, Erap1, Jhdm1d, Klf9, Man2a1, Mbtd1, Mll5, Nr1d2, Nr3c1, Peg3, Phf20l1, Ppm1b, Rnf13, Rnf170, Rnf6, Rora, Rspry1, Rufy2, Slc30a7, Snai2, Suz12, Tab3, Tax1bp1, Trim12, Trim2, Trim23, Trim33, Trim39, Zbtb20, Zbtb33, Zbtb41, Zcchc11, Zcchc7, Zfhx4, Zfml, Zfp148, Zfp187, Zfp280d, Zfp292, Zfp326, Zfp367, Zfp445, Zfp518…	5	0.23735	Bmp1, Cbll1, Cyp1a1, Ddah1, Trim30
GO:0016859	cis-trans isomerase activity	30				1	0.78901	Gstz1	2	0.28515	Ppif, Ppil6	3	0.39972	Fkbp1a, Fkbp5, Ppie	3	0.21728	Fkbp9, Ppic, Ppil1	1	0.60349	Fkbp3	6	7.5027e-05	Cwc27, Fkbp14, Nktr, Ppig, Ppil4, Ppwd1	1	0.069568	Fkbp11
GO:0004364	glutathione transferase activity	21	6	7.5832e-05	Gsta3, Gstk1, Gstm4, Gstm6, Gstm7, Gstt2	3	0.086764	Gstt1, Gstt3, Gstz1	4	0.0056383	Gsta4, Gstm1, Gstm2, Gstm3	1	0.80909	Gstm5	2	0.31315	Gsto1, Mgst3
GO:0016853	isomerase activity	111	11	0.0023285	Ebp, Ech1, Gne, Lss, Mcee, P4hb, Pbld, Pdia6, Pgm2, Ptgds, Sigmar1	16	0.00013937	3110049J23Rik, Amacr, Dci, Dct, Ebpl, Ehhadh, Galm, Gstz1, Hsd17b4, Hsd3b2, Hyi, Mut, Pdia4, Pdia5, Pdilt, Srr	8	0.04214	Gpi1, Naf1, Pmm1, Ppif, Ppil5, Ppil6, Tpi1, Trub2	11	0.21927	Fkbp1a, Fkbp5, Gar1, Isyna1, Mri1, Pgm1, Pgm3, Ppie, Pus1, Srr, Tsta3	7	0.38898	Dkc1, Fkbp9, Gnpda2, Mpi, Ppic, Ppil1, Top2a	4	0.436	Fkbp3, Pus3, Pus7l, Topors	11	8.7376e-05	2810055F11Rik, Cwc27, Fkbp14, Nktr, Ppig, Ppil4, Ppwd1, Rpe, Tmx3, Top1, Top2b	2	0.02901	Fkbp11, Gale
GO:0016860	intramolecular oxidoreductase activity	30	5	0.0041572	Ebp, P4hb, Pdia6, Ptgds, Sigmar1	8	8.8458e-05	Dci, Dct, Ebpl, Ehhadh, Hsd3b2, Hyi, Pdia4, Pdia5	2	0.28515	Gpi1, Tpi1	1	0.90618	Mri1	2	0.48523	Gnpda2, Mpi				1	0.52524	Tmx3
GO:0016811	hydrolase activity, acting on carbon-nitrogen (but not peptide) bonds, in linear amides	47	6	0.0067555	Acy1, Btd, Faah, Hdac11, Pglyrp2, Upb1	10	9.5986e-05	Acy3, Afmid, Aspa, Aspg, Cat, Gls2, Ngly1, Nit2, Sirt3, Vnn3	2	0.49644	Acer2, Asrgl1	3	0.70186	Amdhd2, Gba, Ntan1	3	0.46743	Aga, Asah1, Gls	1	0.76545	Hdac2				1	0.10687	Vnn1
GO:0003735	structural constituent of ribosome	59	2	0.63684	Mrpl18, Rpl22				1	0.87975	Mrpl24	14	9.9826e-05	Mrpl19, Mrpl20, Mrps15, Mrps18a, Mrps21, Mrps23, Mrps30, Rpl7l1, Rplp2, Rps15, Rps21, Rps27l, Rps3, Rps5	2	0.83385	Mrpl22, Mrpl37	1	0.83814	Rpl23	1	0.76926	Rpl24
GO:0016747	transferase activity, transferring acyl groups other than amino-acyl groups	155	16	0.0001647	Acaa1a, Acaa2, Acat2, Alas1, Cpt1a, Dgat2, Gcat, Ggt6, Gpam, Hadha, Lcat, Lipc, Lpcat3, Nags, Soat2, Tgm1	20	0.00010602	A2ld1, Acat1, Agpat2, Alas2, Baat, Clock, Cml1, Cml2, Cml5, Cpt2, Crot, Dbt, Elovl2, Elovl6, Fasn, Keg1, Lclat1, Nat1, Nat8, Sat2	5	0.64081	Agpat5, Hat1, Hgsnat, Porcn, Zdhhc18	11	0.63403	Cdyl, Lass6, Myst2, Nmt2, Pafah1b2, Pafah1b3, Sh3glb1, Sptlc2, Tgm2, Ykt6, Zdhhc16	8	0.59915	Abhd5, Cpt1c, Esco2, Mboat1, Nmt2, Qpct, Zdhhc2, Zdhhc3	2	0.95141	Tmem68, Zdhhc20	4	0.52892	Esco1, Glyat, Lpgat1, Naa15
GO:0016462	pyrophosphatase activity	537	12	0.97647	Abca8b, Abcb6, Abcc3, Enpp1, Enpp5, Entpd5, Fhit, Igtp, Irgm2, Lhpp, Mfn2, Srpr	32	0.18772	1300010F03Rik, Abca1, Abca8a, Abcb10, Abcb11, Abcb4, Abcc2, Abcc6, Abcd2, Abcd3, Abcg5, Abcg8, Arl4a, Atp2a2, Clpx, Ehd3, Enpp2, Enpp3, Entpd8, Fign, Gfm1, Gfm2, Gngt1, Iigp1, Kif21a, Lonp2, Mmaa, Myo6, Nudt12, Opa1, Pex1, Wrnip1	22	0.26088	2610528E23Rik, Abcd4, Atl1, Atp1a1, Atp6v0d1, Atp6v1h, Cdc6, Chtf18, Ddx28, Ddx31, Ddx56, Dhx33, Gbp2, Kif4, Lonrf3, Mcm3, Nudt4, Rab4a, Rem2, Rfc5, Rhoj, Rrad	60	0.0015235	Atp1b3, Atp6ap1, Atp6v0b, Atp6v1a, Atp6v1c1, Atp6v1d, Atp6v1e1, Atp6v1f, Bat1a, Cdc42, Crbn, Dctn2, Ddx1, Ddx17, Ddx18, Ddx21, Ddx27, Ddx39, Ddx41, Dync1i2, Dync1li1, Dynlrb1, Eftud2, Ehd1, Eif4a1, G3bp1, Gna13, Gnai2, Gnb1, Gnb2, Gtf2f2, Hspa8, Klc1, Mcm6, Myh9, Myo10, Myo1c, Nras, Nubp1, Nudt5, Prune, Psmc4, Rab11a, Rab5c, Rac1, Rad54l, Ralb, Ran, Rap1b, Rheb, Rhebl1, Rhog, Rit1, Rras, Rras2, R…	50	0.00010859	A830007P12Rik, Abcb1a, Abcc1, Agap1, Dctn1, Ddx20, Dhx15, Dhx30, Dhx32, Dhx40, Dync1h1, Dync1li2, Dync2li1, Dynll1, Ehd4, Entpd2, Ercc3, Fignl1, Gna11, Gnai1, Gspt2, Hells, Itpa, Kif11, Kif1c, Kif20a, Kif22, Kif23, Kifc3, Mcm4, Mcm7, Mras, Msh2, Myh10, Myl9, Myo18a, Myo5c, Naip2, Nudt3, Psmc3, Rab34, Rad51, Rad51l1, Rap2b, Rasl10a, Rfc3, Rfc4, Smarca4, Trip13, Xrcc5	18	0.36569	Abca5, Abce1, Atp7a, Ddx17, Ddx5, Ddx52, Dhx57, Dhx9, Fhit, Gnai3, Kif16b, Kif2a, Kif3a, Kif5b, Psmc6, Rad17, Smarca5, Ythdc2	17	0.16961	Abcg2, Atrx, Chd9, Ddx3y, Ddx50, Dhx36, Dnm1l, Dynlt3, Eif2s3y, Gbp3, Gnaq, Ifih1, Mtif2, Myo1b, Rap2c, Vps4b, Yme1l1	2	0.3708	2310004I24Rik, Atp1b1
GO:0016597	amino acid binding	53	9	0.00010917	Dmgdh, Ftcd, Gchfr, Gldc, Gnmt, Pah, Shmt2, Tat, Tdo2	10	0.00027483	Agxt, Alas2, Dpys, Fasn, Glul, Mat1a, Otc, Shmt1, Slc46a1, Srr	2	0.56127	Aldh1l2, Slc19a1	4	0.57782	Gss, Kars, Rars, Srr	2	0.78643	BC046331, Ddah2	1	0.80515	Nedd4				1	0.11969	Ddah1
GO:0033293	monocarboxylic acid binding	39	7	0.0004476	Acadvl, Acox2, Fabp1, Hadha, Hnf4a, Nr1h4, Pcx	9	0.00010994	Acaca, Acacb, Acbd5, Acox1, Cyp4f14, Fabp2, Gcdh, Mccc1, Pcca	3	0.15701	Acbd6, Gpr120, Stx3	1	0.95391	Sh3glb1				1	0.69969	Snca
GO:0017111	nucleoside-triphosphatase activity	512	7	0.99949	Abca8b, Abcb6, Abcc3, Igtp, Irgm2, Mfn2, Srpr	29	0.28661	1300010F03Rik, Abca1, Abca8a, Abcb10, Abcb11, Abcb4, Abcc2, Abcc6, Abcd2, Abcd3, Abcg5, Abcg8, Arl4a, Atp2a2, Clpx, Ehd3, Entpd8, Fign, Gfm1, Gfm2, Gngt1, Iigp1, Kif21a, Lonp2, Mmaa, Myo6, Opa1, Pex1, Wrnip1	21	0.26535	2610528E23Rik, Abcd4, Atl1, Atp1a1, Atp6v0d1, Atp6v1h, Cdc6, Chtf18, Ddx28, Ddx31, Ddx56, Dhx33, Gbp2, Kif4, Lonrf3, Mcm3, Rab4a, Rem2, Rfc5, Rhoj, Rrad	58	0.0013146	Atp1b3, Atp6ap1, Atp6v0b, Atp6v1a, Atp6v1c1, Atp6v1d, Atp6v1e1, Atp6v1f, Bat1a, Cdc42, Crbn, Dctn2, Ddx1, Ddx17, Ddx18, Ddx21, Ddx27, Ddx39, Ddx41, Dync1i2, Dync1li1, Dynlrb1, Eftud2, Ehd1, Eif4a1, G3bp1, Gna13, Gnai2, Gnb1, Gnb2, Gtf2f2, Hspa8, Klc1, Mcm6, Myh9, Myo10, Myo1c, Nras, Nubp1, Psmc4, Rab11a, Rab5c, Rac1, Rad54l, Ralb, Ran, Rap1b, Rheb, Rhebl1, Rhog, Rit1, Rras, Rras2, Ruvbl2, Tubb5, …	48	0.00012611	A830007P12Rik, Abcb1a, Abcc1, Agap1, Dctn1, Ddx20, Dhx15, Dhx30, Dhx32, Dhx40, Dync1h1, Dync1li2, Dync2li1, Dynll1, Ehd4, Entpd2, Ercc3, Fignl1, Gna11, Gnai1, Gspt2, Hells, Kif11, Kif1c, Kif20a, Kif22, Kif23, Kifc3, Mcm4, Mcm7, Mras, Msh2, Myh10, Myl9, Myo18a, Myo5c, Naip2, Psmc3, Rab34, Rad51, Rad51l1, Rap2b, Rasl10a, Rfc3, Rfc4, Smarca4, Trip13, Xrcc5	17	0.38616	Abca5, Abce1, Atp7a, Ddx17, Ddx5, Ddx52, Dhx57, Dhx9, Gnai3, Kif16b, Kif2a, Kif3a, Kif5b, Psmc6, Rad17, Smarca5, Ythdc2	17	0.12706	Abcg2, Atrx, Chd9, Ddx3y, Ddx50, Dhx36, Dnm1l, Dynlt3, Eif2s3y, Gbp3, Gnaq, Ifih1, Mtif2, Myo1b, Rap2c, Vps4b, Yme1l1	1	0.71358	Atp1b1
GO:0016740	transferase activity	1466	74	0.0021583	Acaa1a, Acaa2, Acat2, Alas1, As3mt, Bhmt, Bhmt2, Ccbl1, Cdkn2c, Cpt1a, Dgat2, Dmgdh, Erbb3, Fgfr4, Fggy, Ftcd, Gcat, Gck, Ggt6, Glyctk, Gne, Gnmt, Got1, Gpam, Gpt, Gsta3, Gstk1, Gstm4, Gstm6, Gstm7, Gstt2, Gys2, Hadha, Hk3, Ikbke, Khk, Lcat, Lipc, Lpcat3, Mettl7b, Mpst, Mvd, Nags, Naprt1, Nme3, Oasl1, Parp16, Pdk1, Pdk2, Pdxk, Pemt, Pfkfb1, Pink1, Pklr, Pmvk, Pold2, Polg2, Qprt, Rbks, Sephs2, Shm…	105	0.00013349	1110020G09Rik, 2610029I01Rik, 2810007J24Rik, 5033411D12Rik, A2ld1, Aadat, Abat, Acat1, Acly, Agpat2, Agphd1, Agxt, Agxt2l1, Ak2, Akap1, Alas2, Aldh1l1, B3galt1, BC016495, Baat, Cabc1, Camk1d, Camkk2, Cbs, Ccbl2, Cept1, Clock, Cml1, Cml2, Cml5, Coasy, Cpt2, Crot, Dbt, Dclk3, Dnmt3b, Elovl2, Elovl6, Ept1, Etnk2, Fasn, Fastkd1, Fgfr2, Fn3k, Fyn, G6pc, Galt, Gamt, Gatm, Gphn, Gstt1, Gstt3, Gstz1, Gyk…	75	0.00058693	Adrbk1, Agpat5, Aldh1l2, Alg1, Aurka, Aurkb, Bub1b, Cad, Ccne1, Cdk2, Cds2, Dapk2, Dapk3, Dck, Dph5, Epha1, Fastkd3, Fes, Galk1, Galnt2, Gbe1, Gcnt2, Grk6, Gsg2, Gsta4, Gstm1, Gstm2, Gstm3, Hat1, Hgsnat, Hipk3, Ippk, Irak3, Map2k3, Map2k4, Mapk13, Mapk4, Mapk6, Mettl1, Nadk, Nampt, Nsun2, Nt5c3, Oasl2, Papola, Pfkfb3, Pfkl, Pfkp, Pim3, Plk3, Pola2, Pold4, Pole4, Polr1b, Porcn, Rabggtb, Rps6ka1, R…	124	0.10019	Adck4, Akap12, Akt1, Aprt, B4galt3, Camk1, Camk2d, Carm1, Cdipt, Cdk4, Cdk9, Cdkn1a, Cdkn2b, Cdyl, Cerk, Chrac1, Clk3, Comtd1, Csnk1e, Csnk1g2, Csnk1g3, Csnk2a2, Dhps, Dimt1, Dnttip1, Dpm2, Dyrk3, Eif2b5, Galnt11, Glt25d1, Gpt2, Gstm5, Gyg, Hipk2, Hk2, Hprt, Htatip2, Ikbkap, Ikbkg, Ilk, Ilvbl, Ip6k2, Jak1, Large, Lass6, Lcmt1, Map3k5, Map3k6, Mapk3, Mapkapk2, Mapkapk3, Mapkapk5, Mat2a, Mettl11a, …	89	0.12169	4930444A02Rik, Abhd5, Abl2, Agl, Aldh18a1, Atic, B3galnt1, Bmpr1a, Bub1, C230081A13Rik, Ccnb1, Ccnd1, Ccnd3, Cdc42bpg, Cdk1, Cdk18, Chek2, Chsy1, Cpt1c, Crk, Ctu1, Dbf4, Dctn6, Ddr1, Dnmt1, Dtymk, Dusp16, Epha2, Epha4, Ercc3, Esco2, Ext1, Ezh2, Fastkd2, Ftsjd1, Gal3st1, Galk2, Galnt1, Gart, Grinl1a, Gstcd, Gsto1, Lrrk1, Map4k4, Mast2, Mboat1, Melk, Mgst3, Mtap, N6amt2, Nans, Nek9, Nme4, Nmt2, Nrk…	43	0.61691	Axl, Cask, Cdk17, Chka, Chsy3, Ckb, Csgalnact2, Csnk1g1, Eed, Eif2ak2, Frk, Ftsj3, Galnt7, Ggps1, Limk2, Map4k3, Mettl10, Mettl14, Mll1, Mpp6, Nek7, Nuak2, Parp8, Pkn2, Ppip5k2, Prkaa1, Rev1, Rg9mtd1, Rnmt, Rock2, Ror1, Rp2h, Sgms2, Smg1, St6gal1, Stk38l, Stk39, Taok3, Tbk1, Thumpd3, Tmem68, Trnt1, Zdhhc20	38	0.38157	Aasdhppt, Acvr2a, Akap8, Alg13, Ash1l, Atm, C1galt1, Chm, Chuk, Clk1, Clk4, Comt1, Dapk1, Dyrk2, Egfr, Esco1, Fpgt, Glyat, Lpgat1, Map3k2, Mll5, Mylk, Naa15, Nrp1, Pcmtd2, Phkb, Pik3r1, Prkdc, Prpf4b, Rev1, Rock1, Slk, Suz12, Tab3, Tpmt, Trpm7, Yes1, Zcchc11	5	0.27259	Cdkn1c, Dak, Grk5, Nek2, Nnmt
GO:0008415	acyltransferase activity	153	16	0.00014148	Acaa1a, Acaa2, Acat2, Alas1, Cpt1a, Dgat2, Gcat, Ggt6, Gpam, Hadha, Lcat, Lipc, Lpcat3, Nags, Soat2, Tgm1	18	0.00071631	A2ld1, Acat1, Agpat2, Alas2, Baat, Clock, Cml1, Cml2, Cml5, Cpt2, Crot, Dbt, Fasn, Keg1, Lclat1, Nat1, Nat8, Sat2	5	0.62942	Agpat5, Hat1, Hgsnat, Porcn, Zdhhc18	11	0.61673	Cdyl, Lass6, Myst2, Nmt2, Pafah1b2, Pafah1b3, Sh3glb1, Sptlc2, Tgm2, Ykt6, Zdhhc16	8	0.58432	Abhd5, Cpt1c, Esco2, Mboat1, Nmt2, Qpct, Zdhhc2, Zdhhc3	2	0.94885	Tmem68, Zdhhc20	4	0.51868	Esco1, Glyat, Lpgat1, Naa15
GO:0005496	steroid binding	55	9	0.00014686	Crp, Fabp1, Hnf4a, Hsd11b1, Nr1h3, Nr1h4, Rxra, Stard4, Stard5	7	0.020064	Hsd17b4, Igf1, Nr3c2, Paqr7, Pgrmc1, Scap, Serpina6	3	0.30558	Gstm1, S100g, Sult1e1	1	0.98699	Npc2	2	0.80343	Stoml1, Tspo				2	0.39167	Hsdl2, Nr3c1
GO:0016830	carbon-carbon lyase activity	33	7	0.00015011	Aldoc, Csad, Ddc, Ddt, Got1, Mvd, Shmt2	5	0.023772	Ggcx, Glul, Hacl1, Mlycd, Shmt1	3	0.10885	Cry1, Dera, Uxs1	1	0.92597	Pdxdc1	1	0.8391	Pck2
GO:0005529	sugar binding	186	18	0.00015054	1810014F10Rik, Apcs, Asgr1, Asgr2, Calr, Cd302, Clec1b, Clec2d, Colec12, Fbp1, Gck, Gys2, Lgals9, Man2b1, Masp2, Mbl1, Mbl2, Pfkfb1	16	0.026398	Atrn, Atrnl1, Clec14a, Clec2h, Clec4f, Clec4g, Colec10, Colec11, Crybg3, Fcna, Gckr, Lgals8, Lman1, Lman2, Mrc1, Pygl	8	0.33244	Bsg, Fbxo2, Galk1, Gbe1, Gpi1, Pfkl, Pfkp, Ugp2	8	0.97501	Cdipt, Galnt11, Gyg, Hexb, Hk2, Pgd, Prps1, Tkt	9	0.67561	Agl, Galnt1, Glb1, Gusb, Lgals1, Ly75, Manba, Pygb, Taldo1	2	0.97839	Galnt7, Vcan	3	0.83789	1110067D22Rik, Canx, Rpe
GO:0008469	histone-arginine N-methyltransferase activity	5										4	0.00015416	Carm1, Prmt1, Prmt5, Prmt6
GO:0019904	protein domain specific binding	274	8	0.78228	Cldn1, Cldn5, Elmo3, Id3, Mtss1, Ppara, Ptpn6, Stub1	13	0.63167	Abcc2, Akap1, Bmp2, Cebpa, Dixdc1, Dlg3, Gckr, Ghr, Lin7a, Nfe2, Prosapip1, Scnn1a, Ushbp1	9	0.63106	Atp1a1, Cdh1, Gja1, Khdrbs3, Ostf1, Ppp5c, Sh3bp2, Snta1, Son	32	0.00956	Aatf, Akap2, Baiap2l1, Bax, Cbl, Ccng1, Cript, Dbnl, Dlgap4, Eps15, Faf1, Gipc1, Igsf5, Ilk, Khdrbs1, Map1lc3b, Mcl1, Pcgf6, Phrf1, Plscr1, Ppp2cb, Ptpn11, St13, Stub1, Tacc2, Tgm2, Vasp, Wbp5, Ywhae, Ywhag, Ywhaz, Zbtb16	30	0.00017414	Adam12, Arhgap17, Bak1, Bcar1, Bik, Bok, Cadm1, Crk, Ddx20, Dnmt1, Dpysl3, Dynll1, Exoc4, Homer3, Itga3, Pak3, Picalm, Plscr2, Plscr3, Pxn, Rap2b, Sh3pxd2b, Shcbp1, Src, Srsf1, Tacc3, Tjp1, Trim11, Ywhab, Ywhaq	9	0.45196	Cask, Cd2ap, Dlg1, Foxa1, Gria3, Hes1, Mpp6, Qk, Snca	7	0.50915	Adam9, Arhgap6, Dmd, Dock4, Lin7c, Pik3r1, Sh3bgrl	1	0.48513	Wbp1
GO:0016453	C-acetyltransferase activity	4	3	0.00018519	Acaa1a, Acat2, Gcat	1	0.18721	Acat1
GO:0032555	purine ribonucleotide binding	1535	48	0.88304	Aacs, Abca8b, Abcb6, Abcc3, Arl4d, BC006779, Cps1, Cyb5r3, Erbb3, Fgfr4, Fpgs, Gch1, Gck, Gimap4, Gimap6, Glyctk, Gne, Hk3, Ikbke, Khk, Mfn2, Morc2b, Mvd, Nadsyn1, Niacr1, Nme3, Oplah, Pccb, Pcx, Pdk1, Pdk2, Pdxk, Pfkfb1, Pink1, Pklr, Pmvk, Polg2, Rab9, Rapgef4, Rbks, Sephs2, Sik3, Slc27a5, Srpr, Stk16, Tk1, Trap1, Xylb	85	0.19421	1300010F03Rik, Abca1, Abca8a, Abcb10, Abcb11, Abcb4, Abcc2, Abcc6, Abcd2, Abcd3, Abcg5, Abcg8, Acaca, Acacb, Acly, Acsl1, Acsl3, Acsl5, Acsm3, Acsm5, Acss2, Adcy9, Adssl1, Ak2, Arl13a, Arl4a, Atp2a2, BC016495, Cabc1, Camk1d, Camkk2, Clpx, Coasy, Dclk3, Ehd3, Entpd8, Etnk2, Fastkd1, Fgfr2, Fign, Fyn, Gfm1, Gfm2, Glul, Gphn, Gyk, Hsp90b1, Hspa13, Hyou1, Iigp1, Ipmk, Kdr, Kif21a, Lonp2, Mat1a, Mccc1…	66	0.049977	2610528E23Rik, Abcd4, Actc1, Adrbk1, Arl5a, Arl5b, Atl1, Atp1a1, Aurka, Aurkb, Bub1b, Cad, Cdc6, Cdk2, Chtf18, Dapk2, Dapk3, Dars, Dck, Ddx28, Ddx31, Ddx56, Dhx33, Epha1, Fars2, Fastkd3, Fes, Galk1, Gbp2, Gpn2, Grk6, Gsg2, Hipk3, Hspa2, Ippk, Irak3, Kcnj8, Kif4, Kti12, Map2k3, Map2k4, Mapk13, Mapk4, Mapk6, Mcm3, Mcm5, Morc4, Nadk, Oasl2, Papola, Pfkl, Pfkp, Pim3, Plk3, Rab30, Rab33a, Rab4a, Rem2,…	153	0.00019191	Acta1, Actl6a, Actr3, Adss, Akt1, Aprt, Arf1, Arf3, Arf4, Arf6, Arl6, Asna1, Asns, Atp6ap1, Atp6v1a, Bat1a, Camk1, Camk2d, Cct2, Cct4, Cct5, Cct6a, Cct8, Cdc34, Cdc42, Cdk4, Cdk9, Cerk, Clk3, Csnk1e, Csnk1g2, Csnk1g3, Csnk2a2, Ctps, Ddx1, Ddx17, Ddx18, Ddx21, Ddx27, Ddx39, Ddx41, Drg1, Drg2, Dync1li1, Dyrk3, Eftud2, Ehd1, Eif2b2, Eif4a1, G3bp1, Gars, Gclc, Gna13, Gnai2, Gss, Gtf2f2, Hars, Hipk2, …	112	0.00046124	4930444A02Rik, A830007P12Rik, Abcc1, Abcc4, Abl2, Acta2, Actr1a, Agap1, Aldh18a1, Apaf1, Arl3, Arl4c, Bmpr1a, Bub1, C230081A13Rik, Cars, Cbwd1, Cct3, Cdc42bpg, Cdk1, Cdk18, Chek2, Clcn5, Ddr1, Ddx20, Dhx15, Dhx30, Dhx32, Dhx40, Dtymk, Dync1h1, Dync1li2, Ehd4, Entpd2, Epha2, Epha4, Ercc3, Fastkd2, Fignl1, Galk2, Gart, Gna11, Gnai1, Gnl3l, Gspt2, Hells, Hspa4, Ift27, Irgm1, Kif11, Kif1c, Kif20a, Ki…	57	0.062647	Abca5, Abce1, Actg2, Atp7a, Axl, Cask, Cdk17, Chka, Ckb, Clcn3, Csnk1g1, Ddx17, Ddx5, Ddx52, Dhx57, Dhx9, Dock7, Eif2ak2, Eif5, Frk, Gnai3, Gnl2, Gnl3, Gtpbp4, Hnrnpu, Kif16b, Kif2a, Kif3a, Kif5b, Limk2, Map4k3, Morc2a, Nek7, Nuak2, Pde5a, Pkn2, Ppip5k2, Prkaa1, Psmc6, Rad17, Rnd3, Rock2, Ror1, Rp2h, Sbno1, Sept7, Smarca5, Smchd1, Smg1, Stk38l, Stk39, Taok3, Tbk1, Trnt1, Uba3, Uba6, Ythdc2	46	0.087638	Abcg2, Acsl4, Acvr2a, Atm, Atp11b, Atrx, Chd9, Chuk, Clcn4-2, Clk1, Clk4, Dapk1, Ddx3y, Ddx50, Dhx36, Dnaja1, Dnm1l, Dock4, Dyrk2, Egfr, Eif2s3y, Gbp3, Gimap8, Glud1, Gnaq, Ifih1, Map3k2, Mtif2, Mylk, Myo1b, Prkdc, Prpf4b, Rap2c, Rock1, Slk, Smc4, Smc6, Tars, Top1, Top2b, Trim23, Trpm7, Ube2d3, Vps4b, Yes1, Yme1l1	4	0.50963	Dak, Grk5, Nek2, Ube2l6
GO:0016410	N-acyltransferase activity	51	2	0.55723	Alas1, Nags	10	0.0001973	Alas2, Baat, Clock, Cml1, Cml2, Cml5, Keg1, Nat1, Nat8, Sat2	2	0.54034	Hat1, Hgsnat	4	0.5468	Cdyl, Lass6, Myst2, Nmt2	1	0.9407	Nmt2, Nmt2				2	0.35647	Glyat, Naa15
GO:0032553	ribonucleotide binding	1536	48	0.88404	Aacs, Abca8b, Abcb6, Abcc3, Arl4d, BC006779, Cps1, Cyb5r3, Erbb3, Fgfr4, Fpgs, Gch1, Gck, Gimap4, Gimap6, Glyctk, Gne, Hk3, Ikbke, Khk, Mfn2, Morc2b, Mvd, Nadsyn1, Niacr1, Nme3, Oplah, Pccb, Pcx, Pdk1, Pdk2, Pdxk, Pfkfb1, Pink1, Pklr, Pmvk, Polg2, Rab9, Rapgef4, Rbks, Sephs2, Sik3, Slc27a5, Srpr, Stk16, Tk1, Trap1, Xylb	85	0.19594	1300010F03Rik, Abca1, Abca8a, Abcb10, Abcb11, Abcb4, Abcc2, Abcc6, Abcd2, Abcd3, Abcg5, Abcg8, Acaca, Acacb, Acly, Acsl1, Acsl3, Acsl5, Acsm3, Acsm5, Acss2, Adcy9, Adssl1, Ak2, Arl13a, Arl4a, Atp2a2, BC016495, Cabc1, Camk1d, Camkk2, Clpx, Coasy, Dclk3, Ehd3, Entpd8, Etnk2, Fastkd1, Fgfr2, Fign, Fyn, Gfm1, Gfm2, Glul, Gphn, Gyk, Hsp90b1, Hspa13, Hyou1, Iigp1, Ipmk, Kdr, Kif21a, Lonp2, Mat1a, Mccc1…	67	0.037738	2610528E23Rik, Abcd4, Actc1, Adrbk1, Arl5a, Arl5b, Atl1, Atp1a1, Aurka, Aurkb, Bub1b, Cad, Cdc6, Cdk2, Chtf18, Dapk2, Dapk3, Dars, Dck, Ddx28, Ddx31, Ddx56, Dhx33, Epha1, Fars2, Fastkd3, Fes, Galk1, Gbp2, Gpn2, Grk6, Gsg2, Hipk3, Hspa2, Ippk, Irak3, Kcnj8, Kif4, Kti12, Map2k3, Map2k4, Mapk13, Mapk4, Mapk6, Mcm3, Mcm5, Morc4, Nadk, Oasl2, Papola, Pfkl, Pfkp, Pim3, Plk3, Rab30, Rab33a, Rab4a, Rem2,…	153	0.0001979	Acta1, Actl6a, Actr3, Adss, Akt1, Aprt, Arf1, Arf3, Arf4, Arf6, Arl6, Asna1, Asns, Atp6ap1, Atp6v1a, Bat1a, Camk1, Camk2d, Cct2, Cct4, Cct5, Cct6a, Cct8, Cdc34, Cdc42, Cdk4, Cdk9, Cerk, Clk3, Csnk1e, Csnk1g2, Csnk1g3, Csnk2a2, Ctps, Ddx1, Ddx17, Ddx18, Ddx21, Ddx27, Ddx39, Ddx41, Drg1, Drg2, Dync1li1, Dyrk3, Eftud2, Ehd1, Eif2b2, Eif4a1, G3bp1, Gars, Gclc, Gna13, Gnai2, Gss, Gtf2f2, Hars, Hipk2, …	112	0.00047252	4930444A02Rik, A830007P12Rik, Abcc1, Abcc4, Abl2, Acta2, Actr1a, Agap1, Aldh18a1, Apaf1, Arl3, Arl4c, Bmpr1a, Bub1, C230081A13Rik, Cars, Cbwd1, Cct3, Cdc42bpg, Cdk1, Cdk18, Chek2, Clcn5, Ddr1, Ddx20, Dhx15, Dhx30, Dhx32, Dhx40, Dtymk, Dync1h1, Dync1li2, Ehd4, Entpd2, Epha2, Epha4, Ercc3, Fastkd2, Fignl1, Galk2, Gart, Gna11, Gnai1, Gnl3l, Gspt2, Hells, Hspa4, Ift27, Irgm1, Kif11, Kif1c, Kif20a, Ki…	57	0.063255	Abca5, Abce1, Actg2, Atp7a, Axl, Cask, Cdk17, Chka, Ckb, Clcn3, Csnk1g1, Ddx17, Ddx5, Ddx52, Dhx57, Dhx9, Dock7, Eif2ak2, Eif5, Frk, Gnai3, Gnl2, Gnl3, Gtpbp4, Hnrnpu, Kif16b, Kif2a, Kif3a, Kif5b, Limk2, Map4k3, Morc2a, Nek7, Nuak2, Pde5a, Pkn2, Ppip5k2, Prkaa1, Psmc6, Rad17, Rnd3, Rock2, Ror1, Rp2h, Sbno1, Sept7, Smarca5, Smchd1, Smg1, Stk38l, Stk39, Taok3, Tbk1, Trnt1, Uba3, Uba6, Ythdc2	46	0.08834	Abcg2, Acsl4, Acvr2a, Atm, Atp11b, Atrx, Chd9, Chuk, Clcn4-2, Clk1, Clk4, Dapk1, Ddx3y, Ddx50, Dhx36, Dnaja1, Dnm1l, Dock4, Dyrk2, Egfr, Eif2s3y, Gbp3, Gimap8, Glud1, Gnaq, Ifih1, Map3k2, Mtif2, Mylk, Myo1b, Prkdc, Prpf4b, Rap2c, Rock1, Slk, Smc4, Smc6, Tars, Top1, Top2b, Trim23, Trpm7, Ube2d3, Vps4b, Yes1, Yme1l1	4	0.51016	Dak, Grk5, Nek2, Ube2l6
GO:0003899	DNA-directed RNA polymerase activity	29							2	0.27197	Polr1b, Znrd1	9	0.00019925	Polr1c, Polr1e, Polr2c, Polr2d, Polr2e, Polr2f, Polr2g, Polr2j, Polr3c	2	0.46737	Grinl1a, Prim1
GO:0034062	RNA polymerase activity	29							2	0.27197	Polr1b, Znrd1	9	0.00019925	Polr1c, Polr1e, Polr2c, Polr2d, Polr2e, Polr2f, Polr2g, Polr2j, Polr3c	2	0.46737	Grinl1a, Prim1
GO:0016787	hydrolase activity	1813	87	0.0037521	1190003J15Rik, Aadac, Abca8b, Abcb6, Abcc3, Abhd14b, Abhd6, Acad10, Acot3, Acp5, Acy1, Amy1, Arg1, BC048355, Bphl, Btd, C1s, Capn10, Cela1, Ces6, Cpb2, Ctsf, Daglb, Dnase2b, Dusp23, Endog, Enpp1, Enpp5, Entpd5, Ephx2, Es1, Ethe1, F10, F11, F12, F2, F7, F9, Faah, Fah, Fahd2a, Fbp1, Fhit, Gch1, Gchfr, Gm2a, Hdac11, Hgfac, Hnf4a, Hpn, Igtp, Immp2l, Irgm2, Lcat, Lhpp, Lipa, Lipc, Man1a, Man2b1, Masp2…	124	0.00022517	1300010F03Rik, 2210023G05Rik, 4931406C07Rik, AI464131, AU018778, Abca1, Abca8a, Abcb10, Abcb11, Abcb4, Abcc2, Abcc6, Abcd2, Abcd3, Abcg5, Abcg8, Abhd15, Abhd3, Acy3, Afmid, Agmat, Aldh6a1, Amdhd1, Ang, Anpep, Arl4a, Aspa, Aspg, Atp2a2, BC015286, Baat, Cat, Cd38, Cd46, Cdadc1, Ces1, Ces3, Ces5, Cfi, Clpx, Cmbl, Cnot6l, Cpn1, Ctsh, Ctso, Ctss, Ddi2, Dnase1l3, Dpp4, Dpp8, Dpys, Ece1, Ehd3, Enpep, En…	71	0.18137	2610528E23Rik, Abcd4, Acer2, Ada, Arg2, Asrgl1, Atl1, Atp1a1, Atp6v0d1, Atp6v1h, Cad, Cda, Cdc6, Chtf18, Ctsz, Ddx28, Ddx31, Ddx56, Dhx33, Dusp5, Espl1, Exosc3, Gbe1, Gbp2, Gde1, Hint3, Hmox1, Hp, Isg20, Kif4, Lgmn, Lonrf3, Lpin1, Lpin2, Lpin3, Mcm3, Mest, Neu3, Nt5c3, Nudt4, Padi4, Pcsk9, Pfkfb3, Pgp, Pla2g12a, Pla2g12b, Pop7, Ppap2a, Ppm1m, Ppp5c, Prss8, Prtn3, Psme3, Ptpn2, Rab4a, Rem2, Rfc5, …	161	0.015842	Adamts1, Adat2, Alkbh2, Amdhd2, Ampd3, Apex1, Asna1, Atp1b3, Atp6ap1, Atp6v0b, Atp6v0e, Atp6v1a, Atp6v1c1, Atp6v1d, Atp6v1e1, Atp6v1f, Bat1a, Capn2, Capns1, Casp2, Cdc42, Chid1, Cndp2, Cops5, Cpe, Cpsf3l, Crbn, Ctbs, Ctdp1, Ctla2a, Dbr1, Dctn2, Ddx1, Ddx17, Ddx18, Ddx21, Ddx27, Ddx39, Ddx41, Dis3, Dnase1l1, Dullard, Dusp1, Dusp10, Dusp14, Dusp22, Dusp3, Dusp8, Dync1i2, Dync1li1, Dynlrb1, Eftud2, …	120	0.008727	A830007P12Rik, Abcb1a, Abcc1, Abhd2, Abhd4, Abhd5, Acot7, Acyp2, Adam12, Adprh, Afp, Aga, Agap1, Agl, Apaf1, Asah1, Atic, Atp6v0e2, Bst1, Capn3, Cdkn3, Cradd, Ctdsp2, Ctsd, Dctd, Dctn1, Ddah2, Ddx20, Dhx15, Dhx30, Dhx32, Dhx40, Dpp8, Dpysl2, Dpysl3, Dusp16, Dusp4, Dusp6, Dync1h1, Dync1li2, Dync2li1, Dynll1, Ehd4, Eme1, Eml2, Endod1, Entpd2, Ercc3, Fen1, Fignl1, Gdpd1, Ggh, Glb1, Gls, Gna11, Gnai1…	41	0.9855	Abca5, Abce1, Acot1, Atp7a, Chka, Cnot6, Cpsf2, Ctdspl2, Ddx17, Ddx5, Ddx52, Dhx57, Dhx9, Exosc9, Fhit, Gnai3, Hdac2, Kif16b, Kif2a, Kif3a, Kif5b, Mmp12, Nanp, Pamr1, Pde5a, Pde7a, Pld1, Ppip5k2, Ppp1cb, Ppp1r12a, Prss23, Psmc6, Ptpre, Ptprm, Rad17, Sbno1, Smarca5, Tdp2, Usp33, Ythdc2, Zc3h12c	45	0.4872	2010106G01Rik, Abcg2, Adam9, Arsk, Atp11b, Atrx, Bace1, Bche, Capn7, Cdc14b, Chd9, Ddx3y, Ddx50, Dhx36, Dnm1l, Dynlt3, Edem3, Eif2s3y, Erap1, Gbp3, Gnaq, Hyal1, Ifih1, Impa1, Impad1, Man2a1, Manea, Mtif2, Mtm1, Mtmr7, Myo1b, Mysm1, Phkb, Pla1a, Ppm1b, Ppp3ca, Ppp6c, Rap2c, Sacm1l, Slk, Usp15, Usp24, Usp38, Vps4b, Yme1l1	5	0.44302	2310004I24Rik, Atp1b1, Bmp1, Ddah1, Vnn1
GO:0017076	purine nucleotide binding	1603	59	0.47562	Aacs, Abca8b, Abcb6, Abcc3, Acad10, Acadvl, Acox2, Arl4d, BC006779, Chdh, Cps1, Cyb5r3, Dhcr24, Dmgdh, Erbb3, Fgfr4, Fmo5, Fpgs, Gch1, Gck, Gimap4, Gimap6, Glyctk, Gne, Gulo, Hk3, Ikbke, Khk, Ldhd, Mfn2, Morc2b, Mvd, Nadsyn1, Niacr1, Nme3, Oplah, Pccb, Pcx, Pdk1, Pdk2, Pdxk, Pfkfb1, Pink1, Pklr, Pmvk, Polg2, Rab9, Rapgef4, Rbks, Sephs2, Sik3, Slc27a5, Sqle, Srpr, Stk16, Tk1, Trap1, Xdh, Xylb	98	0.025218	1300010F03Rik, Abca1, Abca8a, Abcb10, Abcb11, Abcb4, Abcc2, Abcc6, Abcd2, Abcd3, Abcg5, Abcg8, Acaca, Acacb, Acad8, Acadsb, Acly, Acox1, Acsl1, Acsl3, Acsl5, Acsm3, Acsm5, Acss2, Adcy9, Adssl1, Aifm1, Aifm3, Ak2, Aox1, Arl13a, Arl4a, Atp2a2, BC016495, Cabc1, Camk1d, Camkk2, Clpx, Coasy, Dclk3, Ehd3, Entpd8, Etfa, Etnk2, Fastkd1, Fgfr2, Fign, Fmo1, Fyn, Gcdh, Gfm1, Gfm2, Glul, Gphn, Gyk, Hsp90b1, …	69	0.04476	2610528E23Rik, Abcd4, Actc1, Adrbk1, Arl5a, Arl5b, Atl1, Atp1a1, Aurka, Aurkb, Bub1b, Cad, Cdc6, Cdk2, Chtf18, Dapk2, Dapk3, Dars, Dck, Ddx28, Ddx31, Ddx56, Dhx33, Epha1, Ero1l, Fars2, Fastkd3, Fes, Galk1, Gbp2, Gpn2, Grk6, Gsg2, Hipk3, Hspa2, Ippk, Irak3, Kcnj8, Kif4, Kti12, Map2k3, Map2k4, Mapk13, Mapk4, Mapk6, Mcm3, Mcm5, Morc4, Nadk, Oasl2, Papola, Pfkl, Pfkp, Pim3, Plk3, Por, Rab30, Rab33a, …	156	0.00050323	Acta1, Actl6a, Actr3, Adss, Akt1, Aprt, Arf1, Arf3, Arf4, Arf6, Arl6, Asna1, Asns, Atp6ap1, Atp6v1a, Bat1a, Camk1, Camk2d, Cct2, Cct4, Cct5, Cct6a, Cct8, Cdc34, Cdc42, Cdk4, Cdk9, Cerk, Clk3, Csnk1e, Csnk1g2, Csnk1g3, Csnk2a2, Ctps, Ddx1, Ddx17, Ddx18, Ddx21, Ddx27, Ddx39, Ddx41, Drg1, Drg2, Dync1li1, Dyrk3, Eftud2, Ehd1, Eif2b2, Eif4a1, G3bp1, Gars, Gclc, Gna13, Gnai2, Gsr, Gss, Gtf2f2, Hars, Hi…	118	0.00022546	4930444A02Rik, A830007P12Rik, Abcc1, Abcc4, Abl2, Acta2, Actr1a, Agap1, Aldh18a1, Apaf1, Arl3, Arl4c, Bmpr1a, Bub1, C230081A13Rik, Cars, Cbwd1, Cct3, Cdc42bpg, Cdk1, Cdk18, Chek2, Clcn5, Ddr1, Ddx20, Dhx15, Dhx30, Dhx32, Dhx40, Dtymk, Dync1h1, Dync1li2, Ehd4, Entpd2, Epha2, Epha4, Ercc3, Fastkd2, Fignl1, Galk2, Gart, Gna11, Gnai1, Gnl3l, Gspt2, Hells, Hspa4, Ift27, Irgm1, Kdm1a, Kif11, Kif1c, Kif…	58	0.088492	Abca5, Abce1, Actg2, Atp7a, Axl, Cask, Cdk17, Chka, Ckb, Clcn3, Csnk1g1, Ddx17, Ddx5, Ddx52, Dhx57, Dhx9, Dock7, Dus4l, Eif2ak2, Eif5, Frk, Gnai3, Gnl2, Gnl3, Gtpbp4, Hnrnpu, Kif16b, Kif2a, Kif3a, Kif5b, Limk2, Map4k3, Morc2a, Nek7, Nuak2, Pde5a, Pkn2, Ppip5k2, Prkaa1, Psmc6, Rad17, Rnd3, Rock2, Ror1, Rp2h, Sbno1, Sept7, Smarca5, Smchd1, Smg1, Stk38l, Stk39, Taok3, Tbk1, Trnt1, Uba3, Uba6, Ythdc2	47	0.11065	Abcg2, Acsl4, Acvr2a, Atm, Atp11b, Atrx, Chd9, Chuk, Clcn4-2, Clk1, Clk4, Dapk1, Ddx3y, Ddx50, Dhx36, Dld, Dnaja1, Dnm1l, Dock4, Dyrk2, Egfr, Eif2s3y, Gbp3, Gimap8, Glud1, Gnaq, Ifih1, Map3k2, Mtif2, Mylk, Myo1b, Prkdc, Prpf4b, Rap2c, Rock1, Slk, Smc4, Smc6, Tars, Top1, Top2b, Trim23, Trpm7, Ube2d3, Vps4b, Yes1, Yme1l1	4	0.54522	Dak, Grk5, Nek2, Ube2l6
GO:0008483	transaminase activity	19	4	0.0043105	Ccbl1, Got1, Gpt, Tat	6	0.00025032	Aadat, Abat, Agxt, Agxt2l1, Ccbl2, Oat	1	0.494	Hat1	2	0.42777	Gpt2, Psat1
GO:0046943	carboxylic acid transmembrane transporter activity	72	10	0.00025925	Abcc3, Slc13a3, Slc16a7, Slc1a7, Slc25a13, Slc26a1, Slc38a4, Slc6a12, Slc6a13, Slc7a2	9	0.010039	Abcb11, Sfxn5, Slc10a1, Slc25a10, Slc36a1, Slc38a3, Slc38a5, Slco1a4, Slco1b2	5	0.10936	Slc10a2, Slc10a6, Slc15a4, Slc38a1, Slco2a1	3	0.91775	Slc10a3, Slc1a4, Slc3a2	4	0.54675	Slc6a6, Slc7a1, Slc7a11, Slc7a6	1	0.89174	Serinc1
GO:0043021	ribonucleoprotein binding	30	1	0.67055	Srpr	1	0.78901	Mtif3	2	0.28515	Imp3, Imp4	9	0.00026566	Bop1, Eif3c, Eif3k, Eif5a, Eif6, Ppp1ca, Prmt1, Prpf31, Spcs1	2	0.48523	Dkc1, Nop58	3	0.061523	Eif5a2, Nmd3, Rbm3	1	0.52524	Dnajc1, Dnajc1
GO:0016712	oxidoreductase activity, acting on paired donors, with incorporation or reduction of molecular oxygen, reduced flavin or flavoprotein as one donor, and incorporation of one atom of oxygen	17	5	0.00026647	Cyp2c38, Cyp2c70, Cyp2d10, Cyp2d26, Cyp2d9	4	0.0090626	Cyp1a2, Cyp2c55, Cyp2j5, Cyp2u1	2	0.11884	Cyp3a13, Cyp4b1										1	0.34423	Cyp2j6	1	0.04002	Cyp1a1
GO:0033764	steroid dehydrogenase activity, acting on the CH-OH group of donors, NAD or NADP as acceptor	17	5	0.00026647	H2-Ke6, Hsd11b1, Hsd17b7, Nsdhl, Sdr42e1	3	0.051397	Akr1c14, Hsd17b6, Hsd3b2							1	0.60963	Akr1c18				1	0.34423	Hsd17b2
GO:0070330	aromatase activity	17	5	0.00026647	Cyp2c38, Cyp2c70, Cyp2d10, Cyp2d26, Cyp2d9	4	0.0090626	Cyp1a2, Cyp2c55, Cyp2j5, Cyp2u1	2	0.11884	Cyp3a13, Cyp4b1										1	0.34423	Cyp2j6	1	0.04002	Cyp1a1
GO:0008430	selenium binding	10				1	0.40447	Dio1	4	0.00026914	2700094K13Rik, Gpx3, Selenbp1, Sepw1	1	0.54536	Prdx2, Prdx2	1	0.42489	Prdx2, Prdx2				1	0.21976	2810407C02Rik
GO:0004721	phosphoprotein phosphatase activity	138	3	0.88186	Dusp23, Mtmr4, Ptpn6	7	0.54998	Pdp2, Ppm1k, Ppp1r3b, Ppp1r3c, Ptpn3, Ptprb, Ptprd	4	0.72054	Dusp5, Ppm1m, Ppp5c, Ptpn2	23	0.00027099	Ctdp1, Dullard, Dusp1, Dusp10, Dusp14, Dusp22, Dusp3, Dusp8, Mtmr14, Mtmr2, Pgam5, Ppp1ca, Ppp2ca, Ppp2cb, Ppp4c, Ppp6c, Ptp4a1, Ptpmt1, Ptpn11, Ptpn12, Ptpn14, Ptpn21, Timm50	9	0.32507	Cdkn3, Ctdsp2, Dusp4, Dusp6, Mtmr6, Pdp1, Ppm1g, Ptpn9, Ptprk	5	0.40822	Ctdspl2, Ppp1cb, Ppp1r12a, Ptpre, Ptprm	6	0.12366	Cdc14b, Mtm1, Mtmr7, Ppm1b, Ppp3ca, Ppp6c
GO:0005342	organic acid transmembrane transporter activity	73	10	0.00029082	Abcc3, Slc13a3, Slc16a7, Slc1a7, Slc25a13, Slc26a1, Slc38a4, Slc6a12, Slc6a13, Slc7a2	9	0.010953	Abcb11, Sfxn5, Slc10a1, Slc25a10, Slc36a1, Slc38a3, Slc38a5, Slco1a4, Slco1b2	5	0.11421	Slc10a2, Slc10a6, Slc15a4, Slc38a1, Slco2a1	3	0.92222	Slc10a3, Slc1a4, Slc3a2	4	0.55778	Slc6a6, Slc7a1, Slc7a11, Slc7a6	1	0.89504	Serinc1
GO:0015645	fatty acid ligase activity	13	1	0.38175	Slc27a5	5	0.000297	Acsl1, Acsl3, Acsl5, Acsm3, Slc27a2													1	0.27576	Acsl4
GO:0016646	oxidoreductase activity, acting on the CH-NH group of donors, NAD or NADP as acceptor	13	2	0.078769	Aass, Pycrl	5	0.000297	Aldh1l1, Aldh4a1, Dhfr, Mthfd1, Qdpr	2	0.074652	Aldh1l2, Blvrb	3	0.070025	Mthfd2, Pycr2, Sccpdh
GO:0051287	NAD or NADH binding	38	7	0.00037897	Adh1, Cyb5r3, Gpd1, Grhpr, Hadh, Hadha, Phgdh	7	0.0026084	Adh4, Aldh9a1, Aox1, Cryl1, Hibadh, Mdh1, Sirt3	2	0.38866	Gapdhs, Ugdh	1	0.95012	Htatip2	2	0.61387	Ctbp2, Idh2	1	0.69027	Ldhb	1	0.61087	Dld
GO:0031418	L-ascorbic acid binding	19				1	0.62659	Phyh	5	0.00040922	Egln1, Egln3, P4ha1, P4ha2, Plod2				1	0.65055	Pam, Pam
GO:0008195	phosphatidate phosphatase activity	11	1	0.33426	Ppap2b				4	0.00041119	Lpin1, Lpin2, Lpin3, Ppap2a	1	0.57983	Ppap2c
GO:0016273	arginine N-methyltransferase activity	6										4	0.0004346	Carm1, Prmt1, Prmt5, Prmt6
GO:0016274	protein-arginine N-methyltransferase activity	6										4	0.0004346	Carm1, Prmt1, Prmt5, Prmt6
GO:0003995	acyl-CoA dehydrogenase activity	14	3	0.012842	Acad10, Acadvl, Acox2	5	0.00044287	Acad8, Acadsb, Acox1, Gcdh, Ivd
GO:0004559	alpha-mannosidase activity	7	1	0.22808	Man2b1																3	0.0004747	Edem3, Man2a1, Manea
GO:0008047	enzyme activator activity	227	5	0.91878	1100001G20Rik, Als2, Arhgef19, Gm2a, Grtp1	9	0.81544	Arhgap29, Bmp2, Chn2, Cyb5b, Gpsm2, Iqgap2, Sec14l2, Stard8, Tiam2	5	0.90552	Apoc2, Guca1a, Rgs16, Rgs2, Rin3	17	0.55687	Agfg1, Ankrd27, Arfgap3, Arhgap36, Arhgdia, Arl2bp, Bcl10, Cd24a, Dnttip1, Gipc1, Iqgap1, Mmp14, Rab6, Rangap1, Ric8, Tbc1d10b, Vac14	19	0.037567	AU040829, Abi1, Agap1, Apaf1, App, Arhgap17, Arhgap22, Dab2ip, Depdc1a, Fgf13, Gpsm1, Nsmaf, Racgap1, Rin1, Syde1, Tbc1d24, Tbc1d2b, Timp2, Tom1l1	12	0.044474	Abi1, Arhgap21, Cav1, Dlc1, Fam13b, Fn1, Gdi2, Ralgapa2, Rasa2, Rgs4, Tbc1d12, Tbc1d15	15	0.00049206	Acap2, Ahsa2, Arap2, Arhgap6, Casp8ap2, Chm, D630037F22Rik, Evi5, Plaa, Rabep1, Rasa1, Rasal2, Stard13, Tbc1d8b, Usp6nl
GO:0004046	aminoacylase activity	4	1	0.1375	Acy1	3	0.00049378	Acy3, Aspa, Cat
GO:0008391	arachidonic acid monooxygenase activity	4				3	0.00049378	Cyp2c44, Cyp4a14, Cyp4f14
GO:0016788	hydrolase activity, acting on ester bonds	565	27	0.088685	Aadac, Abhd6, Acot3, Acp5, Ces6, Daglb, Dnase2b, Dusp23, Endog, Enpp1, Ephx2, Es1, Faah, Fbp1, Hnf4a, Lcat, Lipa, Lipc, Mtmr4, Pfkfb1, Pnpla7, Pon1, Ppap2b, Ptpn6, Sec16a, Siae, Zc3h12d	47	0.00053128	4931406C07Rik, AU018778, Abhd15, Abhd3, Acy3, Aldh6a1, Ang, Aspa, Aspg, Baat, Ces1, Ces3, Ces5, Cnot6l, Dnase1l3, Enpp2, Enpp3, Es22, Fasn, G6pc, Gpcpd1, Gpld1, Hagh, Hdhd3, Hibch, Hrsp12, Inpp5b, Lipg, Lpl, Mgll, Nudt7, Pan2, Pde4b, Pde8a, Pde9a, Pdp2, Pnkd, Pnpla8, Ppm1k, Ppp1r3b, Ppp1r3c, Pter, Ptpn3, Ptprb, Ptprd, Sgpp1, Smpdl3a	25	0.14229	Atp1a1, Dusp5, Exosc3, Gde1, Hmox1, Isg20, Lpin1, Lpin2, Lpin3, Nt5c3, Pfkfb3, Pgp, Pla2g12a, Pla2g12b, Pop7, Ppap2a, Ppm1m, Ppp5c, Ptpn2, Smpdl3b, Uchl1, Usp1, Usp18, Usp2, Usp3	57	0.015989	Alkbh2, Apex1, Ctdp1, Dbr1, Dis3, Dnase1l1, Dullard, Dusp1, Dusp10, Dusp14, Dusp22, Dusp3, Dusp8, Enoph1, Exosc1, Exosc6, Exosc8, G3bp1, Mtmr11, Mtmr14, Mtmr2, Mus81, Nt5c, Nt5c2, Nt5c3l, Nthl1, Pafah1b2, Pafah1b3, Pde6d, Pgam5, Plce1, Pop4, Ppap2c, Ppme1, Ppp1ca, Ppp2ca, Ppp2cb, Ppp4c, Ppp6c, Psph, Ptp4a1, Ptpmt1, Ptpn11, Ptpn12, Ptpn14, Ptpn21, Ptrh1, Rad1, Rexo4, Rnaseh2a, Rpp14, Rpp21, Timm50…	30	0.55761	Abhd2, Abhd5, Acot7, Cdkn3, Ctdsp2, Dusp16, Dusp4, Dusp6, Eme1, Endod1, Fen1, Gdpd1, Isg20l2, Mtmr10, Mtmr12, Mtmr6, Napepld, Nt5e, Pdp1, Plcd3, Pold1, Pon3, Ppm1g, Ppt1, Ptpn9, Ptprk, Rexo2, Smpd3, Sulf2, Usp46	17	0.54939	Acot1, Chka, Cnot6, Ctdspl2, Exosc9, Nanp, Pde5a, Pde7a, Pld1, Ppip5k2, Ppp1cb, Ppp1r12a, Ptpre, Ptprm, Tdp2, Usp33, Zc3h12c	15	0.41244	Arsk, Bche, Cdc14b, Impa1, Impad1, Mtm1, Mtmr7, Ppm1b, Ppp3ca, Ppp6c, Sacm1l, Slk, Usp15, Usp24, Usp38
GO:0005539	glycosaminoglycan binding	109	12	0.00059104	Apoh, F11, Fgf1, Itih4, Lipc, Pglyrp2, Rpl22, Serpinc1, Stab1, Stab2, Vegfa, Vtn	7	0.3122	Col13a1, Dcn, Fgfr2, Lipg, Lpl, Lrpap1, Serpind1	2	0.90066	Lyve1, Vegfb	4	0.96967	Adamts1, Ccl2, Ctgf, Hdgf	9	0.13244	App, Cd44, Cyr61, Dpysl3, Gpnmb, Hbegf, Pcolce2, Serpine2, Thbs1	5	0.23617	Ccl7, Fn1, Fstl1, Postn, Vcan	2	0.75089	Bgn, Bmp4
GO:0004569	glycoprotein endo-alpha-1,2-mannosidase activity	2																			2	0.00059882	Edem3, Manea
GO:0008514	organic anion transmembrane transporter activity	15	1	0.42586	Slc22a18	5	0.00063684	Slc22a7, Slco1a1, Slco1a4, Slco1b2, Slco2b1	1	0.41593	Slc10a6							1	0.37017	Slco3a1
GO:0004029	aldehyde dehydrogenase (NAD) activity	9	1	0.28313	Aldh1a7	4	0.00066287	Aldh1b1, Aldh2, Aldh4a1, Aldh9a1													1	0.20015	Aldh3a2
GO:0004745	retinol dehydrogenase activity	9	2	0.03998	Adh1, Rdh7	4	0.00066287	Bmp2, Hsd17b6, Rdh10, Rdh16
GO:0030554	adenyl nucleotide binding	1340	51	0.38138	Aacs, Abca8b, Abcb6, Abcc3, Acad10, Acadvl, Acox2, BC006779, Chdh, Cps1, Cyb5r3, Dhcr24, Dmgdh, Erbb3, Fgfr4, Fmo5, Fpgs, Gck, Glyctk, Gne, Gulo, Hk3, Ikbke, Khk, Ldhd, Morc2b, Mvd, Nadsyn1, Nme3, Oplah, Pccb, Pcx, Pdk1, Pdk2, Pdxk, Pfkfb1, Pink1, Pklr, Pmvk, Polg2, Rapgef4, Rbks, Sephs2, Sik3, Slc27a5, Sqle, Stk16, Tk1, Trap1, Xdh, Xylb	88	0.006063	1300010F03Rik, Abca1, Abca8a, Abcb10, Abcb11, Abcb4, Abcc2, Abcc6, Abcd2, Abcd3, Abcg5, Abcg8, Acaca, Acacb, Acad8, Acadsb, Acly, Acox1, Acsl1, Acsl3, Acsl5, Acsm3, Acsm5, Acss2, Adcy9, Aifm1, Aifm3, Ak2, Aox1, Atp2a2, BC016495, Cabc1, Camk1d, Camkk2, Clpx, Coasy, Dclk3, Ehd3, Entpd8, Etfa, Etnk2, Fastkd1, Fgfr2, Fign, Fmo1, Fyn, Gcdh, Glul, Gphn, Gyk, Hsp90b1, Hspa13, Hyou1, Ipmk, Ivd, Kdr, Kif2…	59	0.042573	2610528E23Rik, Abcd4, Actc1, Adrbk1, Atp1a1, Aurka, Aurkb, Bub1b, Cad, Cdc6, Cdk2, Chtf18, Dapk2, Dapk3, Dars, Dck, Ddx28, Ddx31, Ddx56, Dhx33, Epha1, Ero1l, Fars2, Fastkd3, Fes, Galk1, Grk6, Gsg2, Hipk3, Hspa2, Ippk, Irak3, Kcnj8, Kif4, Kti12, Map2k3, Map2k4, Mapk13, Mapk4, Mapk6, Mcm3, Mcm5, Morc4, Nadk, Oasl2, Papola, Pfkl, Pfkp, Pim3, Plk3, Por, Rem2, Rfc5, Rps6ka1, Scyl2, Steap4, Tgfbr2, Tor…	116	0.067696	Acta1, Actl6a, Actr3, Akt1, Aprt, Asna1, Asns, Atp6ap1, Atp6v1a, Bat1a, Camk1, Camk2d, Cct2, Cct4, Cct5, Cct6a, Cct8, Cdc34, Cdk4, Cdk9, Cerk, Clk3, Csnk1e, Csnk1g2, Csnk1g3, Csnk2a2, Ctps, Ddx1, Ddx17, Ddx18, Ddx21, Ddx27, Ddx39, Ddx41, Dync1li1, Dyrk3, Ehd1, Eif4a1, G3bp1, Gars, Gclc, Gsr, Gss, Gtf2f2, Hars, Hipk2, Hk2, Hsp90ab1, Hspa8, Hsph1, Iars, Ikbkap, Ilk, Ip6k2, Itm2c, Jak1, Kars, Map3k5…	99	0.00066577	4930444A02Rik, A830007P12Rik, Abcc1, Abcc4, Abl2, Acta2, Actr1a, Aldh18a1, Apaf1, Bmpr1a, Bub1, C230081A13Rik, Cars, Cbwd1, Cct3, Cdc42bpg, Cdk1, Cdk18, Chek2, Clcn5, Ddr1, Ddx20, Dhx15, Dhx30, Dhx32, Dhx40, Dtymk, Dync1h1, Dync1li2, Ehd4, Entpd2, Epha2, Epha4, Ercc3, Fastkd2, Fignl1, Galk2, Gart, Hells, Hspa4, Kdm1a, Kif11, Kif1c, Kif20a, Kif22, Kif23, Kifc3, Lig1, Lrrk1, Maoa, Map4k4, Mast2, Mc…	49	0.097663	Abca5, Abce1, Actg2, Atp7a, Axl, Cask, Cdk17, Chka, Ckb, Clcn3, Csnk1g1, Ddx17, Ddx5, Ddx52, Dhx57, Dhx9, Dus4l, Eif2ak2, Frk, Hnrnpu, Kif16b, Kif2a, Kif3a, Kif5b, Limk2, Map4k3, Morc2a, Nek7, Nuak2, Pkn2, Ppip5k2, Prkaa1, Psmc6, Rad17, Rock2, Ror1, Rp2h, Sbno1, Smarca5, Smchd1, Smg1, Stk38l, Stk39, Taok3, Tbk1, Trnt1, Uba3, Uba6, Ythdc2	38	0.19228	Abcg2, Acsl4, Acvr2a, Atm, Atp11b, Atrx, Chd9, Chuk, Clcn4-2, Clk1, Clk4, Dapk1, Ddx3y, Ddx50, Dhx36, Dld, Dnaja1, Dyrk2, Egfr, Glud1, Ifih1, Map3k2, Mylk, Myo1b, Prkdc, Prpf4b, Rock1, Slk, Smc4, Smc6, Tars, Top1, Top2b, Trpm7, Ube2d3, Vps4b, Yes1, Yme1l1	4	0.40266	Dak, Grk5, Nek2, Ube2l6
GO:0001883	purine nucleoside binding	1357	51	0.41792	Aacs, Abca8b, Abcb6, Abcc3, Acad10, Acadvl, Acox2, BC006779, Chdh, Cps1, Cyb5r3, Dhcr24, Dmgdh, Erbb3, Fgfr4, Fmo5, Fpgs, Gck, Glyctk, Gne, Gulo, Hk3, Ikbke, Khk, Ldhd, Morc2b, Mvd, Nadsyn1, Nme3, Oplah, Pccb, Pcx, Pdk1, Pdk2, Pdxk, Pfkfb1, Pink1, Pklr, Pmvk, Polg2, Rapgef4, Rbks, Sephs2, Sik3, Slc27a5, Sqle, Stk16, Tk1, Trap1, Xdh, Xylb	89	0.0059944	1300010F03Rik, Abca1, Abca8a, Abcb10, Abcb11, Abcb4, Abcc2, Abcc6, Abcd2, Abcd3, Abcg5, Abcg8, Acaca, Acacb, Acad8, Acadsb, Acly, Acox1, Acsl1, Acsl3, Acsl5, Acsm3, Acsm5, Acss2, Adcy9, Aifm1, Aifm3, Ak2, Aox1, Atp2a2, BC016495, Cabc1, Camk1d, Camkk2, Clpx, Coasy, Dclk3, Ehd3, Entpd8, Etfa, Etnk2, Fastkd1, Fgfr2, Fign, Fmo1, Fyn, Gcdh, Glul, Gphn, Gyk, Hsp90b1, Hspa13, Hyou1, Iigp1, Ipmk, Ivd, Kd…	60	0.038312	2610528E23Rik, Abcd4, Actc1, Ada, Adrbk1, Atp1a1, Aurka, Aurkb, Bub1b, Cad, Cdc6, Cdk2, Chtf18, Dapk2, Dapk3, Dars, Dck, Ddx28, Ddx31, Ddx56, Dhx33, Epha1, Ero1l, Fars2, Fastkd3, Fes, Galk1, Grk6, Gsg2, Hipk3, Hspa2, Ippk, Irak3, Kcnj8, Kif4, Kti12, Map2k3, Map2k4, Mapk13, Mapk4, Mapk6, Mcm3, Mcm5, Morc4, Nadk, Oasl2, Papola, Pfkl, Pfkp, Pim3, Plk3, Por, Rem2, Rfc5, Rps6ka1, Scyl2, Steap4, Tgfbr2…	117	0.072817	Acta1, Actl6a, Actr3, Akt1, Aprt, Asna1, Asns, Atp6ap1, Atp6v1a, Bat1a, Camk1, Camk2d, Cct2, Cct4, Cct5, Cct6a, Cct8, Cdc34, Cdk4, Cdk9, Cerk, Clk3, Csnk1e, Csnk1g2, Csnk1g3, Csnk2a2, Ctps, Ddx1, Ddx17, Ddx18, Ddx21, Ddx27, Ddx39, Ddx41, Dync1li1, Dyrk3, Ehd1, Eif4a1, G3bp1, Gars, Gclc, Gsr, Gss, Gtf2f2, Hars, Hipk2, Hk2, Hsp90ab1, Hspa8, Hsph1, Iars, Ikbkap, Ilk, Ip6k2, Itm2c, Jak1, Kars, Map3k5…	100	0.00068108	4930444A02Rik, A830007P12Rik, Abcc1, Abcc4, Abl2, Acta2, Actr1a, Aldh18a1, Apaf1, Arl3, Bmpr1a, Bub1, C230081A13Rik, Cars, Cbwd1, Cct3, Cdc42bpg, Cdk1, Cdk18, Chek2, Clcn5, Ddr1, Ddx20, Dhx15, Dhx30, Dhx32, Dhx40, Dtymk, Dync1h1, Dync1li2, Ehd4, Entpd2, Epha2, Epha4, Ercc3, Fastkd2, Fignl1, Galk2, Gart, Hells, Hspa4, Kdm1a, Kif11, Kif1c, Kif20a, Kif22, Kif23, Kifc3, Lig1, Lrrk1, Maoa, Map4k4, Mas…	50	0.086261	Abca5, Abce1, Actg2, Atp7a, Axl, Cask, Cdk17, Chka, Ckb, Clcn3, Csnk1g1, Ddx17, Ddx5, Ddx52, Dhx57, Dhx9, Dus4l, Eif2ak2, Frk, Hnrnpu, Kif16b, Kif2a, Kif3a, Kif5b, Limk2, Map4k3, Morc2a, Nek7, Nuak2, Pde5a, Pkn2, Ppip5k2, Prkaa1, Psmc6, Rad17, Rock2, Ror1, Rp2h, Sbno1, Smarca5, Smchd1, Smg1, Stk38l, Stk39, Taok3, Tbk1, Trnt1, Uba3, Uba6, Ythdc2	38	0.21447	Abcg2, Acsl4, Acvr2a, Atm, Atp11b, Atrx, Chd9, Chuk, Clcn4-2, Clk1, Clk4, Dapk1, Ddx3y, Ddx50, Dhx36, Dld, Dnaja1, Dyrk2, Egfr, Glud1, Ifih1, Map3k2, Mylk, Myo1b, Prkdc, Prpf4b, Rock1, Slk, Smc4, Smc6, Tars, Top1, Top2b, Trpm7, Ube2d3, Vps4b, Yes1, Yme1l1	4	0.41218	Dak, Grk5, Nek2, Ube2l6
GO:0016791	phosphatase activity	222	10	0.28756	Acp5, Dusp23, Ephx2, Fbp1, Mtmr4, Pfkfb1, Pon1, Ppap2b, Ptpn6, Sec16a	11	0.56963	G6pc, Hdhd3, Inpp5b, Pdp2, Ppm1k, Ppp1r3b, Ppp1r3c, Ptpn3, Ptprb, Ptprd, Sgpp1	12	0.093583	Atp1a1, Dusp5, Lpin1, Lpin2, Lpin3, Nt5c3, Pfkfb3, Pgp, Ppap2a, Ppm1m, Ppp5c, Ptpn2	31	0.00068484	Ctdp1, Dullard, Dusp1, Dusp10, Dusp14, Dusp22, Dusp3, Dusp8, Enoph1, Mtmr11, Mtmr14, Mtmr2, Nt5c, Nt5c2, Nt5c3l, Pgam5, Ppap2c, Ppp1ca, Ppp2ca, Ppp2cb, Ppp4c, Ppp6c, Psph, Ptp4a1, Ptpmt1, Ptpn11, Ptpn12, Ptpn14, Ptpn21, Timm50, Vps29	14	0.30856	Cdkn3, Ctdsp2, Dusp16, Dusp4, Dusp6, Mtmr10, Mtmr12, Mtmr6, Nt5e, Pdp1, Pon3, Ppm1g, Ptpn9, Ptprk	7	0.5126	Ctdspl2, Nanp, Ppip5k2, Ppp1cb, Ppp1r12a, Ptpre, Ptprm	9	0.096423	Cdc14b, Impa1, Impad1, Mtm1, Mtmr7, Ppm1b, Ppp3ca, Ppp6c, Sacm1l
GO:0050840	extracellular matrix binding	29	1	0.65811	Vtn	2	0.43438	Dcn, Tgfbi				2	0.65659	Itga6, Nid1	7	0.00070033	Cyr61, Itga3, Lgals1, Sparc, Spp1, Thbs1, Tinagl1	1	0.59107	Fbln2	1	0.51329	Bgn
GO:0008374	O-acyltransferase activity	31	6	0.00075559	Cpt1a, Dgat2, Gpam, Lcat, Lpcat3, Soat2	4	0.0689	Agpat2, Cpt2, Crot, Lclat1	1	0.67107	Agpat5				2	0.50272	Abhd5, Cpt1c
GO:0001882	nucleoside binding	1362	51	0.42877	Aacs, Abca8b, Abcb6, Abcc3, Acad10, Acadvl, Acox2, BC006779, Chdh, Cps1, Cyb5r3, Dhcr24, Dmgdh, Erbb3, Fgfr4, Fmo5, Fpgs, Gck, Glyctk, Gne, Gulo, Hk3, Ikbke, Khk, Ldhd, Morc2b, Mvd, Nadsyn1, Nme3, Oplah, Pccb, Pcx, Pdk1, Pdk2, Pdxk, Pfkfb1, Pink1, Pklr, Pmvk, Polg2, Rapgef4, Rbks, Sephs2, Sik3, Slc27a5, Sqle, Stk16, Tk1, Trap1, Xdh, Xylb	89	0.0066021	1300010F03Rik, Abca1, Abca8a, Abcb10, Abcb11, Abcb4, Abcc2, Abcc6, Abcd2, Abcd3, Abcg5, Abcg8, Acaca, Acacb, Acad8, Acadsb, Acly, Acox1, Acsl1, Acsl3, Acsl5, Acsm3, Acsm5, Acss2, Adcy9, Aifm1, Aifm3, Ak2, Aox1, Atp2a2, BC016495, Cabc1, Camk1d, Camkk2, Clpx, Coasy, Dclk3, Ehd3, Entpd8, Etfa, Etnk2, Fastkd1, Fgfr2, Fign, Fmo1, Fyn, Gcdh, Glul, Gphn, Gyk, Hsp90b1, Hspa13, Hyou1, Iigp1, Ipmk, Ivd, Kd…	61	0.029601	2610528E23Rik, Abcd4, Actc1, Ada, Adrbk1, Atp1a1, Aurka, Aurkb, Bub1b, Cad, Cdc6, Cdk2, Chtf18, Dapk2, Dapk3, Dars, Dck, Ddx28, Ddx31, Ddx56, Dhx33, Epha1, Ero1l, Fars2, Fastkd3, Fes, Galk1, Grk6, Gsg2, Hipk3, Hspa2, Ippk, Irak3, Kcnj8, Kif4, Kti12, Map2k3, Map2k4, Mapk13, Mapk4, Mapk6, Mcm3, Mcm5, Morc4, Nadk, Oasl2, Papola, Pfkl, Pfkp, Pim3, Plk3, Polr1b, Por, Rem2, Rfc5, Rps6ka1, Scyl2, Steap4…	117	0.078749	Acta1, Actl6a, Actr3, Akt1, Aprt, Asna1, Asns, Atp6ap1, Atp6v1a, Bat1a, Camk1, Camk2d, Cct2, Cct4, Cct5, Cct6a, Cct8, Cdc34, Cdk4, Cdk9, Cerk, Clk3, Csnk1e, Csnk1g2, Csnk1g3, Csnk2a2, Ctps, Ddx1, Ddx17, Ddx18, Ddx21, Ddx27, Ddx39, Ddx41, Dync1li1, Dyrk3, Ehd1, Eif4a1, G3bp1, Gars, Gclc, Gsr, Gss, Gtf2f2, Hars, Hipk2, Hk2, Hsp90ab1, Hspa8, Hsph1, Iars, Ikbkap, Ilk, Ip6k2, Itm2c, Jak1, Kars, Map3k5…	100	0.00077075	4930444A02Rik, A830007P12Rik, Abcc1, Abcc4, Abl2, Acta2, Actr1a, Aldh18a1, Apaf1, Arl3, Bmpr1a, Bub1, C230081A13Rik, Cars, Cbwd1, Cct3, Cdc42bpg, Cdk1, Cdk18, Chek2, Clcn5, Ddr1, Ddx20, Dhx15, Dhx30, Dhx32, Dhx40, Dtymk, Dync1h1, Dync1li2, Ehd4, Entpd2, Epha2, Epha4, Ercc3, Fastkd2, Fignl1, Galk2, Gart, Hells, Hspa4, Kdm1a, Kif11, Kif1c, Kif20a, Kif22, Kif23, Kifc3, Lig1, Lrrk1, Maoa, Map4k4, Mas…	50	0.090411	Abca5, Abce1, Actg2, Atp7a, Axl, Cask, Cdk17, Chka, Ckb, Clcn3, Csnk1g1, Ddx17, Ddx5, Ddx52, Dhx57, Dhx9, Dus4l, Eif2ak2, Frk, Hnrnpu, Kif16b, Kif2a, Kif3a, Kif5b, Limk2, Map4k3, Morc2a, Nek7, Nuak2, Pde5a, Pkn2, Ppip5k2, Prkaa1, Psmc6, Rad17, Rock2, Ror1, Rp2h, Sbno1, Smarca5, Smchd1, Smg1, Stk38l, Stk39, Taok3, Tbk1, Trnt1, Uba3, Uba6, Ythdc2	38	0.22124	Abcg2, Acsl4, Acvr2a, Atm, Atp11b, Atrx, Chd9, Chuk, Clcn4-2, Clk1, Clk4, Dapk1, Ddx3y, Ddx50, Dhx36, Dld, Dnaja1, Dyrk2, Egfr, Glud1, Ifih1, Map3k2, Mylk, Myo1b, Prkdc, Prpf4b, Rock1, Slk, Smc4, Smc6, Tars, Top1, Top2b, Trpm7, Ube2d3, Vps4b, Yes1, Yme1l1	4	0.41497	Dak, Grk5, Nek2, Ube2l6
GO:0016229	steroid dehydrogenase activity	21	5	0.00077693	H2-Ke6, Hsd11b1, Hsd17b7, Nsdhl, Sdr42e1	5	0.0033534	Akr1c14, Akr1d1, Hsd17b6, Hsd3b2, Srd5a1				1	0.80909	Srd5a3	1	0.68718	Akr1c18				1	0.40625	Hsd17b2
GO:0005524	ATP binding	1250	38	0.89528	Aacs, Abca8b, Abcb6, Abcc3, BC006779, Cps1, Erbb3, Fgfr4, Fpgs, Gck, Glyctk, Gne, Hk3, Ikbke, Khk, Morc2b, Mvd, Nadsyn1, Nme3, Oplah, Pccb, Pcx, Pdk1, Pdk2, Pdxk, Pfkfb1, Pink1, Pklr, Pmvk, Polg2, Rbks, Sephs2, Sik3, Slc27a5, Stk16, Tk1, Trap1, Xylb	75	0.065164	1300010F03Rik, Abca1, Abca8a, Abcb10, Abcb11, Abcb4, Abcc2, Abcc6, Abcd2, Abcd3, Abcg5, Abcg8, Acaca, Acacb, Acly, Acsl1, Acsl3, Acsl5, Acsm3, Acsm5, Acss2, Adcy9, Ak2, Atp2a2, BC016495, Cabc1, Camk1d, Camkk2, Clpx, Coasy, Dclk3, Ehd3, Entpd8, Etnk2, Fastkd1, Fgfr2, Fign, Fyn, Glul, Gphn, Gyk, Hsp90b1, Hspa13, Hyou1, Ipmk, Kdr, Kif21a, Lonp2, Mat1a, Mccc1, Mccc2, Mertk, Mthfd1, Myo6, Pank1, Pank3…	56	0.036096	2610528E23Rik, Abcd4, Actc1, Adrbk1, Atp1a1, Aurka, Aurkb, Bub1b, Cad, Cdc6, Cdk2, Chtf18, Dapk2, Dapk3, Dars, Dck, Ddx28, Ddx31, Ddx56, Dhx33, Epha1, Fars2, Fastkd3, Fes, Galk1, Grk6, Gsg2, Hipk3, Hspa2, Ippk, Irak3, Kcnj8, Kif4, Kti12, Map2k3, Map2k4, Mapk13, Mapk4, Mapk6, Mcm3, Mcm5, Morc4, Nadk, Oasl2, Papola, Pfkl, Pfkp, Pim3, Plk3, Rem2, Rfc5, Rps6ka1, Scyl2, Tgfbr2, Tor2a, Wee1	112	0.032844	Acta1, Actl6a, Actr3, Akt1, Asna1, Asns, Atp6ap1, Atp6v1a, Bat1a, Camk1, Camk2d, Cct2, Cct4, Cct5, Cct6a, Cct8, Cdc34, Cdk4, Cdk9, Cerk, Clk3, Csnk1e, Csnk1g2, Csnk1g3, Csnk2a2, Ctps, Ddx1, Ddx17, Ddx18, Ddx21, Ddx27, Ddx39, Ddx41, Dync1li1, Dyrk3, Ehd1, Eif4a1, G3bp1, Gars, Gclc, Gss, Gtf2f2, Hars, Hipk2, Hk2, Hsp90ab1, Hspa8, Hsph1, Iars, Ikbkap, Ilk, Ip6k2, Itm2c, Jak1, Kars, Map3k5, Map3k6, M…	93	0.00078023	4930444A02Rik, A830007P12Rik, Abcc1, Abcc4, Abl2, Acta2, Actr1a, Aldh18a1, Apaf1, Bmpr1a, Bub1, C230081A13Rik, Cars, Cbwd1, Cct3, Cdc42bpg, Cdk1, Cdk18, Chek2, Clcn5, Ddr1, Ddx20, Dhx15, Dhx30, Dhx32, Dhx40, Dtymk, Dync1h1, Dync1li2, Ehd4, Entpd2, Epha2, Epha4, Ercc3, Fastkd2, Fignl1, Galk2, Gart, Hells, Hspa4, Kif11, Kif1c, Kif20a, Kif22, Kif23, Kifc3, Lig1, Lrrk1, Map4k4, Mast2, Mcm2, Mcm4, Mcm…	48	0.053257	Abca5, Abce1, Actg2, Atp7a, Axl, Cask, Cdk17, Chka, Ckb, Clcn3, Csnk1g1, Ddx17, Ddx5, Ddx52, Dhx57, Dhx9, Eif2ak2, Frk, Hnrnpu, Kif16b, Kif2a, Kif3a, Kif5b, Limk2, Map4k3, Morc2a, Nek7, Nuak2, Pkn2, Ppip5k2, Prkaa1, Psmc6, Rad17, Rock2, Ror1, Rp2h, Sbno1, Smarca5, Smchd1, Smg1, Stk38l, Stk39, Taok3, Tbk1, Trnt1, Uba3, Uba6, Ythdc2	37	0.13229	Abcg2, Acsl4, Acvr2a, Atm, Atp11b, Atrx, Chd9, Chuk, Clcn4-2, Clk1, Clk4, Dapk1, Ddx3y, Ddx50, Dhx36, Dnaja1, Dyrk2, Egfr, Glud1, Ifih1, Map3k2, Mylk, Myo1b, Prkdc, Prpf4b, Rock1, Slk, Smc4, Smc6, Tars, Top1, Top2b, Trpm7, Ube2d3, Vps4b, Yes1, Yme1l1	4	0.35214	Dak, Grk5, Nek2, Ube2l6
GO:0016709	oxidoreductase activity, acting on paired donors, with incorporation or reduction of molecular oxygen, NADH or NADPH as one donor, and incorporation of one atom of oxygen	23	5	0.0012099	Cyp27a1, Cyp2r1, Cyp51, Fmo5, Sc4mol	6	0.00078321	Cyp4f14, Cyp7a1, Cyp7b1, Cyp8b1, Fmo1, Kmo							1	0.71998	Cyp39a1							1	0.053769	Cyp1a1
GO:0003774	motor activity	110				2	0.9774	Kif21a, Myo6	1	0.98086	Kif4	8	0.60046	Dctn2, Dync1i2, Dync1li1, Dynlrb1, Klc1, Myh9, Myo10, Myo1c	15	0.0007962	Dctn1, Dync1h1, Dync1li2, Dync2li1, Dynll1, Kif11, Kif1c, Kif20a, Kif22, Kif23, Kifc3, Myh10, Myl9, Myo18a, Myo5c	4	0.4292	Kif16b, Kif2a, Kif3a, Kif5b	2	0.75539	Dynlt3, Myo1b
GO:0005201	extracellular matrix structural constituent	25				1	0.72649	Col18a1				1	0.86077	Col4a1	1	0.74935	Col4a2	5	0.00080825	Col11a1, Col1a1, Col1a2, Col3a1, Col5a2
GO:0008035	high-density lipoprotein binding	6	3	0.00087659	Apoa2, Pon1, Scarb1	2	0.033352	Abca1, Gpihbp1										1	0.16879	Cd36
GO:0004540	ribonuclease activity	42				2	0.63347	Ang, Pan2	2	0.43798	Isg20, Pop7	10	0.00094102	Apex1, Dbr1, Dis3, Exosc6, Exosc8, Pop4, Rnaseh2a, Rpp14, Rpp21, Xrn2				1	0.72627	Exosc9
GO:0016722	oxidoreductase activity, oxidizing metal ions	7										4	0.00095312	Cyb561, Frrs1, Fth1, Mtrr	1	0.32104	Cp
GO:0016831	carboxy-lyase activity	22	5	0.0009757	Csad, Ddc, Ddt, Got1, Mvd	3	0.096861	Ggcx, Glul, Mlycd	1	0.54564	Uxs1	1	0.82357	Pdxdc1	1	0.70404	Pck2
GO:0008757	S-adenosylmethionine-dependent methyltransferase activity	65	5	0.086707	As3mt, Bhmt, Bhmt2, Gnmt, Pemt	7	0.044883	Dnmt3b, Gamt, Inmt, Mll3, Pcmtd1, Setd1b, Trmt2b	3	0.40224	Dph5, Mettl1, Nsun2	13	0.0010211	Carm1, Dimt1, Mettl3, Nop2, Pcmt1, Prmt1, Prmt5, Prmt6, Setd7, Setd8, Trmt1, Trmt5, Trmt61a	4	0.46591	Dnmt1, Ezh2, Gstcd, Whsc1	2	0.59099	Mll1, Rnmt	5	0.021402	Ash1l, Comt1, Mll5, Pcmtd2, Tpmt	1	0.14479	Nnmt
GO:0015125	bile acid transmembrane transporter activity	10	1	0.30917	Abcc3	4	0.0010608	Abcb11, Slc10a1, Slco1a4, Slco1b2	2	0.046147	Slc10a2, Slc10a6	1	0.54536	Slc10a3
GO:0005319	lipid transporter activity	33	6	0.0010688	Apoa2, Fabp1, Gm2a, Mttp, Slc27a5, Stard5	5	0.023772	Abca1, Abcg5, Abcg8, Fabp2, Slc27a2	1	0.69386	Slco2a1				2	0.53651	Abcc1, Gltp
GO:0005096	GTPase activator activity	173	3	0.95314	Als2, Arhgef19, Grtp1	6	0.87523	Arhgap29, Chn2, Gpsm2, Iqgap2, Stard8, Tiam2	3	0.94586	Rgs16, Rgs2, Rin3	11	0.7693	Agfg1, Ankrd27, Arfgap3, Arhgap36, Arhgdia, Arl2bp, Gipc1, Iqgap1, Rangap1, Ric8, Tbc1d10b	12	0.22188	AU040829, Agap1, Arhgap17, Arhgap22, Dab2ip, Depdc1a, Gpsm1, Racgap1, Rin1, Syde1, Tbc1d24, Tbc1d2b	9	0.081165	Arhgap21, Dlc1, Fam13b, Gdi2, Ralgapa2, Rasa2, Rgs4, Tbc1d12, Tbc1d15	12	0.0011623	Acap2, Arap2, Arhgap6, Chm, D630037F22Rik, Evi5, Rabep1, Rasa1, Rasal2, Stard13, Tbc1d8b, Usp6nl
GO:0016407	acetyltransferase activity	53	4	0.12558	Acaa1a, Acat2, Gcat, Nags	9	0.0012218	Acat1, Clock, Cml1, Cml2, Cml5, Fasn, Nat1, Nat8, Sat2	2	0.56127	Hat1, Hgsnat	4	0.57782	Cdyl, Myst2, Pafah1b2, Pafah1b3							1	0.73208	Naa15
GO:0004074	biliverdin reductase activity	2							2	0.0012367	Blvra, Blvrb
GO:0004392	heme oxygenase (decyclizing) activity	2							2	0.0012367	Hmox1, Hmox2
GO:0032557	pyrimidine ribonucleotide binding	2							2	0.0012367	Cad, Ugp2
GO:0046961	proton-transporting ATPase activity, rotational mechanism	12							1	0.34959	Atp6v1h	5	0.0012492	Atp6ap1, Atp6v1a, Atp6v1d, Atp6v1e1, Atp6v1f
GO:0003707	steroid hormone receptor activity	46	7	0.0012511	Hnf4a, Nr1h3, Nr1h4, Nr1i2, Ppara, Rorc, Rxra	6	0.027245	Nr0b2, Nr1d1, Nr1i3, Nr2f2, Nr3c2, Nr5a2							1	0.92174	Rarb				3	0.10257	Nr1d2, Nr3c1, Rora
GO:0000247	C-8 sterol isomerase activity	2	2	0.0013154	Ebp, Sigmar1
GO:0003988	acetyl-CoA C-acyltransferase activity	2	2	0.0013154	Acaa2, Hadha
GO:0008670	2,4-dienoyl-CoA reductase (NADPH) activity	2	2	0.0013154	Decr1, Decr2
GO:0030343	vitamin D3 25-hydroxylase activity	2	2	0.0013154	Cyp27a1, Cyp2r1
GO:0032052	bile acid binding	2	2	0.0013154	Fabp1, Nr1h4
GO:0047150	betaine-homocysteine S-methyltransferase activity	2	2	0.0013154	Bhmt, Bhmt2
GO:0047749	cholestanetriol 26-monooxygenase activity	2	2	0.0013154	Cyp27a1, Cyp2r1
GO:0070009	serine-type aminopeptidase activity	2	2	0.0013154	F11, F12
GO:0070643	vitamin D 25-hydroxylase activity	2	2	0.0013154	Cyp27a1, Cyp2r1
GO:0051400	BH domain binding	10										2	0.17237	Bax, Mcl1	4	0.0013454	Bak1, Bik, Bok, Pxn
GO:0032559	adenyl ribonucleotide binding	1272	40	0.85246	Aacs, Abca8b, Abcb6, Abcc3, BC006779, Cps1, Cyb5r3, Erbb3, Fgfr4, Fpgs, Gck, Glyctk, Gne, Hk3, Ikbke, Khk, Morc2b, Mvd, Nadsyn1, Nme3, Oplah, Pccb, Pcx, Pdk1, Pdk2, Pdxk, Pfkfb1, Pink1, Pklr, Pmvk, Polg2, Rapgef4, Rbks, Sephs2, Sik3, Slc27a5, Stk16, Tk1, Trap1, Xylb	75	0.086997	1300010F03Rik, Abca1, Abca8a, Abcb10, Abcb11, Abcb4, Abcc2, Abcc6, Abcd2, Abcd3, Abcg5, Abcg8, Acaca, Acacb, Acly, Acsl1, Acsl3, Acsl5, Acsm3, Acsm5, Acss2, Adcy9, Ak2, Atp2a2, BC016495, Cabc1, Camk1d, Camkk2, Clpx, Coasy, Dclk3, Ehd3, Entpd8, Etnk2, Fastkd1, Fgfr2, Fign, Fyn, Glul, Gphn, Gyk, Hsp90b1, Hspa13, Hyou1, Ipmk, Kdr, Kif21a, Lonp2, Mat1a, Mccc1, Mccc2, Mertk, Mthfd1, Myo6, Pank1, Pank3…	56	0.04751	2610528E23Rik, Abcd4, Actc1, Adrbk1, Atp1a1, Aurka, Aurkb, Bub1b, Cad, Cdc6, Cdk2, Chtf18, Dapk2, Dapk3, Dars, Dck, Ddx28, Ddx31, Ddx56, Dhx33, Epha1, Fars2, Fastkd3, Fes, Galk1, Grk6, Gsg2, Hipk3, Hspa2, Ippk, Irak3, Kcnj8, Kif4, Kti12, Map2k3, Map2k4, Mapk13, Mapk4, Mapk6, Mcm3, Mcm5, Morc4, Nadk, Oasl2, Papola, Pfkl, Pfkp, Pim3, Plk3, Rem2, Rfc5, Rps6ka1, Scyl2, Tgfbr2, Tor2a, Wee1	113	0.039536	Acta1, Actl6a, Actr3, Akt1, Aprt, Asna1, Asns, Atp6ap1, Atp6v1a, Bat1a, Camk1, Camk2d, Cct2, Cct4, Cct5, Cct6a, Cct8, Cdc34, Cdk4, Cdk9, Cerk, Clk3, Csnk1e, Csnk1g2, Csnk1g3, Csnk2a2, Ctps, Ddx1, Ddx17, Ddx18, Ddx21, Ddx27, Ddx39, Ddx41, Dync1li1, Dyrk3, Ehd1, Eif4a1, G3bp1, Gars, Gclc, Gss, Gtf2f2, Hars, Hipk2, Hk2, Hsp90ab1, Hspa8, Hsph1, Iars, Ikbkap, Ilk, Ip6k2, Itm2c, Jak1, Kars, Map3k5, Map…	93	0.0013495	4930444A02Rik, A830007P12Rik, Abcc1, Abcc4, Abl2, Acta2, Actr1a, Aldh18a1, Apaf1, Bmpr1a, Bub1, C230081A13Rik, Cars, Cbwd1, Cct3, Cdc42bpg, Cdk1, Cdk18, Chek2, Clcn5, Ddr1, Ddx20, Dhx15, Dhx30, Dhx32, Dhx40, Dtymk, Dync1h1, Dync1li2, Ehd4, Entpd2, Epha2, Epha4, Ercc3, Fastkd2, Fignl1, Galk2, Gart, Hells, Hspa4, Kif11, Kif1c, Kif20a, Kif22, Kif23, Kifc3, Lig1, Lrrk1, Map4k4, Mast2, Mcm2, Mcm4, Mcm…	48	0.067415	Abca5, Abce1, Actg2, Atp7a, Axl, Cask, Cdk17, Chka, Ckb, Clcn3, Csnk1g1, Ddx17, Ddx5, Ddx52, Dhx57, Dhx9, Eif2ak2, Frk, Hnrnpu, Kif16b, Kif2a, Kif3a, Kif5b, Limk2, Map4k3, Morc2a, Nek7, Nuak2, Pkn2, Ppip5k2, Prkaa1, Psmc6, Rad17, Rock2, Ror1, Rp2h, Sbno1, Smarca5, Smchd1, Smg1, Stk38l, Stk39, Taok3, Tbk1, Trnt1, Uba3, Uba6, Ythdc2	37	0.15621	Abcg2, Acsl4, Acvr2a, Atm, Atp11b, Atrx, Chd9, Chuk, Clcn4-2, Clk1, Clk4, Dapk1, Ddx3y, Ddx50, Dhx36, Dnaja1, Dyrk2, Egfr, Glud1, Ifih1, Map3k2, Mylk, Myo1b, Prkdc, Prpf4b, Rock1, Slk, Smc4, Smc6, Tars, Top1, Top2b, Trpm7, Ube2d3, Vps4b, Yes1, Yme1l1	4	0.36449	Dak, Grk5, Nek2, Ube2l6
GO:0008443	phosphofructokinase activity	7	1	0.22808	Pfkfb1				3	0.0013652	Pfkfb3, Pfkl, Pfkp
GO:0004551	nucleotide diphosphatase activity	7	3	0.0014927	Enpp1, Enpp5, Fhit	3	0.003852	Enpp2, Enpp3, Nudt12										1	0.19401	Fhit, Fhit
GO:0030151	molybdenum ion binding	7	3	0.0014927	Mosc1, Mosc2, Xdh	2	0.045152	Aox3, Suox
GO:0016723	oxidoreductase activity, oxidizing metal ions, NAD or NADP as acceptor	4										3	0.0016379	Cyb561, Frrs1, Mtrr
GO:0017069	snRNA binding	4										3	0.0016379	Cdk9, Lsm10, Lsm3
GO:0008934	inositol-1(or 4)-monophosphatase activity	3																			2	0.0017673	Impa1, Impad1
GO:0004879	ligand-dependent nuclear receptor activity	49	7	0.0018284	Hnf4a, Nr1h3, Nr1h4, Nr1i2, Ppara, Rorc, Rxra	6	0.035862	Nr0b2, Nr1d1, Nr1i3, Nr2f2, Nr3c2, Nr5a2							1	0.93374	Rarb				3	0.11819	Nr1d2, Nr3c1, Rora
GO:0008022	protein C-terminus binding	63	2	0.67224	Pex5, Plekhb1	4	0.39438	Atp2a2, Dlg3, Fign, Igfals				10	0.019352	Arl6ip5, Atf4, Dbnl, Itgb1bp1, Myo1c, Ppp2ca, Ppp2cb, Procr, Tjp2, Zbtb16	10	0.0018375	Cadm1, Dynll1, Homer3, Mageh1, Ndn, Src, Stip1, Tjp1, Trim11, Ywhab	5	0.042014	Cask, Dlg1, Kpna3, Nedd4, Prkaa1	2	0.45926	Anp32a, Pik3r1	1	0.14066	Mid1ip1
GO:0016879	ligase activity, forming carbon-nitrogen bonds	158	6	0.51383	Cps1, Faah, Fpgs, Mylip, Nadsyn1, Stub1	9	0.40427	Acaca, Adssl1, Atg3, Glul, Mthfd1, Pdzrn3, Syvn1, Ube2h, Ubr3	2	0.97696	Cad, Trim25	23	0.0018477	Adss, Asns, Cdc34, Ctps, Fbxo6, Gclc, Gss, Mthfd1l, Mthfsd, Prpf19, Rnf25, Rnf4, Stub1, Tsg101, Ttll1, Ttll12, Ube2d1, Ube2e1, Ube2e2, Ube2g2, Ube2j1, Ube2m, Wdsub1	5	0.93203	Gart, Trim32, Ube2c, Ube2t, Ube2w	8	0.10832	Fbxo11, G2e3, Gclm, Herc4, Mdm2, Nedd4, Rlim, Uba3	7	0.094059	Bmi1, Hectd1, Rnf13, Rnf6, Ube2d3, Ube3a, Wwp1	2	0.054966	Cbll1, Ube2l6
GO:0016874	ligase activity	322	14	0.28206	Aacs, Cps1, Faah, Fpgs, Mylip, Nadsyn1, Pccb, Pcx, Polg2, Rcl1, Rnf167, Rnf5, Slc27a5, Stub1	29	0.0018729	Acaca, Acacb, Acly, Acsl1, Acsl3, Acsl5, Acsm3, Acsm5, Acss2, Adssl1, Atg3, Dtx3l, Ggcx, Glul, March6, Mccc1, Mccc2, Mthfd1, Pcca, Pdzrn3, Rnf103, Rnf125, Rnf43, Slc27a2, Suclg2, Syvn1, Tarsl2, Ube2h, Ubr3	11	0.58367	Cad, Dars, Fars2, Rad18, Rchy1, Rffl, Rnf19b, Rnf31, Trim25, Uchl1, Xiap	39	0.0024285	Adss, Asns, Cbl, Cblb, Cdc34, Ctps, Fbxo6, Gars, Gclc, Gss, Hars, Iars, Kars, Mars2, Mkrn1, Mthfd1l, Mthfsd, Nsmce2, Prpf19, Rars, Rnf25, Rnf4, Rtcd1, Sars, Stub1, Tnfaip3, Tsg101, Ttll1, Ttll12, Uba2, Ube2d1, Ube2e1, Ube2e2, Ube2g2, Ube2j1, Ube2m, Vars, Wdsub1, Yars2	13	0.88968	Cars, Gart, Lig1, Lrsam1, Nars, Rfwd3, Sae1, Sh3rf1, Trim32, Ube2c, Ube2cbp, Ube2t, Ube2w	16	0.037069	Fbxo11, G2e3, Gclm, Herc4, March7, Mdm2, Nedd4, Rlim, Rnf111, Rnf115, Topors, Trim13, Trim41, Ttc3, Uba3, Uba6	12	0.09919	1810074P20Rik, Acsl4, Bmi1, Hectd1, Rnf13, Rnf6, Tars, Trim23, Trim33, Ube2d3, Ube3a, Wwp1	2	0.18029	Cbll1, Ube2l6
GO:0019838	growth factor binding	75	1	0.93796	Igfbp2	6	0.17739	Fgfr2, Igfals, Igfbp4, Il1rap, Kdr, Tek	2	0.74648	Ntf3, Smn1	6	0.50698	Col4a1, Ctgf, Esm1, Igfbp1, Il10rb, Pdap1	6	0.21568	Crim1, Cyr61, Fgfbp1, Igfbp3, Igfbp6, Ltbp3	8	0.0019223	Cd36, Cep57, Col1a1, Col1a2, Col3a1, Igfbp7, Ltbp2, Wisp1	2	0.55191	Acvr2a, Egfr
GO:0051536	iron-sulfur cluster binding	46	3	0.23303	Cisd1, Rsad2, Xdh	8	0.0019303	Aifm3, Aox1, Aox3, Cmah, Dpyd, Etfdh, Mocs1, Ndufs1	3	0.21961	Cisd3, Fdx1, Tyw1	4	0.46453	Fdx1l, Glrx3, Nthl1, Nubp1				1	0.75809	Abce1	2	0.3115	Cisd2, Ireb2
GO:0051540	metal cluster binding	46	3	0.23303	Cisd1, Rsad2, Xdh	8	0.0019303	Aifm3, Aox1, Aox3, Cmah, Dpyd, Etfdh, Mocs1, Ndufs1	3	0.21961	Cisd3, Fdx1, Tyw1	4	0.46453	Fdx1l, Glrx3, Nthl1, Nubp1				1	0.75809	Abce1	2	0.3115	Cisd2, Ireb2
GO:0030234	enzyme regulator activity	581	26	0.15895	1100001G20Rik, 1300017J02Rik, Agt, Als2, Angptl3, Arhgef19, C3, Fetub, Gchfr, Gm2a, Grtp1, Hc, Hrg, Itih1, Itih3, Ngef, Pzp, Rapgef4, Ropn1l, Serpina10, Serpina11, Serpina12, Serpinc1, Serpinf2, Serping1, Tfpi2	31	0.40139	Arhgap29, Bmp2, Cables2, Cd46, Cd55, Chn2, Cyb5b, Dnajc3, Farp2, Fbxo8, Fgd5, Fgd6, Gckr, Gpsm2, Iqgap2, Itih2, Itih5, Ranbp10, Rasgrp3, Reck, Rgl3, Rgn, Sec14l2, Serpina3g, Serpina6, Serpina9, Serpind1, Serpinf1, Stard8, Tiam2, Wdtc1	21	0.48224	A2m, Apoc2, Arhgef3, BC048546, Ccne1, Ccne2, Guca1a, Ppp2r2d, Psmd3, Rasgef1b, Rgs16, Rgs2, Rin3, Sergef, Serpina3c, Serpina3k, Serpina5, Serpine1, Slpi, Spa17, Timp4	43	0.58863	Agfg1, Ankrd27, Anxa2, Anxa3, Arfgap3, Arhgap36, Arhgdia, Arl2bp, Bcl10, Cast, Ccni, Cd24a, Cdkn1a, Csnk2b, Cst3, Cstb, Cyth2, Dennd5a, Dnttip1, Dpm2, Eif2b2, Eif2b3, Eif2b5, Gipc1, Iqgap1, Mmp14, Pkig, Plce1, Ppp1r11, Ppp1r8, Ppp2r2a, Ppp2r5e, Rab6, Rabif, Rangap1, Rcc1, Ric8, Rtkn, Serpinb6a, Spint2, Tbc1d10b, Trib3, Vac14	48	0.0020498	AU040829, Abi1, Agap1, Anxa1, Apaf1, App, Arhgap17, Arhgap22, Arhgef16, Arhgef2, Birc5, Ccnd1, Cdc42bpg, Crim1, Dab2ip, Dapp1, Depdc1a, Dynll1, Ect2, Fgd3, Fgf13, Gpsm1, Kifap3, Klf4, Lxn, Map4k4, Mlph, Net1, Nrk, Nsmaf, Pkia, Plekhg2, Plekhg3, Racgap1, Rin1, Serpinb9, Serpine2, Serpinh1, Socs5, Spink3, Syde1, Tbc1d24, Tbc1d2b, Timp1, Timp2, Tom1l1, Wfdc2, Wnk1	20	0.31202	Abi1, Arhgap21, Cav1, Cdkn1b, Dlc1, Dock7, Fam13b, Fn1, Gdi2, Krit1, Map4k3, Ppp1r14a, Ralgapa2, Rasa2, Rgs4, Serpina7, Sos2, Tbc1d12, Tbc1d15, Txnip	20	0.079928	Acap2, Ahsa2, Arap2, Arhgap6, Casp8ap2, Chm, D630037F22Rik, Dmxl2, Dock4, Evi5, Gopc, Pik3r1, Plaa, Psd3, Rabep1, Rasa1, Rasal2, Stard13, Tbc1d8b, Usp6nl	1	0.75879	Cdkn1c
GO:0003677	DNA binding	1451	27	0.99999	Ankrd33b, BC006779, Bcl6, Creb3l3, Foxq1, H2afv, Hnf4a, Hopx, Irf7, Klf1, Klf15, Nr1h3, Nr1h4, Nr1i2, Nucb1, Pold2, Polg2, Ppara, Ppfibp2, Rdm1, Rorc, Rxra, Sox18, Stat1, Stat2, Stk16, Tcea3	41	1	Aifm1, Cebpa, Clock, Dbp, Dnase1l3, Dnmt3b, Fos, H1foo, Hes6, Hist1h1e, Hlf, Hmgn5, Klf12, Lmo2, Lrpprc, Mafb, Mll3, Mlxipl, Mnd1, Nfe2, Nfix, Nr0b2, Nr1d1, Nr1i3, Nr2f2, Nr3c2, Nr5a2, Olig1, Onecut1, Ppargc1a, Rbl2, Smarcc2, Srebf1, Sycp3, Usf2, Wrnip1, Zfp36, Zfp467, Zfp654, Zfp667, Zkscan5	51	0.52666	0610010K14Rik, Apitd1, Arid5a, Atf3, Atoh8, Cdt1, Cebpb, Chtf18, Dscc1, Epas1, Fezf1, Fosl1, Foxa3, Gabpb1, Gmnn, Gsg2, H2afx, Hipk3, Irf9, Irx3, Kif4, Klf16, Lbr, Mbd3, Mcm3, Mcm5, Mlx, Mxd4, Pcbp3, Pola2, Pole4, Polr1b, Rabgef1, Rad18, Rad51ap1, Rel, Rfc5, Rpa2, Sall1, Son, Sra1, Srebf2, Srf, Tbpl1, Tcfcp2l1, Twist1, Zbp1, Zfand5, Zfp524, Zfp639, Zfp652	113	0.391	Aebp2, Agfg1, Apex1, Atf4, Banf1, Bcl3, Bhlhe40, Cc2d1a, Cdk9, Cebpd, Cenpt, Chrac1, Churc1, Cnbp, Creb3, Creb3l2, Csda, Ddb1, Dnttip1, Dr1, Drap1, E2f6, Edf1, Ets2, Fosl2, Foxk2, G3bp1, Gata6, Gatad1, Gtf2e2, Gtf2f1, Gtf2f2, Gtf3a, H2afj, Hdgf, Hipk2, Hmg20b, Hmgn1, Hnrnpab, Jdp2, Junb, Klf13, Klf6, Lass6, Maff, Mafk, Max, Mbd1, Mcm6, Med6, Mta1, Mtap1s, Mus81, Mybbp1a, Myc, Nthl1, Obfc2a, Orc6l…	85	0.21413	2310004N24Rik, Adnp2, Anxa1, App, Atf5, Atf6b, Basp1, Cic, Ctnnb1, Ddx20, Dnmt1, Eme1, Ercc3, Esco2, Ets1, Ezh2, Fen1, Foxp1, Fubp3, Fus, Glis3, Hells, Hhex, Hist1h1c, Hist3h2a, Hmga2, Hmgn3, Hnf1b, Ift57, Irx5, Kdm1a, Kif22, Klf4, Klf5, Lig1, Mcm2, Mcm4, Mcm7, Msh2, Mxd4, Ndn, Nfe2l2, Nfkb1, Nkx6-2, Nucb2, Nusap1, Orc2l, Pa2g4, Phtf1, Pold1, Pole, Polk, Psmc3ip, Rad51, Rad51l1, Rarb, Rere, Rfc3,…	61	0.0054582	Adnp, Atf2, Bach1, Bbx, Cbfb, Cenpc1, Csde1, Ddit3, Dhx9, Dnajc2, E2f5, Elf1, Foxa1, Foxc1, Foxn2, Foxo3, Fubp1, Hes1, Hivep2, Hnrnpu, Hnrpdl, Ikzf5, Klf10, Klf7, Mdm2, Mef2a, Mga, Mier3, Mll1, Mtf2, Ncl, Nostrin, Rb1, Rbms1, Rc3h2, Rev1, Sbno1, Smarca5, Snapc1, Snapc3, Sos2, Sp3, Taf9b, Tardbp, Zbed4, Zbtb6, Zfhx3, Zfp143, Zfp26, Zfp260, Zfp263, Zfp280c, Zfp322a, Zfp329, Zfp36l1, Zfp386, Zfp58, …	53	0.0020585	A930001N09Rik, Akap8, Ash1l, Atm, Atrx, Chd9, Dnajc1, Egr1, Esco1, Gabpa, Gcfc1, Gpbp1, Ifih1, Klf9, Luc7l3, Mysm1, Nbn, Nfib, Nfyb, Nr1d2, Nr3c1, Onecut2, Pbrm1, Pds5b, Pnn, Prkdc, Psip1, Rev1, Rnf6, Rora, Slk, Snai2, Taf13, Thap2, Top1, Top2b, Trim33, Ubp1, Zbtb20, Zbtb33, Zbtb41, Zfhx4, Zfml, Zfp148, Zfp280d, Zfp292, Zfp326, Zfp367, Zfp445, Zfp518, Zfp800, Zhx1, Zkscan3	4	0.46426	E2f7, Foxa2, H1f0, Trim30
GO:0051537	2 iron, 2 sulfur cluster binding	19	2	0.1501	Cisd1, Xdh	5	0.0020838	Aifm3, Aox1, Aox3, Cmah, Ndufs1	2	0.14284	Cisd3, Fdx1	1	0.77645	Fdx1l							1	0.37601	Cisd2
GO:0043566	structure-specific DNA binding	109	3	0.76191	Bcl6, Nr1h4, Rxra	4	0.80705	Fos, Lrpprc, Nr3c2, Usf2	2	0.90066	Rpa2, Zbp1	14	0.035688	Cnbp, Csda, Fosl2, Gata6, Hmg20b, Jdp2, Junb, Klf6, Mcm6, Myc, Obfc2a, Smad2, Smug1, Zbtb16	14	0.0021017	Anxa1, Ctnnb1, Dnmt1, Fubp3, Klf4, Mcm4, Mcm7, Msh2, Nfkb1, Rpa1, Smad3, Top2a, Usf1, Xrcc5	3	0.64686	Atf2, Foxa1, Sp3	6	0.051514	Akap8, Egr1, Nfib, Nr3c1, Top1, Zfp148	1	0.231	Foxa2
GO:0004812	aminoacyl-tRNA ligase activity	39	1	0.76398	Polg2	1	0.86779	Tarsl2	2	0.40118	Dars, Fars2	9	0.0021205	Gars, Hars, Iars, Kars, Mars2, Rars, Sars, Vars, Yars2	2	0.6281	Cars, Nars				1	0.62043	Tars
GO:0016875	ligase activity, forming carbon-oxygen bonds	39	1	0.76398	Polg2	1	0.86779	Tarsl2	2	0.40118	Dars, Fars2	9	0.0021205	Gars, Hars, Iars, Kars, Mars2, Rars, Sars, Vars, Yars2	2	0.6281	Cars, Nars				1	0.62043	Tars
GO:0016876	ligase activity, forming aminoacyl-tRNA and related compounds	39	1	0.76398	Polg2	1	0.86779	Tarsl2	2	0.40118	Dars, Fars2	9	0.0021205	Gars, Hars, Iars, Kars, Mars2, Rars, Sars, Vars, Yars2	2	0.6281	Cars, Nars				1	0.62043	Tars
GO:0043176	amine binding	92	9	0.0061487	Dmgdh, Ftcd, Gchfr, Gldc, Gnmt, Pah, Shmt2, Tat, Tdo2	12	0.0022315	Agxt, Alas2, Aldh9a1, Dpys, Drd2, Fasn, Glul, Mat1a, Otc, Shmt1, Slc46a1, Srr	2	0.83961	Aldh1l2, Slc19a1	5	0.83588	Adrb2, Gss, Kars, Rars, Srr	5	0.5558	BC046331, Chrnb1, Ddah2, Maoa, Slc6a6	2	0.77299	Chka, Nedd4	1	0.89865	Bche	1	0.19874	Ddah1
GO:0005543	phospholipid binding	114	5	0.3987	Cps1, Faah, Fabp1, Pemt, Scarb1	3	0.93193	Adap2, Bdh1, Otc	2	0.91399	Hip1r, Snx8	18	0.0022555	1300014I06Rik, Anxa2, Anxa3, Anxa4, Anxa5, Anxa7, Mfge8, Myo1c, Pitpna, Plekha3, Snx1, Snx10, Snx12, Snx16, Snx17, Snx3, Snx5, Snx6	8	0.27064	Anxa1, Myof, Picalm, Pitpnm1, Sh3pxd2b, Snx18, Snx4, Snx7	3	0.67662	Nisch, Pld1, Snca	2	0.7727	Itpr1, Snx13	1	0.24024	Vnn1
GO:0003857	3-hydroxyacyl-CoA dehydrogenase activity	6	2	0.017904	Hadh, Hadha	3	0.0022868	Cryl1, Ehhadh, Hsd17b4
GO:0016405	CoA-ligase activity	6				3	0.0022868	Acly, Acss2, Suclg2
GO:0004467	long-chain fatty acid-CoA ligase activity	12	1	0.35845	Slc27a5	4	0.0023055	Acsl1, Acsl3, Acsl5, Slc27a2													1	0.25755	Acsl4
GO:0016289	CoA hydrolase activity	12	2	0.068246	Acot3, Hnf4a	4	0.0023055	Baat, Es22, Hibch, Nudt7							1	0.48515	Acot7	1	0.30913	Acot1
GO:0016717	oxidoreductase activity, acting on paired donors, with oxidation of a pair of donors resulting in the reduction of molecular oxygen to two molecules of water	8	3	0.0023241	Fads1, Fads2, Scd1	1	0.33941	Sc5d, Sc5d				1	0.4677	Fads3
GO:0015631	tubulin binding	61				3	0.60111	Akap1, Fyn, Ranbp10	2	0.63806	Spag5, Trim54	10	0.015643	Clasp1, Cnn3, Gabarap, Map1lc3a, Map1lc3b, Mapre1, Mtap1s, Ndel1, Nme1, Tmod3	8	0.015986	Arhgef2, Cryab, Mast2, Mlph, Ndn, Numa1, Nusap1, Ofd1	7	0.002397	Adnp, Appbp2, Ccdc88a, Cep57, Dst, Kif5b, Snca	1	0.78047	Macf1
GO:0003978	UDP-glucose 4-epimerase activity	1																						1	0.0023984	Gale
GO:0004371	glycerone kinase activity	1																						1	0.0023984	Dak
GO:0008112	nicotinamide N-methyltransferase activity	1																						1	0.0023984	Nnmt
GO:0016711	flavonoid 3'-monooxygenase activity	1																						1	0.0023984	Cyp1a1
GO:0034012	FAD-AMP lyase (cyclizing) activity	1																						1	0.0023984	Dak
GO:0042296	ISG15 ligase activity	1																						1	0.0023984	Ube2l6
GO:0047734	CDP-glycerol diphosphatase activity	1																						1	0.0023984	2310004I24Rik
GO:0002058	uracil binding	2				2	0.0025467	Dpyd, Dpys
GO:0002061	pyrimidine binding	2				2	0.0025467	Dpyd, Dpys
GO:0003858	3-hydroxybutyrate dehydrogenase activity	2				2	0.0025467	Bdh1, Bdh2
GO:0003989	acetyl-CoA carboxylase activity	2				2	0.0025467	Acaca, Acacb
GO:0004174	electron-transferring-flavoprotein dehydrogenase activity	2				2	0.0025467	Aifm1, Etfdh
GO:0004307	ethanolaminephosphotransferase activity	2				2	0.0025467	Cept1, Ept1
GO:0004465	lipoprotein lipase activity	2				2	0.0025467	Lipg, Lpl
GO:0004485	methylcrotonoyl-CoA carboxylase activity	2				2	0.0025467	Mccc1, Mccc2
GO:0016649	oxidoreductase activity, acting on the CH-NH group of donors, quinone or similar compound as acceptor	2				2	0.0025467	Aifm1, Etfdh
GO:0018685	alkane 1-monooxygenase activity	2				2	0.0025467	Cyp4a10, Cyp4a14
GO:0004437	inositol or phosphatidylinositol phosphatase activity	24	1	0.58856	Sec16a	1	0.71192	Inpp5b				2	0.55239	Mtmr2, Ptpmt1							4	0.0025562	Impa1, Impad1, Mtmr7, Sacm1l
GO:0050661	NADP or NADPH binding	27	5	0.0025754	Aspdh, Fmo5, Grhpr, Hmgcr, Hsd11b1	4	0.044935	Dhfr, Dpyd, Fdxr, Fmo1	1	0.62027	Por	2	0.61742	Gsr, Pgd
GO:0042803	protein homodimerization activity	219	17	0.0026899	Adh1, Asgr1, BC048355, Faah, Gldc, Gpd1, Hmgcr, Hnf4a, Mbl1, Pah, Pdk1, Pdk2, Plekhb1, Plvap, Pts, Stub1, Vegfa	19	0.015284	Abcb10, Acat1, Aldh9a1, Bmp2, C1qb, Ccbl2, Cebpa, Dpp4, Dpyd, Galm, Gamt, Gphn, Maob, Mat1a, Nr3c2, Pygl, Rdh16, Srr, Usf2	11	0.15094	Cd28, Cebpb, Eno3, Flt3l, Gstm1, Hp, Nampt, S100a16, Timeless, Twist1, Vegfb	22	0.10657	Actn4, Asns, Bax, Bcl10, Cebpd, Dnttip1, Gipc1, Gsr, Gss, Hexb, Lcn2, Max, Mtmr2, Pafah1b2, Pgf, Srr, Stub1, Sumf2, Tcf3, Tpd52, Tpm1, Wwtr1	18	0.048799	Anxa1, Bak1, Cadm1, Cav2, Csf1, Dynll1, Foxp1, Hnf1b, Lgals1, Ndn, Nfkb1, Oxct1, Pvrl2, Pygb, Schip1, Stk4, Sult1a1, Tgfb2	3	0.96424	Cep57, Chka, Ptpre	5	0.62554	Bmp4, Impa1, Klhl2, Nr3c1, Pvrl3
GO:0043023	ribosomal large subunit binding	3																2	0.0026997	Nmd3, Rbm3
GO:0004518	nuclease activity	116	4	0.61156	Dnase2b, Endog, Enpp1, Zc3h12d	7	0.37007	Ang, Cnot6l, Dnase1l3, Enpp2, Enpp3, Hrsp12, Pan2	3	0.78012	Exosc3, Isg20, Pop7	18	0.0027431	Alkbh2, Apex1, Dbr1, Dis3, Dnase1l1, Exosc1, Exosc6, Exosc8, G3bp1, Mus81, Nthl1, Pop4, Rad1, Rexo4, Rnaseh2a, Rpp14, Rpp21, Xrn2	6	0.59822	Eme1, Endod1, Fen1, Isg20l2, Pold1, Rexo2	4	0.46959	Cnot6, Exosc9, Tdp2, Zc3h12c	1	0.94435	Slk
GO:0043022	ribosome binding	14										5	0.0027784	Eif3c, Eif3k, Eif5a, Eif6, Spcs1				1	0.35045	Eif5a2	1	0.29352	Dnajc1, Dnajc1
GO:0048407	platelet-derived growth factor binding	10										2	0.17237	Col4a1, Pdap1				3	0.002839	Col1a1, Col1a2, Col3a1
GO:0005080	protein kinase C binding	20				1	0.64547	Add3	1	0.51183	Sdc4	6	0.0028714	Flna, Glrx3, Pea15a, Prkcdbp, Sqstm1, Twf2	2	0.29289	Pdlim5, Src				1	0.39132	Adam9
GO:0004720	protein-lysine 6-oxidase activity	2													2	0.0028913	Lox, Loxl4
GO:0046983	protein dimerization activity	380	22	0.02145	Adh1, Asgr1, BC048355, Creb3l3, Eltd1, Faah, Gldc, Gpd1, Hmgcr, Hnf4a, Mbl1, Nup210, Pah, Pdk1, Pdk2, Plekhb1, Plvap, Ppara, Pts, Slc3a1, Stub1, Vegfa	29	0.017767	Abcb10, Acat1, Adipor2, Aldh9a1, Bmp2, C1qb, Ccbl2, Cebpa, Dbp, Dpp4, Dpyd, Fos, Galm, Gamt, Gphn, Hlf, Itgb2, Maob, Mat1a, Nfe2, Nr3c2, Pygl, Rdh16, Sds, Srr, Suclg2, Sycp3, Syn1, Usf2	16	0.26579	Atf3, Cd28, Cebpb, Eno3, Epas1, Flt3l, Fosl1, Gabpb1, Gstm1, Hp, Nampt, Pola2, S100a16, Timeless, Twist1, Vegfb	44	0.0031818	Actn4, Asns, Atf4, Bax, Bcl10, Capn2, Capns1, Cebpd, Creb3, Creb3l2, Dnttip1, Fosl2, Gclc, Gipc1, Gsr, Gss, Hexa, Hexb, Ikbkg, Jdp2, Junb, Lcn2, Max, Mcl1, Mtmr2, Myc, Pafah1b2, Pafah1b3, Panx1, Pdcd6ip, Pgf, Polr1c, Polr2c, Polr2j, Robo1, Spna2, Srr, Stub1, Sumf2, Tcf3, Tpd52, Tpm1, Vapa, Wwtr1	24	0.23575	Anxa1, Atf5, Atf6b, Bak1, Bik, Bok, Cadm1, Cav2, Csf1, Dynll1, Foxp1, Hnf1b, Itga3, Lgals1, Ndn, Nfe2l2, Nfkb1, Oxct1, Pvrl2, Pygb, Schip1, Stk4, Sult1a1, Tgfb2	10	0.72081	Atf2, Bach1, Cep57, Chka, Gclm, Inhba, Limk2, Ptpre, Uba3, Zbed4	9	0.58868	Abcg2, Bmp4, Chuk, Gabpa, Impa1, Klhl2, Nr3c1, Ppp3ca, Pvrl3
GO:0060589	nucleoside-triphosphatase regulator activity	329	5	0.99329	Als2, Arhgef19, Grtp1, Ngef, Rapgef4	13	0.8538	Arhgap29, Chn2, Farp2, Fbxo8, Fgd5, Fgd6, Gpsm2, Iqgap2, Ranbp10, Rasgrp3, Rgl3, Stard8, Tiam2	6	0.97655	Arhgef3, Rasgef1b, Rgs16, Rgs2, Rin3, Sergef	22	0.76074	Agfg1, Ankrd27, Anxa2, Arfgap3, Arhgap36, Arhgdia, Arl2bp, Cyth2, Dennd5a, Eif2b2, Eif2b3, Eif2b5, Gipc1, Iqgap1, Plce1, Rab6, Rabif, Rangap1, Rcc1, Ric8, Rtkn, Tbc1d10b	24	0.080437	AU040829, Agap1, Arhgap17, Arhgap22, Arhgef16, Arhgef2, Cdc42bpg, Dab2ip, Depdc1a, Ect2, Fgd3, Gpsm1, Kifap3, Map4k4, Mlph, Net1, Nrk, Plekhg2, Plekhg3, Racgap1, Rin1, Syde1, Tbc1d24, Tbc1d2b	13	0.20155	Arhgap21, Dlc1, Dock7, Fam13b, Gdi2, Krit1, Map4k3, Ralgapa2, Rasa2, Rgs4, Sos2, Tbc1d12, Tbc1d15	17	0.0031897	Acap2, Ahsa2, Arap2, Arhgap6, Chm, D630037F22Rik, Dmxl2, Dock4, Evi5, Gopc, Psd3, Rabep1, Rasa1, Rasal2, Stard13, Tbc1d8b, Usp6nl
GO:0008565	protein transporter activity	57				1	0.94813	Rufy1	1	0.87078	Rab4a	11	0.0032713	Ap1s1, Ap2b1, Ap2s1, Ipo13, Ipo4, Ipo5, Kpnb1, Snx1, Tnpo1, Tomm5, Xpo5	4	0.36808	Ipo9, Kpna4, Tomm40, Xpo6	3	0.24921	Kpna3, Xpo1, Xpot	2	0.40894	Sec62, Uso1
GO:0016765	transferase activity, transferring alkyl or aryl (other than methyl) groups	42	6	0.0038431	Gsta3, Gstk1, Gstm4, Gstm6, Gstm7, Gstt2	4	0.16062	Gstt1, Gstt3, Gstz1, Mat1a	6	0.0033025	Gsta4, Gstm1, Gstm2, Gstm3, Rabggtb, Srm	3	0.62659	Dhps, Gstm5, Mat2a	3	0.3952	Gsto1, Mgst3, Nans	1	0.72627	Ggps1	1	0.64772	Chm
GO:0015923	mannosidase activity	13	2	0.078769	Man1a, Man2b1										1	0.51287	Manba				3	0.0034765	Edem3, Man2a1, Manea
GO:0003918	DNA topoisomerase (ATP-hydrolyzing) activity	4													1	0.19847	Top2a				2	0.0034772	Top1, Top2b
GO:0008080	N-acetyltransferase activity	40	1	0.77257	Nags	7	0.003531	Clock, Cml1, Cml2, Cml5, Nat1, Nat8, Sat2	2	0.41358	Hat1, Hgsnat	2	0.81736	Cdyl, Myst2							1	0.62975	Naa15
GO:0003872	6-phosphofructokinase activity	3							2	0.0036234	Pfkl, Pfkp
GO:0008121	ubiquinol-cytochrome-c reductase activity	3							2	0.0036234	Uqcrh, Uqcrq
GO:0016681	oxidoreductase activity, acting on diphenols and related substances as donors, cytochrome as acceptor	3							2	0.0036234	Uqcrh, Uqcrq
GO:0003985	acetyl-CoA C-acetyltransferase activity	3	2	0.0038511	Acaa1a, Acat2	1	0.14398	Acat1
GO:0008898	homocysteine S-methyltransferase activity	3	2	0.0038511	Bhmt, Bhmt2
GO:0016899	oxidoreductase activity, acting on the CH-OH group of donors, oxygen as acceptor	3	2	0.0038511	Gulo, Hao1
GO:0004033	aldo-keto reductase activity	7	1	0.22808	Akr7a5	3	0.003852	Adh4, Akr1c20, Akr1c21	1	0.22188	Akr1b7
GO:0015248	sterol transporter activity	7	2	0.024468	Apoa2, Stard5	3	0.003852	Abca1, Abcg5, Abcg8
GO:0017127	cholesterol transporter activity	7	2	0.024468	Apoa2, Stard5	3	0.003852	Abca1, Abcg5, Abcg8
GO:0008373	sialyltransferase activity	19	1	0.50488	St6galnac6	1	0.62659	St3gal3	4	0.0038604	St3gal1, St3gal4, St3gal5, St6galnac4				1	0.65055	St3gal2	1	0.44326	St6gal1
GO:0004725	protein tyrosine phosphatase activity	84	3	0.59264	Dusp23, Mtmr4, Ptpn6	3	0.80346	Ptpn3, Ptprb, Ptprd	1	0.95111	Ptpn2	14	0.0040481	Dusp1, Dusp10, Dusp14, Dusp22, Dusp3, Dusp8, Mtmr14, Mtmr2, Ptp4a1, Ptpmt1, Ptpn11, Ptpn12, Ptpn14, Ptpn21	6	0.29777	Cdkn3, Dusp4, Dusp6, Mtmr6, Ptpn9, Ptprk	2	0.72804	Ptpre, Ptprm	3	0.33928	Cdc14b, Mtm1, Mtmr7
GO:0005504	fatty acid binding	30	5	0.0041572	Acadvl, Acox2, Fabp1, Hadha, Hnf4a	5	0.016152	Acbd5, Acox1, Cyp4f14, Fabp2, Gcdh	3	0.087358	Acbd6, Gpr120, Stx3	1	0.90618	Sh3glb1				1	0.60349	Snca
GO:0015179	L-amino acid transmembrane transporter activity	30	5	0.0041572	Slc13a3, Slc25a13, Slc6a12, Slc6a13, Slc7a2	2	0.45173	Slc36a1, Slc38a3	2	0.28515	Slc15a4, Slc38a1	1	0.90618	Slc1a4	1	0.80999	Slc7a1	1	0.60349	Serinc1
GO:0008017	microtubule binding	51				1	0.92914	Akap1	2	0.54034	Spag5, Trim54	9	0.013468	Clasp1, Cnn3, Gabarap, Map1lc3a, Map1lc3b, Mapre1, Mtap1s, Ndel1, Tmod3	6	0.054827	Arhgef2, Cryab, Mast2, Mlph, Numa1, Nusap1	6	0.0042794	Appbp2, Ccdc88a, Cep57, Dst, Kif5b, Snca	1	0.7184	Macf1
GO:0019207	kinase regulator activity	60	2	0.64596	Rapgef4, Ropn1l	2	0.81345	Cables2, Dnajc3	3	0.35414	Ccne1, Ccne2, Spa17	7	0.16694	Ccni, Cd24a, Cdkn1a, Csnk2b, Pkig, Trib3, Vac14	9	0.004527	Abi1, Ccnd1, Dapp1, Fgf13, Klf4, Pkia, Socs5, Tom1l1, Wnk1	2	0.54733	Abi1, Cdkn1b	1	0.77493	Pik3r1	1	0.13442	Cdkn1c
GO:0015485	cholesterol binding	10	3	0.0047168	Crp, Stard4, Stard5	1	0.40447	Scap				1	0.54536	Npc2
GO:0030169	low-density lipoprotein binding	10	3	0.0047168	Colec12, Ldlr, Lipc										1	0.42489	Lsr
GO:0016403	dimethylargininase activity	2													1	0.10471	Ddah2							1	0.0047912	Ddah1
GO:0017159	pantetheine hydrolase activity	2				1	0.098445	Vnn3																1	0.0047912	Vnn1
GO:0034235	GPI anchor binding	2																						1	0.0047912	Vnn1
GO:0003746	translation elongation factor activity	22	1	0.55693	Tcea3	1	0.68042	Gfm1				6	0.0048506	Eef1b2, Eef1d, Eef1e1, Eftud2, Eif5a, Elof1	1	0.70404	Tceal8	1	0.49247	Eif5a2
GO:0005343	organic acid:sodium symporter activity	20	4	0.0052356	Slc13a3, Slc1a7, Slc6a12, Slc6a13	1	0.64547	Slc10a1	2	0.15519	Slc10a2, Slc10a6	2	0.4542	Slc10a3, Slc1a4	1	0.66937	Slc6a6
GO:0016641	oxidoreductase activity, acting on the CH-NH2 group of donors, oxygen as acceptor	14	1	0.40422	Pnpo	2	0.15537	Ddo, Maob				1	0.66836	Loxl2	4	0.0053963	Il4i1, Lox, Loxl4, Maoa
GO:0016779	nucleotidyltransferase activity	93	3	0.66135	Oasl1, Pold2, Polg2	5	0.50838	Coasy, Galt, Papss2, Pcyt2, Zcchc6	9	0.0054201	Cds2, Oasl2, Papola, Pola2, Pold4, Pole4, Polr1b, Ugp2, Znrd1	13	0.022806	Chrac1, Mybbp1a, Oas1c, Pold3, Polr1c, Polr1e, Polr2c, Polr2d, Polr2e, Polr2f, Polr2g, Polr2j, Polr3c	7	0.23374	Esco2, Grinl1a, Papss1, Pold1, Pole, Polk, Prim1	2	0.77813	Rev1, Trnt1	4	0.19405	Esco1, Fpgt, Rev1, Zcchc11
GO:0046332	SMAD binding	24							1	0.5771	Tgfbr2	1	0.84933	Tgif1	2	0.37296	Smad3, Smad4	4	0.005486	Col1a2, Col3a1, Col5a2, Rnf111
GO:0004175	endopeptidase activity	295	20	0.0056323	C1s, Capn10, Ctsf, F10, F11, F12, F2, F7, F9, Hgfac, Hpn, Masp2, Mipep, Mmp15, Mst1, Plg, Proc, Proz, Psmb9, Tmprss6	15	0.52695	Cd46, Cfi, Ctsh, Ctso, Ctss, Ddi2, Dpp4, Ece1, F5, F8, Habp2, Klkb1, Lonp2, Psen2, Tysnd1	8	0.81977	Ctsz, Hp, Lgmn, Pcsk9, Prss8, Prtn3, Serpine1, Tmprss2	15	0.96569	Adamts1, Capn2, Capns1, Casp2, Mmp14, Mmp24, Nln, Prep, Psma2, Psma7, Psmb4, Psmb6, Psmd13, Rhbdf1, Thop1	12	0.87577	Adam12, Capn3, Cradd, Ctsd, Eml2, Htra2, Mmp11, Parl, Plat, Psmd14, St14, Tinagl1	3	0.99437	Mmp12, Pamr1, Prss23	5	0.85267	2010106G01Rik, Adam9, Bace1, Capn7, Yme1l1	1	0.51092	Bmp1
GO:0001618	viral receptor activity	2										2	0.0057375	Pvr, Siva1
GO:0004647	phosphoserine phosphatase activity	2										2	0.0057375	Psph, Vps29
GO:0015037	peptide disulfide oxidoreductase activity	2										2	0.0057375	Gsr, Txn1
GO:0031727	CCR2 chemokine receptor binding	2										2	0.0057375	Ccl2, Nup85
GO:0047179	platelet-activating factor acetyltransferase activity	2										2	0.0057375	Pafah1b2, Pafah1b3
GO:0048020	CCR chemokine receptor binding	2										2	0.0057375	Ccl2, Nup85
GO:0071208	histone pre-mRNA DCP binding	2										2	0.0057375	Lsm10, Snrpd3
GO:0016840	carbon-nitrogen lyase activity	8	1	0.25612	Ftcd	3	0.0059331	Asl, Hal, Sds				1	0.4677	Adsl	2	0.065225	Pam, Sdsl
GO:0030695	GTPase regulator activity	322	5	0.99194	Als2, Arhgef19, Grtp1, Ngef, Rapgef4	13	0.83305	Arhgap29, Chn2, Farp2, Fbxo8, Fgd5, Fgd6, Gpsm2, Iqgap2, Ranbp10, Rasgrp3, Rgl3, Stard8, Tiam2	6	0.97256	Arhgef3, Rasgef1b, Rgs16, Rgs2, Rin3, Sergef	21	0.79426	Agfg1, Ankrd27, Anxa2, Arfgap3, Arhgap36, Arhgdia, Arl2bp, Cyth2, Dennd5a, Eif2b2, Eif2b3, Eif2b5, Gipc1, Iqgap1, Plce1, Rabif, Rangap1, Rcc1, Ric8, Rtkn, Tbc1d10b	24	0.066633	AU040829, Agap1, Arhgap17, Arhgap22, Arhgef16, Arhgef2, Cdc42bpg, Dab2ip, Depdc1a, Ect2, Fgd3, Gpsm1, Kifap3, Map4k4, Mlph, Net1, Nrk, Plekhg2, Plekhg3, Racgap1, Rin1, Syde1, Tbc1d24, Tbc1d2b	13	0.18172	Arhgap21, Dlc1, Dock7, Fam13b, Gdi2, Krit1, Map4k3, Ralgapa2, Rasa2, Rgs4, Sos2, Tbc1d12, Tbc1d15	16	0.0060304	Acap2, Arap2, Arhgap6, Chm, D630037F22Rik, Dmxl2, Dock4, Evi5, Gopc, Psd3, Rabep1, Rasa1, Rasal2, Stard13, Tbc1d8b, Usp6nl
GO:0032403	protein complex binding	214	13	0.048751	Bckdha, Bhmt, C8a, C8b, Cps1, Fcgr2b, Gfra1, Pdk1, Pdk2, Pzp, Rapgef4, Slc27a5, Slc2a2	11	0.51997	Aldh1l1, Bckdhb, Cebpa, Ctsh, Fcgrt, Fyn, Nr0b2, Scap, Sorbs1, Srebf1, Tmed10	5	0.87653	Atp6v0d1, Ccne1, Cdk2, Nfkbia, Uqcrh	27	0.0061514	Actn4, Ap2b1, Apex1, Cd9, Cdk4, Cdkn1a, Clic4, Ctgf, Eif3h, Icam1, Ilk, Iqgap1, Itga6, Itgb1bp1, Max, Med31, Mfge8, Mmp14, Ndel1, Ptpn11, Rela, Rtn4, Spna2, St13, Tubb5, Ywhae, Ywhaz	20	0.01158	Add1, Apbb1, Ccnb1, Ccnd1, Ctnnb1, Exoc4, Gna11, Gpnmb, Hnf1b, Itga3, Itgb5, Pdp1, Prkaca, Ptk2b, Pxn, Spnb2, Src, Timp2, Vcam1, Ywhab	6	0.63466	Cask, Cd2ap, Cdkn1b, Cetn3, Nisch, Strn3	6	0.42748	Acvr2a, Dmd, Gnaq, Nr3c1, Pros1, Top1
GO:0022804	active transmembrane transporter activity	259	15	0.051096	Abca8b, Abcb6, Abcc3, Slc13a3, Slc16a7, Slc17a1, Slc1a7, Slc22a18, Slc25a13, Slc26a1, Slc38a4, Slc5a2, Slc6a12, Slc6a13, Slc7a2	23	0.0062299	AI317395, Abca1, Abcb10, Abcb11, Abcb4, Abcc2, Abcc6, Abcd3, Atp2a2, Slc10a1, Slc12a7, Slc13a2, Slc16a2, Slc17a2, Slc22a1, Slc23a1, Slc25a10, Slc25a22, Slc34a2, Slc36a1, Slc38a3, Slc38a5, Slc47a1	11	0.305	Abcd4, Atp1a1, Atp6v0d1, Atp6v1h, Slc10a2, Slc10a6, Slc15a4, Slc19a1, Slc20a1, Slc38a1, Slc5a6	14	0.93251	Atp1b3, Atp6ap1, Atp6v0b, Atp6v1a, Atp6v1c1, Atp6v1d, Atp6v1e1, Atp6v1f, Slc10a3, Slc12a4, Slc1a4, Slc25a4, Slc3a2, Slc6a8	9	0.94244	Abcc1, Cdh17, Clcn5, Slc24a3, Slc4a2, Slc6a6, Slc7a1, Slc7a11, Slc7a6	6	0.80188	Atp7a, Clcn3, Serinc1, Slc15a3, Slc16a12, Slc4a4	3	0.95494	Clcn4-2, Hiatl1, Slc12a2	1	0.46591	Atp1b1
GO:0005310	dicarboxylic acid transmembrane transporter activity	11	3	0.0063122	Slc13a3, Slc1a7, Slc26a1	1	0.43456	Slc25a10				1	0.57983	Slc1a4
GO:0005542	folic acid binding	11	3	0.0063122	Dmgdh, Ftcd, Gnmt	1	0.43456	Slc46a1	1	0.32584	Slc19a1
GO:0016772	transferase activity, transferring phosphorus-containing groups	825	30	0.52361	Cdkn2c, Erbb3, Fgfr4, Fggy, Gck, Glyctk, Gne, Hk3, Ikbke, Khk, Mvd, Nags, Nme3, Oasl1, Pdk1, Pdk2, Pdxk, Pfkfb1, Pink1, Pklr, Pmvk, Pold2, Polg2, Rbks, Sephs2, Sik3, Stk16, Tk1, Tsks, Xylb	39	0.69147	1110020G09Rik, Agphd1, Ak2, Akap1, BC016495, Cabc1, Camk1d, Camkk2, Cept1, Coasy, Dclk3, Ept1, Etnk2, Fastkd1, Fgfr2, Fn3k, Fyn, G6pc, Galt, Gyk, Ipmk, Kcnh3, Kdr, Mertk, Pank1, Pank3, Papss2, Pcyt2, Prkaa2, Ptpn3, Sgk2, Shpk, Snrk, Tec, Tek, Tyrobp, Ulk2, Zap70, Zcchc6	43	0.0064879	Adrbk1, Aurka, Aurkb, Bub1b, Cad, Ccne1, Cdk2, Cds2, Dapk2, Dapk3, Dck, Epha1, Fastkd3, Fes, Galk1, Grk6, Gsg2, Hipk3, Ippk, Irak3, Map2k3, Map2k4, Mapk13, Mapk4, Mapk6, Nadk, Oasl2, Papola, Pfkfb3, Pfkl, Pfkp, Pim3, Plk3, Pola2, Pold4, Pole4, Polr1b, Rps6ka1, Scyl2, Tgfbr2, Ugp2, Wee1, Znrd1	72	0.11357	Adck4, Akap12, Akt1, Camk1, Camk2d, Cdipt, Cdk4, Cdk9, Cdkn1a, Cdkn2b, Cerk, Chrac1, Clk3, Csnk1e, Csnk1g2, Csnk1g3, Csnk2a2, Dyrk3, Hipk2, Hk2, Htatip2, Ikbkap, Ikbkg, Ilk, Ip6k2, Jak1, Map3k5, Map3k6, Mapk3, Mapkapk2, Mapkapk3, Mapkapk5, Mknk2, Mlkl, Mybbp1a, Nagk, Nek6, Nme1, Oas1c, Pi4k2b, Pigf, Pip5k1a, Pkig, Pkm2, Plaur, Plk2, Pold3, Polr1c, Polr1e, Polr2c, Polr2d, Polr2e, Polr2f, Polr2g, P…	55	0.057654	4930444A02Rik, Abl2, Aldh18a1, Bmpr1a, Bub1, C230081A13Rik, Ccnb1, Ccnd1, Ccnd3, Cdc42bpg, Cdk1, Cdk18, Chek2, Crk, Dbf4, Ddr1, Dtymk, Dusp16, Epha2, Epha4, Ercc3, Esco2, Fastkd2, Galk2, Grinl1a, Lrrk1, Map4k4, Mast2, Melk, Nek9, Nme4, Nrk, Nuak1, Pacsin2, Pak3, Pak6, Papss1, Pbk, Pik3cb, Pkia, Plk1, Plk4, Pold1, Pole, Polk, Prim1, Prkaca, Ptk2b, Sbk1, Sphk1, Src, Stk4, Trrap, Wnk1, Wnk4	27	0.36937	Axl, Cask, Cdk17, Chka, Ckb, Csnk1g1, Eif2ak2, Frk, Limk2, Map4k3, Mpp6, Nek7, Nuak2, Pkn2, Ppip5k2, Prkaa1, Rev1, Rock2, Ror1, Rp2h, Sgms2, Smg1, Stk38l, Stk39, Taok3, Tbk1, Trnt1	26	0.11304	Aasdhppt, Acvr2a, Akap8, Atm, Chuk, Clk1, Clk4, Dapk1, Dyrk2, Egfr, Esco1, Fpgt, Map3k2, Mylk, Nrp1, Phkb, Pik3r1, Prkdc, Prpf4b, Rev1, Rock1, Slk, Tab3, Trpm7, Yes1, Zcchc11	4	0.1337	Cdkn1c, Dak, Grk5, Nek2
GO:0019899	enzyme binding	363	9	0.91466	Als2, Ccs, Gchfr, Gck, Hk3, Mfn2, Pfkfb1, Rapgef4, Rasip1	20	0.37618	Acat1, Add3, Akap1, Ceacam1, Dixdc1, Fyn, Gckr, Ghr, Gpihbp1, Hsp90b1, Lrp1, Ppp1r3b, Ppp1r3c, Prlr, Ranbp10, Rasgrp3, Rgl3, Sorbs1, Tprkb, Wdtc1	14	0.40164	Arg2, Atp1a1, Aurka, Cdh1, Diap3, Fdx1, Gmnn, Hmox1, Lsm2, Map2k4, Por, Sdc4, Tgfbr2, Xiap	41	0.0065956	Actb, Adrb2, Akt1, Anapc2, Anxa2, Bad, Calm1, Cblb, Cd24a, Cdc42, Cst3, Cstb, Dennd5a, F3, Flna, Glrx3, Jup, Lcn2, Mta1, Nxt1, Parp4, Pea15a, Phrf1, Plce1, Prkab2, Prkcdbp, Ptpn11, Rtkn, Sgk1, Slc2a1, Sqstm1, Stx8, Tgif1, Traf4, Trib3, Trim24, Twf2, Vcl, Vim, Vps4a, Ywhae	21	0.39748	Apbb1, Bid, Ccnb1, Ccnd1, Ccnd3, Cd44, Ctnnb1, Cul7, Dynll1, Ect2, Hmga2, Ipo9, Mlph, Pak3, Pdlim5, Prkaca, Ptk2b, Pxn, Smad7, Src, Tpx2	18	0.028691	2700078E11Rik, Apbb2, Axl, Cav1, Ccdc88a, Ccnd2, Dlc1, Dlg1, Dock7, Fn1, Gclm, Gdi2, Mef2a, Nbea, Nrip1, Pkd2, Ranbp9, Snca	13	0.11137	Adam9, Chm, Cul2, Cul5, Daam1, Diap2, Dmd, Dmxl2, Dock4, Glud1, Pik3r1, Rock1, Spag9	2	0.21613	Cyp1a1, Hspa1b
GO:0003697	single-stranded DNA binding	23				1	0.69658	Lrpprc	1	0.56165	Rpa2	5	0.026443	Cnbp, Csda, Mcm6, Obfc2a, Smug1	5	0.0066631	Anxa1, Fubp3, Mcm4, Mcm7, Rpa1
GO:0005518	collagen binding	23				2	0.32488	Dcn, Dpp4	1	0.56165	Srgn	2	0.52904	Nid1, Pdgfa	5	0.0066631	Itga3, Pdgfb, Smad3, Smad4, Smad7
GO:0005178	integrin binding	38	1	0.75507	Gfra1							8	0.0067016	Cd9, Ctgf, Icam1, Ilk, Itga6, Itgb1bp1, Mfge8, Mmp14	6	0.015051	Gpnmb, Itga3, Itgb5, Pxn, Timp2, Vcam1	1	0.69027	Nisch	1	0.61087	Dmd
GO:0002020	protease binding	11				1	0.43456	Lrp1	1	0.32584	Xiap	4	0.0070253	Cst3, Cstb, F3, Lcn2				1	0.2875	Fn1				1	0.026077	Hspa1b
GO:0017017	MAP kinase tyrosine/serine/threonine phosphatase activity	11							1	0.32584	Dusp5	4	0.0070253	Dusp1, Dusp10, Dusp14, Dusp8	2	0.11527	Dusp4, Dusp6
GO:0033549	MAP kinase phosphatase activity	11							1	0.32584	Dusp5	4	0.0070253	Dusp1, Dusp10, Dusp14, Dusp8	2	0.11527	Dusp4, Dusp6
GO:0004656	procollagen-proline 4-dioxygenase activity	4	1	0.1375	P4hb				2	0.0070778	P4ha1, P4ha2
GO:0016679	oxidoreductase activity, acting on diphenols and related substances as donors	4							2	0.0070778	Uqcrh, Uqcrq													1	0.00956	Cyp1a1
GO:0031545	peptidyl-proline 4-dioxygenase activity	4	1	0.1375	P4hb				2	0.0070778	P4ha1, P4ha2
GO:0070061	fructose binding	4	1	0.1375	Pfkfb1				2	0.0070778	Pfkl, Pfkp
GO:0070095	fructose-6-phosphate binding	4	1	0.1375	Pfkfb1				2	0.0070778	Pfkl, Pfkp
GO:0008191	metalloendopeptidase inhibitor activity	8							1	0.24928	Timp4				3	0.0070871	Lxn, Timp1, Timp2
GO:0048551	metalloenzyme inhibitor activity	8							1	0.24928	Timp4				3	0.0070871	Lxn, Timp1, Timp2
GO:0008173	RNA methyltransferase activity	17				1	0.58577	Trmt2b	2	0.11884	Mettl1, Nsun2	5	0.0070954	Dimt1, Mettl3, Trmt1, Trmt5, Trmt61a	1	0.60963	Gstcd	1	0.40784	Rnmt
GO:0016455	RNA polymerase II transcription mediator activity	17										5	0.0070954	Med10, Med11, Med31, Med6, Med9
GO:0001758	retinal dehydrogenase activity	3				2	0.0073836	Aldh8a1, Dhrs4
GO:0002054	nucleobase binding	3				2	0.0073836	Dpyd, Dpys				1	0.21055	Aprt
GO:0004031	aldehyde oxidase activity	3				2	0.0073836	Aox1, Aox3
GO:0004165	dodecenoyl-CoA delta-isomerase activity	3				2	0.0073836	Dci, Ehhadh
GO:0004416	hydroxyacylglutathione hydrolase activity	3				2	0.0073836	Hagh, Pnkd
GO:0004528	phosphodiesterase I activity	3	1	0.105	Enpp1	2	0.0073836	Enpp2, Enpp3
GO:0004594	pantothenate kinase activity	3				2	0.0073836	Pank1, Pank3
GO:0016155	formyltetrahydrofolate dehydrogenase activity	3				2	0.0073836	Aldh1l1, Mthfd1	1	0.10193	Aldh1l2
GO:0016212	kynurenine-oxoglutarate transaminase activity	3	1	0.105	Ccbl1	2	0.0073836	Aadat, Ccbl2
GO:0016623	oxidoreductase activity, acting on the aldehyde or oxo group of donors, oxygen as acceptor	3				2	0.0073836	Aox1, Aox3
GO:0003854	3-beta-hydroxy-delta5-steroid dehydrogenase activity	4	2	0.007517	Nsdhl, Sdr42e1	1	0.18721	Hsd3b2
GO:0004300	enoyl-CoA hydratase activity	4	2	0.007517	Echs1, Hadha	1	0.18721	Ehhadh
GO:0004740	pyruvate dehydrogenase (acetyl-transferring) kinase activity	4	2	0.007517	Pdk1, Pdk2
GO:0004768	stearoyl-CoA 9-desaturase activity	4	2	0.007517	Fads2, Scd1
GO:0005332	gamma-aminobutyric acid:sodium symporter activity	4	2	0.007517	Slc6a12, Slc6a13
GO:0030742	GTP-dependent protein binding	4	2	0.007517	Gch1, Gchfr							1	0.27038	Cdc42
GO:0016773	phosphotransferase activity, alcohol group as acceptor	600	19	0.76283	Erbb3, Fgfr4, Fggy, Gck, Glyctk, Gne, Hk3, Ikbke, Khk, Pdk1, Pdk2, Pdxk, Pfkfb1, Pink1, Pklr, Rbks, Sik3, Stk16, Xylb	28	0.69598	1110020G09Rik, BC016495, Camk1d, Camkk2, Coasy, Dclk3, Etnk2, Fastkd1, Fgfr2, Fyn, G6pc, Gyk, Ipmk, Kcnh3, Kdr, Mertk, Pank1, Pank3, Papss2, Prkaa2, Ptpn3, Sgk2, Shpk, Snrk, Tec, Tek, Ulk2, Zap70	33	0.0076363	Adrbk1, Aurka, Aurkb, Bub1b, Cad, Cdk2, Dapk2, Dapk3, Dck, Epha1, Fastkd3, Fes, Galk1, Grk6, Gsg2, Hipk3, Ippk, Irak3, Map2k3, Map2k4, Mapk13, Mapk4, Mapk6, Nadk, Pfkfb3, Pfkl, Pfkp, Pim3, Plk3, Rps6ka1, Scyl2, Tgfbr2, Wee1	47	0.42752	Adck4, Akt1, Camk1, Camk2d, Cdk4, Cdk9, Cerk, Clk3, Csnk1e, Csnk1g2, Csnk1g3, Csnk2a2, Dyrk3, Hipk2, Hk2, Htatip2, Ikbkap, Ilk, Ip6k2, Jak1, Map3k5, Map3k6, Mapk3, Mapkapk2, Mapkapk3, Mapkapk5, Mknk2, Mlkl, Nagk, Nek6, Pi4k2b, Pip5k1a, Pkm2, Plk2, Ppp4c, Prkab2, Prkci, Prkx, Ripk4, Rps6ka4, Sgk1, Srpk1, Stk24, Trib3, Trim24, Trim28, Uck2	42	0.048454	4930444A02Rik, Abl2, Bmpr1a, Bub1, C230081A13Rik, Ccnb1, Ccnd1, Ccnd3, Cdc42bpg, Cdk1, Cdk18, Chek2, Dbf4, Ddr1, Epha2, Epha4, Ercc3, Fastkd2, Galk2, Lrrk1, Map4k4, Mast2, Melk, Nek9, Nrk, Nuak1, Pak3, Pak6, Papss1, Pbk, Pik3cb, Plk1, Plk4, Prkaca, Ptk2b, Sbk1, Sphk1, Src, Stk4, Trrap, Wnk1, Wnk4	20	0.36444	Axl, Cask, Cdk17, Chka, Csnk1g1, Eif2ak2, Frk, Limk2, Map4k3, Nek7, Nuak2, Pkn2, Prkaa1, Rock2, Ror1, Smg1, Stk38l, Stk39, Taok3, Tbk1	19	0.15298	Acvr2a, Atm, Chuk, Clk1, Clk4, Dapk1, Dyrk2, Egfr, Map3k2, Mylk, Nrp1, Phkb, Pik3r1, Prkdc, Prpf4b, Rock1, Slk, Trpm7, Yes1	3	0.17303	Dak, Grk5, Nek2
GO:0016251	general RNA polymerase II transcription factor activity	24										6	0.0076823	Gtf2f2, Med10, Med11, Med31, Med6, Med9
GO:0008170	N-methyltransferase activity	39	2	0.41638	Gnmt, Pemt	3	0.31472	Hnmt, Mll3, Setd1b				8	0.0078839	Carm1, Dimt1, Prmt1, Prmt5, Prmt6, Setd7, Setd8, Trmt1	2	0.6281	Ezh2, Whsc1	2	0.33234	Mll1, Rnmt	2	0.24766	Ash1l, Mll5	1	0.089504	Nnmt
GO:0015020	glucuronosyltransferase activity	12	3	0.0081916	Ugt2a3, Ugt2b5, Ugt3a1	2	0.12027	Ugt2b1, Ugt2b35							2	0.13359	Chsy1, Ext1	1	0.30913	Chsy3
GO:0046982	protein heterodimerization activity	168	5	0.7344	Pdk1, Pdk2, Ppara, Slc3a1, Vegfa	9	0.47665	Adipor2, Bmp2, Cebpa, Fos, Itgb2, Nr3c2, Suclg2, Sycp3, Usf2	8	0.24064	Cebpb, Eno3, Epas1, Gabpb1, Pola2, Timeless, Twist1, Vegfb	22	0.0082671	Bax, Bcl10, Capn2, Capns1, Cebpd, Gclc, Hexa, Hexb, Ikbkg, Jdp2, Max, Mcl1, Myc, Pafah1b2, Pafah1b3, Panx1, Pgf, Robo1, Spna2, Tcf3, Tpd52, Vapa	7	0.80573	Bak1, Bik, Bok, Foxp1, Hnf1b, Itga3, Tgfb2	5	0.58021	Atf2, Gclm, Inhba, Limk2, Uba3	4	0.59271	Chuk, Gabpa, Nr3c1, Ppp3ca
GO:0004842	ubiquitin-protein ligase activity	94	2	0.86032	Mylip, Stub1	4	0.70541	Pdzrn3, Syvn1, Ube2h, Ubr3	1	0.96591	Trim25	12	0.051274	Cdc34, Fbxo6, Prpf19, Rnf25, Rnf4, Stub1, Ube2d1, Ube2e1, Ube2e2, Ube2g2, Ube2j1, Wdsub1	4	0.75157	Trim32, Ube2c, Ube2t, Ube2w	5	0.15703	Fbxo11, G2e3, Mdm2, Nedd4, Rlim	7	0.0082866	Bmi1, Hectd1, Rnf13, Rnf6, Ube2d3, Ube3a, Wwp1	2	0.021304	Cbll1, Ube2l6
GO:0003688	DNA replication origin binding	3										1	0.21055	Hnrnpab, Hnrnpab	2	0.0083636	Mcm2, Orc2l
GO:0004566	beta-glucuronidase activity	3													2	0.0083636	Afp, Gusb
GO:0005123	death receptor binding	3													2	0.0083636	Ngfrap1, Nsmaf
GO:0030548	acetylcholine receptor regulator activity	3													2	0.0083636	Agrn, Lynx1
GO:0031994	insulin-like growth factor I binding	3	1	0.105	Igfbp2										2	0.0083636	Igfbp3, Igfbp6
GO:0035173	histone kinase activity	3													2	0.0083636	Ccnb1, Cdk1				1	0.071726	Atm
GO:0003916	DNA topoisomerase activity	6													1	0.28242	Top2a				2	0.0084142	Top1, Top2b
GO:0030971	receptor tyrosine kinase binding	6							1	0.19348	Flt3l	2	0.070117	Anxa5, Ywhag							2	0.0084142	Nr3c1, Pik3r1
GO:0051015	actin filament binding	32				1	0.80982	Myo6	1	0.68267	Lcp1	7	0.0088474	Actn4, Ctnna1, Dbnl, Mtap1s, Myh9, Tnnc1, Tpm1	2	0.51981	Lasp1, Myh10
GO:0008028	monocarboxylic acid transmembrane transporter activity	17	2	0.12505	Abcc3, Slc16a7	4	0.0090626	Abcb11, Slc10a1, Slco1a4, Slco1b2	3	0.020411	Slc10a2, Slc10a6, Slco2a1	1	0.73824	Slc10a3	1	0.60963	Slc6a6
GO:0015238	drug transmembrane transporter activity	17	2	0.12505	Abcc3, Slc22a18	4	0.0090626	Abcb11, Abcb4, Slc47a1, Slco1b2	1	0.45636	Slc19a1				3	0.060058	Abcb1b, Abcc1, Abcc4				2	0.063921	Abcg2, Hiatl1
GO:0015171	amino acid transmembrane transporter activity	50	6	0.0091275	Slc13a3, Slc25a13, Slc38a4, Slc6a12, Slc6a13, Slc7a2	3	0.4662	Slc36a1, Slc38a3, Slc38a5	2	0.52961	Slc15a4, Slc38a1	2	0.9012	Slc1a4, Slc3a2	4	0.28161	Slc6a6, Slc7a1, Slc7a11, Slc7a6	1	0.78622	Serinc1
GO:0016866	intramolecular transferase activity	24	2	0.21603	Lss, Pgm2	1	0.71192	Mut	4	0.0092115	Gpi1, Naf1, Pmm1, Trub2	4	0.10379	Gar1, Pgm1, Pgm3, Pus1	1	0.73507	Dkc1	2	0.16401	Pus3, Pus7l
GO:0016891	endoribonuclease activity, producing 5'-phosphomonoesters	18							1	0.47552	Pop7	5	0.0092214	Dbr1, Pop4, Rnaseh2a, Rpp14, Rpp21
GO:0019829	cation-transporting ATPase activity	18				1	0.60671	Atp2a2	1	0.47552	Atp6v1h	5	0.0092214	Atp6ap1, Atp6v1a, Atp6v1d, Atp6v1e1, Atp6v1f
GO:0019144	ADP-sugar diphosphatase activity	4										1	0.27038	Nudt5										1	0.00956	2310004I24Rik
GO:0047631	ADP-ribose diphosphatase activity	4										1	0.27038	Nudt5										1	0.00956	2310004I24Rik
GO:0008201	heparin binding	82	8	0.0097004	Apoh, F11, Fgf1, Lipc, Rpl22, Serpinc1, Vegfa, Vtn	6	0.23315	Col13a1, Fgfr2, Lipg, Lpl, Lrpap1, Serpind1	1	0.94746	Vegfb	4	0.87748	Adamts1, Ccl2, Ctgf, Hdgf	7	0.15173	App, Cyr61, Gpnmb, Hbegf, Pcolce2, Serpine2, Thbs1	4	0.23775	Ccl7, Fn1, Fstl1, Postn	1	0.86993	Bmp4
GO:0016702	oxidoreductase activity, acting on single donors with incorporation of molecular oxygen, incorporation of two atoms of oxygen	68	5	0.10045	Adi1, Alkbh7, Cdo1, Hpd, Tdo2	7	0.055027	Bbox1, Bco2, Haao, Hgd, Ido2, Phyh, Tet2	7	0.0097746	Egln1, Egln3, Jmjd6, Kdm3a, P4ha1, P4ha2, Plod2	4	0.76752	2410016O06Rik, Alkbh2, Alkbh6, Bcmo1	1	0.97693	Kdm4a	1	0.87748	Kdm4c	2	0.49923	Jhdm1d, Jmjd1c
GO:0051213	dioxygenase activity	68	5	0.10045	Adi1, Alkbh7, Cdo1, Hpd, Tdo2	7	0.055027	Bbox1, Bco2, Haao, Hgd, Ido2, Phyh, Tet2	7	0.0097746	Egln1, Egln3, Jmjd6, Kdm3a, P4ha1, P4ha2, Plod2	4	0.76752	2410016O06Rik, Alkbh2, Alkbh6, Bcmo1	1	0.97693	Kdm4a	1	0.87748	Kdm4c	2	0.49923	Jhdm1d, Jmjd1c
GO:0005097	Rab GTPase activator activity	35	2	0.36455	Als2, Grtp1							1	0.93678	Tbc1d10b	2	0.56869	Tbc1d24, Tbc1d2b	3	0.088939	Gdi2, Tbc1d12, Tbc1d15	4	0.010199	D630037F22Rik, Evi5, Tbc1d8b, Usp6nl
GO:0030295	protein kinase activator activity	9										1	0.50806	Cd24a	3	0.010209	Abi1, Fgf13, Tom1l1	1	0.24219	Abi1, Abi1
GO:0015149	hexose transmembrane transporter activity	13	3	0.010366	Slc2a2, Slc37a4, Slc5a2	1	0.49027	Slc2a9				1	0.64114	Slc2a1
GO:0008138	protein tyrosine/serine/threonine phosphatase activity	33	1	0.7052	Dusp23				1	0.69386	Dusp5	7	0.010512	Dusp1, Dusp10, Dusp14, Dusp22, Dusp3, Dusp8, Ptpmt1	2	0.53651	Dusp4, Dusp6				1	0.55935	Cdc14b
GO:0016701	oxidoreductase activity, acting on single donors with incorporation of molecular oxygen	69	5	0.10526	Adi1, Alkbh7, Cdo1, Hpd, Tdo2	7	0.0587	Bbox1, Bco2, Haao, Hgd, Ido2, Phyh, Tet2	7	0.010558	Egln1, Egln3, Jmjd6, Kdm3a, P4ha1, P4ha2, Plod2	4	0.77739	2410016O06Rik, Alkbh2, Alkbh6, Bcmo1	1	0.97817	Kdm4a	1	0.88121	Kdm4c	2	0.507	Jhdm1d, Jmjd1c
GO:0019901	protein kinase binding	132				8	0.34999	Add3, Akap1, Ceacam1, Dixdc1, Ghr, Prlr, Sorbs1, Tprkb	4	0.68762	Lsm2, Map2k4, Sdc4, Tgfbr2	18	0.010711	Actb, Bad, Cblb, Cd24a, Cdc42, Flna, Glrx3, Jup, Pea15a, Prkab2, Prkcdbp, Sgk1, Sqstm1, Tgif1, Traf4, Trib3, Twf2, Vim	10	0.17355	Ccnb1, Ccnd1, Ccnd3, Cd44, Pdlim5, Prkaca, Ptk2b, Pxn, Src, Tpx2	5	0.372	Ccdc88a, Ccnd2, Dlg1, Mef2a, Nbea	3	0.63145	Adam9, Pik3r1, Spag9
GO:0042578	phosphoric ester hydrolase activity	287	11	0.47053	Acp5, Dusp23, Enpp1, Ephx2, Fbp1, Mtmr4, Pfkfb1, Pon1, Ppap2b, Ptpn6, Sec16a	19	0.13868	Enpp2, Enpp3, G6pc, Gpcpd1, Gpld1, Hdhd3, Inpp5b, Pde4b, Pde8a, Pde9a, Pdp2, Ppm1k, Ppp1r3b, Ppp1r3c, Ptpn3, Ptprb, Ptprd, Sgpp1, Smpdl3a	15	0.083124	Atp1a1, Dusp5, Gde1, Hmox1, Lpin1, Lpin2, Lpin3, Nt5c3, Pfkfb3, Pgp, Ppap2a, Ppm1m, Ppp5c, Ptpn2, Smpdl3b	33	0.010737	Ctdp1, Dullard, Dusp1, Dusp10, Dusp14, Dusp22, Dusp3, Dusp8, Enoph1, Mtmr11, Mtmr14, Mtmr2, Nt5c, Nt5c2, Nt5c3l, Pde6d, Pgam5, Plce1, Ppap2c, Ppp1ca, Ppp2ca, Ppp2cb, Ppp4c, Ppp6c, Psph, Ptp4a1, Ptpmt1, Ptpn11, Ptpn12, Ptpn14, Ptpn21, Timm50, Vps29	17	0.37662	Cdkn3, Ctdsp2, Dusp16, Dusp4, Dusp6, Gdpd1, Mtmr10, Mtmr12, Mtmr6, Nt5e, Pdp1, Plcd3, Pon3, Ppm1g, Ptpn9, Ptprk, Smpd3	11	0.25609	Ctdspl2, Nanp, Pde5a, Pde7a, Pld1, Ppip5k2, Ppp1cb, Ppp1r12a, Ptpre, Ptprm, Tdp2	9	0.27229	Cdc14b, Impa1, Impad1, Mtm1, Mtmr7, Ppm1b, Ppp3ca, Ppp6c, Sacm1l
GO:0005102	receptor binding	635	22	0.62103	Agt, Angptl3, Angptl6, Ccl9, Clec2d, Cmtm8, Dll1, F7, Fgb, Fgf1, Fgg, Fgl1, Gfra1, Grem2, Hc, Hsd17b7, Il24, Nr1h3, Nr1h4, Pdzk1, Slc2a2, Vegfa	24	0.94851	Abca1, Atp2a2, Avpr1a, Bmp2, Cd74, Cmtm6, Cxcl12, Cxcl9, Dlg3, Drd2, Fcna, Fyn, Gphn, Hamp2, Homer2, Hsp90b1, Igf1, Il18, Inhbc, Inhbe, Lama3, Lrpap1, Sorbs1, Wnt7a	23	0.47441	Adm, Angpt2, Apln, Areg, Bmp8b, Btc, Ccl5, Cmtm3, Cxcl10, Cxcl2, Flt3l, Gja1, Gpi1, Lbp, Lpin1, Nampt, Npy, Ntf3, Nts, Pcsk9, Rab4a, Rchy1, Vegfb	39	0.9331	Adrb2, Aimp1, Anxa5, Arf4, Atf4, Ccl2, Cd9, Cmtm7, Ctgf, Ets2, Fkbp1a, Flot1, Gdf15, Gna13, Gnb1, Grn, Hdgf, Hspa8, Icam1, Ilk, Itga6, Itgb1bp1, Jak1, Mfge8, Mmp14, Nenf, Nptn, Nup85, Pdgfa, Pgf, Ptpn11, Rnf4, Siva1, Tacc2, Timm50, Tob2, Trak2, Trim24, Ywhag	48	0.01081	Add1, Cadm1, Cav2, Ccl20, Cd276, Clcf1, Cnpy4, Crlf2, Csf1, Ctnnb1, Cxcl1, Cxcl13, Edn1, Eml2, Epha4, Fgf13, Flot2, Gmfb, Gnai1, Gpnmb, Hbegf, Il33, Insl6, Itga3, Itgb5, Jag1, Kitl, Lif, Mageh1, Ndn, Ngf, Ngfrap1, Nradd, Nsmaf, Pdgfb, Psmc3ip, Pxn, Serpine2, Snw1, Socs5, Spon2, Spp1, Src, Tgfb2, Timp2, Vcam1, Vegfc, Wipi1	16	0.81139	Bdnf, Ccl7, Dlg1, Ereg, Glmn, Gnai3, Inhba, Mdm2, Nisch, Nrg1, Nrip1, Pdgfc, Pkd2, Socs2, Tnc, Uba3	6	0.99853	Bmp4, Dmd, Dnaja1, Nr3c1, Pik3r1, Rabep1	3	0.19417	Bmp1, Fgf21, Wnt4
GO:0003712	transcription cofactor activity	142	1	0.99488	Tle1	4	0.93257	Hes6, Ifi204, Pcbd1, Ppargc1a	9	0.063582	Ascc1, Gmnn, Hipk3, Jazf1, Lpin1, Lpin2, Mkl2, Sra1, Wdr77	19	0.010831	Aebp2, Aip, Carm1, Cops5, Drap1, Eid1, Hipk2, Med21, Med6, Pdlim1, Pus1, Scand1, Sin3b, Sqstm1, Tbl1x, Trib3, Trim28, Tsg101, Wwtr1	10	0.23453	Aes, Ankrd1, Basp1, Ctbp2, Ctnnb1, Lmcd1, Snw1, Strm, Trrap, Ywhab	4	0.62893	Cbfb, Ddx5, Nrg1, Nrip1	3	0.68001	Cops2, Rbm39, Ube3a	1	0.29004	Wnt4
GO:0016790	thiolester hydrolase activity	73	2	0.74852	Acot3, Hnf4a	9	0.010953	Aldh6a1, Baat, Es22, Fasn, Hagh, Hibch, Nudt7, Pan2, Pnkd	5	0.11421	Uchl1, Usp1, Usp18, Usp2, Usp3	2	0.97804	Ufsp1, Usp39	3	0.75983	Acot7, Ppt1, Usp46	2	0.65417	Acot1, Usp33	3	0.26548	Usp15, Usp24, Usp38
GO:0005083	small GTPase regulator activity	202	5	0.86177	Als2, Arhgef19, Grtp1, Ngef, Rapgef4	10	0.57162	Chn2, Farp2, Fbxo8, Fgd5, Fgd6, Iqgap2, Ranbp10, Rasgrp3, Rgl3, Tiam2	2	0.9942	Arhgef3, Sergef	11	0.90614	Agfg1, Anxa2, Arfgap3, Arhgdia, Arl2bp, Cyth2, Dennd5a, Iqgap1, Rangap1, Rcc1, Tbc1d10b	15	0.12895	Agap1, Arhgef16, Arhgef2, Cdc42bpg, Ect2, Fgd3, Kifap3, Map4k4, Mlph, Net1, Nrk, Plekhg2, Plekhg3, Tbc1d24, Tbc1d2b	8	0.27106	Dlc1, Gdi2, Krit1, Map4k3, Rasa2, Sos2, Tbc1d12, Tbc1d15	11	0.011214	Acap2, Arap2, Arhgap6, Chm, D630037F22Rik, Dmxl2, Evi5, Gopc, Psd3, Tbc1d8b, Usp6nl
GO:0016638	oxidoreductase activity, acting on the CH-NH2 group of donors	17	3	0.022135	Aspdh, Gldc, Pnpo	2	0.21086	Ddo, Maob				1	0.73824	Loxl2	4	0.011283	Il4i1, Lox, Loxl4, Maoa				1	0.34423	Glud1
GO:0008094	DNA-dependent ATPase activity	26							1	0.6064	Rfc5				5	0.011402	Ercc3, Rad51, Rad51l1, Rfc4, Xrcc5
GO:0008508	bile acid:sodium symporter activity	5				1	0.22826	Slc10a1	2	0.011522	Slc10a2, Slc10a6	1	0.32569	Slc10a3
GO:0019103	pyrimidine nucleotide binding	5							2	0.011522	Cad, Ugp2
GO:0030519	snoRNP binding	5							2	0.011522	Imp3, Imp4	1	0.32569	Prmt1	2	0.025932	Dkc1, Nop58
GO:0004521	endoribonuclease activity	26				1	0.74032	Ang	1	0.6064	Pop7	6	0.011543	Apex1, Dbr1, Pop4, Rnaseh2a, Rpp14, Rpp21
GO:0005544	calcium-dependent phospholipid binding	19										5	0.011748	Anxa2, Anxa3, Anxa4, Anxa5, Anxa7	1	0.65055	Anxa1
GO:0016634	oxidoreductase activity, acting on the CH-CH group of donors, oxygen as acceptor	10	1	0.30917	Acox2	3	0.011786	Acox1, Cpox, Dpyd
GO:0016854	racemase and epimerase activity	10	2	0.048796	Gne, Mcee	3	0.011786	Amacr, Galm, Srr				1	0.54536	Srr, Srr							2	0.023659	2810055F11Rik, Rpe	1	0.023734	Gale
GO:0070325	lipoprotein receptor binding	10				3	0.011786	Abca1, Hsp90b1, Lrpap1	1	0.30123	Pcsk9										1	0.21976	Dnaja1
GO:0004707	MAP kinase activity	14							3	0.011813	Mapk13, Mapk4, Mapk6	1	0.66836	Mapk3
GO:0008329	pattern recognition receptor activity	5	2	0.012228	Colec12, Pglyrp2													1	0.14277	Cd36
GO:0015185	L-gamma-aminobutyric acid transmembrane transporter activity	5	2	0.012228	Slc6a12, Slc6a13
GO:0016725	oxidoreductase activity, acting on CH or CH2 groups	5	2	0.012228	Acox2, Xdh				1	0.16405	Rrm2				1	0.24161	Rrm1
GO:0016812	hydrolase activity, acting on carbon-nitrogen (but not peptide) bonds, in cyclic amides	5	2	0.012228	1190003J15Rik, Oplah	2	0.022997	Amdhd1, Dpys	1	0.16405	Cad
GO:0016832	aldehyde-lyase activity	5	2	0.012228	Aldoc, Shmt2	1	0.22826	Shmt1	1	0.16405	Dera
GO:0016847	1-aminocyclopropane-1-carboxylate synthase activity	5	2	0.012228	Ccbl1, Tat	1	0.22826	Ccbl2
GO:0047372	acylglycerol lipase activity	5	2	0.012228	Abhd6, Lipc	1	0.22826	Mgll
GO:0042623	ATPase activity, coupled	174	3	0.95441	Abca8b, Abcb6, Abcc3	9	0.5192	Abca1, Abcb10, Abcb11, Abcb4, Abcc2, Abcc6, Abcd3, Atp2a2, Lonp2	10	0.087798	2610528E23Rik, Abcd4, Atp1a1, Atp6v0d1, Atp6v1h, Ddx28, Ddx56, Dhx33, Lonrf3, Rfc5	22	0.012252	Atp1b3, Atp6ap1, Atp6v0b, Atp6v1a, Atp6v1c1, Atp6v1d, Atp6v1e1, Atp6v1f, Bat1a, Crbn, Ddx1, Ddx17, Ddx18, Ddx21, Ddx27, Ddx39, Ddx41, Eif4a1, Gtf2f2, Hspa8, Myh9, Myo1c	12	0.22758	Abcb1a, Abcc1, Ddx20, Dhx15, Dhx30, Dhx40, Ercc3, Myh10, Rad51, Rad51l1, Rfc4, Xrcc5	7	0.27718	Atp7a, Ddx17, Ddx5, Ddx52, Dhx57, Dhx9, Ythdc2	3	0.80322	Ddx3y, Ddx50, Dhx36	1	0.34307	Atp1b1
GO:0019900	kinase binding	154	1	0.99673	Pfkfb1	10	0.25138	Add3, Akap1, Ceacam1, Dixdc1, Fyn, Ghr, Prlr, Rasgrp3, Sorbs1, Tprkb	5	0.63514	Atp1a1, Lsm2, Map2k4, Sdc4, Tgfbr2	20	0.012465	Actb, Bad, Calm1, Cblb, Cd24a, Cdc42, Flna, Glrx3, Jup, Pea15a, Prkab2, Prkcdbp, Sgk1, Slc2a1, Sqstm1, Tgif1, Traf4, Trib3, Twf2, Vim	10	0.31627	Ccnb1, Ccnd1, Ccnd3, Cd44, Pdlim5, Prkaca, Ptk2b, Pxn, Src, Tpx2	7	0.18785	Axl, Cav1, Ccdc88a, Ccnd2, Dlg1, Mef2a, Nbea	3	0.73182	Adam9, Pik3r1, Spag9
GO:0005099	Ras GTPase activator activity	57	2	0.61805	Als2, Grtp1	2	0.79029	Chn2, Iqgap2				3	0.81678	Iqgap1, Rangap1, Tbc1d10b	2	0.81921	Tbc1d24, Tbc1d2b	5	0.028944	Dlc1, Gdi2, Rasa2, Tbc1d12, Tbc1d15	5	0.012698	Arhgap6, D630037F22Rik, Evi5, Tbc1d8b, Usp6nl
GO:0043274	phospholipase binding	6										1	0.3768	Ptpn11				2	0.012703	Dlc1, Snca
GO:0004519	endonuclease activity	68	3	0.45054	Dnase2b, Endog, Zc3h12d	3	0.67438	Ang, Dnase1l3, Hrsp12	1	0.91301	Pop7	11	0.01272	Alkbh2, Apex1, Dbr1, Dnase1l1, G3bp1, Mus81, Nthl1, Pop4, Rnaseh2a, Rpp14, Rpp21	3	0.716	Eme1, Endod1, Fen1	2	0.61564	Tdp2, Zc3h12c
GO:0035091	phosphoinositide binding	68				1	0.97073	Adap2	1	0.91301	Snx8	11	0.01272	1300014I06Rik, Anxa2, Plekha3, Snx1, Snx10, Snx12, Snx16, Snx17, Snx3, Snx5, Snx6	5	0.30272	Picalm, Sh3pxd2b, Snx18, Snx4, Snx7	2	0.61564	Nisch, Pld1	2	0.49923	Itpr1, Snx13	1	0.15095	Vnn1
GO:0000062	acyl-CoA binding	14	3	0.012842	Acadvl, Hadha, Hnf4a	2	0.15537	Acbd5, Gcdh	1	0.3946	Acbd6
GO:0015145	monosaccharide transmembrane transporter activity	14	3	0.012842	Slc2a2, Slc37a4, Slc5a2	1	0.51603	Slc2a9				1	0.66836	Slc2a1
GO:0032934	sterol binding	14	3	0.012842	Crp, Stard4, Stard5	2	0.15537	Hsd17b4, Scap				1	0.66836	Npc2	1	0.5391	Stoml1				1	0.29352	Hsdl2
GO:0005215	transporter activity	881	45	0.012936	Abca8b, Abcb6, Abcc3, Apoa2, Aqp11, Aqp8, C8g, Clcc1, Cox7a1, Fabp1, Fxyd1, Gjb1, Gm2a, Kctd15, Lcn13, Mttp, Mup3, Mup5, Pllp, Ptgds, Sec14l4, Sfxn2, Slc13a3, Slc16a7, Slc17a1, Slc19a2, Slc1a7, Slc22a18, Slc25a13, Slc25a20, Slc25a47, Slc26a1, Slc27a5, Slc2a2, Slc30a1, Slc37a4, Slc38a4, Slc41a2, Slc5a2, Slc6a12, Slc6a13, Slc7a2, Stard5, Trf, Ttpa	58	0.022632	AI317395, Abca1, Abcb10, Abcb11, Abcb4, Abcc2, Abcc6, Abcd3, Abcg5, Abcg8, Accn5, Aldh1l1, Aqp1, Aqp4, Aqp9, Atp2a2, Clcn2, Fabp2, Fasn, Kcnh3, Kcnk6, Kcnn2, Kcnq1, Kctd12, Rufy1, Scnn1a, Sec14l2, Sfxn5, Slc10a1, Slc12a7, Slc13a2, Slc16a2, Slc17a2, Slc22a1, Slc22a7, Slc23a1, Slc25a10, Slc25a15, Slc25a22, Slc25a23, Slc25a45, Slc27a2, Slc29a1, Slc2a9, Slc30a10, Slc31a1, Slc34a2, Slc36a1, Slc38a3, S…	26	0.85094	Abcd4, Aldh1l2, Atp1a1, Atp6v0d1, Atp6v1h, Fabp4, Gja1, Kcne3, Kcnj8, Kctd6, Rab4a, Slc10a2, Slc10a6, Slc15a4, Slc19a1, Slc20a1, Slc25a32, Slc38a1, Slc39a14, Slc5a6, Slco2a1, Tmem37, Tmem38b, Uqcrh, Uqcrq, Vdac1	43	0.99961	Ap1s1, Ap2b1, Ap2s1, Atp1b3, Atp6ap1, Atp6v0b, Atp6v0e, Atp6v1a, Atp6v1c1, Atp6v1d, Atp6v1e1, Atp6v1f, Clic1, Clic4, Ipo13, Ipo4, Ipo5, Kctd10, Kctd13, Kctd20, Kctd3, Kctd5, Kpnb1, Lcn2, Nup50, Nupl1, Panx1, S100a6, Slc10a3, Slc12a4, Slc1a4, Slc25a4, Slc2a1, Slc31a2, Slc39a6, Slc3a2, Slc6a8, Snx1, Tnfaip1, Tnpo1, Tomm5, Vdac2, Xpo5	31	0.99693	Abcb1b, Abcc1, Abcc4, Ano6, Atp6v0a2, Atp6v0e2, Cacnb3, Cdh17, Chrnb1, Clcn5, Gltp, Ipo9, Kctd9, Kpna4, Lasp1, Orai1, P2rx5, Rbp1, Sfxn3, Slc24a3, Slc25a30, Slc30a4, Slc39a7, Slc4a2, Slc6a6, Slc7a1, Slc7a11, Slc7a6, Tomm40, Ttyh3, Xpo6	14	0.99816	Atp7a, Clcn3, Gria3, Kpna3, Nup160, Pkd2, Scn7a, Serinc1, Slc15a3, Slc16a12, Slc4a4, Slco3a1, Xpo1, Xpot	11	0.99662	Abcg2, Clcn4-2, Fabp7, Hiatl1, Itpr1, Sec62, Slc12a2, Slc22a23, Slc30a7, Trpm7, Uso1	1	0.88677	Atp1b1
GO:0004298	threonine-type endopeptidase activity	13	1	0.38175	Psmb9							4	0.013473	Psma2, Psma7, Psmb4, Psmb6
GO:0070003	threonine-type peptidase activity	13	1	0.38175	Psmb9							4	0.013473	Psma2, Psma7, Psmb4, Psmb6
GO:0004602	glutathione peroxidase activity	10	1	0.30917	Gstk1	1	0.40447	Gstt1	1	0.30123	Gpx3				3	0.014008	Gpx7, Gpx8, Mgst3
GO:0010576	metalloenzyme regulator activity	10	1	0.30917	1100001G20Rik				1	0.30123	Timp4				3	0.014008	Lxn, Timp1, Timp2
GO:0015293	symporter activity	105	9	0.014103	Slc13a3, Slc16a7, Slc17a1, Slc1a7, Slc22a18, Slc38a4, Slc5a2, Slc6a12, Slc6a13	11	0.016869	AI317395, Slc10a1, Slc12a7, Slc13a2, Slc16a2, Slc17a2, Slc23a1, Slc25a22, Slc34a2, Slc36a1, Slc38a3	6	0.16528	Slc10a2, Slc10a6, Slc15a4, Slc20a1, Slc38a1, Slc5a6	4	0.9623	Slc10a3, Slc12a4, Slc1a4, Slc6a8	2	0.97933	Slc24a3, Slc6a6	3	0.6217	Slc15a3, Slc16a12, Slc4a4	1	0.92674	Slc12a2
GO:0000036	acyl carrier activity	4				2	0.014273	Aldh1l1, Fasn	1	0.13354	Aldh1l2
GO:0004645	phosphorylase activity	4				2	0.014273	Pygl, Tymp							1	0.19847	Pygb
GO:0004774	succinate-CoA ligase activity	4				2	0.014273	Acly, Suclg2
GO:0016635	oxidoreductase activity, acting on the CH-CH group of donors, quinone or related compound as acceptor	4				2	0.014273	Dpyd, Sdha
GO:0016713	oxidoreductase activity, acting on paired donors, with incorporation or reduction of molecular oxygen, reduced iron-sulfur protein as one donor, and incorporation of one atom of oxygen	4				2	0.014273	Cyp4a10, Cyp4a14
GO:0016841	ammonia-lyase activity	4	1	0.1375	Ftcd	2	0.014273	Hal, Sds							1	0.19847	Sdsl
GO:0033765	steroid dehydrogenase activity, acting on the CH-CH group of donors	4				2	0.014273	Akr1d1, Srd5a1				1	0.27038	Srd5a3
GO:0046912	transferase activity, transferring acyl groups, acyl groups converted into alkyl on transfer	4				2	0.014273	Acly, Hmgcs2
GO:0047760	butyrate-CoA ligase activity	4	1	0.1375	Aacs	2	0.014273	Acsm3, Acsm5
GO:0004703	G-protein coupled receptor kinase activity	6							2	0.016883	Adrbk1, Grk6													1	0.014307	Grk5
GO:0004861	cyclin-dependent protein kinase inhibitor activity	6										1	0.3768	Cdkn1a				1	0.16879	Cdkn1b				1	0.014307	Cdkn1c
GO:0016857	racemase and epimerase activity, acting on carbohydrates and derivatives	6	1	0.19899	Gne	1	0.26725	Galm													1	0.13832	Rpe	1	0.014307	Gale
GO:0030371	translation repressor activity	6										1	0.3768	Eif4ebp1							1	0.13832	Ireb2	1	0.014307	Cirbp
GO:0051059	NF-kappaB binding	6							1	0.19348	Nfkbia										1	0.13832	Nr3c1	1	0.014307	Hspa1b
GO:0051020	GTPase binding	81	4	0.33906	Als2, Mfn2, Rapgef4, Rasip1	3	0.78311	Ranbp10, Rasgrp3, Rgl3	1	0.94553	Diap3	7	0.41667	Anxa2, Dennd5a, Nxt1, Plce1, Rtkn, Vcl, Vps4a	4	0.64044	Ect2, Ipo9, Mlph, Pak3	3	0.44729	Dock7, Gdi2, Ranbp9	6	0.014456	Chm, Daam1, Diap2, Dmxl2, Dock4, Rock1
GO:0019787	small conjugating protein ligase activity	105	2	0.89871	Mylip, Stub1	5	0.61709	Atg3, Pdzrn3, Syvn1, Ube2h, Ubr3	1	0.97707	Trim25	14	0.026947	Cdc34, Fbxo6, Prpf19, Rnf25, Rnf4, Stub1, Tsg101, Ube2d1, Ube2e1, Ube2e2, Ube2g2, Ube2j1, Ube2m, Wdsub1	4	0.82327	Trim32, Ube2c, Ube2t, Ube2w	5	0.214	Fbxo11, G2e3, Mdm2, Nedd4, Rlim	7	0.014694	Bmi1, Hectd1, Rnf13, Rnf6, Ube2d3, Ube3a, Wwp1	2	0.026178	Cbll1, Ube2l6
GO:0008171	O-methyltransferase activity	8				1	0.33941	Pcmtd1				3	0.018199	Comtd1, Lcmt1, Pcmt1							2	0.015205	Comt1, Pcmtd2
GO:0016881	acid-amino acid ligase activity	137	3	0.87884	Fpgs, Mylip, Stub1	5	0.8277	Atg3, Pdzrn3, Syvn1, Ube2h, Ubr3	1	0.99278	Trim25	18	0.015367	Cdc34, Fbxo6, Gclc, Gss, Prpf19, Rnf25, Rnf4, Stub1, Tsg101, Ttll1, Ttll12, Ube2d1, Ube2e1, Ube2e2, Ube2g2, Ube2j1, Ube2m, Wdsub1	4	0.94136	Trim32, Ube2c, Ube2t, Ube2w	8	0.057236	Fbxo11, G2e3, Gclm, Herc4, Mdm2, Nedd4, Rlim, Uba3	7	0.051746	Bmi1, Hectd1, Rnf13, Rnf6, Ube2d3, Ube3a, Wwp1	2	0.04259	Cbll1, Ube2l6
GO:0003684	damaged DNA binding	28							1	0.63366	H2afx	3	0.35743	Ddb1, Rad1, Ruvbl2	5	0.015595	Esco2, Msh2, Polk, Rad51, Xpc	1	0.57825	Rev1, Rev1	3	0.030393	Esco1, Nbn, Rev1
GO:0015250	water channel activity	11	1	0.33426	Aqp8	3	0.015605	Aqp1, Aqp4, Aqp9
GO:0004806	triglyceride lipase activity	15	3	0.015626	Aadac, Daglb, Lipc	2	0.17358	Lipg, Lpl							1	0.56392	Abhd5
GO:0005089	Rho guanyl-nucleotide exchange factor activity	61	3	0.38226	Als2, Arhgef19, Ngef	4	0.37118	Farp2, Fgd5, Fgd6, Tiam2	1	0.8881	Arhgef3				8	0.015986	Arhgef16, Arhgef2, Ect2, Fgd3, Kifap3, Net1, Plekhg2, Plekhg3	1	0.84785	Sos2
GO:0003702	RNA polymerase II transcription factor activity	108	4	0.55485	Ecsit, Hnf4a, Ppara, Tcea3	3	0.91505	Cebpa, Srebf1, Usf2	5	0.33154	Cebpb, Epas1, Gtf2a2, Srebf2, Tbpl1	15	0.016056	Atf4, Cebpd, Gata6, Gtf2e2, Gtf2f1, Gtf2f2, Klf13, Med10, Med11, Med31, Med6, Med9, Rela, Smad1, Taf11	8	0.22533	Atf5, Ctnnb1, Foxp1, Glis3, Gtf2e1, Hnf1b, Klf4, Smad3	2	0.84378	Foxc1, Tceb1	2	0.74632	Gtf2a1, Taf13	1	0.22914	Foxa2
GO:0016175	superoxide-generating NADPH oxidase activity	4													2	0.016131	Cyba, Nox4
GO:0031995	insulin-like growth factor II binding	4	1	0.1375	Igfbp2										2	0.016131	Igfbp3, Igfbp6
GO:0050664	oxidoreductase activity, acting on NADH or NADPH, with oxygen as acceptor	4													2	0.016131	Cyba, Nox4
GO:0008081	phosphoric diester hydrolase activity	65	1	0.91005	Enpp1	8	0.016165	Enpp2, Enpp3, Gpcpd1, Gpld1, Pde4b, Pde8a, Pde9a, Smpdl3a	3	0.40224	Gde1, Hmox1, Smpdl3b	2	0.96253	Pde6d, Plce1	3	0.68686	Gdpd1, Plcd3, Smpd3	4	0.13459	Pde5a, Pde7a, Pld1, Tdp2
GO:0000293	ferric-chelate reductase activity	3										2	0.016344	Cyb561, Frrs1
GO:0070063	RNA polymerase binding	3										2	0.016344	Phrf1, Trim24
GO:0015077	monovalent inorganic cation transmembrane transporter activity	111	6	0.21602	Cox7a1, Slc13a3, Slc1a7, Slc5a2, Slc6a12, Slc6a13	5	0.66579	Aqp1, Slc10a1, Slc23a1, Slc36a1, Slc47a1	9	0.016413	Atp1a1, Atp6v0d1, Atp6v1h, Slc10a2, Slc10a6, Slc20a1, Slc5a6, Uqcrh, Uqcrq	12	0.13449	Atp1b3, Atp6ap1, Atp6v0b, Atp6v0e, Atp6v1a, Atp6v1c1, Atp6v1d, Atp6v1e1, Atp6v1f, Slc10a3, Slc1a4, Slc6a8	3	0.94225	Atp6v0a2, Atp6v0e2, Slc6a6	1	0.96768	Slc4a4				1	0.23471	Atp1b1
GO:0003678	DNA helicase activity	19										2	0.42777	Mcm6, Ruvbl2	4	0.016873	Ercc3, Mcm4, Mcm7, Xrcc5
GO:0008026	ATP-dependent helicase activity	68							4	0.2173	2610528E23Rik, Ddx28, Ddx56, Dhx33	10	0.031383	Bat1a, Ddx1, Ddx17, Ddx18, Ddx21, Ddx27, Ddx39, Ddx41, Eif4a1, Gtf2f2	6	0.15828	Ddx20, Dhx15, Dhx30, Dhx40, Ercc3, Xrcc5	6	0.016942	Ddx17, Ddx5, Ddx52, Dhx57, Dhx9, Ythdc2	3	0.23255	Ddx3y, Ddx50, Dhx36
GO:0070035	purine NTP-dependent helicase activity	68							4	0.2173	2610528E23Rik, Ddx28, Ddx56, Dhx33	10	0.031383	Bat1a, Ddx1, Ddx17, Ddx18, Ddx21, Ddx27, Ddx39, Ddx41, Eif4a1, Gtf2f2	6	0.15828	Ddx20, Dhx15, Dhx30, Dhx40, Ercc3, Xrcc5	6	0.016942	Ddx17, Ddx5, Ddx52, Dhx57, Dhx9, Ythdc2	3	0.23255	Ddx3y, Ddx50, Dhx36
GO:0015370	solute:sodium symporter activity	42	5	0.0174	Slc13a3, Slc1a7, Slc5a2, Slc6a12, Slc6a13	2	0.63347	Slc10a1, Slc23a1	4	0.059331	Slc10a2, Slc10a6, Slc20a1, Slc5a6	3	0.62659	Slc10a3, Slc1a4, Slc6a8	1	0.90231	Slc6a6
GO:0008641	small protein activating enzyme activity	7										1	0.42404	Uba2	1	0.32104	Sae1	2	0.01743	Uba3, Uba6
GO:0008134	transcription factor binding	233	8	0.61389	Creg1, Hdac11, Hnf4a, Id3, Insig2, Nr1h3, Nr1h4, Tle1	7	0.95319	Clock, Hes6, Ifi204, Mlxipl, Nr0b2, Pcbd1, Ppargc1a	15	0.018138	Ascc1, Cebpb, Eaf1, Epas1, Gmnn, Hipk3, Jazf1, Lpin1, Lpin2, Mkl2, Nfkbia, Rem2, Rps6ka1, Sra1, Wdr77	27	0.017897	Aebp2, Aip, Carm1, Cops5, Drap1, Eid1, Gata6, Hipk2, Med21, Med6, Mybbp1a, Pdlim1, Pus1, Rela, Rnf4, Scand1, Sin3b, Smad2, Sqstm1, Tbl1x, Tcf3, Tob2, Trib3, Trim28, Tsg101, Uba2, Wwtr1	18	0.078475	Aes, Ankrd1, Apbb1, Basp1, Ctbp2, Ctnnb1, Dip2a, Dnmt1, Kdm1a, Lmcd1, Lmo4, Psmc3ip, Smad3, Smarca4, Snw1, Strm, Trrap, Ywhab	7	0.56404	Apbb2, Cbfb, Ddx5, Foxa1, Nrg1, Nrip1, Rb1	4	0.82643	Cops2, Nr3c1, Rbm39, Ube3a	2	0.10728	Hspa1b, Wnt4
GO:0004396	hexokinase activity	6	2	0.017904	Gck, Hk3							1	0.3768	Hk2
GO:0005550	pheromone binding	6	2	0.017904	Mup3, Mup5
GO:0008172	S-methyltransferase activity	6	2	0.017904	Bhmt, Bhmt2																1	0.13832	Tpmt
GO:0070008	serine-type exopeptidase activity	6	2	0.017904	F11, F12
GO:0016893	endonuclease activity, active with either ribo- or deoxyribonucleic acids and producing 5'-phosphomonoesters	21							1	0.52904	Pop7	5	0.018126	Dbr1, Pop4, Rnaseh2a, Rpp14, Rpp21
GO:0004526	ribonuclease P activity	8							1	0.24928	Pop7	3	0.018199	Pop4, Rpp14, Rpp21
GO:0008175	tRNA methyltransferase activity	8				1	0.33941	Trmt2b	2	0.030077	Mettl1, Nsun2	3	0.018199	Trmt1, Trmt5, Trmt61a
GO:0008253	5'-nucleotidase activity	8							1	0.24928	Nt5c3	3	0.018199	Nt5c, Nt5c2, Nt5c3l	1	0.35759	Nt5e
GO:0046933	hydrogen ion transporting ATP synthase activity, rotational mechanism	8										3	0.018199	Atp6ap1, Atp6v1a, Atp6v1f
GO:0005509	calcium ion binding	418	24	0.018387	C1s, Calr, Cdhr5, Creld2, Dll1, Eltd1, F10, F2, F7, F9, Gch1, Itih4, Ldlr, Man1a, Masp2, Mbl1, Mmp15, Nucb1, Proc, Proz, Slc25a13, Stat1, Stat2, Vwce	13	0.98046	Atp2a2, Celsr1, Cib2, Ehd3, Gpd2, Lrp1, Necab1, Reps2, Rgn, Slc25a23, Slc25a25, Srr, Svep1	12	0.80384	Cdh1, Guca1a, Lcp1, Notch4, Padi4, Pla2g12a, Pla2g12b, Prrg4, S100a13, S100a16, S100g, Vldlr	29	0.7185	1500003O03Rik, Actn4, Anxa2, Anxa3, Anxa4, Anxa5, Anxa7, Calm1, Calm3, Capn2, Capns1, Cbl, Cblb, Efhd2, Ehd1, Eps15, Gas6, Hpcal1, Mmp14, Mmp24, Plce1, Reps1, S100a10, S100a6, Spna2, Srr, Stat6, Tgm2, Tnnc1	30	0.066145	Anxa1, Calm2, Calu, Capn3, Cd97, Cdh17, Efemp1, Efemp2, Ehd4, Epdr1, Fkbp9, Jag1, Ltbp3, Megf8, Mmp11, Myl9, Nucb2, Pdp1, Pef1, Plcd3, Rcn1, Rcn2, S100a3, S100a4, Slc25a24, Sparc, Sri, Sulf2, Thbd, Thbs1	14	0.39079	Cdh6, Cetn3, Chordc1, Dsg2, Dst, Efcab7, Fbln2, Fstl1, Gca, Ltbp2, Mmp12, Pkd2, Pls3, Vcan	6	0.94602	Canx, Dmd, Dsc2, Fkbp14, Macf1, Pros1	1	0.63853	Bmp1
GO:0008276	protein methyltransferase activity	45				3	0.39854	Mll3, Pcmtd1, Setd1b				8	0.018501	Carm1, Lcmt1, Pcmt1, Prmt1, Prmt5, Prmt6, Setd7, Setd8	2	0.70498	Ezh2, Whsc1	2	0.3982	Eed, Mll1	4	0.024	Ash1l, Mll5, Pcmtd2, Suz12
GO:0005516	calmodulin binding	110				7	0.32038	Add3, Camk1d, Camkk2, Invs, Iqgap2, Kcnn2, Myo6	3	0.74876	Dapk2, Rrad, Snta1	9	0.45609	Camk1, Camk2d, Cnn3, Edf1, Iqgap1, Myh9, Myo1c, Sntb2, Spna2	6	0.54575	Add1, Cnn2, Marcksl1, Myh10, Sphk1, Spnb2	3	0.65297	Cask, Cnn1, Strn3	7	0.018542	Dapk1, Mylk, Myo1b, Ndufaf4, Phkb, Pik3r1, Ppp3ca
GO:0003777	microtubule motor activity	51				1	0.92914	Kif21a	1	0.83966	Kif4	2	0.90724	Dync1li1, Klc1	7	0.018682	Dync1h1, Dynll1, Kif11, Kif1c, Kif20a, Kif22, Kifc3	3	0.20106	Kif2a, Kif3a, Kif5b
GO:0005537	mannose binding	16	3	0.018723	Man2b1, Mbl1, Mbl2	3	0.043926	Colec10, Colec11, Mrc1	1	0.43651	Bsg				1	0.58741	Manba
GO:0005540	hyaluronic acid binding	16	3	0.018723	Itih4, Stab1, Stab2				1	0.43651	Lyve1				1	0.58741	Cd44	1	0.38929	Vcan
GO:0050699	WW domain binding	8				2	0.058225	Nfe2, Scnn1a				1	0.4677	Wbp5										1	0.019031	Wbp1
GO:0004674	protein serine/threonine kinase activity	366	4	0.99935	Ikbke, Pink1, Sik3, Stk16	7	0.99947	Camk1d, Camkk2, Dclk3, Prkaa2, Sgk2, Snrk, Ulk2	21	0.019629	Adrbk1, Aurka, Aurkb, Bub1b, Cdk2, Dapk2, Dapk3, Grk6, Gsg2, Hipk3, Irak3, Map2k3, Map2k4, Mapk13, Mapk4, Mapk6, Pim3, Plk3, Rps6ka1, Tgfbr2, Wee1	33	0.16952	Adck4, Akt1, Camk1, Camk2d, Cdk4, Cdk9, Clk3, Csnk1e, Csnk1g2, Csnk1g3, Csnk2a2, Dyrk3, Hipk2, Htatip2, Ilk, Map3k5, Map3k6, Mapk3, Mapkapk2, Mapkapk3, Mapkapk5, Mknk2, Nek6, Plk2, Ppp4c, Prkab2, Prkci, Prkx, Ripk4, Rps6ka4, Sgk1, Srpk1, Stk24	26	0.090345	Bmpr1a, Bub1, Ccnd3, Cdc42bpg, Cdk1, Cdk18, Chek2, Dbf4, Ercc3, Lrrk1, Map4k4, Mast2, Melk, Nek9, Nrk, Nuak1, Pak3, Pak6, Pbk, Plk1, Plk4, Prkaca, Sbk1, Stk4, Wnk1, Wnk4	16	0.09231	Cask, Cdk17, Csnk1g1, Eif2ak2, Limk2, Map4k3, Nek7, Nuak2, Pkn2, Prkaa1, Rock2, Smg1, Stk38l, Stk39, Taok3, Tbk1	15	0.036613	Acvr2a, Atm, Chuk, Clk1, Clk4, Dapk1, Dyrk2, Map3k2, Mylk, Phkb, Prkdc, Prpf4b, Rock1, Slk, Trpm7	2	0.21879	Grk5, Nek2
GO:0005372	water transmembrane transporter activity	12	1	0.35845	Aqp8	3	0.020038	Aqp1, Aqp4, Aqp9
GO:0008395	steroid hydroxylase activity	12	1	0.35845	Cyp27a1	3	0.020038	Cyp7a1, Cyp7b1, Cyp8b1	2	0.064633	Ch25h, Cyp17a1	1	0.61169	Cyp2b10	1	0.48515	Cyp39a1							1	0.028414	Cyp1a1
GO:0016846	carbon-sulfur lyase activity	12	2	0.068246	Ccbl1, Tat	3	0.020038	Ccbl2, Cth, Glo1
GO:0008168	methyltransferase activity	141	9	0.071454	As3mt, Bhmt, Bhmt2, Dmgdh, Ftcd, Gnmt, Mettl7b, Pemt, Shmt2	11	0.10068	Aldh1l1, Dnmt3b, Gamt, Hnmt, Inmt, Mll3, Pcmtd1, Sardh, Setd1b, Shmt1, Trmt2b	6	0.37734	Aldh1l2, Dph5, Mettl1, Nsun2, Rrp8, Tyw3	18	0.020123	Carm1, Comtd1, Dimt1, Lcmt1, Mettl11a, Mettl2, Mettl3, Mtrr, Nop2, Pcmt1, Prmt1, Prmt5, Prmt6, Setd7, Setd8, Trmt1, Trmt5, Trmt61a	10	0.22809	Atic, Dnmt1, Ezh2, Ftsjd1, Gart, Gstcd, N6amt2, Prmt2, Rg9mtd3, Whsc1	8	0.065479	Eed, Ftsj3, Mettl10, Mettl14, Mll1, Rg9mtd1, Rnmt, Thumpd3	6	0.13304	Ash1l, Comt1, Mll5, Pcmtd2, Suz12, Tpmt	1	0.28832	Nnmt
GO:0031625	ubiquitin protein ligase binding	24							1	0.5771	Aurka	3	0.27221	Anapc2, Stx8, Trib3	3	0.13611	Bid, Cul7, Smad7	1	0.52284	2700078E11Rik, 2700078E11Rik	3	0.02017	Cul2, Cul5, Pik3r1
GO:0005391	sodium:potassium-exchanging ATPase activity	9							1	0.27572	Atp1a1	1	0.50806	Atp1b3										1	0.021385	Atp1b1
GO:0032451	demethylase activity	9	1	0.28313	Cyp51							2	0.14486	2410016O06Rik, Alkbh2							1	0.20015	Jhdm1d	1	0.021385	Cyp1a1
GO:0017016	Ras GTPase binding	65	3	0.42159	Als2, Rapgef4, Rasip1	3	0.64425	Ranbp10, Rasgrp3, Rgl3	1	0.9031	Diap3	7	0.22036	Anxa2, Dennd5a, Nxt1, Plce1, Rtkn, Vcl, Vps4a	4	0.46591	Ect2, Ipo9, Mlph, Pak3	2	0.59099	Dock7, Ranbp9	5	0.021402	Chm, Daam1, Diap2, Dmxl2, Rock1
GO:0015291	secondary active transmembrane transporter activity	152	10	0.050461	Slc13a3, Slc16a7, Slc17a1, Slc1a7, Slc22a18, Slc26a1, Slc38a4, Slc5a2, Slc6a12, Slc6a13	14	0.021732	AI317395, Slc10a1, Slc12a7, Slc13a2, Slc16a2, Slc17a2, Slc22a1, Slc23a1, Slc25a10, Slc25a22, Slc34a2, Slc36a1, Slc38a3, Slc47a1	7	0.28822	Slc10a2, Slc10a6, Slc15a4, Slc19a1, Slc20a1, Slc38a1, Slc5a6	5	0.99161	Slc10a3, Slc12a4, Slc1a4, Slc25a4, Slc6a8	6	0.83331	Cdh17, Clcn5, Slc24a3, Slc4a2, Slc6a6, Slc7a6	4	0.68143	Clcn3, Slc15a3, Slc16a12, Slc4a4	3	0.72366	Clcn4-2, Hiatl1, Slc12a2
GO:0043531	ADP binding	15	2	0.10116	Cyb5r3, Gck	1	0.54049	Mat1a	1	0.41593	Atp1a1	4	0.022784	Hspa8, Myh9, Pkm2, Prps1	1	0.56392	Myh10
GO:0051539	4 iron, 4 sulfur cluster binding	22				4	0.022817	Dpyd, Etfdh, Mocs1, Ndufs1	1	0.54564	Tyw1	2	0.50487	Nthl1, Nubp1							1	0.42082	Ireb2
GO:0017169	CDP-alcohol phosphatidyltransferase activity	5				2	0.022997	Cept1, Ept1				1	0.32569	Cdipt
GO:0030976	thiamin pyrophosphate binding	5				2	0.022997	Dhtkd1, Hacl1				2	0.049176	Ilvbl, Tkt
GO:0004708	MAP kinase kinase activity	7							2	0.02309	Map2k3, Map2k4
GO:0019798	procollagen-proline dioxygenase activity	7	1	0.22808	P4hb				2	0.02309	P4ha1, P4ha2
GO:0031543	peptidyl-proline dioxygenase activity	7	1	0.22808	P4hb				2	0.02309	P4ha1, P4ha2
GO:0051393	alpha-actinin binding	7							2	0.02309	Pdlim2, Sdc4
GO:0016566	specific transcriptional repressor activity	31				1	0.79969	Hexim1				4	0.20502	Eid1, Tgif1, Yy1, Zbtb16	5	0.023627	Akirin2, Fhl2, Foxp1, Nfkb1, Smad3
GO:0019209	kinase activator activity	12										2	0.22936	Cd24a, Vac14	3	0.023699	Abi1, Fgf13, Tom1l1	1	0.30913	Abi1, Abi1
GO:0016813	hydrolase activity, acting on carbon-nitrogen (but not peptide) bonds, in linear amidines	10	1	0.30917	Arg1	1	0.40447	Agmat	2	0.046147	Arg2, Padi4				1	0.42489	Ddah2							1	0.023734	Ddah1
GO:0030291	protein serine/threonine kinase inhibitor activity	10										2	0.17237	Cdkn1a, Pkig	2	0.097678	Pkia, Wnk1	1	0.2652	Cdkn1b				1	0.023734	Cdkn1c
GO:0005507	copper ion binding	33				5	0.023772	Cutc, F5, F8, Prnp, Sco1				3	0.4615	Atox1, Loxl2, Mt1	5	0.030234	Cp, Lox, Loxl4, Pam, Rnpep	2	0.26461	Adnp, Atp7a
GO:0000049	tRNA binding	18				1	0.60671	Sepsecs	3	0.023867	Fars2, Mettl1, Nsun2	4	0.042644	Aimp1, Kars, Rars, Xpo5	1	0.63065	Ctu1	1	0.42582	Xpot
GO:0005520	insulin-like growth factor binding	21	1	0.54021	Igfbp2	2	0.28696	Igfals, Igfbp4				3	0.20991	Ctgf, Esm1, Igfbp1	4	0.023933	Crim1, Cyr61, Igfbp3, Igfbp6	2	0.13222	Igfbp7, Wisp1
GO:0016741	transferase activity, transferring one-carbon groups	144	9	0.079174	As3mt, Bhmt, Bhmt2, Dmgdh, Ftcd, Gnmt, Mettl7b, Pemt, Shmt2	13	0.030411	Aldh1l1, Dnmt3b, Gamt, Gatm, Hnmt, Inmt, Mll3, Otc, Pcmtd1, Sardh, Setd1b, Shmt1, Trmt2b	7	0.24471	Aldh1l2, Cad, Dph5, Mettl1, Nsun2, Rrp8, Tyw3	18	0.024375	Carm1, Comtd1, Dimt1, Lcmt1, Mettl11a, Mettl2, Mettl3, Mtrr, Nop2, Pcmt1, Prmt1, Prmt5, Prmt6, Setd7, Setd8, Trmt1, Trmt5, Trmt61a	10	0.2476	Atic, Dnmt1, Ezh2, Ftsjd1, Gart, Gstcd, N6amt2, Prmt2, Rg9mtd3, Whsc1	8	0.07212	Eed, Ftsj3, Mettl10, Mettl14, Mll1, Rg9mtd1, Rnmt, Thumpd3	6	0.14276	Ash1l, Comt1, Mll5, Pcmtd2, Suz12, Tpmt	1	0.29348	Nnmt
GO:0003756	protein disulfide isomerase activity	7	2	0.024468	P4hb, Pdia6	2	0.045152	Pdia4, Pdia5													1	0.15944	Tmx3
GO:0005283	sodium:amino acid symporter activity	7	2	0.024468	Slc6a12, Slc6a13
GO:0015172	acidic amino acid transmembrane transporter activity	7	2	0.024468	Slc13a3, Slc25a13
GO:0016290	palmitoyl-CoA hydrolase activity	7	2	0.024468	Acot3, Hnf4a	2	0.045152	Baat, Es22							1	0.32104	Acot7	1	0.19401	Acot1
GO:0016862	intramolecular oxidoreductase activity, interconverting keto- and enol-groups	7	2	0.024468	P4hb, Pdia6	2	0.045152	Pdia4, Pdia5													1	0.15944	Tmx3
GO:0016864	intramolecular oxidoreductase activity, transposing S-S bonds	7	2	0.024468	P4hb, Pdia6	2	0.045152	Pdia4, Pdia5													1	0.15944	Tmx3
GO:0004148	dihydrolipoyl dehydrogenase activity	1																			1	0.024502	Dld
GO:0004352	glutamate dehydrogenase activity	1																			1	0.024502	Glud1
GO:0004353	glutamate dehydrogenase [NAD(P)+] activity	1																			1	0.024502	Glud1
GO:0004572	mannosyl-oligosaccharide 1,3-1,6-alpha-mannosidase activity	1																			1	0.024502	Man2a1
GO:0004577	N-acetylglucosaminyldiphosphodolichol N-acetylglucosaminyltransferase activity	1																			1	0.024502	Alg13
GO:0004677	DNA-dependent protein kinase activity	1																			1	0.024502	Prkdc
GO:0004750	ribulose-phosphate 3-epimerase activity	1																			1	0.024502	Rpe
GO:0004883	glucocorticoid receptor activity	1																			1	0.024502	Nr3c1
GO:0008254	3'-nucleotidase activity	1																			1	0.024502	Impad1
GO:0008897	holo-[acyl-carrier-protein] synthase activity	1																			1	0.024502	Aasdhppt
GO:0016206	catechol O-methyltransferase activity	1																			1	0.024502	Comt1
GO:0016263	glycoprotein-N-acetylgalactosamine 3-beta-galactosyltransferase activity	1																			1	0.024502	C1galt1
GO:0016362	activin receptor activity, type II	1																			1	0.024502	Acvr2a
GO:0016639	oxidoreductase activity, acting on the CH-NH2 group of donors, NAD or NADP as acceptor	1																			1	0.024502	Glud1
GO:0017125	deoxycytidyl transferase activity	1																1	0.030336	Rev1, Rev1	1	0.024502	Rev1, Rev1
GO:0018112	proline racemase activity	1																			1	0.024502	2810055F11Rik
GO:0032454	histone demethylase activity (H3-K9 specific)	1																			1	0.024502	Jhdm1d
GO:0035174	histone serine kinase activity	1																			1	0.024502	Atm
GO:0043544	lipoamide binding	1																			1	0.024502	Dld
GO:0047341	fucose-1-phosphate guanylyltransferase activity	1																			1	0.024502	Fpgt
GO:0048408	epidermal growth factor binding	1																			1	0.024502	Egfr
GO:0050571	1,5-anhydro-D-fructose reductase activity	1																			1	0.024502	Akr1e1
GO:0071558	histone demethylase activity (H3-K27 specific)	1																			1	0.024502	Jhdm1d
GO:0016564	transcription repressor activity	202	5	0.86177	Bcl6, Hopx, Nr1h4, Nr1i2, Tle1	4	0.99252	Hexim1, Mlxipl, Nab2, Nr0b2	6	0.71951	Atf3, Fabp4, Gmnn, Hipk3, Jazf1, Tcfcp2l1	20	0.13226	Aebp2, Bhlhe40, Csda, Drap1, Eid1, Hipk2, Jdp2, Khdrbs1, Mybbp1a, Pcgf6, Sin3b, Tbl1x, Tgif1, Trib3, Trim24, Trim28, Tsg101, Wwtr1, Yy1, Zbtb16	18	0.024722	Aes, Akirin2, Ankrd1, Basp1, Ctbp2, Ddx20, Dnmt1, Fhl2, Foxp1, Hhex, Klf4, Lmcd1, Nfkb1, Sall2, Smad3, Snw1, Strm, Ywhab	11	0.044365	Elf1, Hes1, Nab1, Nostrin, Nrip1, Rb1, Skil, Uba3, Zfhx3, Zfp263, Zfp386	4	0.73311	Bmi1, Cops2, Id2, Zfp148	2	0.084318	E2f7, Wnt4
GO:0004722	protein serine/threonine phosphatase activity	26				2	0.38065	Pdp2, Ppm1k	2	0.23242	Ppm1m, Ppp5c	5	0.042884	Ppp1ca, Ppp2ca, Ppp2cb, Ppp4c, Ppp6c	3	0.16194	Cdkn3, Pdp1, Ppm1g	1	0.5514	Ppp1cb	3	0.024998	Ppm1b, Ppp3ca, Ppp6c
GO:0031072	heat shock protein binding	68	3	0.45054	Dnajb9, Dnajc12, Stub1	2	0.86441	Dnajb11, Dnajc3	1	0.91301	Nfkbia	8	0.14114	Bax, Dnajb1, Dnajc10, Dnajc24, Dnajc5, Dnajc8, St13, Stub1	6	0.15828	Bak1, Cdk1, Cltc, Dnajc9, Nfkb1, Stip1	5	0.055235	Cdkn1b, Dnajb4, Dnajc2, Dnajc7, Hdac2	5	0.025468	Dnaja1, Dnajb14, Dnajc1, Nr3c1, Sec63
GO:0004549	tRNA-specific ribonuclease activity	9							1	0.27572	Pop7	3	0.025783	Pop4, Rpp14, Rpp21
GO:0035014	phosphoinositide 3-kinase regulator activity	5													2	0.025932	Dapp1, Klf4				1	0.11667	Pik3r1
GO:0043015	gamma-tubulin binding	5										1	0.32569	Nme1	2	0.025932	Ndn, Ofd1
GO:0043130	ubiquitin binding	5							1	0.16405	Uchl1	1	0.32569	Hspb1	2	0.025932	Agl, Vps36
GO:0008556	potassium-transporting ATPase activity	11							1	0.32584	Atp1a1	1	0.57983	Atp1b3										1	0.026077	Atp1b1
GO:0045182	translation regulator activity	11										1	0.57983	Eif4ebp1							1	0.23889	Ireb2	1	0.026077	Cirbp
GO:0042054	histone methyltransferase activity	31				2	0.46877	Mll3, Setd1b				6	0.026751	Carm1, Prmt1, Prmt5, Prmt6, Setd7, Setd8	2	0.50272	Ezh2, Whsc1	2	0.24194	Eed, Mll1	3	0.039534	Ash1l, Mll5, Suz12
GO:0030674	protein binding, bridging	32	4	0.027619	Fgb, Fgg, Grb7, Stub1	3	0.21794	Prkaa2, Sorbs1, Stap1				2	0.70923	Khdrbs1, Stub1	2	0.51981	Crk, Tnnt2
GO:0017048	Rho GTPase binding	27	1	0.63182	Als2				1	0.62027	Diap3	3	0.33612	Rtkn, Vcl, Vps4a	2	0.43056	Ect2, Pak3	1	0.56503	Dock7	3	0.027625	Daam1, Diap2, Rock1
GO:0005275	amine transmembrane transporter activity	64	6	0.028245	Slc13a3, Slc25a13, Slc38a4, Slc6a12, Slc6a13, Slc7a2	4	0.40593	Slc22a1, Slc36a1, Slc38a3, Slc38a5	2	0.664	Slc15a4, Slc38a1	3	0.87277	Slc1a4, Slc3a2, Slc6a8	4	0.45392	Slc6a6, Slc7a1, Slc7a11, Slc7a6	1	0.86133	Serinc1
GO:0004221	ubiquitin thiolesterase activity	49				1	0.92137	Pan2	5	0.028329	Uchl1, Usp1, Usp18, Usp2, Usp3	1	0.97909	Usp39	1	0.93374	Usp46, Usp46	1	0.77951	Usp33	3	0.11819	Usp15, Usp24, Usp38
GO:0016538	cyclin-dependent protein kinase regulator activity	12				1	0.46314	Cables2	2	0.064633	Ccne1, Ccne2	2	0.22936	Ccni, Cdkn1a	1	0.48515	Ccnd1	1	0.30913	Cdkn1b				1	0.028414	Cdkn1c
GO:0031267	small GTPase binding	70	3	0.4695	Als2, Rapgef4, Rasip1	3	0.69339	Ranbp10, Rasgrp3, Rgl3	1	0.91906	Diap3	7	0.27887	Anxa2, Dennd5a, Nxt1, Plce1, Rtkn, Vcl, Vps4a	4	0.52427	Ect2, Ipo9, Mlph, Pak3	3	0.35728	Dock7, Gdi2, Ranbp9	5	0.028436	Chm, Daam1, Diap2, Dmxl2, Rock1
GO:0004527	exonuclease activity	49	1	0.83711	Enpp1	4	0.23376	Cnot6l, Enpp2, Enpp3, Pan2	2	0.51872	Exosc3, Isg20	8	0.029686	Alkbh2, Dis3, Exosc1, Exosc6, Exosc8, Rad1, Rexo4, Xrn2	4	0.26947	Fen1, Isg20l2, Pold1, Rexo2	2	0.4404	Cnot6, Exosc9
GO:0051119	sugar transmembrane transporter activity	19	3	0.029902	Slc2a2, Slc37a4, Slc5a2	1	0.62659	Slc2a9				1	0.77645	Slc2a1
GO:0004000	adenosine deaminase activity	8							2	0.030077	Ada, Zbp1
GO:0016861	intramolecular oxidoreductase activity, interconverting aldoses and ketoses	8				1	0.33941	Hyi	2	0.030077	Gpi1, Tpi1	1	0.4677	Mri1	2	0.065225	Gnpda2, Mpi
GO:0005198	structural molecule activity	277	4	0.99141	Cldn1, Cldn5, Mrpl18, Rpl22	6	0.99551	Add3, Akap1, Col18a1, Gphn, Homer2, Prosapip1	7	0.86025	Cldn14, Cldn23, Col12a1, Crybb3, Mospd1, Mrpl24, Myom1	30	0.030256	Akap12, Cldn3, Clta, Col4a1, Ctnna1, Jup, Krt18, Lmna, Mrpl19, Mrpl20, Mrps15, Mrps18a, Mrps21, Mrps23, Mrps30, Pom121, Rpl7l1, Rplp2, Rps15, Rps21, Rps27l, Rps3, Rps5, Tpm1, Tpm2, Tubb5, Tubb6, Vapa, Vcl, Vim	18	0.2364	Add1, Cldn4, Cltb, Cltc, Col4a2, Cryab, Ctnnal1, Krt19, Krt20, Krt7, Lmnb1, Mrpl22, Mrpl37, Pxn, Sh3rf1, Spnb2, Thbs1, Tnnt2	10	0.33254	Ap4e1, Col11a1, Col1a1, Col1a2, Col3a1, Col5a2, Dlg1, Lor, Prph, Rpl23	3	0.96783	Cldn2, Rpl24, Tnrc6a
GO:0004161	dimethylallyltranstransferase activity	1																1	0.030336	Ggps1
GO:0004337	geranyltranstransferase activity	1																1	0.030336	Ggps1
GO:0004482	mRNA (guanine-N7-)-methyltransferase activity	1																1	0.030336	Rnmt
GO:0004810	tRNA adenylyltransferase activity	1																1	0.030336	Trnt1
GO:0005167	neurotrophin TRK receptor binding	1																1	0.030336	Bdnf
GO:0005169	neurotrophin TRKB receptor binding	1																1	0.030336	Bdnf
GO:0005171	hepatocyte growth factor receptor binding	1																1	0.030336	Glmn
GO:0008510	sodium:bicarbonate symporter activity	1																1	0.030336	Slc4a4
GO:0009022	tRNA nucleotidyltransferase activity	1																1	0.030336	Trnt1
GO:0016532	superoxide dismutase copper chaperone activity	1																1	0.030336	Atp7a
GO:0019780	FAT10 activating enzyme activity	1																1	0.030336	Uba6
GO:0019781	NEDD8 activating enzyme activity	1																1	0.030336	Uba3
GO:0035226	glutamate-cysteine ligase catalytic subunit binding	1																1	0.030336	Gclm
GO:0043398	HLH domain binding	1																1	0.030336	Hes1
GO:0047710	bis(5'-adenosyl)-triphosphatase activity	1	1	0.0363	Fhit, Fhit													1	0.030336	Fhit, Fhit
GO:0050124	N-acylneuraminate-9-phosphatase activity	1																1	0.030336	Nanp
GO:0050815	phosphoserine binding	1																1	0.030336	Nedd4
GO:0050816	phosphothreonine binding	1																1	0.030336	Nedd4
GO:0070053	thrombospondin receptor activity	1																1	0.030336	Cd36
GO:0070892	lipoteichoic acid receptor activity	1																1	0.030336	Cd36
GO:0015079	potassium ion transmembrane transporter activity	13				1	0.49027	Aqp1	1	0.3725	Atp1a1	1	0.64114	Atp1b3										1	0.030746	Atp1b1
GO:0070011	peptidase activity, acting on L-amino acid peptides	462	25	0.030861	Acy1, C1s, Capn10, Cela1, Cpb2, Ctsf, F10, F11, F12, F2, F7, F9, Hgfac, Hpn, Immp2l, Masp2, Mipep, Mmp15, Mst1, Pgcp, Plg, Proc, Proz, Psmb9, Tmprss6	20	0.79296	Anpep, Cd46, Cfi, Cpn1, Ctsh, Ctso, Ctss, Ddi2, Dpp4, Dpp8, Ece1, Enpep, F5, F8, Habp2, Klkb1, Lonp2, Pcsk6, Psen2, Tysnd1	15	0.66314	Ctsz, Espl1, Hp, Lgmn, Lonrf3, Pcsk9, Prss8, Prtn3, Serpine1, Tmprss2, Uchl1, Usp1, Usp18, Usp2, Usp3	28	0.91345	Adamts1, Capn2, Capns1, Casp2, Cndp2, Cops5, Cpe, Crbn, Ctla2a, Mmp14, Mmp24, Nln, Npepps, Otub1, Prcp, Prep, Psma2, Psma7, Psmb4, Psmb6, Psmd13, Rhbdf1, Sec11a, Senp2, Thop1, Tnfaip3, Ufsp1, Xpnpep1	16	0.9804	Adam12, Capn3, Cradd, Ctsd, Dpp8, Eml2, Ggh, Htra2, Mmp11, Parl, Plat, Psmd14, Rnpep, St14, Tinagl1, Usp46	4	0.99964	Mmp12, Pamr1, Prss23, Usp33	10	0.69974	2010106G01Rik, Adam9, Bace1, Capn7, Erap1, Mysm1, Usp15, Usp24, Usp38, Yme1l1	1	0.67578	Bmp1
GO:0004563	beta-N-acetylhexosaminidase activity	4	1	0.1375	Gm2a							2	0.031051	Hexa, Hexb
GO:0004614	phosphoglucomutase activity	4	1	0.1375	Pgm2							2	0.031051	Pgm1, Pgm3
GO:0016423	tRNA (guanine) methyltransferase activity	4							1	0.13354	Mettl1	2	0.031051	Trmt1, Trmt5
GO:0031701	angiotensin receptor binding	4	1	0.1375	Agt							2	0.031051	Gna13, Gnb1
GO:0031702	type 1 angiotensin receptor binding	4	1	0.1375	Agt							2	0.031051	Gna13, Gnb1
GO:0043295	glutathione binding	4							1	0.13354	Gpx3	2	0.031051	Gsr, Gss
GO:0048156	tau protein binding	4										2	0.031051	Aatf, Sgk1
GO:0019239	deaminase activity	20	2	0.16297	Ftcd, Pycrl	1	0.64547	Gda	3	0.031663	Ada, Cda, Zbp1	1	0.79341	Ampd3	2	0.29289	Dctd, Gnpda2
GO:0004372	glycine hydroxymethyltransferase activity	8	2	0.03185	Ftcd, Shmt2	2	0.058225	Aldh1l1, Shmt1	1	0.24928	Aldh1l2				2	0.065225	Atic, Gart
GO:0015245	fatty acid transporter activity	8	2	0.03185	Fabp1, Slc27a5	2	0.058225	Fabp2, Slc27a2	1	0.24928	Slco2a1				1	0.35759	Abcc1
GO:0016884	carbon-nitrogen ligase activity, with glutamine as amido-N-donor	8	2	0.03185	Faah, Nadsyn1				1	0.24928	Cad	1	0.4677	Asns
GO:0008233	peptidase activity	487	26	0.03239	Acy1, C1s, Capn10, Cela1, Cpb2, Ctsf, F10, F11, F12, F2, F7, F9, Hgfac, Hpn, Immp2l, Masp2, Mipep, Mmp15, Mst1, Pgcp, Plg, Proc, Proz, Psmb9, Tmprss6, Trfr2	21	0.80323	Anpep, Cd46, Cfi, Cpn1, Ctsh, Ctso, Ctss, Ddi2, Dpp4, Dpp8, Ece1, Enpep, F5, F8, Habp2, Klkb1, Lonp2, Pcsk6, Pm20d1, Psen2, Tysnd1	18	0.44999	Ctsz, Espl1, Hp, Lgmn, Lonrf3, Pcsk9, Prss8, Prtn3, Psme3, Serpine1, Slpi, Spcs2, Tmprss2, Uchl1, Usp1, Usp18, Usp2, Usp3	30	0.9042	Adamts1, Capn2, Capns1, Casp2, Cndp2, Cops5, Cpe, Crbn, Ctla2a, Mmp14, Mmp24, Ndel1, Nln, Npepps, Otub1, Prcp, Prep, Psma2, Psma7, Psmb4, Psmb6, Psmd13, Rhbdf1, Sec11a, Senp2, Spcs1, Thop1, Tnfaip3, Ufsp1, Xpnpep1	18	0.96787	Adam12, Apaf1, Capn3, Cradd, Ctsd, Dpp8, Eml2, Ggh, Htra2, Mmp11, Parl, Plat, Psmd14, Qpct, Rnpep, St14, Tinagl1, Usp46	4	0.99981	Mmp12, Pamr1, Prss23, Usp33	10	0.75908	2010106G01Rik, Adam9, Bace1, Capn7, Erap1, Mysm1, Usp15, Usp24, Usp38, Yme1l1	1	0.69525	Bmp1
GO:0003682	chromatin binding	151	3	0.91548	Bcl6, Fabp1, Tle1	5	0.88435	Cbx4, Hmgn5, Smarcc2, Srebf1, Svep1	3	0.90467	Cdc6, Mbd3, Srebf2	12	0.47564	Actl6a, Cdyl, Gata6, Hmgn1, Mkrn1, Rela, Rnf4, Sin3b, Smad2, Tbl1x, Tgif1, Trim24	12	0.11397	Ctnnb1, Ezh2, Foxp1, Hells, Hhex, Hmgn3, Rpa1, Smad4, Smarca4, Smarcc1, Top2a, Whsc1	9	0.040741	Adnp, Atf2, Eed, Mll1, Sf3b1, Skil, Smarca5, Sp3, Zfp386	8	0.032613	Akap8, Atrx, Bmi1, Chd9, Nr3c1, Pbrm1, Suz12, Top1
GO:0004386	helicase activity	118							5	0.40171	2610528E23Rik, Ddx28, Ddx31, Ddx56, Dhx33	15	0.032993	Bat1a, Ddx1, Ddx17, Ddx18, Ddx21, Ddx27, Ddx39, Ddx41, Eif4a1, G3bp1, Gtf2f2, Mcm6, Rad54l, Ruvbl2, Upf1	11	0.052915	Ddx20, Dhx15, Dhx30, Dhx32, Dhx40, Ercc3, Hells, Mcm4, Mcm7, Smarca4, Xrcc5	7	0.067819	Ddx17, Ddx5, Ddx52, Dhx57, Dhx9, Smarca5, Ythdc2	6	0.070156	Atrx, Chd9, Ddx3y, Ddx50, Dhx36, Ifih1
GO:0004553	hydrolase activity, hydrolyzing O-glycosyl compounds	73	4	0.27323	Amy1, Gm2a, Man1a, Man2b1	3	0.72032	AI464131, Ganc, Klb	2	0.7329	Gbe1, Neu3	5	0.6573	Chid1, Ctbs, Gba, Hexa, Hexb	5	0.3565	Afp, Agl, Glb1, Gusb, Manba				5	0.033283	Edem3, Hyal1, Man2a1, Manea, Phkb
GO:0015187	glycine transmembrane transporter activity	6				2	0.033352	Slc36a1, Slc38a5
GO:0016406	carnitine O-acyltransferase activity	6	1	0.19899	Cpt1a	2	0.033352	Cpt2, Crot							1	0.28242	Cpt1c
GO:0048487	beta-tubulin binding	6				2	0.033352	Akap1, Ranbp10				2	0.070117	Mtap1s, Ndel1				1	0.16879	Adnp
GO:0070569	uridylyltransferase activity	6				2	0.033352	Galt, Zcchc6	1	0.19348	Ugp2										1	0.13832	Zcchc11
GO:0008083	growth factor activity	120	2	0.9354	Fgf1, Vegfa	5	0.73087	Bmp2, Cxcl12, Igf1, Inhbc, Inhbe	6	0.2479	Areg, Bmp8b, Btc, Gpi1, Ntf3, Vegfb	6	0.89994	Ctgf, Gdf15, Hdgf, Nenf, Pdgfa, Pgf	11	0.058395	Csf1, Cxcl1, Fgf13, Gmfb, Hbegf, Kitl, Lif, Ngf, Pdgfb, Tgfb2, Vegfc	4	0.49592	Bdnf, Ereg, Inhba, Pdgfc	2	0.79665	Bmp4, Rabep1	2	0.033477	Bmp1, Fgf21
GO:0004672	protein kinase activity	504	8	0.99816	Erbb3, Fgfr4, Ikbke, Pdk1, Pdk2, Pink1, Sik3, Stk16	17	0.97365	Camk1d, Camkk2, Dclk3, Fastkd1, Fgfr2, Fyn, Kcnh3, Kdr, Mertk, Prkaa2, Ptpn3, Sgk2, Snrk, Tec, Tek, Ulk2, Zap70	26	0.033597	Adrbk1, Aurka, Aurkb, Bub1b, Cad, Cdk2, Dapk2, Dapk3, Epha1, Fastkd3, Fes, Grk6, Gsg2, Hipk3, Irak3, Map2k3, Map2k4, Mapk13, Mapk4, Mapk6, Pim3, Plk3, Rps6ka1, Scyl2, Tgfbr2, Wee1	39	0.46993	Adck4, Akt1, Camk1, Camk2d, Cdk4, Cdk9, Clk3, Csnk1e, Csnk1g2, Csnk1g3, Csnk2a2, Dyrk3, Hipk2, Htatip2, Ikbkap, Ilk, Jak1, Map3k5, Map3k6, Mapk3, Mapkapk2, Mapkapk3, Mapkapk5, Mknk2, Mlkl, Nek6, Plk2, Ppp4c, Prkab2, Prkci, Prkx, Ripk4, Rps6ka4, Sgk1, Srpk1, Stk24, Trib3, Trim24, Trim28	37	0.034135	4930444A02Rik, Abl2, Bmpr1a, Bub1, C230081A13Rik, Ccnb1, Ccnd1, Ccnd3, Cdc42bpg, Cdk1, Cdk18, Chek2, Dbf4, Ddr1, Epha2, Epha4, Ercc3, Fastkd2, Lrrk1, Map4k4, Mast2, Melk, Nek9, Nrk, Nuak1, Pak3, Pak6, Pbk, Plk1, Plk4, Prkaca, Ptk2b, Sbk1, Src, Stk4, Wnk1, Wnk4	19	0.19499	Axl, Cask, Cdk17, Csnk1g1, Eif2ak2, Frk, Limk2, Map4k3, Nek7, Nuak2, Pkn2, Prkaa1, Rock2, Ror1, Smg1, Stk38l, Stk39, Taok3, Tbk1	18	0.071453	Acvr2a, Atm, Chuk, Clk1, Clk4, Dapk1, Dyrk2, Egfr, Map3k2, Mylk, Nrp1, Phkb, Prkdc, Prpf4b, Rock1, Slk, Trpm7, Yes1	2	0.34186	Grk5, Nek2
GO:0005044	scavenger receptor activity	34	4	0.033668	Enpp1, Hpn, Prg4, Vtn	4	0.090396	Cd5l, Cfi, Enpp2, Enpp3	1	0.70466	Tmprss2	1	0.93159	Loxl2	2	0.55281	Loxl4, Tinagl1	1	0.64955	Prg4, Prg4
GO:0003713	transcription coactivator activity	69				2	0.8698	Pcbd1, Ppargc1a	6	0.034244	Ascc1, Lpin1, Lpin2, Mkl2, Sra1, Wdr77	10	0.034307	Carm1, Cops5, Med21, Med6, Pdlim1, Pus1, Scand1, Trim28, Tsg101, Wwtr1	3	0.72523	Ctnnb1, Snw1, Trrap	1	0.88121	Cbfb	2	0.507	Rbm39, Ube3a
GO:0015144	carbohydrate transmembrane transporter activity	20	3	0.034255	Slc2a2, Slc37a4, Slc5a2	1	0.64547	Slc2a9				1	0.79341	Slc2a1
GO:0008252	nucleotidase activity	10							1	0.30123	Nt5c3	3	0.034795	Nt5c, Nt5c2, Nt5c3l	1	0.42489	Nt5e				1	0.21976	Impad1
GO:0008553	hydrogen-exporting ATPase activity, phosphorylative mechanism	10							1	0.30123	Atp6v0d1	3	0.034795	Atp6v0b, Atp6v1c1, Atp6v1e1
GO:0016820	hydrolase activity, acting on acid anhydrides, catalyzing transmembrane movement of substances	75	3	0.51554	Abca8b, Abcb6, Abcc3	8	0.034968	Abca1, Abcb10, Abcb11, Abcb4, Abcc2, Abcc6, Abcd3, Atp2a2	4	0.27103	Abcd4, Atp1a1, Atp6v0d1, Atp6v1h	8	0.20634	Atp1b3, Atp6ap1, Atp6v0b, Atp6v1a, Atp6v1c1, Atp6v1d, Atp6v1e1, Atp6v1f	1	0.98436	Abcc1	1	0.90134	Atp7a				1	0.16517	Atp1b1
GO:0042626	ATPase activity, coupled to transmembrane movement of substances	75	3	0.51554	Abca8b, Abcb6, Abcc3	8	0.034968	Abca1, Abcb10, Abcb11, Abcb4, Abcc2, Abcc6, Abcd3, Atp2a2	4	0.27103	Abcd4, Atp1a1, Atp6v0d1, Atp6v1h	8	0.20634	Atp1b3, Atp6ap1, Atp6v0b, Atp6v1a, Atp6v1c1, Atp6v1d, Atp6v1e1, Atp6v1f	1	0.98436	Abcc1	1	0.90134	Atp7a				1	0.16517	Atp1b1
GO:0001567	cholesterol 25-hydroxylase activity	1							1	0.035198	Ch25h
GO:0001849	complement component C1q binding	1							1	0.035198	C1qbp
GO:0001884	pyrimidine nucleoside binding	1							1	0.035198	Dck
GO:0002134	UTP binding	1							1	0.035198	Cad
GO:0003844	1,4-alpha-glucan branching enzyme activity	1							1	0.035198	Gbe1
GO:0003979	UDP-glucose 6-dehydrogenase activity	1							1	0.035198	Ugdh
GO:0003983	UTP:glucose-1-phosphate uridylyltransferase activity	1							1	0.035198	Ugp2
GO:0004070	aspartate carbamoyltransferase activity	1							1	0.035198	Cad
GO:0004088	carbamoyl-phosphate synthase (glutamine-hydrolyzing) activity	1							1	0.035198	Cad
GO:0004137	deoxycytidine kinase activity	1							1	0.035198	Dck
GO:0004139	deoxyribose-phosphate aldolase activity	1							1	0.035198	Dera
GO:0004151	dihydroorotase activity	1							1	0.035198	Cad
GO:0004164	diphthine synthase activity	1							1	0.035198	Dph5
GO:0004304	estrone sulfotransferase activity	1							1	0.035198	Sult1e1
GO:0004347	glucose-6-phosphate isomerase activity	1							1	0.035198	Gpi1
GO:0004365	glyceraldehyde-3-phosphate dehydrogenase (phosphorylating) activity	1							1	0.035198	Gapdhs
GO:0004508	steroid 17-alpha-monooxygenase activity	1							1	0.035198	Cyp17a1
GO:0004578	chitobiosyldiphosphodolichol beta-mannosyltransferase activity	1							1	0.035198	Alg1
GO:0004757	sepiapterin reductase activity	1							1	0.035198	Spr
GO:0004766	spermidine synthase activity	1							1	0.035198	Srm
GO:0004807	triose-phosphate isomerase activity	1							1	0.035198	Tpi1
GO:0005316	high affinity inorganic phosphate:sodium symporter activity	1							1	0.035198	Slc20a1
GO:0008159	positive transcription elongation factor activity	1							1	0.035198	Ell2
GO:0008176	tRNA (guanine-N7-)-methyltransferase activity	1							1	0.035198	Mettl1
GO:0008420	CTD phosphatase activity	1							1	0.035198	Ppm1m
GO:0008523	sodium-dependent multivitamin transmembrane transporter activity	1							1	0.035198	Slc5a6
GO:0008859	exoribonuclease II activity	1							1	0.035198	Isg20
GO:0008943	glyceraldehyde-3-phosphate dehydrogenase activity	1							1	0.035198	Gapdhs
GO:0015019	heparan-alpha-glucosaminide N-acetyltransferase activity	1							1	0.035198	Hgsnat
GO:0015132	prostaglandin transmembrane transporter activity	1							1	0.035198	Slco2a1
GO:0015350	methotrexate transporter activity	1							1	0.035198	Slc19a1
GO:0016018	cyclosporin A binding	1							1	0.035198	Ppif
GO:0018585	fluorene oxygenase activity	1							1	0.035198	Cyp4b1
GO:0019187	beta-1,4-mannosyltransferase activity	1							1	0.035198	Alg1
GO:0019785	ISG15-specific protease activity	1							1	0.035198	Usp18
GO:0031006	filamin-A binding	1							1	0.035198	Pdlim2
GO:0031700	adrenomedullin receptor binding	1							1	0.035198	Adm
GO:0031704	apelin receptor binding	1							1	0.035198	Apln
GO:0031841	neuropeptide Y receptor binding	1							1	0.035198	Npy
GO:0032546	deoxyribonucleoside binding	1							1	0.035198	Dck
GO:0032548	pyrimidine deoxyribonucleoside binding	1							1	0.035198	Dck
GO:0035299	inositol pentakisphosphate 2-kinase activity	1							1	0.035198	Ippk
GO:0042602	flavin reductase activity	1							1	0.035198	Blvrb
GO:0043250	sodium-dependent organic anion transmembrane transporter activity	1							1	0.035198	Slc10a6
GO:0045437	uridine nucleosidase activity	1							1	0.035198	Ung
GO:0046592	polyamine oxidase activity	1							1	0.035198	Smox
GO:0047021	15-hydroxyprostaglandin dehydrogenase (NADP+) activity	1							1	0.035198	Cbr1
GO:0047280	nicotinamide phosphoribosyltransferase activity	1							1	0.035198	Nampt
GO:0047290	(alpha-N-acetylneuraminyl-2,3-beta-galactosyl-1,3)-N-acetyl-galactosaminide 6-alpha-sialyltransferase activity	1							1	0.035198	St6galnac4
GO:0047291	lactosylceramide alpha-2,3-sialyltransferase activity	1							1	0.035198	St3gal5
GO:0047395	glycerophosphoinositol glycerophosphodiesterase activity	1							1	0.035198	Gde1
GO:0048040	UDP-glucuronate decarboxylase activity	1							1	0.035198	Uxs1
GO:0050221	prostaglandin-E2 9-reductase activity	1							1	0.035198	Cbr1
GO:0051748	UTP-monosaccharide-1-phosphate uridylyltransferase activity	1							1	0.035198	Ugp2
GO:0071714	icosanoid transmembrane transporter activity	1							1	0.035198	Slco2a1
GO:0016796	exonuclease activity, active with either ribo- or deoxyribonucleic acids and producing 5'-phosphomonoesters	17				1	0.58577	Pan2	1	0.45636	Isg20	4	0.035217	Exosc6, Exosc8, Rad1, Xrn2				1	0.40784	Exosc9
GO:0005088	Ras guanyl-nucleotide exchange factor activity	71	4	0.2571	Als2, Arhgef19, Ngef, Rapgef4	7	0.066491	Farp2, Fgd5, Fgd6, Ranbp10, Rasgrp3, Rgl3, Tiam2	2	0.71871	Arhgef3, Sergef	1	0.99633	Rcc1	8	0.036295	Arhgef16, Arhgef2, Ect2, Fgd3, Kifap3, Net1, Plekhg2, Plekhg3	1	0.88834	Sos2
GO:0000250	lanosterol synthase activity	1	1	0.0363	Lss
GO:0000254	C-4 methylsterol oxidase activity	1	1	0.0363	Sc4mol
GO:0001605	adrenomedullin receptor activity	1	1	0.0363	Gpr182
GO:0001665	alpha-N-acetylgalactosaminide alpha-2,6-sialyltransferase activity	1	1	0.0363	St6galnac6
GO:0001681	sialate O-acetylesterase activity	1	1	0.0363	Siae
GO:0003837	beta-ureidopropionase activity	1	1	0.0363	Upb1
GO:0003874	6-pyruvoyltetrahydropterin synthase activity	1	1	0.0363	Pts
GO:0003885	D-arabinono-1,4-lactone oxidase activity	1	1	0.0363	Gulo
GO:0003933	GTP cyclohydrolase activity	1	1	0.0363	Gch1
GO:0003934	GTP cyclohydrolase I activity	1	1	0.0363	Gch1
GO:0003939	L-iditol 2-dehydrogenase activity	1	1	0.0363	Sord
GO:0003952	NAD+ synthase (glutamine-hydrolyzing) activity	1	1	0.0363	Nadsyn1
GO:0003991	acetylglutamate kinase activity	1	1	0.0363	Nags
GO:0004040	amidase activity	1	1	0.0363	Faah
GO:0004042	acetyl-CoA:L-glutamate N-acetyltransferase activity	1	1	0.0363	Nags
GO:0004058	aromatic-L-amino-acid decarboxylase activity	1	1	0.0363	Ddc
GO:0004069	L-aspartate:2-oxoglutarate aminotransferase activity	1	1	0.0363	Got1
GO:0004087	carbamoyl-phosphate synthase (ammonia) activity	1	1	0.0363	Cps1
GO:0004163	diphosphomevalonate decarboxylase activity	1	1	0.0363	Mvd
GO:0004326	tetrahydrofolylpolyglutamate synthase activity	1	1	0.0363	Fpgs
GO:0004332	fructose-bisphosphate aldolase activity	1	1	0.0363	Aldoc
GO:0004334	fumarylacetoacetase activity	1	1	0.0363	Fah
GO:0004375	glycine dehydrogenase (decarboxylating) activity	1	1	0.0363	Gldc
GO:0004420	hydroxymethylglutaryl-CoA reductase (NADPH) activity	1	1	0.0363	Hmgcr
GO:0004454	ketohexokinase activity	1	1	0.0363	Khk
GO:0004458	D-lactate dehydrogenase (cytochrome) activity	1	1	0.0363	Ldhd, Ldhd
GO:0004493	methylmalonyl-CoA epimerase activity	1	1	0.0363	Mcee
GO:0004506	squalene monooxygenase activity	1	1	0.0363	Sqle
GO:0004514	nicotinate-nucleotide diphosphorylase (carboxylating) activity	1	1	0.0363	Qprt
GO:0004531	deoxyribonuclease II activity	1	1	0.0363	Dnase2b
GO:0004556	alpha-amylase activity	1	1	0.0363	Amy1
GO:0004608	phosphatidylethanolamine N-methyltransferase activity	1	1	0.0363	Pemt
GO:0004617	phosphoglycerate dehydrogenase activity	1	1	0.0363	Phgdh
GO:0004631	phosphomevalonate kinase activity	1	1	0.0363	Pmvk
GO:0004655	porphobilinogen synthase activity	1	1	0.0363	Alad
GO:0004733	pyridoxamine-phosphate oxidase activity	1	1	0.0363	Pnpo
GO:0004736	pyruvate carboxylase activity	1	1	0.0363	Pcx
GO:0004747	ribokinase activity	1	1	0.0363	Rbks
GO:0004782	sulfinoalanine decarboxylase activity	1	1	0.0363	Csad
GO:0004838	L-tyrosine:2-oxoglutarate aminotransferase activity	1	1	0.0363	Tat
GO:0004846	urate oxidase activity	1	1	0.0363	Uox
GO:0004854	xanthine dehydrogenase activity	1	1	0.0363	Xdh
GO:0004855	xanthine oxidase activity	1	1	0.0363	Xdh
GO:0004856	xylulokinase activity	1	1	0.0363	Xylb
GO:0004873	asialoglycoprotein receptor activity	1	1	0.0363	Asgr1
GO:0004884	ecdysteroid hormone receptor activity	1	1	0.0363	Nr1h3
GO:0004918	interleukin-8 receptor activity	1	1	0.0363	Cxcr2
GO:0005047	signal recognition particle binding	1	1	0.0363	Srpr
GO:0005052	peroxisome matrix targeting signal-1 binding	1	1	0.0363	Pex5
GO:0005124	scavenger receptor binding	1	1	0.0363	Pdzk1
GO:0005287	high affinity basic amino acid transmembrane transporter activity	1	1	0.0363	Slc7a2
GO:0005289	high affinity arginine transmembrane transporter activity	1	1	0.0363	Slc7a2
GO:0008126	acetylesterase activity	1	1	0.0363	Siae
GO:0008127	quercetin 2,3-dioxygenase activity	1	1	0.0363	Hpd
GO:0008398	sterol 14-demethylase activity	1	1	0.0363	Cyp51
GO:0008431	vitamin E binding	1	1	0.0363	Ttpa
GO:0008465	glycerate dehydrogenase activity	1	1	0.0363	Grhpr
GO:0008478	pyridoxal kinase activity	1	1	0.0363	Pdxk
GO:0008720	D-lactate dehydrogenase activity	1	1	0.0363	Ldhd, Ldhd
GO:0008761	UDP-N-acetylglucosamine 2-epimerase activity	1	1	0.0363	Gne
GO:0008795	NAD+ synthase activity	1	1	0.0363	Nadsyn1
GO:0008812	choline dehydrogenase activity	1	1	0.0363	Chdh
GO:0008887	glycerate kinase activity	1	1	0.0363	Glyctk
GO:0008890	glycine C-acetyltransferase activity	1	1	0.0363	Gcat
GO:0008907	integrase activity	1	1	0.0363	Ppfibp2
GO:0015091	ferric iron transmembrane transporter activity	1	1	0.0363	Trf
GO:0015119	hexose phosphate transmembrane transporter activity	1	1	0.0363	Slc37a4
GO:0015152	glucose-6-phosphate transmembrane transporter activity	1	1	0.0363	Slc37a4
GO:0015183	L-aspartate transmembrane transporter activity	1	1	0.0363	Slc13a3
GO:0015362	high affinity sodium:dicarboxylate symporter activity	1	1	0.0363	Slc13a3
GO:0015432	bile acid-exporting ATPase activity	1	1	0.0363	Abcc3
GO:0016160	amylase activity	1	1	0.0363	Amy1
GO:0016213	linoleoyl-CoA desaturase activity	1	1	0.0363	Fads1
GO:0016404	15-hydroxyprostaglandin dehydrogenase (NAD+) activity	1	1	0.0363	Hpgd
GO:0016508	long-chain-enoyl-CoA hydratase activity	1	1	0.0363	Hadha
GO:0016509	long-chain-3-hydroxyacyl-CoA dehydrogenase activity	1	1	0.0363	Hadha
GO:0016515	interleukin-13 receptor activity	1	1	0.0363	Il13ra1
GO:0016618	hydroxypyruvate reductase activity	1	1	0.0363	Grhpr
GO:0016642	oxidoreductase activity, acting on the CH-NH2 group of donors, disulfide as acceptor	1	1	0.0363	Gldc
GO:0016661	oxidoreductase activity, acting on other nitrogenous compounds as donors	1	1	0.0363	Uox
GO:0016663	oxidoreductase activity, acting on other nitrogenous compounds as donors, oxygen as acceptor	1	1	0.0363	Uox
GO:0016726	oxidoreductase activity, acting on CH or CH2 groups, NAD or NADP as acceptor	1	1	0.0363	Xdh
GO:0016727	oxidoreductase activity, acting on CH or CH2 groups, oxygen as acceptor	1	1	0.0363	Xdh
GO:0016784	3-mercaptopyruvate sulfurtransferase activity	1	1	0.0363	Mpst
GO:0016898	oxidoreductase activity, acting on the CH-OH group of donors, cytochrome as acceptor	1	1	0.0363	Ldhd, Ldhd
GO:0016900	oxidoreductase activity, acting on the CH-OH group of donors, disulfide as acceptor	1	1	0.0363	Vkorc1
GO:0017064	fatty acid amide hydrolase activity	1	1	0.0363	Faah
GO:0017099	very long-chain-acyl-CoA dehydrogenase activity	1	1	0.0363	Acadvl
GO:0017168	5-oxoprolinase (ATP-hydrolyzing) activity	1	1	0.0363	Oplah
GO:0017172	cysteine dioxygenase activity	1	1	0.0363	Cdo1
GO:0017174	glycine N-methyltransferase activity	1	1	0.0363	Gnmt
GO:0018479	benzaldehyde dehydrogenase (NAD+) activity	1	1	0.0363	Aldh1a7
GO:0019115	benzaldehyde dehydrogenase activity	1	1	0.0363	Aldh1a7
GO:0019531	oxalate transmembrane transporter activity	1	1	0.0363	Slc26a1
GO:0019959	interleukin-8 binding	1	1	0.0363	Cxcr2
GO:0019973	interleukin-13 binding	1	1	0.0363	Il13ra1
GO:0030267	glyoxylate reductase (NADP) activity	1	1	0.0363	Grhpr
GO:0030407	formimidoyltransferase activity	1	1	0.0363	Ftcd
GO:0030409	glutamate formimidoyltransferase activity	1	1	0.0363	Ftcd
GO:0030412	formimidoyltetrahydrofolate cyclodeaminase activity	1	1	0.0363	Ftcd
GO:0030729	acetoacetate-CoA ligase activity	1	1	0.0363	Aacs
GO:0030791	arsenite methyltransferase activity	1	1	0.0363	As3mt
GO:0030792	methylarsonite methyltransferase activity	1	1	0.0363	As3mt
GO:0030911	TPR domain binding	1	1	0.0363	Stub1, Stub1							1	0.075776	Stub1, Stub1
GO:0031073	cholesterol 26-hydroxylase activity	1	1	0.0363	Cyp27a1
GO:0031559	oxidosqualene cyclase activity	1	1	0.0363	Lss
GO:0031703	type 2 angiotensin receptor binding	1	1	0.0363	Agt
GO:0031714	C5a anaphylatoxin chemotactic receptor binding	1	1	0.0363	Hc
GO:0032428	beta-N-acetylgalactosaminidase activity	1	1	0.0363	Gm2a
GO:0033735	aspartate dehydrogenase activity	1	1	0.0363	Aspdh
GO:0033791	3alpha,7alpha,12alpha-trihydroxy-5beta-cholestanoyl-CoA 24-hydroxylase activity	1	1	0.0363	Acox2
GO:0033971	hydroxyisourate hydrolase activity	1	1	0.0363	1190003J15Rik
GO:0033981	D-dopachrome decarboxylase activity	1	1	0.0363	Ddt
GO:0034185	apolipoprotein binding	1	1	0.0363	Lipc
GO:0034338	short-chain carboxylesterase activity	1	1	0.0363	Siae
GO:0042282	hydroxymethylglutaryl-CoA reductase activity	1	1	0.0363	Hmgcr
GO:0042806	fucose binding	1	1	0.0363	1810014F10Rik
GO:0043106	GTP cyclohydrolase I binding	1	1	0.0363	Gchfr
GO:0047012	sterol-4-alpha-carboxylate 3-dehydrogenase (decarboxylating) activity	1	1	0.0363	Nsdhl
GO:0047017	prostaglandin-F synthase activity	1	1	0.0363	2810405K02Rik
GO:0047057	vitamin-K-epoxide reductase (warfarin-sensitive) activity	1	1	0.0363	Vkorc1
GO:0047058	vitamin-K-epoxide reductase (warfarin-insensitive) activity	1	1	0.0363	Vkorc1
GO:0047130	saccharopine dehydrogenase (NADP+, L-lysine-forming) activity	1	1	0.0363	Aass
GO:0047316	glutamine-phenylpyruvate transaminase activity	1	1	0.0363	Ccbl1
GO:0047598	7-dehydrocholesterol reductase activity	1	1	0.0363	Dhcr7
GO:0047708	biotinidase activity	1	1	0.0363	Btd
GO:0047747	cholate-CoA ligase activity	1	1	0.0363	Slc27a5
GO:0047865	dimethylglycine dehydrogenase activity	1	1	0.0363	Dmgdh
GO:0050038	L-xylulose reductase (NADP+) activity	1	1	0.0363	Dcxr
GO:0050105	L-gulonolactone oxidase activity	1	1	0.0363	Gulo
GO:0070524	11-beta-hydroxysteroid dehydrogenase (NADP+) activity	1	1	0.0363	Hsd11b1
GO:0070547	L-tyrosine aminotransferase activity	1	1	0.0363	Tat
GO:0070553	nicotinic acid receptor activity	1	1	0.0363	Niacr1
GO:0070694	deoxyribonucleoside 5'-monophosphate N-glycosidase activity	1	1	0.0363	BC048355
GO:0003690	double-stranded DNA binding	75	2	0.76181	Nr1h4, Rxra	3	0.73723	Fos, Nr3c2, Usf2				8	0.20634	Fosl2, Gata6, Jdp2, Junb, Klf6, Myc, Smad2, Zbtb16	8	0.04786	Ctnnb1, Dnmt1, Klf4, Msh2, Nfkb1, Smad3, Usf1, Xrcc5	3	0.39866	Atf2, Foxa1, Sp3	5	0.036783	Akap8, Egr1, Nfib, Nr3c1, Zfp148	1	0.16517	Foxa2
GO:0032947	protein complex scaffold	15				3	0.037042	Akap1, Gphn, Homer2				1	0.69351	Akap12	2	0.19163	Pxn, Sh3rf1	1	0.37017	Dlg1	1	0.31084	Tnrc6a
GO:0043492	ATPase activity, coupled to movement of substances	76	3	0.52449	Abca8b, Abcb6, Abcc3	8	0.037426	Abca1, Abcb10, Abcb11, Abcb4, Abcc2, Abcc6, Abcd3, Atp2a2	4	0.2789	Abcd4, Atp1a1, Atp6v0d1, Atp6v1h	8	0.21651	Atp1b3, Atp6ap1, Atp6v0b, Atp6v1a, Atp6v1c1, Atp6v1d, Atp6v1e1, Atp6v1f	1	0.98521	Abcc1	1	0.90435	Atp7a				1	0.16718	Atp1b1
GO:0004601	peroxidase activity	24	1	0.58856	Gstk1	3	0.11838	Cat, Gstt1, Iyd	1	0.5771	Gpx3	2	0.55239	Prdx2, Prdx5	4	0.037439	Gpx7, Gpx8, Mgst3, Prdx2
GO:0016684	oxidoreductase activity, acting on peroxide as acceptor	24	1	0.58856	Gstk1	3	0.11838	Cat, Gstt1, Iyd	1	0.5771	Gpx3	2	0.55239	Prdx2, Prdx5	4	0.037439	Gpx7, Gpx8, Mgst3, Prdx2
GO:0008353	RNA polymerase II carboxy-terminal domain kinase activity	6										1	0.3768	Cdk9	2	0.037526	Cdk1, Ercc3
GO:0016742	hydroxymethyl-, formyl- and related transferase activity	6	1	0.19899	Ftcd	1	0.26725	Aldh1l1	1	0.19348	Aldh1l2				2	0.037526	Atic, Gart
GO:0016936	galactoside binding	6	1	0.19899	Lgals9										2	0.037526	Glb1, Lgals1
GO:0030159	receptor signaling complex scaffold activity	6				1	0.26725	Homer2				1	0.3768	Akap12	2	0.037526	Pxn, Sh3rf1
GO:0030544	Hsp70 protein binding	6	1	0.19899	Stub1, Stub1							2	0.070117	St13, Stub1	2	0.037526	Cdk1, Stip1	1	0.16879	Cdkn1b
GO:0032182	small conjugating protein binding	6							1	0.19348	Uchl1	2	0.070117	Hspb1, Rnf4	2	0.037526	Agl, Vps36
GO:0016671	oxidoreductase activity, acting on sulfur group of donors, disulfide as acceptor	9	1	0.28313	Msra	1	0.37278	Sepx1	2	0.037782	Ero1l, Glrx				1	0.39217	Msrb3
GO:0004702	receptor signaling protein serine/threonine kinase activity	53							5	0.038079	Mapk13, Mapk4, Mapk6, Plk3, Tgfbr2	5	0.37432	Map3k5, Map3k6, Mapk3, Plk2, Ppp4c	2	0.78643	Bmpr1a, Plk1				3	0.14025	Acvr2a, Chuk, Map3k2
GO:0008376	acetylgalactosaminyltransferase activity	25							1	0.59201	Galnt2	1	0.86077	Galnt11	3	0.14884	B3galnt1, Chsy1, Galnt1	3	0.038903	Chsy3, Csgalnact2, Galnt7
GO:0016776	phosphotransferase activity, phosphate group as acceptor	25	2	0.22955	Nme3, Pmvk	1	0.72649	Ak2				2	0.5749	Nme1, Taf9	2	0.39245	Dtymk, Nme4	3	0.038903	Mpp6, Ppip5k2, Rp2h
GO:0000155	two-component sensor activity	9	2	0.03998	Pdk1, Pdk2	1	0.37278	Kcnh3
GO:0004303	estradiol 17-beta-dehydrogenase activity	9	2	0.03998	H2-Ke6, Hsd17b7	1	0.37278	Hsd17b6													1	0.20015	Hsd17b2
GO:0004673	protein histidine kinase activity	9	2	0.03998	Pdk1, Pdk2	1	0.37278	Kcnh3
GO:0005549	odorant binding	9	2	0.03998	Mup3, Mup5
GO:0017153	sodium:dicarboxylate symporter activity	9	2	0.03998	Slc13a3, Slc1a7							1	0.50806	Slc1a4
GO:0046965	retinoid X receptor binding	9	2	0.03998	Nr1h3, Nr1h4													1	0.24219	Nrip1, Nrip1
GO:0042625	ATPase activity, coupled to transmembrane movement of ions	52				1	0.93273	Atp2a2	3	0.27655	Atp1a1, Atp6v0d1, Atp6v1h	8	0.04064	Atp1b3, Atp6ap1, Atp6v0b, Atp6v1a, Atp6v1c1, Atp6v1d, Atp6v1e1, Atp6v1f				1	0.79903	Atp7a				1	0.11757	Atp1b1
GO:0008234	cysteine-type peptidase activity	111	2	0.91526	Capn10, Ctsf	3	0.92392	Ctsh, Ctso, Ctss	8	0.04214	Ctsz, Espl1, Lgmn, Uchl1, Usp1, Usp18, Usp2, Usp3	8	0.61083	Capn2, Capns1, Casp2, Ctla2a, Otub1, Senp2, Tnfaip3, Ufsp1	4	0.85459	Capn3, Cradd, Tinagl1, Usp46	1	0.96768	Usp33	4	0.28924	Capn7, Usp15, Usp24, Usp38
GO:0022890	inorganic cation transmembrane transporter activity	152	8	0.18831	Cox7a1, Slc13a3, Slc1a7, Slc30a1, Slc5a2, Slc6a12, Slc6a13, Trf	8	0.50387	Aqp1, Atp2a2, Slc10a1, Slc22a1, Slc23a1, Slc31a1, Slc36a1, Slc47a1	10	0.042504	Atp1a1, Atp6v0d1, Atp6v1h, Slc10a2, Slc10a6, Slc20a1, Slc39a14, Slc5a6, Uqcrh, Uqcrq	13	0.36651	Atp1b3, Atp6ap1, Atp6v0b, Atp6v0e, Atp6v1a, Atp6v1c1, Atp6v1d, Atp6v1e1, Atp6v1f, Slc10a3, Slc1a4, Slc31a2, Slc6a8	4	0.96659	Atp6v0a2, Atp6v0e2, Slc30a4, Slc6a6	2	0.94753	Atp7a, Slc4a4	1	0.97739	Slc30a7	1	0.30705	Atp1b1
GO:0005126	cytokine receptor binding	114	2	0.92256	Ccl9, Hsd17b7	2	0.98108	Cxcl12, Cxcl9	5	0.37363	Angpt2, Ccl5, Cxcl10, Cxcl2, Ntf3	6	0.87148	Ccl2, Fkbp1a, Jak1, Nup85, Siva1, Timm50	11	0.043015	Ccl20, Csf1, Cxcl1, Cxcl13, Kitl, Lif, Ngfrap1, Nradd, Nsmaf, Tgfb2, Vegfc	3	0.67662	Bdnf, Ccl7, Socs2
GO:0043236	laminin binding	15										2	0.31621	Itga6, Nid1	3	0.043492	Itga3, Lgals1, Tinagl1
GO:0015081	sodium ion transmembrane transporter activity	55	5	0.048694	Slc13a3, Slc1a7, Slc5a2, Slc6a12, Slc6a13	2	0.77347	Slc10a1, Slc23a1	5	0.043634	Atp1a1, Slc10a2, Slc10a6, Slc20a1, Slc5a6	4	0.60759	Atp1b3, Slc10a3, Slc1a4, Slc6a8	1	0.95251	Slc6a6	1	0.81683	Slc4a4				1	0.12392	Atp1b1
GO:0015175	neutral amino acid transmembrane transporter activity	16				3	0.043926	Slc36a1, Slc38a3, Slc38a5	1	0.43651	Slc38a1	2	0.3448	Slc1a4, Slc3a2	1	0.58741	Slc6a6	1	0.38929	Serinc1
GO:0003841	1-acylglycerol-3-phosphate O-acyltransferase activity	7				2	0.045152	Agpat2, Lclat1	1	0.22188	Agpat5				1	0.32104	Abhd5
GO:0015280	amiloride-sensitive sodium channel activity	7				2	0.045152	Accn5, Scnn1a
GO:0016624	oxidoreductase activity, acting on the aldehyde or oxo group of donors, disulfide as acceptor	7	1	0.22808	Bckdha	2	0.045152	Bckdhb, Dhtkd1
GO:0042813	Wnt receptor activity	7				2	0.045152	Fzd7, Fzd8
GO:0070403	NAD binding	7	1	0.22808	Hadh	2	0.045152	Cryl1, Sirt3
GO:0022857	transmembrane transporter activity	706	29	0.27079	Abca8b, Abcb6, Abcc3, Aqp8, Clcc1, Cox7a1, Fxyd1, Gjb1, Kctd15, Pllp, Sfxn2, Slc13a3, Slc16a7, Slc17a1, Slc19a2, Slc1a7, Slc22a18, Slc25a13, Slc26a1, Slc2a2, Slc30a1, Slc37a4, Slc38a4, Slc41a2, Slc5a2, Slc6a12, Slc6a13, Slc7a2, Trf	46	0.045383	AI317395, Abca1, Abcb10, Abcb11, Abcb4, Abcc2, Abcc6, Abcd3, Accn5, Aqp1, Aqp4, Aqp9, Atp2a2, Clcn2, Kcnh3, Kcnk6, Kcnn2, Kcnq1, Kctd12, Scnn1a, Sfxn5, Slc10a1, Slc12a7, Slc13a2, Slc16a2, Slc17a2, Slc22a1, Slc22a7, Slc23a1, Slc25a10, Slc25a22, Slc29a1, Slc2a9, Slc30a10, Slc31a1, Slc34a2, Slc36a1, Slc38a3, Slc38a5, Slc39a8, Slc39a9, Slc47a1, Slco1a1, Slco1a4, Slco1b2, Slco2b1	22	0.7534	Abcd4, Atp1a1, Atp6v0d1, Atp6v1h, Gja1, Kcne3, Kcnj8, Kctd6, Slc10a2, Slc10a6, Slc15a4, Slc19a1, Slc20a1, Slc38a1, Slc39a14, Slc5a6, Slco2a1, Tmem37, Tmem38b, Uqcrh, Uqcrq, Vdac1	30	0.99992	Atp1b3, Atp6ap1, Atp6v0b, Atp6v0e, Atp6v1a, Atp6v1c1, Atp6v1d, Atp6v1e1, Atp6v1f, Clic1, Clic4, Kctd10, Kctd13, Kctd20, Kctd3, Kctd5, Nup50, Panx1, S100a6, Slc10a3, Slc12a4, Slc1a4, Slc25a4, Slc2a1, Slc31a2, Slc39a6, Slc3a2, Slc6a8, Tnfaip1, Vdac2	25	0.9923	Abcb1b, Abcc1, Abcc4, Ano6, Atp6v0a2, Atp6v0e2, Cacnb3, Cdh17, Chrnb1, Clcn5, Kctd9, Lasp1, Orai1, P2rx5, Sfxn3, Slc24a3, Slc30a4, Slc39a7, Slc4a2, Slc6a6, Slc7a1, Slc7a11, Slc7a6, Tomm40, Ttyh3	10	0.99841	Atp7a, Clcn3, Gria3, Pkd2, Scn7a, Serinc1, Slc15a3, Slc16a12, Slc4a4, Slco3a1	7	0.99873	Abcg2, Clcn4-2, Hiatl1, Itpr1, Slc12a2, Slc30a7, Trpm7	1	0.82365	Atp1b1
GO:0016301	kinase activity	714	27	0.44135	Cdkn2c, Erbb3, Fgfr4, Fggy, Gck, Glyctk, Gne, Hk3, Ikbke, Khk, Mvd, Nags, Nme3, Pdk1, Pdk2, Pdxk, Pfkfb1, Pink1, Pklr, Pmvk, Rbks, Sephs2, Sik3, Stk16, Tk1, Tsks, Xylb	33	0.72815	1110020G09Rik, Agphd1, Ak2, Akap1, BC016495, Cabc1, Camk1d, Camkk2, Coasy, Dclk3, Etnk2, Fastkd1, Fgfr2, Fn3k, Fyn, Gyk, Ipmk, Kcnh3, Kdr, Mertk, Pank1, Pank3, Papss2, Prkaa2, Ptpn3, Sgk2, Shpk, Snrk, Tec, Tek, Tyrobp, Ulk2, Zap70	34	0.045513	Adrbk1, Aurka, Aurkb, Bub1b, Cad, Ccne1, Cdk2, Dapk2, Dapk3, Dck, Epha1, Fastkd3, Fes, Galk1, Grk6, Gsg2, Hipk3, Ippk, Irak3, Map2k3, Map2k4, Mapk13, Mapk4, Mapk6, Nadk, Pfkfb3, Pfkl, Pfkp, Pim3, Plk3, Rps6ka1, Scyl2, Tgfbr2, Wee1	56	0.41298	Adck4, Akap12, Akt1, Camk1, Camk2d, Cdk4, Cdk9, Cdkn1a, Cdkn2b, Cerk, Clk3, Csnk1e, Csnk1g2, Csnk1g3, Csnk2a2, Dyrk3, Hipk2, Hk2, Htatip2, Ikbkap, Ikbkg, Ilk, Ip6k2, Jak1, Map3k5, Map3k6, Mapk3, Mapkapk2, Mapkapk3, Mapkapk5, Mknk2, Mlkl, Nagk, Nek6, Nme1, Pi4k2b, Pip5k1a, Pkig, Pkm2, Plaur, Plk2, Ppp4c, Prkab2, Prkci, Prkx, Ripk4, Rps6ka4, Sgk1, Sgms1, Srpk1, Stk24, Taf9, Trib3, Trim24, Trim28, U…	48	0.064834	4930444A02Rik, Abl2, Aldh18a1, Bmpr1a, Bub1, C230081A13Rik, Ccnb1, Ccnd1, Ccnd3, Cdc42bpg, Cdk1, Cdk18, Chek2, Crk, Dbf4, Ddr1, Dtymk, Dusp16, Epha2, Epha4, Ercc3, Fastkd2, Galk2, Lrrk1, Map4k4, Mast2, Melk, Nek9, Nme4, Nrk, Nuak1, Pacsin2, Pak3, Pak6, Papss1, Pbk, Pik3cb, Pkia, Plk1, Plk4, Prkaca, Ptk2b, Sbk1, Sphk1, Src, Stk4, Wnk1, Wnk4	25	0.25671	Axl, Cask, Cdk17, Chka, Ckb, Csnk1g1, Eif2ak2, Frk, Limk2, Map4k3, Mpp6, Nek7, Nuak2, Pkn2, Ppip5k2, Prkaa1, Rock2, Ror1, Rp2h, Sgms2, Smg1, Stk38l, Stk39, Taok3, Tbk1	21	0.22327	Acvr2a, Akap8, Atm, Chuk, Clk1, Clk4, Dapk1, Dyrk2, Egfr, Map3k2, Mylk, Nrp1, Phkb, Pik3r1, Prkdc, Prpf4b, Rock1, Slk, Tab3, Trpm7, Yes1	4	0.090153	Cdkn1c, Dak, Grk5, Nek2
GO:0004712	protein serine/threonine/tyrosine kinase activity	10							2	0.046147	Map2k3, Map2k4
GO:0031435	mitogen-activated protein kinase kinase kinase binding	10				1	0.40447	Dixdc1	2	0.046147	Map2k4, Tgfbr2	1	0.54536	Cdc42
GO:0019887	protein kinase regulator activity	49	2	0.53548	Rapgef4, Ropn1l	2	0.7158	Cables2, Dnajc3	3	0.24783	Ccne1, Ccne2, Spa17	6	0.16399	Ccni, Cd24a, Cdkn1a, Csnk2b, Pkig, Trib3	6	0.046531	Abi1, Ccnd1, Fgf13, Pkia, Tom1l1, Wnk1	2	0.4404	Abi1, Cdkn1b				1	0.11117	Cdkn1c
GO:0004860	protein kinase inhibitor activity	20				1	0.64547	Dnajc3				3	0.18989	Cdkn1a, Pkig, Trib3	2	0.29289	Pkia, Wnk1	1	0.46017	Cdkn1b				1	0.046919	Cdkn1c
GO:0016849	phosphorus-oxygen lyase activity	20				2	0.26789	Adcy9, Cd38																1	0.046919	Dak
GO:0000287	magnesium ion binding	103	4	0.51726	Ephx2, Gck, Pgm2, Pklr	6	0.42025	Adssl1, Glul, Hacl1, Mat1a, Nudt7, Snrk	7	0.071149	Dck, Eno3, Fars2, Irak3, Nt5c3, Rps6ka1, Wee1	13	0.047227	Adss, Csnk1g2, Csnk1g3, Dyrk3, Ilvbl, Nt5c3l, Pgm1, Pgm3, Pkm2, Prps1, Rps6ka4, Srpk1, Tkt	7	0.31816	Abl2, Adprh, Fen1, Idh2, Mast2, Pdp1, Wnk1	3	0.60867	Csnk1g1, Nuak2, Rev1	4	0.24586	Aasdhppt, Comt1, Ppm1b, Rev1
GO:0003958	NADPH-hemoprotein reductase activity	2							1	0.069159	Por										1	0.048406	Cyp2j6
GO:0003990	acetylcholinesterase activity	2																			1	0.048406	Bche
GO:0005006	epidermal growth factor receptor activity	2																			1	0.048406	Egfr
GO:0008119	thiopurine S-methyltransferase activity	2																			1	0.048406	Tpmt
GO:0008511	sodium:potassium:chloride symporter activity	2																			1	0.048406	Slc12a2
GO:0016005	phospholipase A2 activator activity	2																			1	0.048406	Plaa
GO:0016855	racemase and epimerase activity, acting on amino acids and derivatives	2				1	0.098445	Srr, Srr				1	0.14581	Srr, Srr							1	0.048406	2810055F11Rik
GO:0017049	GTP-Rho binding	2										1	0.14581	Rtkn							1	0.048406	Rock1
GO:0047661	amino-acid racemase activity	2				1	0.098445	Srr, Srr				1	0.14581	Srr, Srr							1	0.048406	2810055F11Rik
GO:0047961	glycine N-acyltransferase activity	2				1	0.098445	Keg1													1	0.048406	Glyat
GO:0048187	inhibin beta-B binding	2																			1	0.048406	Acvr2a
GO:0015399	primary active transmembrane transporter activity	80	3	0.55936	Abca8b, Abcb6, Abcc3	8	0.048409	Abca1, Abcb10, Abcb11, Abcb4, Abcc2, Abcc6, Abcd3, Atp2a2	4	0.31069	Abcd4, Atp1a1, Atp6v0d1, Atp6v1h	8	0.25892	Atp1b3, Atp6ap1, Atp6v0b, Atp6v1a, Atp6v1c1, Atp6v1d, Atp6v1e1, Atp6v1f	1	0.98816	Abcc1	1	0.91549	Atp7a				1	0.17518	Atp1b1
GO:0015405	P-P-bond-hydrolysis-driven transmembrane transporter activity	80	3	0.55936	Abca8b, Abcb6, Abcc3	8	0.048409	Abca1, Abcb10, Abcb11, Abcb4, Abcc2, Abcc6, Abcd3, Atp2a2	4	0.31069	Abcd4, Atp1a1, Atp6v0d1, Atp6v1h	8	0.25892	Atp1b3, Atp6ap1, Atp6v0b, Atp6v1a, Atp6v1c1, Atp6v1d, Atp6v1e1, Atp6v1f	1	0.98816	Abcc1	1	0.91549	Atp7a				1	0.17518	Atp1b1
GO:0050839	cell adhesion molecule binding	26				1	0.74032	Itgb2				3	0.31476	Caml, Ctnna1, Nptn	4	0.048434	Ctnnal1, Ctnnb1, Pvrl2, Src	1	0.5514	Cd2ap	1	0.47562	Anp32a
GO:0005416	cation:amino acid symporter activity	10	2	0.048796	Slc6a12, Slc6a13	1	0.40447	Slc36a1
GO:0005536	glucose binding	10	2	0.048796	Gck, Gys2				1	0.30123	Ugp2	2	0.17237	Gyg, Hk2
GO:0016291	acyl-CoA thioesterase activity	10	2	0.048796	Acot3, Hnf4a	2	0.08757	Baat, Es22							1	0.42489	Acot7	1	0.2652	Acot1
GO:0019203	carbohydrate phosphatase activity	10	2	0.048796	Fbp1, Pfkfb1	1	0.40447	G6pc	1	0.30123	Pfkfb3
GO:0042974	retinoic acid receptor binding	10	2	0.048796	Nr1h3, Nr1h4													1	0.2652	Nrip1, Nrip1
GO:0003847	1-alkyl-2-acetylglycerophosphocholine esterase activity	5				1	0.22826	Aspg				2	0.049176	Pafah1b2, Pafah1b3
GO:0004859	phospholipase inhibitor activity	5										2	0.049176	Anxa2, Anxa3	1	0.24161	Anxa1
GO:0010302	2-oxoglutarate-dependent dioxygenase activity	5	1	0.16881	Alkbh7							2	0.049176	Alkbh2, Alkbh6
GO:0051920	peroxiredoxin activity	5										2	0.049176	Prdx2, Prdx5	1	0.24161	Prdx2, Prdx2
GO:0055102	lipase inhibitor activity	5										2	0.049176	Anxa2, Anxa3	1	0.24161	Anxa1
GO:0009975	cyclase activity	21	1	0.54021	Rcl1	1	0.6634	Adcy9				1	0.80909	Rtcd1										1	0.049208	Dak
GO:0009982	pseudouridine synthase activity	12							2	0.064633	Naf1, Trub2	2	0.22936	Gar1, Pus1	1	0.48515	Dkc1	2	0.049572	Pus3, Pus7l
GO:0004177	aminopeptidase activity	28	3	0.07972	F11, F12, Pgcp	4	0.050408	Anpep, Dpp4, Dpp8, Enpep				2	0.63742	Npepps, Xpnpep1	2	0.44914	Dpp8, Rnpep				1	0.50104	Erap1
GO:0000156	two-component response regulator activity	1				1	0.050496	Pde8a
GO:0000210	NAD+ diphosphatase activity	1				1	0.050496	Nudt12
GO:0000224	peptide-N4-(N-acetyl-beta-glucosaminyl)asparagine amidase activity	1				1	0.050496	Ngly1
GO:0000248	C-5 sterol desaturase activity	1				1	0.050496	Sc5d, Sc5d
GO:0000334	3-hydroxyanthranilate 3,4-dioxygenase activity	1				1	0.050496	Haao
GO:0000824	inositol tetrakisphosphate 3-kinase activity	1				1	0.050496	Ipmk
GO:0001512	dihydronicotinamide riboside quinone reductase activity	1				1	0.050496	Nqo2
GO:0001670	dopamine D2 receptor activity	1				1	0.050496	Drd2
GO:0002059	thymine binding	1				1	0.050496	Dpys
GO:0003826	alpha-ketoacid dehydrogenase activity	1				1	0.050496	Bckdhb
GO:0003842	1-pyrroline-5-carboxylate dehydrogenase activity	1				1	0.050496	Aldh4a1
GO:0003860	3-hydroxyisobutyryl-CoA hydrolase activity	1				1	0.050496	Hibch
GO:0003867	4-aminobutyrate transaminase activity	1				1	0.050496	Abat
GO:0003986	acetyl-CoA hydrolase activity	1				1	0.050496	Nudt7
GO:0004024	alcohol dehydrogenase activity, zinc-dependent	1				1	0.050496	Adh4
GO:0004034	aldose 1-epimerase activity	1				1	0.050496	Galm
GO:0004056	argininosuccinate lyase activity	1				1	0.050496	Asl
GO:0004061	arylformamidase activity	1				1	0.050496	Afmid
GO:0004075	biotin carboxylase activity	1				1	0.050496	Acaca
GO:0004096	catalase activity	1				1	0.050496	Cat
GO:0004121	cystathionine beta-lyase activity	1				1	0.050496	Cth
GO:0004122	cystathionine beta-synthase activity	1				1	0.050496	Cbs
GO:0004123	cystathionine gamma-lyase activity	1				1	0.050496	Cth
GO:0004124	cysteine synthase activity	1				1	0.050496	Cbs
GO:0004142	diacylglycerol cholinephosphotransferase activity	1				1	0.050496	Cept1
GO:0004145	diamine N-acetyltransferase activity	1				1	0.050496	Sat2
GO:0004146	dihydrofolate reductase activity	1				1	0.050496	Dhfr
GO:0004155	6,7-dihydropteridine reductase activity	1				1	0.050496	Qdpr
GO:0004157	dihydropyrimidinase activity	1				1	0.050496	Dpys
GO:0004167	dopachrome isomerase activity	1				1	0.050496	Dct
GO:0004306	ethanolamine-phosphate cytidylyltransferase activity	1				1	0.050496	Pcyt2
GO:0004313	[acyl-carrier-protein] S-acetyltransferase activity	1				1	0.050496	Fasn
GO:0004316	3-oxoacyl-[acyl-carrier-protein] reductase activity	1				1	0.050496	Fasn
GO:0004317	3-hydroxypalmitoyl-[acyl-carrier-protein] dehydratase activity	1				1	0.050496	Fasn
GO:0004319	enoyl-[acyl-carrier-protein] reductase (NADPH, B-specific) activity	1				1	0.050496	Fasn
GO:0004324	ferredoxin-NADP+ reductase activity	1				1	0.050496	Fdxr
GO:0004356	glutamate-ammonia ligase activity	1				1	0.050496	Glul
GO:0004361	glutaryl-CoA dehydrogenase activity	1				1	0.050496	Gcdh
GO:0004397	histidine ammonia-lyase activity	1				1	0.050496	Hal
GO:0004411	homogentisate 1,2-dioxygenase activity	1				1	0.050496	Hgd
GO:0004421	hydroxymethylglutaryl-CoA synthase activity	1				1	0.050496	Hmgcs2
GO:0004462	lactoylglutathione lyase activity	1				1	0.050496	Glo1
GO:0004491	methylmalonate-semialdehyde dehydrogenase (acylating) activity	1				1	0.050496	Aldh6a1
GO:0004494	methylmalonyl-CoA mutase activity	1				1	0.050496	Mut
GO:0004502	kynurenine 3-monooxygenase activity	1				1	0.050496	Kmo
GO:0004585	ornithine carbamoyltransferase activity	1				1	0.050496	Otc
GO:0004587	ornithine-oxo-acid transaminase activity	1				1	0.050496	Oat
GO:0004595	pantetheine-phosphate adenylyltransferase activity	1				1	0.050496	Coasy
GO:0004621	glycosylphosphatidylinositol phospholipase D activity	1				1	0.050496	Gpld1
GO:0004657	proline dehydrogenase activity	1				1	0.050496	Prodh2
GO:0004760	serine-pyruvate transaminase activity	1				1	0.050496	Agxt
GO:0004903	growth hormone receptor activity	1				1	0.050496	Ghr
GO:0004923	leukemia inhibitory factor receptor activity	1				1	0.050496	Lifr
GO:0004925	prolactin receptor activity	1				1	0.050496	Prlr
GO:0005062	hematopoietin/interferon-class (D200-domain) cytokine receptor signal transducer activity	1				1	0.050496	Lifr
GO:0008108	UDP-glucose:hexose-1-phosphate uridylyltransferase activity	1				1	0.050496	Galt
GO:0008111	alpha-methylacyl-CoA racemase activity	1				1	0.050496	Amacr
GO:0008115	sarcosine oxidase activity	1				1	0.050496	Pipox
GO:0008118	N-acetyllactosaminide alpha-2,3-sialyltransferase activity	1				1	0.050496	St3gal3
GO:0008123	cholesterol 7-alpha-monooxygenase activity	1				1	0.050496	Cyp7a1
GO:0008321	Ral guanyl-nucleotide exchange factor activity	1				1	0.050496	Rgl3
GO:0008336	gamma-butyrobetaine dioxygenase activity	1				1	0.050496	Bbox1
GO:0008396	oxysterol 7-alpha-hydroxylase activity	1				1	0.050496	Cyp7b1
GO:0008397	sterol 12-alpha-hydroxylase activity	1				1	0.050496	Cyp8b1
GO:0008442	3-hydroxyisobutyrate dehydrogenase activity	1				1	0.050496	Hibadh
GO:0008445	D-aspartate oxidase activity	1				1	0.050496	Ddo
GO:0008453	alanine-glyoxylate transaminase activity	1				1	0.050496	Agxt
GO:0008458	carnitine O-octanoyltransferase activity	1				1	0.050496	Crot
GO:0008470	isovaleryl-CoA dehydrogenase activity	1				1	0.050496	Ivd
GO:0008480	sarcosine dehydrogenase activity	1				1	0.050496	Sardh
GO:0008482	sulfite oxidase activity	1				1	0.050496	Suox
GO:0008488	gamma-glutamyl carboxylase activity	1				1	0.050496	Ggcx
GO:0008783	agmatinase activity	1				1	0.050496	Agmat
GO:0008892	guanine deaminase activity	1				1	0.050496	Gda
GO:0008903	hydroxypyruvate isomerase activity	1				1	0.050496	Hyi
GO:0008937	ferredoxin reductase activity	1				1	0.050496	Fdxr
GO:0009021	tRNA (uracil-5-)-methyltransferase activity	1				1	0.050496	Trmt2b
GO:0009032	thymidine phosphorylase activity	1				1	0.050496	Tymp
GO:0015039	NADPH-adrenodoxin reductase activity	1				1	0.050496	Fdxr
GO:0015067	amidinotransferase activity	1				1	0.050496	Gatm
GO:0015068	glycine amidinotransferase activity	1				1	0.050496	Gatm
GO:0015117	thiosulfate transmembrane transporter activity	1				1	0.050496	Slc25a10
GO:0015126	canalicular bile acid transmembrane transporter activity	1				1	0.050496	Abcb11
GO:0015140	malate transmembrane transporter activity	1				1	0.050496	Slc25a10
GO:0015182	L-asparagine transmembrane transporter activity	1				1	0.050496	Slc38a3
GO:0015232	heme transporter activity	1				1	0.050496	Slc46a1
GO:0015922	aspartate oxidase activity	1				1	0.050496	Ddo
GO:0016034	maleylacetoacetate isomerase activity	1				1	0.050496	Gstz1
GO:0016153	urocanate hydratase activity	1				1	0.050496	Uroc1
GO:0016211	ammonia ligase activity	1				1	0.050496	Glul
GO:0016300	tRNA (uracil) methyltransferase activity	1				1	0.050496	Trmt2b
GO:0016414	O-octanoyltransferase activity	1				1	0.050496	Crot
GO:0016418	S-acetyltransferase activity	1				1	0.050496	Fasn
GO:0016631	enoyl-[acyl-carrier-protein] reductase activity	1				1	0.050496	Fasn
GO:0016730	oxidoreductase activity, acting on iron-sulfur proteins as donors	1				1	0.050496	Fdxr
GO:0016731	oxidoreductase activity, acting on iron-sulfur proteins as donors, NAD or NADP as acceptor	1				1	0.050496	Fdxr
GO:0016937	short-branched-chain-acyl-CoA dehydrogenase activity	1				1	0.050496	Acadsb
GO:0017082	mineralocorticoid receptor activity	1				1	0.050496	Nr3c2
GO:0017113	dihydropyrimidine dehydrogenase (NADP+) activity	1				1	0.050496	Dpyd
GO:0017129	triglyceride binding	1				1	0.050496	Lpl
GO:0018114	threonine racemase activity	1				1	0.050496	Srr, Srr				1	0.075776	Srr, Srr
GO:0018478	malonate-semialdehyde dehydrogenase (acetylating) activity	1				1	0.050496	Aldh6a1
GO:0019145	aminobutyraldehyde dehydrogenase activity	1				1	0.050496	Aldh9a1
GO:0019171	3-hydroxyacyl-[acyl-carrier-protein] dehydratase activity	1				1	0.050496	Fasn
GO:0019807	aspartoacylase activity	1				1	0.050496	Aspa
GO:0030060	L-malate dehydrogenase activity	1				1	0.050496	Mdh1
GO:0030160	GKAP/Homer scaffold activity	1				1	0.050496	Homer2
GO:0030338	CMP-N-acetylneuraminate monooxygenase activity	1				1	0.050496	Cmah
GO:0030339	fatty-acyl-ethyl-ester synthase activity	1				1	0.050496	Ces3
GO:0030378	serine racemase activity	1				1	0.050496	Srr, Srr				1	0.075776	Srr, Srr
GO:0030387	fructosamine-3-kinase activity	1				1	0.050496	Fn3k
GO:0030429	kynureninase activity	1				1	0.050496	Kynu
GO:0030731	guanidinoacetate N-methyltransferase activity	1				1	0.050496	Gamt
GO:0030748	amine N-methyltransferase activity	1				1	0.050496	Inmt
GO:0030881	beta-2-microglobulin binding	1				1	0.050496	Fcgrt
GO:0030882	lipid antigen binding	1				1	0.050496	Cd1d1
GO:0030883	endogenous lipid antigen binding	1				1	0.050496	Cd1d1
GO:0031775	lutropin-choriogonadotropic hormone receptor binding	1				1	0.050496	Atp2a2
GO:0032810	sterol response element binding	1				1	0.050496	Srebf1
GO:0033778	7alpha-hydroxycholest-4-en-3-one 12alpha-hydroxylase activity	1				1	0.050496	Cyp8b1
GO:0033783	25-hydroxycholesterol 7alpha-hydroxylase activity	1				1	0.050496	Cyp7b1
GO:0033872	[heparan sulfate]-glucosamine 3-sulfotransferase 3 activity	1				1	0.050496	Hs3st3b1
GO:0033989	3alpha,7alpha,12alpha-trihydroxy-5beta-cholest-24-enoyl-CoA hydratase activity	1				1	0.050496	Hsd17b4
GO:0035473	lipase binding	1				1	0.050496	Gpihbp1
GO:0035478	chylomicron binding	1				1	0.050496	Gpihbp1
GO:0035538	carbohydrate response element binding	1				1	0.050496	Mlxipl
GO:0042392	sphingosine-1-phosphate phosphatase activity	1				1	0.050496	Sgpp1
GO:0042609	CD4 receptor binding	1				1	0.050496	Fyn
GO:0042610	CD8 receptor binding	1				1	0.050496	Fyn
GO:0043754	dihydrolipoyllysine-residue (2-methylpropanoyl)transferase activity	1				1	0.050496	Dbt
GO:0043758	acetate-CoA ligase (ADP-forming) activity	1				1	0.050496	Acsl1
GO:0045503	dynein light chain binding	1				1	0.050496	Glul
GO:0046539	histamine N-methyltransferase activity	1				1	0.050496	Hnmt
GO:0046996	oxidoreductase activity, acting on paired donors, with incorporation or reduction of molecular oxygen, with NADH or NADPH as one donor, and the other dehydrogenated	1				1	0.050496	Sc5d, Sc5d
GO:0047023	3(or 17)-alpha-hydroxysteroid dehydrogenase activity	1				1	0.050496	Akr1c14
GO:0047105	4-trimethylammoniobutyraldehyde dehydrogenase activity	1				1	0.050496	Aldh9a1
GO:0047115	trans-1,2-dihydrobenzene-1,2-diol dehydrogenase activity	1				1	0.050496	Dhdh
GO:0047298	(S)-3-amino-2-methylpropionate transaminase activity	1				1	0.050496	Abat
GO:0047315	kynurenine-glyoxylate transaminase activity	1				1	0.050496	Ccbl2
GO:0047391	alkylglycerophosphoethanolamine phosphodiesterase activity	1				1	0.050496	Enpp2
GO:0047536	2-aminoadipate transaminase activity	1				1	0.050496	Aadat
GO:0047545	2-hydroxyglutarate dehydrogenase activity	1				1	0.050496	L2hgdh
GO:0047568	3-oxo-5-beta-steroid 4-dehydrogenase activity	1				1	0.050496	Akr1d1
GO:0047787	delta4-3-oxosteroid 5beta-reductase activity	1				1	0.050496	Akr1d1
GO:0047837	D-xylose 1-dehydrogenase (NADP+) activity	1				1	0.050496	Dhdh
GO:0047963	glycine N-choloyltransferase activity	1				1	0.050496	Baat
GO:0048244	phytanoyl-CoA dioxygenase activity	1				1	0.050496	Phyh
GO:0048602	fibroblast growth factor 1 binding	1				1	0.050496	Fgfr2
GO:0050031	L-pipecolate oxidase activity	1				1	0.050496	Pipox
GO:0050046	lathosterol oxidase activity	1				1	0.050496	Sc5d, Sc5d
GO:0050080	malonyl-CoA decarboxylase activity	1				1	0.050496	Mlycd
GO:0050104	L-gulonate 3-dehydrogenase activity	1				1	0.050496	Cryl1
GO:0050152	omega-amidase activity	1				1	0.050496	Nit2
GO:0050277	sedoheptulokinase activity	1				1	0.050496	Shpk
GO:0050480	imidazolonepropionase activity	1				1	0.050496	Amdhd1
GO:0051765	inositol tetrakisphosphate kinase activity	1				1	0.050496	Ipmk
GO:0051786	all-trans-retinol 13,14-reductase activity	1				1	0.050496	Retsat
GO:0051871	dihydrofolic acid binding	1				1	0.050496	Dhfr
GO:0070402	NADPH binding	1				1	0.050496	Fdxr
GO:0070653	high-density lipoprotein receptor binding	1				1	0.050496	Abca1
GO:0070704	sterol desaturase activity	1				1	0.050496	Sc5d, Sc5d
GO:0016706	oxidoreductase activity, acting on paired donors, with incorporation or reduction of molecular oxygen, 2-oxoglutarate as one donor, and incorporation of one atom each of oxygen into both donors	24	2	0.21603	Alkbh7, P4hb	2	0.34365	Bbox1, Phyh	3	0.050727	P4ha1, P4ha2, Plod2	3	0.27221	2410016O06Rik, Alkbh2, Alkbh6
GO:0019210	kinase inhibitor activity	22				1	0.68042	Dnajc3				3	0.23036	Cdkn1a, Pkig, Trib3	3	0.11187	Pkia, Socs5, Wnk1	1	0.49247	Cdkn1b				1	0.051491	Cdkn1c
GO:0016757	transferase activity, transferring glycosyl groups	201	8	0.4464	Gys2, Naprt1, Parp16, Qprt, St6galnac6, Ugt2a3, Ugt2b5, Ugt3a1	9	0.69141	B3galt1, Parp9, Pygl, St3gal3, Tymp, Ugt2b1, Ugt2b34, Ugt2b35, Upp2	12	0.052329	Alg1, Galnt2, Gbe1, Gcnt2, Nampt, St3gal1, St3gal4, St3gal5, St6galnac4, Tiparp, Ugcg, Upp1	11	0.9029	Aprt, B4galt3, Dpm2, Galnt11, Glt25d1, Gyg, Hprt, Large, Mgat4b, Pofut2, Qtrt1	8	0.85331	Agl, B3galnt1, Chsy1, Ext1, Galnt1, Mtap, Pygb, St3gal2	5	0.73375	Chsy3, Csgalnact2, Galnt7, Parp8, St6gal1	2	0.95958	Alg13, C1galt1
GO:0001733	galactosylceramide sulfotransferase activity	1													1	0.053802	Gal3st1
GO:0001761	beta-alanine transmembrane transporter activity	1													1	0.053802	Slc6a6
GO:0003937	IMP cyclohydrolase activity	1													1	0.053802	Atic
GO:0003955	NAD(P)H dehydrogenase (quinone) activity	1													1	0.053802	Nqo1
GO:0004132	dCMP deaminase activity	1													1	0.053802	Dctd
GO:0004133	glycogen debranching enzyme activity	1													1	0.053802	Agl
GO:0004134	4-alpha-glucanotransferase activity	1													1	0.053802	Agl
GO:0004135	amylo-alpha-1,6-glucosidase activity	1													1	0.053802	Agl
GO:0004342	glucosamine-6-phosphate deaminase activity	1													1	0.053802	Gnpda2
GO:0004349	glutamate 5-kinase activity	1													1	0.053802	Aldh18a1
GO:0004350	glutamate-5-semialdehyde dehydrogenase activity	1													1	0.053802	Aldh18a1
GO:0004450	isocitrate dehydrogenase (NADP+) activity	1													1	0.053802	Idh2
GO:0004504	peptidylglycine monooxygenase activity	1													1	0.053802	Pam, Pam
GO:0004565	beta-galactosidase activity	1													1	0.053802	Glb1
GO:0004567	beta-mannosidase activity	1													1	0.053802	Manba
GO:0004598	peptidylamidoglycolate lyase activity	1													1	0.053802	Pam, Pam
GO:0004611	phosphoenolpyruvate carboxykinase activity	1													1	0.053802	Pck2
GO:0004613	phosphoenolpyruvate carboxykinase (GTP) activity	1													1	0.053802	Pck2
GO:0004641	phosphoribosylformylglycinamidine cyclo-ligase activity	1													1	0.053802	Gart
[truncated: 1,135 more rows]

## Sheet: GO-BP
			Cluster-1A		Cluster-1B		Cluster-2A		Cluster-2B		Cluster-3		Cluster-4		Cluster-5		Outlier
[truncated: 5,900 more rows]

[truncated: 7 more sheets: GO-BP (Gene), GO-CC , GO-CC (Gene), KEGG , KEGG (Gene), TFBS-PRIMA, TFBS-PRIMA (Gene)]
