# Supplementary material for: Gene network activity in cultivated primary hepatocytes is highly similar to diseased mammalian liver tissue
Source: Arch Toxicol. 2016 Jun 23;90(10):2513–29. doi: 10.1007/s00204-016-1761-4 (PMC5043005; doi:10.1007/s00204-016-1761-4)
Supplement: Supplementary file 13 — Supplementary material 13 (XLS 1399 kb) [file 204_2016_1761_MOESM13_ESM.xls]

## Sheet: Cluster 1A
					CM versus FH								S versus FH
Cluster	Memberchip Degree	ProbeSet	Symbol	Description	Day 0 (FH)	Day 1	Day 2	Day 3	Day 5	Day 7	Day10	Day14	Day 0 (FH)	Day 1	Day 2	Day 3	Day 5	Day 7	Day10	Day14
7	0.998	35	ACADS	acyl-CoA dehydrogenase, C-2 to C-3 short chain	1	-2.7	-3.09	-2.48	-2.26	-2.16	-2.35	-2.4	1	-1.85	-1.25	-1.16	-1.01	-1.02	-1.24	-1.35
7	0.997	57733	GBA3	glucosidase, beta, acid 3	1	-6.63	-11.06	-7.64	-5.06	-4.86	-5.32	-7.05	1	-3.96	-1.68	-1.39	-1.32	-1.5	-1.84	-1.91
7	0.995	5164	PDK2	pyruvate dehydrogenase kinase, isozyme 2	1	-1.89	-2.12	-1.72	-1.65	-1.54	-1.62	-1.68	1	-1.46	-1.08	-1.13	-1.07	-1.15	-1.08	-1.02
7	0.994	10166	SLC25A15	"solute carrier family 25 (mitochondrial carrier; ornithine transporter) member 15"	1	-3.07	-3.88	-3.16	-2.72	-2.6	-2.4	-2.42	1	-2.04	-1.54	-1.34	-1.11	-1.14	-1.38	-1.47
7	0.994	3827	KNG1	kininogen 1	1	-4.12	-9.37	-9.64	-4.97	-3.66	-5.16	-6.66	1	-3.45	-1.57	-1.34	-1.24	-1.25	-1.42	-1.39
7	0.993	89953	KLC4	kinesin light chain 4	1	-1.73	-2.08	-1.82	-1.69	-1.57	-1.72	-1.84	1	-1.69	-1.07	-1.13	-1.08	-1.07	-1.24	-1.15
7	0.992	10991	SLC38A3	solute carrier family 38, member 3	1	-3.91	-5.47	-4.93	-3.42	-2.93	-3.1	-4	1	-3.39	-1.29	-1.3	-1.01	1.05	-1.1	-1.36
7	0.991	79603	CERS4	ceramide synthase 4	1	-1.94	-2.04	-1.83	-1.67	-1.74	-1.98	-2.19	1	-1.59	-1.2	-1.14	-1.03	-1.02	-1.17	-1.3
7	0.991	8309	ACOX2	acyl-CoA oxidase 2, branched chain	1	-7.49	-6.58	-4.94	-4.48	-4.21	-4.92	-5.72	1	-3.69	-1.41	-1.46	-1.28	-1.25	-1.34	-1.46
7	0.99	197257	LDHD	lactate dehydrogenase D	1	-3.19	-3.99	-3.35	-2.58	-2.58	-2.99	-3.17	1	-2.5	-1.37	-1.29	-1.07	-1.23	-1.5	-1.6
7	0.99	2542	SLC37A4	solute carrier family 37 (glucose-6-phosphate transporter), member 4	1	-1.75	-2.1	-2.49	-2.25	-1.94	-1.84	-1.96	1	-1.38	-1.01	-1.16	-1.05	-1.08	-1.21	-1.2
7	0.99	763	CA5A	carbonic anhydrase VA, mitochondrial	1	-4.03	-4.85	-4.3	-4.29	-3.12	-3.26	-3	1	-1.94	-1.16	-1.29	-1.1	-1.19	-1.38	-1.41
7	0.989	2168	FABP1	fatty acid binding protein 1, liver	1	-3.71	-11.62	-6.54	-4.6	-3.72	-4.25	-5.25	1	-1.98	-1.01	1.08	-1.02	-1.12	-1.25	-1.33
7	0.989	4357	MPST	mercaptopyruvate sulfurtransferase	1	-2.83	-2.4	-2.15	-1.77	-1.6	-1.72	-1.99	1	-1.72	1	-1.01	1.01	-1.11	-1.13	-1.24
7	0.988	129804	FBLN7	fibulin 7	1	-2.07	-3.11	-2.75	-2.1	-2.23	-1.96	-2.46	1	-1.89	-1.6	-1.32	1.09	1.07	-1.09	-1.28
7	0.988	154791	C7orf55	chromosome 7 open reading frame 55	1	-1.93	-2.39	-2.65	-2.32	-2.34	-2.57	-2.97	1	-1.54	-1.05	-1.08	-1.04	-1.12	-1.31	-1.34
7	0.988	27141	CIDEB	cell death-inducing DFFA-like effector b	1	-2.09	-3.23	-3.32	-2.9	-2.31	-2.08	-2.17	1	-1.65	-1.05	-1.05	-1.03	-1.08	-1.13	-1.1
7	0.988	340348	TSPAN33	tetraspanin 33	1	-2.41	-2.11	-1.73	-1.84	-1.91	-1.98	-1.99	1	-1.65	-1.3	-1.21	1.05	1.05	-1.15	-1.39
7	0.988	55819	RNF130	ring finger protein 130	1	-1.5	-2.01	-1.96	-1.71	-1.55	-1.77	-2.07	1	-1.41	-1.11	1.01	1.12	-1	-1.03	-1.11
7	0.987	2642	GCGR	glucagon receptor	1	-1.85	-2.3	-1.97	-1.92	-1.77	-1.71	-1.95	1	-1.68	-1.45	-1.23	-1.03	-1.07	-1.19	-1.23
7	0.987	388588	SMIM1	small integral membrane protein 1	1	-2.13	-1.99	-1.54	-1.52	-1.55	-1.59	-1.78	1	-1.44	-1.3	-1.19	1	1.07	-1.13	-1.22
7	0.986	100507	---		1	-5.45	-4.14	-4.16	-4.71	-4.83	-5.1	-6.6	1	-3.16	-1.23	1.06	1	-1.18	-1.21	-1.25
7	0.986	64077	LHPP	phospholysine phosphohistidine inorganic pyrophosphate phosphatase	1	-2.33	-1.89	-1.79	-1.61	-1.78	-1.72	-1.89	1	-1.63	-1.13	1	1.15	1.17	1	-1.1
7	0.985	2217	FCGRT	Fc fragment of IgG, receptor, transporter, alpha	1	-2.55	-2.81	-2.74	-2.39	-2.07	-2.4	-2.63	1	-1.81	-1.21	-1.14	1.06	1.02	-1.26	-1.27
7	0.985	2806	GOT2	glutamic-oxaloacetic transaminase 2, mitochondrial	1	-2.4	-2.05	-1.89	-2.1	-1.99	-2.25	-2.2	1	-1.77	-1.18	-1.09	1.03	1.02	-1.12	-1.16
7	0.985	3249	HPN	hepsin	1	-3.52	-3.56	-2.95	-2.33	-2.16	-2.21	-2.53	1	-2.42	-1.34	-1.43	-1.09	-1.16	-1.22	-1.4
7	0.985	6898	TAT	tyrosine aminotransferase	1	-3.65	-5.72	-4.01	-2.6	-3.06	-2.66	-3.02	1	-1.76	1.02	1.03	1.04	-1.1	-1	1.12
7	0.984	388335	TMEM220	transmembrane protein 220	1	-2.39	-2.73	-2.62	-2.67	-2.78	-2.89	-3.18	1	-1.82	-1.24	1.03	1.07	1.07	-1.18	-1.34
7	0.984	6529	SLC6A1	solute carrier family 6 (neurotransmitter transporter), member 1	1	-8.92	-5.72	-5.31	-5.89	-7.03	-12.01	-16.64	1	-5.71	-1.73	-1.56	-1.31	-1.08	-1.17	-1.11
7	0.982	23588	KLHDC2	kelch domain containing 2	1	-1.73	-1.77	-1.78	-1.88	-1.85	-2.09	-2.19	1	-1.47	-1.07	-1.08	-1.04	-1	1	1.05
7	0.982	8647	ABCB11	ATP-binding cassette, sub-family B (MDR/TAP), member 11	1	-2.78	-5.89	-5.99	-4.17	-3.19	-3.13	-2.8	1	-1.96	1.01	1.13	1.36	-1.05	-1.21	-1.23
7	0.981	25837	RAB26	RAB26, member RAS oncogene family	1	-3.48	-4.32	-3.92	-2.68	-2.37	-3.11	-3.29	1	-2.44	-1.22	-1.16	-1.1	-1.11	-1.65	-2.06
7	0.981	51268	PIPOX	pipecolic acid oxidase	1	-4.73	-4.51	-4.21	-3.41	-2.87	-2.96	-3.66	1	-2	-1.19	-1.11	-1.19	-1.25	-1.73	-1.81
7	0.981	56731	SLC2A4RG	SLC2A4 regulator	1	-2.74	-2.5	-2.15	-2.05	-2.02	-2.3	-2.53	1	-2.07	-1.1	1.03	-1.09	-1.14	-1.3	-1.39
7	0.98	107	ADCY1	adenylate cyclase 1 (brain)	1	-2.35	-3.15	-3.14	-2.82	-2.57	-2.63	-3.02	1	-1.9	-1.01	-1.06	-1.02	-1.09	-1.15	-1.23
7	0.98	10864	SLC22A7	solute carrier family 22 (organic anion transporter), member 7	1	-4.72	-7.37	-6.64	-3.65	-2.21	-2.62	-2.86	1	-2.69	-1.51	-1.32	1.17	1.27	-1.06	-1.3
7	0.98	130589	GALM	galactose mutarotase (aldose 1-epimerase)	1	-3.45	-3.12	-2.83	-2.3	-2.14	-2.18	-2.18	1	-1.83	-1.04	1.11	1.25	1.17	1.07	1.04
7	0.98	2593	GAMT	guanidinoacetate N-methyltransferase	1	-2.17	-2.48	-2.14	-2.12	-2.03	-2.14	-2.42	1	-1.26	-1.23	-1.07	1.17	1.15	-1.08	-1.19
7	0.98	348	APOE	apolipoprotein E	1	-2.14	-2.64	-3.22	-2.63	-1.87	-1.81	-1.89	1	-1.5	-1.32	-1.26	1.01	1.03	1.05	-1.04
7	0.98	847	CAT	catalase	1	-3.13	-3.19	-2.31	-2.14	-1.93	-2.27	-2.74	1	-2.38	-1.3	-1.02	-1.17	-1.25	-1.28	-1.39
7	0.979	4258	MGST2	microsomal glutathione S-transferase 2	1	-1.85	-1.84	-1.84	-1.85	-1.85	-1.93	-2.11	1	-1.33	-1.06	-1.09	-1.06	-1.13	-1.22	-1.33
7	0.979	5827	PXMP2	peroxisomal membrane protein 2, 22kDa	1	-2.8	-3.86	-3.94	-3.32	-3.23	-3.48	-4.09	1	-1.71	-1.29	-1.07	-1	-1.16	-1.35	-1.5
7	0.979	65267	WNK3	WNK lysine deficient protein kinase 3	1	-3.37	-2.82	-2.36	-1.84	-2.06	-2.29	-2.39	1	-2.76	-1.28	1	-1	-1.13	-1.09	1.01
7	0.979	84619	ZGPAT	zinc finger, CCCH-type with G patch domain	1	-7.36	-9.96	-9.86	-6.16	-5.36	-6.62	-7.82	1	-3.29	1.18	1.44	1.26	-1.05	-1.56	-1.8
7	0.979	8529	CYP4F2	cytochrome P450, family 4, subfamily F, polypeptide 2	1	-2.79	-5.64	-5.09	-2.95	-2.79	-2.99	-3.89	1	-2.02	-1.5	-1.29	1.2	1.38	1.22	1.07
7	0.979	957	ENTPD5	ectonucleoside triphosphate diphosphohydrolase 5	1	-2.84	-2.41	-2.24	-2.09	-2.07	-2.27	-2.2	1	-2.37	-1.32	-1.12	1.17	1.14	-1.03	-1.07
7	0.978	3158	HMGCS2	3-hydroxy-3-methylglutaryl-CoA synthase 2 (mitochondrial)	1	-16.14	-37.79	-24.24	-12.08	-9.32	-10.56	-10.76	1	-11.12	-3.36	-2.75	-2.2	-2.31	-2.02	-1.88
7	0.978	646023	ADORA2A-AS1	ADORA2A antisense RNA 1	1	-1.77	-2.7	-3.07	-2.25	-1.88	-2.28	-2.19	1	-1.68	-1.24	-1.12	1.1	1.17	1.12	1.12
7	0.978	89894	TMEM116	transmembrane protein 116	1	-1.98	-2.14	-1.93	-1.63	-1.7	-1.7	-1.44	1	-1.34	-1.13	-1.17	1.16	1.2	1.04	-1.12
7	0.978	9935	MAFB	v-maf avian musculoaponeurotic fibrosarcoma oncogene homolog B	1	-2.55	-3.67	-3.56	-2.71	-2.61	-2.91	-2.43	1	-1.78	-1.66	-1.45	-1.09	-1	-1.18	1.09
7	0.977	283537	SLC46A3	solute carrier family 46, member 3	1	-5.45	-4.6	-3.56	-2.53	-2.13	-2.57	-3	1	-3.77	-1.34	-1.17	-1.21	-1.27	-1.54	-1.49
7	0.977	392617	ELFN1	extracellular leucine-rich repeat and fibronectin type III domain containing 1	1	-2.43	-1.86	-1.85	-1.59	-1.66	-1.95	-2.12	1	-1.86	-1.29	-1.29	1.04	1.17	-1.02	-1.06
7	0.976	6038	RNASE4	ribonuclease, RNase A family, 4	1	-5.73	-6.32	-4.7	-3.77	-3.49	-4.07	-4.92	1	-3.75	-1.49	-1.39	-1.49	-1.52	-1.52	-1.42
7	0.975	1376	CPT2	carnitine palmitoyltransferase 2	1	-4	-3.09	-2.48	-1.97	-1.71	-1.89	-2.09	1	-2.33	-1.36	-1.16	-1.06	-1.14	-1.21	-1.19
7	0.974	123355	LRRC28	leucine rich repeat containing 28	1	-2.77	-1.92	-1.6	-1.71	-1.69	-2.1	-2.2	1	-1.8	1	1.1	1.11	-1.16	-1.23	-1.33
7	0.974	1553	CYP2A13	cytochrome P450, family 2, subfamily A, polypeptide 13	1	-1.85	-2.23	-1.7	-1.94	-1.94	-1.82	-1.95	1	-1.09	-1.07	-1.02	1.13	1.11	-1.17	-1.01
7	0.974	189	AGXT	alanine-glyoxylate aminotransferase	1	-4.89	-11.42	-12.49	-10.03	-10.04	-14.26	-17.8	1	-2.48	-1.26	-1.1	-1.28	-1.61	-2.06	-2.57
7	0.974	388323	GLTPD2	glycolipid transfer protein domain containing 2	1	-2.2	-2.68	-2.2	-2.31	-1.9	-2	-2.11	1	-1.71	-1.4	-1.36	-1.1	-1.18	-1.27	-1.51
7	0.974	54886	LPPR1	lipid phosphate phosphatase-related protein type 1	1	-5.01	-5.27	-3.18	-2.64	-2.49	-3.07	-3.75	1	-3.78	-1.92	-1.2	-1.01	-1.05	-1.07	1.04
7	0.974	5502	PPP1R1A	protein phosphatase 1, regulatory (inhibitor) subunit 1A	1	-2.63	-4.32	-4.68	-4.13	-3.39	-4.49	-5.55	1	-1.45	-1.03	1.17	1.17	1.06	-1.48	-1.76
7	0.974	9249	DHRS3	dehydrogenase/reductase (SDR family) member 3	1	-2.29	-3.3	-3.71	-3.11	-2.94	-3.08	-2.86	1	-1.16	-1.15	-1.19	-1.07	-1	-1.29	-1.28
7	0.973	183	AGT	angiotensinogen (serpin peptidase inhibitor, clade A, member 8)	1	-1.5	-2.07	-2.35	-2.03	-1.8	-1.99	-2.32	1	-1.47	-1.27	-1.26	-1.12	-1.05	-1.14	-1.07
7	0.973	2176	FANCC	Fanconi anemia, complementation group C	1	-2.11	-1.91	-1.72	-1.76	-1.69	-1.94	-2.07	1	-1.75	-1.19	-1.19	1.04	1.02	-1.15	-1.29
7	0.973	4482	MSRA	methionine sulfoxide reductase A	1	-2.22	-2.14	-1.89	-1.73	-1.59	-1.68	-1.96	1	-1.8	-1.06	1.2	1.21	1.11	-1.09	-1.17
7	0.973	5176	SERPINF1	serpin peptidase inhibitor, clade F (alpha-2 antiplasmin, pigment epithelium derived factor), member 1	1	-1.65	-2.11	-2.13	-2.4	-2.15	-2.7	-3.3	1	-1.38	-1.3	-1.31	-1.06	-1.04	-1.07	-1.16
7	0.973	9380	GRHPR	glyoxylate reductase/hydroxypyruvate reductase	1	-2.38	-1.95	-1.8	-1.98	-2.13	-2.49	-2.83	1	-1.63	1.03	1.2	1.25	1.09	-1.14	-1.34
7	0.972	326624	RAB37	RAB37, member RAS oncogene family	1	-1.68	-1.82	-1.73	-1.66	-1.94	-2.09	-1.92	1	-1.35	1.11	-1.13	-1.12	-1.13	-1.05	-1.04
7	0.972	5092	PCBD1	pterin-4 alpha-carbinolamine dehydratase/dimerization cofactor of hepatocyte nuclear factor 1 alpha	1	-1.96	-2.03	-1.84	-1.97	-1.88	-2.04	-2.26	1	-1.4	1.21	1.13	1.1	-1	-1.11	-1.18
7	0.972	5106	PCK2	phosphoenolpyruvate carboxykinase 2 (mitochondrial)	1	-2.35	-3.04	-3.96	-3.73	-4.02	-5.2	-5.96	1	-1.84	-1.11	1.05	1	-1.14	-1.46	-1.9
7	0.972	670	BPHL	biphenyl hydrolase-like (serine hydrolase)	1	-3.57	-3.23	-2.78	-2.27	-2.07	-2.15	-2.49	1	-2.95	-1.63	-1.35	1.05	-1.02	-1.04	-1.22
7	0.972	6720	SREBF1	sterol regulatory element binding transcription factor 1	1	-2.44	-2.46	-2.03	-1.53	-1.5	-1.77	-1.82	1	-1.58	-1.05	1.12	1.17	1.25	-1.01	-1.11
7	0.971	26998	FETUB	fetuin B	1	-4.06	-5.25	-6.8	-7.74	-7.04	-11.56	-20.34	1	-2.68	-1.21	-1.17	-1.38	-1.53	-2.13	-2.52
7	0.971	2822	GPLD1	glycosylphosphatidylinositol specific phospholipase D1	1	-8.05	-7.75	-4.49	-2.86	-2.56	-3.6	-5.01	1	-6.34	-1.27	1.07	1.03	1.03	-1.44	-1.58
7	0.971	593	BCKDHA	branched chain keto acid dehydrogenase E1, alpha polypeptide	1	-1.8	-2.17	-1.99	-1.88	-2.03	-2.33	-2.43	1	-1.46	-1.09	-1.09	-1.05	-1.12	-1.32	-1.53
7	0.971	6554	SLC10A1	solute carrier family 10 (sodium/bile acid cotransporter), member 1	1	-4.43	-4.28	-3.34	-3.03	-2.43	-2.26	-2.54	1	-3.44	-1.68	-1.32	-1.1	-1.03	-1.1	-1.14
7	0.971	686	BTD	biotinidase	1	-2.64	-2.95	-2.48	-2.22	-2.27	-2.7	-2.89	1	-2.32	-1.48	-1.12	1.06	1.07	-1.16	-1.14
7	0.97	10857	PGRMC1	progesterone receptor membrane component 1	1	-1.7	-2.02	-1.98	-1.94	-1.73	-1.85	-1.92	1	-1.52	-1.35	-1.03	1.08	1.04	-1.02	-1.1
7	0.97	11199	ANXA10	annexin A10	1	-2.75	-2.87	-2.61	-2.98	-3.75	-4.66	-5.51	1	-2.98	-1.52	-1.33	-1.31	-1.22	-1.1	-1.08
7	0.97	157506	RDH10	retinol dehydrogenase 10 (all-trans)	1	-2.24	-3.02	-3.27	-2.7	-2.32	-2.45	-2.18	1	-2.21	-1.53	-1.43	-1.2	-1.22	-1.2	-1.04
7	0.97	5444	PON1	paraoxonase 1	1	-2.49	-4.18	-2.89	-1.82	-1.81	-1.94	-2.51	1	-2.18	-1.79	-1.36	-1.11	-1.02	-1.05	-1.16
7	0.97	54923	LIME1	Lck interacting transmembrane adaptor 1	1	-3.97	-4.41	-3.66	-3.25	-3.16	-3.35	-4.06	1	-2.05	1.22	1.19	1.01	-1.16	-1.58	-1.74
7	0.969	201895	SMIM14	small integral membrane protein 14	1	-1.61	-1.91	-1.5	-1.54	-1.78	-1.91	-2.05	1	-1.17	1.01	1.02	1.08	1.12	1.01	-1
7	0.969	2052	EPHX1	epoxide hydrolase 1, microsomal (xenobiotic)	1	-4.01	-6.27	-7.98	-8.98	-6.75	-7.32	-8.3	1	-2.17	-1.47	-1.54	-1.14	1.05	-1.57	-1.52
7	0.969	2620	GAS2	growth arrest-specific 2	1	-3.75	-2.56	-2.42	-3.04	-3.73	-4.63	-5.26	1	-2.68	-1.42	-1.27	-1.21	-1.3	-1.45	-1.5
7	0.969	80148	PQLC1	PQ loop repeat containing 1	1	-1.85	-2.34	-2.14	-1.86	-1.67	-1.6	-1.4	1	-1.59	-1.35	-1.3	1.03	1.1	-1.06	-1
7	0.968	124	ADH1A	alcohol dehydrogenase 1A (class I), alpha polypeptide	1	-8.84	-48.6	-34.47	-13.42	-9.43	-18.66	-39.51	1	-5.48	-2.29	-1.72	-2.09	-2.42	-3.76	-4.27
7	0.968	6360	CCL16	chemokine (C-C motif) ligand 16	1	-6.77	-9.98	-9.5	-6.93	-5.23	-5.38	-5.74	1	-3.59	-1.89	-1.96	-1.64	-1.65	-1.81	-1.66
7	0.968	79639	TMEM53	transmembrane protein 53	1	-2.42	-2.79	-2.19	-1.92	-1.71	-1.83	-1.83	1	-1.42	1.07	1.08	1.36	1.32	1.02	-1.13
7	0.967	130013	ACMSD	aminocarboxymuconate semialdehyde decarboxylase	1	-2.41	-2.61	-2.16	-1.71	-1.68	-1.54	-1.72	1	-1.71	1.03	1.07	1.18	1.06	1.08	1.08
7	0.967	563	AZGP1	alpha-2-glycoprotein 1, zinc-binding	1	-2.12	-2.88	-3.28	-2.85	-3.21	-3.77	-4.91	1	-1.52	-1.2	-1.25	-1.26	-1.36	-1.66	-1.58
7	0.967	79774	GRTP1	growth hormone regulated TBC protein 1	1	-2.09	-1.84	-2.08	-1.94	-1.86	-1.74	-1.76	1	-1.77	-1.16	-1.03	1.04	1.01	-1.02	1.05
7	0.966	6920	TCEA3	transcription elongation factor A (SII), 3	1	-3.06	-2.38	-1.98	-1.67	-1.75	-2.29	-3.07	1	-2.06	1.05	1.16	1.19	1.09	1.07	-1.04
7	0.966	84879	MFSD2A	major facilitator superfamily domain containing 2A	1	-5.09	-8.25	-8.02	-5.5	-3.92	-4.41	-4.63	1	-2.31	-1.14	-1.57	-1.61	-1.62	-2.02	-2.33
7	0.965	1840	DTX1	deltex homolog 1 (Drosophila)	1	-2.11	-2.42	-2.29	-2.04	-2.07	-2.24	-2.32	1	-1.69	-1.45	-1.23	1.03	1.04	-1.25	-1.19
7	0.965	5372	PMM1	phosphomannomutase 1	1	-2.54	-2.24	-1.87	-1.62	-1.86	-2.22	-2.09	1	-1.54	1.23	1.16	1.29	1.11	-1.01	-1.09
7	0.965	8630	HSD17B6	hydroxysteroid (17-beta) dehydrogenase 6	1	-2.8	-6.86	-5.39	-3.21	-3.16	-3.81	-5.63	1	-2.1	-1.85	-1.67	-1.57	-1.54	-1.63	-1.67
7	0.964	10840	ALDH1L1	aldehyde dehydrogenase 1 family, member L1	1	-3.47	-4.99	-5.94	-4.25	-4.76	-5.76	-5.64	1	-1.71	1.21	1.23	1.24	1.16	-1.15	-1.11
7	0.964	115330	GPR146	G protein-coupled receptor 146	1	-4.05	-4.63	-4.88	-3.96	-3.56	-3.99	-3.8	1	-2.54	-1.48	-1.44	-1.28	-1.32	-1.49	-1.54
7	0.964	80221	ACSF2	acyl-CoA synthetase family member 2	1	-2.29	-2.43	-1.82	-1.62	-1.59	-1.84	-1.92	1	-1.68	-1.05	1.14	1.29	1.4	-1.01	-1.16
7	0.963	10165	SLC25A13	solute carrier family 25 (aspartate/glutamate carrier), member 13	1	-2.58	-2.52	-3.23	-2.87	-2.69	-2.79	-2.87	1	-1.91	-1.59	-1.32	-1.12	-1.08	-1.34	-1.29
7	0.963	23493	HEY2	hes-related family bHLH transcription factor with YRPW motif 2	1	-2.06	-3.02	-3.36	-3.01	-2.95	-3.1	-2.46	1	-1.44	-1.14	-1.06	1.19	1.19	1.02	1.15
7	0.963	254863	TMEM256	transmembrane protein 256	1	-2.15	-2.16	-1.83	-1.64	-1.76	-1.74	-1.72	1	-1.28	1.11	1.21	1.19	1.06	1.02	1.04
7	0.963	283	ANG	angiogenin, ribonuclease, RNase A family, 5	1	-3.68	-9.16	-9.86	-8.11	-7.66	-9.96	-13.43	1	-2.67	-1.51	-1.46	-1.57	-1.69	-2.02	-2.37
7	0.963	55825	PECR	peroxisomal trans-2-enoyl-CoA reductase	1	-6.36	-5.51	-4.52	-3.6	-3.4	-3.56	-4.07	1	-3.08	-1.47	-1.32	-1.45	-1.56	-1.98	-2.23
7	0.963	6342	SCP2	sterol carrier protein 2	1	-2.29	-2.37	-1.97	-1.56	-1.51	-1.63	-1.75	1	-1.99	-1	1.24	1.04	-1.01	-1.03	1.02
7	0.963	6580	SLC22A1	solute carrier family 22 (organic cation transporter), member 1	1	-2.13	-3.79	-5.71	-5.21	-4.22	-5.34	-6.77	1	-1.81	-1.26	-1.01	1.32	1.37	1.02	-1.1
7	0.962	1831	TSC22D3	TSC22 domain family, member 3	1	-2.29	-3.37	-3.08	-2.67	-2.63	-2.59	-2.24	1	-1.42	-1.19	-1.11	1.19	1.23	1.2	1.31
7	0.962	2746	GLUD1	glutamate dehydrogenase 1	1	-3.01	-3.3	-2.68	-2.02	-1.63	-1.61	-1.79	1	-2.43	-1.15	-1.07	-1.11	-1.22	-1.29	-1.21
7	0.961	152189	CMTM8	CKLF-like MARVEL transmembrane domain containing 8	1	-1.78	-2.25	-2.28	-1.93	-2.06	-2.11	-1.83	1	-1.22	-1.12	-1.04	-1.11	-1.14	-1.28	-1.39
7	0.961	51449	PCYOX1	prenylcysteine oxidase 1	1	-2.96	-2.24	-1.81	-1.72	-1.7	-2.03	-2.52	1	-2.59	-1.34	-1.15	-1.08	-1.06	-1.3	-1.3
7	0.961	64577	ALDH8A1	aldehyde dehydrogenase 8 family, member A1	1	-3.48	-2.52	-1.74	-1.65	-1.72	-2.32	-3.69	1	-2.11	-1.12	-1.03	-1.03	-1.11	-1.34	-1.43
7	0.961	AFFX-BioB-3	---		1	-1.5	-2.08	-1.88	-1.57	-1.74	-2.02	-1.79	1	-1.25	-1.14	-1.27	-1.04	-1.23	-1.02	-1.28
7	0.96	1962	EHHADH	enoyl-CoA, hydratase/3-hydroxyacyl CoA dehydrogenase	1	-3.54	-2.59	-2.42	-2	-2.04	-2.03	-2.21	1	-3.13	-1.51	-1.19	-1.14	-1.07	-1.06	1.03
7	0.96	3029	HAGH	hydroxyacylglutathione hydrolase	1	-2.83	-2.74	-2.32	-1.97	-1.87	-1.94	-2.1	1	-1.9	-1	-1.03	1.26	1.29	1.2	1.19
7	0.96	84078	KBTBD7	kelch repeat and BTB (POZ) domain containing 7	1	-1.46	-1.82	-1.94	-1.89	-2.04	-2.22	-2.24	1	-1.13	-1.06	-1.01	1.03	-1.03	-1.07	-1.11
7	0.96	8623	ASMTL	acetylserotonin O-methyltransferase-like	1	-1.75	-1.9	-1.99	-1.89	-1.86	-2.23	-2.39	1	-1.04	-1.1	-1.16	1.16	1.17	-1.09	-1.39
7	0.959	51733	UPB1	ureidopropionase, beta	1	-3.27	-4.22	-4.9	-3.67	-2.94	-3.26	-3.3	1	-1.92	-1.22	1.01	1.52	1.58	1.42	1.25
7	0.959	875	CBS	cystathionine-beta-synthase	1	-1.88	-1.86	-1.85	-1.91	-1.78	-2.02	-2.21	1	-1.92	1.01	1.03	-1.07	-1.16	-1.24	-1.33
7	0.959	AFFX-r2-Bs-phe-3	---		1	-2.2	-1.92	-2	-1.85	-2.08	-2.34	-2.07	1	-1.15	1.02	1.06	1.26	1.22	-1.16	-1.25
7	0.958	2203	FBP1	fructose-1,6-bisphosphatase 1	1	-5.3	-11.89	-9.11	-6.29	-5.07	-4.87	-5.22	1	-3.1	-2.32	-2.12	-1.89	-1.93	-2.05	-2
7	0.958	4094	MAF	v-maf avian musculoaponeurotic fibrosarcoma oncogene homolog	1	-2.54	-2.72	-2.5	-2.07	-1.75	-1.74	-1.5	1	-2.02	-1.41	-1.4	-1.09	-1.02	-1.09	-1.13
7	0.958	57026	PDXP	pyridoxal (pyridoxine, vitamin B6) phosphatase	1	-1.69	-2.64	-3.31	-2.71	-2.75	-2.86	-2.64	1	-1.28	-1.21	-1.33	-1.21	-1.15	-1.2	-1.23
7	0.958	6783	SULT1E1	sulfotransferase family 1E, estrogen-preferring, member 1	1	-9.49	-10.68	-9.51	-6.68	-4.03	-3.88	-4.47	1	-5.42	-1.46	-1.2	-1.55	-2.07	-2.06	-1.8
7	0.958	79763	ISOC2	isochorismatase domain containing 2	1	-2.32	-2.12	-2.3	-2.32	-2.13	-2.08	-2.02	1	-1.18	-1	-1.11	1.16	1.05	-1.11	-1.05
7	0.957	1548	CYP2A6	cytochrome P450, family 2, subfamily A, polypeptide 6	1	-4.28	-7.88	-11.84	-10.56	-11.3	-11.07	-9.21	1	-1.85	-1.7	-1.14	1.07	-1.13	-1.28	-1.38
7	0.957	2053	EPHX2	epoxide hydrolase 2, cytoplasmic	1	-6.4	-7.23	-6.21	-4.31	-3.73	-4.82	-5.8	1	-3.85	-1.98	-1.69	-1.27	-1.32	-1.67	-2.18
7	0.957	25854	FAM149A	family with sequence similarity 149, member A	1	-2.09	-2.28	-2.13	-2	-2.02	-2.75	-3.13	1	-2.05	-1	1.16	1.41	1.43	1.16	-1.11
7	0.957	2875	GPT	glutamic-pyruvate transaminase (alanine aminotransferase)	1	-2.02	-2.26	-2.04	-1.78	-1.57	-1.55	-1.57	1	-1.4	1.04	1.13	1	-1.27	-1.33	-1.46
7	0.957	432	ASGR1	asialoglycoprotein receptor 1	1	-3.3	-4.4	-3.23	-2.61	-2.67	-3.04	-3.07	1	-2.19	-1.79	-1.72	-1.42	-1.42	-1.46	-1.55
7	0.957	654790	PCP4L1	Purkinje cell protein 4 like 1	1	-1.67	-2.07	-1.86	-1.88	-1.78	-1.67	-1.55	1	-1.4	-1.28	-1.14	-1.08	-1.35	-1.19	-1.05
7	0.956	1549	CYP2A7	cytochrome P450, family 2, subfamily A, polypeptide 7	1	-3.61	-9.39	-14	-12.52	-12.15	-8.96	-10.46	1	-2.41	-1.67	1.14	1.76	1.55	-1.05	-1.04
7	0.956	28992	MACROD1	MACRO domain containing 1	1	-1.58	-1.63	-1.71	-1.91	-1.89	-2.13	-1.86	1	-1.14	1.12	1.05	1.14	1.07	1	1
7	0.955	135138	PACRG	PARK2 co-regulated	1	-2.03	-2.53	-2.22	-2.01	-1.9	-1.67	-1.86	1	-2.19	-1.31	1.17	1.36	1.11	1.13	-1.05
7	0.955	155066	ATP6V0E2	ATPase, H+ transporting V0 subunit e2	1	-2.56	-2.58	-1.95	-1.7	-1.71	-1.85	-2.15	1	-1.23	1.21	1.23	1.29	1.23	-1.09	-1.13
7	0.955	2538	G6PC	glucose-6-phosphatase, catalytic subunit	1	-13.92	-21.85	-30.74	-14.98	-13.45	-11.67	-7.72	1	-9.67	-2.98	-3.35	-2.28	-1.91	-2.08	-1.29
7	0.955	283377	SPRYD4	SPRY domain containing 4	1	-1.76	-2.05	-2.07	-2.41	-2	-2.18	-2.25	1	-1.3	1.16	1.19	1.22	1.07	-1.16	-1.37
7	0.955	29105	C16orf80	chromosome 16 open reading frame 80	1	-1.73	-2.16	-1.97	-1.69	-1.42	-1.49	-1.46	1	-1.31	-1.33	-1.36	-1.11	-1.11	-1.17	-1.21
7	0.955	388722	C1orf53	chromosome 1 open reading frame 53	1	-2.2	-1.64	-1.47	-1.49	-1.6	-1.86	-2.05	1	-1.83	-1.08	1.17	1.21	1.12	-1.05	-1.23
7	0.955	5207	PFKFB1	6-phosphofructo-2-kinase/fructose-2,6-biphosphatase 1	1	-3.94	-3.83	-3.51	-3.27	-3.57	-4.19	-4.04	1	-2.75	-1.12	1.05	-1.06	-1.27	-1.31	-1.61
7	0.955	6821	SUOX	sulfite oxidase	1	-2.44	-2.38	-2.32	-2.13	-2.07	-2.3	-2.36	1	-1.64	-1.12	-1.1	-1.02	-1	-1.33	-1.48
7	0.954	79791	FBXO31	F-box protein 31	1	-1.35	-2.13	-2.11	-1.77	-1.64	-1.81	-1.73	1	-1.55	-1.21	-1.4	-1.04	-1.07	-1.02	-1.02
7	0.953	2644	GCHFR	GTP cyclohydrolase I feedback regulator	1	-4.39	-5.07	-4.66	-4.04	-4	-4.49	-4.46	1	-1.67	-1.05	1.01	-1.08	-1.46	-1.72	-1.77
7	0.953	758	MPPED1	metallophosphoesterase domain containing 1	1	-2.3	-2.46	-2.85	-2.77	-2.49	-2.44	-1.88	1	-1.83	-1.47	-1.52	1	1.07	1.01	-1.07
7	0.953	8404	SPARCL1	SPARC-like 1 (hevin)	1	-4.99	-8.57	-7.77	-4.88	-4.67	-8.16	-11.73	1	-4.15	-1.51	-1.35	-1.29	-1.77	-2.69	-3.47
7	0.952	126	ADH1C	alcohol dehydrogenase 1C (class I), gamma polypeptide	1	-7.41	-13.95	-11.95	-3.47	-2.43	-2.86	-3.09	1	-4.61	-1.49	-1.46	-1.07	-1.04	1.06	1.16
7	0.952	1593	CYP27A1	cytochrome P450, family 27, subfamily A, polypeptide 1	1	-3.84	-5.96	-5.65	-4.32	-4.11	-4.24	-4.41	1	-2.62	-1.91	-1.84	-1.43	-1.27	-1.55	-1.7
7	0.952	28999	KLF15	Kruppel-like factor 15	1	-1.7	-2.32	-1.97	-1.77	-1.61	-1.73	-2.03	1	-1.36	-1.1	-1.2	-1.3	-1.27	-1.39	-1.32
7	0.952	5118	PCOLCE	procollagen C-endopeptidase enhancer	1	-2.65	-3.87	-4.6	-4.49	-4.33	-4.72	-4.67	1	-2.07	-1.52	-1.29	1.23	1.25	-1.21	-1.5
7	0.952	54828	BCAS3	breast carcinoma amplified sequence 3	1	-2.05	-1.42	-1.38	-1.37	-1.42	-1.52	-1.66	1	-1.52	1.07	1.08	-1	1.07	-1.09	-1.2
7	0.952	55107	ANO1	anoctamin 1, calcium activated chloride channel	1	-3.8	-5.96	-6.74	-6.08	-5.98	-8.4	-8.61	1	-2.71	-1.58	-1.53	-1.46	-1.5	-1.79	-1.97
7	0.952	9970	NR1I3	nuclear receptor subfamily 1, group I, member 3	1	-4.72	-11.54	-13.14	-9.1	-10.46	-14.5	-13.32	1	-2.07	-1.18	-1.34	-1.37	-1.74	-1.91	-2.02
7	0.951	148738	HFE2	hemochromatosis type 2 (juvenile)	1	-5.12	-4.51	-2.94	-2.06	-1.77	-2.02	-2.56	1	-3.54	-1.31	-1.13	1.14	1.23	1.05	1
7	0.951	1628	DBP	D site of albumin promoter (albumin D-box) binding protein	1	-1.44	-2.09	-2.04	-2.03	-1.94	-1.94	-2.07	1	-1.31	-1.02	-1.02	-1.06	1.09	-1.14	-1.28
7	0.951	2517	FUCA1	fucosidase, alpha-L- 1, tissue	1	-2.27	-2.25	-1.94	-1.55	-1.62	-1.8	-1.95	1	-1.91	-1.36	-1.31	-1.14	-1.08	-1.18	-1.28
7	0.951	3621	ING1	inhibitor of growth family, member 1	1	-1.65	-1.97	-1.88	-1.91	-1.81	-2.02	-2.02	1	-1.17	1.08	1.06	1.03	-1.06	-1.21	-1.26
7	0.95	8991	SELENBP1	selenium binding protein 1	1	-3.2	-2.83	-2.43	-2.63	-2.7	-3.84	-4.47	1	-1.75	1.33	1.63	1.51	1.37	-1.18	-1.35
7	0.948	54363	HAO1	hydroxyacid oxidase (glycolate oxidase) 1	1	-3.26	-2.64	-2.21	-1.83	-1.71	-1.81	-1.87	1	-2.27	-1.09	1.03	1.18	1.24	1.2	1.21
7	0.947	462	SERPINC1	serpin peptidase inhibitor, clade C (antithrombin), member 1	1	-1.81	-2.56	-3.74	-4.37	-3.43	-3.35	-3.95	1	-1.67	-1.57	-1.38	-1.15	-1.16	-1.17	-1.22
7	0.947	4668	NAGA	N-acetylgalactosaminidase, alpha-	1	-2.46	-2.36	-2.03	-1.69	-1.53	-1.68	-1.74	1	-2.16	-1.29	-1.06	1.22	1.27	1.11	1.08
7	0.946	200931	SLC51A	solute carrier family 51, alpha subunit	1	-5.81	-6.88	-5.37	-3.1	-2.41	-2.27	-2.45	1	-2.95	-1.18	1.31	1.54	1.6	1.31	1.08
7	0.946	28960	DCPS	decapping enzyme, scavenger	1	-2.45	-3.05	-3.69	-3.16	-3.06	-2.86	-2.1	1	-1.39	-1.43	-1.54	1.18	-1.01	1.13	1.35
7	0.945	162417	NAGS	N-acetylglutamate synthase	1	-1.79	-3.62	-3.29	-2.27	-2.25	-2.14	-1.64	1	-1.19	1.1	1.02	1.11	1.06	1	1.11
7	0.945	2747	GLUD2	glutamate dehydrogenase 2	1	-2.13	-2.34	-1.84	-1.61	-1.34	-1.41	-1.46	1	-2.09	-1.17	1.02	1.14	-1.02	-1.08	-1.07
7	0.945	6715	SRD5A1	steroid-5-alpha-reductase, alpha polypeptide 1 (3-oxo-5 alpha-steroid delta 4-dehydrogenase alpha 1)	1	-1.88	-2.65	-2.99	-3.78	-4.19	-4.39	-4.49	1	-1.49	-1.27	-1.24	1.07	1.06	1.1	-1.03
7	0.944	3385	ICAM3	intercellular adhesion molecule 3	1	-2.18	-2.26	-2.28	-2.23	-2.05	-2.09	-2.15	1	-1.27	1.13	1.19	1.16	1.02	-1.27	-1.22
7	0.944	56898	BDH2	3-hydroxybutyrate dehydrogenase, type 2	1	-2.83	-2.42	-1.71	-1.47	-1.45	-1.65	-1.87	1	-2.29	-1.11	1.08	1.07	-1.15	-1.07	-1.03
7	0.943	125	ADH1B	alcohol dehydrogenase 1B (class I), beta polypeptide	1	-7.88	-7.08	-4.92	-2.18	-1.73	-2.26	-3.01	1	-4.33	-1.1	-1.01	-1.09	-1.21	-1.2	-1.12
7	0.943	28970	C11orf54	chromosome 11 open reading frame 54	1	-2.81	-2.43	-2.03	-1.57	-1.62	-1.64	-1.89	1	-2.54	-1.01	1.15	1.06	-1	-1	1.13
7	0.943	290	ANPEP	alanyl (membrane) aminopeptidase	1	-3.35	-1.94	-1.6	-1.63	-1.83	-1.95	-2.13	1	-2.4	-1.24	-1.29	-1.03	1.14	-1.14	-1.16
7	0.941	23743	BHMT2	betaine--homocysteine S-methyltransferase 2	1	-2.49	-2.1	-1.75	-1.64	-1.45	-1.42	-1.56	1	-2.08	-1.24	-1.16	-1.1	-1.11	-1.21	-1.26
7	0.94	1582	CYP8B1	cytochrome P450, family 8, subfamily B, polypeptide 1	1	-1.79	-4.17	-3.79	-2.29	-1.68	-1.62	-1.86	1	-1.54	-1.17	-1.11	-1.05	-1.04	-1.13	-1.04
7	0.94	5264	PHYH	phytanoyl-CoA 2-hydroxylase	1	-2.04	-3.39	-3.39	-3.02	-2.96	-2.75	-2.98	1	-1.61	-1.92	-1.32	-1.09	-1.08	-1.18	-1.15
7	0.939	4255	MGMT	O-6-methylguanine-DNA methyltransferase	1	-2.08	-1.83	-1.62	-1.55	-1.62	-1.97	-2.12	1	-1.31	1.07	1.25	1.36	1.24	1.02	-1.19
7	0.939	AFFX-LysX-3	---		1	-2.09	-1.81	-1.96	-1.86	-2.13	-2.41	-2.01	1	-1.06	1.05	1.19	1.36	1.3	-1.07	-1.15
7	0.938	56961	SHD	Src homology 2 domain containing transforming protein D	1	-2.48	-2.45	-1.96	-1.82	-1.67	-1.66	-1.73	1	-1.76	-1.16	-1.15	-1.26	-1.36	-1.34	-1.43
7	0.938	9702	CEP57	centrosomal protein 57kDa	1	-1.9	-2.69	-2.18	-1.73	-1.6	-1.74	-1.99	1	-1.73	-1.3	-1.14	-1.29	-1.51	-1.38	-1.31
7	0.937	1109	AKR1C4	aldo-keto reductase family 1, member C4	1	-4.92	-3.41	-4.16	-5.17	-4.04	-4.32	-5.21	1	-1.93	1.11	-1.06	-1.38	-1.39	-1.71	-1.68
7	0.937	5009	OTC	ornithine carbamoyltransferase	1	-3.51	-5.53	-4.6	-3.17	-2.36	-1.93	-2.15	1	-2.76	-1.21	1.25	1.39	1.42	1.36	1.39
7	0.936	3155	HMGCL	3-hydroxymethyl-3-methylglutaryl-CoA lyase	1	-2.75	-2.3	-1.85	-1.55	-1.44	-1.4	-1.58	1	-1.89	-1.21	-1.05	1.19	1.17	1.07	-1.04
7	0.935	144423	GLT1D1	glycosyltransferase 1 domain containing 1	1	-1.23	-2.13	-1.84	-1.74	-1.67	-1.82	-1.75	1	-1.03	-1.12	-1.27	-1.07	-1.08	-1.06	-1.02
7	0.935	60370	AVPI1	arginine vasopressin-induced 1	1	-2.13	-3.09	-3.28	-2.95	-2.59	-2.44	-2.27	1	-1.33	-1.25	-1.41	-1.31	-1.33	-1.41	-1.44
7	0.933	1733	DIO1	deiodinase, iodothyronine, type I	1	-3.72	-4.13	-4.24	-4.65	-4.66	-4.43	-4.08	1	-1.65	1.07	1.36	1.6	1.6	1.07	-1.1
7	0.933	1807	DPYS	dihydropyrimidinase	1	-6.43	-11.6	-9.07	-6.74	-6.17	-8.25	-12.33	1	-4.77	-2.07	-1.6	-1.75	-1.99	-2.32	-2.42
7	0.933	18	ABAT	4-aminobutyrate aminotransferase	1	-2.96	-2.67	-1.86	-1.57	-1.7	-1.77	-2.27	1	-2.98	-1.49	-1.12	-1	-1.05	-1.15	-1.16
7	0.933	5348	FXYD1	FXYD domain containing ion transport regulator 1	1	-3.19	-6.74	-11.75	-10.17	-10.25	-8.47	-10.5	1	-1.94	-2.08	-1.9	-1.26	-1.26	-1.43	-1.79
7	0.933	AFFX-ThrX-3	---		1	-1.84	-1.89	-1.9	-1.85	-1.88	-2.31	-1.92	1	-1.07	1.13	1.16	1.41	1.32	-1.03	-1.16
7	0.932	3080	CFHR2	complement factor H-related 2	1	-2.11	-7.61	-7.26	-3.5	-3.28	-3.71	-4.88	1	-1.87	-1.54	-1.68	-1.74	-1.78	-1.64	-1.52
7	0.931	3273	HRG	histidine-rich glycoprotein	1	-1.71	-3.71	-6.18	-4.91	-5.08	-6.97	-11.06	1	-1.79	-1.77	-1.38	-1.36	-1.35	-1.45	-1.57
7	0.931	8209	C21orf33	chromosome 21 open reading frame 33	1	-1.6	-2.29	-2.25	-2.11	-1.85	-1.89	-1.81	1	1.09	-1.02	-1.04	1.08	-1.01	-1.26	-1.41
7	0.93	3485	IGFBP2	insulin-like growth factor binding protein 2, 36kDa	1	-1.72	-1.89	-2.52	-2.71	-3.1	-3.81	-4.52	1	-1.33	1.05	1.05	1.06	-1.1	1	1.08
7	0.93	AFFX-r2-Bs-thr-3_s	---		1	-2.66	-1.85	-1.89	-1.85	-1.9	-2.2	-1.88	1	-1.05	1.13	1.17	1.4	1.4	-1.03	-1.13
7	0.929	366	AQP9	aquaporin 9	1	-1.36	-4.38	-5.34	-4.28	-4.13	-4.35	-4.48	1	-1.5	-1.33	-1.28	-1.14	-1.05	-1.22	-1.2
7	0.928	157273	LOC157273	uncharacterized LOC157273	1	-2.08	-2.18	-2.18	-1.75	-1.58	-1.76	-2.25	1	-1.43	-1.08	1.02	-1.25	-1.03	-1.3	-1.69
7	0.928	5860	QDPR	quinoid dihydropteridine reductase	1	-1.9	-1.94	-1.91	-1.98	-1.94	-2.1	-2.32	1	-1.36	-1.09	-1.2	-1.22	-1.26	-1.37	-1.43
7	0.927	26007	DAK	dihydroxyacetone kinase 2 homolog (S. cerevisiae)	1	-2.44	-2.68	-3.01	-2.95	-2.7	-2.84	-2.55	1	-1.94	-1.13	1.02	1.51	1.64	-1	1.18
7	0.927	357	SHROOM2	shroom family member 2	1	-2.36	-2.59	-2.32	-1.95	-2.01	-2.62	-2.78	1	-2.45	-1.55	-1.27	-1.04	-1.13	-1.33	-1.36
7	0.925	220323	OAF	OAF homolog (Drosophila)	1	-1.5	-3.26	-3.37	-3.14	-2.79	-3.14	-2.87	1	-1.26	-1.03	-1.25	-1.13	-1.08	-1.28	-1.44
7	0.924	8424	BBOX1	butyrobetaine (gamma), 2-oxoglutarate dioxygenase (gamma-butyrobetaine hydroxylase) 1	1	-4.13	-3.63	-3.15	-3.71	-5.2	-5.39	-4.81	1	-2.74	-1	1.2	1.4	1.49	1.45	1.74
7	0.923	22809	ATF5	activating transcription factor 5	1	-1.44	-2.71	-4.4	-3.58	-3	-3.48	-3.19	1	1.02	1.03	-1.12	1.03	1.06	-1.22	-1.43
7	0.923	5608	MAP2K6	mitogen-activated protein kinase kinase 6	1	-2.14	-2.05	-1.93	-2.05	-2.08	-2.4	-2.24	1	-1.47	1.14	1.47	1.33	1.42	-1.05	-1.12
7	0.923	6382	SDC1	syndecan 1	1	-2.55	-2.07	-1.88	-1.55	-1.34	-1.35	-1.4	1	-1.53	-1.14	1.05	1.18	1.19	1.05	1.01
7	0.922	2705	GJB1	gap junction protein, beta 1, 32kDa	1	-3.11	-2.89	-2.22	-1.84	-1.64	-1.7	-1.97	1	-1.81	1.1	1.13	1.43	1.49	1.24	1.19
7	0.922	3434	IFIT1	interferon-induced protein with tetratricopeptide repeats 1	1	-3.57	-4.49	-4.26	-3.42	-4.68	-4.55	-4.44	1	-3.74	-1.03	1.24	1.47	1.35	1.32	1.24
7	0.922	8722	CTSF	cathepsin F	1	-2.41	-2.95	-2.86	-2.27	-1.97	-2.12	-2.37	1	-1.82	-1.81	-1.89	-1.07	1.15	1.02	-1.13
7	0.921	116236	ABHD15	abhydrolase domain containing 15	1	-2.65	-2.7	-2.54	-2.46	-2.42	-2.4	-2.32	1	-2.53	-1.4	-1.25	-1.07	-1.09	-1.07	-1.12
7	0.92	10	NAT2	N-acetyltransferase 2 (arylamine N-acetyltransferase)	1	-3.67	-3.82	-2.48	-1.85	-1.36	-1.91	-2.65	1	-2.94	1.02	1.33	1.46	1.29	1.17	-1.02
7	0.92	64757	MARC1	mitochondrial amidoxime reducing component 1	1	-1.92	-1.59	-1.67	-2.14	-2.24	-2.65	-3.1	1	-2.19	-1.5	-1.25	1.04	1.09	-1.27	-1.56
7	0.919	3087	HHEX	hematopoietically expressed homeobox	1	-2.07	-2.15	-1.59	-1.48	-1.33	-1.62	-1.98	1	-1.74	-1.35	-1.21	-1.21	-1.16	-1.14	-1.28
7	0.919	51011	FAHD2A	fumarylacetoacetate hydrolase domain containing 2A	1	-2.47	-2.04	-1.92	-1.6	-1.56	-1.59	-1.7	1	-1.54	1.08	1.3	1.47	1.39	1.13	-1.02
7	0.919	9700	ESPL1	extra spindle pole bodies homolog 1 (S. cerevisiae)	1	-1.91	-2.29	-2.34	-1.69	-1.68	-1.52	-1.65	1	-1.74	-1.26	-1.18	-1.26	-1.31	-1.42	-1.22
7	0.918	10455	ECI2	enoyl-CoA delta isomerase 2	1	-1.48	-1.66	-1.6	-1.74	-1.8	-2.04	-2.31	1	-1.09	1.17	1.29	1.24	1.15	1.01	-1.02
7	0.918	254013	METTL20	methyltransferase like 20	1	-1.46	-1.78	-2.3	-2.37	-2.39	-2.57	-2.5	1	-1.34	-1.05	-1.04	-1.07	-1.28	-1.18	-1.36
7	0.918	51181	DCXR	dicarbonyl/L-xylulose reductase	1	-2.89	-6.43	-6.99	-6.71	-6.93	-8.19	-9.8	1	-1.57	1.01	-1.08	-1.35	-1.6	-2.34	-2.69
7	0.918	78989	COLEC11	collectin sub-family member 11	1	-1.93	-2.52	-2.17	-2.05	-1.89	-1.77	-1.51	1	-1.65	-1.54	-1.41	-1.28	-1.09	-1.31	-1.26
7	0.918	80168	MOGAT2	monoacylglycerol O-acyltransferase 2	1	-2.32	-2.06	-2.2	-2.2	-2.05	-2.02	-2.47	1	-1.37	-1.15	-1.17	-1.14	-1.16	-1.45	-1.65
7	0.917	10162	LPCAT3	lysophosphatidylcholine acyltransferase 3	1	-2.15	-2.17	-1.63	-1.43	-1.19	-1.3	-1.33	1	-1.22	1.05	-1.04	1	1.05	-1.13	-1.15
7	0.917	2159	F10	coagulation factor X	1	-2.85	-2.89	-2.11	-1.37	-1.43	-1.7	-2.05	1	-2.22	-1.64	-1.23	1.27	1.27	1.06	1.01
7	0.917	23632	CA14	carbonic anhydrase XIV	1	-1.97	-2.35	-2.4	-2.15	-2.37	-2.15	-2.33	1	-1.71	-1.3	-1	1.03	-1.07	-1.38	-1.54
7	0.917	53345	TM6SF2	transmembrane 6 superfamily member 2	1	-1.54	-1.95	-2	-1.9	-1.61	-1.77	-2	1	-1.7	-1.3	-1.19	1.19	1.39	1.14	-1.07
7	0.917	5336	PLCG2	phospholipase C, gamma 2 (phosphatidylinositol-specific)	1	-3.92	-3.15	-2.52	-1.87	-1.72	-1.87	-1.96	1	-3.51	-1.1	-1	1.32	1.29	1.2	1.22
7	0.916	1339	COX6A2	cytochrome c oxidase subunit VIa polypeptide 2	1	-1.42	-2.14	-2.37	-2.26	-1.9	-1.7	-1.72	1	1.02	-1.03	1.09	1.21	1.28	1.13	-1
7	0.916	2329	FMO4	flavin containing monooxygenase 4	1	-3.82	-4.61	-3.79	-2.64	-2.19	-2.59	-3.47	1	-3.89	-2.04	-1.72	-1.36	-1.23	-1.28	-1.37
7	0.916	9975	NR1D2	nuclear receptor subfamily 1, group D, member 2	1	-1.21	-1.68	-1.93	-2.16	-1.6	-1.98	-1.55	1	-1.53	-1.47	-1.13	1.02	1.18	1	-1.08
7	0.914	161291	TMEM30B	transmembrane protein 30B	1	-2.19	-2.35	-1.88	-1.61	-1.49	-1.47	-1.49	1	-2.09	-1.49	-1.28	-1.14	-1.06	-1.04	1.02
7	0.914	26873	OPLAH	5-oxoprolinase (ATP-hydrolysing)	1	-1.78	-2.01	-1.76	-1.29	-1.19	-1.35	-1.43	1	-1.85	-1.19	-1.19	1.11	1.1	1.03	-1.01
7	0.914	51171	HSD17B14	hydroxysteroid (17-beta) dehydrogenase 14	1	-2	-2.57	-2.44	-2.24	-2	-1.58	-1.7	1	-1.69	1.08	1.09	1.34	1.37	1.29	1.32
7	0.912	2180	ACSL1	acyl-CoA synthetase long-chain family member 1	1	-2.52	-4.93	-3.9	-2.22	-1.67	-1.57	-1.51	1	-1.78	-1.35	-1.17	-1.02	-1.01	1.01	1.06
7	0.909	84749	USP30	ubiquitin specific peptidase 30	1	-2.29	-2.08	-2.01	-1.86	-1.89	-2.29	-2.12	1	-1.58	-1.13	-1.23	-1.23	-1.21	-1.37	-1.39
7	0.907	152831	KLB	klotho beta	1	-4.57	-3.07	-2.3	-2.13	-2.43	-3.24	-3.33	1	-2.33	-1.15	-1.47	-1.55	-1.65	-1.9	-1.66
7	0.907	217	ALDH2	aldehyde dehydrogenase 2 family (mitochondrial)	1	-1.65	-2.17	-2.59	-2.89	-3.36	-4.07	-4.62	1	-1.39	-1.46	-1.38	-1.25	-1.27	-1.34	-1.55
7	0.907	55526	DHTKD1	dehydrogenase E1 and transketolase domain containing 1	1	-3.99	-3.52	-2.54	-1.8	-1.69	-1.81	-2.16	1	-3.1	-1.6	-1.33	-1.25	-1.33	-1.42	-1.45
7	0.906	23541	SEC14L2	SEC14-like 2 (S. cerevisiae)	1	-2.47	-2.8	-2.75	-2.64	-2.56	-2.76	-2.6	1	-1.85	1.31	1.38	1.1	-1.09	-1.5	-1.49
7	0.905	10	NAT2	N-acetyltransferase 2 (arylamine N-acetyltransferase)	1	-1.65	-1.95	-1.98	-1.96	-1.83	-2.14	-2.12	1	-1.16	1.07	-1.07	1.01	-1.13	-1.39	-1.52
7	0.905	11309	SLCO2B1	solute carrier organic anion transporter family, member 2B1	1	-3.06	-3.41	-3.22	-2.87	-2.24	-1.96	-1.92	1	-2.58	-1.72	-1.62	-1.29	-1.13	-1.28	-1.29
7	0.905	54941	RNF125	ring finger protein 125, E3 ubiquitin protein ligase	1	-1.61	-2.04	-2.42	-1.93	-1.98	-1.91	-1.52	1	-2.26	-1.33	-1.15	1.13	1.13	1.1	1.4
7	0.904	8431	NR0B2	nuclear receptor subfamily 0, group B, member 2	1	-6.96	-4.64	-4.67	-3.22	-2.46	-2	-1.13	1	-2.39	-1.22	-1.08	1.26	1.28	1.09	1.05
7	0.903	100131	---		1	-1.98	-2.52	-2.48	-1.73	-1.67	-1.62	-1.72	1	-1.39	-1.72	-1.67	-1.03	1.01	1.16	1.05
7	0.902	144363	LYRM5	LYR motif containing 5	1	-3.05	-2.91	-3.02	-2.81	-2.66	-2.61	-2.71	1	-2.7	-1.31	-1.21	-1.23	-1.25	-1.32	-1.17
7	0.902	51390	AIG1	androgen-induced 1	1	-3.13	-3.24	-2.66	-2.2	-2.08	-2.13	-2.22	1	-2.61	-1.81	-1.44	-1.31	-1.22	-1.36	-1.36
7	0.901	131118	DNAJC19	DnaJ (Hsp40) homolog, subfamily C, member 19	1	-1.8	-1.97	-2.16	-2.21	-2.14	-2.23	-2.4	1	-1.57	-1.15	-1.21	-1.2	-1.37	-1.27	-1.35
7	0.901	29948	OSGIN1	oxidative stress induced growth inhibitor 1	1	-1.46	-2.16	-2.26	-1.97	-2.17	-1.98	-1.56	1	-1.03	1.24	-1.1	-1.03	-1.08	-1.23	-1.4
7	0.901	83642	SELO	selenoprotein O	1	-1.91	-2.51	-2.31	-2.07	-1.99	-2.17	-2.23	1	-1.58	-1.08	-1.26	-1.19	-1.24	-1.51	-1.63
7	0.9	10615	SPAG5	sperm associated antigen 5	1	-2.26	-2.97	-3.2	-2.94	-2.56	-3.3	-2.93	1	-2.15	-1.07	-1.15	-1.09	-1.42	-1.78	-1.57
7	0.899	1610	DAO	D-amino-acid oxidase	1	-5.12	-4.64	-3.86	-3.66	-3.05	-4.24	-5.14	1	-1.84	1.63	1.74	2.19	2.14	1.15	-1.02
7	0.899	54930	HAUS4	HAUS augmin-like complex, subunit 4	1	-1.29	-1.41	-1.49	-1.56	-1.8	-2.01	-2.03	1	-1.24	1.16	1.2	1.16	-1.02	-1.17	-1.31
7	0.898	134147	CMBL	carboxymethylenebutenolidase homolog (Pseudomonas)	1	-2.89	-1.99	-2.1	-2.08	-1.95	-1.96	-2.22	1	-2.07	1.06	1.18	1.61	1.7	1.33	1.22
7	0.898	1652	DDT	D-dopachrome tautomerase	1	-1.19	-1.56	-1.75	-1.83	-1.76	-1.92	-2.19	1	1.03	1.1	1.14	1.18	1.07	-1.04	-1.15
7	0.897	64241	ABCG8	ATP-binding cassette, sub-family G (WHITE), member 8	1	-3.59	-3.17	-2.45	-2.69	-2.31	-2.97	-3.43	1	-1.95	1.04	-1.04	-1.27	-1.43	-1.91	-1.96
7	0.896	866	SERPINA6	serpin peptidase inhibitor, clade A (alpha-1 antiproteinase, antitrypsin), member 6	1	-2.17	-2.88	-3.44	-4.19	-4.71	-5.84	-6.47	1	-1.87	-1.64	-1.57	-1.38	-1.37	-1.73	-2.03
7	0.896	AFFX-r2-Bs-lys-3	---		1	-2.01	-1.61	-1.82	-1.63	-1.98	-2.26	-1.84	1	1.01	1.14	1.25	1.49	1.32	-1.06	-1.17
7	0.895	4129	MAOB	monoamine oxidase B	1	-2.41	-1.79	-1.52	-1.5	-1.67	-1.96	-2.52	1	-2.22	-1.27	-1.09	-1.17	-1.21	-1.35	-1.37
7	0.894	259	AMBP	alpha-1-microglobulin/bikunin precursor	1	-1.22	-1.43	-1.72	-1.64	-1.62	-1.69	-2.01	1	-1.12	-1.18	-1.15	-1.1	-1.09	-1.19	-1.34
7	0.894	79442	LRRC2	leucine rich repeat containing 2	1	-1.25	-1.59	-1.98	-1.77	-1.85	-2.06	-1.89	1	-1.29	-1.17	-1.18	-1.09	-1.2	-1.25	-1.16
7	0.893	100506	---		1	-2.37	-2.33	-1.97	-2.02	-1.82	-1.83	-1.97	1	-2.13	-1.32	-1.25	-1.11	-1.16	-1.36	-1.49
7	0.892	6480	ST6GAL1	ST6 beta-galactosamide alpha-2,6-sialyltranferase 1	1	-3.35	-5.05	-3.83	-2.95	-2.54	-2.91	-3.52	1	-2.7	-2.04	-1.83	-1.48	-1.45	-1.74	-1.87
7	0.892	6822	SULT2A1	sulfotransferase family, cytosolic, 2A, dehydroepiandrosterone (DHEA)-preferring, member 1	1	-4.86	-9.29	-8.04	-2.77	-2.32	-2.44	-2.43	1	-3.69	-1.67	-1.93	-1.78	-1.86	-1.82	-1.47
7	0.891	3248	HPGD	hydroxyprostaglandin dehydrogenase 15-(NAD)	1	-2.5	-2.68	-1.9	-1.69	-1.6	-1.63	-1.89	1	-1.89	1.07	1.14	1.31	1.33	1.34	1.52
7	0.89	114571	SLC22A9	solute carrier family 22 (organic anion transporter), member 9	1	-3.17	-2.87	-2.04	-1.92	-1.75	-2.08	-2.12	1	-2.44	-1.57	-1.52	-1.28	-1.47	-1.28	-1.34
7	0.886	6482	ST3GAL1	ST3 beta-galactoside alpha-2,3-sialyltransferase 1	1	-1.16	-2.55	-2.3	-1.93	-1.71	-1.77	-1.63	1	-1.51	1.06	1.02	-1.16	-1.35	-1.41	-1.33
7	0.885	2805	GOT1	glutamic-oxaloacetic transaminase 1, soluble	1	-2.35	-2.04	-1.71	-1.58	-1.28	-1.21	-1.2	1	-1.54	-1.28	-1.21	-1.03	1.01	-1.07	-1.14
7	0.885	51156	SERPINA10	serpin peptidase inhibitor, clade A (alpha-1 antiproteinase, antitrypsin), member 10	1	-1.75	-3.55	-3.11	-2.27	-2.4	-2.75	-3.48	1	-2.03	-1.71	-1.52	-1.21	-1.24	-1.44	-1.72
7	0.885	7064	THOP1	thimet oligopeptidase 1	1	-1.56	-2.04	-2.1	-2.09	-2.02	-2.17	-2.02	1	1.24	-1	1.04	1.26	1.11	-1.13	-1.2
7	0.882	7018	TF	transferrin	1	-1.23	-1.5	-1.92	-1.96	-1.85	-2.14	-2.69	1	-1.33	-1.26	-1.12	-1.17	-1.21	-1.3	-1.3
7	0.882	84141	EVA1A	eva-1 homolog A (C. elegans)	1	-6.73	-8.8	-7.46	-5.56	-4.31	-3.85	-3.87	1	-2.81	-2.49	-2.12	-1.79	-2.02	-2.05	-1.89
7	0.881	66002	CYP4F12	cytochrome P450, family 4, subfamily F, polypeptide 12	1	-4.12	-4.27	-3.25	-2.67	-2.77	-2.72	-3.12	1	-2.93	-1.95	-1.76	-1.39	-1.38	-1.46	-1.6
7	0.877	90523	MLIP	muscular LMNA-interacting protein	1	-11.48	-8.21	-4.44	-3.22	-2.73	-3.59	-4.98	1	-6.88	-1.78	-1.41	-1.6	-2.02	-2.59	-3.22
7	0.876	119467	CLRN3	clarin 3	1	-2.41	-3.84	-2.1	-1.62	-1.47	-1.42	-1.46	1	-1.36	1.01	1.17	1.13	1.1	-1.08	-1.07
7	0.876	283587	LOC283587	uncharacterized LOC283587	1	-2.12	-1.8	-1.81	-1.82	-2.04	-2	-2.09	1	-2.21	-1.5	-1.13	-1.05	-1.17	-1.11	-1.25
7	0.876	58510	PRODH2	proline dehydrogenase (oxidase) 2	1	-4.41	-5.49	-4.58	-3.82	-3.05	-3.53	-4.15	1	-2.97	-1.68	-1.44	-1.39	-1.58	-2.1	-2.39
7	0.875	100507	---		1	-1.68	-1.37	-1.37	-1.56	-1.87	-2.51	-2.46	1	-1.35	1.3	1.31	1.08	-1.11	-1.18	-1.22
7	0.875	55224	ETNK2	ethanolamine kinase 2	1	-2.47	-2.49	-2.24	-2.21	-2.14	-2.24	-2.45	1	-1.67	1.66	1.59	1.31	1.21	-1.01	1.11
7	0.874	79660	PPP1R3B	protein phosphatase 1, regulatory subunit 3B	1	-3.48	-3.18	-2.26	-1.55	-1.12	-1.72	-1.93	1	-1.83	-1.03	1.22	1.4	1.34	1.13	1.32
7	0.871	1124	CHN2	chimerin 2	1	-2.42	-2.31	-1.98	-1.98	-1.85	-1.86	-1.65	1	-2.2	-1.51	-1.21	-1.18	-1.33	-1.32	-1.14
7	0.871	3557	IL1RN	interleukin 1 receptor antagonist	1	-1.46	-3.02	-2.74	-2.32	-2.1	-2.12	-2	1	-1.32	-1.55	-1.56	-1.36	-1.26	-1.31	-1.26
7	0.871	8659	ALDH4A1	aldehyde dehydrogenase 4 family, member A1	1	-2.81	-2.42	-2	-1.72	-1.62	-1.61	-1.83	1	-1.87	-1.4	-1.43	-1.26	-1.21	-1.47	-1.67
7	0.87	445	ASS1	argininosuccinate synthase 1	1	-2.13	-1.88	-1.66	-1.82	-1.82	-1.86	-1.81	1	-1.39	-1.26	-1.25	-1.26	-1.26	-1.38	-1.26
7	0.87	7923	HSD17B8	hydroxysteroid (17-beta) dehydrogenase 8	1	-1.49	-1.71	-2.08	-2.46	-2.65	-3.07	-3.07	1	-1.01	1.01	-1.14	-1.08	-1.1	-1.3	-1.62
7	0.869	1558	CYP2C8	cytochrome P450, family 2, subfamily C, polypeptide 8	1	-3.99	-16.35	-22.12	-16.8	-14.18	-22.86	-43.96	1	-3.16	-2.29	-1.8	-2.83	-3.68	-4.2	-3.37
7	0.869	84266	ALKBH7	alkB, alkylation repair homolog 7 (E. coli)	1	-2.3	-2.43	-2.44	-2.21	-2.19	-2.24	-2.29	1	-1.31	-1.14	-1.14	-1.17	-1.27	-1.43	-1.55
7	0.867	8743	TNFSF10	tumor necrosis factor (ligand) superfamily, member 10	1	-2.12	-2.94	-2.45	-2.86	-3.77	-6.54	-11.4	1	-2.03	-1.22	-1.34	-1.38	-1.49	-1.84	-2.35
7	0.866	124936	CYB5D2	cytochrome b5 domain containing 2	1	-2.05	-2.03	-1.94	-1.86	-1.71	-1.89	-1.99	1	-1.88	-1.3	-1.24	-1.07	-1.12	-1.17	-1.36
7	0.865	80344	DCAF11	DDB1 and CUL4 associated factor 11	1	-3.53	-3.08	-2.82	-2.8	-2.8	-3.07	-3.01	1	-2.27	-1.05	-1.08	-1.2	-1.61	-1.82	-1.87
7	0.864	1259	CNGA1	cyclic nucleotide gated channel alpha 1	1	-5.77	-5.17	-5.25	-3.69	-3.25	-3.75	-4.06	1	-5.56	-1.57	-1.48	-1.62	-1.83	-1.62	-1.28
7	0.862	10786	SLC17A3	solute carrier family 17 (organic anion transporter), member 3	1	-1.85	-1.43	-1.35	-1.51	-1.2	-1.3	-1.67	1	-2.01	-1.02	1.13	1.08	1.06	-1.21	-1.38
7	0.862	55450	CAMK2N1	calcium/calmodulin-dependent protein kinase II inhibitor 1	1	-2.28	-1.84	-1.57	-1.63	-1.62	-1.74	-1.76	1	-2.13	-1.39	-1.24	-1.29	-1.31	-1.16	-1.14
7	0.862	5624	PROC	protein C (inactivator of coagulation factors Va and VIIIa)	1	-1.86	-1.74	-1.59	-1.5	-1.67	-2.06	-2.48	1	-1.73	-1.46	-1.43	-1.19	-1.15	-1.31	-1.44
7	0.862	7263	TST	thiosulfate sulfurtransferase (rhodanese)	1	-2.54	-2.25	-1.69	-1.38	-1.22	-1.31	-1.58	1	-1.59	-1.06	1.14	1.31	1.35	1.19	1.08
7	0.861	399726	CASC10	cancer susceptibility candidate 10	1	-1.95	-1.92	-1.81	-1.76	-1.79	-2.05	-2.21	1	-1.84	-1.13	-1.02	-1.19	-1.34	-1.47	-1.37
7	0.857	90525	SHF	Src homology 2 domain containing F	1	-2.16	-2.43	-2.21	-2.08	-2.12	-2.33	-2.63	1	-1.12	-1.09	-1.08	-1.2	-1.27	-1.68	-1.7
7	0.857	92840	REEP6	receptor accessory protein 6	1	-2.21	-2.23	-1.63	-1.62	-1.6	-2.03	-2.56	1	-1.44	1.11	1.25	1.72	1.8	1.25	1.09
7	0.857	92960	PEX11G	peroxisomal biogenesis factor 11 gamma	1	-2.51	-2.76	-2.76	-2.51	-2.38	-2.69	-2.43	1	-1.7	-1.44	-1.26	-1.18	-1.26	-1.44	-1.55
7	0.856	145837	LOC145837	uncharacterized LOC145837	1	-1.96	-4.01	-4.98	-5.71	-5.07	-5.5	-5.38	1	1.17	2.01	1.67	1.09	-1.15	-1.44	-1.48
7	0.856	55240	STEAP3	STEAP family member 3, metalloreductase	1	-1.97	-2.4	-2.06	-1.71	-1.64	-1.8	-2.16	1	-1.84	-1.37	-1.37	-1.21	-1.25	-1.4	-1.49
7	0.855	100134	---		1	-1.19	-1.9	-1.82	-2.03	-1.82	-2.43	-1.8	1	1	1.29	1.12	-1.2	-1.14	-1.4	-1.1
7	0.855	5166	PDK4	pyruvate dehydrogenase kinase, isozyme 4	1	-6.36	-11.45	-12.3	-9.35	-8.59	-7.09	-6.29	1	-5.37	-2.14	-2.35	-1.87	-2.23	-2.04	-2.2
7	0.854	5267	SERPINA4	serpin peptidase inhibitor, clade A (alpha-1 antiproteinase, antitrypsin), member 4	1	-3.65	-3.03	-1.98	-1.66	-1.74	-1.89	-2.17	1	-2.82	-2.04	-1.39	-1.11	-1.2	-1.44	-1.66
7	0.854	6817	SULT1A1	sulfotransferase family, cytosolic, 1A, phenol-preferring, member 1	1	-2.92	-3.41	-2.58	-2.14	-2.03	-2.35	-2.88	1	-1.77	-1.38	-1.22	-1.23	-1.35	-1.91	-2.23
7	0.853	51084	CRYL1	crystallin, lambda 1	1	-3.34	-3.13	-2.26	-1.64	-1.35	-1.44	-1.54	1	-2.09	1.15	1.25	1.48	1.38	1.25	1.18
7	0.852	32	ACACB	acetyl-CoA carboxylase beta	1	-2.79	-2.19	-1.87	-1.63	-1.58	-1.82	-2.12	1	-1.27	1.57	1.45	1.61	1.5	1.09	1.03
7	0.852	93129	ORAI3	ORAI calcium release-activated calcium modulator 3	1	-1.99	-2.17	-2.1	-1.72	-1.61	-1.68	-1.97	1	-1.27	1.31	1.36	1.54	1.53	1.17	1.13
7	0.848	AFFX-PheX-M	---		1	-2.05	-1.59	-1.71	-1.72	-1.84	-2.27	-1.72	1	1.01	1.27	1.32	1.54	1.52	1	-1.08
7	0.847	80195	TMEM254	transmembrane protein 254	1	-2.08	-1.82	-1.65	-1.8	-1.77	-1.76	-1.99	1	-1.76	-1.45	-1.19	-1.17	-1.14	-1.27	-1.34
7	0.845	5244	ABCB4	ATP-binding cassette, sub-family B (MDR/TAP), member 4	1	-4.41	-6.68	-7.3	-6.05	-4.86	-7.09	-8.6	1	-3.34	-1.88	-1.65	-1.68	-1.93	-2.2	-2.58
7	0.844	2752	GLUL	glutamate-ammonia ligase	1	-1.58	-2.07	-2	-1.77	-1.63	-1.72	-1.48	1	-1.28	1.1	1.16	1.43	1.39	1.33	1.38
7	0.844	9942	XYLB	xylulokinase homolog (H. influenzae)	1	-1.34	-2.27	-3.03	-2.59	-2.53	-2.72	-2.9	1	-1.36	-1.46	-1.38	-1.21	-1.32	-1.23	-1.4
7	0.842	1559	CYP2C9	cytochrome P450, family 2, subfamily C, polypeptide 9	1	-1.88	-3.2	-3.46	-2.73	-2.81	-2.76	-3.36	1	-1.61	-1.35	-1.34	-1.45	-1.58	-1.53	-1.42
7	0.841	58476	TP53INP2	tumor protein p53 inducible nuclear protein 2	1	-3.13	-2.21	-1.52	-1.44	-1.39	-1.47	-1.2	1	-1.75	-1.1	-1.13	1.03	1.06	-1.2	-1.08
7	0.841	89866	SEC16B	SEC16 homolog B (S. cerevisiae)	1	-2.3	-2.52	-2.36	-2.13	-1.95	-1.84	-1.65	1	-1.71	-1.55	-1.46	-1.3	-1.41	-1.21	-1.16
7	0.84	3053	SERPIND1	serpin peptidase inhibitor, clade D (heparin cofactor), member 1	1	-3.82	-10.06	-8.91	-7.8	-6.74	-8.16	-10.38	1	-3.49	-2.69	-1.92	-1.73	-1.67	-2.02	-2.35
7	0.839	AFFX-LysX-M	---		1	-1.8	-1.62	-1.67	-1.59	-1.85	-2.06	-1.79	1	-1.01	1.23	1.37	1.49	1.53	1	-1.06
7	0.835	54494	C11orf71	chromosome 11 open reading frame 71	1	-2.01	-2.26	-2.7	-3.32	-3.42	-3.5	-3.24	1	-1.31	-1.06	-1.2	-1.3	-1.41	-1.6	-1.76
7	0.834	64850	ETNPPL	ethanolamine-phosphate phospho-lyase	1	-2.24	-2.25	-2.57	-3.65	-4.39	-5.84	-6.74	1	-1.25	-1.12	-1.38	-1.46	-1.61	-1.96	-2.12
7	0.833	27165	GLS2	glutaminase 2 (liver, mitochondrial)	1	-8.74	-8.34	-9.2	-7.39	-7.49	-8.72	-9.9	1	-4.53	-1.14	-1.18	-1.49	-2.14	-2.69	-3.11
7	0.833	342979	PALM3	paralemmin 3	1	-2.8	-1.8	-1.42	-1.25	-1.29	-1.61	-1.79	1	-1.9	-1.08	1.05	-1.03	-1.22	-1.37	-1.57
7	0.832	2286	FKBP2	FK506 binding protein 2, 13kDa	1	-1.98	-2.16	-1.73	-1.55	-1.7	-1.78	-1.81	1	1.1	1.22	1.28	1.49	1.35	1.24	1.19
7	0.829	140462	ASB9	ankyrin repeat and SOCS box containing 9	1	-4.03	-3.23	-4	-4.99	-6.24	-7.3	-7.62	1	-3.9	-1.75	-1.52	-1.37	-1.71	-2.19	-2.49
7	0.829	AFFX-r2-Bs-lys-M	---		1	-1.94	-1.59	-1.8	-1.65	-1.88	-2.28	-1.67	1	1.01	1.28	1.31	1.59	1.59	1.05	-1.06
7	0.826	3487	IGFBP4	insulin-like growth factor binding protein 4	1	-2.17	-3.51	-2.78	-2.63	-3.1	-4.84	-5.99	1	-1.28	-1.39	-1.94	-1.54	-1.35	-1.98	-2.34
7	0.825	148327	CREB3L4	cAMP responsive element binding protein 3-like 4	1	-1.27	-1.47	-1.81	-1.93	-1.95	-2.11	-2.34	1	-1.07	-1.05	-1.27	-1.26	-1.23	-1.24	-1.25
7	0.825	93210	PGAP3	post-GPI attachment to proteins 3	1	-1.99	-2.06	-1.95	-1.79	-1.77	-1.88	-1.89	1	-1.7	-1.62	-1.36	-1.08	-1.1	-1.23	-1.12
7	0.823	AFFX-DapX-M	---		1	-2.4	-1.61	-1.56	-1.64	-1.67	-1.99	-1.64	1	1.07	1.2	1.28	1.55	1.54	1.1	1
7	0.822	100507	---		1	-3.31	-3.86	-4.8	-4.63	-4.78	-5.47	-6.43	1	-2.34	-1.33	-1.69	-1.68	-1.85	-2	-2.3
7	0.822	666	BOK	BCL2-related ovarian killer	1	-1.54	-1.36	-1.29	-1.25	-1.26	-1.49	-1.52	1	-2.05	-1.17	-1.11	1.08	1.18	1.09	1.12
7	0.821	84693	MCEE	methylmalonyl CoA epimerase	1	-2.21	-2.88	-2.98	-2.83	-3	-3.34	-3.65	1	-1.8	-1.22	-1.44	-1.49	-1.72	-1.51	-1.55
7	0.82	2242	FES	feline sarcoma oncogene	1	-2.56	-3.24	-3.52	-2.82	-2.88	-3.31	-3.08	1	-2.38	-1.95	-1.61	-1.1	-1.13	-1.34	-1.91
7	0.816	56606	SLC2A9	solute carrier family 2 (facilitated glucose transporter), member 9	1	-2.76	-3.84	-3.97	-3.12	-2.59	-2.1	-2	1	-2.05	-2.12	-1.93	-1.44	-1.51	-1.27	-1.31
7	0.816	98	ACYP2	acylphosphatase 2, muscle type	1	-2.43	-1.83	-1.61	-1.52	-1.46	-1.31	-1.27	1	-2.34	1.03	1.15	1.29	1.27	1.24	1.19
7	0.815	335	APOA1	apolipoprotein A-I	1	-1.25	-1.41	-1.86	-2.29	-2.4	-2.33	-2.29	1	-1.05	-1.22	-1.32	-1.15	-1.08	-1.1	-1.15
7	0.814	171425	CLYBL	citrate lyase beta like	1	-1.97	-2.06	-1.96	-1.7	-1.75	-1.89	-1.97	1	-1.6	-1.44	-1.19	-1.1	-1.24	-1.32	-1.35
7	0.813	282679	AQP11	aquaporin 11	1	-1.54	-1.7	-1.83	-2.38	-2.64	-3.14	-3.4	1	1.13	1.22	1.33	1.06	-1.13	-1.54	-1.99
7	0.813	5288	PIK3C2G	phosphatidylinositol-4-phosphate 3-kinase, catalytic subunit type 2 gamma	1	-2.05	-1.75	-1.65	-1.74	-1.89	-2.03	-2.14	1	-2.88	-1.51	-1.44	-1.33	-1.39	-1.11	-1.03
7	0.809	27232	GNMT	glycine N-methyltransferase	1	-6.52	-23.71	-28.07	-24.93	-38.31	-49.18	-55.9	1	-3.03	-1.28	-1.29	-2.71	-4.74	-5.72	-6.12
7	0.808	AFFX-r2-Bs-thr-M_s	---		1	-2.31	-1.76	-1.66	-1.84	-1.65	-2.25	-1.55	1	1.01	1.24	1.28	1.71	1.65	1.15	-1.02
7	0.802	83733	SLC25A18	solute carrier family 25 (glutamate carrier), member 18	1	-5.13	-5.64	-3.08	-2.15	-2.04	-1.88	-2.17	1	-3.02	-2.01	-1.91	-1.64	-1.68	-1.69	-1.6
7	0.801	54988	ACSM5	acyl-CoA synthetase medium-chain family member 5	1	-2.96	-3.36	-2.71	-2.26	-2.42	-2.77	-3.47	1	-3.08	-1.72	-1.39	-1.22	-1.44	-1.5	-1.68
7	0.8	25901	CCDC28A	coiled-coil domain containing 28A	1	-2.1	-1.64	-1.56	-1.29	-1.29	-1.3	-1.4	1	-2.14	-1.09	-1.16	-1.18	-1.25	-1.13	-1.16
7	0.8	3290	HSD11B1	hydroxysteroid (11-beta) dehydrogenase 1	1	-1.02	-2.25	-4.82	-3	-2.07	-1.76	-2.29	1	-1.02	-1.38	-1.23	1.16	1.2	1.23	1.21
7	0.8	9037	SEMA5A	sema domain, seven thrombospondin repeats (type 1 and type 1-like), transmembrane domain (TM) and short cytoplasmic domain, (semaphorin) 5A	1	-1.75	-1.46	-1.37	-1.51	-1.72	-2.19	-2.14	1	-2.3	-1.52	-1.14	-1.05	-1.11	-1.26	-1.34
7	0.798	10400	PEMT	phosphatidylethanolamine N-methyltransferase	1	-2.78	-4.17	-4.69	-4.81	-4.56	-4.83	-4.56	1	-1.54	-1.38	-1.35	-1.39	-1.49	-1.84	-2.12
7	0.797	201651	LOC201651	arylacetamide deacetylase (esterase) pseudogene	1	-3.05	-7.67	-7.97	-4.64	-3.78	-2.39	-1.65	1	-2.1	-3.65	-3	-1.48	-1.15	1.44	1.6
7	0.796	132158	GLYCTK	glycerate kinase	1	-5.24	-7.08	-7.24	-5.87	-6.15	-6.81	-7.52	1	-3.3	-1.49	-1.5	-1.47	-1.85	-2.31	-2.71
7	0.796	6447	SCG5	secretogranin V (7B2 protein)	1	1.1	-2.45	-2.62	-2.91	-4.46	-5.36	-4.57	1	1.31	1.13	1.08	1.13	-1.05	-1.04	-1.18
7	0.795	134526	ACOT12	acyl-CoA thioesterase 12	1	-4.04	-3.26	-2.41	-1.68	-1.52	-1.56	-2.06	1	-5.62	-1.6	-1.08	-1.18	-1.36	-1.24	-1.48
7	0.795	7586	ZKSCAN1	zinc finger with KRAB and SCAN domains 1	1	-2.36	-1.88	-1.71	-1.73	-1.9	-2.11	-2.14	1	-2.17	-1.29	-1.43	-1.23	-1.24	-1.34	-1.31
7	0.795	83862	TMEM120A	transmembrane protein 120A	1	-2.02	-1.34	-1.18	-1.22	-1.46	-1.62	-1.64	1	-1.21	1.43	1.33	1.25	1.08	-1	-1.1
7	0.794	28959	TMEM176B	transmembrane protein 176B	1	-3.04	-4.21	-3.39	-2.98	-2.44	-2.79	-3.32	1	-1.68	-1.51	-1.64	-1.53	-1.59	-1.97	-1.96
7	0.793	728730	LOC728730	uncharacterized LOC728730	1	-2.7	-2.2	-1.67	-1.27	-1.29	-1.35	-1.28	1	-2.48	-1.35	-1.14	-1.12	-1.13	-1.04	-1.08
7	0.792	275	AMT	aminomethyltransferase	1	-1.54	-2.74	-4.37	-5.2	-5.25	-5.75	-6.06	1	-1.13	-1.27	-1.34	-1.29	-1.57	-1.78	-2.14
7	0.792	4913	NTHL1	nth endonuclease III-like 1 (E. coli)	1	-2.55	-2.19	-2.41	-2.59	-3.11	-3.66	-3.34	1	-1.25	1.25	1.03	-1.37	-1.79	-1.81	-2
7	0.792	7108	TM7SF2	transmembrane 7 superfamily member 2	1	-2.22	-3.48	-4.05	-2.7	-2.23	-2.16	-2.08	1	-1.07	1.22	1.48	2.12	1.96	1.79	1.59
7	0.791	8547	FCN3	ficolin (collagen/fibrinogen domain containing) 3	1	-3.27	-4.52	-4.67	-4.3	-4.21	-6.78	-9.24	1	-2.26	-1.45	-1.41	-1.05	-1.27	-2.51	-7.9
7	0.79	57600	FNIP2	folliculin interacting protein 2	1	-1.48	-2.53	-2.59	-2.47	-2.34	-1.93	-1.7	1	-1.38	-1.44	-1.38	-1.32	-1.26	-1.44	-1.24
7	0.79	7089	TLE2	transducin-like enhancer of split 2 (E(sp1) homolog, Drosophila)	1	-2	-1.85	-1.72	-1.48	-1.46	-1.49	-1.6	1	-1.64	-1.47	-1.36	-1.18	-1.11	-1.28	-1.34
7	0.788	23169	SLC35D1	solute carrier family 35 (UDP-GlcA/UDP-GalNAc transporter), member D1	1	-2.18	-2.3	-2.1	-1.68	-1.41	-1.38	-1.41	1	-2.26	-1.43	-1.34	-1.21	-1.19	-1.3	-1.2
7	0.788	AFFX-r2-Bs-phe-5	---		1	-2.55	-1.68	-1.5	-1.67	-1.62	-1.93	-1.61	1	1.02	1.32	1.37	1.58	1.66	1.08	-1.01
7	0.787	22977	AKR7A3	aldo-keto reductase family 7, member A3 (aflatoxin aldehyde reductase)	1	-1.59	-1.88	-2.19	-2.02	-1.96	-1.91	-1.87	1	-1	1.07	1.25	1.66	1.71	1.4	1.19
7	0.786	55890	GPRC5C	G protein-coupled receptor, family C, group 5, member C	1	-3.26	-2.74	-2.12	-1.47	-1.3	-1.33	-1.32	1	-1.55	1.05	1.18	1.5	1.52	1.32	1.2
7	0.785	2157	F8	coagulation factor VIII, procoagulant component	1	-2.43	-1.9	-1.8	-1.58	-1.49	-1.66	-1.78	1	-2.43	-1.36	-1.44	-1.34	-1.27	-1.29	-1.17
7	0.785	2998	GYS2	glycogen synthase 2 (liver)	1	-12.55	-46.9	-33.55	-14.97	-12.32	-13.67	-15.15	1	-8.63	-2.54	-3.38	-3.8	-4.35	-5.01	-5
7	0.785	8631	SKAP1	src kinase associated phosphoprotein 1	1	-1.56	-1.2	-1.57	-2.07	-2.28	-2.54	-2.93	1	-1.07	1.48	1.45	1.44	1.19	1.16	1.02
7	0.784	5447	POR	P450 (cytochrome) oxidoreductase	1	-2.01	-2.86	-3.17	-2.45	-1.63	-1.29	-1.11	1	-1.57	-1.48	-1.77	-1.31	-1.15	1.03	1.15
7	0.784	733	C8G	complement component 8, gamma polypeptide	1	-2.23	-1.85	-1.76	-1.39	-1.17	-1.26	-1.23	1	-1.1	1.17	1.2	1.48	1.34	1.04	-1.12
7	0.783	3745	KCNB1	potassium voltage-gated channel, Shab-related subfamily, member 1	1	-1.84	-2.09	-1.93	-2.06	-1.84	-1.84	-1.87	1	-1.97	-1.8	-1.45	-1.11	1.22	-1.13	1.04
7	0.783	AFFX-r2-Bs-phe-M	---		1	-2.18	-1.55	-1.65	-1.75	-1.72	-2.26	-1.61	1	1.12	1.27	1.39	1.59	1.66	1.04	-1.06
7	0.78	491	ATP2B2	ATPase, Ca++ transporting, plasma membrane 2	1	-3.75	-4.9	-4.36	-3.65	-3.55	-3.95	-4.18	1	-2.82	-1.7	-1.74	-1.51	-1.58	-1.87	-1.88
7	0.78	54810	GIPC2	GIPC PDZ domain containing family, member 2	1	-2.78	-3.04	-3.4	-2.74	-2.57	-2.71	-2.51	1	-2.14	-1.48	-1.3	-1.48	-1.74	-1.64	-1.43
7	0.779	5053	PAH	phenylalanine hydroxylase	1	-2.3	-2.72	-2.17	-1.41	-1.29	-1.21	-1.29	1	-2.27	-1.46	-1.28	-1.26	-1.25	-1.07	1.03
7	0.779	AFFX-ThrX-M	---		1	-2.78	-1.78	-1.7	-1.87	-1.64	-2.31	-1.53	1	1.07	1.26	1.31	1.74	1.75	1.22	1.04
7	0.778	3171	FOXA3	forkhead box A3	1	-4.61	-2.71	-2.16	-2.15	-2.52	-3.25	-3.03	1	-2.16	-1.63	-1.5	-1.64	-1.78	-1.95	-1.89
7	0.777	3250	HPR	haptoglobin-related protein	1	-2.42	-5.6	-6.62	-5.04	-5.56	-6.01	-7.06	1	-2.12	-2.34	-2.6	-1.88	-1.54	-1.44	-1.35
7	0.775	55349	CHDH	choline dehydrogenase	1	-2	-2	-1.78	-1.68	-1.73	-1.8	-1.85	1	-2.68	-1.74	-1.54	-1.27	-1.28	-1.19	-1.11
7	0.775	AFFX-r2-Bs-dap-M	---		1	-2.43	-1.48	-1.48	-1.58	-1.62	-1.97	-1.6	1	1.09	1.23	1.32	1.59	1.56	1.09	1
7	0.774	255167	LINC01018	long intergenic non-protein coding RNA 1018	1	-8.68	-25.43	-22.69	-16.56	-19.4	-28.4	-33.27	1	-5.81	-3.34	-3.77	-2.55	-2.64	-3.43	-3.57
7	0.773	1373	CPS1	carbamoyl-phosphate synthase 1, mitochondrial	1	-6.24	-5.86	-3.85	-2.72	-2.56	-2.59	-2.99	1	-4.52	-1.45	-1.34	-1.8	-2.22	-2.38	-2.04
7	0.773	2158	F9	coagulation factor IX	1	-1.81	-3.59	-5.54	-4.12	-2.9	-2.75	-3.15	1	-2.16	-2.03	-1.95	-1.77	-1.7	-1.69	-1.53
7	0.773	635	BHMT	betaine--homocysteine S-methyltransferase	1	-9.79	-11.35	-8.5	-6.89	-7.13	-7.74	-12.81	1	-5.9	-1.24	-1.24	-2.08	-3.09	-3.25	-3.57
7	0.772	3818	KLKB1	kallikrein B, plasma (Fletcher factor) 1	1	-5.47	-4.47	-3.08	-2.46	-2.84	-3.49	-5.16	1	-6.89	-2.45	-2.07	-1.81	-1.67	-1.55	-1.62
7	0.772	5763	PTMS	parathymosin	1	-3.36	-2.21	-1.94	-2.16	-2.15	-2.29	-3.01	1	-2.06	-1.25	-1.44	-1.35	-1.48	-1.78	-1.97
7	0.77	22981	NINL	ninein-like	1	-2.19	-1.74	-1.35	-1.14	-1.17	-1.35	-1.61	1	-2.31	1.17	1.17	1.29	1.21	1.16	1.03
7	0.77	79132	DHX58	DEXH (Asp-Glu-X-His) box polypeptide 58	1	-1.29	-1.68	-1.7	-1.77	-1.83	-1.97	-2.14	1	-1.13	-1.28	-1.37	-1.18	-1.11	-1.29	-1.46
7	0.77	9973	CCS	copper chaperone for superoxide dismutase	1	-2.43	-2.2	-2.2	-2.29	-2.51	-3.04	-3.19	1	-1.51	-1.28	-1.34	-1.21	-1.45	-1.64	-2.13
7	0.768	6568	SLC17A1	solute carrier family 17 (organic anion transporter), member 1	1	-5.21	-5.69	-3.59	-2.04	-1.54	-1.78	-2.02	1	-3.35	-2.08	-1.63	-1.51	-1.91	-1.68	-1.57
7	0.767	6119	RPA3	replication protein A3, 14kDa	1	-1.33	-1.23	-1.28	-1.45	-1.65	-1.8	-2.02	1	1.07	1.4	1.34	1.15	1.06	-1.05	-1.15
7	0.764	10826	FAXDC2	fatty acid hydroxylase domain containing 2	1	-2.74	-1.77	-1.32	-1.32	-1.41	-1.44	-1.78	1	-1.99	-1.42	-1.22	-1.18	-1.2	-1.41	-1.39
7	0.764	55937	APOM	apolipoprotein M	1	-1.91	-3.09	-4.85	-7.8	-9.56	-9.15	-11.07	1	-1.41	-1.69	-1.82	-1.55	-1.84	-2.32	-2.49
7	0.76	11162	NUDT6	nudix (nucleoside diphosphate linked moiety X)-type motif 6	1	-1.12	-1.22	-1.42	-1.73	-1.79	-2.01	-2.07	1	1.13	1.27	1.23	1.15	1.07	-1.13	-1.33
7	0.758	127845	GOLT1A	golgi transport 1A	1	-2.26	-2.24	-1.68	-1.3	-1.21	-1.06	1.03	1	-1.28	-1.14	-1.08	1.05	1.02	1.01	-1.04
7	0.758	622	BDH1	3-hydroxybutyrate dehydrogenase, type 1	1	-5.59	-4.81	-3.43	-2.97	-2.85	-4.25	-5.9	1	-5.1	-1.91	-1.73	-1.39	-1.51	-2.03	-2.49
7	0.754	2954	GSTZ1	glutathione S-transferase zeta 1	1	-2.5	-1.48	-1.2	-1.35	-1.46	-1.6	-1.61	1	-1.67	1.34	1.56	1.54	1.24	1.05	-1.08
7	0.752	229	ALDOB	aldolase B, fructose-bisphosphate	1	-1.83	-2.18	-1.79	-1.36	-1.17	-1.12	-1.21	1	-1.56	-1.34	-1.04	1.26	1.32	1.3	1.36
7	0.75	1519	CTSO	cathepsin O	1	-2.31	-2.43	-1.74	-1.72	-1.72	-2.1	-2.56	1	-3.46	-1.85	-1.56	-1.39	-1.33	-1.34	-1.37
7	0.75	2065	ERBB3	v-erb-b2 avian erythroblastic leukemia viral oncogene homolog 3	1	-1.8	-1.78	-1.71	-1.36	-1.17	-1.17	-1.25	1	-2.4	-1.26	-1.23	-1.05	-1.02	-1	1.1
7	0.746	140290	TCP10L	t-complex 10-like	1	-3.8	-5.02	-4.26	-4	-4.09	-5.11	-5.45	1	-2.62	-1.13	1.1	-1.49	-1.82	-2.64	-2.87
7	0.746	145226	RDH12	retinol dehydrogenase 12 (all-trans/9-cis/11-cis)	1	-3.89	-3.66	-2.58	-2.6	-2.63	-2.11	-1.88	1	-3.35	-1.98	-1.45	-1.49	-1.77	-1.61	-1.18
7	0.746	3176	HNMT	histamine N-methyltransferase	1	-2.02	-1.41	-1.17	-1.3	-1.46	-1.64	-1.85	1	-2.34	-1.22	-1.12	-1.17	-1.24	-1.19	-1.23
7	0.745	50486	G0S2	G0/G1switch 2	1	-1.55	-2.77	-5.13	-3.79	-2.83	-2.9	-1.93	1	-1.6	-1.45	-1.1	2.07	2.54	2.38	2.25
7	0.744	64744	SMAP2	small ArfGAP2	1	-1.54	-2.11	-2.16	-1.81	-1.59	-1.59	-1.36	1	-1.24	1.16	1.17	1.47	1.51	1.5	1.58
7	0.743	3131	HLF	hepatic leukemia factor	1	-4.22	-5.11	-4.54	-3.9	-2.83	-3.34	-3.45	1	-2.74	-1.74	-1.73	-1.9	-1.74	-1.91	-1.79
7	0.743	51185	CRBN	cereblon	1	-1.84	-2.49	-2.13	-1.7	-1.59	-1.68	-1.85	1	-1.88	-1.6	-1.56	-1.34	-1.3	-1.33	-1.29
7	0.742	126282	TNFAIP8L1	tumor necrosis factor, alpha-induced protein 8-like 1	1	-2.01	-1.23	-1.1	-1.22	-1.28	-1.61	-1.73	1	-1.65	-1.14	-1.05	-1.02	-1.06	-1.36	-1.39
7	0.741	4306	NR3C2	nuclear receptor subfamily 3, group C, member 2	1	-3.06	-2.43	-2.29	-1.93	-2.05	-2.37	-2.36	1	-2.48	-1.56	-1.25	-1.4	-1.75	-1.59	-1.32
7	0.739	10563	CXCL13	chemokine (C-X-C motif) ligand 13	1	-1.8	-6.99	-11.49	-14.5	-14.72	-14.05	-12.84	1	-1.03	-1.09	-1.28	-1	-2.52	-3.48	-3.86
7	0.739	AFFX-PheX-5	---		1	-2.07	-1.48	-1.48	-1.66	-1.54	-1.94	-1.54	1	1.01	1.25	1.37	1.72	1.61	1.15	-1
7	0.738	57134	MAN1C1	mannosidase, alpha, class 1C, member 1	1	-7.67	-15.67	-11.17	-7.37	-8.92	-11.43	-11.04	1	-5.6	-2.77	-2.62	-2.47	-2.97	-2.56	-2.27
7	0.737	84696	ABHD1	abhydrolase domain containing 1	1	-1.63	-2.46	-2.19	-2.18	-2.16	-1.85	-2.07	1	-1.57	-1.65	-1.39	-1.23	-1.26	-1.25	-1.53
7	0.736	55268	ECHDC2	enoyl CoA hydratase domain containing 2	1	-3	-3.82	-3.53	-2.71	-2.7	-3.35	-3.78	1	-2.42	-1.62	-1.49	-1.35	-1.44	-1.73	-2.02
7	0.735	8645	KCNK5	potassium channel, subfamily K, member 5	1	-1.23	-1.8	-2.06	-1.8	-1.94	-2.09	-1.61	1	1.31	1.54	1.42	1.08	-1.17	-1.4	-1.12
7	0.734	3033	HADH	hydroxyacyl-CoA dehydrogenase	1	-1.61	-1.64	-1.86	-1.83	-1.72	-1.96	-2.3	1	-1.35	1.17	1.46	1.74	1.83	1.49	1.36
7	0.732	23530	NNT	nicotinamide nucleotide transhydrogenase	1	-2.66	-2.17	-1.62	-1.27	1.01	-1.11	-1.37	1	-2.57	-1.14	1.28	1.23	1.06	-1.09	-1.18
7	0.732	51	ACOX1	acyl-CoA oxidase 1, palmitoyl	1	-2.51	-1.8	-1.5	-1.42	-1.44	-1.39	-1.47	1	-1.99	-1.55	-1.36	-1.25	-1.3	-1.28	-1.22
7	0.732	5557	PRIM1	primase, DNA, polypeptide 1 (49kDa)	1	-1.02	-1.41	-1.7	-1.83	-2.18	-2.23	-2.37	1	1.45	1.17	1.19	1.16	1.02	-1.05	1
7	0.732	653808	ZG16	zymogen granule protein 16	1	-4.53	-10.66	-13.27	-13.8	-12.27	-12.87	-14.84	1	-2.51	-2.53	-1.85	-1.4	-1.72	-3.21	-5.27
7	0.73	10249	GLYAT	glycine-N-acyltransferase	1	-12.13	-9.93	-6.94	-5.82	-6.17	-7.18	-9.06	1	-6.01	-1.49	-1.6	-2.13	-2.7	-3.42	-3.68
7	0.727	201266	SLC39A11	solute carrier family 39, member 11	1	-2.41	-1.77	-1.53	-1.36	-1.34	-1.34	-1.46	1	-2.54	-1.58	-1.34	-1.16	-1.09	-1.18	-1.17
7	0.727	23562	CLDN14	claudin 14	1	-2.64	-2.16	-2.21	-2.05	-2.18	-2.16	-2.37	1	-2.1	-1.37	-1.41	-1.36	-1.44	-1.39	-1.45
7	0.725	54979	HRASLS2	HRAS-like suppressor 2	1	-1.81	-2.27	-1.9	-1.59	-1.38	-1.1	-1.04	1	-1.69	-1.22	-1.2	-1.15	-1.16	-1.41	-1.41
7	0.723	3613	IMPA2	inositol(myo)-1(or 4)-monophosphatase 2	1	-1.68	-3.22	-3.59	-3.45	-3.8	-5.13	-5.02	1	-1	-1.29	-1.74	-1.55	-1.56	-1.87	-2.12
7	0.723	5168	ENPP2	ectonucleotide pyrophosphatase/phosphodiesterase 2	1	-8.82	-6.02	-4.19	-3.68	-3.87	-4.29	-4.61	1	-5.5	-2.42	-2.12	-2.19	-2.16	-2.34	-2.13
7	0.723	55753	OGDHL	oxoglutarate dehydrogenase-like	1	-6.95	-7.62	-5.33	-3.32	-3.14	-3.71	-4.54	1	-4.9	-2.49	-2.14	-1.85	-1.97	-2.05	-2.31
7	0.723	8777	MPDZ	multiple PDZ domain protein	1	-2.53	-3.15	-3.21	-2.4	-2.12	-1.96	-1.87	1	-3.35	-1.74	-1.72	-1.42	-1.45	-1.38	-1.27
7	0.722	339766	MROH2A	maestro heat-like repeat family member 2A	1	-4.04	-4.86	-4.51	-3.37	-3.23	-3.4	-2.98	1	-3.36	-3.43	-2.27	3.42	5.38	2.23	1.26
7	0.721	3128	HLA-DRB6	major histocompatibility complex, class II, DR beta 6 (pseudogene)	1	-1.64	-1.87	-2.05	-2.44	-2.42	-2.21	-2.53	1	-1.17	-1.12	-1.29	-1.38	-1.25	-1.57	-1.51
7	0.72	5236	PGM1	phosphoglucomutase 1	1	-2.34	-1.97	-1.84	-1.78	-1.74	-1.93	-1.94	1	-1.8	-1.23	-1.23	-1.31	-1.35	-1.54	-1.57
7	0.719	57447	NDRG2	NDRG family member 2	1	-7.49	-7.02	-5.21	-4.35	-3.64	-4.69	-5.17	1	-3.51	-1.8	-1.53	-1.64	-2.28	-2.69	-3.05
7	0.718	11257	TP53TG1	TP53 target 1 (non-protein coding)	1	-2.6	-1.67	-1.22	-1.13	-1.13	-1.22	-1.36	1	-1.72	-1.01	1.07	1.09	1.02	-1.05	-1.06
7	0.715	4547	MTTP	microsomal triglyceride transfer protein	1	-3.4	-1.85	-1.48	-1.54	-1.7	-1.95	-2.05	1	-2.89	-1.61	-1.68	-1.48	-1.36	-1.28	-1.14
7	0.714	10994	ILVBL	ilvB (bacterial acetolactate synthase)-like	1	-1.89	-2.07	-2.12	-1.94	-1.83	-1.91	-1.76	1	-1.29	-1.32	-1.41	-1.23	-1.24	-1.38	-1.35
7	0.714	114926	SMIM19	small integral membrane protein 19	1	-2.44	-3.13	-3.14	-3.63	-4.14	-4.72	-5.48	1	-1.75	-1.45	-1.48	-1.67	-1.92	-2.06	-2.31
7	0.713	53841	CDHR5	cadherin-related family member 5	1	-2.38	-2.36	-2.01	-1.7	-1.49	-1.5	-1.53	1	-2.21	-1.76	-1.8	-1.3	-1.13	-1.02	-1.02
7	0.711	10572	SIVA1	SIVA1, apoptosis-inducing factor	1	-1.23	-1.99	-2.64	-2.73	-2.56	-2.58	-2.49	1	1.47	1.03	-1.22	-1.18	-1.27	-1.42	-1.45
7	0.709	25974	MMACHC	methylmalonic aciduria (cobalamin deficiency) cblC type, with homocystinuria	1	-1.82	-1.81	-2.15	-2.55	-2.52	-2.62	-2.7	1	-1.24	-1.15	-1.25	-1.29	-1.4	-1.53	-1.71
7	0.709	7447	VSNL1	visinin-like 1	1	-5.11	-3.5	-2.57	-2.76	-3.06	-4.67	-5.55	1	-3.89	1.26	1.07	-1.65	-2.34	-2.53	-2.62
7	0.708	10606	PAICS	phosphoribosylaminoimidazole carboxylase, phosphoribosylaminoimidazole succinocarboxamide synthetase	1	1.06	-1.26	-1.59	-1.66	-1.68	-1.99	-2.15	1	-1.05	1.02	-1.06	-1.16	-1.16	-1.29	-1.32
7	0.707	149466	C1orf210	chromosome 1 open reading frame 210	1	-1.54	-2.08	-1.81	-1.86	-1.71	-1.45	-1.36	1	-1.47	-1.29	-1.07	1.51	1.85	1.52	1.6
7	0.7	1028	CDKN1C	cyclin-dependent kinase inhibitor 1C (p57, Kip2)	1	-1.69	-2.13	-1.74	-1.38	-1.43	-1.47	-1.45	1	-1.47	-1.45	-1.39	-1.28	-1.26	-1.33	-1.37
7	0.699	10693	CCT6B	chaperonin containing TCP1, subunit 6B (zeta 2)	1	-1.53	-1.64	-1.76	-1.93	-1.94	-2.45	-2.27	1	-1.62	-1.18	-1.16	-1.38	-1.31	-1.47	-1.64
7	0.699	1466	CSRP2	cysteine and glycine-rich protein 2	1	-1.46	-1.29	-1.23	-1.31	-1.46	-1.67	-2.15	1	1	1.17	1.28	1.54	1.37	1.22	-1
7	0.697	83938	C10orf11	chromosome 10 open reading frame 11	1	-2.14	-1.6	-1.2	-1.05	-1.07	-1.23	-1.38	1	-1.9	-1.15	1.07	1.39	1.34	-1.01	-1.23
7	0.695	130	ADH6	alcohol dehydrogenase 6 (class V)	1	-12.57	-8.02	-5.13	-5.16	-5.23	-7.7	-9.67	1	-6.28	-1.57	-1.84	-2.24	-2.57	-3.5	-4
7	0.693	163702	IFNLR1	interferon, lambda receptor 1	1	-2.15	-2.55	-2.7	-2.27	-1.99	-1.9	-1.65	1	-1.99	-1.7	-1.68	-1.44	-1.41	-1.29	-1.13
7	0.689	11069	RAPGEF4	Rap guanine nucleotide exchange factor (GEF) 4	1	-3.35	-2.51	-2.25	-1.86	-2	-1.72	-1.54	1	-5.82	-2.68	-1.65	-1.21	1.01	1.29	1.84
7	0.689	336	APOA2	apolipoprotein A-II	1	-1.05	-1.2	-1.7	-2.8	-1.79	-1.48	-1.4	1	1.02	-1.01	1.03	1.1	1.09	1.07	1.07
7	0.687	3175	ONECUT1	one cut homeobox 1	1	-2.46	-1.97	-1.57	-1.65	-1.5	-1.75	-2.11	1	-1.82	-1.05	1.04	-1.26	-1.59	-1.64	-1.86
7	0.687	788	SLC25A20	solute carrier family 25 (carnitine/acylcarnitine translocase), member 20	1	-3.63	-3.17	-2.95	-2.41	-2.04	-1.98	-2.05	1	-2.27	-1.44	-1.69	-1.59	-1.71	-1.68	-1.76
7	0.686	100996	---		1	-1.03	-1.38	-1.7	-1.87	-1.8	-2.15	-1.84	1	1.2	1.14	1.1	-1.21	-1.24	-1.39	-1.36
7	0.681	51097	SCCPDH	saccharopine dehydrogenase (putative)	1	-1.89	-2.1	-1.76	-1.42	-1.28	-1.08	-1.07	1	-1.32	-1.12	1.13	1.36	1.44	1.36	1.36
7	0.68	10110	SGK2	serum/glucocorticoid regulated kinase 2	1	-2.31	-3.32	-3.44	-4.52	-4.3	-4.97	-3.78	1	-1.11	-1.01	-1.29	-1.56	-1.81	-2.39	-2.53
7	0.679	85320	ABCC11	ATP-binding cassette, sub-family C (CFTR/MRP), member 11	1	-1.38	-1.61	-1.79	-1.72	-1.9	-2.04	-2.14	1	1.3	1.53	1.22	-1	-1.27	-1.62	-1.66
7	0.678	84265	POLR3GL	polymerase (RNA) III (DNA directed) polypeptide G (32kD)-like	1	-2.28	-1.85	-1.93	-1.96	-1.94	-2.21	-2.36	1	-1.94	-1.35	-1.23	-1.32	-1.38	-1.42	-1.37
7	0.676	23460	ABCA6	ATP-binding cassette, sub-family A (ABC1), member 6	1	-6.37	-5.91	-3.83	-2.8	-2.6	-2.93	-3.59	1	-7.48	-2.57	-2.1	-2.12	-2.12	-1.82	-1.62
7	0.676	55365	TMEM176A	transmembrane protein 176A	1	-2.82	-5.01	-4.6	-3.22	-2.8	-2.99	-3.28	1	-1.78	-1.49	-1.85	-1.8	-1.81	-2.12	-2.16
7	0.674	26084	ARHGEF26	Rho guanine nucleotide exchange factor (GEF) 26	1	-2.6	-2.83	-2.49	-1.9	-1.79	-1.85	-2.17	1	-2.62	-1.82	-1.61	-1.43	-1.47	-1.3	-1.15
7	0.672	210	ALAD	aminolevulinate dehydratase	1	-3.19	-2.18	-1.97	-2.16	-2.34	-2.95	-3.34	1	-2.35	-1.24	-1.21	-1.47	-1.63	-1.83	-1.89
7	0.672	50808	AK3	adenylate kinase 3	1	-2.28	-1.91	-1.55	-1.33	-1.23	-1.22	-1.22	1	-2.03	-1.57	-1.28	-1.22	-1.16	-1.18	-1.18
7	0.672	6718	AKR1D1	aldo-keto reductase family 1, member D1	1	-6.06	-33.95	-48.94	-22.01	-29.89	-25.92	-23.2	1	-2.91	-2.03	-3.27	-5.16	-6.06	-5.03	-2.86
7	0.671	284029	LINC00324	long intergenic non-protein coding RNA 324	1	-1.84	-2.78	-2.51	-2.13	-2.36	-2.35	-2.37	1	-1.62	-1.49	-1.38	-1.24	-1.57	-1.53	-1.59
7	0.67	10367	MICU1	mitochondrial calcium uptake 1	1	-2.93	-3.17	-2.86	-2.32	-2.21	-2.49	-2.46	1	-2.36	-1.49	-1.58	-1.48	-1.51	-1.59	-1.55
7	0.67	3148	HMGB2	high mobility group box 2	1	-1.4	-3.13	-4.83	-4.37	-4.93	-6.49	-6.34	1	-1.39	-1.2	-1.48	-1.52	-1.95	-2.49	-2.43
7	0.669	388327	C17orf100	chromosome 17 open reading frame 100	1	-1.06	-1.46	-1.84	-1.91	-2.03	-2.35	-1.62	1	1.07	-1.06	-1.33	-1.43	-1.42	-1.15	1.06
7	0.666	84836	ABHD14B	abhydrolase domain containing 14B	1	-1.58	-2.04	-2.84	-3.24	-3.1	-3.25	-3.08	1	-1.41	-1.05	-1.34	-1.41	-1.37	-1.7	-1.94
7	0.663	1757	SARDH	sarcosine dehydrogenase	1	-1.76	-1.95	-1.79	-1.77	-1.72	-1.75	-2	1	-1.64	-1.23	-1.2	-1.17	-1.26	-1.36	-1.51
7	0.662	1	A1BG	alpha-1-B glycoprotein	1	-2.42	-4.08	-7.09	-13.18	-17.56	-27.45	-41.34	1	-1.98	-2.25	-2.65	-2.78	-3.17	-4.29	-5.85
7	0.661	3868	KRT16	keratin 16	1	-1.54	-1.68	-1.97	-1.79	-2.03	-2	-2.02	1	-1.16	-1.36	-1.56	-1.27	-1.26	1.02	-1.22
7	0.66	AFFX-r2-Bs-dap-5	---		1	-2.87	-1.78	-1.49	-1.84	-1.51	-2.05	-1.56	1	1.17	1.29	1.46	1.96	1.92	1.26	1.12
7	0.659	23464	GCAT	glycine C-acetyltransferase	1	-1.95	-1.96	-2.18	-2.58	-2.84	-3.33	-3.73	1	-1.04	1.35	1.19	-1.15	-1.68	-2.35	-3.02
7	0.659	345757	FAM174A	family with sequence similarity 174, member A	1	-2.55	-1.48	-1.46	-1.45	-1.38	-1.09	-1	1	-1.59	-1.29	-1.23	-1.21	-1.03	-1.07	1.15
7	0.657	399671	HEATR4	HEAT repeat containing 4	1	-1.74	-2.13	-1.54	-1.45	-1.49	-1.46	-1.33	1	-2.16	-1.83	-1.73	-1.19	1.02	-1.04	1.08
7	0.655	10628	TXNIP	thioredoxin interacting protein	1	-7.04	-8.21	-9.31	-5.62	-4.56	-3.99	-3.46	1	-5.74	-4.89	-4.03	-1.96	-1.69	-1.38	-1.46
7	0.653	25840	METTL7A	methyltransferase like 7A	1	-2.39	-1.27	-1.16	-1.13	-1.18	-1.22	-1.37	1	-2.11	-1.13	-1.01	1.03	1.07	-1.09	1
7	0.652	400236	FOXN3-AS1	FOXN3 antisense RNA 1	1	-1.02	-1.1	-1.32	-1.66	-1.79	-1.87	-2.03	1	1.31	1.08	1.01	1.02	-1.04	-1.13	-1.4
7	0.649	2330	FMO5	flavin containing monooxygenase 5	1	-11.67	-8.84	-7.33	-6.95	-7.35	-10.03	-8.66	1	-5.84	-2.88	-2.97	-2.36	-2.25	-2.38	-1.91
7	0.648	51302	CYP39A1	cytochrome P450, family 39, subfamily A, polypeptide 1	1	-4.52	-7.18	-7.45	-4.98	-4.36	-4.59	-4.58	1	-4.17	-2.34	-2.04	-1.89	-2.17	-2.22	-2.01
7	0.647	55020	TTC38	tetratricopeptide repeat domain 38	1	-2.56	-3.29	-3.19	-2.78	-2.67	-3	-3	1	-1.93	-1.4	-1.52	-1.42	-1.45	-1.77	-1.71
7	0.634	3683	ITGAL	"integrin, alpha L (antigen CD11A (p180), lymphocyte function-associated antigen 1; alpha polypeptide)"	1	-1.86	-2.06	-2.06	-1.94	-1.83	-2.16	-2.12	1	-1.55	-1.19	-1.2	-1.27	-1.36	-1.47	-1.42
7	0.632	7274	TTPA	tocopherol (alpha) transfer protein	1	-2.78	-3.23	-2.15	-2.74	-2.7	-4.24	-5.36	1	-1.74	-1.2	-1.27	-1.65	-2.27	-2.4	-2.89
7	0.631	29947	DNMT3L	DNA (cytosine-5-)-methyltransferase 3-like	1	-1.52	-1.96	-2.15	-2.18	-2.2	-2.01	-2.22	1	1.07	1.34	1.65	2.41	2.18	1.47	1.06
7	0.63	26275	HIBCH	3-hydroxyisobutyryl-CoA hydrolase	1	-1.79	-1.56	-1.52	-1.61	-1.83	-1.94	-2.27	1	-1.98	-1.3	-1.19	-1.29	-1.42	-1.41	-1.42
7	0.63	2990	GUSB	glucuronidase, beta	1	-1.92	-2.29	-2.38	-2.03	-1.98	-2.18	-2.25	1	-1.91	-1.75	-1.8	-1.33	-1.15	-1.12	-1.14
7	0.629	26112	CCDC69	coiled-coil domain containing 69	1	-2.04	-1.86	-1.24	-1.02	-1.03	-1.21	-1.06	1	-1.5	1.09	1.1	1.17	1.23	1.14	1.1
7	0.629	2819	GPD1	glycerol-3-phosphate dehydrogenase 1 (soluble)	1	-1.55	-2.19	-2.49	-2.05	-1.49	-1.49	-1.5	1	1.26	1.46	1.36	1.73	1.79	1.32	1.35
7	0.629	344905	ATP13A5	ATPase type 13A5	1	-1.51	-2.13	-1.96	-2.02	-1.63	-1.65	-1.52	1	-1.48	-1.79	-1.56	-1.22	-1.14	-1.29	-1.16
7	0.629	AFFX-DapX-5	---		1	-3.39	-1.69	-1.56	-1.79	-1.56	-2.05	-1.5	1	1.17	1.34	1.47	1.99	2.03	1.32	1.09
7	0.628	5340	PLG	plasminogen	1	-2.81	-5.56	-10.18	-9.21	-7.74	-9.64	-12.08	1	-2.77	-2.38	-2.24	-2.36	-2.45	-2.6	-2.41
7	0.623	5095	PCCA	propionyl CoA carboxylase, alpha polypeptide	1	-1.91	-1.5	-1.21	-1.08	-1.03	-1.06	-1.34	1	-2.02	-1.02	1.07	1.05	1.18	1.2	1.17
7	0.623	5934	RBL2	retinoblastoma-like 2 (p130)	1	-2.13	-1.94	-2.01	-1.95	-2	-2.16	-2.31	1	-2.19	-1.41	-1.34	-1.17	-1.4	-1.32	-1.41
7	0.621	8824	CES2	carboxylesterase 2	1	-2.4	-1.98	-1.79	-1.37	-1.16	1.02	1.08	1	-2.24	-1.48	-1.25	1.13	1.27	1.22	1.34
7	0.617	10247	HRSP12	heat-responsive protein 12	1	-1.61	-2.51	-1.98	-1.41	-1.52	-1.95	-2.93	1	-1.42	-1.11	1.03	-1.3	-1.73	-1.94	-2.13
7	0.617	5920	RARRES3	retinoic acid receptor responder (tazarotene induced) 3	1	-1.19	-2.52	-3.09	-3.13	-3.9	-4.87	-5.36	1	1.24	-1.16	-1.51	-1.65	-1.65	-2.05	-2.51
7	0.612	5104	SERPINA5	serpin peptidase inhibitor, clade A (alpha-1 antiproteinase, antitrypsin), member 5	1	-5.46	-6.24	-2.98	-2.88	-4.16	-8.06	-14.11	1	-3.99	-2.46	-1.92	-1.99	-2.27	-4.1	-5.4
7	0.612	8508	NIPSNAP1	nipsnap homolog 1 (C. elegans)	1	-2.3	-1.43	-1.11	-1.14	-1.21	-1.35	-1.6	1	-1.27	1.22	1.39	1.52	1.33	1.18	1.05
7	0.607	1036	CDO1	cysteine dioxygenase type 1	1	-4.68	-4.64	-4.98	-4.75	-5.65	-6.68	-8	1	-3.47	-1.74	-1.85	-2.19	-2.44	-2.34	-2.32
7	0.606	64240	ABCG5	ATP-binding cassette, sub-family G (WHITE), member 5	1	-3.98	-4.53	-3.8	-2.97	-2.92	-4	-6.19	1	-5.52	-1.61	-1.5	-1.74	-1.99	-2.31	-2.78
7	0.605	5542	PRB1	proline-rich protein BstNI subfamily 1	1	-1.42	-1.85	-2.15	-1.99	-1.64	-1.66	-1.98	1	-1.17	-1.32	-1.43	-1.35	-1.27	-1.37	-1.35
7	0.604	11112	HIBADH	3-hydroxyisobutyrate dehydrogenase	1	-2.51	-1.98	-1.42	-1.33	-1.27	-1.28	-1.36	1	-2.06	-1.45	-1.28	-1.3	-1.33	-1.37	-1.42
7	0.604	337	APOA4	apolipoprotein A-IV	1	-1.52	-2.31	-3.04	-3.28	-3.23	-3.23	-3.25	1	1.23	-1.19	-1.84	-1.81	-1.64	-1.26	-1.09
7	0.602	118788	PIK3AP1	phosphoinositide-3-kinase adaptor protein 1	1	-2.3	-2	-1.82	-1.36	-1.07	1.01	1.02	1	-1.98	-1.57	-1.26	-1.09	-1.09	-1.16	-1.07
7	0.602	55908	C19orf80	chromosome 19 open reading frame 80	1	-4.2	-4.89	-5.21	-2.46	-1.9	-1.99	-1.41	1	1	1.36	1.37	2.34	2.59	2.83	2.88
7	0.6	93650	ACPT	acid phosphatase, testicular	1	-1.4	-1.92	-2.12	-2.12	-1.94	-1.82	-2.15	1	-1.11	-1.22	-1.28	-1.28	-1.36	-1.38	-1.44
7	0.599	112483	SAT2	spermidine/spermine N1-acetyltransferase family member 2	1	-4.39	-4.33	-3.2	-2.26	-2.32	-2.63	-2.49	1	-2.64	-1.68	-1.73	-1.62	-1.93	-2.13	-1.91
7	0.598	1112	FOXN3	forkhead box N3	1	-2.34	-2.41	-2.52	-2.28	-2.04	-2.11	-2.09	1	-2.03	-1.61	-1.47	-1.42	-1.31	-1.42	-1.28
7	0.597	118663	BTBD16	BTB (POZ) domain containing 16	1	-1.59	-2.36	-2.39	-1.92	-1.77	-1.75	-2.16	1	-1.52	-1.53	-1.52	-1.22	-1.4	-1.27	-1.56
7	0.597	2878	GPX3	glutathione peroxidase 3 (plasma)	1	-2.27	-2.14	-1.88	-1.92	-1.5	-1.14	1.06	1	1.09	-1.33	-1.84	-1.27	-1.08	-1.24	-1.2
7	0.597	92292	GLYATL1	glycine-N-acyltransferase-like 1	1	-6.2	-3.71	-1.91	-1.17	1.01	-1.15	-1.39	1	-3.45	-1.68	-1.4	-1.13	-1.21	-1.31	-1.56
7	0.596	29968	PSAT1	phosphoserine aminotransferase 1	1	1.31	-1.15	-1.72	-2.27	-2.23	-2.72	-2.32	1	1.37	1.1	-1.05	-1.18	-1.09	-1.26	-1.26
7	0.592	9844	ELMO1	engulfment and cell motility 1	1	-1.12	-1.2	-1.36	-1.66	-2.05	-2.69	-2.53	1	-1.37	-1.03	-1.01	-1.29	-1.33	-1.61	-1.73
7	0.591	383	ARG1	arginase 1	1	-2.83	-5.32	-2.4	-1.08	1.01	-1.04	-1.31	1	-1.6	1.15	1.37	1.39	1.32	1.35	1.35
7	0.59	1576	CYP3A4	cytochrome P450, family 3, subfamily A, polypeptide 4	1	-1.54	-4.12	-7.33	-4.89	-5.91	-6.99	-7.34	1	-1.55	-2.1	-2.55	-2.24	-1.83	-1.65	-1.76
7	0.589	57715	SEMA4G	sema domain, immunoglobulin domain (Ig), transmembrane domain (TM) and short cytoplasmic domain, (semaphorin) 4G	1	-2.62	-2.6	-2.33	-2.26	-2.06	-2.27	-2.36	1	-3.16	-1.42	-1.55	-1.42	-1.52	-1.71	-1.62
7	0.589	7112	TMPO	thymopoietin	1	-1.5	-1.41	-1.72	-2.16	-2.32	-2.35	-2.14	1	-1.61	-1.27	-1.24	-1.27	-1.48	-1.39	-1.37
7	0.588	6653	SORL1	sortilin-related receptor, L(DLR class) A repeats containing	1	-5.24	-3.48	-4.05	-3.96	-3.69	-3.91	-4.28	1	-4.99	-2.42	-2.37	-1.79	-1.51	-1.62	-1.47
7	0.584	414328	IDNK	idnK, gluconokinase homolog (E. coli)	1	-2.94	-3.76	-3.41	-3.28	-3.36	-3.6	-4.24	1	-2.39	-1.84	-1.52	-1.53	-1.69	-1.81	-2
7	0.581	2077	ERF	Ets2 repressor factor	1	-2.01	-1.34	-1.23	-1.37	-1.39	-1.56	-1.36	1	-1.43	-1.47	-1.35	-1.31	-1.2	-1.36	-1.13
7	0.575	3294	HSD17B2	hydroxysteroid (17-beta) dehydrogenase 2	1	-2.66	-3.79	-2.62	-1.43	-1.25	-1	1.1	1	-1.98	-1.95	-1.62	-1.25	-1.27	-1.24	-1.21
7	0.574	11067	C10orf10	chromosome 10 open reading frame 10	1	-1.26	-1.94	-2.4	-2.66	-2.28	-2.24	-2.16	1	-1.56	-1.33	-1.55	-1.31	-1.4	-1.38	-1.6
7	0.574	26238	C6orf123	chromosome 6 open reading frame 123	1	-2.41	-4.43	-4.63	-4.19	-4.02	-4.49	-4.94	1	-2.66	-1.49	-1.59	-1.6	-1.92	-1.84	-2.25
7	0.572	23102	TBC1D2B	TBC1 domain family, member 2B	1	-2.84	-1.3	-1.24	-1.11	-1.1	-1.19	-1.38	1	-1.27	1.04	-1.07	1.11	1.09	1.15	1.21
7	0.571	54762	GRAMD1C	GRAM domain containing 1C	1	-2.95	-2.48	-1.75	-1.2	-1.05	-1.25	-1.38	1	-3.42	-1.35	-1.35	-1.41	-1.46	-1.23	-1
7	0.57	3795	KHK	ketohexokinase (fructokinase)	1	-3.5	-5.12	-5.25	-5.32	-4.73	-5.76	-6.33	1	-1.94	-1.36	-1.66	-1.78	-1.99	-2.73	-2.82
7	0.569	7069	THRSP	thyroid hormone responsive	1	-17.56	-15.02	-7.11	-2.56	-1.7	-2.3	-2.72	1	-1.82	2.73	3.52	5.7	5.87	3.69	2.79
7	0.568	4311	MME	membrane metallo-endopeptidase	1	-4.33	-4.25	-2.93	-1.89	-1.69	-1.73	-2.04	1	-4.35	-1.61	-1.46	-1.66	-1.86	-1.96	-2.14
7	0.568	55532	SLC30A10	solute carrier family 30, member 10	1	-2.08	-1.57	-1.5	-1.48	-1.28	-1.15	-1.24	1	-2.43	-2.08	-1.6	-1.07	1.04	1.05	1.42
7	0.564	26157	GIMAP2	GTPase, IMAP family member 2	1	1.07	-1.2	-1.43	-1.69	-1.99	-2.49	-2.62	1	-1.06	1.08	1.14	-1.08	-1.37	-1.6	-1.98
7	0.564	6241	RRM2	ribonucleotide reductase M2	1	-1.15	-1	-1.46	-1.81	-1.97	-2.22	-2.32	1	-1.19	-1.14	-1.13	1.25	-1.29	-1.71	-1.84
7	0.559	348262	FAM195B	family with sequence similarity 195, member B	1	-1.23	-1.51	-1.8	-1.89	-1.94	-2.08	-2.13	1	1.21	-1.14	-1.26	-1.29	-1.39	-1.37	-1.45
7	0.558	1544	CYP1A2	cytochrome P450, family 1, subfamily A, polypeptide 2	1	-10.61	-25.5	-15.25	-7.13	-8.97	-8.88	-6.85	1	-3.62	-1.42	-2.43	-3.92	-6.06	-5.8	-4.96
7	0.552	51179	HAO2	hydroxyacid oxidase 2 (long chain)	1	-5.78	-5.23	-3.01	-3.21	-2.98	-4.23	-5.5	1	-2.4	-1.17	-1.54	-1.89	-2.19	-2.95	-2.88
7	0.551	5313	PKLR	pyruvate kinase, liver and RBC	1	-3.48	-3.22	-2.65	-1.93	-1.52	-1.65	-1.76	1	-2.76	1.09	1.52	3.13	3.5	2.15	2.06
7	0.55	147968	CAPN12	calpain 12	1	-2.32	-2.01	-1.61	1.08	-1.05	-1.1	-1.28	1	-2.83	-1.59	-1.53	1.06	1.04	1.34	1.2
7	0.546	80262	C16orf70	chromosome 16 open reading frame 70	1	-1.94	-2.14	-2.14	-2	-1.96	-1.97	-2.06	1	-1.88	-1.31	-1.31	-1.27	-1.39	-1.36	-1.27
7	0.545	282969	FUOM	fucose mutarotase	1	-2.01	-2.04	-1.71	-1.35	-1.23	-1.24	-1.33	1	-1.19	1.03	1.41	1.87	1.76	1.48	1.35
7	0.545	84954	MPND	MPN domain containing	1	-2.25	-1.64	-1.29	-1.19	-1.1	-1.16	-1.33	1	-1.51	-1.01	1.2	1.68	1.74	1.33	1.12
7	0.542	2161	F12	coagulation factor XII (Hageman factor)	1	-1.98	-2.82	-3.47	-2.62	-2.5	-2.31	-2.71	1	-1.87	-1.84	-1.86	-1.62	-1.51	-1.52	-1.57
7	0.542	3936	LCP1	lymphocyte cytosolic protein 1 (L-plastin)	1	-2.39	-3.03	-3.04	-2.8	-2.45	-2.68	-2.71	1	-1.64	-1.31	-1.49	-1.47	-1.51	-1.72	-1.74
7	0.54	1581	CYP7A1	cytochrome P450, family 7, subfamily A, polypeptide 1	1	-4.49	-7.44	-6.14	-3.2	-2.44	-5.04	-7.39	1	-3.24	4.13	3.02	4.04	5.35	5.49	4.92
7	0.54	283375	SLC39A5	solute carrier family 39 (zinc transporter), member 5	1	-3.46	-5.38	-6.15	-5.64	-5.43	-5.07	-5.21	1	-2.48	-2.21	-1.91	-1.77	-1.92	-2.05	-2.14
7	0.537	166647	GPR125	G protein-coupled receptor 125	1	-2.69	-4.16	-4.45	-3.76	-3.2	-4.05	-3.64	1	-2.67	-1.66	-2.2	-1.74	-1.71	-1.69	-1.56
7	0.534	8470	SORBS2	sorbin and SH3 domain containing 2	1	-2.01	-1.37	-1.03	-1.02	-1.04	-1.13	-1.39	1	-2.11	-1.33	-1.17	-1.05	1.09	1.05	1.07
7	0.534	8613	PPAP2B	phosphatidic acid phosphatase type 2B	1	-1.26	-2.13	-2.51	-2.56	-2.22	-2.4	-2.44	1	-1.57	-1.59	-1.57	-1.28	-1.19	-1.4	-1.54
7	0.53	9104	RGN	regucalcin	1	-7.7	-14.35	-10.62	-8.62	-8.41	-9.7	-9.51	1	-3.8	-2.37	-2.32	-2.6	-3.11	-3.67	-3.33
7	0.529	920	CD4	CD4 molecule	1	-1.74	-2.15	-2	-2.35	-2.22	-1.96	-2.25	1	-1.46	-1.33	-1.22	-1.17	-1.49	-1.53	-1.69
7	0.528	83758	RBP5	retinol binding protein 5, cellular	1	-2.48	-2.09	-1.84	-1.92	-1.93	-2.22	-2.88	1	-1.61	-1.27	-1.31	-1.33	-1.47	-1.85	-2.28
7	0.526	9963	SLC23A1	solute carrier family 23 (ascorbic acid transporter), member 1	1	-4.41	-1.49	-1.31	-1.22	-1.04	-1.44	-1.7	1	-1.92	1.23	1.76	1.76	1.65	1.16	1.2
7	0.524	125488	TTC39C	tetratricopeptide repeat domain 39C	1	1.07	-1.41	-1.41	-1.7	-1.84	-2.21	-2.18	1	1.42	1.51	1.69	1.61	1.52	1.09	-1.04
7	0.524	6095	RORA	RAR-related orphan receptor A	1	-1.95	-1.85	-1.55	-1.33	-1.36	-1.32	-1.27	1	-2.34	-1.7	-1.35	-1.35	-1.35	-1.25	-1.11
7	0.523	64207	IRF2BPL	interferon regulatory factor 2 binding protein-like	1	-2.39	-1.73	-1.51	-1.55	-1.83	-2.37	-2.29	1	-1.68	-1.58	-1.43	-1.31	-1.32	-1.47	-1.5
7	0.521	56670	SUCNR1	succinate receptor 1	1	-2.55	-3.24	-2.68	-1.83	-1.86	-2.09	-1.95	1	-2.76	-1.84	-1.53	-1.7	-1.81	-1.5	-1.34
7	0.52	10695	CNPY3	canopy FGF signaling regulator 3	1	-1.76	-1.95	-2.13	-2.18	-2.42	-2.52	-2.64	1	-1.1	1.01	-1.29	-1.46	-1.62	-1.68	-1.79
7	0.518	26577	PCOLCE2	procollagen C-endopeptidase enhancer 2	1	1.2	-1.38	-1.78	-1.67	-1.85	-2.4	-2.74	1	1.05	-1.39	-1.33	-1.33	-1.22	-1.44	-1.7
7	0.516	55650	PIGV	phosphatidylinositol glycan anchor biosynthesis, class V	1	-1.91	-2.26	-2.63	-2.57	-2.55	-2.86	-2.98	1	-1.72	-1.31	-1.41	-1.42	-1.45	-1.63	-1.92
7	0.516	91452	ACBD5	acyl-CoA binding domain containing 5	1	-1.91	-2.11	-2.06	-1.73	-1.64	-1.71	-1.66	1	-2.24	-1.47	-1.46	-1.36	-1.38	-1.31	-1.28
7	0.512	729085	FAM198A	family with sequence similarity 198, member A	1	1.27	-2	-1.68	-2.69	-3.17	-4.24	-4.96	1	1.1	-1.39	-1.4	-1.52	-1.83	-2.14	-1.93
7	0.5	8416	ANXA9	annexin A9	1	-3.19	-1.56	1.01	-1.05	-1.02	-1.26	-1.58	1	-1.73	1.47	1.7	1.54	1.32	-1.07	-1.18
7	0.498	677769	SCARNA17	small Cajal body-specific RNA 17	1	-1.86	-1.98	-2.31	-1.71	-1.62	-1.53	-1.72	1	-2.35	-1.62	-1.72	-1.17	-1.25	-1.39	-1.49
7	0.497	3699	ITIH3	inter-alpha-trypsin inhibitor heavy chain 3	1	-1.49	-2.02	-2.05	-1.83	-2.09	-2.7	-3.31	1	-1.6	-1.6	-1.62	-1.5	-1.59	-1.62	-1.84
7	0.493	10747	MASP2	mannan-binding lectin serine peptidase 2	1	-2.36	-3.15	-3.91	-4.18	-4.07	-4.88	-5.14	1	-2.02	-1.79	-1.86	-1.73	-1.77	-2.01	-2.2
7	0.491	2592	GALT	galactose-1-phosphate uridylyltransferase	1	-3.39	-2.06	-1.31	1.01	1.13	1.1	-1.06	1	-2.24	-1.25	-1.06	1.09	1.04	1.02	-1.11
7	0.491	715	C1R	complement component 1, r subcomponent	1	-1.96	-2.51	-3.27	-3.32	-4.08	-6.35	-10.42	1	-1.52	-1.53	-1.78	-2.25	-2.5	-3.62	-4.72
7	0.49	2628	GATM	glycine amidinotransferase (L-arginine:glycine amidinotransferase)	1	-2.1	-1.57	-1.17	-1.05	1.01	1.01	-1.18	1	-1.8	-1.44	-1.16	-1.1	-1.08	-1.05	-1.03
7	0.487	10194	TSHZ1	teashirt zinc finger homeobox 1	1	-1.59	-1.67	-1.96	-2.11	-2.3	-2.66	-2.99	1	-1.98	-1.83	-1.64	-1.53	-1.45	-1.44	-1.33
7	0.487	57561	ARRDC3	arrestin domain containing 3	1	-2.96	-3.63	-3.9	-3.1	-2.4	-3.1	-6.82	1	-2.63	-1.84	-2.01	-2.26	-1.97	-2.41	-3.15
7	0.48	549	AUH	AU RNA binding protein/enoyl-CoA hydratase	1	-2.14	-2	-1.6	-1.32	-1.37	-1.52	-1.73	1	-2.41	-1.59	-1.49	-1.42	-1.45	-1.34	-1.34
7	0.474	5284	PIGR	polymeric immunoglobulin receptor	1	-1.04	-1.46	-1.84	-2.01	-2	-2.18	-2.36	1	1.33	1.19	-1	-1.29	-1.43	-1.83	-2.13
7	0.473	3162	HMOX1	heme oxygenase (decycling) 1	1	-1.96	-3.86	-3.61	-2.94	-2.67	-2.14	-1.88	1	1.56	-1.48	-1.88	-1.65	-1.78	-2.18	-2.18
7	0.47	79783	C7orf10	chromosome 7 open reading frame 10	1	-1.85	-1.34	-1.31	-1.34	-1.43	-1.61	-1.84	1	-2.03	-1.24	-1.21	-1.3	-1.36	-1.37	-1.45
7	0.467	5140	PDE3B	phosphodiesterase 3B, cGMP-inhibited	1	-3.55	-2.51	-1.85	-1.63	-1.48	-1.53	-1.61	1	-3.83	-2.12	-1.77	-1.68	-1.65	-1.59	-1.34
7	0.465	54464	XRN1	5'-3' exoribonuclease 1	1	-1.61	-1.43	-1.24	-1.21	-1.28	-1.34	-1.37	1	-2.29	-1.61	-1.32	-1.27	-1.25	-1.08	1.01
7	0.465	9027	NAT8	N-acetyltransferase 8 (GCN5-related, putative)	1	-6.42	-1.35	-1.15	-1.33	-1.03	-1.06	-1.39	1	-2.83	-1.61	1.21	1.83	1.88	1.17	-1.06
7	0.462	79156	PLEKHF1	pleckstrin homology domain containing, family F (with FYVE domain) member 1	1	1.23	-1.37	-1.65	-1.94	-1.97	-2.1	-2	1	1.77	1.24	-1.05	-1.18	-1.3	-1.51	-1.61
7	0.455	7363	UGT2B4	UDP glucuronosyltransferase 2 family, polypeptide B4	1	-3.22	-2.61	-1.36	1.12	1.2	1.14	1.08	1	-1.58	-1.13	1.13	1.03	1.16	-1.04	-1.06
7	0.449	54344	DPM3	dolichyl-phosphate mannosyltransferase polypeptide 3	1	-1.35	-1.65	-2.12	-1.64	-1.46	-1.41	-1.36	1	1.15	1.42	1.51	1.84	1.76	1.51	1.36
7	0.447	7366	UGT2B15	UDP glucuronosyltransferase 2 family, polypeptide B15	1	-3.88	-2.15	-1.23	-1.05	-1.18	-1.58	-2.62	1	-3.46	-2.48	-1.29	-1.33	-1.34	-1.58	-2.08
7	0.445	158056	MAMDC4	MAM domain containing 4	1	-1.67	-1.89	-2.27	-1.99	-1.97	-1.59	-1.45	1	-2.09	-1.74	-1.6	2.13	3.42	3.48	2.48
7	0.442	3263	HPX	hemopexin	1	-1.45	-1.93	-2.23	-2.73	-3.09	-5.1	-7.34	1	-1.33	-1.44	-1.63	-2.04	-2.23	-3.07	-3.75
7	0.438	100507	---		1	-5.07	-6.38	-4.68	-1.51	-1.02	1.12	1.1	1	-2.49	1.08	1.51	2.24	2.31	3.05	3.15
7	0.431	230	ALDOC	aldolase C, fructose-bisphosphate	1	-1.73	-2.45	-2.21	-1.93	-1.7	-1.82	-1.77	1	1.07	1.85	1.74	2.66	2.77	1.79	1.65
7	0.43	1508	CTSB	cathepsin B	1	-1.78	-2.21	-2.3	-1.65	-1.51	-1.15	1.11	1	-2.1	-2.12	-1.96	-1.43	-1.19	-1.02	1.08
7	0.421	2261	FGFR3	fibroblast growth factor receptor 3	1	-2.1	-1.69	-1.43	-1.22	-1.21	-1.25	-1.37	1	-2.04	-1.59	-1.44	-1.35	-1.28	-1.27	-1.29
7	0.413	1050	CEBPA	CCAAT/enhancer binding protein (C/EBP), alpha	1	-3.75	-3.28	-2.78	-1.26	1.17	1.13	1.43	1	-1.58	-1.2	-1.02	1.59	1.95	1.73	1.86
7	0.41	389932	AKR1C6P	aldo-keto reductase family 1, member C6, pseudogene	1	-2.08	-2.69	-1.94	-1.38	-1.05	1.02	-1.11	1	-1.25	-1.02	1.4	2.05	1.8	1.64	1.58
7	0.402	4902	NRTN	neurturin	1	-1.11	-1.14	-1.12	-1.29	-1.54	-2.16	-2.17	1	1.31	1.75	1.59	1.53	1.31	1.23	1.15
7	0.402	AFFX-ThrX-5	---		1	-2.34	-1.42	-1.32	-1.73	-1.24	-1.72	-1.21	1	1.21	1.4	1.46	2.03	1.9	1.44	1.23
7	0.36	9971	NR1H4	nuclear receptor subfamily 1, group H, member 4	1	-2.27	-2.48	-1.64	-1.34	-1.13	-1.27	-1.16	1	-1.52	-1.43	-1.45	-1.53	-1.7	-1.59	-1.46
7	0.358	8528	DDO	D-aspartate oxidase	1	-2.02	-1.19	1.05	-1.14	-1.07	-1.05	-1.18	1	-1.04	1.14	1.18	1.25	1.14	1.24	1.14
7	0.356	123	PLIN2	perilipin 2	1	-2.9	-3.28	-2.85	-1.64	1.07	1.51	1.95	1	-1.82	-2.29	-2.15	-1.52	-1.23	1.14	1.52
7	0.351	8850	KAT2B	K(lysine) acetyltransferase 2B	1	-1.93	-1.13	1.09	1.06	-1.06	-1.08	-1.23	1	-2.58	-1.5	-1.11	-1.04	1.05	1.06	1.15
7	0.345	2877	GPX2	glutathione peroxidase 2 (gastrointestinal)	1	1.15	-1.4	-1.62	-1.96	-1.99	-2.05	-2.18	1	2.95	2.1	-1.08	-1.57	-1.49	-2.07	-2.96
7	0.342	55603	FAM46A	family with sequence similarity 46, member A	1	1.38	1.05	-1.21	-1.44	-1.98	-2.08	-1.72	1	-1.72	-1.96	-1.51	-1.22	-1.09	-1	1.06
7	0.332	57451	TENM2	teneurin transmembrane protein 2	1	-7.38	-4.1	-2.35	-1.82	-1.89	-2.3	-2.8	1	-9.55	-1.96	-1.97	-2.47	-3.35	-3.46	-3.45
7	0.325	3242	HPD	4-hydroxyphenylpyruvate dioxygenase	1	-2.65	-1.4	1.24	1.03	1.12	1	-1.32	1	-1.32	1.18	1.41	1.58	1.56	-1.09	-1.35
7	0.32	113675	SDSL	serine dehydratase-like	1	1.58	-1.08	-1.54	-1.88	-1.88	-2.01	-1.95	1	3.22	1.74	1.04	-1.06	-1.17	-1.52	-1.94
7	0.309	54541	DDIT4	DNA-damage-inducible transcript 4	1	-1.11	-1.45	-1.28	-1.19	-1.5	-1.83	-1.35	1	2.55	1.67	1.54	1.38	1.36	-1.18	-1.43

## Sheet: Cluster 1B
					CM versus FH								S versus FH
Cluster	Memberchip Degree	ProbeSet	Symbol	Description	Day 0 (FH)	Day 1	Day 2	Day 3	Day 5	Day 7	Day10	Day14	Day 0 (FH)	Day 1	Day 2	Day 3	Day 5	Day 7	Day10	Day14
6	0.998	3083	HGFAC	HGF activator	1	-4.1	-4.64	-4.38	-3.96	-4.12	-5.6	-7.26	1	-3.42	-3.23	-3.82	-3.69	-3.99	-4.92	-5.39
6	0.997	38	ACAT1	acetyl-CoA acetyltransferase 1	1	-1.77	-2	-1.82	-1.83	-1.92	-2.14	-2.39	1	-1.81	-1.7	-1.6	-1.81	-1.9	-1.71	-1.69
6	0.997	4522	MTHFD1	methylenetetrahydrofolate dehydrogenase (NADP+ dependent) 1, methenyltetrahydrofolate cyclohydrolase, formyltetrahydrofolate synthetase	1	-2.87	-2.94	-3.17	-3.19	-3.28	-3.5	-3.94	1	-2.69	-2.09	-2.28	-2.41	-2.61	-2.84	-2.82
6	0.997	641372	ACOT6	acyl-CoA thioesterase 6	1	-1.94	-2.16	-2.49	-2.23	-2.16	-2.16	-2.21	1	-1.88	-1.96	-1.88	-1.84	-1.92	-1.85	-1.96
6	0.996	51279	C1RL	complement component 1, r subcomponent-like	1	-2.42	-2.88	-2.7	-2.51	-2.74	-3.28	-3.73	1	-2.35	-1.77	-2.16	-2.8	-2.67	-2.89	-2.84
6	0.996	5256	PHKA2	phosphorylase kinase, alpha 2 (liver)	1	-2.14	-2.98	-2.67	-2.71	-2.44	-2.53	-2.68	1	-1.92	-1.94	-2.03	-2.03	-2.06	-2.37	-2.41
6	0.996	55638	SYBU	syntabulin (syntaxin-interacting)	1	-1.65	-2.04	-2.07	-2.09	-2.29	-2.6	-2.68	1	-1.99	-1.97	-2.07	-2.09	-1.92	-2.01	-2.17
6	0.995	55337	C19orf66	chromosome 19 open reading frame 66	1	-2.62	-3.56	-3.14	-3.08	-3.02	-3.52	-3.83	1	-2.33	-1.95	-2.46	-2.54	-2.54	-2.95	-3.22
6	0.994	10243	GPHN	gephyrin	1	-2.29	-2.61	-2.91	-2.7	-2.56	-3.07	-3.14	1	-2.12	-1.72	-2.04	-2.29	-2.41	-2.34	-2.04
6	0.994	2215	FCGR3B	Fc fragment of IgG, low affinity IIIb, receptor (CD16b)	1	-2.95	-3.2	-3.55	-3.12	-3.93	-3.02	-3.27	1	-2.52	-2.61	-2.38	-2.62	-2.76	-3.03	-3.08
6	0.994	222236	NAPEPLD	N-acyl phosphatidylethanolamine phospholipase D	1	-2.54	-2.49	-2.27	-2.12	-2.67	-2.86	-3.52	1	-2.57	-1.97	-2.03	-2.24	-2.72	-2.5	-2.67
6	0.994	4225	MEP1B	meprin A, beta	1	-1.89	-2.26	-2.73	-2.84	-2.5	-2.32	-2.55	1	-2.13	-1.9	-2.16	-2.24	-2.28	-2.06	-2.34
6	0.994	482	ATP1B2	ATPase, Na+/K+ transporting, beta 2 polypeptide	1	-1.59	-1.97	-1.73	-1.84	-2.01	-1.83	-1.83	1	-1.67	-1.68	-1.53	-1.68	-1.68	-1.73	-1.7
6	0.994	55576	STAB2	stabilin 2	1	-1.62	-1.92	-1.98	-2.11	-1.99	-1.83	-1.94	1	-1.55	-1.55	-1.59	-1.68	-1.62	-1.73	-1.63
6	0.994	57161	PELI2	pellino E3 ubiquitin protein ligase family member 2	1	-1.54	-1.74	-2.04	-1.76	-2.13	-2.08	-2	1	-1.53	-1.55	-1.63	-1.76	-1.69	-1.81	-1.78
6	0.993	286256	LCN12	lipocalin 12	1	-4.2	-5.46	-6.34	-4.17	-4.96	-5.77	-4.77	1	-3.52	-3.61	-3.48	-2.88	-4.09	-3.34	-3.52
6	0.993	400084	LINC00939	long intergenic non-protein coding RNA 939	1	-2	-2.43	-2.02	-1.91	-1.92	-2.24	-2.81	1	-2.09	-2.05	-1.9	-2.13	-2.33	-2.22	-2.49
6	0.993	4485	MST1	macrophage stimulating 1 (hepatocyte growth factor-like)	1	-2.11	-2.89	-2.65	-2.19	-2.02	-2.15	-2.43	1	-2.37	-2.11	-2.23	-1.92	-2.08	-2.01	-2.12
6	0.993	4908	NTF3	neurotrophin 3	1	-1.89	-2.51	-2.53	-2.81	-2.66	-2.59	-2.58	1	-1.74	-1.94	-1.86	-2.1	-2.02	-2.13	-2.13
6	0.993	730	C7	complement component 7	1	-2.34	-2.76	-2.84	-3	-3.47	-2.93	-3.01	1	-2.1	-2.28	-2.26	-2.74	-2.69	-2.81	-3.05
6	0.993	731	C8A	complement component 8, alpha polypeptide	1	-3.83	-10.21	-11.58	-8.86	-8.73	-11.28	-15.14	1	-3.87	-4.56	-5.42	-6.96	-8.6	-10.16	-10.97
6	0.993	79896	THNSL1	threonine synthase-like 1 (S. cerevisiae)	1	-2.34	-2.58	-3.08	-2.93	-2.92	-3.02	-3.4	1	-2.61	-1.95	-2.03	-2.16	-2.49	-2.02	-2.18
6	0.993	80350	LPAL2	lipoprotein, Lp(a)-like 2, pseudogene	1	-4.12	-5.46	-6.11	-5.55	-5.24	-6.42	-6.56	1	-3.89	-3.34	-3.53	-3.73	-4.18	-4.39	-4.08
6	0.993	84699	CREB3L3	cAMP responsive element binding protein 3-like 3	1	-3.25	-5.83	-5.18	-4.74	-3.9	-4.33	-3.78	1	-2.55	-2.41	-3.09	-2.88	-3.88	-3.31	-3.21
6	0.993	84706	GPT2	glutamic pyruvate transaminase (alanine aminotransferase) 2	1	-2.17	-2.38	-2.34	-2.53	-2.92	-2.69	-2.38	1	-1.93	-1.87	-2.05	-2.08	-2.07	-1.91	-1.8
6	0.993	9211	LGI1	leucine-rich, glioma inactivated 1	1	-1.66	-1.8	-1.55	-1.7	-1.74	-1.86	-2.02	1	-1.8	-1.52	-1.65	-1.69	-1.84	-1.66	-1.76
6	0.992	3305	HSPA1L	heat shock 70kDa protein 1-like	1	-1.55	-1.85	-1.91	-1.91	-2.06	-1.79	-1.98	1	-1.58	-1.38	-1.64	-1.68	-1.72	-1.55	-1.6
6	0.992	353322	ANKRD37	ankyrin repeat domain 37	1	-3.37	-3.88	-4.08	-4.34	-4.67	-3.88	-3.9	1	-2.68	-2.54	-2.55	-2.57	-3.03	-2.94	-2.82
6	0.992	4018	LPA	lipoprotein, Lp(a)	1	-11.06	-28.07	-38.5	-33.68	-41.16	-52.66	-57.81	1	-10.73	-6.9	-7.91	-12.71	-16.62	-21.5	-26.07
6	0.992	440503	PLIN5	perilipin 5	1	-2.82	-3.23	-2.63	-2.39	-2.39	-2.6	-2.87	1	-2.21	-1.83	-1.96	-2.07	-2.11	-2.49	-2.31
6	0.992	64816	CYP3A43	cytochrome P450, family 3, subfamily A, polypeptide 43	1	-3.94	-8.27	-10.17	-10.2	-11.6	-13.67	-15.14	1	-3.31	-5.04	-6.27	-7.7	-7.26	-6.4	-6.93
6	0.991	148	ADRA1A	adrenoceptor alpha 1A	1	-3	-3.8	-3.69	-3.19	-2.84	-3.05	-3.1	1	-2.33	-1.82	-2.47	-2.61	-2.87	-2.71	-2.71
6	0.991	158584	FAAH2	fatty acid amide hydrolase 2	1	-1.72	-2.27	-2.2	-2.23	-2.62	-2.92	-2.89	1	-1.89	-1.91	-2.05	-2.27	-2.58	-2.62	-2.35
6	0.991	2153	F5	coagulation factor V (proaccelerin, labile factor)	1	-2.42	-3.41	-3.52	-3.05	-3.14	-3.3	-4.14	1	-3.64	-3.05	-3.05	-3	-2.98	-2.8	-2.61
6	0.991	2213	FCGR2B	Fc fragment of IgG, low affinity IIb, receptor (CD32)	1	-2.95	-3.32	-3.94	-4.41	-4.16	-3.75	-3.84	1	-2.51	-2.83	-3.34	-2.88	-2.96	-2.73	-2.9
6	0.991	338758	LINC00936	long intergenic non-protein coding RNA 936	1	-1.97	-2.53	-2.63	-2.75	-2.93	-2.84	-2.83	1	-1.97	-2.02	-2.04	-2.28	-2.14	-2.54	-2.44
6	0.99	166815	TIGD2	tigger transposable element derived 2	1	-1.87	-2.68	-2.42	-2.3	-2.28	-2.58	-2.56	1	-1.81	-1.67	-1.74	-1.76	-1.91	-2.33	-2.35
6	0.99	256236	NAPSB	napsin B aspartic peptidase, pseudogene	1	-2.06	-2.63	-2.55	-2.55	-2.73	-2.61	-2.62	1	-1.81	-1.81	-2.04	-2.08	-2.09	-2.02	-1.98
6	0.99	284111	SLC13A5	solute carrier family 13 (sodium-dependent citrate transporter), member 5	1	-14.12	-23.99	-29.84	-42.05	-75.27	-95	-84.05	1	-7.8	-10.37	-22.42	-27.26	-27.75	-43.24	-38.59
6	0.99	3700	ITIH4	inter-alpha-trypsin inhibitor heavy chain family, member 4	1	-3.03	-4.92	-5.56	-4.56	-4.51	-5.83	-7.19	1	-3.25	-3.28	-3.97	-4.81	-5.32	-6.26	-6.94
6	0.99	8436	SDPR	serum deprivation response	1	-1.52	-1.83	-1.69	-1.7	-1.7	-1.87	-2.06	1	-1.85	-1.7	-1.7	-1.47	-1.55	-1.66	-1.91
6	0.989	2220	FCN2	ficolin (collagen/fibrinogen domain containing lectin) 2	1	-4.18	-7.03	-9.35	-8.1	-9.37	-11.73	-13.06	1	-3.58	-3.86	-4.43	-4.91	-4.83	-7.57	-11.43
6	0.989	26	AOC1	amine oxidase, copper containing 1	1	-1.74	-2.28	-2.21	-2.23	-2.11	-2.16	-2.29	1	-1.73	-1.57	-1.78	-1.97	-1.81	-1.93	-2.02
6	0.989	285800	PRR18	proline rich 18	1	-2.13	-2.67	-2.1	-2.02	-1.93	-1.92	-2.4	1	-2.18	-2.07	-2.08	-1.81	-2.13	-2.15	-1.84
6	0.989	51085	MLXIPL	MLX interacting protein-like	1	-2.67	-3.8	-3.37	-2.54	-2.81	-3.19	-3.8	1	-3.4	-2.38	-2.85	-2.53	-2.45	-2.47	-2.78
6	0.989	53829	P2RY13	purinergic receptor P2Y, G-protein coupled, 13	1	-1.59	-1.81	-2.24	-2.04	-2.06	-1.93	-2.15	1	-1.55	-1.72	-1.91	-1.81	-1.86	-2.15	-1.83
6	0.989	57136	APMAP	adipocyte plasma membrane associated protein	1	-1.82	-2.48	-2.03	-1.72	-1.71	-1.87	-2.08	1	-1.68	-1.69	-2.06	-1.95	-1.91	-1.85	-1.83
6	0.989	80319	CXXC4	CXXC finger protein 4	1	-1.82	-1.99	-1.92	-1.99	-2.03	-2.14	-2.07	1	-1.88	-1.77	-1.58	-1.66	-1.64	-1.79	-1.81
6	0.988	10332	CLEC4M	C-type lectin domain family 4, member M	1	-2.16	-2.91	-3.52	-3.93	-4.33	-4.07	-4.68	1	-2.41	-2.58	-3.13	-3.24	-2.77	-3.47	-4.45
6	0.988	1071	CETP	cholesteryl ester transfer protein, plasma	1	-2.29	-3.47	-4.24	-5.02	-4.66	-4.56	-5.22	1	-2.15	-2.88	-3.03	-3.46	-2.83	-3.48	-3.78
6	0.988	11163	NUDT4	nudix (nucleoside diphosphate linked moiety X)-type motif 4	1	-1.55	-1.67	-1.95	-2.14	-2.19	-2.51	-2.21	1	-1.7	-1.58	-1.77	-2.07	-2.07	-2.12	-2.13
6	0.988	1893	ECM1	extracellular matrix protein 1	1	-1.48	-2.04	-1.84	-1.89	-1.93	-1.65	-1.76	1	-1.59	-1.45	-1.59	-1.64	-1.42	-1.67	-1.78
6	0.988	2219	FCN1	ficolin (collagen/fibrinogen domain containing) 1	1	-1.58	-2.04	-1.98	-2.13	-2.03	-1.86	-2.11	1	-1.8	-1.77	-1.8	-1.74	-1.6	-1.84	-1.86
6	0.988	23026	MYO16	myosin XVI	1	-2.35	-2.78	-2.93	-2.6	-2.61	-2.65	-2.66	1	-2.45	-1.94	-2.17	-1.82	-2.09	-2.14	-2.35
6	0.988	2328	FMO3	flavin containing monooxygenase 3	1	-5.82	-9.27	-6.74	-4.53	-4.18	-5.06	-7.44	1	-4.35	-3.24	-3.18	-3.97	-3.99	-4.32	-4.62
6	0.988	23408	SIRT5	sirtuin 5	1	-2.49	-2.84	-2.76	-2.49	-2.53	-2.76	-2.9	1	-2.26	-2.07	-2.21	-2.05	-2.04	-2.05	-2.16
6	0.988	25777	SUN2	Sad1 and UNC84 domain containing 2	1	-1.56	-1.94	-2.01	-1.99	-2.3	-2.35	-2.41	1	-1.73	-1.67	-1.74	-2.08	-2.13	-2.35	-1.96
6	0.988	3553	IL1B	interleukin 1, beta	1	-1.91	-2.17	-2.04	-2.23	-2.14	-2.05	-1.98	1	-1.68	-1.88	-1.81	-1.7	-1.81	-1.88	-1.8
6	0.988	441168	FAM26F	family with sequence similarity 26, member F	1	-2.75	-3.75	-4.19	-4.33	-4.33	-4.36	-4.67	1	-2.43	-2.38	-2.73	-3.51	-3.3	-3.62	-4.2
6	0.988	494470	RNF165	ring finger protein 165	1	-2.41	-3.1	-3.11	-3.42	-3.55	-3.52	-3.58	1	-2	-2.38	-2.41	-2.38	-2.78	-2.67	-3.11
6	0.988	6387	CXCL12	chemokine (C-X-C motif) ligand 12	1	-2.13	-3.04	-3.29	-3.3	-3.37	-3.51	-3.67	1	-1.73	-2.18	-2.09	-2.34	-2.51	-2.68	-2.81
6	0.988	64231	MS4A6A	membrane-spanning 4-domains, subfamily A, member 6A	1	-2.52	-3.67	-4.85	-5.05	-5.11	-5.61	-6.09	1	-2.48	-2.41	-2.87	-3.6	-3.57	-4.69	-4.92
6	0.988	6542	SLC7A2	solute carrier family 7 (cationic amino acid transporter, y+ system), member 2	1	-1.53	-3.01	-3.08	-3.1	-3.32	-3.42	-3.84	1	-2.18	-2.44	-2.4	-2.4	-2.46	-2.45	-2.47
6	0.988	83473	KATNAL2	katanin p60 subunit A-like 2	1	-2.08	-2.36	-2.04	-1.9	-1.94	-1.85	-2.17	1	-1.62	-1.8	-2.07	-2.03	-2	-1.86	-2.02
6	0.987	100505	---		1	-1.67	-2.06	-2.08	-2.15	-1.98	-2.07	-2.01	1	-1.85	-1.5	-1.54	-1.57	-1.73	-1.86	-1.67
6	0.987	10268	RAMP3	receptor (G protein-coupled) activity modifying protein 3	1	-1.66	-2.01	-1.9	-2.09	-2.19	-2.12	-1.89	1	-1.48	-1.56	-1.54	-1.77	-1.61	-2.02	-1.73
6	0.987	10875	FGL2	fibrinogen-like 2	1	-2.19	-3.21	-4.02	-4.62	-4.39	-5.06	-5.21	1	-2.48	-2.16	-2.33	-3.17	-3.42	-3.62	-4.05
6	0.987	2160	F11	coagulation factor XI	1	-3.7	-5.41	-5.16	-4.74	-5.16	-5.86	-6.26	1	-3.76	-3.33	-3.37	-2.79	-3.04	-2.75	-3.21
6	0.987	2357	FPR1	formyl peptide receptor 1	1	-1.95	-2.78	-3.01	-3.27	-2.89	-2.9	-2.8	1	-1.64	-1.91	-1.88	-2.17	-2.28	-2.47	-2.57
6	0.987	3045	HBD	hemoglobin, delta	1	-1.85	-2.27	-2.56	-2.59	-2.26	-2.45	-2.3	1	-1.86	-2.23	-2.04	-2.11	-2.03	-2.28	-2.2
6	0.987	3115	HLA-DPB1	major histocompatibility complex, class II, DP beta 1	1	-1.56	-2.07	-2.23	-2.28	-2.62	-2.48	-2.53	1	-1.61	-1.74	-1.97	-1.75	-2.24	-2.22	-2.32
6	0.987	54799	MBTD1	mbt domain containing 1	1	-1.59	-1.91	-2.17	-2.05	-2.34	-2.46	-2.4	1	-2.07	-1.85	-1.77	-2.09	-2.29	-2.19	-1.9
6	0.987	54861	SNRK	SNF related kinase	1	-1.7	-1.98	-2.05	-2.17	-2.18	-2.29	-1.97	1	-2.06	-1.89	-1.79	-1.89	-1.97	-2	-1.7
6	0.987	64093	SMOC1	SPARC related modular calcium binding 1	1	-2.5	-3.06	-3.18	-2.69	-2.86	-2.93	-2.85	1	-2.03	-1.86	-1.9	-1.86	-2.16	-2.45	-2.39
6	0.987	80816	ASXL3	additional sex combs like 3 (Drosophila)	1	-1.89	-2.2	-2.05	-1.84	-2.23	-2.25	-2.47	1	-2.34	-2.05	-1.88	-2.01	-2.2	-2.04	-2
6	0.987	8858	PROZ	protein Z, vitamin K-dependent plasma glycoprotein	1	-4.45	-5.48	-4.83	-3.74	-3.82	-4.44	-5.12	1	-4.37	-3.02	-3.04	-2.87	-3.12	-3.19	-3.2
6	0.986	100272	---		1	-1.65	-2.03	-2.18	-1.96	-2.06	-2.16	-2.29	1	-1.47	-1.62	-1.52	-1.6	-1.72	-1.64	-1.89
6	0.986	100506	---		1	-2.34	-2.78	-2.95	-2.83	-3.4	-3.19	-3.46	1	-3.19	-2.09	-2.38	-2.64	-3.05	-2.97	-2.59
6	0.986	1178	CLC	Charcot-Leyden crystal galectin	1	-1.75	-2.22	-2.33	-2.15	-2.32	-2.06	-2.19	1	-2.11	-1.91	-1.64	-1.93	-1.78	-2.43	-1.83
6	0.986	120935	CCDC38	coiled-coil domain containing 38	1	-1.93	-2.27	-2.16	-2.52	-2.25	-2.15	-2.44	1	-2.08	-2.04	-2.17	-2.04	-2.24	-1.88	-2.21
6	0.986	3119	HLA-DQB1	major histocompatibility complex, class II, DQ beta 1	1	-2.04	-2.62	-2.9	-3.03	-3.13	-2.9	-3.11	1	-1.77	-2.12	-2.15	-2.33	-2.46	-2.62	-2.87
6	0.986	3164	NR4A1	nuclear receptor subfamily 4, group A, member 1	1	-2.08	-2.51	-2.23	-2.18	-1.94	-1.91	-1.78	1	-1.93	-1.98	-2.08	-2.02	-2.02	-1.9	-1.8
6	0.986	3514	IGKC	immunoglobulin kappa constant	1	-4.47	-7.62	-8.9	-8.41	-8.02	-7.86	-7.91	1	-4	-4.36	-5.11	-5.74	-6.3	-6.36	-6.6
6	0.986	6446	SGK1	serum/glucocorticoid regulated kinase 1	1	-7.51	-16.13	-16.1	-15.69	-16.79	-23.61	-23.18	1	-5.9	-10.3	-12.9	-18.81	-22.4	-27.14	-34.59
6	0.986	80781	COL18A1	collagen, type XVIII, alpha 1	1	-3.33	-4.2	-4.32	-3.59	-3.98	-5.55	-7.56	1	-4.12	-2.6	-2.83	-2.97	-3.11	-3.73	-4.42
6	0.985	10734	STAG3	stromal antigen 3	1	-1.79	-2.54	-2.46	-2.67	-2.62	-2.11	-3.02	1	-1.54	-1.99	-1.75	-2.07	-2.32	-2.42	-2.62
6	0.985	10912	GADD45G	growth arrest and DNA-damage-inducible, gamma	1	-15.77	-24.88	-32.25	-34.3	-32.4	-34.67	-26.83	1	-7.96	-8.12	-11.14	-11.03	-10.95	-11	-11.09
6	0.985	122664	TPPP2	tubulin polymerization-promoting protein family member 2	1	-4.83	-6.84	-6.86	-7.04	-6.46	-5.79	-7.43	1	-4.03	-2.67	-2.95	-4.02	-4.48	-5.16	-5.59
6	0.985	134111	UBE2QL1	ubiquitin-conjugating enzyme E2Q family-like 1	1	-3.01	-3.55	-3.06	-2.73	-2.56	-2.49	-2.38	1	-2.39	-2.7	-2.86	-2.35	-2.45	-2.65	-2.32
6	0.985	4040	LRP6	low density lipoprotein receptor-related protein 6	1	-2.73	-2.65	-2.53	-2.38	-2.27	-2.58	-2.76	1	-3.18	-2.26	-2.18	-2.52	-2.62	-2.52	-2.35
6	0.985	441549	CDNF	cerebral dopamine neurotrophic factor	1	-1.62	-1.96	-1.88	-1.91	-1.9	-2.07	-2	1	-1.7	-1.36	-1.45	-1.77	-1.88	-1.75	-1.94
6	0.985	5142	PDE4B	phosphodiesterase 4B, cAMP-specific	1	-1.89	-2.24	-2.21	-2.7	-2.6	-3.04	-2.81	1	-2.03	-2.44	-2.27	-2.12	-2.44	-2.71	-2.99
6	0.985	5167	ENPP1	ectonucleotide pyrophosphatase/phosphodiesterase 1	1	-2.72	-3.06	-2.52	-2.24	-2.33	-2.76	-3.21	1	-3.05	-2.35	-2.26	-2.39	-2.53	-2.5	-2.35
6	0.985	552	AVPR1A	arginine vasopressin receptor 1A	1	-3.59	-6.17	-6.62	-6.27	-6.26	-6.83	-7.11	1	-3.6	-3.37	-4.8	-5.3	-5.79	-5.51	-4.83
6	0.985	6515	SLC2A3	solute carrier family 2 (facilitated glucose transporter), member 3	1	-1.88	-2.03	-2.17	-1.93	-1.94	-2.15	-2.21	1	-1.87	-2	-1.79	-1.71	-1.77	-1.92	-2.05
6	0.984	146225	CMTM2	CKLF-like MARVEL transmembrane domain containing 2	1	-1.58	-1.79	-1.83	-1.99	-2.09	-1.71	-1.74	1	-1.45	-1.38	-1.53	-1.63	-1.57	-1.57	-1.71
6	0.984	23133	PHF8	PHD finger protein 8	1	-1.91	-2.24	-2.52	-2.44	-2.53	-2.42	-2.45	1	-2.07	-2.03	-2.16	-2.55	-2.28	-2.71	-2.31
6	0.984	55830	GLT8D1	glycosyltransferase 8 domain containing 1	1	-1.83	-2.27	-2.19	-1.99	-1.99	-2.1	-2.25	1	-1.99	-1.71	-2.24	-2.41	-2.15	-1.9	-1.87
6	0.984	687	KLF9	Kruppel-like factor 9	1	-1.91	-2.72	-2.9	-3.4	-3.74	-4.12	-3.62	1	-1.8	-1.97	-2.19	-2.67	-3.06	-3.2	-2.79
6	0.984	7133	TNFRSF1B	tumor necrosis factor receptor superfamily, member 1B	1	-1.53	-1.79	-2.19	-2.33	-2.35	-2.44	-2.04	1	-1.51	-1.74	-1.83	-1.87	-1.83	-1.82	-1.77
6	0.984	80765	STARD5	StAR-related lipid transfer (START) domain containing 5	1	-1.93	-2.58	-2.09	-2.19	-2.31	-2.56	-2.39	1	-1.7	-1.47	-1.95	-2.05	-2.3	-2.26	-2.44
6	0.983	100507	---		1	-2.43	-3.1	-2.95	-2.88	-3.15	-3.39	-3.54	1	-3.42	-2.15	-2.22	-2.67	-2.94	-3.13	-3.08
6	0.983	10178	TENM1	teneurin transmembrane protein 1	1	-3	-2.9	-2.69	-2.34	-2.71	-3.02	-3.45	1	-3.36	-2.06	-2.21	-2.27	-2.82	-2.34	-2.91
6	0.983	10838	ZNF275	zinc finger protein 275	1	-2.02	-2.2	-2.09	-2.07	-1.96	-2.31	-2.18	1	-2.22	-1.78	-1.75	-1.87	-1.81	-2.1	-2
6	0.983	11314	CD300A	CD300a molecule	1	-1.84	-2.23	-2.39	-2.56	-2.51	-2.46	-2.17	1	-1.6	-1.64	-1.76	-1.77	-1.83	-1.81	-1.82
6	0.983	1436	CSF1R	colony stimulating factor 1 receptor	1	-1.73	-1.93	-1.95	-2.01	-2.13	-2.17	-2.03	1	-1.32	-1.55	-1.69	-1.67	-1.8	-1.94	-1.97
6	0.983	151393	RMDN2	regulator of microtubule dynamics 2	1	-3.07	-2.66	-2.86	-2.79	-2.84	-2.82	-2.76	1	-3.47	-2.01	-1.98	-2.52	-2.55	-2.74	-2.24
6	0.983	55422	ZNF331	zinc finger protein 331	1	-1.53	-2.12	-2.14	-2.31	-2.29	-2.39	-2.16	1	-1.65	-2.03	-2.13	-2	-2.01	-1.96	-1.93
6	0.983	6539	SLC6A12	solute carrier family 6 (neurotransmitter transporter), member 12	1	-7.03	-13.25	-13.86	-14.7	-14.97	-15.43	-14.9	1	-6.18	-3.81	-5.22	-7.9	-9.25	-9.68	-9.94
6	0.983	6660	SOX5	SRY (sex determining region Y)-box 5	1	-1.8	-2.15	-1.87	-1.67	-1.64	-1.73	-1.68	1	-1.59	-1.67	-1.58	-1.58	-1.82	-2.04	-2
6	0.983	7474	WNT5A	wingless-type MMTV integration site family, member 5A	1	-2.02	-1.85	-2.02	-1.73	-1.79	-2.02	-2.01	1	-1.69	-1.45	-1.52	-1.62	-1.79	-1.88	-2.15
6	0.983	81579	PLA2G12A	phospholipase A2, group XIIA	1	-1.93	-2.09	-2.21	-2.03	-2.07	-2.05	-1.88	1	-1.82	-1.73	-1.94	-1.94	-1.85	-1.8	-1.56
6	0.982	1052	CEBPD	CCAAT/enhancer binding protein (C/EBP), delta	1	-2.13	-4.98	-5.19	-5.24	-5.44	-7.18	-6.75	1	-2.26	-3.7	-4.58	-4.94	-5.31	-5.23	-4.54
6	0.982	120892	LRRK2	leucine-rich repeat kinase 2	1	-2.83	-3.27	-3.05	-2.59	-2.82	-3.04	-3.1	1	-3.77	-2.95	-2.57	-2.93	-3.34	-2.51	-2.7
6	0.982	150962	PUS10	pseudouridylate synthase 10	1	-1.31	-2.02	-1.76	-1.55	-1.58	-1.7	-1.85	1	-1.62	-1.47	-1.5	-1.51	-1.9	-1.66	-1.64
6	0.982	163882	CNST	consortin, connexin sorting protein	1	-2.38	-2.86	-2.73	-2.73	-2.8	-2.92	-2.63	1	-2.17	-2.13	-2.41	-2.37	-2.53	-2.56	-2.41
6	0.982	284904	SEC14L4	SEC14-like 4 (S. cerevisiae)	1	-2.62	-2.14	-2.09	-2.05	-2.04	-2.28	-2.48	1	-2.07	-1.77	-2.12	-2.2	-2.04	-2.4	-2.41
6	0.982	2	A2M	alpha-2-macroglobulin	1	-2.3	-4.56	-4.66	-2.75	-2.59	-3.04	-3.88	1	-3.05	-2.76	-2.82	-2.59	-2.68	-2.43	-2.42
6	0.982	4774	NFIA	nuclear factor I/A	1	-2.52	-2.07	-1.97	-1.97	-2.02	-2.14	-2.48	1	-2.27	-1.78	-1.75	-1.93	-1.82	-1.98	-1.84
6	0.982	91316	GUSBP11	glucuronidase, beta pseudogene 11	1	-2.1	-3.45	-3.6	-3.14	-3.43	-3.19	-3.46	1	-2.53	-2.57	-2.86	-2.98	-3.05	-3.08	-2.94
6	0.982	9788	MTSS1	metastasis suppressor 1	1	-2.2	-2.51	-2.55	-2.33	-2.33	-2.36	-2.27	1	-2.29	-1.81	-2.04	-1.84	-1.82	-1.9	-1.82
6	0.981	138948	DBH-AS1	DBH antisense RNA 1	1	-5.58	-6.07	-5.36	-4.44	-4.28	-4.8	-5.3	1	-5.1	-2.83	-3.05	-2.92	-3.94	-3.76	-4.04
6	0.981	151473	SLC16A14	solute carrier family 16, member 14	1	-2.45	-3.86	-3.23	-2.61	-3.23	-3.7	-3.89	1	-1.7	-2.31	-2.2	-2.4	-2.93	-2.96	-4.37
6	0.981	161247	FITM1	fat storage-inducing transmembrane protein 1	1	-2.6	-3.35	-3.39	-3.43	-3.26	-3.25	-3.42	1	-1.95	-1.91	-2.22	-2.59	-2.64	-2.62	-2.84
6	0.981	1776	DNASE1L3	deoxyribonuclease I-like 3	1	-7.2	-14.36	-17.31	-21.38	-21.34	-22.05	-21.22	1	-6.66	-7.54	-10.63	-12.64	-14.12	-19.38	-23.47
6	0.981	440184	LINC00238	long intergenic non-protein coding RNA 238	1	-2.71	-3.81	-4.07	-3.72	-3.83	-3.77	-4.05	1	-2.35	-1.7	-2.27	-2.6	-3.28	-3.08	-2.94
6	0.981	54996	MARC2	mitochondrial amidoxime reducing component 2	1	-3.05	-2.95	-2.65	-2.73	-2.94	-3.69	-4.26	1	-2.77	-1.88	-2.09	-2.17	-2.29	-2.49	-2.84
6	0.981	5787	PTPRB	protein tyrosine phosphatase, receptor type, B	1	-1.48	-1.96	-2.01	-2.2	-2.11	-2.23	-2.22	1	-1.66	-1.86	-1.91	-1.91	-1.88	-2.02	-2.12
6	0.981	9308	CD83	CD83 molecule	1	-1.59	-1.85	-1.83	-2.21	-2.08	-2.23	-2.13	1	-1.93	-1.96	-1.88	-1.71	-1.53	-1.9	-1.78
6	0.981	9473	THEMIS2	thymocyte selection associated family member 2	1	-1.41	-1.86	-2.02	-2.05	-2	-1.96	-2.18	1	-1.37	-1.43	-1.56	-1.72	-1.73	-1.61	-1.85
6	0.98	100303	---		1	-2.13	-2.71	-2.92	-3.02	-3.22	-3.02	-3.26	1	-2.19	-1.85	-2	-1.75	-2.04	-2.09	-2.23
6	0.98	5105	PCK1	phosphoenolpyruvate carboxykinase 1 (soluble)	1	-24.23	-84.63	-70.07	-32.03	-38.52	-43.2	-46.45	1	-13.58	-4.58	-6.62	-19.75	-40.8	-29.7	-19.67
6	0.98	6506	SLC1A2	solute carrier family 1 (glial high affinity glutamate transporter), member 2	1	-1.84	-3.83	-3.89	-3.15	-3.39	-3.18	-3.09	1	-2.19	-1.99	-2.76	-2.73	-2.69	-2.17	-2.03
6	0.98	91614	DEPDC7	DEP domain containing 7	1	-2.62	-4.4	-3.81	-3.66	-3.68	-4.05	-4.74	1	-2.04	-2.07	-2.81	-3.93	-4.32	-4.26	-4.02
6	0.979	100506	---		1	-2.97	-3.42	-3.54	-3.05	-2.8	-3.02	-3.67	1	-3.46	-2.88	-2.98	-2.73	-2.59	-2.76	-2.81
6	0.979	10402	ST3GAL6	ST3 beta-galactoside alpha-2,3-sialyltransferase 6	1	-3.22	-3.21	-3.33	-3.33	-3.58	-3.21	-2.85	1	-2.55	-2.17	-2.39	-3.01	-3.5	-3.84	-3.92
6	0.979	1557	CYP2C19	cytochrome P450, family 2, subfamily C, polypeptide 19	1	-4.81	-9.03	-7.36	-8.96	-11.37	-13.55	-13.25	1	-4.69	-3.67	-3.64	-8.06	-14.43	-12.21	-11.68
6	0.979	23224	SYNE2	spectrin repeat containing, nuclear envelope 2	1	-1.87	-2.08	-1.88	-2.04	-2.17	-2.19	-2.16	1	-1.98	-1.72	-1.8	-1.91	-1.97	-2.05	-1.98
6	0.979	3507	IGHM	immunoglobulin heavy constant mu	1	-2.62	-4.04	-5.02	-4.88	-4.73	-5.12	-4.99	1	-2.17	-2.9	-3.35	-4.21	-3.95	-4.09	-4.36
6	0.979	4600	MX2	myxovirus (influenza virus) resistance 2 (mouse)	1	-1.49	-1.94	-2.09	-1.9	-2.07	-1.76	-1.79	1	-1.51	-1.51	-1.52	-1.53	-1.54	-1.66	-1.5
6	0.979	51710	ZNF44	zinc finger protein 44	1	-1.85	-2.01	-2.13	-2.05	-2.03	-2.24	-2.05	1	-1.86	-1.9	-2.18	-2.4	-2.35	-2.49	-2.12
6	0.979	55089	SLC38A4	solute carrier family 38, member 4	1	-19.09	-17.59	-11.11	-11.44	-10.6	-16.61	-23.28	1	-7.51	-3.35	-4.73	-6.88	-9.74	-9.92	-9.2
6	0.979	653390	RRN3P2	RNA polymerase I transcription factor homolog (S. cerevisiae) pseudogene 2	1	-1.61	-2.14	-2.13	-2.2	-2.34	-2.12	-2.27	1	-1.65	-2.31	-1.95	-2.27	-2.17	-2.41	-2.63
6	0.978	101060107	ARL5B-AS1	ARL5B antisense RNA 1	1	-4.55	-4.51	-4.38	-3.55	-3.75	-3.78	-4.35	1	-7	-3.58	-3.44	-3.52	-3.07	-3.48	-3.71
6	0.978	144571	A2M-AS1	A2M antisense RNA 1	1	-2.53	-3.23	-3.13	-2.98	-3.46	-3.51	-3.74	1	-3.49	-2.34	-3.22	-3.09	-3.3	-3.16	-3.09
6	0.978	3122	HLA-DRA	major histocompatibility complex, class II, DR alpha	1	-3.71	-5.91	-8.34	-11.26	-12.38	-12.24	-13.05	1	-3.23	-3.95	-4.77	-7.58	-8.29	-9.52	-12.06
6	0.978	3598	IL13RA2	interleukin 13 receptor, alpha 2	1	-1.54	-2.06	-2.24	-2.18	-2.08	-2.06	-1.99	1	-1.68	-2	-2.06	-1.99	-1.75	-1.92	-2.04
6	0.978	83699	SH3BGRL2	SH3 domain binding glutamic acid-rich protein like 2	1	-2.86	-2.63	-3.08	-3.18	-3.31	-3.7	-3.44	1	-3.72	-2.41	-2.69	-3.09	-3.3	-2.59	-2.35
6	0.978	89958	SAPCD2	suppressor APC domain containing 2	1	-1.32	-2.15	-1.96	-2.05	-1.84	-1.83	-2.07	1	-1.52	-1.55	-1.95	-1.87	-1.54	-1.79	-1.66
6	0.977	100505	---		1	-2.96	-4.17	-3.97	-3.68	-2.87	-3.34	-3.85	1	-3.27	-3.69	-3.58	-2.82	-2.65	-3.36	-3.12
6	0.977	10288	LILRB2	leukocyte immunoglobulin-like receptor, subfamily B (with TM and ITIM domains), member 2	1	-1.37	-1.97	-2.12	-2.23	-2.39	-2.18	-2.17	1	-1.38	-1.71	-1.79	-1.87	-2.06	-1.89	-2.16
6	0.977	169355	IDO2	indoleamine 2,3-dioxygenase 2	1	-4.59	-10.83	-10.18	-11.46	-18.63	-22.1	-29.86	1	-7.2	-12.61	-10.78	-13.99	-21.49	-26.93	-25.84
6	0.977	51380	CSAD	cysteine sulfinic acid decarboxylase	1	-5.33	-8.07	-8.33	-6.51	-7.5	-8.9	-9.03	1	-5.1	-4.11	-6.07	-7.37	-7.02	-7.82	-7.7
6	0.977	5199	CFP	complement factor properdin	1	-1.69	-2.16	-2.38	-2.37	-2.42	-2.33	-2.39	1	-1.44	-1.57	-1.83	-1.73	-1.79	-2.05	-2.1
6	0.977	6351	CCL4	chemokine (C-C motif) ligand 4	1	-4.39	-5.46	-5.19	-5.8	-5.28	-5.46	-6.29	1	-3.45	-3.68	-4.1	-5.31	-5.34	-6.02	-5.3
6	0.976	2047	EPHB1	EPH receptor B1	1	-2.16	-2.55	-2.12	-2.35	-2.34	-2.52	-2.39	1	-2.2	-1.75	-1.67	-1.6	-1.74	-1.91	-1.97
6	0.976	3104	ZBTB48	zinc finger and BTB domain containing 48	1	-1.83	-2.02	-1.92	-1.9	-1.69	-1.94	-1.85	1	-1.89	-1.45	-1.82	-1.63	-1.78	-1.76	-1.96
6	0.976	3109	HLA-DMB	major histocompatibility complex, class II, DM beta	1	-2.38	-2.67	-2.81	-2.51	-2.66	-2.34	-2.42	1	-2.08	-1.82	-1.72	-2.01	-1.77	-1.91	-1.84
6	0.976	3579	CXCR2	chemokine (C-X-C motif) receptor 2	1	-2.19	-2.21	-2.46	-2.51	-2.4	-2.18	-2.35	1	-1.9	-2.13	-2.26	-2.2	-2.24	-1.84	-2.12
6	0.976	51411	BIN2	bridging integrator 2	1	-1.44	-1.8	-1.92	-2.04	-1.79	-1.73	-1.66	1	-1.42	-1.47	-1.75	-1.59	-1.48	-1.59	-1.46
6	0.976	55732	C1orf112	chromosome 1 open reading frame 112	1	-1.9	-1.65	-2.08	-2.03	-2.01	-2.13	-2.24	1	-2.11	-1.75	-1.76	-2.22	-1.89	-1.99	-1.91
6	0.976	7123	CLEC3B	C-type lectin domain family 3, member B	1	-2.37	-2.65	-2.73	-2.76	-2.6	-2.47	-2.74	1	-2.38	-1.97	-2.47	-2.06	-2.04	-2.28	-2.36
6	0.976	7442	TRPV1	transient receptor potential cation channel, subfamily V, member 1	1	-2.14	-2.82	-3.27	-2.97	-2.91	-3.71	-3.97	1	-3.66	-2.53	-3.36	-3.45	-4.19	-3.43	-4.38
6	0.976	8512	MBL1P	mannose-binding lectin (protein A) 1, pseudogene	1	-1.58	-1.82	-2.03	-1.73	-2.07	-2.08	-2.51	1	-1.73	-1.74	-1.92	-2.33	-1.89	-2.18	-2.62
6	0.976	8807	IL18RAP	interleukin 18 receptor accessory protein	1	-1.57	-2.02	-1.74	-1.73	-1.89	-1.58	-1.67	1	-1.82	-1.89	-1.79	-1.64	-1.75	-1.87	-1.62
6	0.975	11001	SLC27A2	solute carrier family 27 (fatty acid transporter), member 2	1	-2.72	-2.2	-1.86	-2.15	-2.58	-2.99	-3.5	1	-2.28	-2.5	-2.72	-2.29	-2.1	-2.52	-2.31
6	0.975	28968	SLC6A16	solute carrier family 6, member 16	1	-3.85	-6.6	-6.65	-5.51	-6.54	-6.61	-6.36	1	-6.08	-3.92	-4.52	-4.12	-5.06	-5.1	-4.56
6	0.975	4217	MAP3K5	mitogen-activated protein kinase kinase kinase 5	1	-2.24	-4.33	-5.1	-4.39	-4.92	-4.54	-3.89	1	-2.56	-3.19	-3.81	-4.33	-5.1	-5.6	-5.13
6	0.975	4886	NPY1R	neuropeptide Y receptor Y1	1	-2.84	-2.69	-2.86	-3.15	-3.22	-3.31	-3.24	1	-2.37	-2.22	-3.07	-2.57	-2.57	-2.47	-3.14
6	0.975	4942	OAT	ornithine aminotransferase	1	-5.22	-11.38	-11.13	-12.28	-15.86	-15.96	-13.64	1	-4.75	-6.38	-7.25	-15.78	-17.97	-19.41	-17.5
6	0.975	5091	PC	pyruvate carboxylase	1	-4.2	-6.84	-5.33	-4.61	-5.27	-5.94	-6.43	1	-2.15	-1.98	-2.85	-3.38	-3.67	-4.52	-4.75
6	0.975	9021	SOCS3	suppressor of cytokine signaling 3	1	-1.3	-2.02	-1.91	-1.87	-1.93	-1.96	-2.19	1	-1.35	-1.53	-1.84	-2.01	-1.9	-1.89	-1.95
6	0.975	90865	IL33	interleukin 33	1	-2.08	-3.8	-4.32	-4.69	-4.42	-4.68	-4.58	1	-2.58	-3.36	-3.34	-3.65	-4.13	-3.54	-4.25
6	0.975	9134	CCNE2	cyclin E2	1	-1.43	-1.86	-1.91	-2	-2.16	-2.32	-2.07	1	-1.68	-1.71	-1.99	-1.91	-2.11	-2.33	-2.34
6	0.974	10461	MERTK	c-mer proto-oncogene tyrosine kinase	1	-2.94	-3.88	-4.04	-3.91	-4	-4.21	-4	1	-2.72	-3.1	-3.58	-3.38	-3.92	-3.49	-3.38
6	0.974	1154	CISH	cytokine inducible SH2-containing protein	1	-2.72	-4.01	-3.63	-3.22	-2.78	-2.95	-3	1	-1.84	-2.98	-3.44	-3.43	-3.09	-3.48	-3.59
6	0.974	211	ALAS1	aminolevulinate, delta-, synthase 1	1	-3.36	-5.38	-6.41	-7.47	-6.96	-7.01	-6.15	1	-1.77	-2.86	-4.02	-4.9	-4.96	-5.18	-4.95
6	0.974	2166	FAAH	fatty acid amide hydrolase	1	-1.75	-2	-1.93	-1.95	-1.89	-1.89	-2.04	1	-1.85	-1.57	-1.83	-1.54	-1.57	-1.46	-1.59
6	0.974	22837	COBLL1	cordon-bleu WH2 repeat protein-like 1	1	-3.07	-3.54	-2.89	-3	-3.09	-3.34	-3.38	1	-3.89	-2.92	-3.11	-3.86	-4.49	-4.06	-3.79
6	0.974	28984	RGCC	regulator of cell cycle	1	-4.41	-6.12	-5.65	-5.8	-5.41	-4.96	-4.16	1	-4.45	-4.37	-3.59	-2.84	-2.82	-3.72	-5.13
6	0.974	3113	HLA-DPA1	major histocompatibility complex, class II, DP alpha 1	1	-3.83	-8.12	-11.24	-14.09	-15.66	-16.35	-15.9	1	-3.12	-4.79	-5	-7.48	-8.6	-13.56	-13.96
6	0.974	54210	TREM1	triggering receptor expressed on myeloid cells 1	1	-1.56	-1.94	-1.95	-2.05	-1.79	-1.68	-1.73	1	-1.49	-1.61	-1.61	-1.58	-1.5	-1.38	-1.58
6	0.974	6283	S100A12	S100 calcium binding protein A12	1	-2.3	-2.6	-2.62	-2.84	-2.73	-2.78	-2.98	1	-2.5	-2.46	-2.44	-2.47	-2.61	-2.64	-2.98
6	0.974	8671	SLC4A4	solute carrier family 4 (sodium bicarbonate cotransporter), member 4	1	-2.17	-2.29	-2.44	-2.72	-2.89	-3.01	-2.9	1	-2.71	-2.5	-2.47	-2.56	-2.7	-2.76	-2.54
6	0.973	150280	HORMAD2	HORMA domain containing 2	1	-1.63	-1.98	-2.36	-2.23	-2.41	-2.25	-2.33	1	-1.68	-1.46	-1.61	-1.68	-1.83	-1.8	-1.56
6	0.973	339390	CLEC4G	C-type lectin domain family 4, member G	1	-2.8	-3.1	-3.42	-3.97	-3.76	-3.96	-4.29	1	-2.85	-2.49	-2.6	-2.43	-1.63	-2.79	-3.25
6	0.973	5346	PLIN1	perilipin 1	1	-2.27	-4.11	-4.1	-3.85	-3.78	-3.8	-3.94	1	-2.57	-3.44	-3.5	-3.43	-3.26	-3.23	-3.4
6	0.973	54875	CNTLN	centlein, centrosomal protein	1	-2.19	-2.07	-2.16	-2.32	-2.47	-2.94	-2.98	1	-2.77	-1.8	-1.69	-2	-2.04	-1.94	-1.85
6	0.973	595	CCND1	cyclin D1	1	-3.74	-3.99	-4.09	-3.56	-3.08	-3.95	-4.96	1	-3.53	-5.49	-4.35	-4.09	-4.03	-5.5	-6.97
6	0.973	6401	SELE	selectin E	1	-10.1	-15.87	-15.69	-15.68	-15.14	-15.46	-17.03	1	-6.93	-5.28	-7.46	-11.7	-13.33	-14.68	-14.47
6	0.972	143425	SYT9	synaptotagmin IX	1	-1.97	-2.27	-2.27	-2.09	-1.99	-1.85	-2	1	-1.78	-1.53	-1.69	-1.67	-1.49	-1.67	-1.66
6	0.972	1828	DSG1	desmoglein 1	1	-5.27	-5.67	-3.55	-2.95	-3.83	-4.65	-5.01	1	-5.53	-3.7	-3.01	-3.24	-3.21	-3.87	-3.72
6	0.972	200132	TCTEX1D1	Tctex1 domain containing 1	1	-3.99	-4.82	-3.67	-2.97	-3.1	-3.15	-3.58	1	-4.19	-3.82	-2.76	-3.6	-3.86	-4.08	-4.04
6	0.972	22915	MMRN1	multimerin 1	1	-1.42	-1.65	-2.06	-2.13	-2.07	-2.22	-2.12	1	-1.75	-1.98	-1.69	-1.7	-2.09	-1.83	-2.2
6	0.972	3123	HLA-DRB1	major histocompatibility complex, class II, DR beta 1	1	-2.41	-4.35	-4.99	-5.29	-5.67	-6.31	-5.86	1	-1.92	-2.52	-2.71	-2.94	-3.01	-4	-4.21
6	0.972	339105	PRSS53	protease, serine, 53	1	-1.62	-2.17	-2.3	-2.23	-2.2	-2.18	-2.32	1	-2.09	-1.86	-2.16	-1.94	-2.22	-2.1	-2.03
6	0.972	3977	LIFR	leukemia inhibitory factor receptor alpha	1	-1.57	-1.91	-2.13	-1.99	-1.92	-2.03	-1.88	1	-1.8	-2.09	-2.02	-2.04	-2.36	-2.2	-2.26
6	0.972	5045	FURIN	furin (paired basic amino acid cleaving enzyme)	1	-1.93	-1.8	-1.64	-1.92	-1.7	-1.75	-2.06	1	-1.59	-1.85	-1.95	-1.83	-1.69	-1.94	-1.86
6	0.972	54882	ANKHD1	ankyrin repeat and KH domain containing 1	1	-1.31	-1.64	-2.04	-2.03	-1.98	-1.86	-1.66	1	-1.6	-1.62	-1.76	-1.84	-1.86	-1.69	-1.52
6	0.972	55344	PLCXD1	phosphatidylinositol-specific phospholipase C, X domain containing 1	1	-1.81	-1.95	-1.94	-1.97	-2.04	-2.03	-1.8	1	-1.45	-1.34	-1.57	-1.51	-1.73	-1.87	-1.93
6	0.972	6579	SLCO1A2	solute carrier organic anion transporter family, member 1A2	1	-1.76	-1.99	-2.13	-2.11	-2.17	-2.1	-2.19	1	-1.77	-1.95	-1.97	-2.08	-1.97	-2.05	-2
6	0.972	732	C8B	complement component 8, beta polypeptide	1	-2.86	-5.56	-7.23	-6	-5.74	-7.34	-11.57	1	-2.63	-3.21	-3.89	-3.89	-4.34	-4.66	-5.32
6	0.972	79696	ZC2HC1C	zinc finger, C2HC-type containing 1C	1	-1.87	-2.12	-2.22	-2.27	-2.21	-2.35	-2.29	1	-2.22	-2.22	-2.32	-2.3	-2.34	-2.19	-2.54
6	0.972	81494	CFHR5	complement factor H-related 5	1	-4.65	-23.58	-31.5	-16.11	-14.62	-23.07	-30.52	1	-4.22	-4.62	-5.89	-7.88	-9.69	-9.71	-10.6
6	0.971	201456	FBXO15	F-box protein 15	1	-1.55	-1.9	-2.23	-1.95	-2.05	-2.18	-2.6	1	-1.91	-1.43	-1.58	-1.73	-1.78	-1.74	-1.84
6	0.971	28234	SLCO1B3	solute carrier organic anion transporter family, member 1B3	1	-6.55	-6.68	-6.61	-6.2	-6.39	-6.75	-8.4	1	-8.12	-6.25	-5.68	-6.26	-5.73	-5.58	-6.04
6	0.971	440348	NPIPB15	nuclear pore complex interacting protein family, member B15	1	-1.6	-2.26	-1.85	-2.23	-2	-2.1	-2.12	1	-1.88	-2.13	-2.37	-2.38	-1.91	-2.73	-2.35
6	0.971	5858	PZP	pregnancy-zone protein	1	-3.5	-8.74	-11.48	-10.91	-10.37	-13.15	-16.55	1	-4.84	-5.37	-7.82	-12.6	-16.21	-16.56	-16.92
6	0.971	729	C6	complement component 6	1	-3.35	-8.84	-8.76	-5.17	-5.23	-7.09	-9.79	1	-3.41	-2.45	-3.42	-5.21	-6.68	-9.9	-12.09
6	0.97	3337	DNAJB1	DnaJ (Hsp40) homolog, subfamily B, member 1	1	-2.23	-2.42	-2.49	-2.56	-2.47	-2.16	-1.99	1	-1.38	-1.86	-2.16	-1.88	-2.01	-2.11	-1.99
6	0.97	4121	MAN1A1	mannosidase, alpha, class 1A, member 1	1	-2.02	-2.03	-2.21	-2.39	-2.14	-2.11	-2.04	1	-2.41	-2.04	-2.08	-2.73	-2.78	-2.49	-2.12
6	0.97	825	CAPN3	calpain 3, (p94)	1	-3.59	-4.07	-4.4	-3.3	-3.56	-3.76	-4.49	1	-5.44	-4.16	-3.73	-4.14	-5.27	-4.33	-4.57
6	0.969	163782	KANK4	KN motif and ankyrin repeat domains 4	1	-6.44	-6.77	-7.25	-5.19	-5.97	-6.09	-6.86	1	-5.78	-5.32	-6.37	-6.79	-6.95	-8.56	-8.39
6	0.969	3572	IL6ST	interleukin 6 signal transducer (gp130, oncostatin M receptor)	1	-1.51	-1.88	-1.76	-1.78	-1.81	-2.03	-1.99	1	-1.56	-2.15	-1.88	-1.84	-1.86	-2.07	-2.16
6	0.969	4283	CXCL9	chemokine (C-X-C motif) ligand 9	1	-2.31	-3.36	-3.81	-5.36	-5.15	-4.19	-4.91	1	-3.14	-3.29	-3.79	-4.89	-4.8	-4.9	-5.1
6	0.969	4907	NT5E	5'-nucleotidase, ecto (CD73)	1	-3.22	-3.64	-3.79	-3.66	-3.3	-2.87	-2.68	1	-3.27	-3.27	-2.49	-3.21	-3.6	-4.2	-4.08
6	0.969	604	BCL6	B-cell CLL/lymphoma 6	1	-2.94	-3.92	-4.14	-3.87	-3.89	-3.95	-3.07	1	-3.04	-3.4	-4.04	-4.11	-4.55	-3.94	-3.8
6	0.969	9256	BZRAP1	benzodiazapine receptor (peripheral) associated protein 1	1	-1.54	-1.92	-1.8	-1.8	-1.72	-1.66	-1.92	1	-2	-1.9	-1.91	-1.65	-1.74	-1.65	-1.59
6	0.968	100996	---		1	-1.7	-2.2	-2.12	-2.06	-2.02	-2.05	-1.9	1	-2.6	-2.15	-2.27	-2.2	-1.68	-2.13	-1.82
6	0.968	3426	CFI	complement factor I	1	-1.95	-2.54	-2.51	-2.27	-2.01	-2.54	-3.44	1	-2.18	-1.99	-2.03	-2.36	-2.62	-3.04	-3.8
6	0.968	4054	LTBP3	latent transforming growth factor beta binding protein 3	1	-2.81	-2.38	-1.91	-1.83	-2.07	-2.74	-2.86	1	-2.24	-2.11	-2.48	-2.37	-2.05	-2.02	-2.18
6	0.968	51316	PLAC8	placenta-specific 8	1	-3.59	-4.55	-5.54	-5.8	-5.49	-5.72	-5.71	1	-2.63	-3.45	-4.87	-4.85	-4.46	-5.12	-5.6
6	0.968	51557	LGSN	lengsin, lens protein with glutamine synthetase domain	1	-11.91	-14.39	-13.39	-11.59	-11.68	-13.09	-12.59	1	-14.54	-5.14	-5.34	-6.64	-6.83	-7.42	-5.28
6	0.968	597	BCL2A1	BCL2-related protein A1	1	-2.51	-3.04	-2.88	-3.14	-2.82	-2.35	-2.35	1	-2.52	-2.62	-2.59	-2.92	-2.88	-2.53	-2.73
6	0.968	64388	GREM2	gremlin 2, DAN family BMP antagonist	1	-11.84	-15.67	-16.82	-16.64	-16.76	-17.28	-16.85	1	-8.34	-7.35	-8.58	-11.81	-12.82	-15.53	-14.02
6	0.968	6462	SHBG	sex hormone-binding globulin	1	-3.13	-4.79	-6.94	-9.37	-8.56	-9.6	-9.85	1	-1.97	-3.31	-5.5	-6.18	-6.92	-6.82	-7.69
6	0.968	9534	ZNF254	zinc finger protein 254	1	-1.56	-1.6	-1.62	-1.66	-1.92	-2.09	-1.77	1	-1.97	-1.6	-1.67	-1.73	-1.92	-1.63	-1.37
6	0.967	100506	---		1	-2.22	-2.53	-2.65	-2.45	-2.66	-3.23	-4.31	1	-3.05	-2.81	-2.8	-2.32	-1.91	-2.43	-2.44
6	0.967	10157	AASS	aminoadipate-semialdehyde synthase	1	-7.02	-7.11	-4.56	-4.02	-4.98	-5.92	-6.48	1	-6.37	-2.74	-2.82	-5.72	-8.38	-7.42	-5.62
6	0.967	11188	NISCH	nischarin	1	-1.68	-1.68	-1.65	-1.55	-1.63	-1.78	-1.92	1	-2.04	-1.83	-1.92	-1.69	-1.61	-1.78	-1.82
6	0.967	1592	CYP26A1	cytochrome P450, family 26, subfamily A, polypeptide 1	1	-21.75	-37.24	-33.6	-38.61	-44.57	-44.37	-49.86	1	-10.5	-26.56	-28.77	-33.62	-35.19	-39.89	-44.3
6	0.967	170392	OIT3	oncoprotein induced transcript 3	1	-3.27	-3.75	-3.77	-4.27	-4.69	-4.93	-5.62	1	-3.95	-2.46	-2.23	-1.99	-2.51	-3.26	-4.89
6	0.967	199974	CYP4Z1	cytochrome P450, family 4, subfamily Z, polypeptide 1	1	-4.42	-5.21	-3.98	-4.83	-4.34	-4.46	-4.4	1	-4.55	-4.48	-4.81	-5.17	-4.29	-5.79	-4.53
6	0.967	399959	MIR100HG	mir-100-let-7a-2 cluster host gene (non-protein coding)	1	-2.56	-3.39	-2.72	-2.18	-2.44	-3.62	-3.7	1	-3.24	-1.95	-1.68	-1.93	-2.91	-2.95	-3.03
6	0.967	4332	MNDA	myeloid cell nuclear differentiation antigen	1	-2.12	-2.48	-2.3	-2.51	-2.05	-2.45	-2.36	1	-2.33	-2.17	-2.2	-2.01	-2.4	-2.21	-2.34
6	0.967	440993	LINC00969	long intergenic non-protein coding RNA 969	1	-1.58	-1.85	-2.2	-2.05	-1.98	-1.94	-1.95	1	-2.18	-2.02	-2.48	-2.2	-2.2	-2.14	-1.94
6	0.967	55686	MREG	melanoregulin	1	-2.07	-2.17	-2.29	-2.28	-2.32	-2.5	-2.46	1	-2.01	-2.21	-2.49	-2.61	-2.58	-2.25	-2.38
6	0.967	64773	PCED1A	PC-esterase domain containing 1A	1	-1.54	-1.67	-1.69	-1.46	-1.6	-1.64	-1.83	1	-2.07	-1.66	-1.67	-1.61	-1.67	-1.59	-1.63
6	0.967	79667	FLJ13197	uncharacterized FLJ13197	1	-2.63	-2.88	-2.88	-2.61	-2.89	-2.9	-2.95	1	-3.02	-2.58	-2.28	-2.46	-2.49	-2.62	-2.39
6	0.967	80063	ATF7IP2	activating transcription factor 7 interacting protein 2	1	-1.89	-2.26	-2.52	-2.36	-2.81	-2.89	-3.64	1	-2.95	-2.56	-2.77	-3.15	-3.43	-3.03	-3.52
6	0.966	1756	DMD	dystrophin	1	-1.77	-1.72	-1.63	-1.62	-1.76	-1.99	-2.32	1	-2.16	-1.56	-1.48	-1.7	-1.69	-1.8	-1.75
6	0.966	2308	FOXO1	forkhead box O1	1	-2.45	-2.71	-2.94	-3.21	-3.13	-3.1	-3.12	1	-3.04	-3.23	-3.4	-3.59	-3.66	-4	-3.71
6	0.966	338817	LOC338817	uncharacterized LOC338817	1	-1.52	-1.75	-1.85	-1.87	-1.83	-1.77	-1.81	1	-2.24	-1.83	-1.85	-2.05	-1.84	-2.03	-2.15
6	0.966	5618	PRLR	prolactin receptor	1	-2.06	-2.37	-2.26	-1.92	-1.78	-1.84	-2.05	1	-2.05	-1.64	-1.67	-1.59	-1.72	-1.66	-1.58
6	0.966	922	CD5L	CD5 molecule-like	1	-3.25	-4.87	-6.14	-6.79	-6.35	-6.48	-6.38	1	-3.09	-4.46	-5.57	-5.51	-6.13	-6.43	-6.1
6	0.965	10599	SLCO1B1	solute carrier organic anion transporter family, member 1B1	1	-4.82	-4.46	-3.91	-3.67	-3.22	-3.88	-4.49	1	-5.04	-3.75	-2.99	-2.9	-3.01	-2.76	-2.54
6	0.965	153	ADRB1	adrenoceptor beta 1	1	-2.46	-2.71	-2.77	-2.58	-2.76	-2.86	-2.64	1	-2.5	-2.6	-2.51	-2.3	-2.66	-2.35	-2.46
6	0.965	374569	ASPG	asparaginase homolog (S. cerevisiae)	1	-2.44	-2.77	-2.86	-2.86	-2.92	-2.81	-2.9	1	-1.43	-1.73	-2.1	-2.34	-2.4	-2.52	-2.57
6	0.965	55286	C4orf19	chromosome 4 open reading frame 19	1	-2	-1.9	-1.76	-1.68	-1.64	-2.12	-2.03	1	-1.44	-1.52	-1.53	-1.78	-1.86	-2.35	-2.15
6	0.964	100507	---		1	-2.79	-3.44	-3.73	-2.79	-2.81	-2.77	-2.81	1	-2.17	-2.09	-2.05	-1.88	-2.15	-2.01	-2.18
6	0.964	23411	SIRT1	sirtuin 1	1	-2.38	-2.79	-3.11	-3.35	-3.16	-2.89	-2.26	1	-3.26	-2.9	-3.13	-3.93	-3.55	-3.39	-2.87
6	0.964	376940	ZC3H6	zinc finger CCCH-type containing 6	1	-2.09	-2.18	-1.93	-1.93	-2.18	-2.43	-2.27	1	-2.65	-2.05	-2.11	-2.29	-2.63	-2.44	-2.56
6	0.964	443	ASPA	aspartoacylase	1	-6.56	-4.34	-4.1	-4.4	-5.24	-7.19	-7.86	1	-6.46	-3.09	-4.21	-6.26	-8.15	-7.29	-7.34
6	0.964	55103	RALGPS2	Ral GEF with PH domain and SH3 binding motif 2	1	-1.63	-1.76	-1.78	-1.87	-2.14	-2.19	-1.98	1	-2.3	-2	-1.8	-2.09	-2.31	-2.1	-1.85
6	0.964	5794	PTPRH	protein tyrosine phosphatase, receptor type, H	1	-1.46	-2.19	-2.85	-2.81	-2.83	-2.74	-2.2	1	-1.73	-2.11	-2.55	-2.28	-2.21	-1.98	-1.83
6	0.964	6296	ACSM3	acyl-CoA synthetase medium-chain family member 3	1	-7	-9.77	-7.57	-8.29	-7.94	-11.57	-12.88	1	-4.48	-2.77	-2.61	-3.53	-5.6	-5.47	-5.63
6	0.964	9924	PAN2	PAN2 poly(A) specific ribonuclease subunit homolog (S. cerevisiae)	1	-1.86	-2.04	-2.2	-2.22	-2.4	-2.67	-2.99	1	-3.49	-2.34	-2.46	-2.59	-2.99	-2.38	-2.4
6	0.963	10859	LILRB1	leukocyte immunoglobulin-like receptor, subfamily B (with TM and ITIM domains), member 1	1	-1.41	-1.99	-2.23	-1.79	-2.07	-1.67	-1.77	1	-1.4	-1.67	-1.57	-1.67	-1.61	-1.65	-1.58
6	0.963	3512	IGJ	immunoglobulin J polypeptide, linker protein for immunoglobulin alpha and mu polypeptides	1	-10.59	-16.57	-22.75	-21.52	-23.02	-24.14	-22.66	1	-8.83	-13.71	-14.14	-19.82	-19.13	-21.41	-23.4
6	0.963	3902	LAG3	lymphocyte-activation gene 3	1	-1.28	-1.6	-1.61	-1.91	-2.04	-2.12	-1.93	1	-1.52	-1.41	-1.65	-1.99	-1.57	-1.81	-1.94
6	0.963	5649	RELN	reelin	1	-1.93	-2.92	-3.52	-3.81	-3.19	-3.52	-3.06	1	-2.45	-2.97	-3.42	-3.47	-3.87	-3.5	-3.58
6	0.962	100507	---		1	-1.99	-2.33	-2.27	-1.98	-2.16	-2.14	-1.93	1	-2.28	-1.46	-1.62	-1.49	-1.87	-1.74	-1.85
6	0.962	285386	TPRG1	tumor protein p63 regulated 1	1	-4.62	-6.3	-5.78	-4.49	-4.2	-5.15	-5.36	1	-6.17	-4.31	-4.71	-4.58	-5.69	-5.68	-6.1
6	0.962	56605	ERO1LB	ERO1-like beta (S. cerevisiae)	1	-1.25	-2.18	-1.98	-1.66	-1.79	-2.02	-1.99	1	-1.63	-1.82	-2.12	-1.92	-1.78	-1.57	-1.65
6	0.962	6526	SLC5A3	solute carrier family 5 (sodium/myo-inositol cotransporter), member 3	1	-1.9	-1.95	-2.1	-2.09	-2.03	-2.13	-1.97	1	-2.68	-2.56	-2.32	-2	-2.02	-2.19	-2.25
6	0.962	717	C2	complement component 2	1	-2.37	-3.3	-3.43	-3.1	-2.86	-3.21	-3.83	1	-2.11	-1.76	-2.11	-1.99	-1.94	-2.15	-2.31
6	0.962	9592	IER2	immediate early response 2	1	-3.54	-3.4	-3.57	-3.38	-3.3	-3.8	-2.55	1	-3.28	-3.11	-3.19	-3.1	-3.09	-3.3	-2.58
6	0.961	100506	---		1	-4.11	-4.66	-3.86	-3.42	-3.44	-3.98	-3.97	1	-3.96	-3.42	-3.54	-4.31	-4.34	-4.52	-4.16
6	0.961	10140	TOB1	transducer of ERBB2, 1	1	-2.31	-1.81	-1.95	-2.2	-2.38	-2.28	-1.99	1	-2.08	-1.72	-1.73	-1.88	-1.92	-1.75	-1.45
6	0.961	10	NAT2	N-acetyltransferase 2 (arylamine N-acetyltransferase)	1	-2.62	-2.22	-2.17	-2.18	-1.87	-1.93	-2.02	1	-1.99	-1.54	-1.62	-1.78	-1.94	-1.79	-1.88
6	0.961	1393	CRHBP	corticotropin releasing hormone binding protein	1	-2.54	-4.61	-5.66	-5.59	-5.42	-5.45	-5.57	1	-1.62	-2.36	-3.7	-4.46	-4.15	-6.03	-4.87
6	0.961	2353	FOS	FBJ murine osteosarcoma viral oncogene homolog	1	-38.46	-84.52	-82.85	-74.75	-55.84	-62.44	-43.06	1	-33.22	-75.44	-88.29	-113.72	-120.64	-73.03	-60.63
6	0.961	51703	ACSL5	acyl-CoA synthetase long-chain family member 5	1	-2.17	-3.22	-3.79	-4.46	-4.5	-4.2	-3.22	1	-1.85	-1.96	-3.22	-4.61	-4.31	-3.93	-3.15
6	0.961	93058	COQ10A	coenzyme Q10 homolog A (S. cerevisiae)	1	-3.17	-3.88	-4.63	-5.16	-5.2	-5.48	-4.91	1	-2.18	-1.64	-2.13	-3	-3.43	-4.47	-4.18
6	0.96	100507	---		1	-2.7	-3.27	-3.04	-3.01	-3.27	-3.25	-3.73	1	-2.47	-1.61	-1.62	-2.01	-2.34	-2.27	-2.47
6	0.96	1612	DAPK1	death-associated protein kinase 1	1	-1.83	-1.8	-1.7	-1.63	-1.74	-1.97	-2.15	1	-2.12	-1.99	-1.69	-1.86	-2.06	-1.93	-2.11
6	0.96	3075	CFH	complement factor H	1	-2.05	-3.36	-3.37	-2.6	-2.18	-2.5	-3.54	1	-1.96	-1.97	-2.12	-2.69	-2.86	-3.42	-4.38
6	0.96	4035	LRP1	low density lipoprotein receptor-related protein 1	1	-2.25	-2.8	-2.13	-1.87	-1.83	-1.85	-2.12	1	-2.12	-1.66	-1.87	-1.92	-1.76	-1.94	-1.91
6	0.96	55811	ADCY10	adenylate cyclase 10 (soluble)	1	-2.35	-2.75	-2.73	-2.53	-2.64	-2.65	-2.46	1	-2.33	-2.6	-2.5	-2.29	-2.56	-2.3	-2.52
6	0.96	7090	TLE3	transducin-like enhancer of split 3 (E(sp1) homolog, Drosophila)	1	-1.32	-1.82	-1.91	-2.05	-2.03	-2.04	-2.05	1	-1.21	-1.58	-1.62	-1.79	-1.83	-1.73	-1.89
6	0.96	9962	SLC23A2	solute carrier family 23 (ascorbic acid transporter), member 2	1	-3.87	-4.82	-4.5	-4.14	-4.07	-4.72	-4.53	1	-3.69	-3.89	-4.61	-4.92	-5.08	-4.39	-4.23
6	0.959	100506	---		1	-10.79	-66.77	-109.99	-116.14	-113.59	-117.37	-124.84	1	-7.13	-21.77	-45.81	-91.35	-103.35	-95.69	-105.05
6	0.959	10468	FST	follistatin	1	-6.43	-12.48	-11.72	-10.83	-11.42	-11.19	-12.94	1	-6.83	-9.65	-11.65	-13.65	-13.8	-11.11	-11.51
6	0.959	122773	KLHDC1	kelch domain containing 1	1	-3.06	-3.07	-2.85	-2.63	-2.74	-2.83	-3.11	1	-3.65	-3.27	-3	-3.3	-3.48	-2.85	-2.98
6	0.959	260293	CYP4X1	cytochrome P450, family 4, subfamily X, polypeptide 1	1	-8.97	-7.33	-5.78	-5.36	-5.79	-5.93	-6.61	1	-8.78	-5.9	-5.99	-7.56	-9.9	-8.8	-7.92
6	0.959	51365	PLA1A	phospholipase A1 member A	1	-2.69	-4.39	-3.98	-3.31	-3.17	-2.93	-2.24	1	-2.33	-2.54	-3.16	-2.51	-2.48	-2.22	-2.05
6	0.959	5996	RGS1	regulator of G-protein signaling 1	1	-2.39	-2.81	-2.95	-2.94	-2.75	-2.84	-2.76	1	-2.46	-2.83	-3.1	-3.17	-2.96	-3.15	-3.26
6	0.959	6322	SCML1	sex comb on midleg-like 1 (Drosophila)	1	-2.51	-3.54	-3.11	-2.63	-2.65	-2.67	-2.6	1	-3.13	-3.14	-3.38	-3.34	-3.26	-2.77	-2.63
6	0.958	154091	SLC2A12	solute carrier family 2 (facilitated glucose transporter), member 12	1	-1.87	-1.84	-1.77	-1.79	-2	-2.36	-2.46	1	-1.92	-1.49	-1.5	-1.57	-1.68	-1.72	-1.77
6	0.958	22849	CPEB3	cytoplasmic polyadenylation element binding protein 3	1	-3.85	-5.96	-6.94	-7.2	-8.05	-8.1	-7.3	1	-4.97	-6.09	-6.55	-7.3	-8.01	-7.94	-6.92
6	0.958	3043	HBB	hemoglobin, beta	1	-4.93	-13.2	-18.13	-20.44	-20.05	-19.63	-16.7	1	-3.57	-6.82	-10.85	-16.28	-19.42	-19.43	-20.55
6	0.958	3697	ITIH1	inter-alpha-trypsin inhibitor heavy chain 1	1	-3	-4.16	-5.12	-5.37	-5.79	-7.64	-10.03	1	-2.56	-2.73	-3.31	-3.33	-3.55	-4.41	-5.54
6	0.958	3931	LCAT	lecithin-cholesterol acyltransferase	1	-3.51	-7.38	-7.77	-6.89	-7.15	-8.39	-8.88	1	-2.8	-2.35	-2.51	-3.02	-3.66	-4.99	-5.44
6	0.957	100506	---		1	-2.67	-3.39	-2.68	-2.23	-2.29	-2.74	-2.77	1	-3.18	-2.58	-3.28	-2.89	-3.21	-2.72	-3.13
6	0.957	1579	CYP4A11	cytochrome P450, family 4, subfamily A, polypeptide 11	1	-5.53	-9.67	-9.55	-8.1	-6.48	-5.67	-7.18	1	-4.26	-3.81	-3.63	-3.56	-3.2	-3.21	-3.55
6	0.957	253512	SLC25A30	solute carrier family 25, member 30	1	-1.71	-2.01	-1.96	-2.01	-1.81	-1.69	-1.69	1	-1.4	-1.76	-1.99	-2.09	-2.14	-2.05	-1.91
6	0.957	2643	GCH1	GTP cyclohydrolase 1	1	-1.86	-2.59	-2.19	-2.02	-1.94	-1.79	-1.6	1	-1.55	-1.83	-2.13	-2.25	-2.18	-1.95	-1.76
6	0.957	3117	HLA-DQA1	major histocompatibility complex, class II, DQ alpha 1	1	-2.27	-4.14	-5.89	-6.27	-6.48	-6.24	-7.02	1	-1.77	-2.86	-3.29	-4.5	-5.3	-6.64	-7.19
6	0.957	3978	LIG1	ligase I, DNA, ATP-dependent	1	-1.63	-1.48	-1.64	-1.65	-1.67	-2.02	-1.92	1	-1.67	-1.53	-1.47	-1.36	-1.37	-1.55	-1.68
6	0.957	4621	MYH3	myosin, heavy chain 3, skeletal muscle, embryonic	1	-1.25	-1.55	-2.29	-2.01	-2.19	-2.12	-2.21	1	-1.74	-1.79	-1.85	-1.89	-2.16	-2.18	-1.69
6	0.957	5514	PPP1R10	protein phosphatase 1, regulatory subunit 10	1	-2.19	-2.27	-2.24	-2.26	-2.14	-2.26	-1.91	1	-2.37	-2.26	-2.43	-2.51	-2.71	-2.66	-2.41
6	0.957	948	CD36	CD36 molecule (thrombospondin receptor)	1	-1.61	-3.25	-4.36	-4.47	-4.36	-4.14	-3.85	1	-2.71	-2.84	-2.92	-3.85	-4.12	-4.5	-4.42
6	0.956	10625	IVNS1ABP	influenza virus NS1A binding protein	1	-1.37	-1.61	-1.86	-1.87	-2.09	-2.21	-2.21	1	-1.69	-1.75	-1.78	-2.1	-2.54	-2.13	-2.16
6	0.956	4153	MBL2	mannose-binding lectin (protein C) 2, soluble	1	-18.35	-88.81	-89.99	-102.75	-138.43	-279.88	-332.12	1	-8.44	-8.19	-20.53	-141.18	-252.11	-277.21	-373.92
6	0.956	5033	P4HA1	prolyl 4-hydroxylase, alpha polypeptide I	1	-4.03	-5.75	-5.84	-6.92	-6.82	-4.95	-3.73	1	-4.93	-6.53	-8.04	-9.44	-8.42	-5.58	-4.21
6	0.956	5341	PLEK	pleckstrin	1	-1.39	-1.78	-1.97	-2.11	-2.19	-2.08	-2.09	1	-1.34	-1.41	-1.47	-1.58	-1.66	-1.77	-1.65
6	0.955	101059957	LOC101059957	tetratricopeptide repeat protein 6-like	1	-4.13	-4.19	-3.78	-3.37	-3.88	-4.17	-3.94	1	-5.13	-4.31	-4.16	-4.67	-4.82	-4.19	-4.51
6	0.955	10964	IFI44L	interferon-induced protein 44-like	1	-1.39	-2.51	-2.81	-2.62	-3.07	-2.65	-2.88	1	-2.18	-2.57	-2.65	-2.81	-2.84	-2.87	-2.79
6	0.955	54149	C21orf91	chromosome 21 open reading frame 91	1	-1.86	-1.8	-1.95	-2.02	-2.26	-2.43	-2.23	1	-2.53	-2.57	-2.05	-2.19	-2.52	-2.02	-2.09
6	0.955	80311	KLHL15	kelch-like family member 15	1	-1.8	-2.77	-3.04	-2.91	-2.97	-2.96	-2.14	1	-2.16	-2.95	-2.67	-3.37	-3.39	-3.11	-2.16
6	0.954	1031	CDKN2C	cyclin-dependent kinase inhibitor 2C (p18, inhibits CDK4)	1	-2.19	-2.63	-2.15	-2.4	-2.75	-2.55	-2.63	1	-1.57	-1.25	-1.73	-2.16	-2.2	-2.48	-2.75
6	0.954	10613	ERLIN1	ER lipid raft associated 1	1	-1.22	-1.66	-1.89	-2.03	-1.79	-1.8	-1.79	1	-1.27	-1.66	-1.85	-1.81	-1.89	-1.77	-1.66
6	0.954	2165	F13B	coagulation factor XIII, B polypeptide	1	-5.67	-9.11	-5.86	-4.49	-4.68	-6.8	-8.07	1	-5.19	-2.39	-2.17	-3.15	-3.71	-4.76	-5.05
6	0.954	283120	H19	H19, imprinted maternally expressed transcript (non-protein coding)	1	-10.98	-47.16	-72.17	-81.01	-81.57	-82.94	-84	1	-9.08	-31.3	-54.05	-69.5	-68.5	-75.12	-74.85
6	0.954	8740	TNFSF14	tumor necrosis factor (ligand) superfamily, member 14	1	-4.26	-4.5	-3.09	-2.61	-3.48	-4.81	-5.44	1	-4.52	-4.46	-4.83	-4.68	-4.98	-5.73	-6.27
6	0.953	100272	---		1	-1.92	-1.95	-2.12	-2.03	-2.35	-2.3	-2.22	1	-2.77	-2.41	-2.35	-2.68	-2.62	-2.24	-2.5
6	0.953	1439	CSF2RB	colony stimulating factor 2 receptor, beta, low-affinity (granulocyte-macrophage)	1	-1.36	-1.84	-2.23	-2.42	-2.23	-2.07	-2.24	1	-1.3	-2.16	-1.78	-1.88	-1.92	-2.31	-2.07
6	0.953	23235	SIK2	salt-inducible kinase 2	1	-2.45	-2.26	-2.14	-1.92	-1.93	-2.19	-2.34	1	-2.41	-1.99	-1.97	-1.59	-1.59	-1.79	-1.84
6	0.953	5325	PLAGL1	pleiomorphic adenoma gene-like 1	1	-1.83	-1.94	-2.17	-1.86	-2.01	-1.84	-1.71	1	-2.51	-2.19	-2.15	-2.04	-2.22	-2.17	-2.08
6	0.953	55893	ZNF395	zinc finger protein 395	1	-1.58	-1.87	-2.07	-1.82	-1.8	-1.7	-1.37	1	-1.77	-1.44	-1.52	-1.55	-1.7	-1.66	-1.44
6	0.953	81031	SLC2A10	solute carrier family 2 (facilitated glucose transporter), member 10	1	-4.73	-5.72	-3.49	-3.12	-3.54	-4.91	-6.99	1	-3.24	-2.45	-2.77	-2.86	-3.08	-3.12	-3.13
6	0.952	100289	---		1	-1.82	-2.11	-2.2	-2.11	-1.94	-2.21	-2.06	1	-2.53	-2.23	-2.41	-1.94	-1.7	-1.72	-1.53
6	0.952	27163	NAAA	N-acylethanolamine acid amidase	1	-1.81	-1.96	-1.94	-2.5	-2.73	-3.16	-3.28	1	-1.65	-1.51	-1.81	-2.05	-2.2	-2.4	-2.66
6	0.952	3484	IGFBP1	insulin-like growth factor binding protein 1	1	-4.52	-7.11	-7.96	-6.05	-6.49	-4.18	-2.4	1	-5.36	-3.84	-4.83	-5.29	-5.18	-3.77	-2.92
6	0.952	4811	NID1	nidogen 1	1	-3.22	-3.37	-2.71	-2.27	-2.09	-2.28	-2.49	1	-3.6	-2.9	-2.54	-2.5	-2.39	-2.9	-2.43
6	0.952	5169	ENPP3	ectonucleotide pyrophosphatase/phosphodiesterase 3	1	-2.22	-2.58	-2.19	-1.92	-1.82	-2.02	-2.47	1	-1.95	-1.67	-1.42	-1.52	-1.77	-1.99	-2.07
6	0.951	1356	CP	ceruloplasmin (ferroxidase)	1	-1.75	-4.47	-5.02	-4.44	-4.66	-5.03	-5.38	1	-2.15	-3.1	-4.67	-5.74	-6.08	-5.75	-6.37
6	0.951	1555	CYP2B6	cytochrome P450, family 2, subfamily B, polypeptide 6	1	-4.5	-11.61	-20.4	-21.41	-23.33	-29.02	-28.55	1	-2.59	-5.54	-4.86	-6.89	-9.68	-10.84	-9.88
6	0.951	1958	EGR1	early growth response 1	1	-25.57	-9.25	-9.4	-8.32	-9.81	-12.14	-8.97	1	-18.57	-18.5	-13.9	-13.4	-14.44	-11.55	-9.38
6	0.951	220202	ATOH7	atonal homolog 7 (Drosophila)	1	-1.97	-1.89	-1.77	-1.5	-1.47	-1.89	-1.71	1	-2.01	-1.53	-1.44	-1.63	-1.53	-1.63	-1.69
6	0.951	27087	B3GAT1	beta-1,3-glucuronyltransferase 1 (glucuronosyltransferase P)	1	-3.69	-3.93	-3.52	-3.23	-3.49	-3.78	-3.92	1	-2.97	-2.04	-1.87	-2.21	-2.11	-2.56	-2.49
6	0.951	54550	NECAB2	N-terminal EF-hand calcium binding protein 2	1	-1.77	-2.27	-1.91	-2.17	-2.19	-2.19	-2.23	1	-1.76	-1.5	-1.5	-1.6	-1.35	-1.96	-1.73
6	0.951	9075	CLDN2	claudin 2	1	-4.96	-5.25	-5.08	-5.37	-4.85	-4.27	-3.69	1	-4	-4.35	-4.51	-4.63	-4.67	-4.76	-4.82
6	0.95	126668	TDRD10	tudor domain containing 10	1	-1.93	-2.15	-2.04	-1.71	-1.72	-1.56	-1.81	1	-1.99	-2.04	-1.99	-1.97	-1.92	-1.69	-1.72
6	0.95	3304	HSPA1B	heat shock 70kDa protein 1B	1	-2.67	-3.04	-4.31	-5.45	-5.1	-3.02	-2.77	1	-1.71	-3.01	-4.09	-4.24	-4.33	-4.18	-4.35
6	0.95	54885	TBC1D8B	TBC1 domain family, member 8B (with GRAM domain)	1	-1.74	-1.82	-1.53	-1.52	-1.77	-1.83	-1.95	1	-1.89	-1.66	-1.75	-2.22	-2.24	-1.96	-1.9
6	0.95	55728	N4BP2	NEDD4 binding protein 2	1	-1.7	-1.78	-1.96	-2.06	-2.23	-2.43	-2.24	1	-2.8	-2.24	-2.15	-2.52	-2.6	-2.54	-2.09
6	0.95	80726	KIAA1683	KIAA1683	1	-2.4	-2.84	-2.42	-2.49	-2.35	-2.49	-2.62	1	-2.32	-1.42	-1.64	-1.83	-1.75	-1.9	-2.05
6	0.95	83988	NCALD	neurocalcin delta	1	-3.41	-2.77	-2.24	-2.23	-2.27	-3.35	-3.57	1	-3.11	-1.62	-1.79	-2.21	-2.45	-3	-2.99
6	0.949	2354	FOSB	FBJ murine osteosarcoma viral oncogene homolog B	1	-7.56	-10.3	-10.36	-10.77	-11.33	-10.82	-9.44	1	-7.08	-10.55	-10.27	-9.74	-9.18	-9.82	-8.28
6	0.949	27289	RND1	Rho family GTPase 1	1	-1.71	-1.99	-1.88	-2.17	-2.67	-2.68	-2.28	1	-1.2	-1.84	-1.73	-1.74	-1.92	-2.23	-2.11
6	0.949	404037	HAPLN4	hyaluronan and proteoglycan link protein 4	1	-2.57	-2.33	-2.66	-2.7	-2.44	-2.74	-3.04	1	-2.68	-2.11	-2.1	-1.82	-1.74	-1.6	-1.99
6	0.948	171483	FAM9B	family with sequence similarity 9, member B	1	-5.58	-6.51	-6.42	-5.24	-5.73	-5.63	-5.55	1	-6.1	-5.58	-5.32	-5.6	-6.12	-5.72	-3.98
6	0.948	4929	NR4A2	nuclear receptor subfamily 4, group A, member 2	1	-5.81	-6.88	-7.95	-6.18	-5.26	-5.39	-5.32	1	-6.9	-7.7	-7.76	-8.8	-7.9	-7.54	-6.91
6	0.948	55600	ITLN1	intelectin 1 (galactofuranose binding)	1	-1.51	-1.85	-2.13	-2.31	-2.34	-2.25	-2.24	1	-1.65	-1.48	-1.51	-1.55	-1.48	-1.77	-1.73
6	0.948	5997	RGS2	regulator of G-protein signaling 2, 24kDa	1	-3.76	-6.44	-8.07	-8.08	-7.1	-6.07	-3.45	1	-3.41	-5.1	-6.74	-9.64	-11.38	-11.64	-9.19
6	0.947	11221	DUSP10	dual specificity phosphatase 10	1	-1.8	-2.09	-2	-2.45	-2.78	-2.98	-2.98	1	-2.72	-2.61	-2.71	-2.9	-2.93	-2.54	-2.53
6	0.947	114789	SLC25A25	"solute carrier family 25 (mitochondrial carrier; phosphate carrier), member 25"	1	-5.33	-6.06	-6.06	-5.53	-5.28	-4.58	-3.25	1	-4.48	-5.15	-6.61	-7.08	-6.8	-6.46	-4.34
6	0.947	60675	PROK2	prokineticin 2	1	-2.18	-2.16	-2.27	-2.23	-2.12	-2.3	-2.23	1	-2.12	-2.19	-2.24	-2.07	-2.11	-2.12	-2.14
6	0.947	7422	VEGFA	vascular endothelial growth factor A	1	-1.76	-2.29	-2.36	-2.21	-2.17	-2.11	-1.85	1	-2.16	-2.62	-2.75	-2.57	-2.55	-2.21	-2
6	0.947	91937	TIMD4	T-cell immunoglobulin and mucin domain containing 4	1	-1.53	-2.33	-2.88	-3.68	-3.84	-3.83	-3.98	1	-1.66	-1.72	-2.09	-2.53	-2.64	-2.72	-3.12
6	0.946	185	AGTR1	angiotensin II receptor, type 1	1	-4.51	-5.8	-3.84	-2.83	-2.42	-2.58	-2.93	1	-3.67	-3.14	-2.94	-2.99	-3.38	-3.54	-3.38
6	0.945	100506	---		1	-1.65	-1.72	-1.91	-1.85	-2.27	-2.77	-2.76	1	-2.97	-2.18	-2.3	-2.03	-1.95	-2.34	-2.58
6	0.945	10891	PPARGC1A	peroxisome proliferator-activated receptor gamma, coactivator 1 alpha	1	-13.16	-10.08	-8.39	-5.35	-5.4	-6.3	-5.46	1	-9.9	-6.49	-7.91	-10.96	-15.85	-12.91	-9.01
6	0.945	11278	KLF12	Kruppel-like factor 12	1	-2.03	-1.85	-1.74	-1.72	-1.73	-1.92	-1.96	1	-1.96	-1.49	-1.37	-1.46	-1.56	-1.64	-1.47
6	0.945	51129	ANGPTL4	angiopoietin-like 4	1	-3.54	-3.45	-3.72	-4.47	-4.03	-3.38	-3.08	1	-2.29	-3.61	-4.89	-5.55	-5.71	-5.06	-5.27
6	0.944	25945	PVRL3	poliovirus receptor-related 3	1	-1.63	-1.65	-1.82	-1.72	-1.73	-1.83	-1.82	1	-2.27	-2.01	-1.77	-2.14	-2.12	-1.92	-1.67
6	0.944	348801	LNP1	leukemia NUP98 fusion partner 1	1	-2.21	-2.28	-2.35	-2.26	-2.13	-2.19	-2.09	1	-1.73	-1.31	-1.48	-1.57	-1.75	-1.84	-2.1
6	0.944	375056	MIA3	melanoma inhibitory activity family, member 3	1	-1.47	-1.79	-1.79	-1.78	-1.68	-1.78	-1.72	1	-2.01	-1.99	-2.24	-2	-1.93	-1.91	-1.73
6	0.944	56975	FAM20C	family with sequence similarity 20, member C	1	-1.89	-2.52	-2.26	-2	-1.95	-2.26	-2.63	1	-1.83	-1.64	-1.78	-1.59	-1.51	-1.72	-1.72
6	0.944	5743	PTGS2	prostaglandin-endoperoxide synthase 2 (prostaglandin G/H synthase and cyclooxygenase)	1	-2.23	-2.56	-2.51	-2.45	-2.5	-2.43	-2.59	1	-2.35	-2.43	-2.51	-2.44	-2.44	-2.54	-2.46
6	0.944	79846	C7orf63	chromosome 7 open reading frame 63	1	-1.8	-2.57	-2.05	-2.06	-1.85	-2.39	-2.34	1	-1.94	-2.51	-2.6	-2.88	-3.03	-2.44	-2.75
6	0.943	3556	IL1RAP	interleukin 1 receptor accessory protein	1	-4.09	-6.33	-5.78	-7.5	-8.14	-11.57	-14.74	1	-3.9	-4.68	-6.97	-14.92	-19.66	-18.21	-17.46
6	0.943	80279	CDK5RAP3	CDK5 regulatory subunit associated protein 3	1	-1.74	-1.9	-1.87	-1.61	-1.73	-1.95	-2.14	1	-2.27	-1.82	-2.27	-1.92	-2.38	-2.21	-2.33
6	0.943	8736	MYOM1	myomesin 1	1	-3.21	-3.47	-3.21	-3.06	-3.06	-3.52	-3.21	1	-3.99	-3.42	-3.96	-3.36	-2.9	-2.12	-1.92
6	0.942	10	NAT2	N-acetyltransferase 2 (arylamine N-acetyltransferase)	1	-2.23	-2.5	-2.65	-2.56	-2.77	-2.88	-3.13	1	-2.4	-1.8	-1.69	-1.74	-1.83	-1.85	-1.77
6	0.942	57549	IGSF9	immunoglobulin superfamily, member 9	1	-2.38	-2.61	-2.71	-2.77	-2.63	-2.79	-2.73	1	-2.6	-2.65	-2.32	-1.65	-1.73	-1.95	-2.06
6	0.942	727	C5	complement component 5	1	-3.88	-7.38	-5.31	-3.19	-3.16	-4.12	-6.08	1	-4.92	-3.81	-5.12	-7.5	-7.98	-8.34	-8.28
6	0.941	1806	DPYD	dihydropyrimidine dehydrogenase	1	-3.07	-2.93	-2.89	-2.82	-3	-3.1	-3.5	1	-2.67	-1.8	-1.55	-1.84	-2.11	-2.29	-2.17
6	0.941	1959	EGR2	early growth response 2	1	-21.36	-16.69	-17.94	-17.81	-24.81	-28.49	-24.67	1	-26.56	-29.4	-25.96	-24.75	-31.65	-26.15	-25.6
6	0.94	154	ADRB2	adrenoceptor beta 2, surface	1	-2.12	-4.82	-6.16	-6.99	-8.07	-8.37	-6.32	1	-1.4	-2.66	-3.8	-4.17	-4.51	-5.32	-4.73
6	0.939	116844	LRG1	leucine-rich alpha-2-glycoprotein 1	1	-2.82	-10.93	-10.07	-11.32	-12.15	-16.05	-18.99	1	-1.57	-5.09	-10.01	-11.57	-11.53	-15.65	-18.48
6	0.939	2056	EPO	erythropoietin	1	-2.28	-2.74	-2.6	-2.75	-2.42	-2.12	-2.69	1	-1.38	-2.34	-2.55	-2.75	-2.4	-2.73	-2.66
6	0.939	6279	S100A8	S100 calcium binding protein A8	1	-2.76	-7.7	-11.39	-12.93	-14.22	-14.28	-13.31	1	-2.04	-3.38	-8.22	-11.13	-12.65	-13.25	-11.4
6	0.938	100506	---		1	-1.52	-1.75	-1.9	-1.55	-1.84	-1.84	-1.98	1	-2.03	-2.13	-1.94	-2.2	-2.12	-1.98	-1.97
6	0.938	10993	SDS	serine dehydratase	1	-4.58	-16.21	-16.05	-17.72	-18.12	-19.32	-19.24	1	-1.8	-5.78	-11.86	-17.1	-17.87	-20.79	-19.94
6	0.938	1408	CRY2	cryptochrome 2 (photolyase-like)	1	-1.83	-2.28	-2.28	-2.09	-1.99	-2.21	-2.2	1	-1.51	-1.59	-1.66	-1.53	-1.46	-1.56	-1.63
6	0.938	319	APOF	apolipoprotein F	1	-4.53	-24.14	-41.62	-24.5	-21.13	-19.42	-21.79	1	-4.16	-8.57	-7.81	-7.15	-7.48	-7.73	-7.7
6	0.938	414	ARSD	arylsulfatase D	1	-2.11	-1.78	-1.74	-1.88	-2.02	-2.3	-2.46	1	-2.18	-1.53	-1.58	-1.52	-1.56	-1.72	-1.89
6	0.938	91355	LRP5L	low density lipoprotein receptor-related protein 5-like	1	-1.82	-1.94	-2.12	-2.05	-2.23	-2.25	-2.35	1	-2.31	-2.45	-2.68	-2.65	-2.88	-2.73	-2.83
6	0.937	51361	HOOK1	hook microtubule-tethering protein 1	1	-1.72	-1.72	-1.54	-1.74	-1.87	-2.12	-2.06	1	-2.34	-2.12	-1.86	-2.08	-2.2	-1.86	-1.6
6	0.937	54894	RNF43	ring finger protein 43	1	-2.16	-2.18	-1.91	-1.9	-2.01	-1.98	-2.55	1	-1.93	-1.43	-1.73	-1.6	-1.56	-1.68	-1.8
6	0.937	6566	SLC16A1	solute carrier family 16 (monocarboxylate transporter), member 1	1	-1.57	-2.35	-3.12	-3.36	-3.59	-3.67	-3.18	1	-1.91	-2.98	-3.65	-4	-4.31	-3.78	-3.49
6	0.936	9068	ANGPTL1	angiopoietin-like 1	1	-1.9	-2.17	-2.27	-2.23	-2.54	-2.72	-2.73	1	-1.98	-1.23	-1.63	-1.85	-1.78	-1.8	-1.85
6	0.935	51266	CLEC1B	C-type lectin domain family 1, member B	1	-1.51	-3.41	-3.56	-3.74	-3.88	-3.6	-3.97	1	-1.38	-1.63	-3.02	-2.85	-3.14	-3.27	-3.54
6	0.935	8462	KLF11	Kruppel-like factor 11	1	-3.09	-2.82	-3.18	-2.9	-2.69	-2.68	-2.28	1	-3.03	-3.1	-2.81	-2.78	-2.51	-2.36	-1.73
6	0.935	90673	PPP1R3E	protein phosphatase 1, regulatory subunit 3E	1	-1.65	-2.31	-2.57	-2.24	-2.29	-2.33	-2.4	1	-2.48	-2.08	-2.05	-1.69	-1.76	-1.58	-1.43
6	0.934	100653	---		1	-1.78	-1.97	-2.11	-1.72	-1.68	-2.11	-2.44	1	-2.14	-1.71	-1.52	-1.54	-1.47	-1.71	-1.75
6	0.934	140733	MACROD2	MACRO domain containing 2	1	-2.36	-1.87	-1.84	-1.76	-1.91	-1.97	-2.18	1	-2.77	-1.98	-1.6	-1.79	-2.01	-2.23	-2.25
6	0.934	339210	C17orf67	chromosome 17 open reading frame 67	1	-1.13	-1.75	-1.52	-1.64	-1.73	-1.84	-1.95	1	-1.48	-1.66	-1.63	-1.74	-2.01	-1.94	-1.98
6	0.934	3725	JUN	jun proto-oncogene	1	-2.58	-2.57	-2.82	-2.9	-2.99	-2.49	-2.2	1	-3.63	-4.07	-3.11	-2.57	-2.49	-2.23	-2.38
6	0.934	90634	N4BP2L1	NEDD4 binding protein 2-like 1	1	-6.74	-7.16	-5.54	-4.53	-4.4	-5.01	-5.75	1	-6.6	-3.33	-3.02	-2.85	-3.26	-2.93	-2.79
6	0.933	400618	SOX9-AS1	SOX9 antisense RNA 1	1	-1.62	-1.93	-1.85	-1.76	-1.83	-1.93	-2.1	1	-1.45	-1.41	-1.21	-1.54	-1.51	-1.7	-1.51
6	0.933	5686	PSMA5	proteasome (prosome, macropain) subunit, alpha type, 5	1	-1.47	-2.47	-3.38	-3.28	-3.41	-2.92	-3.08	1	-1.24	-2.28	-2.54	-2.28	-2.19	-2.24	-2.32
6	0.932	3479	IGF1	insulin-like growth factor 1 (somatomedin C)	1	-4.6	-7.05	-4.24	-2.91	-2.45	-2.75	-3.5	1	-4.98	-4.01	-3.51	-3.82	-3.62	-4.22	-5.47
6	0.931	10365	KLF2	Kruppel-like factor 2	1	-1.17	-1.83	-2.24	-2.26	-2.06	-1.9	-1.81	1	-1.78	-1.97	-1.93	-2.15	-2.24	-2.38	-2.19
6	0.931	10462	CLEC10A	C-type lectin domain family 10, member A	1	-1.42	-2.07	-1.82	-1.67	-1.77	-1.85	-2.09	1	-1.46	-1.29	-1.51	-1.55	-1.49	-1.55	-1.43
6	0.931	23151	GRAMD4	GRAM domain containing 4	1	-2.69	-2.68	-2.69	-2.42	-2.23	-2.08	-2.34	1	-2.92	-2.98	-3.07	-2.94	-2.78	-2.71	-2.61
6	0.931	51166	AADAT	aminoadipate aminotransferase	1	-6.85	-7.73	-8.3	-6.85	-7.03	-9.49	-10.91	1	-7.07	-2.81	-2.34	-2.78	-4.35	-4.12	-4.84
6	0.93	149647	FAM71A	family with sequence similarity 71, member A	1	-1.72	-1.99	-1.97	-2.01	-1.97	-1.84	-2.08	1	-1.6	-1.47	-1.56	-1.42	-1.44	-1.42	-1.48
6	0.93	84809	CROCCP2	ciliary rootlet coiled-coil, rootletin pseudogene 2	1	-1.41	-2.28	-2.27	-2.14	-2.15	-2.23	-2.28	1	-2.44	-2.4	-2.79	-2.97	-2.77	-2.26	-1.97
6	0.929	144193	AMDHD1	amidohydrolase domain containing 1	1	-6.14	-4.01	-3.77	-3.73	-3.77	-3.94	-4.74	1	-5.25	-2.73	-2.37	-2.66	-2.69	-2.75	-2.94
6	0.927	10673	TNFSF13B	tumor necrosis factor (ligand) superfamily, member 13b	1	-2.28	-2.79	-2.53	-1.93	-2.25	-2.18	-2.54	1	-3.05	-2.54	-2.91	-3.22	-3.62	-2.99	-3.38
6	0.927	337876	CHSY3	chondroitin sulfate synthase 3	1	-1.46	-1.91	-1.69	-1.81	-1.96	-2	-2.01	1	-1.7	-1.87	-1.94	-2.14	-2.08	-2.31	-2.73
6	0.927	3791	KDR	kinase insert domain receptor (a type III receptor tyrosine kinase)	1	-1.42	-1.63	-1.79	-1.74	-1.88	-2.25	-2.47	1	-1.6	-1.73	-1.63	-1.45	-1.6	-1.94	-2.41
6	0.927	5519	PPP2R1B	protein phosphatase 2, regulatory subunit A, beta	1	-2.47	-2.4	-2.17	-2.04	-2.04	-2.45	-2.57	1	-2.59	-2.54	-2.59	-2.48	-2.3	-2.51	-2.56
6	0.927	55540	IL17RB	interleukin 17 receptor B	1	-1.31	-2.41	-2.55	-2.48	-3.36	-3.76	-3.97	1	-1.63	-2.1	-1.91	-2.43	-3.19	-2.53	-2.54
6	0.927	55857	PLK1S1	polo-like kinase 1 substrate 1	1	-1.37	-1.46	-1.56	-1.5	-1.47	-1.97	-1.87	1	-1.72	-1.42	-1.59	-1.84	-2	-1.91	-1.95
6	0.927	6926	TBX3	T-box 3	1	-2.46	-3	-3.06	-2.8	-2.71	-2.34	-1.76	1	-2.67	-2.56	-3	-3.21	-3.29	-3.26	-3.22
6	0.927	7132	TNFRSF1A	tumor necrosis factor receptor superfamily, member 1A	1	-1.4	-2.08	-1.86	-1.6	-1.64	-1.71	-1.7	1	-1.38	-1.4	-1.58	-1.48	-1.43	-1.48	-1.61
6	0.927	9611	NCOR1	nuclear receptor corepressor 1	1	-2.38	-2.53	-2.56	-2.17	-2.08	-2.22	-2.57	1	-3.4	-2.64	-2.46	-1.81	-1.83	-1.92	-2.12
6	0.925	118429	ANTXR2	anthrax toxin receptor 2	1	-2.3	-1.99	-1.75	-1.79	-1.84	-2.02	-2.09	1	-2.59	-1.94	-1.71	-1.73	-1.81	-1.65	-1.69
6	0.925	341640	FREM2	FRAS1 related extracellular matrix protein 2	1	-5.19	-4.12	-3.26	-2.82	-4.11	-4.47	-4.99	1	-6.03	-2.83	-2.51	-2.61	-2.98	-2.55	-2.72
6	0.924	202333	CMYA5	cardiomyopathy associated 5	1	-2.38	-2.61	-2.31	-2.06	-1.92	-1.85	-2.1	1	-2.84	-2.36	-2	-1.78	-1.99	-1.67	-1.75
6	0.924	3698	ITIH2	inter-alpha-trypsin inhibitor heavy chain 2	1	-1.87	-3.14	-2.53	-1.78	-1.7	-1.97	-2.56	1	-2.31	-3.02	-2.56	-2.04	-2.07	-2.08	-2.2
6	0.924	3781	KCNN2	potassium intermediate/small conductance calcium-activated channel, subfamily N, member 2	1	-8.36	-8.34	-9.78	-11.65	-16.45	-37.54	-39.96	1	-6.53	-4.33	-4.51	-5.95	-9.47	-10.43	-10.91
6	0.924	54453	RIN2	Ras and Rab interactor 2	1	-1.39	-1.88	-1.75	-1.63	-1.73	-2.26	-2.43	1	-1.68	-1.48	-1.46	-1.55	-1.72	-1.94	-1.74
6	0.924	55074	OXR1	oxidation resistance 1	1	-1.75	-1.76	-1.58	-1.51	-1.61	-1.66	-1.56	1	-2.07	-1.84	-1.84	-1.92	-1.87	-1.68	-1.68
6	0.923	120	ADD3	adducin 3 (gamma)	1	-2.81	-2.72	-2.11	-2.25	-2.52	-3.54	-4.08	1	-2.45	-1.88	-1.72	-1.83	-2.16	-2.84	-3.16
6	0.923	1573	CYP2J2	cytochrome P450, family 2, subfamily J, polypeptide 2	1	-1.75	-1.88	-2.08	-2.33	-2.11	-2.27	-2.22	1	-2.13	-1.85	-1.88	-1.6	-1.55	-1.39	-1.44
6	0.923	3483	IGFALS	insulin-like growth factor binding protein, acid labile subunit	1	-2.22	-2.36	-2.13	-2.33	-3.15	-3.58	-4.37	1	-1.96	-2.49	-2.79	-2.14	-1.83	-2.39	-2.91
6	0.923	84735	CNDP1	carnosine dipeptidase 1 (metallopeptidase M20 family)	1	-2.75	-3.55	-5.18	-5.62	-5.71	-7.37	-7.45	1	-2.63	-2.6	-2.56	-2.57	-2.58	-3.26	-3.55
6	0.922	2346	FOLH1	folate hydrolase (prostate-specific membrane antigen) 1	1	-4.56	-4.66	-3.32	-2.86	-3.16	-3.99	-5.68	1	-5.38	-3.04	-2.08	-2.17	-2.59	-2.96	-3.21
6	0.922	51191	HERC5	HECT and RLD domain containing E3 ubiquitin protein ligase 5	1	-1.62	-2.96	-3.11	-2.99	-3.33	-3.39	-2.82	1	-1.87	-2.23	-2.54	-2.15	-2.01	-1.72	-1.56
6	0.922	58488	PCTP	phosphatidylcholine transfer protein	1	-2.83	-3.39	-3.05	-2.76	-2.74	-3.03	-3.43	1	-1.88	-1.79	-1.77	-1.76	-1.96	-2.08	-2.06
6	0.922	8553	BHLHE40	basic helix-loop-helix family, member e40	1	-3.01	-3.07	-3.22	-3.23	-3.03	-3.21	-2.31	1	-2.77	-3.05	-2.99	-2.1	-1.81	-2.06	-1.9
6	0.921	148534	TMEM56	transmembrane protein 56	1	-5.89	-3.99	-3.83	-3.37	-3.36	-3.31	-3.7	1	-6.64	-3.16	-3.23	-3.4	-3.73	-3.02	-2.34
6	0.921	54739	XAF1	XIAP associated factor 1	1	-1.48	-2.59	-2.54	-2.54	-2.82	-3.1	-3.53	1	-2.7	-3.91	-3.61	-3.41	-3.33	-3.22	-3.74
6	0.921	56261	GPCPD1	glycerophosphocholine phosphodiesterase GDE1 homolog (S. cerevisiae)	1	-1.21	-1.75	-2.05	-2.08	-2.09	-2.07	-2.15	1	-1.65	-2.05	-2.15	-2.57	-2.51	-2.22	-2.23
6	0.921	79713	IGFLR1	IGF-like family receptor 1	1	-2.43	-3.68	-3.77	-4	-3.71	-3.92	-4.74	1	-1.3	-1.34	-2.18	-3.12	-3.48	-3.97	-4.24
6	0.92	203228	C9orf72	chromosome 9 open reading frame 72	1	-1.81	-2.15	-2.24	-2.31	-2.21	-2.03	-1.31	1	-1.87	-1.77	-1.97	-2.16	-2.23	-1.83	-1.47
6	0.92	3625	INHBB	inhibin, beta B	1	-2.17	-3.42	-3.2	-2.46	-2.12	-1.97	-2.05	1	-2.79	-3.04	-2.98	-3.17	-3.35	-2.84	-2.76
6	0.92	83854	ANGPTL6	angiopoietin-like 6	1	-2.46	-3.09	-2.9	-2.75	-2.64	-2.7	-2.86	1	-1.68	-1.2	-1.71	-1.79	-2.23	-2.41	-2.24
6	0.92	8800	PEX11A	peroxisomal biogenesis factor 11 alpha	1	-2.14	-2.86	-3.19	-3.2	-2.86	-3.09	-2.57	1	-1.5	-1.69	-1.93	-1.75	-2.15	-1.96	-1.84
6	0.919	137872	ADHFE1	alcohol dehydrogenase, iron containing, 1	1	-3.03	-5.13	-4.21	-2.91	-2.74	-2.85	-3.49	1	-3.52	-2.78	-2.53	-2.15	-2.28	-2.24	-2.47
6	0.919	84263	HSDL2	hydroxysteroid dehydrogenase like 2	1	-3.18	-2.93	-2.56	-2.51	-2.26	-2.1	-2.14	1	-2.54	-2.03	-2.09	-2	-1.87	-1.95	-1.67
6	0.918	100287	---		1	-2.49	-3.79	-6.34	-7.06	-6.29	-6	-5.74	1	-2.27	-3.12	-2.99	-3.23	-3.41	-2.62	-2.15
6	0.918	3394	IRF8	interferon regulatory factor 8	1	-2.36	-2.68	-2.93	-2.99	-2.76	-2.58	-2.3	1	-2.03	-2.92	-2.64	-3.47	-3.62	-4.8	-4.47
6	0.918	84067	FAM160A2	family with sequence similarity 160, member A2	1	-2.01	-2.05	-1.76	-1.54	-1.5	-1.6	-1.6	1	-2.11	-1.84	-1.84	-1.91	-1.94	-1.89	-1.73
6	0.917	10998	SLC27A5	solute carrier family 27 (fatty acid transporter), member 5	1	-4.19	-10.21	-21.57	-24.48	-24.93	-28.27	-27.97	1	-3.46	-3.81	-4.38	-5.72	-6.7	-8.66	-9.58
6	0.916	57088	PLSCR4	phospholipid scramblase 4	1	-3.74	-2.85	-2.26	-1.97	-2.28	-2.33	-2.61	1	-3.96	-2.99	-2.55	-2.76	-2.61	-2.69	-2.74
6	0.916	8864	PER2	period circadian clock 2	1	-1.21	-2.31	-2.88	-3.05	-3.15	-3.29	-3.03	1	-1.38	-2.1	-2.34	-2.39	-2.34	-2.16	-1.8
6	0.915	29763	PACSIN3	protein kinase C and casein kinase substrate in neurons 3	1	-1.53	-1.79	-1.91	-2.05	-2.33	-2.51	-2.11	1	-1.23	-1.34	-1.46	-1.69	-2.03	-2.01	-2.15
6	0.915	3732	CD82	CD82 molecule	1	-1.72	-2.05	-1.91	-1.95	-1.93	-2.13	-2.32	1	-1.29	-1.37	-1.49	-1.51	-1.47	-1.79	-1.87
6	0.914	10350	ABCA9	ATP-binding cassette, sub-family A (ABC1), member 9	1	-6.73	-7.88	-5.56	-3.12	-2.93	-3.46	-3.66	1	-8.28	-4.52	-4.14	-4.29	-5.44	-3.89	-3.59
6	0.914	25961	NUDT13	nudix (nucleoside diphosphate linked moiety X)-type motif 13	1	-1.73	-1.54	-1.7	-2.2	-2.54	-2.5	-2.64	1	-2.98	-1.9	-2.17	-2.52	-2.57	-1.9	-1.98
6	0.913	100506	---		1	-1.69	-2.2	-2.46	-2.6	-2.31	-2	-1.86	1	-1.84	-1.32	-1.69	-1.82	-2.05	-1.62	-1.5
6	0.913	1326	MAP3K8	mitogen-activated protein kinase kinase kinase 8	1	-2.14	-3.4	-3.7	-3.24	-3.7	-3.77	-3.32	1	-2.59	-4.43	-4.82	-5.54	-5.77	-5.8	-5.85
6	0.912	116255	MOGAT1	monoacylglycerol O-acyltransferase 1	1	-2.22	-3.13	-3.31	-3.21	-3.03	-3.54	-4.67	1	-1.98	-1.57	-1.67	-2.21	-2.46	-3.16	-2.61
6	0.911	100129	---		1	-1.8	-2	-1.87	-2.02	-1.92	-1.58	-1.79	1	-1.54	-1.69	-1.58	-1.59	-1.29	-1.35	-1.51
6	0.91	1677	DFFB	DNA fragmentation factor, 40kDa, beta polypeptide (caspase-activated DNase)	1	-1.13	-1.79	-1.69	-1.6	-1.81	-2.03	-2.25	1	-1.61	-1.6	-1.93	-2.06	-2.2	-1.9	-2.29
6	0.91	6402	SELL	selectin L	1	-2.01	-1.94	-1.79	-1.63	-1.68	-1.52	-1.59	1	-1.93	-1.77	-1.78	-1.36	-1.39	-1.53	-1.82
6	0.909	100131	---		1	-1.27	-2.08	-2.3	-1.69	-2	-2.04	-2.41	1	-2.09	-2.35	-2.35	-2.28	-2.31	-2.35	-2.4
6	0.908	10302	SNAPC5	small nuclear RNA activating complex, polypeptide 5, 19kDa	1	-1.32	-1.57	-1.63	-1.75	-2.04	-1.97	-2.38	1	-1.36	-1.4	-2	-1.9	-2.26	-1.68	-1.91
6	0.906	387763	C11orf96	chromosome 11 open reading frame 96	1	-2.55	-16.14	-21.39	-19.27	-16.68	-10.34	-6.92	1	-2.12	-11.1	-15.63	-21.2	-18.58	-18.19	-16.35
6	0.906	83872	HMCN1	hemicentin 1	1	-3.17	-3.21	-2.55	-1.92	-1.69	-2.25	-2.79	1	-3.43	-2.47	-2.43	-2.94	-3.34	-3.1	-3.27
6	0.905	9481	SLC25A27	solute carrier family 25, member 27	1	-2.84	-3.23	-3.18	-2.66	-2.83	-3.42	-3.54	1	-5.1	-4.27	-4.43	-5.35	-5.47	-4.56	-4.35
6	0.904	6097	RORC	RAR-related orphan receptor C	1	-5.28	-8.67	-8.64	-5.85	-6.14	-5.78	-4.53	1	-3.5	-2.74	-3.66	-3.3	-3.52	-3.16	-2.17
6	0.903	1486	CTBS	chitobiase, di-N-acetyl-	1	-1.97	-2.42	-2.52	-2.22	-2.29	-2.16	-2.31	1	-1.72	-1.69	-1.5	-1.61	-1.57	-1.65	-1.52
6	0.902	2015	EMR1	egf-like module containing, mucin-like, hormone receptor-like 1	1	-1.4	-1.8	-1.79	-1.79	-2.11	-1.94	-2.03	1	-1.19	-1.51	-1.34	-1.61	-1.46	-1.51	-1.63
6	0.902	725	C4BPB	complement component 4 binding protein, beta	1	-3.17	-4.62	-3.55	-3.29	-3.44	-3.87	-4.05	1	-1.93	-1.65	-2.2	-2.34	-2.32	-2.21	-2.31
6	0.902	81575	APOLD1	apolipoprotein L domain containing 1	1	-1.32	-1.69	-1.87	-1.84	-1.96	-1.93	-1.71	1	-1.98	-2.07	-2.29	-2.32	-2.21	-2.07	-1.98
6	0.901	10253	SPRY2	sprouty homolog 2 (Drosophila)	1	-1.14	-2.27	-2.96	-2.83	-2.6	-2.81	-2	1	-1.35	-2.18	-2.45	-2.39	-2.44	-2.29	-1.75
6	0.901	5648	MASP1	mannan-binding lectin serine peptidase 1 (C4/C2 activating component of Ra-reactive factor)	1	-2.61	-3.06	-3.05	-2.88	-2.74	-3.11	-3.44	1	-2.66	-2.08	-1.89	-1.76	-1.67	-1.83	-1.92
6	0.901	64651	CSRNP1	cysteine-serine-rich nuclear protein 1	1	-2.82	-2.87	-3.08	-3.02	-3.1	-2.68	-1.9	1	-2.67	-4	-4.09	-4.12	-3.92	-3.56	-3.42
6	0.901	84873	GPR128	G protein-coupled receptor 128	1	-5.55	-10.83	-8.51	-7.02	-7.56	-10.75	-11.81	1	-4.56	-4.16	-3.01	-2.7	-3.5	-3.56	-3.65
6	0.9	1842	ECM2	extracellular matrix protein 2, female organ and adipocyte specific	1	-5.92	-4.71	-4.19	-3.71	-4.04	-4	-4.07	1	-9.13	-4.8	-4.62	-5.18	-5.52	-3.46	-2.39
6	0.9	8519	IFITM1	interferon induced transmembrane protein 1	1	-1.58	-4.04	-5.86	-4.34	-4.03	-4.43	-5.62	1	-1.05	-2.8	-3.62	-3.21	-2.96	-4.08	-5.46
6	0.899	10894	LYVE1	lymphatic vessel endothelial hyaluronan receptor 1	1	-2.02	-2.89	-3.79	-3.63	-3.94	-4.74	-5.46	1	-1.93	-1.87	-2.24	-2.24	-2.05	-3.06	-4.18
6	0.899	151126	ZNF385B	zinc finger protein 385B	1	-5.37	-4.92	-3.59	-2.87	-2.8	-3.7	-4.07	1	-4.93	-3.09	-2.58	-2.44	-2.69	-2.4	-2.22
6	0.899	23014	FBXO21	F-box protein 21	1	-2.49	-2.25	-1.89	-1.78	-1.74	-1.92	-1.99	1	-2.91	-2.58	-2.2	-2.11	-2.19	-2.28	-2.11
6	0.898	6906	SERPINA7	serpin peptidase inhibitor, clade A (alpha-1 antiproteinase, antitrypsin), member 7	1	-3.78	-7.84	-5.18	-2.49	-2.16	-2.85	-4.56	1	-2.89	-2.94	-3.15	-3.77	-4.09	-4.51	-5.27
6	0.897	11223	MST1L	macrophage stimulating 1-like	1	-2.22	-2.8	-2.88	-2	-2.02	-2.03	-2.56	1	-3.61	-3.26	-3.09	-3.05	-3.08	-2.4	-2.14
6	0.897	7481	WNT11	wingless-type MMTV integration site family, member 11	1	-2.13	-2.56	-2.56	-2.5	-2.51	-2.21	-2.36	1	-1.99	-2.06	-1.98	-1.7	-1.91	-1.38	-1.37
6	0.897	7538	ZFP36	ZFP36 ring finger protein	1	-3.31	-4.85	-4.43	-3.85	-3.29	-2.53	-2.07	1	-4.1	-5.19	-4.79	-4.75	-4.17	-3.58	-2.58
6	0.897	7915	ALDH5A1	aldehyde dehydrogenase 5 family, member A1	1	-3.59	-3.13	-2.98	-2.62	-2.79	-2.98	-3.65	1	-3.22	-2.48	-1.86	-1.74	-1.92	-1.96	-2.11
6	0.896	1374	CPT1A	carnitine palmitoyltransferase 1A (liver)	1	-2.97	-2.55	-2.54	-2.4	-2.2	-2.24	-2.05	1	-3.07	-3.27	-3.45	-3.38	-3.08	-2.5	-2.18
6	0.896	23204	ARL6IP1	ADP-ribosylation factor-like 6 interacting protein 1	1	-2.14	-2.63	-2.37	-1.93	-1.93	-2	-2.02	1	-2.05	-1.82	-1.64	-1.69	-1.53	-1.67	-1.54
6	0.896	64061	TSPYL2	TSPY-like 2	1	-1.14	-1.82	-1.93	-2.04	-2.09	-1.95	-1.87	1	-1.13	-1.28	-1.58	-1.64	-1.79	-1.68	-1.65
6	0.896	9429	ABCG2	ATP-binding cassette, sub-family G (WHITE), member 2	1	-2.27	-2.37	-3.42	-4.86	-5.77	-5.94	-4.72	1	-1.97	-1.47	-2.13	-3.24	-3.29	-3.54	-3.42
6	0.895	3169	FOXA1	forkhead box A1	1	-2.83	-2.26	-1.69	-1.63	-1.79	-2.21	-2.81	1	-2.61	-2.15	-2.18	-2.62	-2.61	-2.78	-2.8
6	0.894	7498	XDH	xanthine dehydrogenase	1	-3.49	-5.8	-6.48	-5.94	-5.57	-4.72	-4.47	1	-2.58	-2.09	-2.27	-2.6	-3.09	-2.89	-2.36
6	0.893	29958	DMGDH	dimethylglycine dehydrogenase	1	-6.1	-12.21	-10.78	-8.81	-7.7	-6.97	-11.58	1	-5.48	-3.29	-2.61	-3.04	-3.84	-3.54	-4.39
6	0.892	54585	LZTFL1	leucine zipper transcription factor-like 1	1	-1.24	-1.54	-1.62	-1.74	-1.85	-2.06	-1.92	1	-1.74	-1.38	-1.66	-2.12	-2.31	-1.98	-2.21
6	0.891	84133	ZNRF3	zinc and ring finger 3	1	-1.42	-1.46	-1.63	-1.59	-1.62	-1.94	-2	1	-1.97	-2.08	-1.91	-2.1	-2.06	-1.89	-1.85
6	0.89	130399	ACVR1C	activin A receptor, type IC	1	-2.38	-2.64	-2.32	-2.33	-2.18	-2.5	-2.12	1	-2.38	-1.79	-1.63	-1.58	-1.64	-1.59	-1.64
6	0.89	718	C3	complement component 3	1	-1.56	-1.98	-1.92	-1.52	-1.5	-1.81	-2.5	1	-1.91	-1.69	-1.85	-1.82	-1.9	-2.21	-2.69
6	0.889	221078	NSUN6	NOP2/Sun domain family, member 6	1	-3.46	-2.59	-2.4	-2.18	-2.29	-2.21	-2.58	1	-4.1	-3.1	-2.96	-2.69	-2.47	-2.33	-2.21
6	0.889	84939	MUM1	melanoma associated antigen (mutated) 1	1	-1.8	-1.47	-1.43	-1.46	-1.59	-1.72	-1.93	1	-2.15	-1.73	-1.76	-1.8	-1.95	-1.8	-1.78
6	0.888	3775	KCNK1	potassium channel, subfamily K, member 1	1	-1.25	-2.28	-2.21	-2.14	-2.45	-2.15	-1.56	1	-1.39	-2.11	-2.34	-2.53	-2.41	-1.84	-1.78
6	0.888	710	SERPING1	serpin peptidase inhibitor, clade G (C1 inhibitor), member 1	1	-1.57	-2.36	-3.43	-3.45	-3.49	-4.14	-5.08	1	-1.62	-1.57	-2	-2.62	-2.86	-3.57	-3.8
6	0.888	84460	ZMAT1	zinc finger, matrin-type 1	1	-2.42	-3.56	-4.02	-3.39	-4.94	-5.31	-7.04	1	-8.25	-8.21	-6.65	-7.23	-7.99	-5.6	-6.83
6	0.884	1195	CLK1	CDC-like kinase 1	1	-1.83	-2.5	-2.55	-2.41	-2.42	-2.26	-2.22	1	-3.72	-3.13	-3.11	-3.19	-3.02	-2.19	-1.94
6	0.883	34	ACADM	acyl-CoA dehydrogenase, C-4 to C-12 straight chain	1	-3.41	-3.14	-2.97	-2.9	-3.04	-3.38	-3.56	1	-3.52	-2.22	-2.01	-2.25	-2.14	-1.86	-1.47
6	0.883	53354	PANK1	pantothenate kinase 1	1	-8.5	-7	-7.08	-5.6	-5.26	-5.82	-6.42	1	-6.75	-2.83	-2.47	-2.81	-3.22	-3.43	-3.04
6	0.883	722	C4BPA	complement component 4 binding protein, alpha	1	-1.71	-2.96	-4.21	-3.99	-4.22	-5.93	-8.05	1	-1.78	-2.1	-2.66	-3.69	-4.12	-4.4	-4.69
6	0.882	127396	ZNF684	zinc finger protein 684	1	-2.51	-2.63	-2.11	-1.9	-2.01	-2.03	-2.27	1	-3.1	-3.23	-3.2	-2.58	-2.76	-2.09	-2.27
6	0.882	220004	PPP1R32	protein phosphatase 1, regulatory subunit 32	1	-1.57	-2.03	-1.71	-1.82	-1.75	-1.85	-1.85	1	-1.26	-1.42	-1.37	-1.37	-1.36	-1.54	-1.59
6	0.882	91353	IGLL3P	immunoglobulin lambda-like polypeptide 3, pseudogene	1	-1.22	-2.21	-1.96	-2.22	-2.29	-1.91	-2.05	1	-1.05	-1.73	-1.54	-2.36	-1.68	-2.19	-2.16
6	0.88	150094	SIK1	salt-inducible kinase 1	1	-3.12	-3.69	-3.64	-3.25	-2.98	-2.8	-2.59	1	-3.72	-4.96	-5.36	-5.68	-5.62	-4.88	-4.35
6	0.879	64841	GNPNAT1	glucosamine-phosphate N-acetyltransferase 1	1	-1.16	-1.49	-2.02	-2.38	-2.47	-2.29	-2.01	1	-1.33	-1.41	-1.92	-2.38	-2.33	-2.1	-1.97
6	0.879	9737	GPRASP1	G protein-coupled receptor associated sorting protein 1	1	-1.3	-1.65	-1.77	-1.71	-1.81	-1.83	-2.12	1	-2.09	-2.33	-2.41	-1.87	-2.14	-1.9	-1.84
6	0.878	285440	CYP4V2	cytochrome P450, family 4, subfamily V, polypeptide 2	1	-3.77	-3.9	-3.74	-3.1	-3	-3.51	-4.78	1	-4.78	-2.95	-2.24	-2.05	-2.03	-2.11	-2.24
6	0.878	5873	RAB27A	RAB27A, member RAS oncogene family	1	-1.05	-2.02	-2.03	-1.9	-1.87	-1.94	-2.06	1	-1.23	-1.91	-2.21	-1.93	-1.86	-1.63	-1.48
6	0.878	89849	ATG16L2	autophagy related 16-like 2 (S. cerevisiae)	1	-2.01	-1.95	-1.8	-1.6	-1.75	-1.64	-1.79	1	-1.9	-1.85	-1.6	-1.54	-1.39	-1.33	-1.37
6	0.877	51312	SLC25A37	solute carrier family 25 (mitochondrial iron transporter), member 37	1	-1.43	-1.82	-2.45	-2.58	-3.01	-3.53	-3.46	1	-1.7	-2.25	-3.17	-3.59	-3.9	-3.69	-4.08
6	0.877	51466	EVL	Enah/Vasp-like	1	-1.53	-1.94	-1.75	-1.9	-2.49	-3	-3.03	1	-1.91	-1.63	-2.02	-1.68	-1.7	-1.81	-1.98
6	0.877	54855	FAM46C	family with sequence similarity 46, member C	1	-3.32	-4.41	-3.34	-2.79	-2.68	-2.95	-3.34	1	-2.58	-2.37	-2.21	-1.97	-2.18	-2	-1.94
6	0.876	2395	FXN	frataxin	1	-1.34	-1.49	-1.8	-2.01	-2.01	-1.98	-1.84	1	-1.2	-1.27	-1.46	-1.54	-1.47	-1.46	-1.58
6	0.876	8884	SLC5A6	solute carrier family 5 (sodium/multivitamin and iodide cotransporter), member 6	1	-1.14	-2.12	-2.59	-2.61	-2.38	-2.29	-2.3	1	-1.46	-2.36	-2.87	-2.94	-2.94	-2.77	-2.72
6	0.875	590	BCHE	butyrylcholinesterase	1	-4.83	-4.12	-2.88	-2.52	-2.74	-3.47	-4.87	1	-4.19	-2.29	-1.9	-2.32	-2.53	-2.57	-2.26
6	0.874	1184	CLCN5	chloride channel, voltage-sensitive 5	1	-2.53	-2.63	-2.17	-1.97	-1.97	-2.23	-2.36	1	-2.2	-1.45	-1.39	-1.42	-1.73	-2.01	-2.03
6	0.874	256329	C11orf35	chromosome 11 open reading frame 35	1	-1.65	-2.04	-2.04	-1.71	-1.73	-1.59	-1.93	1	-1.74	-1.55	-1.57	-1.23	-1.52	-1.32	-1.54
6	0.873	1101	CHAD	chondroadherin	1	-2.05	-2.55	-2.59	-2.38	-2.58	-2.64	-2.58	1	-1.92	-1.48	-1.59	-1.53	-1.76	-1.63	-1.61
6	0.872	388503	C3P1	complement component 3 precursor pseudogene	1	-7	-32.38	-50.05	-38.46	-38.41	-65.74	-84.99	1	-3.17	-2.2	-4.26	-10.07	-18.21	-39.54	-57.73
6	0.871	10216	PRG4	proteoglycan 4	1	-2.98	-2.93	-2.46	-1.86	-1.79	-1.66	-2.23	1	-3.13	-2.2	-1.97	-1.87	-1.94	-2.19	-2.1
6	0.871	5629	PROX1	prospero homeobox 1	1	-4.38	-3.07	-2.5	-1.98	-1.91	-2.35	-2.88	1	-3.42	-2.87	-2.57	-2.72	-2.62	-2.67	-2.21
6	0.871	56521	DNAJC12	DnaJ (Hsp40) homolog, subfamily C, member 12	1	-1.38	-2.25	-2.43	-2.69	-3.04	-3.63	-3.65	1	-1.14	-1.4	-1.97	-2.66	-3.13	-2.89	-2.67
6	0.869	255043	TMEM86B	transmembrane protein 86B	1	-2.79	-4.01	-4.11	-3.19	-3.49	-3.48	-3.87	1	-2.06	-1.59	-1.49	-1.75	-2.39	-2.53	-2.77
6	0.868	3081	HGD	homogentisate 1,2-dioxygenase	1	-3.1	-3.55	-2.8	-2.48	-2.27	-2.04	-1.96	1	-2.25	-1.79	-1.75	-1.9	-2.06	-2.17	-2.23
6	0.868	55374	TMCO6	transmembrane and coiled-coil domains 6	1	-2.35	-2.95	-3.44	-3.24	-3.83	-5.45	-6.42	1	-3.08	-1.97	-2.02	-2.25	-2.71	-2.95	-3.38
6	0.867	100505	---		1	-1.99	-2.3	-2.63	-2.64	-2.79	-3.27	-2.95	1	-1.19	-1.21	-1.48	-2.38	-3.28	-3.01	-3.45
6	0.867	149483	CCDC17	coiled-coil domain containing 17	1	-1.4	-1.8	-2.12	-1.8	-1.93	-2.07	-2.08	1	-2.46	-2.13	-2.58	-2.54	-2.67	-2.61	-2.69
6	0.867	1629	DBT	dihydrolipoamide branched chain transacylase E2	1	-2.25	-2.11	-1.95	-1.89	-1.85	-1.93	-2.16	1	-2.05	-1.38	-1.27	-1.42	-1.59	-1.72	-1.74
6	0.867	25956	SEC31B	SEC31 homolog B (S. cerevisiae)	1	-2.08	-2.19	-2.04	-1.53	-1.62	-1.9	-2.14	1	-2.87	-2.39	-2.46	-2	-2.01	-1.89	-2.1
6	0.867	501	ALDH7A1	aldehyde dehydrogenase 7 family, member A1	1	-2.48	-3.1	-2.67	-2.56	-2.51	-2.92	-3.48	1	-2.35	-1.94	-1.7	-1.59	-1.88	-1.88	-1.89
6	0.865	1369	CPN1	carboxypeptidase N, polypeptide 1	1	-3.99	-8.34	-7.52	-6.12	-6.16	-8.22	-10.12	1	-3.71	-3.43	-3.11	-2.47	-2.64	-2.96	-3.8
6	0.865	55167	MSL2	male-specific lethal 2 homolog (Drosophila)	1	-1.28	-1.47	-1.5	-1.67	-1.71	-1.92	-1.68	1	-1.57	-1.8	-1.9	-1.99	-2.14	-2.12	-1.9
6	0.865	6641	SNTB1	syntrophin, beta 1 (dystrophin-associated protein A1, 59kDa, basic component 1)	1	-2.44	-2.48	-2.39	-2.34	-2.4	-2.59	-2.47	1	-2.32	-1.53	-1.62	-1.58	-1.63	-1.67	-1.58
6	0.863	29119	CTNNA3	catenin (cadherin-associated protein), alpha 3	1	-1.81	-2.3	-2.42	-2.29	-2.48	-2.42	-2.3	1	-1.66	-1.48	-1.55	-1.42	-1.46	-1.71	-1.73
6	0.863	84456	L3MBTL3	l(3)mbt-like 3 (Drosophila)	1	-1.17	-1.53	-1.58	-1.37	-1.57	-2.16	-2.13	1	-1.8	-1.68	-1.68	-2.03	-1.95	-1.71	-1.75
6	0.862	2494	NR5A2	nuclear receptor subfamily 5, group A, member 2	1	-2.01	-1.68	-1.48	-1.62	-1.73	-2.22	-2.05	1	-2.3	-2.09	-2.11	-2.36	-2.55	-2.28	-2.4
6	0.862	7940	LST1	leukocyte specific transcript 1	1	-1.61	-2.42	-2.84	-3.13	-2.65	-2.68	-2.85	1	-1.41	-1.25	-1.58	-1.92	-1.91	-2.22	-2.13
6	0.861	3689	ITGB2	integrin, beta 2 (complement component 3 receptor 3 and 4 subunit)	1	-1.92	-2.43	-2.45	-2.32	-2.13	-2.15	-2.08	1	-1.58	-1.52	-1.47	-1.51	-1.47	-1.69	-1.65
6	0.861	91828	EXOC3L4	exocyst complex component 3-like 4	1	-2.14	-2.5	-1.95	-1.69	-1.64	-1.61	-2	1	-2.02	-1.61	-1.58	-1.54	-1.53	-1.72	-1.89
6	0.86	3034	HAL	histidine ammonia-lyase	1	-10.19	-6.77	-6.87	-4.78	-4.4	-4.07	-3.55	1	-6.46	-3.34	-3.67	-3.83	-4.13	-3.39	-2.83
6	0.86	36	ACADSB	acyl-CoA dehydrogenase, short/branched chain	1	-3.26	-7.65	-8.65	-6.05	-6.31	-5.67	-5.7	1	-3.83	-3.17	-2.45	-2.72	-3.2	-2.86	-2.42
6	0.86	51175	TUBE1	tubulin, epsilon 1	1	-1.22	-2.49	-3.91	-3.68	-3.93	-3.91	-4.04	1	-1.51	-1.71	-1.73	-2.19	-2.25	-2.78	-2.89
6	0.859	3251	HPRT1	hypoxanthine phosphoribosyltransferase 1	1	-1.22	-1.98	-2.52	-3.37	-3.71	-3.9	-3.75	1	-1.15	-1.76	-2.48	-3.13	-3.35	-3	-2.6
6	0.859	8608	RDH16	retinol dehydrogenase 16 (all-trans)	1	-6.52	-12.87	-16.34	-19.78	-21.85	-22.56	-24.01	1	-3.42	-2.84	-4.06	-4.31	-4.41	-6.13	-8.75
6	0.859	9480	ONECUT2	one cut homeobox 2	1	-1.81	-1.72	-1.87	-1.79	-1.83	-1.74	-1.75	1	-2.52	-2.01	-1.84	-1.69	-1.63	-1.6	-1.52
6	0.858	23491	CES3	carboxylesterase 3	1	-2.15	-2.73	-2.64	-2.47	-2.44	-2.66	-2.91	1	-2.04	-1.59	-1.57	-1.54	-1.58	-1.76	-1.92
6	0.858	2710	GK	glycerol kinase	1	-1.79	-3.68	-3.2	-3.11	-2.77	-2.57	-2.32	1	-2.32	-3.5	-3.87	-4.61	-5.26	-4.57	-3.87
6	0.858	29087	THYN1	thymocyte nuclear protein 1	1	-1.63	-1.36	-1.54	-1.6	-1.78	-1.98	-2.19	1	-1.46	-1.13	-1.4	-1.65	-1.71	-1.75	-1.82
6	0.858	3280	HES1	hes family bHLH transcription factor 1	1	-2.61	-2.33	-2.37	-2.12	-2.21	-2.41	-1.94	1	-2.51	-3.64	-3.8	-3.03	-2.84	-2.73	-2.91
6	0.857	4194	MDM4	Mdm4 p53 binding protein homolog (mouse)	1	-1.18	-1.3	-1.53	-1.78	-1.95	-2.06	-1.98	1	-1.68	-1.68	-1.9	-2.14	-2.06	-2.1	-1.95
6	0.856	2940	GSTA3	glutathione S-transferase alpha 3	1	-1.57	-1.79	-2.3	-2.84	-3.3	-3.17	-3.45	1	-1.62	-1.48	-1.44	-1.79	-2.15	-2.49	-3.16
6	0.856	6594	SMARCA1	SWI/SNF related, matrix associated, actin dependent regulator of chromatin, subfamily a, member 1	1	-2.38	-1.62	-1.5	-1.77	-1.76	-2.13	-2.49	1	-2.76	-1.93	-1.84	-2.12	-2.04	-1.81	-1.76
6	0.855	1723	DHODH	dihydroorotate dehydrogenase (quinone)	1	-1.57	-4.72	-4.48	-3.93	-4.16	-5.58	-6.27	1	1.13	-1.8	-3.43	-4.57	-5.09	-5.57	-5.96
6	0.854	10404	CPQ	carboxypeptidase Q	1	-2.29	-2.48	-2.09	-1.71	-1.71	-1.9	-2.07	1	-2.15	-2.02	-1.81	-1.56	-1.48	-1.63	-1.45
6	0.853	57188	ADAMTSL3	ADAMTS-like 3	1	-1.77	-1.91	-1.78	-1.83	-1.86	-1.86	-1.91	1	-2.53	-2.46	-2.41	-2.66	-2.49	-2.45	-2.4
6	0.851	100507	---		1	-1.68	-2.02	-1.58	-1.73	-1.68	-1.78	-2.01	1	-1.45	-1.27	-1.24	-1.41	-1.52	-1.36	-1.77
6	0.851	10427	SEC24B	SEC24 family, member B (S. cerevisiae)	1	-1.69	-1.68	-1.75	-1.58	-1.51	-1.45	-1.51	1	-2.07	-2	-1.96	-1.77	-1.74	-1.54	-1.48
6	0.851	23301	EHBP1	EH domain binding protein 1	1	-1.52	-1.91	-1.77	-1.52	-1.66	-1.83	-2.11	1	-1.83	-1.45	-1.27	-1.33	-1.41	-1.54	-1.66
6	0.851	7095	SEC62	SEC62 homolog (S. cerevisiae)	1	-1.56	-1.61	-1.67	-1.58	-1.59	-1.54	-1.63	1	-2.06	-1.81	-1.98	-2.16	-2.08	-1.82	-1.67
6	0.85	3626	INHBC	inhibin, beta C	1	-2.24	-2.17	-1.71	-2.27	-2.14	-2.27	-2.39	1	-1.66	-1.77	-1.94	-1.52	-1.43	-1.32	-1.64
6	0.849	55244	SLC47A1	solute carrier family 47 (multidrug and toxin extrusion), member 1	1	-4.08	-4.76	-4.96	-5.1	-5.6	-5.89	-6.18	1	-3.06	-2.3	-2.39	-2.18	-2.19	-2.61	-2.5
6	0.848	5046	PCSK6	proprotein convertase subtilisin/kexin type 6	1	-2	-2.02	-1.63	-1.61	-1.53	-1.64	-1.81	1	-1.98	-1.65	-1.43	-1.33	-1.29	-1.54	-1.66
6	0.846	23417	MLYCD	malonyl-CoA decarboxylase	1	-2.56	-2.62	-2.23	-2.22	-2.09	-2.2	-2.38	1	-1.86	-1.5	-1.42	-1.46	-1.69	-1.76	-1.87
6	0.844	57544	TXNDC16	thioredoxin domain containing 16	1	-3.85	-4.29	-3.32	-2.41	-2.2	-2.46	-2.52	1	-4.87	-2.59	-2.79	-2.75	-2.95	-2.36	-1.84
6	0.843	199	AIF1	allograft inflammatory factor 1	1	-1.7	-1.9	-1.92	-2.04	-2.01	-1.87	-1.99	1	-1.43	-1.28	-1.28	-1.45	-1.43	-1.49	-1.51
6	0.838	2646	GCKR	glucokinase (hexokinase 4) regulator	1	-2.95	-4.98	-4.75	-4.2	-4.54	-4.67	-4.67	1	-2.94	-2.38	-2.76	-1.85	-1.83	-2.12	-2.19
6	0.838	55780	ERMARD	ER membrane-associated RNA degradation	1	-1.09	-1.56	-1.78	-1.82	-1.9	-2.17	-2.32	1	-1.3	-1.3	-1.51	-1.78	-1.88	-1.6	-1.74
6	0.838	64902	AGXT2	alanine--glyoxylate aminotransferase 2	1	-6.43	-8.9	-7.09	-6.14	-6.94	-8.05	-9.86	1	-3.47	-1.74	-2.18	-2.53	-3.6	-4.37	-4.75
6	0.835	1102	RCBTB2	regulator of chromosome condensation (RCC1) and BTB (POZ) domain containing protein 2	1	-2.27	-2.28	-2	-1.89	-1.96	-1.92	-1.73	1	-3.06	-2.43	-2.1	-1.71	-1.98	-1.9	-1.82
6	0.835	4329	ALDH6A1	aldehyde dehydrogenase 6 family, member A1	1	-4.24	-7.89	-7.42	-4.58	-5.11	-6.18	-7.56	1	-2.93	-2.13	-1.79	-2.08	-3	-4.03	-4.31
6	0.833	23591	FAM215A	family with sequence similarity 215, member A (non-protein coding)	1	-1.66	-2.16	-1.68	-1.94	-2.21	-1.67	-1.91	1	-1.77	-1.5	-1.56	-1.6	-1.36	-1.31	-1.49
6	0.831	122622	ADSSL1	adenylosuccinate synthase like 1	1	-2.92	-3.73	-4.59	-4.98	-5.19	-5.42	-4.4	1	-1.2	-2.35	-2.88	-2.24	-1.84	-2.76	-3.11
6	0.83	79841	AGBL2	ATP/GTP binding protein-like 2	1	-2.79	-2.56	-2.32	-2.04	-1.83	-2.25	-3.51	1	-4.39	-1.93	-2.13	-2.36	-3.05	-2.35	-2.99
6	0.828	5156	PDGFRA	platelet-derived growth factor receptor, alpha polypeptide	1	-3.1	-2.23	-1.92	-1.81	-1.96	-2.19	-2.73	1	-2.46	-2.64	-2.87	-3.25	-2.86	-3.64	-3.87
6	0.827	7059	THBS3	thrombospondin 3	1	-1.73	-1.6	-1.48	-1.3	-1.5	-1.52	-1.82	1	-2.11	-1.79	-1.93	-1.7	-1.7	-1.72	-1.75
6	0.825	92270	ATP6AP1L	ATPase, H+ transporting, lysosomal accessory protein 1-like	1	-1.85	-1.84	-1.66	-1.32	-1.45	-1.48	-1.73	1	-2.15	-1.43	-1.96	-1.55	-1.58	-1.56	-1.7
6	0.824	1370	CPN2	carboxypeptidase N, polypeptide 2	1	-1.37	-2.37	-3.27	-2.9	-2.32	-2.65	-2.58	1	-1.52	-1.45	-1.97	-1.92	-1.63	-2.19	-1.86
6	0.824	54800	KLHL24	kelch-like family member 24	1	-2.77	-2.53	-2.17	-1.8	-1.84	-2.06	-1.74	1	-2.74	-1.88	-1.61	-1.57	-1.77	-1.86	-1.76
6	0.821	256380	SCML4	sex comb on midleg-like 4 (Drosophila)	1	-1.73	-2.02	-1.5	-1.18	-1.26	-1.61	-1.84	1	-1.74	-1.43	-1.47	-1.47	-1.64	-1.72	-1.64
6	0.819	3303	HSPA1A	heat shock 70kDa protein 1A	1	-1.44	-1.45	-1.9	-2.24	-2.25	-1.63	-1.54	1	-1.02	-1.49	-1.8	-2.09	-2.22	-2.08	-1.93
6	0.819	367	AR	androgen receptor	1	-3.96	-2.49	-2.24	-2.42	-2.42	-2.76	-3.36	1	-4.3	-3.16	-3.87	-4.71	-4.93	-5.3	-5.02
6	0.818	79831	KDM8	lysine (K)-specific demethylase 8	1	-3.01	-4.37	-4.17	-4.44	-4.19	-4.02	-4.54	1	-2.43	-2.47	-2.83	-1.89	-1.84	-1.81	-1.91
6	0.815	284370	ZNF615	zinc finger protein 615	1	-1.31	-1.65	-1.46	-1.65	-1.61	-1.47	-1.56	1	-2.1	-1.65	-1.71	-1.86	-1.58	-1.45	-1.6
6	0.815	401152	C4orf3	chromosome 4 open reading frame 3	1	-1.99	-2.1	-2.09	-1.96	-1.75	-1.59	-1.51	1	-1.73	-1.54	-1.51	-1.41	-1.46	-1.45	-1.4
6	0.815	5802	PTPRS	protein tyrosine phosphatase, receptor type, S	1	-2.06	-1.91	-1.57	-1.48	-1.44	-1.5	-1.67	1	-1.69	-1.61	-1.51	-1.4	-1.34	-1.56	-1.6
6	0.814	389434	IYD	iodotyrosine deiodinase	1	-3.71	-2.95	-2.52	-2.41	-2.38	-2.17	-2.37	1	-3.44	-3.23	-2.27	-2.26	-2.21	-1.83	-1.44
6	0.813	64332	NFKBIZ	nuclear factor of kappa light polypeptide gene enhancer in B-cells inhibitor, zeta	1	-1.7	-3.63	-3.35	-3.14	-3.35	-4.32	-4.83	1	-2.81	-3.46	-5.46	-7.62	-8.01	-6.96	-7.18
6	0.812	100505	---		1	-1.86	-1.85	-1.96	-1.8	-2.01	-2.09	-1.9	1	-2.57	-3	-2.56	-2.93	-2.72	-2.33	-2.34
6	0.812	7036	TFR2	transferrin receptor 2	1	-3.46	-5.04	-6.41	-5.05	-4.5	-4.51	-5.46	1	-2.63	-2.48	-2.8	-2.18	-2.02	-2.32	-2.61
6	0.81	118491	TTC18	tetratricopeptide repeat domain 18	1	-2.42	-2.57	-2.39	-2.04	-2.1	-2.51	-2.52	1	-4.34	-3.16	-3.66	-3.85	-3.79	-3.07	-3.26
6	0.81	162239	ZFP1	ZFP1 zinc finger protein	1	-4.9	-5.27	-5.07	-3.83	-3.94	-4.31	-4.27	1	-4.69	-1.91	-1.88	-2.25	-2.8	-2.35	-2.05
6	0.81	735	C9	complement component 9	1	-1.33	-4.43	-10.48	-6.17	-5.87	-9.71	-16.96	1	-1.71	-2.14	-3.59	-8.06	-12.18	-13.26	-12.66
6	0.809	5966	REL	v-rel avian reticuloendotheliosis viral oncogene homolog	1	-1.71	-1.69	-1.51	-1.67	-1.58	-1.81	-1.5	1	-2.05	-2.29	-1.87	-2	-2.09	-2.03	-1.62
6	0.808	55251	PCMTD2	protein-L-isoaspartate (D-aspartate) O-methyltransferase domain containing 2	1	-1.65	-1.89	-1.81	-1.57	-1.59	-2.14	-2.29	1	-2.8	-2.09	-1.77	-1.78	-1.77	-1.69	-1.81
6	0.805	151258	SLC38A11	solute carrier family 38, member 11	1	-2.15	-1.86	-1.26	-1.45	-1.89	-1.84	-2.04	1	-2.49	-1.48	-1.56	-1.81	-1.69	-2.14	-2.2
6	0.805	5320	PLA2G2A	phospholipase A2, group IIA (platelets, synovial fluid)	1	-1.81	-3.5	-6.24	-12.84	-15.42	-14.94	-18.03	1	-1.24	-1.85	-3.61	-9.03	-11.41	-14.12	-16.35
6	0.805	7802	DNALI1	dynein, axonemal, light intermediate chain 1	1	-3.33	-1.91	-1.64	-1.77	-1.99	-2.25	-2.28	1	-3.36	-2.78	-2.3	-2.3	-2.76	-2.37	-2.27
6	0.803	145474	LOC145474	uncharacterized LOC145474	1	-1.08	-1.56	-1.71	-1.46	-1.56	-1.8	-1.88	1	-2.05	-1.7	-1.67	-1.53	-1.47	-1.53	-1.29
6	0.803	221400	TDRD6	tudor domain containing 6	1	-1.37	-1.87	-1.99	-1.69	-1.74	-2.25	-2.52	1	-2.46	-2.46	-2.5	-2.98	-2.87	-2.13	-2.37
6	0.802	1901	S1PR1	sphingosine-1-phosphate receptor 1	1	-1.09	-3.3	-3.48	-2.56	-2.72	-3.19	-2.9	1	-1.47	-1.54	-1.58	-1.91	-1.95	-2.56	-2.21
6	0.802	4061	LY6E	lymphocyte antigen 6 complex, locus E	1	-2.88	-3.48	-3.26	-2.88	-2.66	-2.61	-2.63	1	-2.05	-1.75	-1.88	-1.61	-1.66	-2.01	-1.98
6	0.801	54103	GSAP	gamma-secretase activating protein	1	-1.09	-2.41	-2.47	-2.07	-2.04	-2.16	-2.57	1	-2.81	-3.22	-3.12	-2.9	-3.2	-2.34	-2.48
6	0.8	29974	A1CF	APOBEC1 complementation factor	1	-2.52	-2.05	-1.75	-1.65	-1.63	-1.8	-2.08	1	-2.56	-1.64	-1.5	-1.63	-1.68	-1.78	-1.66
6	0.8	6304	SATB1	SATB homeobox 1	1	-2.67	-2.06	-1.75	-1.44	-1.64	-2.09	-2.21	1	-2.99	-1.93	-1.88	-1.91	-1.9	-2.13	-2.04
6	0.799	5465	PPARA	peroxisome proliferator-activated receptor alpha	1	-3.38	-3.3	-3.11	-2.78	-2.49	-2.6	-2.61	1	-2.52	-1.54	-1.84	-1.74	-1.9	-1.85	-1.81
6	0.796	11234	HPS5	Hermansky-Pudlak syndrome 5	1	-1.56	-2.29	-2.26	-1.9	-1.82	-1.67	-1.53	1	-1.35	-2	-2.32	-2.13	-2.03	-1.47	-1.13
6	0.795	10397	NDRG1	N-myc downstream regulated 1	1	-1.61	-1.87	-1.73	-1.69	-1.84	-1.54	-1.22	1	-1.21	-1.27	-1.56	-1.71	-2.09	-2.16	-2.11
6	0.795	22836	RHOBTB3	Rho-related BTB domain containing 3	1	-2.32	-1.95	-1.61	-1.68	-1.84	-2.26	-2.55	1	-1.7	-1.52	-1.42	-1.56	-1.61	-1.75	-1.68
6	0.793	1577	CYP3A5	cytochrome P450, family 3, subfamily A, polypeptide 5	1	-1.53	-1.61	-1.64	-1.65	-1.77	-1.85	-2.08	1	-2.44	-1.86	-2.04	-2.2	-2.02	-1.59	-1.25
6	0.793	81693	AMN	amnion associated transmembrane protein	1	-2.72	-2.92	-3.08	-3.26	-2.5	-2.43	-2.54	1	-2.11	-2.07	-2.44	-1.46	-1.66	-1.56	-1.79
6	0.792	1952	CELSR2	cadherin, EGF LAG seven-pass G-type receptor 2	1	-2.1	-1.65	-1.39	-1.35	-1.41	-1.53	-1.62	1	-1.8	-1.57	-1.53	-1.75	-1.54	-1.72	-1.59
6	0.79	10351	ABCA8	ATP-binding cassette, sub-family A (ABC1), member 8	1	-13.02	-5.39	-3.94	-3.61	-3.78	-4.34	-5.07	1	-13.5	-4.1	-4.66	-5.02	-5.32	-4.62	-4.17
6	0.789	220979	C10orf25	chromosome 10 open reading frame 25	1	-1.7	-2.08	-1.99	-1.98	-1.99	-2.18	-1.86	1	-1.65	-1.79	-1.36	-1.41	-1.39	-1.27	-1.51
6	0.789	5446	PON3	paraoxonase 3	1	-1.95	-3.76	-4.66	-3.67	-3.58	-3.67	-4.48	1	-1.67	-2.1	-1.98	-1.84	-2.08	-2.12	-2.33
6	0.788	55160	ARHGEF10L	Rho guanine nucleotide exchange factor (GEF) 10-like	1	-1.72	-1.94	-1.93	-1.81	-1.83	-1.99	-2.3	1	-1.92	-1.6	-1.56	-1.34	-1.36	-1.41	-1.52
6	0.788	55691	FRMD4A	FERM domain containing 4A	1	-1.32	-1.58	-1.86	-2.07	-2.32	-2.59	-2.8	1	-1.33	-1.43	-1.44	-1.57	-1.71	-2.14	-2.37
6	0.785	55876	GSDMB	gasdermin B	1	-3.06	-2.91	-2.98	-2.55	-3.25	-3.39	-3.9	1	-7.66	-4.97	-5.33	-4.9	-5.76	-4.35	-4.72
6	0.784	220001	VWCE	von Willebrand factor C and EGF domains	1	-1.32	-1.53	-1.63	-1.61	-1.86	-2.06	-2.11	1	-1.53	-1.38	-1.47	-1.34	-1.3	-1.53	-1.54
6	0.782	3295	HSD17B4	hydroxysteroid (17-beta) dehydrogenase 4	1	-1.87	-2.22	-1.96	-1.63	-1.48	-1.56	-1.82	1	-2.06	-1.36	-1.42	-1.53	-1.62	-1.43	-1.51
6	0.782	3953	LEPR	leptin receptor	1	-5.32	-6.92	-3.85	-2.76	-2.89	-3.08	-2.86	1	-8.41	-8.47	-7.09	-5.82	-6.77	-4.83	-4.42
6	0.782	494513	DFNB59	deafness, autosomal recessive 59	1	-2.44	-2.69	-2.47	-1.87	-2.18	-2.83	-3.07	1	-4.9	-3.29	-3.49	-4.39	-4.44	-3.13	-4.11
6	0.782	929	CD14	CD14 molecule	1	-2.85	-6.73	-10.64	-11.7	-14.16	-18.75	-18.07	1	-2.15	-4.15	-5.13	-3.72	-3.5	-4.25	-4.23
6	0.781	10788	IQGAP2	IQ motif containing GTPase activating protein 2	1	-3.36	-2.29	-1.93	-1.85	-1.95	-2.17	-2.72	1	-3.56	-1.98	-1.77	-2.08	-2.14	-2.1	-1.87
6	0.78	3726	JUNB	jun B proto-oncogene	1	-2.28	-2.45	-2.14	-2.37	-2.57	-2.8	-2.79	1	-2.44	-4.02	-4.59	-4.35	-4.65	-4.42	-4.51
6	0.779	130507	UBR3	ubiquitin protein ligase E3 component n-recognin 3 (putative)	1	-1.17	-1.52	-1.66	-1.63	-1.65	-1.6	-1.65	1	-1.89	-1.84	-1.89	-2.12	-2.07	-1.82	-1.52
6	0.778	23710	GABARAPL1	GABA(A) receptor-associated protein like 1	1	-2.37	-2.32	-2.05	-1.92	-1.77	-1.64	-1.44	1	-1.49	-1.5	-1.62	-1.57	-1.82	-1.62	-1.42
6	0.778	80853	JHDM1D	jumonji C domain containing histone demethylase 1 homolog D (S. cerevisiae)	1	-1.61	-2.22	-2.09	-2.11	-2.4	-2.44	-2.17	1	-2.43	-2.96	-3.16	-3.47	-3.87	-3.06	-3.03
6	0.777	2639	GCDH	glutaryl-CoA dehydrogenase	1	-3.13	-4.19	-4.29	-4.23	-4.07	-4.6	-4.99	1	-2.61	-1.48	-1.37	-1.84	-2.42	-2.85	-3.13
6	0.777	283869	NPW	neuropeptide W	1	-2.11	-2.44	-2.23	-2.08	-1.9	-2.39	-3.07	1	-1.12	-1.25	-1.9	-2.21	-2.8	-2.93	-3.74
6	0.774	2350	FOLR2	folate receptor 2 (fetal)	1	-1.77	-2.07	-1.97	-1.97	-1.82	-1.87	-1.98	1	-1.63	-1.31	-1.22	-1.22	-1.47	-1.54	-1.7
6	0.774	30815	ST6GALNAC6	ST6 (alpha-N-acetyl-neuraminyl-2,3-beta-galactosyl-1,3)-N-acetylgalactosaminide alpha-2,6-sialyltransferase 6	1	-1.69	-2.28	-1.91	-1.71	-1.73	-1.72	-1.81	1	-1.34	-1.36	-1.42	-1.4	-1.64	-1.46	-1.73
6	0.774	5295	PIK3R1	phosphoinositide-3-kinase, regulatory subunit 1 (alpha)	1	-2.37	-1.63	-1.59	-1.64	-1.6	-1.76	-2.02	1	-2.14	-1.61	-1.44	-1.57	-1.63	-1.58	-1.55
6	0.771	100506	---		1	-1.43	-1.88	-1.86	-1.61	-1.82	-2.04	-1.84	1	-1.94	-1.3	-1.5	-1.34	-1.33	-1.4	-1.36
6	0.771	256987	SERINC5	serine incorporator 5	1	-2.11	-2.11	-1.9	-1.83	-1.86	-1.97	-2.14	1	-2.63	-2.12	-1.87	-1.69	-1.48	-1.5	-1.3
6	0.771	26040	SETBP1	SET binding protein 1	1	-1.63	-1.48	-1.57	-1.64	-1.73	-1.98	-1.86	1	-2.23	-1.98	-1.65	-1.63	-1.49	-1.49	-1.18
6	0.771	64284	RAB17	RAB17, member RAS oncogene family	1	-2.81	-2.37	-1.93	-1.97	-1.96	-2.26	-2.56	1	-1.98	-1.28	-1.45	-1.47	-1.81	-1.96	-2.05
6	0.769	115817	DHRS1	dehydrogenase/reductase (SDR family) member 1	1	-5.02	-5	-3.71	-2.79	-2.56	-2.52	-2.91	1	-4.41	-2.84	-2.27	-1.91	-1.87	-2.4	-2.83
6	0.768	221223	CES5A	carboxylesterase 5A	1	-2.22	-2.26	-1.85	-1.91	-1.87	-1.8	-2.04	1	-1.98	-1.69	-1.53	-1.26	-1.37	-1.44	-1.72
6	0.763	9077	DIRAS3	DIRAS family, GTP-binding RAS-like 3	1	-3.05	-4.95	-5.23	-4.79	-4.78	-6.17	-5.43	1	-1.99	-1.23	-1.8	-2.02	-3.08	-3.23	-3.42
6	0.76	29760	BLNK	B-cell linker	1	-2.73	-3.39	-2.35	-1.87	-2.08	-2.3	-2.56	1	-2.14	-1.65	-1.85	-1.76	-1.88	-1.86	-1.77
6	0.76	4542	MYO1F	myosin IF	1	-1.83	-1.8	-1.77	-1.89	-1.93	-2	-2.1	1	-1.17	-1.25	-1.22	-1.34	-1.43	-1.71	-1.84
6	0.76	753	LDLRAD4	low density lipoprotein receptor class A domain containing 4	1	-3	-1.8	-1.58	-1.62	-1.61	-1.78	-2.21	1	-2.46	-2.16	-2.12	-1.86	-2.14	-2.19	-2.22
6	0.759	140828	LINC00261	long intergenic non-protein coding RNA 261	1	-2.23	-2.12	-1.69	-1.6	-1.65	-2.15	-2.82	1	-3.46	-2.5	-2.31	-2.23	-2.33	-2.16	-2.47
6	0.759	6799	SULT1A2	sulfotransferase family, cytosolic, 1A, phenol-preferring, member 2	1	-3.14	-4.31	-4.27	-3.84	-3.77	-4.16	-4.41	1	-1.55	-1.4	-1.41	-1.71	-2.08	-3.26	-4.12
6	0.759	83593	RASSF5	Ras association (RalGDS/AF-6) domain family member 5	1	-1.29	-1.73	-2.11	-2.35	-2.29	-2.19	-2.34	1	-1.11	-1.25	-1.41	-1.5	-1.51	-1.8	-1.85
6	0.758	1551	CYP3A7	cytochrome P450, family 3, subfamily A, polypeptide 7	1	-2.79	-7.82	-7.14	-2.57	-2.63	-3.46	-4.74	1	-1.97	-2.27	-2.42	-3.38	-3.27	-3.31	-2.98
6	0.757	1543	CYP1A1	cytochrome P450, family 1, subfamily A, polypeptide 1	1	-16.81	-24.6	-10.95	-9.87	-12.45	-8.79	-1.92	1	-1.7	-1.75	-7.2	-12.82	-12.99	-14.18	-6.28
6	0.757	1571	CYP2E1	cytochrome P450, family 2, subfamily E, polypeptide 1	1	-1.91	-10.95	-19.6	-14.72	-15.89	-29.49	-44.18	1	-1.79	-2.34	-2.69	-7.1	-11.69	-20.33	-17.13
6	0.757	23515	MORC3	MORC family CW-type zinc finger 3	1	-1.61	-1.73	-1.72	-1.74	-1.73	-1.59	-1.53	1	-2.29	-2.07	-2.13	-2.42	-2.11	-1.88	-1.59
6	0.756	5345	SERPINF2	serpin peptidase inhibitor, clade F (alpha-2 antiplasmin, pigment epithelium derived factor), member 2	1	-2.5	-5.37	-7.77	-7.36	-9.52	-11.09	-15.45	1	-2.11	-2.06	-2.66	-3.65	-3.99	-5.33	-5.61
6	0.752	286006	LSMEM1	leucine-rich single-pass membrane protein 1	1	-1.44	-2	-1.95	-1.61	-1.53	-1.56	-1.33	1	-2.09	-2.25	-2.07	-2.03	-2.07	-1.61	-1.63
6	0.751	23150	FRMD4B	FERM domain containing 4B	1	-2.05	-2.04	-2.13	-2.29	-2.55	-2.19	-1.75	1	-2.92	-2.93	-2.81	-3.47	-3.86	-3.15	-2.64
6	0.75	114770	PGLYRP2	peptidoglycan recognition protein 2	1	-4.39	-10.04	-15.86	-11.68	-13.95	-19.81	-20.86	1	-3.58	-4.5	-3.62	-2.7	-2.92	-5.07	-6.35
6	0.748	153222	CREBRF	CREB3 regulatory factor	1	-2.13	-2.36	-2.02	-1.6	-1.65	-1.69	-1.62	1	-2.94	-2.15	-2.01	-1.92	-1.91	-1.89	-1.86
6	0.747	10	NAT2	N-acetyltransferase 2 (arylamine N-acetyltransferase)	1	-1.65	-1.66	-1.55	-1.57	-1.89	-2.55	-3.15	1	-1.79	-1.55	-1.5	-1.81	-1.98	-2.65	-2.85
6	0.747	2155	F7	coagulation factor VII (serum prothrombin conversion accelerator)	1	-2.88	-3.2	-3.3	-3.24	-3.29	-3.8	-4.63	1	-2.85	-2.02	-1.94	-1.9	-1.82	-1.9	-2.15
6	0.744	11000	SLC27A3	solute carrier family 27 (fatty acid transporter), member 3	1	-3.88	-3.43	-2.72	-2.63	-3.14	-3.83	-4.09	1	-3.02	-2.62	-1.56	-1.4	-1.86	-2.14	-2.46
6	0.744	646282	AZGP1P1	alpha-2-glycoprotein 1, zinc-binding pseudogene 1	1	-2.23	-3.37	-3.23	-3.25	-3.31	-3.78	-3.63	1	-1.22	-1.6	-1.68	-1.71	-2	-2.12	-2.3
6	0.742	6694	SPP2	secreted phosphoprotein 2, 24kDa	1	-3.07	-7.51	-20.94	-18.8	-19.67	-25.69	-40.02	1	-2.05	-5.56	-3.87	-3.58	-4.9	-9.85	-16.88
6	0.741	55260	TMEM143	transmembrane protein 143	1	-1.72	-2.02	-1.83	-1.76	-1.69	-1.72	-1.92	1	-1.68	-1.32	-1.39	-1.32	-1.28	-1.43	-1.48
6	0.737	2921	CXCL3	chemokine (C-X-C motif) ligand 3	1	1.07	-2.5	-2.56	-2.63	-3.23	-3.02	-3.35	1	1.14	-2.24	-3.43	-3.32	-3.55	-3.46	-4.14
6	0.734	4237	MFAP2	microfibrillar-associated protein 2	1	-1.11	-1.57	-1.89	-1.82	-1.9	-2.21	-1.98	1	1.08	-1.15	-1.39	-1.71	-1.73	-1.97	-1.88
6	0.733	54877	ZCCHC2	zinc finger, CCHC domain containing 2	1	-2.15	-2.34	-2.15	-1.94	-1.8	-1.69	-1.35	1	-2.77	-2.88	-2.71	-2.65	-2.56	-2.39	-1.89
6	0.732	3990	LIPC	lipase, hepatic	1	-2.16	-1.76	-1.79	-4.27	-6.63	-9.81	-10.75	1	-2.17	-2.61	-2.92	-5.25	-6.31	-6.57	-6.71
6	0.731	254778	C8orf46	chromosome 8 open reading frame 46	1	-2	-1.44	-1.36	-1.59	-1.88	-2.16	-2.26	1	-2.73	-2.31	-2.45	-2.34	-2.31	-2.45	-2.49
6	0.728	283600	SLC25A47	solute carrier family 25, member 47	1	-10.41	-17.3	-17.9	-16.5	-13.49	-11.35	-11.04	1	-4.86	-3.79	-5.18	-3.32	-3.17	-3.55	-3.37
6	0.728	8501	SLC43A1	solute carrier family 43 (amino acid system L transporter), member 1	1	-1.55	-2.44	-2.68	-2.55	-2.52	-3.26	-3.27	1	-1.29	-1.46	-1.59	-1.63	-1.7	-1.99	-2.17
6	0.722	4174	MCM5	minichromosome maintenance complex component 5	1	-1.94	-2.16	-2.25	-2.35	-2.4	-3.1	-3.23	1	-1.85	-1.52	-1.42	-1.44	-1.61	-2	-2.35
6	0.72	6540	SLC6A13	solute carrier family 6 (neurotransmitter transporter), member 13	1	-2.39	-2.91	-2.9	-2.6	-2.59	-2.44	-2.59	1	-1.94	-1.77	-1.78	-1.43	-1.44	-1.6	-1.75
6	0.717	83953	FCAMR	Fc receptor, IgA, IgM, high affinity	1	1.38	-3.1	-3.71	-3.97	-3.77	-4.13	-4.02	1	1.41	-1.75	-2.54	-3.14	-2.85	-3.72	-3.66
6	0.716	10841	FTCD	formimidoyltransferase cyclodeaminase	1	-4.37	-6.95	-6.5	-5.36	-5.23	-6.18	-6.34	1	-3.84	-2.79	-2.62	-2.15	-2.13	-2.11	-2.32
6	0.715	594	BCKDHB	branched chain keto acid dehydrogenase E1, beta polypeptide	1	-2.47	-2.48	-2.22	-2.12	-2.18	-2.29	-2.8	1	-2.4	-1.45	-1.27	-1.48	-1.67	-1.74	-1.88
6	0.714	57406	ABHD6	abhydrolase domain containing 6	1	-2.03	-2.59	-2.88	-2.75	-2.56	-2.68	-2.51	1	-1.54	-1.74	-1.87	-1.5	-1.5	-1.54	-1.56
6	0.711	127733	UBXN10	UBX domain protein 10	1	-2.25	-2.44	-2.13	-2.2	-1.97	-1.75	-1.77	1	-1.89	-1.85	-1.62	-1.4	-1.31	-1.43	-1.69
6	0.709	6567	SLC16A2	solute carrier family 16, member 2 (thyroid hormone transporter)	1	-2.84	-3.1	-2.6	-2.1	-2.23	-3.24	-4.37	1	-2.89	-1.82	-1.47	-1.63	-2	-2.6	-2.63
6	0.707	116519	APOA5	apolipoprotein A-V	1	-5.28	-8.55	-12.86	-24.49	-32.51	-32.93	-27.41	1	-2.89	-2.84	-4.06	-5.42	-5.58	-5.8	-5.09
6	0.707	4281	MID1	midline 1 (Opitz/BBB syndrome)	1	-1.79	-1.78	-1.89	-1.82	-1.56	-1.54	-1.21	1	-2.38	-2.04	-2.15	-1.99	-2.04	-2.41	-2.08
6	0.706	257407	C2orf72	chromosome 2 open reading frame 72	1	-4.13	-3.44	-2.61	-2.4	-2.36	-2.57	-3	1	-2.66	-1.69	-1.65	-1.87	-2.04	-2.21	-2.26
6	0.706	57162	PELI1	pellino E3 ubiquitin protein ligase 1	1	-1.39	-2.55	-2.07	-2.03	-1.88	-2.17	-1.99	1	-1.89	-3.42	-3.03	-3.39	-3.14	-2.52	-2.28
6	0.705	100507	---		1	1.01	-1.49	-2.38	-2.91	-3.64	-3.47	-3.66	1	-1.19	-1.2	-1.66	-2.15	-2.76	-2.71	-3.14
6	0.704	37	ACADVL	acyl-CoA dehydrogenase, very long chain	1	-1.95	-2.51	-2.2	-1.75	-1.52	-1.4	-1.44	1	-2.22	-2.44	-2.68	-2.04	-1.89	-1.69	-1.72
6	0.701	4616	GADD45B	growth arrest and DNA-damage-inducible, beta	1	-1.91	-3.1	-3.9	-6.04	-6.99	-8.21	-6.81	1	-2.13	-5.89	-10.87	-15.16	-16.07	-16.55	-11.91
6	0.701	56977	STOX2	storkhead box 2	1	-1.11	-1.44	-1.54	-1.73	-2.17	-2.47	-2.33	1	-1.12	-1.08	-1.6	-1.87	-2.02	-1.9	-2
6	0.699	23498	HAAO	3-hydroxyanthranilate 3,4-dioxygenase	1	-2.91	-3.25	-3.4	-3.32	-3.57	-3.62	-4.87	1	-2.35	-1.6	-1.53	-1.68	-2.23	-2.37	-2.85
6	0.698	342	APOC1P1	apolipoprotein C-I pseudogene 1	1	-2.24	-2.83	-2.57	-2.78	-2.49	-2.65	-2.52	1	-2.19	-1.47	-1.8	-1.39	-1.36	-1.72	-1.76
6	0.697	51660	MPC1	mitochondrial pyruvate carrier 1	1	-2.81	-3.08	-3.06	-3.01	-3.13	-3.37	-3.23	1	-2.16	-1.71	-1.85	-1.66	-1.51	-1.73	-1.7
6	0.696	692227	SNORD104	small nucleolar RNA, C/D box 104	1	1.1	-1.43	-2.07	-2.03	-2.14	-2.42	-2.34	1	-1.6	-1.78	-2.55	-2.65	-2.93	-2.31	-2.55
6	0.695	10221	TRIB1	tribbles pseudokinase 1	1	-1.52	-1.52	-1.6	-1.6	-1.63	-1.49	-1.33	1	-1.81	-2.13	-2.12	-1.93	-1.74	-1.69	-1.61
6	0.692	26227	PHGDH	phosphoglycerate dehydrogenase	1	-2.84	-3.38	-4.16	-4.83	-5.47	-8.39	-7.52	1	-2.12	-1.55	-1.93	-2.46	-2.86	-3.45	-4.01
6	0.692	8204	NRIP1	nuclear receptor interacting protein 1	1	-1.15	-1.88	-2.05	-2.14	-2.22	-2.24	-1.76	1	-1.73	-2.75	-2.78	-3.15	-2.83	-2.66	-2.08
6	0.691	9	NAT1	N-acetyltransferase 1 (arylamine N-acetyltransferase)	1	-5.11	-3.56	-3.12	-2.72	-2.52	-2.63	-2.64	1	-3.73	-1.85	-2.1	-2.33	-2.45	-2.27	-2.05
6	0.69	1491	CTH	cystathionase (cystathionine gamma-lyase)	1	-2.28	-4.91	-7.33	-6.87	-7.45	-7.74	-5.54	1	-1.66	-1.47	-1.72	-2.41	-3.04	-3.6	-3.58
6	0.689	90624	LYRM7	LYR motif containing 7	1	-1.01	-1.46	-1.97	-1.94	-1.9	-1.89	-1.89	1	-1.49	-1.78	-2.12	-2.47	-2.61	-2.13	-2.02
6	0.685	340252	ZNF680	zinc finger protein 680	1	-1.41	-1.19	-1.33	-1.64	-2.29	-2.41	-2.81	1	-2.21	-2.1	-1.82	-2.5	-2.52	-2.21	-2.09
6	0.684	23086	EXPH5	exophilin 5	1	-3.48	-3.25	-3.12	-2.3	-1.95	-1.85	-1.88	1	-4.22	-3.41	-2.85	-2.31	-1.9	-1.8	-1.89
6	0.683	3590	IL11RA	interleukin 11 receptor, alpha	1	-2.92	-2.82	-2.04	-1.65	-1.52	-1.74	-1.88	1	-2.98	-2.48	-1.98	-1.68	-1.82	-1.66	-1.64
6	0.677	8856	NR1I2	nuclear receptor subfamily 1, group I, member 2	1	-1.81	-2.55	-2.54	-2.31	-2.13	-2.01	-1.99	1	-1.41	-1.45	-1.51	-1.43	-1.55	-1.59	-1.6
6	0.676	100507	---		1	-1.14	-1.38	-1.42	-1.59	-1.64	-1.72	-1.52	1	-1.96	-1.72	-1.99	-1.89	-2.05	-2	-1.96
6	0.675	117247	SLC16A10	solute carrier family 16 (aromatic amino acid transporter), member 10	1	-3.26	-3.49	-3.06	-3.37	-3.27	-4.43	-3.8	1	-2.29	-1.48	-1.45	-1.66	-2	-2.57	-2.56
6	0.675	5090	PBX3	pre-B-cell leukemia homeobox 3	1	-2.5	-1.92	-1.57	-1.6	-1.76	-1.99	-2.34	1	-3.3	-2.19	-2.13	-1.97	-2.13	-1.83	-2
6	0.674	64081	PBLD	phenazine biosynthesis-like protein domain containing	1	-8.57	-4.46	-2.92	-3.18	-3.57	-4.96	-6.45	1	-5.94	-2.12	-1.8	-2.5	-3.04	-3.7	-3.74
6	0.67	284992	CCDC150	coiled-coil domain containing 150	1	-2.17	-2.4	-2.08	-1.54	-1.22	-1.27	-1.53	1	-2.29	-1.76	-1.49	-1.63	-1.99	-1.67	-1.84
6	0.67	65983	GRAMD3	GRAM domain containing 3	1	-1.9	-2.4	-1.94	-1.78	-1.65	-1.62	-1.69	1	-2.07	-1.47	-1.46	-1.48	-1.64	-1.49	-1.41
6	0.669	127	ADH4	alcohol dehydrogenase 4 (class II), pi polypeptide	1	-14.65	-48.79	-49.89	-38.86	-31.98	-80.72	-108.66	1	-5.77	-2.25	-3.45	-8.37	-10.62	-16.56	-15.59
6	0.666	7448	VTN	vitronectin	1	-2.26	-2.84	-2.44	-1.86	-1.67	-2.07	-2.66	1	-1.86	-1.68	-1.75	-1.43	-1.46	-1.67	-1.8
6	0.665	25788	RAD54B	RAD54 homolog B (S. cerevisiae)	1	-2.09	-1.99	-1.63	-1.48	-1.68	-1.91	-2.42	1	-2.86	-2.5	-2.45	-2.57	-3.17	-2.37	-2.38
6	0.663	8564	KMO	kynurenine 3-monooxygenase (kynurenine 3-hydroxylase)	1	-3.92	-3.99	-2.61	-2.04	-1.77	-1.99	-2.45	1	-3.44	-1.97	-1.97	-1.93	-2.02	-2.07	-1.98
6	0.662	9079	LDB2	LIM domain binding 2	1	-1.64	-2.36	-3.31	-3.14	-3.42	-4.53	-4.83	1	-2	-1.29	-1.48	-1.68	-1.84	-2.77	-4.73
6	0.658	131669	UROC1	urocanate hydratase 1	1	-1.73	-1.9	-1.85	-2.04	-1.92	-1.99	-2.03	1	-1.49	-1.34	-1.31	-1.22	-1.33	-1.43	-1.51
6	0.658	9388	LIPG	lipase, endothelial	1	-1.01	-2.84	-3.18	-2.73	-2.41	-2.74	-2.58	1	-1.62	-1.21	-1.22	-1.72	-2.13	-2.23	-1.87
6	0.656	29034	CPS1-IT1	CPS1 intronic transcript 1 (non-protein coding)	1	-6.36	-7.32	-5.19	-4.66	-4.14	-4.6	-5.88	1	-3.74	-1.52	-1.8	-2.27	-2.78	-3.35	-3.01
6	0.656	368	ABCC6	ATP-binding cassette, sub-family C (CFTR/MRP), member 6	1	-2.06	-1.31	-1.36	-1.55	-1.63	-1.96	-2.65	1	-2.19	-1.31	-1.46	-1.64	-1.7	-2.11	-2.38
6	0.655	133686	NADK2	NAD kinase 2, mitochondrial	1	-4.25	-4.15	-2.9	-2.07	-1.77	-1.9	-2.15	1	-4.91	-2.98	-2.22	-2.49	-2.75	-2.42	-2.05
6	0.651	26231	LRRC29	leucine rich repeat containing 29	1	-1.14	-2.62	-2.56	-2.29	-2.42	-2.55	-3.23	1	-1.76	-1.74	-1.6	-1.55	-1.93	-1.43	-1.83
6	0.651	284439	SLC25A42	solute carrier family 25, member 42	1	-1.97	-1.62	-1.78	-1.75	-1.75	-1.95	-2.01	1	-1.56	-1.27	-1.4	-1.27	-1.39	-1.34	-1.42
6	0.651	912	CD1D	CD1d molecule	1	-2.29	-4.87	-4.37	-2.93	-2.6	-2.9	-2.72	1	-2.53	-1.94	-2.04	-1.93	-2.01	-2.1	-2.14
6	0.648	8863	PER3	period circadian clock 3	1	-1.88	-2.89	-2.97	-2.58	-2.24	-2.31	-2.51	1	-1.85	-1.68	-1.75	-1.71	-1.54	-1.45	-1.45
6	0.647	548645	DNAJC25	DnaJ (Hsp40) homolog, subfamily C , member 25	1	-2.15	-3.12	-3.78	-3.72	-4.09	-3.7	-3.51	1	-2.16	-1.71	-1.67	-1.81	-2.01	-1.78	-1.68
6	0.646	11168	PSIP1	PC4 and SFRS1 interacting protein 1	1	-1.31	-1.23	-1.38	-1.48	-1.65	-2.32	-2.54	1	-2.04	-1.79	-1.78	-2.01	-2.36	-1.92	-2
6	0.643	1116	CHI3L1	chitinase 3-like 1 (cartilage glycoprotein-39)	1	1.34	-1.73	-3.76	-5.55	-3.24	-3.33	-4.53	1	1	-2.16	-5.04	-2.77	-2.71	-3.1	-3.9
6	0.643	220296	HEPACAM	hepatic and glial cell adhesion molecule	1	-5.03	-5.72	-5.93	-4.25	-4.62	-4.35	-5.25	1	-2.99	-2.53	-1.88	-1.55	-1.95	-2.93	-2.61
6	0.643	375704	ENHO	energy homeostasis associated	1	-1.77	-2.13	-1.97	-1.83	-1.95	-1.86	-1.99	1	-1.5	-1.77	-1.71	-1.2	-1.18	-1.35	-1.41
6	0.641	7074	TIAM1	T-cell lymphoma invasion and metastasis 1	1	-1.45	-1.57	-1.58	-1.53	-1.63	-1.66	-1.71	1	-2	-2.32	-2.33	-2.26	-2.25	-2.23	-2.38
6	0.639	9601	PDIA4	protein disulfide isomerase family A, member 4	1	-1.26	-1.67	-1.82	-2.01	-2.43	-2.77	-2.92	1	1.08	-1.26	-1.64	-1.74	-1.93	-1.97	-1.89
6	0.638	54981	NMRK1	nicotinamide riboside kinase 1	1	-2.36	-2.12	-1.99	-2.02	-2.35	-2.7	-3.03	1	-2.15	-1.43	-1.42	-1.55	-1.59	-1.69	-1.95
6	0.635	145482	PTGR2	prostaglandin reductase 2	1	-1.57	-1.38	-1.28	-1.33	-1.52	-1.8	-1.82	1	-2.11	-1.28	-1.13	-1.48	-1.65	-1.71	-1.75
6	0.634	10307	APBB3	amyloid beta (A4) precursor protein-binding, family B, member 3	1	-1.68	-1.75	-1.8	-1.63	-1.73	-1.84	-2.12	1	-1.79	-1.54	-1.85	-1.37	-1.15	-1.22	-1.37
6	0.634	2243	FGA	fibrinogen alpha chain	1	-1.62	-4.18	-3.35	-2.84	-2.71	-4.14	-4.91	1	-1.71	-1.94	-3.25	-6.53	-7.38	-9.63	-9.33
6	0.632	283481	FGF14-AS2	FGF14 antisense RNA 2	1	-1.53	-1.58	-2.2	-2.77	-2.9	-3.25	-2.95	1	-1.55	-1.18	-1.56	-1.79	-1.79	-1.83	-1.86
6	0.63	1524	CX3CR1	chemokine (C-X3-C motif) receptor 1	1	-1.53	-1.98	-1.88	-2.04	-2.07	-2.06	-1.99	1	-1.56	-1.43	-1.32	-1.34	-1.37	-1.46	-1.16
6	0.63	4594	MUT	methylmalonyl CoA mutase	1	-4.91	-5.59	-4.35	-3.4	-3.37	-3.5	-4.04	1	-4.47	-2.22	-1.97	-2.03	-2.17	-2.13	-2.07
6	0.628	100505	---		1	-1.04	-2.03	-2.73	-2.16	-2.26	-2.12	-1.71	1	-1.06	-1.33	-1.71	-2.23	-2.38	-1.56	-1.28
6	0.628	26505	CNNM3	cyclin M3	1	-1.61	-1.91	-2.37	-2.59	-2.21	-2.67	-2.54	1	-1.89	-1.46	-1.71	-1.38	-1.35	-1.54	-1.57
6	0.626	10144	FAM13A	family with sequence similarity 13, member A	1	-2.71	-1.51	-1.34	-1.44	-1.65	-2.17	-3.02	1	-2.56	-1.67	-1.44	-1.63	-1.96	-2.14	-2.49
6	0.617	11244	ZHX1	zinc fingers and homeoboxes 1	1	-1.56	-1.6	-1.45	-1.37	-1.37	-1.44	-1.53	1	-2.1	-1.73	-1.46	-1.74	-1.74	-1.68	-1.44
6	0.617	2677	GGCX	gamma-glutamyl carboxylase	1	-1.63	-1.6	-1.42	-1.33	-1.37	-1.75	-2.08	1	-1.37	-1.29	-1.22	-1.25	-1.39	-1.74	-1.9
6	0.616	3032	HADHB	hydroxyacyl-CoA dehydrogenase/3-ketoacyl-CoA thiolase/enoyl-CoA hydratase (trifunctional protein), beta subunit	1	-1.94	-2.07	-1.69	-1.46	-1.44	-1.37	-1.45	1	-1.73	-1.58	-1.35	-1.45	-1.5	-1.4	-1.31
6	0.616	57520	HECW2	HECT, C2 and WW domain containing E3 ubiquitin protein ligase 2	1	-2	-2.31	-2.02	-1.43	-1.42	-1.47	-1.57	1	-1.75	-1.96	-1.57	-1.54	-1.76	-2.83	-2.67
6	0.616	629	CFB	complement factor B	1	-1.2	-1.85	-2.75	-2.76	-2.67	-3.49	-4.58	1	-1.4	-1.46	-1.76	-2.04	-2.12	-2.33	-2.9
6	0.613	284013	VMO1	vitelline membrane outer layer 1 homolog (chicken)	1	-1.55	-2.17	-2.31	-2.45	-2.56	-2.88	-2.98	1	-1.09	-1.3	-1.4	-1.45	-1.7	-1.88	-2.18
6	0.612	157567	ANKRD46	ankyrin repeat domain 46	1	-1.73	-2.27	-2.55	-2.3	-2.38	-2.46	-2.83	1	-1.54	-1.4	-1.5	-1.55	-1.62	-1.49	-1.67
6	0.612	173	AFM	afamin	1	-3.66	-10.07	-10.39	-4.28	-2.62	-3.12	-6.77	1	-4.41	-5.51	-2.67	-2.26	-2.57	-2.81	-3.27
6	0.611	79589	RNF128	ring finger protein 128, E3 ubiquitin protein ligase	1	-2.6	-1.83	-1.74	-1.56	-1.59	-1.49	-1.68	1	-2.85	-2.08	-1.88	-2.23	-2.17	-2.13	-1.77
6	0.61	716	C1S	complement component 1, s subcomponent	1	-1.73	-2.3	-2.32	-2.26	-2.1	-3.04	-4.02	1	-1.66	-1.51	-1.77	-1.79	-1.85	-2.02	-2.35
6	0.605	28815	IGLV2-14	immunoglobulin lambda variable 2-14	1	-2.13	-2.05	-2.01	-2.22	-2.29	-1.5	-2.58	1	-1.4	-1.44	-1.88	-1.42	-1.31	-1.91	-1.4
6	0.603	10301	DLEU1	deleted in lymphocytic leukemia 1 (non-protein coding)	1	-1.68	-2.51	-2.85	-2.97	-2.89	-2.71	-2.19	1	-1.24	1.14	-1.15	-1.65	-2	-2.54	-2.03
6	0.598	54757	FAM20A	family with sequence similarity 20, member A	1	-2.51	-5.79	-4.87	-4.07	-3.6	-5.27	-6.02	1	-2.23	-2.21	-2.5	-1.96	-1.85	-2.18	-2.14
6	0.595	10560	SLC19A2	solute carrier family 19 (thiamine transporter), member 2	1	-1.84	-2.07	-3.02	-3.57	-3.48	-2.34	-1.64	1	-2.93	-4.36	-4.76	-5.42	-5.46	-4.48	-3.29
6	0.595	4143	MAT1A	methionine adenosyltransferase I, alpha	1	-2.78	-5.51	-4.9	-3.56	-3.39	-3.59	-4.36	1	-1.83	-1.5	-1.85	-2	-2.14	-2.6	-2.6
6	0.592	256764	WDR72	WD repeat domain 72	1	-3.97	-2.66	-1.7	-1.52	-1.41	-1.92	-2.56	1	-2.51	-1.63	-1.63	-2.34	-2.58	-3.1	-3.09
6	0.591	100130	---		1	-8.76	-9.42	-7.56	-6.05	-6.53	-10.78	-21.33	1	-7.69	-2.34	-2.95	-3.29	-3.44	-4.84	-6.08
6	0.588	5919	RARRES2	retinoic acid receptor responder (tazarotene induced) 2	1	-1.81	-2.71	-3.31	-3.08	-2.9	-3.26	-4.34	1	-1.21	-1.49	-1.85	-1.73	-1.8	-2.16	-2.64
6	0.588	85358	SHANK3	SH3 and multiple ankyrin repeat domains 3	1	-1.29	-2.44	-2.46	-1.8	-1.8	-2	-2.01	1	-2.61	-1.7	-1.82	-1.53	-1.42	-1.29	-1.35
6	0.587	90864	SPSB3	splA/ryanodine receptor domain and SOCS box containing 3	1	-2.19	-2.16	-2.02	-1.93	-1.94	-2.13	-2.29	1	-1.97	-1.55	-1.55	-1.31	-1.28	-1.37	-1.43
6	0.584	6383	SDC2	syndecan 2	1	-4.22	-3.39	-2.46	-2.56	-2.75	-3.03	-3.35	1	-3.23	-2.08	-2.03	-1.81	-1.76	-1.75	-1.76
6	0.583	3665	IRF7	interferon regulatory factor 7	1	-1.22	-1.81	-2.03	-1.79	-1.67	-1.52	-1.45	1	1.08	-1.1	-1.49	-1.42	-1.52	-1.43	-1.64
6	0.579	25875	LETMD1	LETM1 domain containing 1	1	-1.05	-1.41	-1.52	-1.59	-1.63	-1.67	-1.76	1	-1.18	-1.11	-1.21	-1.3	-1.42	-1.7	-2.04
6	0.579	79658	ARHGAP10	Rho GTPase activating protein 10	1	-1.52	-1.86	-1.88	-2.09	-2	-2.2	-1.98	1	-1.4	-1.23	-1.22	-1.28	-1.37	-1.6	-1.63
6	0.577	143941	TTC36	tetratricopeptide repeat domain 36	1	-5.81	-21.33	-31.36	-21.39	-24.31	-29.57	-28.26	1	-3.28	-2.4	-2.62	-3.35	-4.42	-6.2	-7.52
6	0.573	3835	KIF22	kinesin family member 22	1	-1.62	-2.1	-2.06	-1.8	-1.74	-1.72	-1.79	1	-1.4	-1.11	-1.22	-1.38	-1.55	-1.43	-1.51
6	0.572	10244	RABEPK	Rab9 effector protein with kelch motifs	1	-1.51	-2.34	-2.46	-2.23	-2.15	-2.26	-2.46	1	-1.14	-1.21	-1.4	-1.38	-1.46	-1.63	-1.76
6	0.572	379	ARL4D	ADP-ribosylation factor-like 4D	1	-2.67	-2.96	-2.8	-2.98	-3.02	-3.54	-4.08	1	-1.41	-1.49	-1.67	-1.55	-1.77	-2.21	-2.49
6	0.571	8555	CDC14B	cell division cycle 14B	1	-1.97	-2.04	-1.81	-1.54	-1.32	-1.23	-1.26	1	-1.89	-1.62	-1.7	-1.36	-1.36	-1.39	-1.38
6	0.568	29923	HILPDA	hypoxia inducible lipid droplet-associated	1	-1.12	-1.39	-1.63	-1.73	-1.81	-1.76	-1.61	1	1.06	-1.57	-1.87	-1.9	-2.14	-2.21	-2.41
6	0.564	100113	---		1	-2.81	-3.3	-3.09	-2.33	-2.04	-2.05	-1.71	1	-4.51	-2.89	-2.6	-2.28	-2.51	-1.73	-1.29
6	0.564	4501	MT1X	metallothionein 1X	1	-1.1	-2.83	-3.88	-3.75	-3.93	-5.74	-5.85	1	1.68	-1.16	-1.71	-2.43	-3.19	-4.14	-3.12
6	0.564	51523	CXXC5	CXXC finger protein 5	1	-2.11	-1.7	-1.46	-1.25	-1.17	-1.41	-1.57	1	-1.59	-1.45	-1.35	-1.41	-1.54	-1.79	-1.78
6	0.563	79366	HMGN5	high mobility group nucleosome binding domain 5	1	-1.35	-1.27	-1.4	-1.57	-1.57	-1.83	-1.87	1	-1.67	-1.52	-1.51	-1.99	-2.39	-2.15	-2.2
6	0.559	56548	CHST7	carbohydrate (N-acetylglucosamine 6-O) sulfotransferase 7	1	-1.25	-1.62	-1.68	-1.63	-1.78	-2.19	-2.24	1	1.15	-1.18	-1.11	-1.38	-1.67	-1.82	-2.31
6	0.559	9712	USP6NL	USP6 N-terminal like	1	-1.76	-1.58	-1.63	-1.48	-1.55	-1.65	-1.54	1	-2.42	-2.39	-2.21	-2.21	-1.87	-1.71	-1.45
6	0.558	64710	NUCKS1	nuclear casein kinase and cyclin-dependent kinase substrate 1	1	-2.04	-1.73	-1.65	-1.59	-1.63	-1.78	-1.8	1	-1.76	-1.37	-1.33	-1.29	-1.42	-1.42	-1.29
6	0.556	202299	C5orf27	chromosome 5 open reading frame 27	1	-1.25	-3.96	-3.36	-2.66	-2.75	-2.73	-2.59	1	-1.14	-1.48	-1.97	-1.93	-2.03	-1.99	-1.7
6	0.554	2548	GAA	"glucosidase, alpha; acid"	1	-2.29	-1.76	-1.67	-1.52	-1.52	-1.77	-1.89	1	-1.85	-1.38	-1.51	-1.43	-1.37	-1.47	-1.54
6	0.552	151050	KANSL1L	KAT8 regulatory NSL complex subunit 1-like	1	-1.98	-1.87	-1.45	-1.29	-1.49	-1.62	-1.75	1	-2.61	-1.82	-1.73	-1.97	-2.24	-2.08	-1.97
6	0.551	1556	CYP2B7P1	cytochrome P450, family 2, subfamily B, polypeptide 7 pseudogene 1	1	-5.76	-17.32	-23.75	-21.33	-23.93	-26.75	-24.55	1	-4.39	-4.84	-4.1	-2.97	-3.27	-3.52	-3.76
6	0.549	100996	---		1	-1.6	-1.95	-2.03	-1.76	-1.59	-1.5	-1.37	1	-2.69	-2.31	-2.27	-2.08	-1.98	-1.66	-1.46
6	0.549	152926	PPM1K	protein phosphatase, Mg2+/Mn2+ dependent, 1K	1	-1.38	-1.33	-1.18	-1.43	-1.68	-1.79	-1.74	1	-1.36	-1.21	-1.33	-1.77	-2.19	-2.14	-2.23
6	0.547	26039	SS18L1	synovial sarcoma translocation gene on chromosome 18-like 1	1	-1.63	-1.82	-1.82	-1.62	-1.58	-1.52	-1.53	1	-2.65	-2.13	-2.27	-2.05	-2.09	-1.68	-1.61
6	0.545	100505	---		1	-1.36	-1.31	-1.52	-1.75	-1.55	-1.49	-1.33	1	-1.42	1.15	-1.17	-1.93	-2.03	-1.81	-1.64
6	0.54	2110	ETFDH	electron-transferring-flavoprotein dehydrogenase	1	-3.58	-3.47	-2.93	-2.47	-2.01	-1.9	-2.04	1	-3.69	-2.07	-1.79	-1.77	-1.89	-1.7	-1.51
6	0.539	100507	---		1	-1.3	-1.73	-2.08	-1.95	-1.93	-1.85	-1.65	1	-1.09	1.01	-1.11	-1.37	-1.48	-1.68	-1.67
6	0.539	729359	PLIN4	perilipin 4	1	-1.8	-1.56	-1.39	-1.28	-1.22	-1.42	-1.57	1	-1.92	-1.72	-2.07	-1.94	-1.88	-2.06	-2.02
6	0.537	1848	DUSP6	dual specificity phosphatase 6	1	-5.63	-5.35	-4.65	-2.68	-2.37	-2.63	-2.74	1	-4.67	-3.51	-2.6	-2	-1.88	-1.87	-1.83
6	0.536	2028	ENPEP	glutamyl aminopeptidase (aminopeptidase A)	1	-3.07	-2.74	-1.9	-1.78	-1.69	-1.84	-2.04	1	-4.32	-2.59	-2.21	-2.48	-2.47	-2.48	-2.22
6	0.536	338	APOB	apolipoprotein B	1	-1.86	-2.16	-1.81	-1.57	-1.41	-1.36	-1.47	1	-2.42	-1.74	-1.62	-1.57	-1.58	-1.5	-1.33
6	0.527	653857	ACTR3C	ARP3 actin-related protein 3 homolog C (yeast)	1	-1.4	-1.55	-1.35	-1.31	-1.56	-2.07	-1.97	1	-1.2	-1.02	-1.15	-1.34	-1.42	-1.66	-1.96
6	0.517	100131	---		1	-1.41	-2.01	-1.77	-1.32	-1.23	-1.27	-1.29	1	-1.86	-1.45	-1.65	-1.97	-2.06	-1.77	-1.39
6	0.516	84803	AGPAT9	1-acylglycerol-3-phosphate O-acyltransferase 9	1	1.12	-1.66	-3.07	-3.95	-4.07	-2.87	-1.64	1	1.3	-1.53	-1.85	-2.65	-2.67	-2.37	-1.93
6	0.515	55350	VNN3	vanin 3	1	1.07	-3.3	-2.97	-2.39	-1.54	-1.64	-1.7	1	1.07	-1.88	-3.05	-2.3	-2	-1.72	-1.87
6	0.513	100289	---		1	-2.99	-3	-3.19	-2.57	-2.42	-2.25	-2.18	1	-1.63	-1.25	-1.48	-1.55	-2.01	-1.81	-1.74
6	0.512	118980	SFXN2	sideroflexin 2	1	-1.81	-2.38	-2.43	-2.78	-2.97	-3.51	-3.38	1	-1.7	-1.38	-1.41	-1.56	-1.66	-1.82	-2.03
6	0.512	130733	TMEM178A	transmembrane protein 178A	1	-6.75	-5.98	-4.07	-2.08	-2.4	-2.92	-2.84	1	-12.68	-6.6	-6.91	-5.7	-5.36	-4.85	-6.44
6	0.512	2534	FYN	FYN oncogene related to SRC, FGR, YES	1	-3.8	-4.3	-4.24	-3.88	-3.26	-3.43	-3.63	1	-3.3	-1.72	-1.38	-1.32	-1.82	-2.18	-2.56
6	0.51	1942	EFNA1	ephrin-A1	1	-2.96	-7.79	-9.01	-5.87	-5.39	-5.51	-4.04	1	-1.58	-1.66	-2.59	-2.57	-2.81	-2.95	-2.66
6	0.508	55608	ANKRD10	ankyrin repeat domain 10	1	-1.7	-1.59	-1.69	-1.62	-1.54	-1.58	-1.53	1	-2.58	-2	-1.68	-1.95	-2.05	-1.68	-1.45
6	0.507	3490	IGFBP7	insulin-like growth factor binding protein 7	1	-1.76	-2.64	-2.92	-2.74	-3.61	-5.7	-5.99	1	-1.57	-1.62	-1.46	-1.82	-2.71	-6.15	-9.11
6	0.506	3712	IVD	isovaleryl-CoA dehydrogenase	1	-3	-2.97	-2.65	-2.35	-2.35	-2.51	-2.78	1	-2.26	-1.72	-1.54	-1.34	-1.48	-1.58	-1.8
6	0.502	65059	RAPH1	Ras association (RalGDS/AF-6) and pleckstrin homology domains 1	1	-4.41	-2.75	-2.27	-1.81	-1.61	-1.76	-1.89	1	-3.96	-2.18	-1.98	-2.17	-2.18	-2.27	-2.19
6	0.501	30	ACAA1	acetyl-CoA acyltransferase 1	1	-3.06	-2.8	-2.07	-2.08	-2.18	-2.31	-2.67	1	-2.17	-1.37	-1.22	-1.5	-1.71	-1.85	-1.96
6	0.501	55859	BEX1	brain expressed, X-linked 1	1	-1.54	-1.95	-2.2	-1.76	-1.72	-1.32	-1.1	1	-1.74	-1.87	-1.54	-1.53	-1.52	-1.21	-1.2
6	0.499	2184	FAH	fumarylacetoacetate hydrolase (fumarylacetoacetase)	1	-2.61	-2.63	-2.75	-2.3	-2	-2.3	-2.51	1	-1.33	-1.18	-1.47	-1.41	-1.47	-1.79	-1.99
6	0.496	5337	PLD1	phospholipase D1, phosphatidylcholine-specific	1	-1.96	-1.8	-1.51	-1.47	-1.47	-1.42	-1.2	1	-2.14	-1.72	-1.7	-2.02	-2.32	-2.31	-2.38
6	0.495	29092	LINC00339	long intergenic non-protein coding RNA 339	1	-1.42	-1.63	-1.79	-1.97	-1.89	-2.02	-1.85	1	-1.41	-1.31	-1.31	-1.22	-1.28	-1.35	-1.42
6	0.493	100131	---		1	-1.5	-1.65	-1.61	-1.32	-1.31	-1.44	-1.68	1	-2.33	-1.59	-1.78	-1.75	-1.61	-1.57	-1.89
6	0.492	10171	RCL1	RNA terminal phosphate cyclase-like 1	1	1.54	-1.58	-1.75	-2.3	-2.67	-2.51	-1.71	1	1.19	-1.68	-2.16	-2.5	-2.81	-2.16	-1.57
6	0.488	5265	SERPINA1	serpin peptidase inhibitor, clade A (alpha-1 antiproteinase, antitrypsin), member 1	1	-1.07	-1.42	-1.82	-2.17	-2.04	-2.3	-2.71	1	1	-1.13	-1.74	-2.71	-2.93	-3.63	-3.64
6	0.487	10246	SLC17A2	solute carrier family 17, member 2	1	-1.48	-6.49	-9.73	-11.11	-11.44	-13.55	-13.65	1	-1.79	-2.28	-2.55	-2.44	-2.39	-3.18	-3.78
6	0.487	112817	HOGA1	4-hydroxy-2-oxoglutarate aldolase 1	1	-3.99	-2.33	-1.59	-1.58	-2.04	-2.47	-3.34	1	-2.8	-1.17	-1.22	-1.61	-2.21	-2.74	-2.87
6	0.486	3310	HSPA6	heat shock 70kDa protein 6 (HSP70B')	1	1.33	-2.45	-3.89	-4.63	-2.89	-2.19	-2.07	1	2.02	-1.37	-2.47	-2.75	-2.67	-3.45	-2.86
6	0.486	7556	ZNF10	zinc finger protein 10	1	-1.35	-1.77	-1.57	-1.44	-1.47	-1.44	-1.41	1	-1.79	-2.18	-2.14	-2.24	-2.2	-2.11	-1.97
6	0.484	8660	IRS2	insulin receptor substrate 2	1	-3.31	-4.64	-3.44	-1.8	-1.64	-1.5	-1.28	1	-4.33	-3.11	-3.26	-2.58	-2.68	-2.4	-1.57
6	0.48	6675	UAP1	UDP-N-acteylglucosamine pyrophosphorylase 1	1	-1.68	-2.58	-1.95	-1.65	-1.46	-1.34	-1.18	1	-1.26	-1.21	-1.48	-2.02	-2.11	-1.87	-1.64
6	0.474	2147	F2	coagulation factor II (thrombin)	1	-1.76	-1.84	-2.22	-2.49	-2.8	-3.91	-4.45	1	-1.41	-1.51	-1.66	-1.65	-1.88	-2.08	-2.45
6	0.47	2267	FGL1	fibrinogen-like 1	1	1.02	-1.4	-1.66	-1.92	-2.17	-2.83	-3.94	1	-1.16	-1.21	-1.61	-2.66	-2.65	-2.63	-2.88
6	0.47	407026	MIR29C	microRNA 29c	1	1.14	-1.69	-1.84	-1.24	-1.46	-2.28	-2.09	1	-1.45	-1.44	-2.22	-2.39	-2.54	-1.52	-1.89
6	0.469	25987	TSKU	tsukushi, small leucine rich proteoglycan	1	-1.84	-2.41	-2.4	-1.82	-1.61	-1.47	-1.25	1	-1.13	-1.16	-1.3	-1.49	-1.62	-2	-1.56
6	0.467	3709	ITPR2	inositol 1,4,5-trisphosphate receptor, type 2	1	-2.03	-2.09	-2.14	-1.87	-1.97	-1.97	-2.33	1	-4.42	-2.38	-2.07	-2.08	-2.3	-2.05	-1.99
6	0.465	80318	GKAP1	G kinase anchoring protein 1	1	-1.79	-1.41	-1.38	-1.37	-1.52	-1.47	-1.29	1	-2.12	-1.74	-1.54	-1.6	-1.72	-1.46	-1.46
6	0.462	3146	HMGB1	high mobility group box 1	1	-1.93	-1.96	-2.16	-1.85	-1.75	-1.87	-1.88	1	-2.79	-2.06	-1.67	-1.69	-1.54	-1.31	-1.07
6	0.456	7071	KLF10	Kruppel-like factor 10	1	-1.91	-1.39	-1.89	-1.95	-2.14	-2.14	-1.19	1	-2.14	-2.57	-2.07	-1.45	-1.23	-1.46	-1.05
6	0.451	2938	GSTA1	glutathione S-transferase alpha 1	1	-1.55	-1.42	-2.29	-3.27	-4	-5.44	-7.19	1	-1.62	-1.34	-1.22	-1.89	-2.33	-4.05	-5.27
6	0.446	AFFX-M27830_M	---		1	-1.04	-1.59	-1.7	-2.12	-1.94	-1.75	-1.47	1	1.02	1.03	-1.3	-1.47	-1.38	-1.61	-1.49
6	0.445	4123	MAN2C1	mannosidase, alpha, class 2C, member 1	1	-1.46	-1.32	-1.26	-1.33	-1.43	-1.52	-1.57	1	-2	-1.41	-1.36	-1.32	-1.37	-1.34	-1.46
6	0.433	338094	FAM151A	family with sequence similarity 151, member A	1	-1.6	-1.37	-1.6	-2	-2.54	-3.06	-4.33	1	-1.38	-1.37	-1.29	-1.49	-2.08	-2.78	-3.15
6	0.432	51439	FAM8A1	family with sequence similarity 8, member A1	1	-2.79	-2.07	-1.63	-1.54	-1.49	-1.57	-1.77	1	-2.7	-1.66	-1.5	-1.63	-1.64	-1.56	-1.47
6	0.43	151531	UPP2	uridine phosphorylase 2	1	1.32	-1.93	-1.88	-1.65	-2.02	-1.69	-1.86	1	1.41	-1	-1.41	-1.48	-1.6	-1.35	-1.36
6	0.426	49854	ZBTB21	zinc finger and BTB domain containing 21	1	1.14	-1.43	-1.87	-1.86	-1.91	-1.52	-1.04	1	-1.21	-1.87	-2.08	-2.07	-1.86	-1.37	-1.1
6	0.417	84976	DISP1	dispatched homolog 1 (Drosophila)	1	-2.12	-2.22	-2.5	-2.01	-1.88	-1.49	1.12	1	-3.22	-2.28	-2.24	-2.03	-2.21	-1.62	-1.42
6	0.412	388815	LINC00478	long intergenic non-protein coding RNA 478	1	-1.88	-1.35	-1.05	-1.15	-1.4	-1.84	-2.17	1	-1.75	-1.09	-1.04	-1.34	-1.5	-1.78	-1.96
6	0.397	730101	LOC730101	uncharacterized LOC730101	1	1.48	-1.38	-1.52	-1.83	-2.62	-2.95	-3.64	1	-2.01	-1.2	-1.36	-1.97	-2.35	-2.66	-4.15
6	0.39	6514	SLC2A2	solute carrier family 2 (facilitated glucose transporter), member 2	1	-5.5	-2.7	-2.18	-2.18	-1.94	-1.88	-2.35	1	-6.81	-2.83	-2.75	-2.62	-2.58	-2.69	-2.64
6	0.383	735301	SNHG9	small nucleolar RNA host gene 9 (non-protein coding)	1	1.09	-2.05	-2.5	-2.03	-1.87	-1.44	1.04	1	1.22	-1.07	-1.47	-2.07	-2.59	-1.62	-1.76

## Sheet: Cluster  2A
					CM versus FH								S versus FH
Cluster	Memberchip Degree	ProbeSet	Symbol	Description	Day 0 (FH)	Day 1	Day 2	Day 3	Day 5	Day 7	Day10	Day14	Day 0 (FH)	Day 1	Day 2	Day 3	Day 5	Day 7	Day10	Day14
2	0.999	11137	PWP1	PWP1 homolog (S. cerevisiae)	1	3.06	2.27	1.88	1.65	1.55	1.47	1.52	1	2.5	1.74	1.58	1.39	1.37	1.38	1.33
2	0.998	54433	GAR1	GAR1 ribonucleoprotein	1	4.16	2.91	2.08	1.81	1.72	1.75	1.86	1	3.56	2.39	1.9	1.48	1.5	1.49	1.55
2	0.998	84916	CIRH1A	cirrhosis, autosomal recessive 1A (cirhin)	1	4.55	2.8	2.04	1.88	1.92	1.8	2.08	1	3.99	2.31	1.64	1.39	1.54	1.59	1.46
2	0.996	10146	G3BP1	GTPase activating protein (SH3 domain) binding protein 1	1	3.29	2.23	1.87	1.39	1.42	1.39	1.41	1	2.88	1.75	1.68	1.47	1.44	1.3	1.37
2	0.996	9533	POLR1C	polymerase (RNA) I polypeptide C, 30kDa	1	2.87	2.26	1.65	1.44	1.41	1.43	1.64	1	2.7	1.71	1.44	1.23	1.28	1.25	1.18
2	0.995	11222	MRPL3	mitochondrial ribosomal protein L3	1	2.64	2.24	1.77	1.41	1.37	1.43	1.52	1	2.36	1.82	1.55	1.3	1.36	1.4	1.41
2	0.995	5393	EXOSC9	exosome component 9	1	2.28	1.88	1.5	1.31	1.31	1.41	1.5	1	1.94	1.46	1.32	1.12	1.21	1.33	1.35
2	0.995	57117	INTS12	integrator complex subunit 12	1	2.26	1.63	1.53	1.37	1.42	1.33	1.47	1	2.18	1.66	1.4	1.24	1.27	1.33	1.33
2	0.995	81671	VMP1	vacuole membrane protein 1	1	2.17	1.6	1.54	1.39	1.28	1.34	1.33	1	1.95	1.4	1.34	1.24	1.36	1.3	1.33
2	0.995	9255	AIMP1	aminoacyl tRNA synthetase complex-interacting multifunctional protein 1	1	2.26	1.83	1.5	1.36	1.35	1.37	1.44	1	1.88	1.47	1.27	1.1	1.12	1.29	1.33
2	0.994	10813	UTP14A	UTP14, U3 small nucleolar ribonucleoprotein, homolog A (yeast)	1	3.17	2.52	1.71	1.69	1.69	1.56	1.61	1	3.01	1.97	1.6	1.39	1.33	1.44	1.45
2	0.994	1736	DKC1	dyskeratosis congenita 1, dyskerin	1	4.11	2.94	2.08	1.74	1.7	1.72	1.97	1	3.4	1.9	1.58	1.23	1.23	1.34	1.26
2	0.993	126272	EID2B	EP300 interacting inhibitor of differentiation 2B	1	2.49	2.03	1.5	1.41	1.21	1.26	1.36	1	2.02	1.76	1.34	1.29	1.25	1.36	1.46
2	0.993	55003	PAK1IP1	PAK1 interacting protein 1	1	6.53	4.16	2.46	1.94	1.72	2	2.21	1	4.52	2.5	1.73	1.17	1.21	1.55	1.61
2	0.992	10528	NOP56	NOP56 ribonucleoprotein	1	4.07	2.79	1.86	1.67	1.7	1.86	2.22	1	3.37	2.09	1.55	1.22	1.3	1.36	1.3
2	0.992	117246	FTSJ3	FtsJ homolog 3 (E. coli)	1	2.53	2.14	1.71	1.43	1.51	1.5	1.51	1	2.44	1.81	1.51	1.28	1.24	1.32	1.23
2	0.992	1802	DPH2	DPH2 homolog (S. cerevisiae)	1	2.9	2.05	1.54	1.44	1.43	1.54	1.64	1	2.5	1.68	1.27	1.17	1.14	1.31	1.29
2	0.992	51096	UTP18	UTP18 small subunit (SSU) processome component homolog (yeast)	1	2.51	1.88	1.43	1.27	1.24	1.39	1.52	1	2.27	1.56	1.45	1.11	1.15	1.25	1.39
2	0.991	10785	WDR4	WD repeat domain 4	1	3.56	2.83	2.3	1.72	1.56	1.45	1.63	1	3.43	2.03	1.66	1.46	1.25	1.25	1.27
2	0.991	54942	FAM206A	family with sequence similarity 206, member A	1	2.28	1.82	1.57	1.29	1.25	1.37	1.43	1	1.97	1.52	1.3	1.11	1.04	1.17	1.18
2	0.991	56683	C21orf59	chromosome 21 open reading frame 59	1	2.38	2.01	1.68	1.42	1.48	1.49	1.54	1	2.26	1.66	1.36	1.21	1.23	1.33	1.28
2	0.99	10799	RPP40	ribonuclease P/MRP 40kDa subunit	1	3.2	2.2	1.77	1.49	1.5	1.51	1.6	1	2.92	1.99	1.74	1.57	1.68	1.57	1.47
2	0.99	51154	MRTO4	mRNA turnover 4 homolog (S. cerevisiae)	1	3.8	2.85	1.86	1.55	1.48	1.48	1.65	1	4	2.22	1.52	1.24	1.26	1.25	1.22
2	0.99	54984	PINX1	PIN2/TERF1 interacting, telomerase inhibitor 1	1	2.1	1.64	1.3	1.24	1.27	1.42	1.38	1	2.31	1.64	1.4	1.23	1.23	1.22	1.23
2	0.99	55622	TTC27	tetratricopeptide repeat domain 27	1	3.16	2.8	2.03	1.69	1.6	1.65	1.69	1	2.56	1.83	1.53	1.23	1.24	1.33	1.38
2	0.99	56342	PPAN	peter pan homolog (Drosophila)	1	2.2	1.93	1.52	1.32	1.23	1.36	1.35	1	2.18	1.51	1.34	1.07	1.22	1.18	1.2
2	0.989	56652	C10orf2	chromosome 10 open reading frame 2	1	3.57	2.22	1.65	1.62	1.73	1.77	2.03	1	3.01	1.76	1.4	1.37	1.29	1.36	1.57
2	0.988	10419	PRMT5	protein arginine methyltransferase 5	1	3.52	2.8	2	1.56	1.58	1.49	1.7	1	3.82	2.75	1.94	1.55	1.49	1.39	1.29
2	0.988	23378	RRP8	ribosomal RNA processing 8, methyltransferase, homolog (yeast)	1	2.11	1.55	1.36	1.27	1.27	1.32	1.33	1	2.01	1.63	1.44	1.34	1.24	1.2	1.07
2	0.988	5437	POLR2H	polymerase (RNA) II (DNA directed) polypeptide H	1	1.83	1.43	1.28	1.23	1.19	1.26	1.39	1	2.04	1.49	1.36	1.23	1.19	1.17	1.16
2	0.988	6421	SFPQ	splicing factor proline/glutamine-rich	1	2.52	2.13	1.83	1.45	1.38	1.31	1.39	1	2.04	1.57	1.64	1.19	1.11	1.18	1.19
2	0.987	57109	REXO4	REX4, RNA exonuclease 4 homolog (S. cerevisiae)	1	3.14	2.2	1.55	1.7	1.6	1.61	1.81	1	3.58	2.29	1.59	1.65	1.51	1.6	1.43
2	0.986	100506	---		1	2.48	2.2	1.42	1.45	1.38	1.42	1.7	1	1.88	1.55	1.37	1.19	1.31	1.41	1.32
2	0.986	1798	DPAGT1	dolichyl-phosphate (UDP-N-acetylglucosamine) N-acetylglucosaminephosphotransferase 1 (GlcNAc-1-P transferase)	1	2.12	1.83	1.62	1.37	1.42	1.22	1.39	1	1.62	1.63	1.26	1.15	1.23	1.18	1.21
2	0.986	51690	LSM7	LSM7 homolog, U6 small nuclear RNA associated (S. cerevisiae)	1	2.49	1.95	1.52	1.38	1.3	1.29	1.28	1	2.55	1.8	1.53	1.45	1.42	1.4	1.32
2	0.986	54606	DDX56	DEAD (Asp-Glu-Ala-Asp) box helicase 56	1	2.25	1.94	1.59	1.27	1.3	1.37	1.58	1	2.9	2.05	1.51	1.45	1.42	1.3	1.34
2	0.986	57559	STAMBPL1	STAM binding protein-like 1	1	7.11	3.42	2.15	1.76	1.63	1.71	2	1	3.06	2.32	2.25	1.8	1.57	1.83	1.32
2	0.986	58477	SRPRB	signal recognition particle receptor, B subunit	1	2.69	2.08	1.7	1.43	1.45	1.54	1.65	1	2.87	2.14	1.61	1.45	1.48	1.44	1.43
2	0.986	80198	MUS81	MUS81 structure-specific endonuclease subunit	1	2.6	1.84	1.61	1.45	1.45	1.4	1.48	1	1.68	1.52	1.35	1.19	1.29	1.24	1.2
2	0.986	80324	PUS1	pseudouridylate synthase 1	1	3.2	2.52	1.96	1.82	1.72	1.77	1.86	1	2.59	1.71	1.52	1.28	1.33	1.36	1.41
2	0.986	84100	ARL6	ADP-ribosylation factor-like 6	1	3.49	2.71	2.34	1.75	1.54	1.64	1.81	1	2.15	1.97	1.57	1.35	1.25	1.55	1.38
2	0.986	8891	EIF2B3	eukaryotic translation initiation factor 2B, subunit 3 gamma, 58kDa	1	2.39	1.87	1.52	1.35	1.19	1.21	1.3	1	2.39	1.85	1.43	1.32	1.33	1.32	1.16
2	0.985	84864	MINA	MYC induced nuclear antigen	1	3.38	2.09	1.63	1.46	1.38	1.31	1.32	1	2.42	1.62	1.38	1.24	1.27	1.43	1.31
2	0.985	8487	GEMIN2	gem (nuclear organelle) associated protein 2	1	3.77	2.8	2.01	1.8	1.73	1.71	1.7	1	3.53	2.23	1.8	1.66	1.5	1.82	1.65
2	0.985	90441	ZNF622	zinc finger protein 622	1	2.57	1.9	1.6	1.46	1.46	1.47	1.79	1	2.71	1.96	1.62	1.42	1.43	1.22	1.34
2	0.984	10	NAT2	N-acetyltransferase 2 (arylamine N-acetyltransferase)	1	2.41	2.15	1.61	1.3	1.28	1.23	1.33	1	2.33	1.92	1.5	1.26	1.14	1.32	1.3
2	0.984	129401	NUP35	nucleoporin 35kDa	1	3.08	2.58	1.89	1.44	1.25	1.22	1.28	1	2.46	1.85	1.61	1.4	1.38	1.52	1.55
2	0.984	5433	POLR2D	polymerase (RNA) II (DNA directed) polypeptide D	1	2.12	1.68	1.5	1.33	1.39	1.28	1.49	1	2.16	1.57	1.44	1.37	1.35	1.31	1.33
2	0.984	60561	RINT1	RAD50 interactor 1	1	2.38	1.82	1.54	1.33	1.28	1.45	1.72	1	2.03	1.41	1.34	1.11	1.14	1.28	1.37
2	0.982	10	NAT2	N-acetyltransferase 2 (arylamine N-acetyltransferase)	1	4.04	3.26	2.48	1.73	1.76	1.75	1.83	1	3.96	2.46	1.85	1.5	1.66	1.62	1.63
2	0.982	28969	BZW2	basic leucine zipper and W2 domains 2	1	4.05	2.93	1.94	1.47	1.32	1.28	1.33	1	3.88	2.26	1.74	1.26	1.27	1.31	1.23
2	0.982	84419	C15orf48	chromosome 15 open reading frame 48	1	15.7	8.62	5.02	3.53	2.2	2.87	3.36	1	29.71	4.33	3.08	4.21	4.28	3.27	3.33
2	0.981	221955	DAGLB	diacylglycerol lipase, beta	1	2.53	2.19	1.81	1.4	1.41	1.35	1.57	1	2.46	1.56	1.21	1.18	1.1	1.26	1.19
2	0.981	22868	FASTKD2	FAST kinase domains 2	1	2.01	1.62	1.3	1.2	1.19	1.22	1.36	1	1.68	1.33	1.14	1.05	1.14	1.21	1.3
2	0.981	83743	GRWD1	glutamate-rich WD repeat containing 1	1	1.96	1.53	1.35	1.23	1.16	1.23	1.29	1	2.05	1.52	1.26	1.34	1.36	1.26	1.31
2	0.98	10436	EMG1	EMG1 N1-specific pseudouridine methyltransferase	1	4.05	2.9	2.19	1.77	1.73	1.85	2.02	1	4.57	2.84	2.14	1.82	1.81	1.79	1.75
2	0.98	1452	CSNK1A1	casein kinase 1, alpha 1	1	2.1	1.6	1.55	1.32	1.44	1.41	1.63	1	1.89	1.48	1.34	1.29	1.2	1.29	1.28
2	0.98	221120	ALKBH3	alkB, alkylation repair homolog 3 (E. coli)	1	1.94	1.46	1.28	1.22	1.23	1.25	1.34	1	2.12	1.58	1.43	1.21	1.32	1.3	1.31
2	0.98	6273	S100A2	S100 calcium binding protein A2	1	3.73	2.46	1.93	1.57	1.26	1.27	1.16	1	2.7	2.01	1.59	1.46	1.46	1.38	1.15
2	0.98	6731	SRP72	signal recognition particle 72kDa	1	2.32	1.81	1.66	1.34	1.33	1.32	1.53	1	2.34	1.81	1.61	1.31	1.33	1.37	1.36
2	0.979	100293	---		1	2.74	2.07	1.67	1.58	1.58	1.69	1.81	1	2.07	1.6	1.41	1.23	1.46	1.3	1.43
2	0.979	11062	DUS4L	dihydrouridine synthase 4-like (S. cerevisiae)	1	2.23	1.71	1.35	1.23	1.16	1.23	1.38	1	1.65	1.44	1.3	1.1	1.2	1.38	1.37
2	0.979	51010	EXOSC3	exosome component 3	1	2.25	1.9	1.61	1.46	1.41	1.5	1.43	1	2.07	1.69	1.52	1.34	1.31	1.35	1.27
2	0.979	56902	PNO1	partner of NOB1 homolog (S. cerevisiae)	1	4.06	2.95	2.22	1.78	1.9	2.05	2.41	1	4.35	2.28	1.78	1.47	1.59	1.72	1.8
2	0.979	84154	RPF2	ribosome production factor 2 homolog (S. cerevisiae)	1	2.86	2.16	1.69	1.45	1.46	1.52	1.76	1	2.26	1.63	1.48	1.07	-1	1.22	1.26
2	0.978	57570	TRMT5	tRNA methyltransferase 5	1	2.4	1.9	1.58	1.49	1.56	1.42	1.63	1	1.77	1.5	1.3	1.17	1.12	1.26	1.31
2	0.978	7453	WARS	tryptophanyl-tRNA synthetase	1	2.19	1.73	1.59	1.32	1.33	1.26	1.38	1	2.23	1.66	1.28	1.12	1.09	1.06	1.05
2	0.977	221504	ZBTB9	zinc finger and BTB domain containing 9	1	2	1.66	1.35	1.35	1.38	1.32	1.36	1	1.71	1.36	1.11	1.27	1.37	1.29	1.25
2	0.977	23125	CAMTA2	calmodulin binding transcription activator 2	1	2.09	1.55	1.32	1.28	1.39	1.31	1.56	1	2.29	1.56	1.41	1.43	1.4	1.27	1.28
2	0.977	8683	SRSF9	serine/arginine-rich splicing factor 9	1	1.81	1.56	1.51	1.29	1.28	1.2	1.15	1	2.1	1.61	1.46	1.31	1.29	1.28	1.28
2	0.977	9631	NUP155	nucleoporin 155kDa	1	2.23	1.83	1.63	1.47	1.5	1.45	1.66	1	1.97	1.57	1.38	1.26	1.29	1.21	1.18
2	0.977	9816	URB2	URB2 ribosome biogenesis 2 homolog (S. cerevisiae)	1	2.77	2.08	1.67	1.45	1.46	1.48	1.72	1	2.44	1.38	1.3	1.06	1.17	1.21	1.37
2	0.976	328	APEX1	APEX nuclease (multifunctional DNA repair enzyme) 1	1	2.13	1.73	1.45	1.18	1.18	1.11	1.09	1	1.96	1.58	1.38	1.27	1.29	1.2	1.15
2	0.976	58515	SELK	selenoprotein K	1	2.36	1.94	1.74	1.38	1.2	1.27	1.35	1	2.57	2	1.69	1.37	1.32	1.43	1.41
2	0.976	9277	WDR46	WD repeat domain 46	1	1.91	1.76	1.43	1.22	1.23	1.14	1.23	1	2.22	1.66	1.32	1.14	1.19	1.06	1.11
2	0.975	5036	PA2G4	proliferation-associated 2G4, 38kDa	1	3.51	2.7	1.55	1.46	1.71	1.75	2.01	1	4.95	2.44	1.69	1.72	1.75	1.68	2
2	0.975	55299	BRIX1	BRX1, biogenesis of ribosomes, homolog (S. cerevisiae)	1	3.51	2.45	1.72	1.59	1.42	1.63	1.98	1	2.45	1.58	1.41	1.09	1.12	1.4	1.57
2	0.974	25983	NGDN	neuroguidin, EIF4E binding protein	1	2.51	1.77	1.43	1.3	1.35	1.42	1.58	1	2.68	1.99	1.56	1.44	1.43	1.5	1.5
2	0.974	5984	RFC4	replication factor C (activator 1) 4, 37kDa	1	3.06	2.59	1.98	1.63	1.64	1.43	1.62	1	2.9	2.28	1.95	1.38	1.3	1.48	1.31
2	0.974	79711	IPO4	importin 4	1	4.19	3.85	2.47	1.85	1.88	1.64	1.95	1	4.23	2.57	1.97	1.33	1.67	1.32	1.36
2	0.973	29107	NXT1	NTF2-like export factor 1	1	2.58	1.71	1.33	1.23	1.28	1.34	1.6	1	2.71	1.57	1.39	1.41	1.46	1.48	1.39
2	0.973	4507	MTAP	methylthioadenosine phosphorylase	1	2.47	2.18	1.63	1.36	1.4	1.38	1.56	1	1.75	1.3	1.33	1.32	1.14	1.37	1.32
2	0.972	54663	WDR74	WD repeat domain 74	1	2.64	1.91	1.4	1.28	1.3	1.25	1.45	1	2.88	2.1	1.61	1.56	1.49	1.45	1.33
2	0.971	10827	FAM114A2	family with sequence similarity 114, member A2	1	2.04	1.79	1.51	1.29	1.33	1.27	1.28	1	1.98	1.77	1.47	1.27	1.2	1.32	1.28
2	0.971	4234	METTL1	methyltransferase like 1	1	3.33	2.08	1.43	1.32	1.31	1.36	1.88	1	2.96	1.8	1.23	1.25	1.33	1.68	1.61
2	0.971	79161	TMEM243	transmembrane protein 243, mitochondrial	1	2.83	1.98	1.39	1.43	1.31	1.53	1.74	1	2.54	1.67	1.22	1.07	1.14	1.55	1.4
2	0.97	80117	ARL14	ADP-ribosylation factor-like 14	1	24	17.66	9.69	4.96	2.97	2.72	5.58	1	8.95	6.05	4.88	2.14	1.95	2.81	3.07
2	0.97	8073	PTP4A2	protein tyrosine phosphatase type IVA, member 2	1	2.02	1.51	1.35	1.27	1.3	1.3	1.4	1	1.69	1.34	1.31	1.27	1.35	1.37	1.43
2	0.97	8607	RUVBL1	RuvB-like AAA ATPase 1	1	3.16	2.74	2.08	1.64	1.7	1.73	1.82	1	3.26	2.2	1.62	1.55	1.56	1.5	1.41
2	0.969	9146	HGS	hepatocyte growth factor-regulated tyrosine kinase substrate	1	2.43	1.8	1.52	1.54	1.59	1.48	1.74	1	2.32	1.75	1.37	1.35	1.39	1.31	1.35
2	0.968	84844	PHF5A	PHD finger protein 5A	1	2.29	1.89	1.38	1.32	1.36	1.39	1.52	1	2.41	1.71	1.58	1.47	1.38	1.49	1.42
2	0.967	100507	---		1	4.49	2.97	2.23	1.64	1.55	1.45	2	1	2.27	1.69	1.61	1.46	1.17	1.19	1.23
2	0.967	5202	PFDN2	prefoldin subunit 2	1	2.65	1.6	1.27	1.19	1.24	1.33	1.5	1	2.75	1.78	1.34	1.3	1.3	1.41	1.24
2	0.966	140838	NANP	N-acetylneuraminic acid phosphatase	1	2.02	1.51	1.25	1.17	1.27	1.15	1.4	1	1.73	1.32	1.2	1.18	1.15	1.3	1.45
2	0.964	56993	TOMM22	translocase of outer mitochondrial membrane 22 homolog (yeast)	1	2.19	1.72	1.51	1.27	1.25	1.2	1.29	1	2.42	1.88	1.6	1.53	1.46	1.34	1.31
2	0.964	6626	SNRPA	small nuclear ribonucleoprotein polypeptide A	1	2.44	2.08	2.01	1.27	1.23	1.19	1.27	1	2.83	2.25	1.69	1.46	1.33	1.3	1.24
2	0.963	54962	TIPIN	TIMELESS interacting protein	1	2.53	2.47	1.81	1.45	1.41	1.42	1.7	1	2.25	1.87	1.65	1.16	1.14	1.21	1.31
2	0.963	55720	TSR1	TSR1, 20S rRNA accumulation, homolog (S. cerevisiae)	1	3.85	3.21	2.34	1.82	1.91	1.96	2.13	1	3.71	2.31	1.82	1.49	1.58	1.55	1.51
2	0.961	1047	CLGN	calmegin	1	5.5	3.15	2.3	2.17	1.81	1.27	1.78	1	4.69	3.71	2.46	1.98	1.85	1.81	2.21
2	0.961	10531	PITRM1	pitrilysin metallopeptidase 1	1	3.26	2.23	2.16	1.87	1.83	1.74	2	1	2.49	1.76	1.39	1.41	1.6	1.47	1.4
2	0.961	25904	CNOT10	CCR4-NOT transcription complex, subunit 10	1	2.13	1.97	1.5	1.46	1.52	1.33	1.56	1	2	1.7	1.35	1.29	1.29	1.22	1.22
2	0.961	9128	PRPF4	pre-mRNA processing factor 4	1	1.88	1.45	1.21	1.1	1.18	1.24	1.46	1	2.05	1.39	1.27	1.22	1.06	1.11	1.13
2	0.959	401505	TOMM5	translocase of outer mitochondrial membrane 5 homolog (yeast)	1	2.49	2.02	1.5	1.4	1.46	1.67	1.82	1	2.91	1.93	1.64	1.52	1.49	1.58	1.61
2	0.959	51573	GDE1	glycerophosphodiester phosphodiesterase 1	1	1.72	1.67	1.61	1.24	1.24	1.2	1.38	1	2.52	1.77	1.41	1.4	1.39	1.3	1.24
2	0.959	56926	NCLN	nicalin	1	2.15	2.06	1.52	1.23	1.22	1.14	1.23	1	1.85	1.69	1.3	1.17	1.14	-1	1.04
2	0.959	5718	PSMD12	proteasome (prosome, macropain) 26S subunit, non-ATPase, 12	1	2.82	2.01	1.81	1.57	1.52	1.72	2.12	1	2.68	1.87	1.56	1.22	1.15	1.27	1.38
2	0.958	55759	WDR12	WD repeat domain 12	1	2.86	2.23	1.8	1.69	1.66	1.73	1.87	1	2.84	1.91	1.45	1.15	1.11	1.18	1.32
2	0.958	84306	PDCD2L	programmed cell death 2-like	1	6.52	4.6	2.8	2.27	2.21	2.28	2.51	1	6.22	3.36	2.42	2.18	2.11	2.2	2.15
2	0.957	51182	HSPA14	heat shock 70kDa protein 14	1	2.48	1.74	1.48	1.23	1.14	1.15	1.16	1	2.5	1.8	1.63	1.32	1.29	1.48	1.39
2	0.957	708	C1QBP	complement component 1, q subcomponent binding protein	1	3.15	2.63	2.15	1.49	1.51	1.44	1.51	1	3.37	2.3	2.03	1.77	1.74	1.53	1.49
2	0.956	10329	TMEM5	transmembrane protein 5	1	2.23	1.54	1.3	1.22	1.16	1.08	1.09	1	1.88	1.45	1.31	1.18	1.15	1.25	1.07
2	0.956	1653	DDX1	DEAD (Asp-Glu-Ala-Asp) box helicase 1	1	2.35	2.06	1.83	1.54	1.51	1.49	1.56	1	1.9	1.65	1.37	1.07	1.11	1.27	1.25
2	0.956	79155	TNIP2	TNFAIP3 interacting protein 2	1	2.84	2.27	1.91	1.73	1.64	1.65	1.66	1	2.22	1.62	1.61	1.56	1.54	1.47	1.43
2	0.956	90411	MCFD2	multiple coagulation factor deficiency 2	1	2.18	1.63	1.4	1.22	1.11	1.13	1.29	1	2.36	2.01	1.6	1.18	1.12	1.2	1.19
2	0.955	114049	WBSCR22	Williams Beuren syndrome chromosome region 22	1	2.03	1.74	1.5	1.23	1.2	1.15	1.16	1	2.31	1.88	1.48	1.32	1.4	1.06	1.09
2	0.955	4869	NPM1	nucleophosmin (nucleolar phosphoprotein B23, numatrin)	1	3.25	3.46	2.67	1.45	1.47	1.52	1.57	1	2.53	2.35	1.92	1.48	1.55	1.34	1.4
2	0.954	2193	FARSA	phenylalanyl-tRNA synthetase, alpha subunit	1	2.64	2.12	1.62	1.37	1.45	1.54	1.75	1	3.1	2.26	1.59	1.68	1.68	1.58	1.63
2	0.954	6723	SRM	spermidine synthase	1	4.32	3.35	2.72	2	2.03	1.98	2.15	1	5.09	3.51	2.27	1.87	1.85	1.81	1.88
2	0.953	6520	SLC3A2	solute carrier family 3 (amino acid transporter heavy chain), member 2	1	5.22	2.21	1.35	1.25	1.38	1.68	2.53	1	4.83	2.62	1.61	1.51	1.72	1.56	1.66
2	0.952	221830	TWISTNB	TWIST neighbor	1	2	1.74	1.55	1.32	1.29	1.33	1.52	1	1.63	1.26	1.2	1.06	1.09	1.24	1.29
2	0.952	65005	MRPL9	mitochondrial ribosomal protein L9	1	2.18	1.81	1.54	1.35	1.31	1.36	1.5	1	2.25	1.9	1.68	1.35	1.36	1.32	1.36
2	0.952	81875	ISG20L2	interferon stimulated exonuclease gene 20kDa-like 2	1	2.78	2.15	1.57	1.39	1.48	1.57	1.89	1	3.28	2.19	1.79	1.73	1.62	1.59	1.74
2	0.951	90459	ERI1	exoribonuclease 1	1	3.06	2.26	1.93	1.78	1.79	1.86	2.06	1	2.33	1.64	1.56	1.29	1.26	1.38	1.34
2	0.95	84285	EIF1AD	eukaryotic translation initiation factor 1A domain containing	1	2.06	1.63	1.25	1.29	1.2	1.38	1.65	1	2.05	1.52	1.26	1.29	1.19	1.38	1.39
2	0.949	494143	CHAC2	ChaC, cation transport regulator homolog 2 (E. coli)	1	2.58	2.02	1.36	1.13	1.09	1.31	1.62	1	2.73	1.42	1.22	1.12	1.21	1.12	1.2
2	0.949	51726	DNAJB11	DnaJ (Hsp40) homolog, subfamily B, member 11	1	3.06	2.44	1.97	1.39	1.32	1.29	1.28	1	2.56	1.98	1.3	-1.02	-1	1.11	1.09
2	0.948	55795	PCID2	PCI domain containing 2	1	2.22	1.79	1.54	1.29	1.26	1.18	1.3	1	1.74	1.37	1.19	1.06	1.03	1.05	1.01
2	0.947	285958	SNHG15	small nucleolar RNA host gene 15 (non-protein coding)	1	2.94	1.82	1.34	1.16	1.15	1.34	1.63	1	3.11	1.82	1.14	1.1	1.2	1.34	1.32
2	0.947	3178	HNRNPA1	heterogeneous nuclear ribonucleoprotein A1	1	2.17	2.44	2.04	1.4	1.37	1.41	1.39	1	1.89	1.78	1.52	1.32	1.34	1.32	1.41
2	0.947	3276	PRMT1	protein arginine methyltransferase 1	1	2.43	2.52	2.22	1.84	1.86	1.72	1.89	1	3.75	2.37	1.85	1.71	1.74	1.59	1.5
2	0.947	5481	PPID	peptidylprolyl isomerase D	1	1.97	2.33	1.9	1.36	1.25	1.3	1.36	1	1.91	1.79	1.69	1.33	1.19	1.31	1.26
2	0.946	221710	SMIM13	small integral membrane protein 13	1	2.29	1.58	1.3	1.19	1.24	1.31	1.51	1	1.86	1.41	1.2	1.01	-1	1.12	1.18
2	0.946	26015	RPAP1	RNA polymerase II associated protein 1	1	2.1	1.67	1.3	1.27	1.33	1.42	1.56	1	1.6	1.48	1.12	1.13	1.07	1.08	1.16
2	0.946	55813	UTP6	UTP6, small subunit (SSU) processome component, homolog (yeast)	1	2.56	2.19	1.77	1.59	1.57	1.5	1.59	1	1.97	1.53	1.28	1.03	1.04	1.27	1.22
2	0.945	8669	EIF3J	eukaryotic translation initiation factor 3, subunit J	1	3.05	2.64	1.96	1.58	1.49	1.57	1.84	1	2.15	1.5	1.22	1.08	1.11	1.35	1.4
2	0.944	284098	PIGW	phosphatidylinositol glycan anchor biosynthesis, class W	1	4.14	2.88	1.56	1.29	1.29	1.5	1.91	1	2.79	1.56	1.33	1.03	1.31	1.35	1.94
2	0.944	4067	LYN	v-yes-1 Yamaguchi sarcoma viral related oncogene homolog	1	3.21	1.94	1.76	1.64	1.76	1.79	1.93	1	2.55	1.68	1.73	1.55	1.64	1.63	1.68
2	0.943	51611	DPH5	diphthamide biosynthesis 5	1	2.5	2.15	1.72	1.44	1.42	1.43	1.31	1	2.7	2.12	1.71	1.63	1.56	1.57	1.31
2	0.942	7347	UCHL3	ubiquitin carboxyl-terminal esterase L3 (ubiquitin thiolesterase)	1	4.43	3.26	2.71	2.18	2.02	2.21	2.37	1	3.66	2.56	2.14	1.61	1.64	1.7	1.64
2	0.942	79050	NOC4L	nucleolar complex associated 4 homolog (S. cerevisiae)	1	2.54	1.91	1.6	1.42	1.29	1.27	1.44	1	2.64	2.01	1.82	1.59	1.65	1.41	1.39
2	0.941	51645	PPIL1	peptidylprolyl isomerase (cyclophilin)-like 1	1	3.98	3.73	2.43	1.88	1.8	2.08	2.34	1	5.13	2.94	2.36	1.88	2.11	2.02	2.01
2	0.94	2237	FEN1	flap structure-specific endonuclease 1	1	1.96	1.6	1.4	1.24	1.24	1.13	1.25	1	2.12	1.73	1.69	1.38	1.37	1.36	1.24
2	0.94	4319	MMP10	matrix metallopeptidase 10 (stromelysin 2)	1	5.59	2.94	1.7	1.31	1.21	1.18	1.43	1	2.87	2.2	1.74	1.45	1.22	1.3	1.12
2	0.94	84365	NIFK	nucleolar protein interacting with the FHA domain of MKI67	1	3.58	2.37	1.86	1.85	1.89	2.01	2.17	1	2.64	1.69	1.36	1.15	1.14	1.38	1.41
2	0.939	51377	UCHL5	ubiquitin carboxyl-terminal hydrolase L5	1	2.5	1.95	1.5	1.15	1.14	1.08	1.15	1	2.09	1.67	1.55	1.12	-1.01	1.05	1.06
2	0.938	142	PARP1	poly (ADP-ribose) polymerase 1	1	3.76	2.7	2.41	1.87	1.67	1.46	1.47	1	2.87	1.89	1.54	1.13	1.04	-1.02	-1.03
2	0.938	400506	KNOP1	lysine-rich nucleolar protein 1	1	2.66	2.38	1.93	1.77	1.54	1.42	1.36	1	1.7	1.5	1.41	1.27	1.26	1.38	1.13
2	0.937	25879	DCAF13	DDB1 and CUL4 associated factor 13	1	4.17	3.03	2.24	1.93	1.96	2.29	2.51	1	3.77	2.36	1.86	1.37	1.34	1.65	1.96
2	0.937	28987	NOB1	NIN1/RPN12 binding protein 1 homolog (S. cerevisiae)	1	2.29	1.68	1.43	1.19	1.2	1.03	1.29	1	2.37	1.94	1.74	1.41	1.35	1.23	1.07
2	0.937	55621	TRMT1	tRNA methyltransferase 1 homolog (S. cerevisiae)	1	2.76	1.99	1.45	1.29	1.32	1.04	1.39	1	2.32	1.68	1.23	1.11	-1.04	1.15	-1.03
2	0.937	6782	HSPA13	heat shock protein 70kDa family, member 13	1	3.01	2.22	1.74	1.39	1.2	1.3	1.7	1	2.23	1.71	1.24	-1.07	-1.08	1.15	1.37
2	0.937	84319	CMSS1	cms1 ribosomal small subunit homolog (yeast)	1	4.09	2.92	1.89	1.3	1.19	-1.03	1.08	1	3.51	2.42	1.54	1.2	1.23	1.24	1.18
2	0.936	1965	EIF2S1	eukaryotic translation initiation factor 2, subunit 1 alpha, 35kDa	1	2.83	2.41	1.94	1.71	1.68	1.76	1.95	1	2.46	1.65	1.43	1.29	1.34	1.42	1.48
2	0.935	10717	AP4B1	adaptor-related protein complex 4, beta 1 subunit	1	2.37	1.68	1.27	1.19	1.13	1.11	1.21	1	1.98	1.39	1.18	1.15	1.04	1.12	1.05
2	0.934	25896	INTS7	integrator complex subunit 7	1	1.85	1.47	1.23	1.32	1.29	1.2	1.25	1	2.11	1.31	1.39	1.45	1.41	1.37	1.23
2	0.933	10885	WDR3	WD repeat domain 3	1	3	2.15	1.79	1.57	1.6	1.71	1.87	1	2.52	1.47	1.17	1.04	1.12	1.21	1.2
2	0.933	54865	GPATCH4	G patch domain containing 4	1	5.77	4.74	3.21	2.53	2.48	2.6	2.89	1	4.15	2.41	1.85	1.39	1.39	1.74	1.77
2	0.933	55226	NAT10	N-acetyltransferase 10 (GCN5-related)	1	2.65	1.86	1.45	1.21	1.28	1.14	1.34	1	2.43	1.4	1.16	-1.02	1.09	1.06	1.08
2	0.933	87178	PNPT1	polyribonucleotide nucleotidyltransferase 1	1	3.81	2.68	2.14	1.73	1.8	1.94	2.06	1	2.92	1.6	1.23	1.07	1.05	1.32	1.37
2	0.932	3751	KCND2	potassium voltage-gated channel, Shal-related subfamily, member 2	1	3.59	1.81	1.46	1.45	1.44	1.35	1.59	1	1.77	1.6	1.5	1.24	1.22	1.42	1.31
2	0.932	389362	PSMG4	proteasome (prosome, macropain) assembly chaperone 4	1	2.64	1.95	1.38	1.16	1.07	1.07	1.07	1	2.7	1.74	1.59	1.29	1.28	1.13	1.04
2	0.931	11260	XPOT	exportin, tRNA	1	3.18	2.06	1.38	1.26	1.2	1.25	1.42	1	2.11	1.44	1.2	1.01	1.22	1.31	1.51
2	0.93	5689	PSMB1	proteasome (prosome, macropain) subunit, beta type, 1	1	1.9	1.69	1.49	1.31	1.23	1.25	1.26	1	2.1	1.68	1.54	1.48	1.45	1.36	1.31
2	0.927	90268	FAM105B	family with sequence similarity 105, member B	1	2.01	1.52	1.37	1.16	1.15	1.08	1.05	1	1.57	1.34	1.32	1.22	1.11	1.07	-1.05
2	0.926	10189	ALYREF	Aly/REF export factor	1	3.63	2.91	2.31	1.66	1.59	1.52	1.56	1	3.89	2.71	2.29	2.01	1.9	1.7	1.62
2	0.926	6636	SNRPF	small nuclear ribonucleoprotein polypeptide F	1	3.13	1.94	1.47	1.16	1.09	1.07	1.08	1	3.1	1.88	1.61	1.27	1.12	1.19	1.06
2	0.925	134359	POC5	POC5 centriolar protein	1	2.42	1.73	1.48	1.32	1.32	1.49	1.54	1	1.75	1.23	1.15	1.02	1.17	1.23	1.31
2	0.925	9361	LONP1	lon peptidase 1, mitochondrial	1	2.22	1.61	1.44	1.23	1.25	1.2	1.23	1	2.22	1.79	1.49	1.47	1.6	1.35	1.33
2	0.924	26504	CNNM4	cyclin M4	1	2.07	1.5	1.26	1.32	1.25	1.24	1.39	1	1.53	1.2	1.07	1.13	1.16	1.23	1.11
2	0.924	3601	IL15RA	interleukin 15 receptor, alpha	1	2.95	1.53	1.41	1.4	1.34	1.26	1.28	1	2.57	1.51	1.37	1.58	1.54	1.7	1.54
2	0.924	57510	XPO5	exportin 5	1	2.65	1.85	1.43	1.33	1.38	1.33	1.44	1	2.05	1.41	1.13	1.05	-1.03	1.06	1.05
2	0.923	5719	PSMD13	proteasome (prosome, macropain) 26S subunit, non-ATPase, 13	1	2.47	2.22	1.77	1.57	1.59	1.62	1.74	1	3.19	2.27	1.84	1.85	1.75	1.56	1.51
2	0.922	10514	MYBBP1A	MYB binding protein (P160) 1a	1	2.21	1.66	1.19	1.08	1.1	1.04	1.17	1	1.94	1.38	1.16	1.05	1.12	1.12	1.09
2	0.922	27074	LAMP3	lysosomal-associated membrane protein 3	1	4.1	2.73	1.24	1.32	1.08	1.19	1.5	1	2.13	2.53	1.55	1.62	1.32	1.27	1.22
2	0.921	5471	PPAT	phosphoribosyl pyrophosphate amidotransferase	1	2.94	1.71	1.25	1.1	1.15	1.15	1.32	1	2.61	1.53	1.25	1.08	1.13	1.19	1.14
2	0.919	5695	PSMB7	proteasome (prosome, macropain) subunit, beta type, 7	1	2.04	1.76	1.43	1.23	1.17	1.22	1.32	1	2.29	2.04	1.65	1.51	1.49	1.32	1.27
2	0.918	10534	SSSCA1	Sjogren syndrome/scleroderma autoantigen 1	1	2.58	2.12	1.5	1.27	1.13	1.12	1.18	1	3.75	2.58	1.92	1.56	1.49	1.36	1.16
2	0.916	5705	PSMC5	proteasome (prosome, macropain) 26S subunit, ATPase, 5	1	2.13	1.88	1.59	1.38	1.37	1.32	1.34	1	2.23	1.88	1.62	1.54	1.46	1.33	1.27
2	0.916	5929	RBBP5	retinoblastoma binding protein 5	1	1.72	1.54	1.3	1.24	1.18	1.16	1.36	1	2.09	1.55	1.41	1.52	1.44	1.2	1.39
2	0.915	51293	CD320	CD320 molecule	1	2.33	1.6	1.52	1.63	1.63	1.55	1.6	1	2.1	1.61	1.27	1.31	1.46	1.34	1.39
2	0.915	55726	ASUN	asunder spermatogenesis regulator	1	3.33	2.92	2.32	1.91	1.84	1.74	1.8	1	2.31	1.71	1.41	1.14	1.08	1.29	1.21
2	0.915	751071	METTL12	methyltransferase like 12	1	2.28	2	1.56	1.27	1.21	1.36	1.3	1	3.03	1.85	1.8	1.74	1.79	1.62	1.42
2	0.914	30968	STOML2	stomatin (EPB72)-like 2	1	2.06	1.65	1.42	1.2	1.25	1.2	1.22	1	2.46	1.94	1.75	1.61	1.53	1.29	1.25
2	0.914	51605	TRMT6	tRNA methyltransferase 6 homolog (S. cerevisiae)	1	3.1	2.42	1.79	1.75	1.73	1.93	2.16	1	2.5	1.73	1.35	1.09	1.24	1.45	1.6
2	0.914	63875	MRPL17	mitochondrial ribosomal protein L17	1	1.9	1.35	1.2	1.22	1.23	1.25	1.22	1	2.01	1.47	1.38	1.44	1.43	1.35	1.21
2	0.914	8882	ZNF259	zinc finger protein 259	1	2.14	1.64	1.43	1.43	1.37	1.49	1.65	1	2.16	1.61	1.55	1.32	1.4	1.35	1.33
2	0.913	5709	PSMD3	proteasome (prosome, macropain) 26S subunit, non-ATPase, 3	1	2.14	1.96	1.57	1.43	1.27	1.33	1.53	1	2.76	2.08	1.8	1.72	1.64	1.52	1.47
2	0.912	644873	FLJ33630	uncharacterized LOC644873	1	2.25	1.96	1.36	1.46	1.25	1.19	1.08	1	1.73	1.22	1.2	1.26	-1.01	1.24	1.01
2	0.911	10884	MRPS30	mitochondrial ribosomal protein S30	1	1.98	1.54	1.27	1.14	1.24	1.29	1.6	1	2.27	1.83	1.6	1.39	1.35	1.4	1.47
2	0.911	80306	MED28	mediator complex subunit 28	1	1.86	1.53	1.45	1.29	1.16	1.1	1.16	1	2.44	1.9	1.74	1.51	1.25	1.14	1.13
2	0.911	84946	LTV1	LTV1 homolog (S. cerevisiae)	1	2.86	2.19	1.74	1.48	1.42	1.56	1.76	1	2.11	1.35	1.18	-1.05	1.02	1.29	1.37
2	0.91	80135	RPF1	ribosome production factor 1 homolog (S. cerevisiae)	1	2.58	2.07	1.73	1.5	1.51	1.59	1.7	1	2.3	1.86	1.59	1.34	1.41	1.61	1.66
2	0.91	8624	PSMG1	proteasome (prosome, macropain) assembly chaperone 1	1	3.45	2.41	1.9	1.55	1.59	1.7	1.92	1	3.36	2.34	1.88	1.64	1.8	1.79	1.95
2	0.909	5820	PVT1	Pvt1 oncogene (non-protein coding)	1	2.07	1.43	1.2	1.26	1.27	1.38	1.47	1	1.38	1.4	1.35	1.27	1.26	1.04	1.19
2	0.909	79693	YRDC	yrdC N(6)-threonylcarbamoyltransferase domain containing	1	2.1	1.89	1.53	1.27	1.28	1.4	1.92	1	2.15	1.49	1.22	1.15	1.26	1.28	1.44
2	0.908	54512	EXOSC4	exosome component 4	1	2.09	1.68	1.45	1.31	1.35	1.31	1.46	1	2.72	2.05	1.84	1.72	1.61	1.43	1.29
2	0.908	79833	GEMIN6	gem (nuclear organelle) associated protein 6	1	1.89	1.6	1.29	1.17	1.17	1.19	1.19	1	2.38	1.99	1.71	1.46	1.36	1.28	1.16
2	0.906	22916	NCBP2	nuclear cap binding protein subunit 2, 20kDa	1	2.49	2	1.75	1.56	1.53	1.56	1.81	1	2.04	1.48	1.31	1.08	-1.06	1.22	1.25
2	0.906	2730	GCLM	glutamate-cysteine ligase, modifier subunit	1	2.25	1.54	1.44	1.33	1.27	1.59	1.84	1	3.18	1.9	1.93	1.42	1.6	1.31	1.69
2	0.906	6749	SSRP1	structure specific recognition protein 1	1	1.88	1.73	1.39	1.09	1.12	-1.03	1.04	1	2.26	1.75	1.53	1.18	1.13	1.1	1.04
2	0.905	11340	EXOSC8	exosome component 8	1	2.97	2.16	1.44	1.12	1.05	1.09	1.19	1	2.96	2.3	1.9	1.5	1.5	1.46	1.49
2	0.905	54107	POLE3	polymerase (DNA directed), epsilon 3, accessory subunit	1	2.35	1.82	1.29	1.04	1.07	-1.01	1.2	1	2.87	1.74	1.56	1.4	1.4	1.26	1.25
2	0.905	84233	TMEM126A	transmembrane protein 126A	1	2.01	1.65	1.4	1.12	1.04	1.05	1.08	1	2.42	1.96	1.66	1.24	1.13	1.14	1.07
2	0.904	10856	RUVBL2	RuvB-like AAA ATPase 2	1	1.9	1.87	1.55	1.16	1.16	1.1	1.1	1	2.55	2.15	1.67	1.42	1.36	1.12	1.02
2	0.904	4830	NME1	NME/NM23 nucleoside diphosphate kinase 1	1	4.91	4.32	3.51	2.32	2.16	1.82	1.82	1	5.43	3.6	2.78	2.16	2.16	1.52	1.29
2	0.904	7965	AIMP2	aminoacyl tRNA synthetase complex-interacting multifunctional protein 2	1	2.97	2.42	1.77	1.41	1.4	1.43	1.44	1	3.08	2.17	1.86	1.74	1.94	1.71	1.59
2	0.903	220930	ZEB1-AS1	ZEB1 antisense RNA 1	1	3.17	2.1	1.59	1.27	1.18	1.34	1.74	1	1.68	1.42	1.21	1.09	1.16	1.58	1.4
2	0.902	6301	SARS	seryl-tRNA synthetase	1	3.28	2.23	1.65	1.53	1.45	1.51	1.79	1	3.17	2.25	1.84	1.79	1.84	1.85	1.78
2	0.9	116372	LYPD1	LY6/PLAUR domain containing 1	1	2.41	2.13	1.89	1.39	1.32	1.2	-1	1	2.57	1.32	1.15	1.08	1.05	1.13	1.02
2	0.9	5283	PIGH	phosphatidylinositol glycan anchor biosynthesis, class H	1	1.89	1.52	1.25	1.17	1.17	1.18	1.31	1	2.21	1.61	1.53	1.48	1.52	1.35	1.37
2	0.899	157574	FBXO16	F-box protein 16	1	1.6	1.94	1.69	1.45	1.29	1.19	1.24	1	2.5	2.18	1.54	1.44	1.34	1.47	1.22
2	0.898	10483	SEC23B	Sec23 homolog B (S. cerevisiae)	1	2.25	1.69	1.6	1.48	1.48	1.68	1.86	1	2.59	1.82	1.57	1.36	1.4	1.51	1.64
2	0.898	80304	C2orf44	chromosome 2 open reading frame 44	1	2.28	2.31	1.81	1.64	1.66	1.5	1.48	1	1.88	1.68	1.34	1.26	1.15	1.25	1.15
2	0.897	8871	SYNJ2	synaptojanin 2	1	2.27	2.2	1.77	1.24	1.05	1.14	1.12	1	1.43	1.45	1.45	1.26	1.35	1.27	1.25
2	0.896	115908	CTHRC1	collagen triple helix repeat containing 1	1	2.75	1.51	1.33	1.41	1.17	1.16	1.23	1	2.1	1.51	1.43	1.33	1.08	-1.03	-1.11
2	0.896	54187	NANS	N-acetylneuraminic acid synthase	1	2.14	1.46	1.4	1.25	1.16	1.16	1.34	1	3.09	2.24	1.64	1.48	1.47	1.34	1.34
2	0.894	7358	UGDH	UDP-glucose 6-dehydrogenase	1	1.91	1.54	1.35	1.25	1.12	1.29	1.46	1	2.44	1.67	1.66	1.27	1.38	1.49	1.71
2	0.893	7737	RNF113A	ring finger protein 113A	1	2.09	1.53	1.28	1.14	1.14	1.08	1.29	1	2.73	2.08	1.65	1.5	1.41	1.34	1.27
2	0.892	1019	CDK4	cyclin-dependent kinase 4	1	2.87	1.62	1.43	1.32	1.48	1.57	1.65	1	2.83	1.91	1.63	1.65	1.74	1.65	1.61
2	0.891	100506	---		1	2.74	1.8	1.21	1.18	-1.08	1.05	1.08	1	3.01	1.95	1.36	1.25	1.22	1.26	1.14
2	0.891	654434	LINC00338	long intergenic non-protein coding RNA 338	1	3.74	2.49	1.48	1.33	1.08	1.41	1.56	1	2.18	1.42	1.11	1.02	1.15	1.24	1.15
2	0.89	5690	PSMB2	proteasome (prosome, macropain) subunit, beta type, 2	1	2.07	1.64	1.49	1.28	1.3	1.34	1.48	1	2.18	1.97	1.66	1.42	1.48	1.32	1.37
2	0.889	1660	DHX9	DEAH (Asp-Glu-Ala-His) box helicase 9	1	1.88	2.02	1.87	1.47	1.24	1.2	1.24	1	1.77	1.41	1.33	1.01	1.05	1.1	1.04
2	0.889	51520	LARS	leucyl-tRNA synthetase	1	2.2	2	1.52	1.29	1.21	1.21	1.22	1	1.79	1.43	1.18	-1.13	-1.05	-1.03	1.1
2	0.889	57819	LSM2	LSM2 homolog, U6 small nuclear RNA associated (S. cerevisiae)	1	2.22	1.86	1.38	1.22	1.14	1.1	1.05	1	2.9	2.42	1.86	1.5	1.42	1.31	1.16
2	0.888	1161	ERCC8	excision repair cross-complementing rodent repair deficiency, complementation group 8	1	2.01	1.66	1.45	1.32	1.32	1.25	1.36	1	1.94	1.67	1.54	1.26	1.41	1.49	1.39
2	0.888	200765	TIGD1	tigger transposable element derived 1	1	2.34	1.67	1.23	1.31	1.28	1.24	1.54	1	1.83	1.38	1.03	-1.03	1	1.05	1.24
2	0.888	8533	COPS3	COP9 signalosome subunit 3	1	2.02	1.72	1.56	1.46	1.4	1.41	1.45	1	2.4	1.95	1.7	1.47	1.52	1.48	1.48
2	0.887	9352	TXNL1	thioredoxin-like 1	1	1.92	1.66	1.46	1.34	1.29	1.29	1.37	1	2.23	1.76	1.7	1.56	1.51	1.43	1.34
2	0.886	377677	CA13	carbonic anhydrase XIII	1	2.71	1.72	1.48	1.41	1.41	1.42	1.67	1	2.23	1.31	1.1	-1.01	-1.01	1.08	1.07
2	0.886	55278	QRSL1	glutaminyl-tRNA synthase (glutamine-hydrolyzing)-like 1	1	2.43	2.33	1.84	1.39	1.55	1.5	1.74	1	2.13	1.79	1.63	1.45	1.28	1.47	1.41
2	0.886	55968	NSFL1C	NSFL1 (p97) cofactor (p47)	1	2.21	1.68	1.41	1.22	1.27	1.29	1.4	1	2.41	1.72	1.51	1.59	1.69	1.56	1.48
2	0.885	3735	KARS	lysyl-tRNA synthetase	1	2.53	2.5	2.1	1.71	1.63	1.58	1.64	1	2.38	1.88	1.59	1.27	1.25	1.23	1.2
2	0.884	55319	TMA16	translation machinery associated 16 homolog (S. cerevisiae)	1	4.15	3.88	2.42	1.91	1.84	1.86	2.26	1	2.35	1.66	1.56	1.11	1.18	1.69	1.92
2	0.883	1434	CSE1L	CSE1 chromosome segregation 1-like (yeast)	1	2.64	2.59	2.04	1.66	1.61	1.58	1.59	1	2.03	1.77	1.65	1.33	1.29	1.42	1.6
2	0.883	54069	MIS18A	MIS18 kinetochore protein homolog A (S. pombe)	1	2.26	1.91	1.34	1.07	1.07	-1.05	1.08	1	1.52	1.51	1.26	1.14	1.02	1.14	1.26
2	0.881	2618	GART	phosphoribosylglycinamide formyltransferase, phosphoribosylglycinamide synthetase, phosphoribosylaminoimidazole synthetase	1	2.72	2.58	2.07	1.63	1.79	1.67	1.82	1	2.72	1.77	1.5	1.37	1.39	1.42	1.34
2	0.881	7818	DAP3	death associated protein 3	1	2.63	2.27	1.92	1.77	1.68	1.71	1.67	1	2.67	1.94	1.6	1.48	1.47	1.43	1.31
2	0.879	9221	NOLC1	nucleolar and coiled-body phosphoprotein 1	1	2.87	2.02	1.44	1.16	1.13	1.17	1.48	1	2.42	1.38	1.07	-1.09	-1.01	1.04	1.05
2	0.876	123207	C15orf40	chromosome 15 open reading frame 40	1	2.29	1.89	1.49	1.65	1.64	1.59	1.75	1	1.97	1.64	1.45	1.12	1.04	1.3	1.33
2	0.876	51076	CUTC	cutC copper transporter	1	2.45	1.7	1.3	1.18	1.19	1.32	1.41	1	2.45	1.92	1.62	1.47	1.49	1.66	1.64
2	0.875	10910	SUGT1	SGT1, suppressor of G2 allele of SKP1 (S. cerevisiae)	1	2.23	2.44	1.95	1.65	1.47	1.54	1.54	1	1.9	1.84	1.77	1.24	1.13	1.32	1.39
2	0.874	51303	FKBP11	FK506 binding protein 11, 19 kDa	1	1.92	1.9	1.64	1.38	1.33	1.24	1.29	1	1.87	2.49	1.9	1.47	1.44	1.3	1.15
2	0.874	57050	UTP3	UTP3, small subunit (SSU) processome component, homolog (S. cerevisiae)	1	2.93	2.36	1.93	1.83	1.83	1.83	1.97	1	2.21	1.49	1.37	1.2	1.2	1.36	1.5
2	0.874	6897	TARS	threonyl-tRNA synthetase	1	3.2	2.71	2.27	2.03	1.92	1.89	1.95	1	2.42	1.85	1.75	1.41	1.44	1.49	1.48
2	0.874	9111	NMI	N-myc (and STAT) interactor	1	2.54	2.2	1.94	1.55	1.39	1.41	1.35	1	1.92	1.66	1.61	1.51	1.55	1.7	1.54
2	0.873	54955	C1orf109	chromosome 1 open reading frame 109	1	3.35	2.51	1.8	1.79	1.92	2.1	2.27	1	2.77	1.62	1.31	1.13	1.36	1.58	1.69
2	0.873	55683	KANSL3	KAT8 regulatory NSL complex subunit 3	1	2.02	1.62	1.36	1.25	1.32	1.37	1.49	1	1.6	1.24	-1.01	1	1.08	1.15	1.14
2	0.873	9775	EIF4A3	eukaryotic translation initiation factor 4A3	1	2.07	1.42	1.08	-1.01	1.03	1.02	1.12	1	2.04	1.39	1.22	1.18	1.11	1.09	1.09
2	0.872	2058	EPRS	glutamyl-prolyl-tRNA synthetase	1	3.37	3.02	2.63	2.01	1.77	1.61	1.64	1	2.61	2.17	2.03	1.71	1.64	1.58	1.43
2	0.872	7307	U2AF1	U2 small nuclear RNA auxiliary factor 1	1	2.08	1.63	1.29	1.11	1.13	1.14	1.25	1	2.79	1.81	1.6	1.66	1.37	1.53	1.5
2	0.871	128486	FITM2	fat storage-inducing transmembrane protein 2	1	1.97	1.76	1.56	1.1	1.01	1.08	-1.01	1	2.03	1.73	1.55	1.43	1.31	1.16	1.23
2	0.871	133015	PACRGL	PARK2 co-regulated-like	1	2.41	2.35	1.86	1.63	1.61	1.45	1.71	1	1.75	1.43	1.46	1.27	1.12	1.39	1.21
2	0.87	100506	---		1	2.35	2.07	1.68	1.86	1.49	1.65	1.47	1	2.08	1.53	1.26	1.23	1.21	1.6	1.17
2	0.869	100506	---		1	2.13	1.76	1.5	1.55	1.46	1.36	1.37	1	1.83	1.42	1.18	-1.05	-1.02	1.06	-1.02
2	0.868	51491	NOP16	NOP16 nucleolar protein	1	6.2	4.39	2.92	2.65	2.73	3.08	3.65	1	5.95	3.06	2.12	1.65	1.7	1.84	1.91
2	0.868	6835	SURF2	surfeit 2	1	2.15	1.72	1.39	1.14	1.21	1.21	1.38	1	2.25	1.81	1.51	1.48	1.43	1.69	1.52
2	0.866	197259	MLKL	mixed lineage kinase domain-like	1	3.92	3.31	2.56	2.12	1.88	1.88	1.84	1	2.47	1.65	1.5	1.26	-1.01	1.17	1.01
2	0.865	27339	PRPF19	pre-mRNA processing factor 19	1	2.31	1.65	1.18	1.18	1.04	1.06	1.17	1	3.15	1.91	1.58	1.64	1.38	1.27	1.31
2	0.864	92856	IMP4	IMP4, U3 small nucleolar ribonucleoprotein, homolog (yeast)	1	2.47	2.3	1.89	1.5	1.53	1.49	1.65	1	3.2	2.41	1.94	1.94	1.92	1.63	1.56
2	0.861	2113	ETS1	v-ets avian erythroblastosis virus E26 oncogene homolog 1	1	3.6	2.67	2.07	1.67	1.41	1.41	1.54	1	1.69	1.51	1.47	1.13	1.08	1.02	-1.04
2	0.861	25902	MTHFD1L	methylenetetrahydrofolate dehydrogenase (NADP+ dependent) 1-like	1	11.39	8.21	5.52	3.98	3.77	3.41	3.84	1	7.9	5.32	4.05	1.93	2.44	2.18	2.72
2	0.861	55651	NHP2	NHP2 ribonucleoprotein	1	2.82	2.86	2.12	1.47	1.44	1.29	1.28	1	2.95	2.64	2.02	1.71	1.64	1.46	1.37
2	0.857	147015	DHRS13	dehydrogenase/reductase (SDR family) member 13	1	1.68	1.2	1.29	1.21	1.08	1.06	1.06	1	2.12	1.39	1.29	1.22	1.11	1.16	1
2	0.857	55854	ZC3H15	zinc finger CCCH-type containing 15	1	2.19	1.62	1.36	1.19	1.17	1.23	1.29	1	1.75	1.28	1.16	-1.1	-1.13	1.01	1.03
2	0.856	23214	XPO6	exportin 6	1	2.1	1.85	1.61	1.56	1.49	1.55	1.57	1	1.7	1.31	1.28	1.26	1.29	1.27	1.28
2	0.856	51002	TPRKB	TP53RK binding protein	1	2.01	2.27	1.84	1.46	1.34	1.33	1.24	1	1.91	1.97	1.85	1.32	1.24	1.4	1.37
2	0.856	51654	CDK5RAP1	CDK5 regulatory subunit associated protein 1	1	1.99	1.98	1.58	1.4	1.35	1.33	1.41	1	2.27	1.87	1.6	1.53	1.54	1.46	1.41
2	0.856	9477	MED20	mediator complex subunit 20	1	2	1.65	1.46	1.46	1.5	1.44	1.22	1	2.08	1.49	1.41	1.51	1.48	1.43	1.17
2	0.855	64127	NOD2	nucleotide-binding oligomerization domain containing 2	1	5.82	3.07	2.12	2.1	1.95	1.98	2.4	1	2.22	1.27	1.35	1.53	1.66	1.64	1.5
2	0.854	100128	---		1	1.97	1.17	1.09	1.26	1.16	1.24	1.33	1	2.16	1.57	1.41	1.53	1.19	1.28	1.21
2	0.852	57673	BEND3	BEN domain containing 3	1	2.44	1.97	1.69	1.58	1.54	1.56	1.58	1	1.81	1.19	1.13	1.18	1.19	1.41	1.43
2	0.851	384	ARG2	arginase 2	1	1.56	1.46	1.49	1.41	1.19	1.16	1.41	1	2.09	2.33	1.71	1.27	1.07	1.07	1.1
2	0.847	8666	EIF3G	eukaryotic translation initiation factor 3, subunit G	1	1.62	1.72	1.54	1.27	1.25	1.2	1.27	1	2.36	2.12	1.7	1.57	1.54	1.28	1.09
2	0.846	55153	SDAD1	SDA1 domain containing 1	1	2.44	2	1.67	1.58	1.7	1.69	1.84	1	2.01	1.44	1.27	1.14	1.26	1.36	1.49
2	0.846	55706	NDC1	NDC1 transmembrane nucleoporin	1	2.19	1.84	1.41	1.13	1.12	1.02	1.1	1	1.89	1.33	1.14	-1.06	-1.12	-1.05	1
2	0.846	84967	LSM10	LSM10, U7 small nuclear RNA associated	1	1.94	1.62	1.27	1.13	1.15	1.19	1.33	1	2.71	1.95	1.64	1.62	1.55	1.54	1.45
2	0.845	80185	TTI2	TELO2 interacting protein 2	1	1.87	1.42	1.24	1.18	1.23	1.23	1.41	1	2.28	1.7	1.44	1.6	1.54	1.48	1.32
2	0.844	11047	ADRM1	adhesion regulating molecule 1	1	1.89	1.3	1.1	1.02	1.1	1.12	1.26	1	2.12	1.74	1.34	1.38	1.45	1.19	1.12
2	0.844	4670	HNRNPM	heterogeneous nuclear ribonucleoprotein M	1	2.03	2.09	1.52	1.09	1.13	1.04	1.06	1	1.83	1.34	1.34	1	-1.11	-1.08	-1.03
2	0.843	10308	ZNF267	zinc finger protein 267	1	4.25	3.36	2.36	1.77	1.38	1.54	1.63	1	1.88	1.54	1.35	-1.08	1	1.16	1.22
2	0.843	51073	MRPL4	mitochondrial ribosomal protein L4	1	1.81	1.67	1.38	1.28	1.24	1.23	1.3	1	2.24	1.96	1.61	1.6	1.5	1.49	1.36
2	0.841	144608	C12orf60	chromosome 12 open reading frame 60	1	3.29	2.89	2.27	1.96	1.83	1.85	2.18	1	3.26	2.89	1.89	1.45	1.12	1.44	1.17
2	0.841	51070	NOSIP	nitric oxide synthase interacting protein	1	1.87	1.69	1.51	1.32	1.26	1.11	1.17	1	2.41	2.12	1.76	1.69	1.55	1.38	1.19
2	0.839	135293	PM20D2	peptidase M20 domain containing 2	1	4.91	2.64	1.88	1.66	1.54	1.71	1.94	1	2.41	1.19	1.19	-1.03	1.09	1.38	1.78
2	0.839	148789	B3GALNT2	beta-1,3-N-acetylgalactosaminyltransferase 2	1	2.27	1.95	1.68	1.63	1.65	1.49	1.65	1	1.73	1.35	1.24	1.18	1.1	1.31	1.23
2	0.837	119392	SFR1	SWI5-dependent recombination repair 1	1	1.83	2.01	1.34	1.25	1.32	1.25	1.42	1	1.78	1.68	1.75	1.31	1.37	1.33	1.37
2	0.837	6233	RPS27A	ribosomal protein S27a	1	2.31	2.28	1.95	1.65	1.67	1.4	1.61	1	2.28	1.69	1.43	1.21	1.43	1.2	1.24
2	0.836	10598	AHSA1	AHA1, activator of heat shock 90kDa protein ATPase homolog 1 (yeast)	1	1.89	2.3	1.96	1.39	1.46	1.52	1.74	1	1.94	1.82	1.5	1.29	1.17	1.31	1.37
2	0.835	10196	PRMT3	protein arginine methyltransferase 3	1	2.99	2.66	1.85	1.72	1.64	1.6	1.97	1	2.08	1.5	1.21	-1.05	1.01	1.21	1.49
2	0.834	8886	DDX18	DEAD (Asp-Glu-Ala-Asp) box polypeptide 18	1	2.4	1.72	1.24	1.05	1.05	1.14	1.31	1	2.01	1.29	1.07	-1.11	-1.08	1.03	1.05
2	0.833	51131	PHF11	PHD finger protein 11	1	2.35	1.8	1.66	1.54	1.51	1.46	1.41	1	1.4	1.26	1.24	1.16	1.27	1.36	1.33
2	0.832	30834	ZNRD1	zinc ribbon domain containing 1	1	2.26	1.54	1.28	1.18	1.1	1.01	1.11	1	3.19	2.18	1.78	1.68	1.48	1.34	1.08
2	0.832	6632	SNRPD1	small nuclear ribonucleoprotein D1 polypeptide 16kDa	1	3.71	3.1	2.4	2	1.92	1.99	2.18	1	4.12	2.36	2.18	1.81	1.92	1.98	1.92
2	0.831	4953	ODC1	ornithine decarboxylase 1	1	5.74	3.99	3.51	2.78	2.64	2.93	3.32	1	5.18	3.34	2.5	1.66	1.68	1.53	1.44
2	0.831	51728	POLR3K	polymerase (RNA) III (DNA directed) polypeptide K, 12.3 kDa	1	2.06	1.76	1.48	1.39	1.42	1.45	1.44	1	2.64	1.94	1.62	1.81	1.69	1.68	1.47
2	0.83	402055	SRRD	SRR1 domain containing	1	2.49	2.22	1.82	1.52	1.44	1.47	1.77	1	2.62	2.19	1.99	1.64	1.49	1.37	1.46
2	0.83	90025	UBE3D	ubiquitin protein ligase E3D	1	2.05	1.62	1.18	1.14	1.16	-1.11	1.13	1	1.52	1.32	1.14	-1.02	-1.03	1.04	-1
2	0.828	3692	EIF6	eukaryotic translation initiation factor 6	1	3.16	2.33	1.88	1.88	2.02	2.07	2.25	1	3.76	2.42	1.93	1.91	1.91	1.66	1.67
2	0.827	100130	---		1	1.86	2.03	1.69	1.47	1.17	1.07	1.06	1	1.46	1.3	1.3	1.13	-1.05	1.11	-1.03
2	0.827	55332	DRAM1	DNA-damage regulated autophagy modulator 1	1	4.03	2.82	2.25	2.38	2.31	2.26	2.64	1	2.63	1.84	1.61	1.47	1.38	1.44	1.52
2	0.827	92935	MARS2	methionyl-tRNA synthetase 2, mitochondrial	1	2.28	2.13	1.72	1.37	1.67	1.49	1.76	1	2.26	1.46	1.24	1.14	1.28	1.43	1.55
2	0.824	23404	EXOSC2	exosome component 2	1	1.82	1.74	1.25	1.02	-1	-1.06	1.01	1	2.05	1.38	1.1	1.01	-1.01	1.05	-1.04
2	0.823	81892	SLIRP	SRA stem-loop interacting RNA binding protein	1	2.32	2.18	1.95	1.53	1.49	1.44	1.42	1	2.53	2.34	1.99	1.52	1.42	1.4	1.35
2	0.822	51651	PTRH2	peptidyl-tRNA hydrolase 2	1	3.98	2.69	1.91	1.88	1.9	2.09	2.34	1	3.89	2.37	2.04	1.83	1.87	2	1.97
2	0.822	6629	SNRPB2	small nuclear ribonucleoprotein polypeptide B	1	2.3	1.97	1.74	1.65	1.56	1.6	1.65	1	1.84	1.56	1.48	1.33	1.33	1.4	1.43
2	0.822	874	CBR3	carbonyl reductase 3	1	3.89	2.74	1.92	1.7	1.41	1.92	1.93	1	2.62	2.65	2.44	2.2	2	1.92	1.79
2	0.816	200933	FBXO45	F-box protein 45	1	2.05	1.69	1.48	1.4	1.46	1.39	1.65	1	1.56	1.15	1.2	1.15	1.12	1.15	1.16
2	0.816	84135	UTP15	UTP15, U3 small nucleolar ribonucleoprotein, homolog (S. cerevisiae)	1	3.6	3.13	2.57	2.19	1.91	2.09	2.59	1	2.75	2.01	1.61	1.25	1.14	1.39	1.38
2	0.816	84513	PPAPDC1B	phosphatidic acid phosphatase type 2 domain containing 1B	1	2.2	1.38	1.19	1.1	-1	-1.01	1.13	1	2.57	1.97	1.53	1.44	1.37	1.45	1.36
2	0.814	7465	WEE1	WEE1 homolog (S. pombe)	1	2.32	1.61	1.7	1.52	1.46	1.43	1.5	1	1.42	1.23	1.48	1.19	1.13	1.24	1.48
2	0.812	152217	NCBP2-AS2	NCBP2 antisense RNA 2 (head to head)	1	2.2	1.75	1.35	1.15	1.22	1.25	1.45	1	2.54	1.99	1.69	1.66	1.56	1.74	1.65
2	0.811	4733	DRG1	developmentally regulated GTP binding protein 1	1	1.75	1.79	1.63	1.36	1.46	1.44	1.57	1	2.52	2	1.82	1.62	1.62	1.46	1.37
2	0.808	10	NAT2	N-acetyltransferase 2 (arylamine N-acetyltransferase)	1	1.76	1.64	1.36	1.22	1.32	1.26	1.33	1	2.34	2.1	1.72	1.67	1.54	1.38	1.34
2	0.808	60558	GUF1	GUF1 GTPase homolog (S. cerevisiae)	1	2.18	2.3	1.72	1.41	1.44	1.5	1.72	1	1.57	1.57	1.47	1.23	1.19	1.52	1.52
2	0.807	3934	LCN2	lipocalin 2	1	11.12	5.84	4.16	2.22	1.54	-1.2	1.16	1	9.01	10.98	7.78	3	1.83	-1.08	-1.13
2	0.807	54475	NLE1	notchless homolog 1 (Drosophila)	1	2.28	1.55	1.2	-1.07	-1.08	-1.03	-1.08	1	2.38	1.55	1.33	1.18	1.16	1.03	1.01
2	0.806	148867	SLC30A7	solute carrier family 30 (zinc transporter), member 7	1	2.18	1.71	1.44	1.23	1.18	1.35	1.55	1	1.53	1.1	1.06	-1.03	1.08	1.13	1.34
2	0.806	5704	PSMC4	proteasome (prosome, macropain) 26S subunit, ATPase, 4	1	3.74	2.72	2.47	1.8	1.96	1.95	2.1	1	5.08	3.67	2.7	2.45	2.46	2.03	1.98
2	0.805	23558	WBP2	WW domain binding protein 2	1	2.37	1.52	1.33	1.23	1.21	1.2	1.32	1	1.61	1.63	1.29	1.56	1.71	1.58	1.48
2	0.804	10	NAT2	N-acetyltransferase 2 (arylamine N-acetyltransferase)	1	2.07	2.07	1.71	1.36	1.3	1.18	1.07	1	2	1.96	1.71	1.49	1.43	1.21	1.09
2	0.804	79902	NUP85	nucleoporin 85kDa	1	2.11	1.7	1.37	1.15	1.11	-1.03	-1.07	1	1.83	1.38	1.24	1.08	-1.02	-1.04	-1.29
2	0.802	11108	PRDM4	PR domain containing 4	1	2.26	1.83	1.56	1.6	1.5	1.51	1.69	1	1.61	1.37	1.09	1.13	1.13	1.25	1.37
2	0.8	55290	BRF2	BRF2, RNA polymerase III transcription initiation factor 50 kDa subunit	1	1.59	1.24	1.16	1.09	1.2	1.26	1.44	1	2.12	1.57	1.24	1.39	1.36	1.34	1.36
2	0.8	55695	NSUN5	NOP2/Sun domain family, member 5	1	2.3	1.99	1.53	1.45	1.47	1.5	1.63	1	2.79	2.28	1.89	1.75	1.71	1.71	1.58
2	0.8	5698	PSMB9	proteasome (prosome, macropain) subunit, beta type, 9	1	3.25	2.61	2.13	1.37	1.1	-1.21	-1.51	1	3.55	1.86	1.66	1.41	1.35	1.09	-1.23
2	0.798	24140	FTSJ1	FtsJ RNA methyltransferase homolog 1 (E. coli)	1	3.1	2.29	1.99	1.69	1.77	1.76	1.98	1	2.82	2.29	1.7	1.66	1.63	1.69	1.8
2	0.798	8602	NOP14	NOP14 nucleolar protein	1	2.31	1.81	1.31	1.16	1.18	1.07	1.25	1	1.88	1.27	1.03	-1.07	-1.11	-1.1	-1.11
2	0.797	132001	TAMM41	TAM41, mitochondrial translocator assembly and maintenance protein, homolog (S. cerevisiae)	1	2.07	1.78	1.1	-1.05	-1.06	-1.05	1.02	1	1.57	1.35	1.1	1.06	1.03	1.16	1.21
2	0.796	5691	PSMB3	proteasome (prosome, macropain) subunit, beta type, 3	1	2.12	2.1	1.79	1.44	1.34	1.28	1.26	1	2.45	2.33	1.84	1.68	1.69	1.37	1.27
2	0.794	219927	MRPL21	mitochondrial ribosomal protein L21	1	1.95	1.81	1.52	1.32	1.31	1.35	1.42	1	2.63	2.31	1.9	1.76	1.64	1.57	1.48
2	0.794	81929	SEH1L	SEH1-like (S. cerevisiae)	1	2.64	2.24	1.84	1.62	1.56	1.6	1.87	1	1.95	1.34	1.19	1.01	1.01	1.12	1.26
2	0.793	10105	PPIF	peptidylprolyl isomerase F	1	2.02	1.21	1.01	-1.14	1.06	1.14	1.44	1	2.05	1.44	1.25	1.27	1.27	1.03	1.04
2	0.793	55127	HEATR1	HEAT repeat containing 1	1	2.65	2.49	2.12	1.87	1.7	1.62	1.76	1	1.95	1.45	1.37	1.15	1.14	1.18	1.15
2	0.791	23172	FAM175B	family with sequence similarity 175, member B	1	2.14	1.8	1.67	1.49	1.52	1.55	1.79	1	1.74	1.38	1.23	1.25	1.3	1.33	1.32
2	0.789	3159	HMGA1	high mobility group AT-hook 1	1	1.8	1.33	1.47	1.26	1.26	1.28	1.34	1	2.09	1.44	1.56	1.61	1.48	1.49	1.28
2	0.788	100506	---		1	1.81	1.45	1.21	1.05	-1.02	-1.03	-1.11	1	2.37	1.86	1.56	1.25	1.18	1.08	1.02
2	0.788	26872	STEAP1	six transmembrane epithelial antigen of the prostate 1	1	2.73	1.1	1.15	1.34	1.45	1.48	1.47	1	2.49	1.21	1.27	1.05	-1.02	1.2	1.13
2	0.787	8187	ZNF239	zinc finger protein 239	1	2.96	1.96	1.51	1.41	1.38	1.42	1.17	1	1.58	1.14	1.09	1.17	1.02	1.14	1.04
2	0.786	27340	UTP20	UTP20, small subunit (SSU) processome component, homolog (yeast)	1	3.07	2.77	2.08	1.8	1.74	1.85	1.81	1	2.12	1.49	1.12	1.06	1.07	1.14	1.2
2	0.785	101059922	---		1	1.75	1.19	1.01	1.26	1.27	1.42	1.47	1	2.04	1.29	1.06	1.22	1.16	1.41	1.16
2	0.785	5157	PDGFRL	platelet-derived growth factor receptor-like	1	1.78	1.16	1.33	1.15	1.11	1.24	1.25	1	2.29	1.76	1.52	1.25	1.56	1.37	1.41
2	0.785	644656	LOC644656	uncharacterized LOC644656	1	2.25	1.8	1.63	1.7	1.2	1.05	-1.32	1	1.76	1.79	1.48	1.24	1.16	1.27	-1.17
2	0.782	55055	ZWILCH	zwilch kinetochore protein	1	3.07	2.85	2.11	1.63	1.64	1.52	1.7	1	1.65	1.39	1.2	1.09	-1.02	1.29	1.41
2	0.779	56647	BCCIP	BRCA2 and CDKN1A interacting protein	1	3.14	1.96	1.46	1.22	1.16	1.21	1.34	1	2.24	1.45	1.12	-1.24	-1.29	-1.08	-1.08
2	0.773	10195	ALG3	ALG3, alpha-1,3- mannosyltransferase	1	1.87	1.46	1.13	-1.08	-1.06	-1.09	-1.02	1	2.18	1.72	1.38	1.28	1.34	1.13	1.11
2	0.772	54553	DKFZP434I0714	uncharacterized protein DKFZP434I0714	1	2.08	1.57	1.39	1.34	-1.01	1.12	-1.11	1	1.8	1.11	-1.02	-1	-1.09	1.14	1.06
2	0.772	55027	HEATR3	HEAT repeat containing 3	1	1.8	2.07	1.64	1.27	1.38	1.45	1.39	1	1.69	1.46	1.65	1.32	1.47	1.27	1.44
2	0.77	100507	---		1	2.01	1.83	1.59	1.08	1.01	-1.16	-1.04	1	1.82	1.54	1.21	1.03	1.06	-1.15	-1.21
2	0.767	200916	RPL22L1	ribosomal protein L22-like 1	1	2.49	4.49	4.5	1.82	1.4	1.31	1.43	1	2.55	2.54	3.03	1.73	1.78	1.54	1.54
2	0.766	2274	FHL2	four and a half LIM domains 2	1	3.27	2.04	2.4	2.03	1.79	1.91	2.34	1	2.71	1.75	1.88	1.44	1.51	1.6	1.74
2	0.766	22984	PDCD11	programmed cell death 11	1	2.02	1.91	1.54	1.34	1.31	1.32	1.4	1	1.79	1.38	1.11	-1.08	-1.16	-1.12	-1.06
2	0.766	23212	RRS1	RRS1 ribosome biogenesis regulator homolog (S. cerevisiae)	1	6.78	5.15	3.44	2.89	2.79	3.08	3.45	1	5.68	3.35	2.4	1.84	1.98	2.29	2.59
2	0.765	79918	SETD6	SET domain containing 6	1	2.26	1.75	1.45	1.31	1.34	1.4	1.45	1	1.63	1.35	1.36	1.49	1.53	1.71	1.66
2	0.764	60314	C12orf10	chromosome 12 open reading frame 10	1	2.01	1.74	1.39	1.09	1.03	-1.05	1	1	2.78	2.65	1.99	1.7	1.45	1.19	1.15
2	0.763	3615	IMPDH2	IMP (inosine 5'-monophosphate) dehydrogenase 2	1	3.96	3.51	2.62	2.02	2.04	2.08	2.27	1	3.73	2.42	2.22	1.84	1.85	1.68	1.67
2	0.762	121053	C12orf45	chromosome 12 open reading frame 45	1	2.76	2.1	1.91	1.52	1.42	1.38	1.38	1	2.88	2.33	2.13	1.75	1.76	1.86	1.65
2	0.761	51504	TRMT112	tRNA methyltransferase 11-2 homolog (S. cerevisiae)	1	1.66	1.6	1.37	1.07	1	1.01	1.04	1	2.09	1.74	1.55	1.47	1.46	1.38	1.37
2	0.761	6690	SPINK1	serine peptidase inhibitor, Kazal type 1	1	3.68	3.3	3.78	3.42	2.23	1.54	2.12	1	4.31	6	4.84	1.74	1.3	1.19	1.02
2	0.76	100874	---		1	2.06	1.87	1.31	1.19	1.04	1.18	1.23	1	2.03	1.94	1.71	1.64	1.46	1.43	1.31
2	0.76	4839	NOP2	NOP2 nucleolar protein	1	3.88	3.22	2.43	2.02	2.17	2.45	2.87	1	3.63	2.24	1.67	1.34	1.51	1.61	1.75
2	0.759	51042	ZNF593	zinc finger protein 593	1	2.03	1.5	1.29	1.32	1.28	1.28	1.39	1	2.48	1.91	1.71	1.86	1.68	1.61	1.32
2	0.759	65243	ZFP69B	ZFP69 zinc finger protein B	1	2.13	1.66	1.25	1.19	1.25	1.04	1.18	1	1.21	1.19	1.07	1.2	-1.07	1.28	1.07
2	0.758	140735	DYNLL2	dynein, light chain, LC8-type 2	1	1.63	1.38	1.32	1.27	1.29	1.36	1.59	1	2.49	1.89	1.6	1.59	1.55	1.45	1.44
2	0.757	11198	SUPT16H	suppressor of Ty 16 homolog (S. cerevisiae)	1	2.65	2.87	3.06	2.42	1.66	1.46	1.42	1	2.47	1.69	1.97	1.43	1.46	1.35	1.2
2	0.757	5631	PRPS1	phosphoribosyl pyrophosphate synthetase 1	1	2.14	1.8	1.42	1.07	1.12	1.07	1.02	1	2.6	1.83	1.68	1.78	1.79	1.6	1.39
2	0.755	727957	MROH1	maestro heat-like repeat family member 1	1	2.76	1.24	1.45	1.57	1.62	1.58	2.15	1	1.91	1.35	1.18	1.3	1.39	1.31	1.25
2	0.753	25929	GEMIN5	gem (nuclear organelle) associated protein 5	1	2.64	1.76	1.1	1.06	1.06	1.06	1.2	1	2.04	1.32	1	-1.11	-1.18	-1.02	-1.02
2	0.751	5717	PSMD11	proteasome (prosome, macropain) 26S subunit, non-ATPase, 11	1	2.19	1.94	1.65	1.42	1.44	1.43	1.64	1	2.17	1.5	1.45	1.52	1.5	1.47	1.41
2	0.749	10170	DHRS9	dehydrogenase/reductase (SDR family) member 9	1	4.32	1.33	1.04	-1	-1.02	1.05	1.27	1	3.79	1.92	1.72	1.56	1.56	1.88	1.79
2	0.748	3416	IDE	insulin-degrading enzyme	1	2.01	1.76	1.81	1.68	1.53	1.5	1.48	1	1.77	1.45	1.31	1.15	1.04	1.17	1.16
2	0.748	8662	EIF3B	eukaryotic translation initiation factor 3, subunit B	1	2.47	2.49	2.06	1.66	1.75	1.69	1.94	1	2.39	1.85	1.51	1.22	1.34	1.24	1.28
2	0.748	89890	KBTBD6	kelch repeat and BTB (POZ) domain containing 6	1	2.01	1.5	1.14	1.03	-1.04	-1.15	1.03	1	1.87	1.18	1.02	-1.08	-1.09	1.1	1.19
2	0.747	6188	RPS3	ribosomal protein S3	1	1.57	1.96	1.83	1.42	1.35	1.32	1.3	1	1.86	2.07	1.67	1.35	1.33	1.23	1.16
2	0.746	11104	KATNA1	katanin p60 (ATPase containing) subunit A 1	1	2.52	1.94	1.78	1.78	1.84	1.77	1.78	1	2.22	1.63	1.54	1.41	1.34	1.48	1.38
2	0.746	24147	FJX1	four jointed box 1 (Drosophila)	1	4.11	3.36	2.41	2.33	2.42	2.31	2.67	1	2.58	1.7	1.71	1.28	1.33	1.31	1.22
2	0.746	6732	SRPK1	SRSF protein kinase 1	1	2.04	1.51	1.43	1.34	1.42	1.48	1.77	1	1.73	1.23	1.14	1.22	1.27	1.34	1.54
2	0.745	54931	TRMT10C	tRNA methyltransferase 10 homolog C (S. cerevisiae)	1	2.36	1.98	1.63	1.52	1.65	1.59	1.84	1	1.77	1.4	1.27	1.21	1.25	1.48	1.68
2	0.744	100505	---		1	3.43	2.39	1.66	1.55	1.31	1.47	1.61	1	1.9	1.47	1.36	-1.2	-1.45	-1.08	-1.02
2	0.744	5696	PSMB8	proteasome (prosome, macropain) subunit, beta type, 8	1	1.87	1.83	1.63	1.25	1.21	-1.01	-1.02	1	2.6	1.98	1.88	1.77	1.78	1.46	1.3
2	0.743	25926	NOL11	nucleolar protein 11	1	2.15	1.63	1.23	1.01	-1.06	1.02	1.11	1	1.7	1.25	1.04	-1.14	-1.16	-1.04	-1.01
2	0.743	80155	NAA15	N(alpha)-acetyltransferase 15, NatA auxiliary subunit	1	3.69	2.86	2.17	1.86	1.81	1.94	2.31	1	2.47	1.39	1.15	-1.06	-1	1.25	1.31
2	0.742	55646	LYAR	Ly1 antibody reactive	1	3.58	2.38	1.52	1.15	1.11	1.26	1.57	1	2.5	1.37	1.01	-1.3	-1.31	-1.09	-1.17
2	0.741	23657	SLC7A11	solute carrier family 7 (anionic amino acid transporter light chain, xc- system), member 11	1	2.1	1.43	1.28	1.27	1.1	1.41	2.33	1	1.51	1.44	1.34	1.08	1.22	1.2	1.27
2	0.738	10237	SLC35B1	solute carrier family 35, member B1	1	1.68	1.34	1.17	-1.07	-1.06	-1.01	-1.04	1	2.25	1.73	1.41	1.3	1.26	1.26	1.21
2	0.736	10401	PIAS3	protein inhibitor of activated STAT, 3	1	2.15	1.97	1.84	1.75	1.67	1.36	1.49	1	1.84	1.52	1.38	1.3	1.34	1.37	1.23
2	0.735	388796	SNHG17	small nucleolar RNA host gene 17 (non-protein coding)	1	2.16	1.53	1.15	1.02	1	1.15	1.32	1	1.88	1.18	-1.12	-1.13	-1.13	1.01	1.07
2	0.735	51054	PLEKHA8P1	pleckstrin homology domain containing, family A member 8 pseudogene 1	1	2.13	2.83	2.07	1.71	1.41	1.37	1.61	1	1.47	1.29	1.47	1.27	1.17	1.19	1.14
2	0.733	57718	PPP4R4	protein phosphatase 4, regulatory subunit 4	1	4.02	1.63	1.58	1.72	1.57	1.33	1.51	1	2.17	1.44	1.55	1.89	1.7	2.27	2.49
2	0.731	29093	MRPL22	mitochondrial ribosomal protein L22	1	2.24	1.85	1.66	1.49	1.46	1.49	1.51	1	2.8	2.33	2.09	1.8	1.76	1.68	1.6
2	0.73	4809	NHP2L1	NHP2 non-histone chromosome protein 2-like 1 (S. cerevisiae)	1	2.5	2.05	1.64	1.49	1.49	1.56	1.6	1	2.96	1.99	1.83	1.85	2.04	1.93	1.67
2	0.729	51373	MRPS17	mitochondrial ribosomal protein S17	1	2.13	1.92	1.63	1.51	1.55	1.48	1.57	1	2.54	2.15	1.91	1.72	1.53	1.6	1.46
2	0.728	8518	IKBKAP	inhibitor of kappa light polypeptide gene enhancer in B-cells, kinase complex-associated protein	1	2.18	2.51	2.07	1.46	1.27	1.14	1.15	1	1.69	1.46	1.07	-1.16	-1.19	1.01	1.01
2	0.727	10978	CLP1	cleavage and polyadenylation factor I subunit 1	1	1.86	1.62	1.44	1.33	1.39	1.3	1.42	1	2.03	1.63	1.56	1.49	1.54	1.43	1.42
2	0.727	2010	EMD	emerin	1	1.7	1.44	1.52	1.39	1.43	1.54	1.48	1	2.23	1.71	1.6	1.51	1.53	1.43	1.43
2	0.727	84524	ZC3H8	zinc finger CCCH-type containing 8	1	2.96	2.23	1.68	1.62	1.52	1.45	1.51	1	1.79	1.31	1.15	-1.08	-1.31	1.05	1.05
2	0.726	51278	IER5	immediate early response 5	1	2.44	1.89	1.78	1.67	1.38	1.64	2.04	1	1.92	1.44	1.4	1.4	1.44	1.5	1.56
2	0.725	55048	VPS37C	vacuolar protein sorting 37 homolog C (S. cerevisiae)	1	2.62	2.08	1.9	1.75	1.66	1.66	1.8	1	2.13	1.71	1.57	1.56	1.58	1.46	1.59
2	0.724	10819	OR7E14P	olfactory receptor, family 7, subfamily E, member 14 pseudogene	1	1.61	1.7	1.4	-1.03	-1.25	-1.23	1.29	1	2.1	1.67	1.59	1.42	1.31	1.25	-1.01
2	0.724	10969	EBNA1BP2	EBNA1 binding protein 2	1	2.41	1.98	1.5	1.34	1.2	1.21	1.25	1	2.11	1.51	1.09	-1.3	-1.34	-1.16	-1.23
2	0.722	54435	HCG4	HLA complex group 4 (non-protein coding)	1	2.69	1.68	1.38	1.14	1.24	1.2	1.26	1	1.88	2.02	1.68	1.96	1.87	1.67	1.54
2	0.722	64965	MRPS9	mitochondrial ribosomal protein S9	1	1.97	1.99	1.75	1.5	1.38	1.26	1.29	1	1.97	2.08	1.79	1.41	1.32	1.32	1.26
2	0.722	84950	PRPF38A	pre-mRNA processing factor 38A	1	1.9	1.63	1.24	1.05	-1.09	-1.22	-1.22	1	2.02	1.59	1.29	1.16	1.05	-1.06	-1.19
2	0.721	22934	RPIA	ribose 5-phosphate isomerase A	1	3.01	1.9	1.38	1.2	1.06	1.06	1.31	1	2.41	1.27	-1.04	-1.21	-1.3	-1.13	-1.16
2	0.721	85395	FAM207A	family with sequence similarity 207, member A	1	1.69	1.75	1.21	1.29	1.21	1.09	1.11	1	2.77	2.05	1.95	1.77	1.61	1.46	1.39
2	0.72	5511	PPP1R8	protein phosphatase 1, regulatory subunit 8	1	2.25	1.96	1.72	1.59	1.58	1.61	1.68	1	1.99	1.5	1.45	1.39	1.36	1.43	1.42
2	0.72	7378	UPP1	uridine phosphorylase 1	1	2.72	1.52	-1.06	-1.1	-1.1	1.51	2.25	1	3.18	1.62	1.32	1.15	-1	-1.11	-1.23
2	0.72	9410	SNRNP40	small nuclear ribonucleoprotein 40kDa (U5)	1	1.63	1.35	1.05	-1.08	-1.08	-1.01	1	1	2.12	1.43	1.14	1.18	1.08	-1	-1.07
2	0.719	126917	IFFO2	intermediate filament family orphan 2	1	2.01	1.53	1.59	1.23	1.25	1.16	1.21	1	1.72	1.2	1.04	-1.09	-1.11	-1.18	-1.2
2	0.719	1978	EIF4EBP1	eukaryotic translation initiation factor 4E binding protein 1	1	4.66	3.41	2.26	1.7	1.54	1.28	1.2	1	5.29	4.03	3.07	3.02	2.94	2.46	2.12
2	0.716	114791	TUBGCP5	tubulin, gamma complex associated protein 5	1	2.14	1.91	1.62	1.48	1.6	1.58	1.65	1	1.68	1.3	1.11	1.1	1.17	1.27	1.43
2	0.714	60488	MRPS35	mitochondrial ribosomal protein S35	1	2.12	1.99	1.68	1.43	1.44	1.5	1.47	1	2.04	1.63	1.53	1.42	1.43	1.42	1.41
2	0.712	27042	DIEXF	digestive organ expansion factor homolog (zebrafish)	1	2.54	1.58	1.12	1.1	1.18	1.32	1.57	1	1.9	1.17	-1.04	-1.28	-1.12	1.05	1.18
2	0.709	7052	TGM2	transglutaminase 2	1	2.53	1.35	1.66	1.64	1.76	1.78	1.9	1	2.5	1.35	1.11	1.38	1.67	1.22	1.15
2	0.706	64434	NOM1	nucleolar protein with MIF4G domain 1	1	2.8	2.28	1.76	1.7	1.59	1.63	1.86	1	1.82	1.27	1.21	-1.01	-1.02	1.04	1.22
2	0.706	7850	IL1R2	interleukin 1 receptor, type II	1	2.56	4.26	4.05	1.94	1.42	1.24	1.36	1	1.98	3.13	2.81	1.94	1.74	1.51	1.61
2	0.706	83732	RIOK1	RIO kinase 1	1	3.23	2.18	1.63	1.44	1.43	1.54	1.86	1	2.24	1.26	-1.07	-1.28	-1.17	-1.02	1.06
2	0.706	8565	YARS	tyrosyl-tRNA synthetase	1	3.64	2.61	1.9	1.78	1.73	1.64	1.99	1	3.64	2.78	2.23	2.1	2.2	1.87	1.83
2	0.704	330	BIRC3	baculoviral IAP repeat containing 3	1	14.71	9.69	7.06	4	2.78	2.88	3.29	1	4.25	2.48	1.71	-1.31	-1.25	-1.01	-1.18
2	0.704	59274	MESDC1	mesoderm development candidate 1	1	2.01	1.29	1.13	1.1	1.11	1.15	1.19	1	1.25	1.07	1.03	1.19	1.13	1.23	1.29
2	0.704	8818	DPM2	dolichyl-phosphate mannosyltransferase polypeptide 2, regulatory subunit	1	1.55	1.45	1.2	1.12	1.2	1.19	1.48	1	2.17	1.77	1.43	1.54	1.52	1.51	1.4
2	0.703	51075	TMX2	thioredoxin-related transmembrane protein 2	1	1.82	1.5	1.36	1.3	1.36	1.38	1.63	1	2.03	1.58	1.38	1.41	1.63	1.39	1.42
2	0.703	92610	TIFA	TRAF-interacting protein with forkhead-associated domain	1	2.05	1.53	1.15	-1.02	-1.13	-1.2	-1.26	1	1.78	1.54	1.51	1.26	1.18	1.11	-1.06
2	0.702	93082	NEURL3	neuralized homolog 3 (Drosophila) pseudogene	1	2.11	1.65	1.73	1.5	1.44	1.67	2.33	1	2.13	1.29	1.36	1.23	1.23	1.12	1.16
2	0.701	1104	RCC1	regulator of chromosome condensation 1	1	1.92	1.94	1.39	1.18	1.18	1.22	1.52	1	3.32	2.55	2.01	2.12	1.79	1.67	1.75
2	0.701	220064	ORAOV1	oral cancer overexpressed 1	1	2.1	1.64	1.45	1.39	1.29	1.46	1.63	1	1.78	1.21	-1.02	-1.06	-1.14	1.08	1.07
2	0.701	57291	DANCR	differentiation antagonizing non-protein coding RNA	1	2.05	1.97	1.39	1.18	1.27	1.52	1.76	1	1.87	2.28	1.87	1.46	1.34	1.44	1.55
2	0.7	51524	TMEM138	transmembrane protein 138	1	2.14	1.3	1.04	1.03	1.08	1.14	1.25	1	2.43	1.3	-1.06	-1.09	-1.06	-1.06	-1.18
2	0.7	55661	DDX27	DEAD (Asp-Glu-Ala-Asp) box polypeptide 27	1	2.51	2.47	2.05	1.83	1.74	1.74	1.92	1	2.04	1.66	1.36	1.13	1.09	1.23	1.2
2	0.7	6373	CXCL11	chemokine (C-X-C motif) ligand 11	1	10.12	7.31	3.03	1.64	1.24	1.59	1.6	1	1.21	1.4	1.71	1.25	1.17	1.76	1.76
2	0.7	78996	C7orf49	chromosome 7 open reading frame 49	1	3.99	2.94	2.45	2.09	2.19	2.18	2.02	1	2.9	1.94	1.9	1.92	2	2.07	1.81
2	0.696	100126	---		1	4.75	7.3	4.91	2.56	1.7	1.68	1.46	1	1.99	1.37	1.45	1.9	2.77	2.22	1.64
2	0.696	1665	DHX15	DEAH (Asp-Glu-Ala-His) box helicase 15	1	2.24	2	1.79	1.57	1.56	1.58	1.65	1	1.8	1.28	1.18	1.01	-1.02	1.16	1.21
2	0.695	65094	JMJD4	jumonji domain containing 4	1	2.08	1.61	1.35	1.2	1.15	1.12	1.23	1	2.26	1.81	1.51	1.77	1.72	1.67	1.47
2	0.694	6059	ABCE1	ATP-binding cassette, sub-family E (OABP), member 1	1	2.94	2.21	1.63	1.39	1.35	1.5	1.68	1	2.04	1.24	1.08	-1.35	-1.27	-1.09	1.1
2	0.693	112849	L3HYPDH	L-3-hydroxyproline dehydratase (trans-)	1	3.94	4.01	3.28	2.56	2.33	2.31	2.51	1	2.96	2.21	1.68	1.28	1.28	1.38	1.24
2	0.693	6747	SSR3	signal sequence receptor, gamma (translocon-associated protein gamma)	1	2.2	1.61	1.87	1.6	1.55	1.47	1.7	1	2.21	1.88	1.67	1.42	1.35	1.26	1.28
2	0.689	65072	CFLAR-AS1	CFLAR antisense RNA 1	1	2.16	2.18	1.69	1.04	1.02	-1.06	1.07	1	1.22	1.08	1.14	1.01	1.05	1.13	1.02
2	0.688	29880	ALG5	ALG5, dolichyl-phosphate beta-glucosyltransferase	1	1.78	1.49	1.2	1.08	1.06	1.08	1.07	1	2.04	1.82	1.54	1.45	1.51	1.49	1.47
2	0.685	100506	---		1	1.42	1.75	1.69	1.4	1.28	1.19	1.35	1	2.25	1.7	1.68	1.13	-1.08	-1.41	-1.33
2	0.684	5699	PSMB10	proteasome (prosome, macropain) subunit, beta type, 10	1	2.25	2.01	1.53	1.17	-1.01	-1.18	-1.22	1	2.57	2.07	1.86	1.86	1.81	1.46	1.11
2	0.682	9319	TRIP13	thyroid hormone receptor interactor 13	1	2.43	2.24	1.63	1.68	1.53	1.3	1.33	1	1.42	1.07	1.12	1.26	1.15	1.02	1.13
2	0.68	26354	GNL3	guanine nucleotide binding protein-like 3 (nucleolar)	1	3.59	2.56	1.93	1.5	1.54	1.62	1.96	1	2.65	1.48	-1	-1.5	-1.44	-1.06	-1.01
2	0.68	54802	TRIT1	tRNA isopentenyltransferase 1	1	2.2	1.68	1.42	1.25	1.2	1.13	1.15	1	1.58	1.25	-1.02	-1.26	-1.17	-1.11	-1.14
2	0.679	5694	PSMB6	proteasome (prosome, macropain) subunit, beta type, 6	1	1.91	1.98	1.72	1.4	1.31	1.24	1.28	1	2.23	2.43	2.04	1.79	1.65	1.46	1.36
2	0.678	1716	DGUOK	deoxyguanosine kinase	1	2.52	2.24	1.98	1.73	1.66	1.66	1.7	1	2.9	2.23	2.05	1.8	1.62	1.66	1.58
2	0.678	51388	NIP7	NIP7, nucleolar pre-rRNA processing protein	1	3.53	2.79	2.13	1.98	2.02	2.12	2.64	1	3	1.78	1.65	1.45	1.72	1.68	1.97
2	0.677	54438	GFOD1	glucose-fructose oxidoreductase domain containing 1	1	2.18	1.79	1.56	1.32	1.13	-1.03	-1.01	1	1.4	1.05	-1.04	-1.06	-1.01	-1.04	-1.01
2	0.675	26520	TIMM9	translocase of inner mitochondrial membrane 9 homolog (yeast)	1	2.39	2.05	1.64	1.62	1.63	1.75	1.99	1	2.46	2.03	1.67	1.38	1.33	1.49	1.46
2	0.675	64318	NOC3L	nucleolar complex associated 3 homolog (S. cerevisiae)	1	3.46	2.24	1.5	1.23	1.12	1.16	1.26	1	2.15	1.24	-1.03	-1.34	-1.42	-1.13	-1.17
2	0.675	8420	SNHG3	small nucleolar RNA host gene 3 (non-protein coding)	1	8.05	4.56	2.3	2.03	1.62	1.79	1.87	1	1.92	1.29	1.12	-1.18	-1.04	-1.03	1.03
2	0.674	84817	TXNDC17	thioredoxin domain containing 17	1	1.91	1.43	1.45	1.45	1.47	1.43	1.42	1	2.28	1.94	1.92	1.65	1.6	1.34	1.37
2	0.674	90416	C15orf57	chromosome 15 open reading frame 57	1	2.37	2.2	1.99	1.78	1.77	1.62	1.81	1	2.62	1.99	1.78	1.53	1.47	1.52	1.33
2	0.672	8260	NAA10	N(alpha)-acetyltransferase 10, NatA catalytic subunit	1	2.38	2.17	1.86	1.69	1.68	1.58	1.53	1	2.84	2.44	1.97	1.89	1.78	1.64	1.42
2	0.67	23279	NUP160	nucleoporin 160kDa	1	2.18	1.53	1.14	-1.01	-1.05	-1.1	1.04	1	1.65	1.19	1.04	-1.2	-1.12	-1.01	-1.04
2	0.669	119559	SFXN4	sideroflexin 4	1	1.85	1.34	1.03	-1.02	1.03	-1.06	1.05	1	2.19	1.86	1.49	1.51	1.46	1.36	1.31
2	0.669	139886	SPIN4	spindlin family, member 4	1	2.82	2.56	1.65	1.5	1.32	1.15	1.38	1	1.4	1.11	1.12	1	-1.04	-1.08	-1.09
2	0.667	7185	TRAF1	TNF receptor-associated factor 1	1	2.04	2.72	2.08	1.61	1.17	1.08	1.04	1	1.28	1.39	1.38	-1.04	1.06	-1.02	-1.05
2	0.666	23753	SDF2L1	stromal cell-derived factor 2-like 1	1	2.12	1.35	1.2	1.01	-1.13	-1.16	-1.09	1	3.3	2.54	1.67	1.68	1.4	1.41	1.25
2	0.665	2091	FBL	fibrillarin	1	2.13	1.72	1.15	-1.1	-1.17	-1.27	-1.27	1	2.31	1.69	1.34	1.1	-1.07	-1.09	-1.19
2	0.664	11052	CPSF6	cleavage and polyadenylation specific factor 6, 68kDa	1	2.04	1.65	1.33	1.24	1.06	1.02	1.01	1	1.4	1.16	1.09	-1.16	-1.21	-1.09	-1.12
2	0.662	27077	B9D1	B9 protein domain 1	1	1.67	1.44	1.32	1.23	1.22	1.04	-1.08	1	2.15	2.03	1.76	1.7	1.51	1.29	1.15
2	0.662	553115	PEF1	penta-EF-hand domain containing 1	1	1.95	1.42	1.35	1.33	1.38	1.39	1.48	1	2.49	1.89	1.56	1.83	1.82	1.61	1.48
2	0.661	84310	C7orf50	chromosome 7 open reading frame 50	1	1.3	1.43	1.28	1.01	1.05	-1.12	-1.19	1	2.19	1.76	1.44	1.3	1.21	1.01	-1.04
2	0.659	160851	DGKH	diacylglycerol kinase, eta	1	2.4	1.73	1.63	1.74	1.52	1.64	1.66	1	1.59	1.25	1.1	1.17	1.16	1.14	1.17
2	0.659	86	ACTL6A	actin-like 6A	1	2.64	2.28	1.85	1.73	1.54	1.63	1.66	1	2.65	1.95	1.84	1.49	1.73	1.51	1.73
2	0.656	262	AMD1	adenosylmethionine decarboxylase 1	1	3.02	2.53	2.52	2.05	1.81	1.82	2.27	1	2.32	1.45	1.46	1.12	1.15	1.04	1.2
2	0.656	3376	IARS	isoleucyl-tRNA synthetase	1	5.01	4.37	3.45	2.76	2.75	2.8	3	1	3.39	2.49	2.05	1.55	1.67	1.73	1.77
2	0.655	51110	LACTB2	lactamase, beta 2	1	1.59	2.3	2.37	1.48	1.26	1.17	1.08	1	1.61	1.73	1.86	1.52	1.48	1.32	1.41
2	0.653	246243	RNASEH1	ribonuclease H1	1	2.39	2.23	1.91	1.67	1.68	1.73	1.82	1	2.15	1.72	1.44	1.2	1.35	1.42	1.56
2	0.652	1478	CSTF2	cleavage stimulation factor, 3' pre-RNA, subunit 2, 64kDa	1	2.6	2.38	1.94	1.72	1.74	1.86	1.92	1	2.49	1.93	1.75	1.49	1.36	1.42	1.37
2	0.651	57085	AGTRAP	angiotensin II receptor-associated protein	1	2.31	1.58	1.46	1.47	1.55	1.6	1.56	1	2.68	1.78	1.41	1.65	1.89	1.86	1.85
2	0.65	221656	KDM1B	lysine (K)-specific demethylase 1B	1	2.17	1.97	1.54	1.4	1.38	1.62	1.79	1	1.43	1.31	1.25	1.04	1.06	1.41	1.35
2	0.649	51406	NOL7	nucleolar protein 7, 27kDa	1	3.58	3.18	2.45	2.07	1.88	2.03	2.2	1	3.18	2.49	2.03	1.53	1.61	1.86	1.97
2	0.648	11153	FICD	FIC domain containing	1	1.63	1.16	1	-1.1	-1.07	-1.01	1.25	1	2.08	1.35	1.09	1.11	1.29	1.34	1.37
2	0.648	55757	UGGT2	UDP-glucose glycoprotein glucosyltransferase 2	1	2.1	1.73	1.57	1.4	1.27	1.18	1.14	1	1.23	1.19	1.11	-1.16	-1.15	1.17	1.06
2	0.648	56915	EXOSC5	exosome component 5	1	1.79	1.43	1.07	-1.15	-1.13	-1.28	-1.18	1	2.43	1.7	1.17	1.17	1.16	1.08	-1.01
2	0.646	23160	WDR43	WD repeat domain 43	1	3.34	2.41	1.67	1.52	1.6	1.74	2.21	1	2.13	1.28	-1.02	-1.25	-1.13	1.03	1.26
2	0.645	5987	TRIM27	tripartite motif containing 27	1	2.18	1.73	1.51	1.34	1.36	1.35	1.49	1	2.05	1.66	1.46	1.54	1.73	1.65	1.52
2	0.645	81873	ARPC5L	actin related protein 2/3 complex, subunit 5-like	1	1.92	1.6	1.52	1.47	1.45	1.55	1.74	1	2.08	1.48	1.42	1.42	1.34	1.43	1.41
2	0.645	9188	DDX21	DEAD (Asp-Glu-Ala-Asp) box helicase 21	1	3.19	2.08	1.61	1.37	1.43	1.71	2.08	1	2.12	1.15	-1.03	-1.27	-1.16	1.01	1.2
2	0.644	1984	EIF5A	eukaryotic translation initiation factor 5A	1	2.16	2.04	1.94	1.41	1.6	1.46	1.54	1	2.13	2.27	1.69	1.61	1.41	1.26	1.31
2	0.639	9020	MAP3K14	mitogen-activated protein kinase kinase kinase 14	1	2.42	2.39	1.86	1.06	-1.18	-1.48	-1.05	1	2.04	1.71	1.23	-1.11	-1.15	-1.35	-1.27
2	0.637	4144	MAT2A	methionine adenosyltransferase II, alpha	1	2.5	2.38	2.25	1.84	1.77	1.48	1.28	1	1.76	1.78	1.84	1.7	1.42	1.47	1.11
2	0.636	10940	POP1	processing of precursor 1, ribonuclease P/MRP subunit (S. cerevisiae)	1	2.72	2.38	2.31	2.01	1.59	1.32	1.45	1	1.58	1.19	1.26	1.13	1.13	1.05	1.02
2	0.636	4691	NCL	nucleolin	1	2.18	1.78	1.48	1.24	1.26	1.33	1.38	1	1.57	1.16	1.03	-1.26	-1.21	-1.13	1
2	0.636	51018	RRP15	ribosomal RNA processing 15 homolog (S. cerevisiae)	1	3.34	3.2	2.15	1.91	1.82	1.96	2.23	1	2.16	1.5	1.16	-1.09	-1.01	1.28	1.61
2	0.635	51095	TRNT1	tRNA nucleotidyl transferase, CCA-adding, 1	1	2.6	2.47	2.06	1.7	1.62	1.85	1.87	1	1.74	1.39	1.29	1.12	1.15	1.46	1.42
2	0.635	79912	PYROXD1	pyridine nucleotide-disulphide oxidoreductase domain 1	1	2.22	1.65	1.3	1.23	1.26	1.4	1.47	1	1.21	1.22	1.12	-1.15	-1.07	1.13	1.31
2	0.634	84549	MAK16	MAK16 homolog (S. cerevisiae)	1	3.04	2.33	1.82	1.67	1.67	1.69	1.94	1	1.99	1.27	1.01	-1.12	-1.11	1.08	1.2
2	0.633	23043	TNIK	TRAF2 and NCK interacting kinase	1	2.36	1.86	1.81	1.47	1.48	1.33	1.64	1	1.74	1.33	1.77	1.56	1.49	1.59	1.69
2	0.633	93663	ARHGAP18	Rho GTPase activating protein 18	1	3.57	4.04	3.64	2.72	1.99	1.68	1.62	1	1.83	1.8	2.15	1.58	1.44	-1.01	-1.26
2	0.631	100289	---		1	2.21	2.06	1.74	1.23	1.3	1.36	1.72	1	1.69	1.97	1.62	1.43	1.56	1.35	1.69
2	0.631	55336	FBXL8	F-box and leucine-rich repeat protein 8	1	2.36	1.35	1.25	1.26	1.41	1.37	1.26	1	1.44	1.46	1.31	1.81	1.55	1.49	1.56
2	0.63	1368	CPM	carboxypeptidase M	1	2.94	2.8	2.43	1.54	1.26	1.04	1.12	1	1.93	1.38	1.22	-1.21	-1.32	-1.44	-1.43
2	0.629	10926	DBF4	DBF4 homolog (S. cerevisiae)	1	2.7	2.02	1.42	1.13	1.09	1.13	1.66	1	1.62	1	-1.03	-1.26	-1.19	-1.11	1.15
2	0.629	1875	E2F5	E2F transcription factor 5, p130-binding	1	4.71	3.72	3.14	2.92	2.73	2.47	3.06	1	3.8	2.41	1.92	1.59	1.69	1.91	1.67
2	0.629	92609	TIMM50	translocase of inner mitochondrial membrane 50 homolog (S. cerevisiae)	1	2.37	2.16	2	1.67	1.71	1.62	1.78	1	2.94	2.35	1.94	1.86	1.88	1.64	1.5
2	0.627	6274	S100A3	S100 calcium binding protein A3	1	2.5	2.73	1.92	1.25	1.05	1.01	-1.12	1	1.14	1.2	1.36	1.06	1.01	-1.12	-1.12
2	0.626	23180	RFTN1	raftlin, lipid raft linker 1	1	3.17	3.54	3.33	2.62	2.15	1.74	1.42	1	2.11	1.45	1.48	1.61	1.55	1.43	1.09
2	0.626	8270	LAGE3	L antigen family, member 3	1	1.46	1.38	1.16	1.17	1.22	1.15	1.15	1	2.22	1.97	1.54	1.55	1.62	1.38	1.24
2	0.623	100289	---		1	2.07	1.6	1.45	1.51	1.07	1.06	-1.16	1	1.09	1.36	1.14	-1.04	-1.06	-1.05	-1.01
2	0.617	153443	SRFBP1	serum response factor binding protein 1	1	2.34	1.75	1.35	1.36	1.27	1.44	1.64	1	1.54	1.02	1.09	-1.23	-1	1.06	1.24
2	0.615	23052	ENDOD1	endonuclease domain containing 1	1	2.64	1.84	1.64	1.8	1.55	1.69	1.77	1	1.53	1.15	1.18	1.24	1.31	1.4	1.39
2	0.615	4141	MARS	methionyl-tRNA synthetase	1	5.45	4.16	2.7	2.29	2.16	2.15	2.34	1	4.81	3.47	2.82	2.53	2.61	2.5	2.39
2	0.613	11186	RASSF1	Ras association (RalGDS/AF-6) domain family member 1	1	3.27	2.32	2.2	1.94	2.05	2.33	2.68	1	3.67	2.47	1.93	1.58	1.68	1.77	1.94
2	0.612	9141	PDCD5	programmed cell death 5	1	3.17	2.56	2.34	2.05	1.95	1.88	1.75	1	1.76	1.55	1.29	1.05	-1	1.32	1.29
2	0.61	79080	CCDC86	coiled-coil domain containing 86	1	4.21	3.05	2.2	1.95	2.06	2.29	2.73	1	3.59	2.4	1.83	1.73	2.08	2.24	2.31
2	0.608	1147	CHUK	conserved helix-loop-helix ubiquitous kinase	1	2.33	1.8	1.44	1.5	1.46	1.74	1.96	1	1.74	1.18	1.23	1.02	1.03	1.23	1.61
2	0.605	29889	GNL2	guanine nucleotide binding protein-like 2 (nucleolar)	1	3.86	3.18	2.59	2.29	2.18	2.37	2.6	1	2.42	1.64	1.44	1.09	1.14	1.41	1.56
2	0.605	6227	RPS21	ribosomal protein S21	1	1.81	1.85	1.74	1.49	1.34	1.29	1.29	1	1.84	2.05	1.84	1.54	1.36	1.37	1.27
2	0.604	29902	FAM216A	family with sequence similarity 216, member A	1	6.2	6.03	3.93	3.05	2.88	2.66	2.92	1	5.13	3.12	2.18	1.96	2	2.39	2.57
2	0.603	401588	ZNF674-AS1	ZNF674 antisense RNA 1 (head to head)	1	2.06	1.37	1.12	-1.06	-1.2	-1.18	1.03	1	1.79	1.07	-1.13	1	-1.15	1.13	-1.03
2	0.603	6583	SLC22A4	solute carrier family 22 (organic cation/zwitterion transporter), member 4	1	2.58	1.94	1.31	1.05	1.02	-1.03	-1.14	1	1.51	1.17	-1.06	-1.06	-1.18	-1.13	-1.26
2	0.602	79828	METTL8	methyltransferase like 8	1	2.51	2.19	1.76	1.75	1.83	1.95	1.88	1	1.85	1.38	1.34	1.19	1.21	1.29	1.33
2	0.601	10694	CCT8	chaperonin containing TCP1, subunit 8 (theta)	1	2.76	2.57	2.3	1.94	1.86	1.9	1.93	1	2.36	1.94	1.68	1.34	1.35	1.48	1.49
2	0.599	55172	DNAAF2	dynein, axonemal, assembly factor 2	1	2.04	1.76	1.29	1.22	1.25	1.3	1.28	1	1.51	1.43	1.44	1.42	1.45	1.62	1.88
2	0.597	25895	METTL21B	methyltransferase like 21B	1	2.37	1.22	-1.1	-1.12	-1.1	-1.09	-1.06	1	1.94	1.37	-1.01	-1.06	-1.06	-1.04	-1.02
2	0.596	55353	LAPTM4B	lysosomal protein transmembrane 4 beta	1	1.5	1.16	1.32	1.2	1.29	1.21	1.32	1	2.02	1.37	1.25	1.38	1.46	1.5	1.55
2	0.595	57122	NUP107	nucleoporin 107kDa	1	2.18	1.75	1.4	1.26	1.23	1.18	1.12	1	1.47	1.03	-1.05	-1.13	-1.33	-1.04	-1.11
2	0.594	51805	COQ3	coenzyme Q3 methyltransferase	1	1.62	1.95	1.85	1.42	1.37	1.34	1.31	1	2.24	2.3	2.13	1.71	1.5	1.33	1.26
2	0.588	131076	CCDC58	coiled-coil domain containing 58	1	2.05	1.74	1.4	1.27	1.13	1.44	1.7	1	2.13	2.1	1.65	1.31	1.32	1.57	1.9
2	0.584	7753	ZNF202	zinc finger protein 202	1	2.07	1.51	1.1	1.14	1.12	1.02	1.19	1	1.43	-1.03	-1.1	-1.19	-1.17	-1.02	-1.01
2	0.58	5876	RABGGTB	Rab geranylgeranyltransferase, beta subunit	1	2.27	1.89	1.45	1.23	1.23	1.52	1.73	1	2.23	1.67	1.6	1.45	1.48	1.73	1.99
2	0.578	51255	RNF181	ring finger protein 181	1	1.6	1.36	1.34	1.28	1.21	1.15	1.14	1	2.01	1.81	1.67	1.62	1.54	1.51	1.31
2	0.578	79714	CCDC51	coiled-coil domain containing 51	1	2.1	1.73	1.44	1.32	1.42	1.44	1.36	1	2.66	2.11	1.86	2.04	1.98	1.75	1.61
2	0.574	5918	RARRES1	retinoic acid receptor responder (tazarotene induced) 1	1	2.28	1.56	1.09	-1.01	-1.03	-1.26	-1.39	1	1.61	1.31	1.14	1.01	-1.06	-1.13	-1.24
2	0.571	55248	TMEM206	transmembrane protein 206	1	2.67	2.11	1.87	1.97	1.96	1.98	2.43	1	2.46	1.73	1.43	1.22	1.25	1.35	1.38
2	0.569	219541	MED19	mediator complex subunit 19	1	1.87	1.71	1.5	1.45	1.37	1.46	1.58	1	2.35	1.87	1.68	1.67	1.74	1.62	1.57
2	0.569	80273	GRPEL1	GrpE-like 1, mitochondrial (E. coli)	1	1.68	1.09	-1.08	-1.2	-1.19	-1.11	1.04	1	2.14	1.51	1.31	1.28	1.29	1.17	1.13
2	0.567	51013	EXOSC1	exosome component 1	1	1.72	1.76	1.61	1.4	1.28	1.28	1.31	1	2.17	2.23	1.8	1.65	1.58	1.64	1.45
2	0.567	55840	EAF2	ELL associated factor 2	1	1.56	1.25	-1.01	-1.14	-1.24	-1.22	-1.21	1	2.09	1.87	1.35	1.07	1.1	1.08	-1.02
2	0.567	79091	METTL22	methyltransferase like 22	1	2.49	2.2	1.81	1.67	1.69	1.52	1.63	1	2.72	2.51	2.18	1.9	1.86	1.48	1.31
2	0.565	9861	PSMD6	proteasome (prosome, macropain) 26S subunit, non-ATPase, 6	1	2.34	1.94	1.72	1.54	1.58	1.6	1.74	1	2.33	1.85	1.66	1.44	1.46	1.55	1.56
2	0.56	10622	POLR3G	polymerase (RNA) III (DNA directed) polypeptide G (32kD)	1	2.33	1.93	1.68	1.63	1.54	1.58	1.83	1	1.82	1.33	1.02	-1.05	-1.1	1.07	-1.08
2	0.559	10726	NUDC	nudC nuclear distribution protein	1	1.9	2.3	1.98	1.66	1.57	1.74	1.91	1	1.95	1.67	1.56	1.31	1.34	1.29	1.19
2	0.559	5714	PSMD8	proteasome (prosome, macropain) 26S subunit, non-ATPase, 8	1	1.59	1.54	1.44	1.26	1.19	1.33	1.39	1	2.08	1.92	1.66	1.64	1.62	1.45	1.43
2	0.557	5702	PSMC3	proteasome (prosome, macropain) 26S subunit, ATPase, 3	1	1.56	1.86	1.72	1.33	1.36	1.23	1.23	1	2.47	1.98	1.73	2.09	1.95	1.45	1.36
2	0.554	55920	RCC2	regulator of chromosome condensation 2	1	2.59	2.13	1.97	1.68	1.74	1.5	1.63	1	1.47	1.31	1.18	-1.05	1.02	1.2	1.22
2	0.553	29789	OLA1	Obg-like ATPase 1	1	2.07	1.86	1.67	1.52	1.49	1.6	1.57	1	1.7	1.2	1.17	1.29	1.41	1.47	1.47
2	0.552	5684	PSMA3	proteasome (prosome, macropain) subunit, alpha type, 3	1	2.98	2.51	2.13	1.76	1.7	1.78	1.82	1	2.91	2.26	2.03	1.74	1.7	1.76	1.69
2	0.55	51692	CPSF3	cleavage and polyadenylation specific factor 3, 73kDa	1	2.03	2.13	1.79	1.64	1.58	1.62	1.58	1	2.19	1.77	1.61	1.38	1.39	1.39	1.3
2	0.55	79081	C11orf48	chromosome 11 open reading frame 48	1	2.76	2.32	1.9	1.67	1.73	1.88	2.02	1	3.44	2.49	2.11	1.98	1.9	2.09	2.06
2	0.549	51116	MRPS2	mitochondrial ribosomal protein S2	1	1.9	1.5	1.25	1.07	1.13	1.08	1.2	1	2.05	1.74	1.58	1.71	1.7	1.62	1.47
2	0.548	10907	TXNL4A	thioredoxin-like 4A	1	1.78	1.69	1.54	1.34	1.32	1.32	1.37	1	2.04	1.73	1.59	1.49	1.57	1.49	1.56
2	0.547	54517	PUS7	pseudouridylate synthase 7 homolog (S. cerevisiae)	1	3.76	2.55	1.74	1.67	1.63	1.7	1.84	1	2.34	-1	-1.2	-1.39	-1.36	-1.06	-1.02
2	0.54	23642	SNHG1	small nucleolar RNA host gene 1 (non-protein coding)	1	4.26	2.58	1.71	1.53	1.31	1.6	2.08	1	2.39	1.35	-1.2	-1.8	-1.85	-1.23	-1.33
2	0.54	7204	TRIO	trio Rho guanine nucleotide exchange factor	1	3.02	2.44	2.09	1.82	1.78	1.59	1.7	1	1.44	1.3	1.23	1.05	1.06	1.11	1.08
2	0.539	151194	METTL21A	methyltransferase like 21A	1	2.17	2.17	1.76	1.6	1.48	1.31	1.42	1	1.86	1.65	1.67	1.47	1.47	1.53	1.49
2	0.537	100188	---		1	1.93	1.72	1.47	1.42	1.4	1.55	1.65	1	2.19	1.77	1.64	1.5	1.42	1.55	1.64
2	0.537	2935	GSPT1	G1 to S phase transition 1	1	2.47	2.21	1.99	1.66	1.71	1.77	1.96	1	1.99	1.52	1.39	1.38	1.45	1.48	1.54
2	0.535	10360	NPM3	nucleophosmin/nucleoplasmin 3	1	3.5	3.08	2.04	1.89	2	2.24	2.21	1	3.44	2.6	1.8	1.84	2.07	1.71	1.71
2	0.533	374378	GALNT18	UDP-N-acetyl-alpha-D-galactosamine:polypeptide N-acetylgalactosaminyltransferase 18	1	3.43	4.23	4.42	3.22	2.78	2.2	1.74	1	3.61	2.22	2.34	2.04	2.16	1.32	1.04
2	0.533	4116	MAGOH	mago-nashi homolog, proliferation-associated (Drosophila)	1	1.42	1.24	-1.03	-1.03	-1.07	-1.1	1.01	1	2.74	1.81	1.58	1.5	1.33	1.29	1.37
2	0.531	100873	---		1	3.92	1.54	1.27	1.5	1.3	1.32	1.7	1	1.11	1.27	1	-1.06	-1.06	-1.03	-1.04
2	0.531	9015	TAF1A	TATA box binding protein (TBP)-associated factor, RNA polymerase I, A, 48kDa	1	2.93	1.77	1.41	1.5	1.44	1.46	1.71	1	1.64	-1.05	-1.15	-1.06	-1.24	1.08	1.09
2	0.53	7371	UCK2	uridine-cytidine kinase 2	1	2.53	2.08	1.86	1.85	1.75	1.76	1.82	1	2.48	1.98	1.67	1.42	1.53	1.53	1.41
2	0.527	90637	ZFAND2A	zinc finger, AN1-type domain 2A	1	1.73	-1.04	-1.26	-1.18	-1.2	1.02	1.29	1	2.52	1.66	1.32	1.3	1.24	1.26	1.15
2	0.526	115098	CCDC124	coiled-coil domain containing 124	1	2.1	2.38	2.3	1.64	1.72	1.45	1.57	1	2.7	2.55	2.09	1.57	1.72	1.5	1.55
2	0.526	26973	CHORDC1	cysteine and histidine-rich domain (CHORD) containing 1	1	2.75	2.84	2.02	1.55	1.32	1.66	1.71	1	1.72	1.45	1.25	-1.34	-1.65	-1.2	-1.19
2	0.526	51629	SLC25A39	solute carrier family 25, member 39	1	1.87	1.8	1.69	1.31	1.49	1.45	1.67	1	2.37	2.06	1.58	1.85	1.55	1.64	1.55
2	0.525	29904	EEF2K	eukaryotic elongation factor-2 kinase	1	2.18	2.13	1.96	1.61	1.52	1.32	1.2	1	1.7	1.57	1.48	1.61	1.65	1.47	1.44
2	0.525	79691	QTRTD1	queuine tRNA-ribosyltransferase domain containing 1	1	2.99	2.08	1.4	1.33	1.25	1.26	1.57	1	1.62	-1.08	-1.21	-1.39	-1.25	-1.16	1.01
2	0.523	7266	DNAJC7	DnaJ (Hsp40) homolog, subfamily C, member 7	1	1.57	2.01	1.58	1.44	1.41	1.47	1.46	1	2.08	1.83	1.59	1.53	1.36	1.39	1.44
2	0.522	705	BYSL	bystin-like	1	5.16	3.8	3.02	2.46	2.79	2.85	3.57	1	4.68	2.68	2.1	1.73	2.3	2.06	1.95
2	0.519	10	NAT2	N-acetyltransferase 2 (arylamine N-acetyltransferase)	1	3.89	3.23	3.08	2.59	2.41	2.42	2.36	1	2.43	2.14	2.15	1.53	1.54	1.54	1.65
2	0.518	10519	CIB1	calcium and integrin binding 1 (calmyrin)	1	1.55	1.52	1.46	1.42	1.4	1.42	1.4	1	2.24	1.67	1.58	1.69	1.68	1.58	1.48
2	0.518	114915	EPB41L4A-AS1	EPB41L4A antisense RNA 1	1	2.05	1.68	1.27	-1.31	-1.56	-1.63	-1.32	1	2.17	2.03	1.43	1.08	-1.08	-1.04	-1.15
2	0.517	10495	ENOX2	ecto-NOX disulfide-thiol exchanger 2	1	2.13	1.68	1.6	1.62	1.6	1.71	1.81	1	1.89	1.42	1.38	1.28	1.17	1.45	1.51
2	0.517	4790	NFKB1	nuclear factor of kappa light polypeptide gene enhancer in B-cells 1	1	1.94	1.99	2.07	1.66	1.66	1.55	1.36	1	1.54	1.5	1.49	1.34	1.28	1.29	1.1
2	0.516	968	CD68	CD68 molecule	1	2.7	1.88	1.3	1.27	1.37	1.53	1.92	1	2.82	3.3	2.03	1.84	2.24	1.91	2.54
2	0.514	100130	---		1	2.09	1.31	1.16	1.08	1	-1.12	-1.21	1	1.24	-1	-1.05	-1.03	-1.02	-1.01	-1.07
2	0.514	5198	PFAS	phosphoribosylformylglycinamidine synthase	1	2.32	2.1	1.41	1.08	-1.1	-1.27	-1.35	1	1.79	1.28	-1.04	-1.17	-1.19	-1.37	-1.52
2	0.511	57478	USP31	ubiquitin specific peptidase 31	1	2.83	2.59	2.24	1.78	1.63	1.6	1.58	1	1.41	1.24	1.18	1.05	-1	1.18	1.22
2	0.507	11010	GLIPR1	GLI pathogenesis-related 1	1	27.67	27.59	19.4	14.73	10.09	8.53	8.04	1	8.55	8.41	6.67	2.14	1.63	1.61	1.68
2	0.506	29925	GMPPB	GDP-mannose pyrophosphorylase B	1	2.46	1.93	1.8	1.66	1.58	1.48	1.62	1	3.59	3.03	2.45	2.38	2.24	2.19	2.08
2	0.505	100	ADA	adenosine deaminase	1	1.83	1.67	1.83	1.88	1.9	1.55	1.51	1	2.47	1.84	1.7	1.8	1.72	1.36	1.17
2	0.502	51535	PPHLN1	periphilin 1	1	2.27	2.08	1.87	1.81	1.76	1.71	1.82	1	1.8	1.46	1.32	1.2	1.24	1.39	1.37
2	0.5	54908	SPDL1	spindle apparatus coiled-coil protein 1	1	2.69	2.55	1.97	1.73	1.63	1.6	1.51	1	1.35	1.24	1.24	-1.06	-1.02	1.28	1.28
2	0.499	54680	ZNHIT6	zinc finger, HIT-type containing 6	1	2.79	2.09	1.7	1.53	1.48	1.6	1.72	1	1.42	1.21	1.02	-1.05	-1.21	-1.08	-1.01
2	0.498	5917	RARS	arginyl-tRNA synthetase	1	3.33	2.91	2.64	2.27	2.29	2.2	2.3	1	2.74	1.97	1.8	1.49	1.49	1.59	1.52
2	0.498	80018	NAA25	N(alpha)-acetyltransferase 25, NatB auxiliary subunit	1	2.4	1.51	1.17	1.09	1.04	1.15	1.42	1	1.57	-1.02	-1.26	-1.41	-1.3	-1.13	-1.07
2	0.497	56005	C19orf10	chromosome 19 open reading frame 10	1	1.68	1.59	1.71	1.37	1.14	1.11	1.12	1	2.81	2.24	1.92	1.97	1.82	1.86	1.8
2	0.496	407975	MIR17HG	miR-17-92 cluster host gene (non-protein coding)	1	6.15	3.61	2.42	2.17	1.41	1.47	1.52	1	1.1	1.14	-1.12	-1.32	-1.23	1.08	1.26
2	0.492	65993	MRPS34	mitochondrial ribosomal protein S34	1	1.58	1.29	1.14	1.03	1	-1	1.01	1	2	1.75	1.63	1.63	1.56	1.39	1.33
2	0.492	84313	VPS25	vacuolar protein sorting 25 homolog (S. cerevisiae)	1	1.97	1.73	1.62	1.4	1.38	1.31	1.3	1	2.04	1.79	1.62	1.61	1.68	1.48	1.38
2	0.491	116461	TSEN15	TSEN15 tRNA splicing endonuclease subunit	1	2.78	2.66	2.24	1.59	1.48	1.34	1.36	1	2.96	2.6	2.5	2.18	2.06	1.93	1.65
2	0.487	26517	TIMM13	translocase of inner mitochondrial membrane 13 homolog (yeast)	1	1.83	2.11	1.71	1.53	1.46	1.45	1.46	1	2.27	2	1.75	1.63	1.7	1.45	1.41
2	0.485	134430	WDR36	WD repeat domain 36	1	2.22	1.45	1.17	1.02	1.01	-1.01	1.12	1	1.41	-1.03	-1.17	-1.34	-1.22	-1.11	-1.09
2	0.485	22818	COPZ1	coatomer protein complex, subunit zeta 1	1	1.69	1.53	1.6	1.33	1.34	1.33	1.33	1	2.61	2.31	2.12	1.92	1.91	1.67	1.52
2	0.483	56339	METTL3	methyltransferase like 3	1	2.51	2.01	1.83	1.75	1.52	1.43	1.34	1	1.48	1.12	1.01	-1.02	-1.22	-1.08	-1.22
2	0.482	10985	GCN1L1	GCN1 general control of amino-acid synthesis 1-like 1 (yeast)	1	2.73	2.54	2.17	2.08	1.95	1.96	2.16	1	2.16	1.77	1.41	1.35	1.4	1.37	1.48
2	0.481	6124	RPL4	ribosomal protein L4	1	2.05	2.57	2.48	1.9	1.74	1.7	1.68	1	1.99	2.12	1.71	1.35	1.5	1.36	1.34
2	0.48	84128	WDR75	WD repeat domain 75	1	2.56	2.1	1.77	1.51	1.62	1.66	1.7	1	1.66	1.19	1.04	-1.28	-1.14	1.07	1.08
2	0.479	2014	EMP3	epithelial membrane protein 3	1	1.26	1.91	2.06	1.74	1.39	1.2	1.09	1	1.44	1.64	1.61	1.03	-1.15	-1.24	-1.25
2	0.479	64417	C5orf28	chromosome 5 open reading frame 28	1	4.52	4.17	3.45	2.85	2.39	2.3	2.32	1	2.12	1.42	1.41	1.27	1.47	1.81	1.8
2	0.478	3396	ICT1	immature colon carcinoma transcript 1	1	2.2	2.13	1.76	1.48	1.42	1.36	1.4	1	2.63	2.51	2.19	2.02	1.88	1.79	1.63
2	0.477	2131	EXT1	exostosin glycosyltransferase 1	1	2.03	1.25	1.35	1.53	1.47	1.4	1.32	1	1.47	1.25	1.36	1.63	1.52	1.49	1.45
2	0.477	645	BLVRB	biliverdin reductase B (flavin reductase (NADPH))	1	1.32	1.34	-1.03	-1.12	-1.23	-1.25	-1.18	1	1.94	2.14	1.68	1.43	1.27	1.07	-1.04
2	0.475	3608	ILF2	interleukin enhancer binding factor 2	1	2.91	2.28	2.06	1.64	1.77	1.69	1.92	1	3.37	2.58	2.31	2.13	2.19	1.95	1.91
2	0.475	6424	SFRP4	secreted frizzled-related protein 4	1	1.27	2.42	2.32	1.24	1.12	1.05	-1.07	1	1.18	1.12	1.08	1.11	1.03	1.03	1.06
2	0.475	84955	NUDCD1	NudC domain containing 1	1	2.36	2	1.56	1.46	1.4	1.56	1.59	1	1.49	1.13	-1.02	-1.15	-1.25	1.02	-1.01
2	0.474	10737	RFPL3S	RFPL3 antisense	1	2.23	1.17	1.04	1.09	1.19	1.08	1.46	1	1.23	-1.09	-1.08	-1.09	-1.14	1.02	1.05
2	0.473	388962	BOLA3	bolA family member 3	1	2.05	2.24	2.02	1.72	1.68	1.74	1.59	1	2.66	2.44	2.06	1.72	1.59	1.52	1.43
2	0.473	6103	RPGR	retinitis pigmentosa GTPase regulator	1	3.87	1.57	1.4	1.4	1.35	1.39	1.59	1	1.57	-1.11	-1.16	-1.63	-1.37	-1.13	1.09
2	0.471	55168	MRPS18A	mitochondrial ribosomal protein S18A	1	1.62	1.56	1.3	1.13	1.13	1.15	1.17	1	2.21	1.93	1.84	1.84	1.79	1.59	1.4
2	0.47	7128	TNFAIP3	tumor necrosis factor, alpha-induced protein 3	1	2.7	1.66	1.66	1.53	1.26	1.21	1.5	1	1.26	-1.2	-1.16	-1.08	1.07	1.18	1.26
2	0.467	283078	MKX	mohawk homeobox	1	3.24	1.16	-1.03	-1.1	-1.22	-1.35	-1.24	1	1.66	1.3	1.52	1.66	1.74	1.6	1.41
2	0.466	440862	FLJ41757	uncharacterized LOC440862	1	2.31	3.26	2.95	1.65	1.65	1.7	1.75	1	2	1.8	1.87	1.9	1.77	1.88	1.97
2	0.465	6888	TALDO1	transaldolase 1	1	1.75	1.71	1.5	1.41	1.4	1.34	1.4	1	2.22	2.22	1.86	1.83	1.83	1.49	1.27
2	0.464	127253	TYW3	tRNA-yW synthesizing protein 3 homolog (S. cerevisiae)	1	2.97	2.78	2.71	2.11	1.93	1.99	2.29	1	2.6	2.28	2.19	1.45	1.33	1.38	1.37
2	0.463	353	APRT	adenine phosphoribosyltransferase	1	1.95	2.19	2.15	1.79	1.59	1.39	1.26	1	2.14	2.37	1.93	1.78	1.71	1.35	1.19
2	0.46	1662	DDX10	DEAD (Asp-Glu-Ala-Asp) box polypeptide 10	1	2.18	1.96	1.49	1.25	1.38	1.63	2.22	1	1.82	1.22	-1.1	-1.31	-1.16	1.01	1.15
2	0.458	2633	GBP1	guanylate binding protein 1, interferon-inducible	1	3.59	1.68	1.75	1.61	1.42	1.56	1.45	1	1.74	-1.09	-1.08	-1.75	-1.41	-1.27	-1.05
2	0.453	1650	DDOST	dolichyl-diphosphooligosaccharide--protein glycosyltransferase subunit (non-catalytic)	1	1.44	1.41	1.59	1.45	1.33	1.09	1.18	1	2.23	2.15	1.94	1.9	1.63	1.35	1.42
2	0.453	339229	OXLD1	oxidoreductase-like domain containing 1	1	1.75	1.37	1.17	1.21	1.27	1.2	1.21	1	2.06	1.75	1.63	1.75	1.65	1.63	1.46
2	0.452	55131	RBM28	RNA binding motif protein 28	1	2.49	2.09	1.65	1.43	1.36	1.26	1.34	1	1.53	1.11	-1.02	-1.48	-1.52	-1.39	-1.43
2	0.451	27351	DESI1	desumoylating isopeptidase 1	1	2.13	1.79	1.59	1.31	1.26	1.28	1.35	1	2.41	2.12	1.87	2.01	2.03	1.8	1.63
2	0.448	51526	OSER1	oxidative stress responsive serine-rich 1	1	1.83	1.22	1.21	1.3	1.37	1.55	1.74	1	2.11	1.7	1.57	1.71	1.55	1.49	1.46
2	0.446	22950	SLC4A1AP	solute carrier family 4 (anion exchanger), member 1, adaptor protein	1	2.46	2.3	2.16	1.86	1.89	1.95	2.14	1	2.19	1.62	1.19	1	-1.07	1.21	1.17
2	0.444	129531	MITD1	MIT, microtubule interacting and transport, domain containing 1	1	3.15	3.09	2.83	2.45	2.2	2.22	2.07	1	2.05	1.76	1.75	1.23	1.18	1.39	1.35
2	0.444	64328	XPO4	exportin 4	1	2.14	1.53	1.33	1.29	1.23	1.2	1.36	1	1.39	1.01	-1.18	-1.38	-1.4	-1.17	-1.07
2	0.44	4256	MGP	matrix Gla protein	1	2.34	1.1	1.13	-1.26	-1.49	-1.89	-2.18	1	5.5	4.79	2.75	1.98	-1.08	-1.44	-1.74
2	0.436	10346	TRIM22	tripartite motif containing 22	1	1.99	2.04	2.09	1.81	1.63	1.49	1.12	1	1.35	1.3	1.36	1.28	1.32	1.29	1.43
2	0.435	57696	DDX55	DEAD (Asp-Glu-Ala-Asp) box polypeptide 55	1	2.12	1.57	1.22	1.13	1.04	1.06	1.26	1	1.62	1.02	-1.24	-1.52	-1.6	-1.15	-1.19
2	0.432	8609	KLF7	Kruppel-like factor 7 (ubiquitous)	1	2.52	2.57	2.13	1.38	1.3	1.18	1.31	1	1.27	-1.02	-1.05	-1.25	-1.29	-1.42	-1.25
2	0.427	4682	NUBP1	nucleotide binding protein 1	1	1.94	1.69	1.32	1.15	1.15	1.19	1.29	1	2.08	1.89	1.75	1.79	1.71	1.75	1.68
2	0.427	790955	C11orf83	chromosome 11 open reading frame 83	1	1.69	1.2	-1.02	-1.02	-1.06	-1.13	-1.02	1	2.41	1.86	1.76	1.84	1.66	1.45	1.35
2	0.423	79686	LINC00341	long intergenic non-protein coding RNA 341	1	2.57	2.42	2.15	1.89	1.73	1.43	1.15	1	1.3	2.13	2.11	1.82	1.75	1.46	1.39
2	0.423	80218	NAA50	N(alpha)-acetyltransferase 50, NatE catalytic subunit	1	2.15	1.77	1.55	1.47	1.66	1.78	2.09	1	1.74	1.28	1.34	1.15	1.11	1.35	1.59
2	0.421	4677	NARS	asparaginyl-tRNA synthetase	1	2.71	2.34	2.09	1.94	1.93	2.09	2.34	1	1.98	1.53	1.34	1.18	1.23	1.37	1.49
2	0.419	4609	MYC	v-myc avian myelocytomatosis viral oncogene homolog	1	4.05	2.29	1.51	1.21	1.07	1.07	1.42	1	2.06	1.08	-1.33	-2.27	-2	-1.71	-1.45
2	0.415	146923	RUNDC1	RUN domain containing 1	1	2.47	1.89	1.81	1.85	1.84	1.82	2.09	1	1.73	1.61	1.33	1.35	1.34	1.42	1.62
2	0.413	64963	MRPS11	mitochondrial ribosomal protein S11	1	1.63	1.49	1.38	1.31	1.29	1.26	1.25	1	2.23	1.95	1.81	1.86	1.86	1.64	1.43
2	0.412	63979	FIGNL1	fidgetin-like 1	1	2.08	1.73	1.48	1.26	1.28	1.03	1.11	1	1.11	-1.09	-1.02	-1.22	-1.33	-1.22	-1.19
2	0.407	83448	PUS7L	pseudouridylate synthase 7 homolog (S. cerevisiae)-like	1	2.01	1.52	1.33	1.12	1.13	1.12	1.15	1	1.21	-1.06	-1.16	-1.36	-1.45	-1.11	-1.07
2	0.405	145438	FRMD6-AS1	FRMD6 antisense RNA 1	1	2.36	2.46	1.96	2.35	1.71	1.59	1.46	1	1.37	1.37	1.45	1.46	1.49	1.27	1.32
2	0.401	55034	MOCOS	molybdenum cofactor sulfurase	1	2.7	1.74	1.67	1.44	1.33	1.16	1.2	1	2.57	2.24	2.32	2.26	2.41	2	1.82
2	0.399	80746	TSEN2	TSEN2 tRNA splicing endonuclease subunit	1	2.19	1.74	1.06	-1.01	-1.02	-1.01	-1.05	1	1.47	1.05	-1.21	-1.29	-1.61	-1.28	-1.25
2	0.395	7718	ZNF165	zinc finger protein 165	1	5	2.33	1.77	2.15	2.31	3.67	8.18	1	3.3	2.3	1.58	1.86	1.95	3.62	6.33
2	0.395	84166	NLRC5	NLR family, CARD domain containing 5	1	2.71	1.33	1.21	1.14	1.19	1.2	1.69	1	1.36	-1.08	-1.38	-1.63	-1.34	-1.11	1.04
2	0.394	23624	CBLC	Cbl proto-oncogene C, E3 ubiquitin protein ligase	1	2.73	1.59	1.41	1.46	1.5	1.12	1.21	1	3.15	2.79	2.52	2.77	2.52	2.08	1.81
2	0.383	25813	SAMM50	SAMM50 sorting and assembly machinery component	1	1.45	1.49	1.4	1.27	1.33	1.14	1.24	1	2.06	2	1.96	1.82	1.75	1.42	1.31
2	0.379	29071	C1GALT1C1	C1GALT1-specific chaperone 1	1	2.31	2.24	2.29	1.95	1.84	1.73	1.54	1	1.62	1.44	1.34	1.15	1.17	1.38	1.45
2	0.376	10544	PROCR	protein C receptor, endothelial	1	3.01	7.14	8.89	6.13	4	3.06	2.81	1	3.52	3.14	2.74	1.76	2.31	2.16	1.75
2	0.359	79101	TAF1D	TATA box binding protein (TBP)-associated factor, RNA polymerase I, D, 41kDa	1	2.28	1.96	1.43	1.11	1.1	1.14	1.22	1	1.23	-1.06	-1.37	-1.66	-1.43	-1.29	-1.16
2	0.353	51203	NUSAP1	nucleolar and spindle associated protein 1	1	1.3	1.92	2.05	1.69	1.57	1.2	1.3	1	1.02	1.86	2.01	1.44	-1.01	-1.22	1.08
2	0.353	84312	BRMS1L	breast cancer metastasis-suppressor 1-like	1	2.26	2.6	2.27	1.84	1.81	1.82	1.92	1	1.54	1.53	1.43	1.28	1.29	1.53	1.62
2	0.342	84284	NTPCR	nucleoside-triphosphatase, cancer-related	1	1.78	1.52	1.39	1.36	1.31	1.18	1.12	1	1.92	2.03	1.92	1.89	1.86	1.54	1.41
2	0.334	57539	WDR35	WD repeat domain 35	1	2.11	1.63	1.32	1.19	1.16	1.15	1.07	1	1.1	-1.14	-1.27	-1.34	-1.37	-1.27	-1.25
2	0.333	2146	EZH2	enhancer of zeste homolog 2 (Drosophila)	1	2.71	1.99	1.46	1.2	1.03	-1.07	1.02	1	1.3	-1.24	-1.25	-1.59	-1.75	-1.38	-1.3
2	0.331	27000	DNAJC2	DnaJ (Hsp40) homolog, subfamily C, member 2	1	3.02	1.87	1.36	1.21	1.19	1.24	1.37	1	1.64	-1.05	-1.48	-1.95	-2.23	-1.44	-1.44
2	0.329	7111	TMOD1	tropomodulin 1	1	2.05	1.1	-1.07	-1.2	-1.38	-1.53	-1.79	1	1.72	1.19	1.17	-1	-1.11	1.03	-1.04
2	0.325	7097	TLR2	toll-like receptor 2	1	2.01	1.37	1.16	1.16	1.03	-1	-1.05	1	1.2	-1.13	-1.07	-1.22	-1.39	-1.33	-1.36
2	0.325	7562	ZNF708	zinc finger protein 708	1	1.85	2.25	1.75	1.29	-1.04	-1.18	-1.03	1	1	-1.1	-1.17	-1.28	-1.55	-1.25	-1.2
2	0.302	134285	TMEM171	transmembrane protein 171	1	2.41	1	-1.33	-1.46	-1.47	-1.56	-1.32	1	1.58	1.05	1.08	1.14	1.11	1.04	-1.03

## Sheet: Cluster 2B
					CM versus FH								S versus FH
Cluster	Memberchip Degree	ProbeSet	Symbol	Description	Day 0 (FH)	Day 1	Day 2	Day 3	Day 5	Day 7	Day10	Day14	Day 0 (FH)	Day 1	Day 2	Day 3	Day 5	Day 7	Day10	Day14
5	0.998	9877	ZC3H11A	zinc finger CCCH-type containing 11A	1	-1.13	-1.08	-1.08	-1.1	-1.16	-1.18	-1.1	1	-2.02	-1.83	-1.66	-2.04	-2.48	-1.88	-1.75
5	0.997	10443	N4BP2L2	NEDD4 binding protein 2-like 2	1	-1.04	-1.06	-1.21	-1.18	-1.27	-1.21	-1.18	1	-1.75	-1.84	-2.03	-2.19	-2.32	-1.62	-1.53
5	0.997	23116	FAM179B	family with sequence similarity 179, member B	1	1.07	-1.13	-1.17	-1.07	-1.16	-1.08	-1.27	1	-1.74	-1.87	-1.86	-2.04	-2.25	-1.74	-1.72
5	0.997	51742	ARID4B	AT rich interactive domain 4B (RBP1-like)	1	-1.17	-1.05	-1.06	-1.05	-1.17	-1.22	-1.3	1	-1.85	-1.97	-2.03	-2.27	-2.36	-1.85	-1.76
5	0.997	8227	AKAP17A	A kinase (PRKA) anchor protein 17A	1	1.01	-1.22	-1.15	-1.16	-1.15	-1.19	-1.17	1	-1.53	-1.68	-2	-2.03	-2.2	-1.65	-1.62
5	0.996	1763	DNA2	DNA replication helicase/nuclease 2	1	1.12	-1.04	-1.1	-1.03	-1.17	-1.2	-1.1	1	-1.96	-1.81	-1.79	-2.15	-2.43	-1.92	-1.83
5	0.996	257218	SHPRH	SNF2 histone linker PHD RING helicase, E3 ubiquitin protein ligase	1	1.11	-1.1	-1.41	-1.45	-1.52	-1.49	-1.61	1	-2.57	-2.85	-2.88	-3.62	-4.43	-2.46	-2.25
5	0.996	3895	KTN1	kinectin 1 (kinesin receptor)	1	-1.1	-1.02	-1.01	-1.03	-1.13	-1.11	-1.15	1	-2.02	-2.21	-2.25	-2.79	-2.55	-2.07	-1.8
5	0.996	9295	SRSF11	serine/arginine-rich splicing factor 11	1	1.07	-1.01	-1.1	-1.06	-1.15	-1.13	-1.09	1	-1.71	-2.05	-2.04	-2.52	-2.26	-1.9	-1.65
5	0.994	23049	SMG1	SMG1 phosphatidylinositol 3-kinase-related kinase	1	1.1	-1.24	-1.27	-1.19	-1.22	-1.31	-1.23	1	-1.84	-1.82	-1.95	-2.34	-2.21	-1.78	-1.7
5	0.994	3612	IMPA1	inositol(myo)-1(or 4)-monophosphatase 1	1	-1.06	-1.05	-1.01	1.01	-1.05	-1.05	-1.03	1	-1.44	-1.63	-1.67	-2.02	-1.8	-1.54	-1.4
5	0.993	54497	HEATR5B	HEAT repeat containing 5B	1	1.13	1.08	-1.05	-1.02	-1.11	-1.11	-1.16	1	-1.7	-1.67	-1.75	-1.96	-2.2	-1.66	-1.64
5	0.993	9584	RBM39	RNA binding motif protein 39	1	1.02	-1.13	-1.23	-1.24	-1.3	-1.25	-1.2	1	-1.55	-1.71	-1.86	-2.09	-2.15	-1.59	-1.58
5	0.992	255967	PAN3	PAN3 poly(A) specific ribonuclease subunit homolog (S. cerevisiae)	1	-1.12	-1.2	-1.19	-1.19	-1.26	-1.28	-1.23	1	-2.55	-2.53	-2.34	-2.75	-2.55	-2.08	-1.85
5	0.991	27332	ZNF638	zinc finger protein 638	1	-1.13	-1.2	-1.17	-1.14	-1.26	-1.37	-1.56	1	-2.06	-2.2	-2.01	-2.3	-2.54	-1.81	-1.98
5	0.991	7110	TMF1	TATA element modulatory factor 1	1	1.02	-1.05	-1.09	-1.15	-1.17	-1.11	1.08	1	-1.67	-1.95	-2.06	-2.41	-2.44	-1.75	-1.45
5	0.991	7155	TOP2B	topoisomerase (DNA) II beta 180kDa	1	-1.1	1.05	1.06	-1.03	-1.11	-1.18	-1.22	1	-1.63	-1.48	-1.44	-1.83	-2.02	-1.56	-1.38
5	0.991	889	KRIT1	KRIT1, ankyrin repeat containing	1	1.15	1.06	-1.1	-1.07	-1.16	-1.14	-1.16	1	-1.77	-1.76	-1.73	-2.06	-2.13	-1.68	-1.41
5	0.99	159090	FAM122B	family with sequence similarity 122B	1	-1.24	-1.03	-1.1	-1	-1.1	-1.14	-1.06	1	-2.52	-2.13	-2.05	-2.12	-2.17	-1.68	-1.53
5	0.99	338657	CCDC84	coiled-coil domain containing 84	1	1.04	1.13	1.05	-1.04	-1.11	-1.14	-1.24	1	-2.1	-2.06	-2.56	-3.24	-3.13	-2.58	-2.32
5	0.99	4999	ORC2	origin recognition complex, subunit 2	1	-1.05	-1.03	-1.17	-1.18	-1.16	-1.23	-1.06	1	-1.35	-1.44	-1.72	-1.95	-2.34	-1.77	-1.59
5	0.99	57035	C1orf63	chromosome 1 open reading frame 63	1	-1.15	-1.26	-1.14	1.11	-1.17	-1.08	-1.54	1	-2.77	-2.62	-2.63	-3.02	-3.64	-2.54	-3.3
5	0.99	79780	CCDC82	coiled-coil domain containing 82	1	-1.18	-1.28	-1.34	-1.32	-1.27	-1.24	-1.23	1	-2.05	-2.06	-1.94	-2.16	-2.38	-1.75	-1.58
5	0.989	663	BNIP2	BCL2/adenovirus E1B 19kDa interacting protein 2	1	-1.12	-1.11	-1.09	-1.08	-1.11	-1.05	1.1	1	-1.66	-1.9	-1.71	-2.62	-2.43	-2.18	-1.53
5	0.989	9994	CASP8AP2	caspase 8 associated protein 2	1	1.01	-1.08	-1.19	-1.1	-1.16	-1.23	-1.35	1	-1.9	-2.14	-1.77	-1.71	-1.94	-1.53	-1.51
5	0.988	54625	PARP14	poly (ADP-ribose) polymerase family, member 14	1	1.11	-1.06	-1.01	-1	-1.13	-1.15	-1.34	1	-1.66	-1.66	-1.7	-1.94	-2.06	-1.7	-1.87
5	0.988	79811	SLTM	SAFB-like, transcription modulator	1	1.17	-1.07	-1.32	-1.33	-1.34	-1.3	-1.19	1	-1.55	-1.78	-2.06	-2.63	-2.79	-2.03	-1.77
5	0.988	81669	CCNL2	cyclin L2	1	-1.19	-1.31	-1.25	-1.11	-1.06	-1.17	-1.3	1	-2.1	-2.17	-2.34	-2.38	-2.47	-1.87	-2.01
5	0.987	23613	ZMYND8	zinc finger, MYND-type containing 8	1	-1.02	-1.13	-1.16	-1.14	-1.18	-1.29	-1.32	1	-1.41	-1.49	-1.78	-2.04	-2.08	-1.91	-1.71
5	0.986	22822	PHLDA1	pleckstrin homology-like domain, family A, member 1	1	-1.71	-1.26	-1.48	-1.41	-1.52	-1.34	1.25	1	-2.86	-3.22	-3.28	-4.81	-5.23	-4.4	-3.07
5	0.986	283131	NEAT1	nuclear paraspeckle assembly transcript 1 (non-protein coding)	1	1.25	-1.06	-1.5	-1.3	-1.5	-1.24	-1.24	1	-2.82	-2.3	-2.81	-3.2	-3.43	-2.56	-2.32
5	0.986	57703	CWC22	CWC22 spliceosome-associated protein homolog (S. cerevisiae)	1	1.1	-1.01	-1.2	-1.2	-1.22	-1.08	1.04	1	-1.5	-1.94	-1.93	-2.39	-2.44	-1.77	-1.4
5	0.984	27031	NPHP3	nephronophthisis 3 (adolescent)	1	-1.28	-1.2	-1.19	-1.21	-1.29	-1.4	-1.46	1	-3.72	-3.35	-3.72	-3.32	-3.28	-2.37	-2.16
5	0.984	58517	RBM25	RNA binding motif protein 25	1	-1.01	-1.16	-1.27	-1.36	-1.46	-1.42	-1.47	1	-1.8	-2.33	-2.31	-2.71	-2.91	-2.37	-2.42
5	0.984	9765	ZFYVE16	zinc finger, FYVE domain containing 16	1	-1.18	-1.02	-1.01	-1.01	-1.03	1.01	1.03	1	-1.97	-2.02	-2	-2.22	-2.21	-1.72	-1.52
5	0.982	1843	DUSP1	dual specificity phosphatase 1	1	-1.09	-1.08	-1.14	-1.44	-1.21	-1.23	-1.07	1	-1.47	-2.14	-2.66	-2.56	-2.15	-1.65	-1.57
5	0.982	253959	RALGAPA1	Ral GTPase activating protein, alpha subunit 1 (catalytic)	1	-1.2	1.01	-1.09	-1.04	-1.03	-1.03	-1.05	1	-2.54	-2.16	-2.48	-2.66	-2.25	-1.72	-1.44
5	0.981	23366	KIAA0895	KIAA0895	1	-1.13	-1.22	-1.17	1.08	-1.09	-1.09	-1.1	1	-1.35	-1.78	-1.95	-2.4	-2.3	-2.16	-2.17
5	0.981	90592	ZNF700	zinc finger protein 700	1	1.08	1.06	1.18	1.07	-1.09	-1.21	-1.24	1	-1.9	-1.65	-1.59	-1.91	-2.41	-1.56	-1.69
5	0.98	4548	MTR	5-methyltetrahydrofolate-homocysteine methyltransferase	1	1.26	1.04	-1.18	-1.11	-1.15	-1.19	-1.18	1	-1.8	-2.02	-1.99	-2.18	-2.24	-1.48	-1.47
5	0.98	64770	CCDC14	coiled-coil domain containing 14	1	1.15	1.29	1.16	1.12	-1	-1.1	-1.22	1	-2.49	-2.27	-2.27	-3.05	-3.53	-2.21	-2.24
5	0.98	84914	ZNF587	zinc finger protein 587	1	-1.17	-1.01	1.02	1.01	-1.08	-1.19	-1.16	1	-2.09	-1.71	-2	-1.9	-1.9	-1.89	-1.88
5	0.979	2803	GOLGA4	golgin A4	1	1.17	-1.06	1.02	1.03	1.04	1.05	1.06	1	-1.93	-2.05	-2.19	-2.65	-2.65	-1.78	-1.66
5	0.978	23137	SMC5	structural maintenance of chromosomes 5	1	1.22	1.12	-1	-1.01	-1.17	-1.24	-1.19	1	-1.42	-1.88	-1.56	-2.13	-1.98	-1.76	-1.54
5	0.978	23318	ZCCHC11	zinc finger, CCHC domain containing 11	1	-1.11	-1.32	-1.34	-1.14	-1.16	-1.27	-1.24	1	-2.3	-1.67	-1.48	-1.78	-1.83	-1.65	-1.58
5	0.978	5411	PNN	pinin, desmosome associated protein	1	1.27	1.03	1.02	1.12	1.01	-1.03	-1.19	1	-1.95	-1.85	-1.78	-2.13	-2.44	-1.6	-1.92
5	0.978	55015	PRPF39	pre-mRNA processing factor 39	1	1.13	1.09	1.01	1.08	1.04	1.03	1	1	-2.19	-2.04	-2.14	-2.48	-2.59	-1.86	-1.56
5	0.978	56034	PDGFC	platelet derived growth factor C	1	-1.48	-1.21	-1.02	-1.03	-1.05	-1.23	-1.23	1	-1.98	-2.01	-1.96	-2.18	-2.47	-2.34	-2.28
5	0.978	57211	GPR126	G protein-coupled receptor 126	1	-1.78	-1.26	1	1.01	-1.12	-1.17	-1.29	1	-2.61	-2.18	-2.21	-3.06	-3.26	-2.95	-2.67
5	0.978	5903	RANBP2	RAN binding protein 2	1	1.11	1.08	-1.02	-1.12	-1.04	-1.02	1.05	1	-1.78	-1.95	-1.92	-2.23	-2.25	-1.63	-1.29
5	0.978	85313	PPIL4	peptidylprolyl isomerase (cyclophilin)-like 4	1	1.28	1.06	-1.1	-1.25	-1.26	-1.25	-1.14	1	-1.38	-1.69	-2.01	-2.36	-2.71	-1.86	-1.66
5	0.977	23015	GOLGA8A	golgin A8 family, member A	1	-1.15	-1.67	-1.95	-1.38	-1.66	-1.49	-1.65	1	-4.57	-4.33	-5.44	-4.46	-5.09	-3.2	-3.06
5	0.977	55023	PHIP	pleckstrin homology domain interacting protein	1	1.33	-1.01	-1.24	-1.29	-1.42	-1.45	-1.42	1	-1.77	-2.01	-2.07	-2.63	-2.74	-2.15	-1.69
5	0.976	25909	AHCTF1	AT hook containing transcription factor 1	1	1.15	-1.07	-1.29	-1.26	-1.18	-1.2	-1.17	1	-1.36	-1.86	-2.35	-2.32	-2.32	-1.75	-1.5
5	0.976	3293	HSD17B3	hydroxysteroid (17-beta) dehydrogenase 3	1	1.02	-1.26	-1.36	-1.31	-1.42	-1.52	-1.4	1	-1.86	-1.81	-2.28	-2.53	-2.59	-2.06	-1.93
5	0.976	5937	RBMS1	RNA binding motif, single stranded interacting protein 1	1	-1.45	-1.05	1.01	-1.05	-1.14	-1.26	-1.22	1	-2.94	-2.39	-2.34	-2.63	-2.78	-2.73	-2.59
5	0.976	7072	TIA1	TIA1 cytotoxic granule-associated RNA binding protein	1	-1.32	-1.18	-1.05	-1.14	-1.23	-1.36	-1.63	1	-2.22	-2.1	-1.94	-2.13	-2.44	-1.85	-1.94
5	0.976	79684	MSANTD2	Myb/SANT-like DNA-binding domain containing 2	1	1.3	1.08	-1.12	-1.19	-1.33	-1.27	-1.26	1	-1.62	-1.76	-1.76	-1.97	-2.17	-1.52	-1.68
5	0.975	100506	---		1	-1.11	-1.1	-1.17	-1.05	-1.06	-1	-1.05	1	-2.15	-1.93	-1.82	-2.04	-1.93	-1.47	-1.17
5	0.975	9849	ZNF518A	zinc finger protein 518A	1	-1.01	-1.05	-1.29	-1.26	-1.48	-1.47	-1.28	1	-2.22	-1.94	-1.89	-1.92	-2.37	-1.79	-1.54
5	0.974	10180	RBM6	RNA binding motif protein 6	1	1.03	-1.29	-1.35	-1.19	-1.3	-1.36	-1.47	1	-2.24	-2.49	-2.63	-2.74	-2.74	-2.23	-2.22
5	0.974	196	AHR	aryl hydrocarbon receptor	1	-1.67	1.15	1.09	1.07	-1.09	-1.11	-1.16	1	-2.42	-2.02	-2.16	-3.78	-3.74	-3.44	-2.88
5	0.974	379025	FLJ31306	uncharacterized LOC379025	1	-1.15	-1.32	-1.2	-1.42	-1.69	-2.07	-1.97	1	-3.12	-2.09	-2.57	-3.71	-4.29	-3.03	-2.79
5	0.974	55761	TTC17	tetratricopeptide repeat domain 17	1	-1.33	-1.31	-1.22	-1.03	1.02	-1.05	-1.11	1	-2.21	-2.07	-2.07	-1.85	-2.04	-1.79	-1.64
5	0.972	10979	FERMT2	fermitin family member 2	1	1.17	-1.19	-1.01	-1.06	-1.1	-1.19	-1.26	1	-1.47	-1.69	-1.89	-2.31	-2.39	-2.37	-2.5
5	0.972	170960	ZNF721	zinc finger protein 721	1	-1.41	-1.26	-1.4	-1.36	-1.38	-1.2	1.03	1	-2.4	-2.53	-2.46	-2.75	-2.74	-1.89	-1.71
5	0.972	94104	PAXBP1	PAX3 and PAX7 binding protein 1	1	1.32	1.09	-1.06	-1.16	-1.23	-1.26	-1.15	1	-1.33	-1.69	-1.67	-1.98	-2.27	-1.64	-1.57
5	0.972	9821	RB1CC1	RB1-inducible coiled-coil 1	1	-1.14	-1.25	-1.24	-1.11	-1.09	1.02	1.18	1	-1.68	-1.75	-1.82	-2.04	-2.07	-1.53	-1.25
5	0.971	100507	---		1	1.2	-1.33	-1.38	-1.25	-1.32	-1.36	-1.32	1	-1.9	-2.05	-1.74	-2.11	-2.36	-1.6	-1.76
5	0.971	79633	FAT4	FAT atypical cadherin 4	1	-1.51	-1.03	1.1	1.22	-1.04	-1.27	-1.32	1	-3.2	-2.06	-1.99	-2.14	-2.19	-2.43	-2.31
5	0.97	22936	ELL2	elongation factor, RNA polymerase II, 2	1	-1.09	-1.36	-1.18	-1.12	-1.05	-1.01	1.09	1	-1.28	-1.46	-1.62	-2.02	-1.86	-1.71	-1.32
5	0.969	26019	UPF2	UPF2 regulator of nonsense transcripts homolog (yeast)	1	1.27	1.13	-1.01	1.09	1.08	1.09	1.12	1	-1.8	-2.12	-2.25	-2.62	-2.95	-2	-1.88
5	0.967	29841	GRHL1	grainyhead-like 1 (Drosophila)	1	-1.58	-1.21	-1	-1.18	-1.05	-1.1	-1.07	1	-1.9	-2.33	-2.41	-2.3	-2.32	-2.02	-2.01
5	0.967	8476	CDC42BPA	CDC42 binding protein kinase alpha (DMPK-like)	1	-1.49	-1.24	-1.13	-1.1	-1.08	-1.1	-1.11	1	-2.23	-1.79	-1.65	-1.74	-1.64	-1.48	-1.46
5	0.967	9648	GCC2	GRIP and coiled-coil domain containing 2	1	-1.22	-1.11	1.02	1.19	1.11	1.17	1.14	1	-2.32	-2.19	-2.12	-2.64	-2.32	-1.93	-1.58
5	0.966	645460	FLJ44342	uncharacterized LOC645460	1	1.04	-1.3	-1.4	-1.17	-1.13	-1.15	-1.15	1	-1.84	-1.82	-1.99	-2.02	-1.9	-1.67	-1.73
5	0.966	8507	ENC1	ectodermal-neural cortex 1 (with BTB domain)	1	-1.12	-1.12	1.08	1.3	1.14	1.14	-1.04	1	-3.66	-3.02	-2.87	-3.17	-4.23	-4.49	-6.36
5	0.965	10464	PIBF1	progesterone immunomodulatory binding factor 1	1	1.22	1.07	-1.12	-1.14	-1.29	-1.29	-1.24	1	-1.28	-1.51	-1.77	-2.22	-2.52	-1.55	-1.58
5	0.965	23312	DMXL2	Dmx-like 2	1	-1.09	-1.11	1.04	1.19	1.17	1.19	1.1	1	-2.47	-2.45	-2.42	-2.85	-2.77	-1.82	-1.84
5	0.964	55125	CEP192	centrosomal protein 192kDa	1	1.4	1.23	1.02	1.03	-1.01	-1.13	-1.19	1	-1.5	-1.78	-1.88	-2.45	-2.5	-1.86	-1.72
5	0.964	5926	ARID4A	AT rich interactive domain 4A (RBP1-like)	1	-1.16	-1.08	1.14	-1.07	-1.24	-1.43	-1.74	1	-2.5	-1.97	-1.9	-2.21	-2.33	-1.97	-1.91
5	0.963	11215	AKAP11	A kinase (PRKA) anchor protein 11	1	-1.06	1.01	1.02	1.06	-1.01	-1.03	-1.01	1	-2	-1.91	-1.78	-1.93	-1.8	-1.4	-1.17
5	0.963	84932	RAB2B	RAB2B, member RAS oncogene family	1	-1.14	-1.3	-1.23	-1.32	-1.29	-1.28	-1.16	1	-1.65	-1.91	-2.03	-1.99	-1.91	-1.6	-1.52
5	0.961	1827	RCAN1	regulator of calcineurin 1	1	1.22	-1.08	1.06	-1.29	-1.16	-1.19	-1.15	1	-1.25	-1.69	-1.78	-2.08	-2.13	-1.98	-1.88
5	0.961	9819	TSC22D2	TSC22 domain family, member 2	1	-1.18	1.14	-1.01	-1.15	-1.28	-1.06	1.27	1	-1.95	-2.2	-2.14	-2.35	-2.26	-1.81	-1.33
5	0.959	23252	OTUD3	OTU domain containing 3	1	1.23	-1.14	-1.12	-1.09	-1.05	1.01	1.26	1	-1.41	-1.44	-1.61	-1.84	-2.18	-1.68	-1.58
5	0.959	28981	IFT81	intraflagellar transport 81 homolog (Chlamydomonas)	1	-1.11	1.23	1.17	1.07	-1.09	-1.27	-1.32	1	-1.86	-1.48	-1.53	-1.72	-2.03	-1.48	-1.74
5	0.959	9044	BTAF1	BTAF1 RNA polymerase II, B-TFIID transcription factor-associated, 170kDa	1	1.39	1.14	1.07	-1.04	-1.14	-1.07	-1.05	1	-1.44	-1.59	-1.86	-2.24	-2.23	-1.94	-1.74
5	0.958	100996	---		1	-1.44	-1.6	-1.51	-1.38	-1.49	-1.57	-1.46	1	-3.89	-3.54	-3.6	-3.88	-3.72	-2.51	-2.34
5	0.958	2332	FMR1	fragile X mental retardation 1	1	-1.51	-1.23	-1.12	-1.05	-1.1	-1.15	-1.3	1	-2.66	-2.17	-1.99	-1.91	-1.79	-1.5	-1.36
5	0.958	57688	ZSWIM6	zinc finger, SWIM-type containing 6	1	-1.3	-1.18	-1.06	1.14	1.07	1.12	1.27	1	-2.2	-2.68	-2.33	-2.22	-2.13	-1.68	-1.63
5	0.958	6453	ITSN1	intersectin 1 (SH3 domain protein)	1	-1.1	1.09	1.13	1.2	1.15	1.06	-1.07	1	-1.67	-1.93	-1.97	-2.15	-2.08	-1.87	-1.79
5	0.957	6430	SRSF5	serine/arginine-rich splicing factor 5	1	-1.52	-1.27	-1.17	-1.11	-1.16	-1.31	-1.08	1	-2.08	-1.61	-1.73	-1.83	-1.89	-1.67	-1.35
5	0.957	6625	SNRNP70	small nuclear ribonucleoprotein 70kDa (U1)	1	1.05	-1.12	-1.1	-1.16	-1.2	-1.35	-1.43	1	-1.43	-1.47	-1.75	-2.05	-2.11	-1.96	-2.08
5	0.956	23350	U2SURP	U2 snRNP-associated SURP domain containing	1	1.41	-1.03	-1.25	-1.23	-1.3	-1.36	-1.26	1	-1.28	-1.82	-2.15	-2.49	-2.46	-1.86	-1.56
5	0.956	51585	PCF11	PCF11 cleavage and polyadenylation factor subunit	1	1.2	-1.25	-1.49	-1.26	-1.4	-1.26	-1.21	1	-1.47	-1.87	-1.83	-2.13	-2.36	-1.58	-1.33
5	0.956	84081	NSRP1	nuclear speckle splicing regulatory protein 1	1	1.16	1.03	1.12	1.15	1.13	1.08	1.17	1	-1.53	-1.76	-1.98	-2.25	-2.51	-1.96	-1.72
5	0.955	284702	HNRNPU-AS1	HNRNPU antisense RNA 1	1	-1.07	-1.77	-1.89	-1.59	-2.33	-2.33	-2.97	1	-4.76	-5.38	-4.96	-7.36	-8.03	-4.69	-5.56
5	0.955	3181	HNRNPA2B1	heterogeneous nuclear ribonucleoprotein A2/B1	1	1.22	1.11	1.1	1.08	1.05	1.07	1.03	1	-1.68	-1.59	-1.75	-2	-2.11	-1.45	-1.41
5	0.954	7767	ZNF224	zinc finger protein 224	1	-1.36	-1.38	-1.22	-1.16	-1.19	-1.36	-1.45	1	-2.42	-2.06	-2.13	-2.11	-2.37	-2.1	-1.97
5	0.953	253039	PSMD5-AS1	PSMD5 antisense RNA 1 (head to head)	1	-1	-1.25	-1.4	-1.26	-1.33	-1.37	-1.72	1	-1.95	-1.8	-1.96	-1.98	-2.41	-1.53	-1.63
5	0.953	60487	TRMT11	tRNA methyltransferase 11 homolog (S. cerevisiae)	1	1.37	1.08	1.07	-1.02	-1.27	-1.11	-1.04	1	-1.23	-1.69	-1.65	-2.36	-2.48	-1.91	-1.84
5	0.953	64762	GAREM	GRB2 associated, regulator of MAPK1	1	-1.4	-1.26	-1.29	-1.15	-1.19	-1.1	1.26	1	-1.57	-1.87	-1.83	-2	-2.11	-1.82	-1.4
5	0.952	100506	---		1	-1.13	-1.48	-1.83	-1.97	-2.23	-1.93	-1.47	1	-2.06	-2.37	-2.83	-4.36	-5.95	-4.69	-3.75
5	0.952	259282	BOD1L1	biorientation of chromosomes in cell division 1-like 1	1	1.46	1.22	1.11	1.16	1.06	-1.04	1.01	1	-1.89	-2.34	-1.92	-2.57	-2.67	-1.99	-1.82
5	0.952	29068	ZBTB44	zinc finger and BTB domain containing 44	1	-1.16	-1.09	-1.02	-1.14	-1.24	-1.37	-1.54	1	-2.06	-1.7	-1.57	-1.67	-1.59	-1.63	-1.45
5	0.95	9306	SOCS6	suppressor of cytokine signaling 6	1	-1.45	-1.13	-1.21	-1.27	-1.23	-1.12	1.04	1	-1.93	-2.11	-1.94	-1.95	-1.72	-1.63	-1.29
5	0.949	5789	PTPRD	protein tyrosine phosphatase, receptor type, D	1	-1.71	-1.27	-1.06	1.06	-1.03	-1.09	-1.24	1	-2.01	-1.63	-1.59	-1.99	-2.32	-2.6	-2.38
5	0.949	6018	RLF	rearranged L-myc fusion	1	-1.31	-1.44	-1.47	-1.32	-1.38	-1.22	1.02	1	-1.69	-2.06	-2.34	-2.41	-2.35	-1.89	-1.46
5	0.947	8809	IL18R1	interleukin 18 receptor 1	1	1.27	-1.55	-1.59	-1.37	-1.35	-1.2	-1.11	1	-1.64	-2.26	-1.96	-2	-2.56	-1.77	-1.7
5	0.946	23506	GLTSCR1L	GLTSCR1-like	1	-1.38	-1.26	-1.35	-1.26	-1.28	-1.29	-1.18	1	-2.35	-1.79	-1.75	-1.78	-1.76	-1.62	-1.29
5	0.945	147991	DPY19L3	dpy-19-like 3 (C. elegans)	1	1.45	1.06	-1.08	1.03	1.02	1.02	1.12	1	-1.37	-1.87	-1.86	-2.3	-2.32	-1.84	-1.45
5	0.942	1105	CHD1	chromodomain helicase DNA binding protein 1	1	-1.12	-1.59	-1.86	-1.87	-1.79	-1.72	-1.44	1	-2.11	-2.94	-3.41	-4.12	-4.16	-3.14	-2.53
5	0.941	54700	RRN3	RRN3 RNA polymerase I transcription factor homolog (S. cerevisiae)	1	-1.1	-1.4	-1.46	-1.29	-1.31	-1.23	-1.01	1	-1.33	-1.89	-1.91	-2.24	-2.17	-1.71	-1.28
5	0.94	55779	WDR52	WD repeat domain 52	1	1.13	-1.06	-1.26	-1.23	-1.39	-1.58	-1.59	1	-1.92	-2.02	-2.2	-2.15	-2.37	-1.97	-1.95
5	0.94	5638	PRRG1	proline rich Gla (G-carboxyglutamic acid) 1	1	1.07	1.02	1.01	1.2	1.18	1.16	1.05	1	-1.39	-1.97	-1.74	-1.96	-2	-1.66	-1.6
5	0.938	280	AMY2B	amylase, alpha 2B (pancreatic)	1	1.41	1.09	1.16	1.44	-1.01	1.12	-1.29	1	-2.19	-2.13	-1.93	-2.33	-2.66	-1.81	-2.29
5	0.938	54206	ERRFI1	ERBB receptor feedback inhibitor 1	1	1.13	-1.22	-1.28	-1.21	-1.17	-1.03	1.04	1	-1.14	-1.6	-2.13	-3.73	-4.57	-3.15	-1.98
5	0.938	7574	ZNF26	zinc finger protein 26	1	1.32	-1.21	-1.35	-1.35	-1.52	-1.64	-1.26	1	-1.79	-2.02	-2.36	-2.23	-2.52	-1.96	-1.96
5	0.937	2804	GOLGB1	golgin B1	1	-1.61	-1.46	-1.31	-1.2	-1.2	-1.27	-1.28	1	-2.35	-1.95	-2.08	-2.39	-2.29	-1.82	-1.79
5	0.937	51028	VPS36	vacuolar protein sorting 36 homolog (S. cerevisiae)	1	-1.12	-1.1	-1.14	-1.09	-1.12	-1.1	-1.24	1	-2.03	-1.77	-1.61	-1.54	-1.38	-1.24	-1.21
5	0.937	65986	ZBTB10	zinc finger and BTB domain containing 10	1	-1.3	-1.14	-1.29	-1.5	-1.56	-1.57	-1.35	1	-2.35	-2.58	-1.96	-2.63	-2.7	-2.34	-2.07
5	0.937	84458	LCOR	ligand dependent nuclear receptor corepressor	1	-1.26	1.09	1.06	1.09	1.16	1.32	1.34	1	-2.56	-2.76	-2.73	-2.89	-2.51	-2.08	-1.77
5	0.937	94121	SYTL4	synaptotagmin-like 4	1	-1.86	-1.52	-1.55	-1.31	-1.32	-1.11	-1.01	1	-2.94	-2.03	-2.29	-2.34	-2.71	-1.87	-2.04
5	0.936	23036	ZNF292	zinc finger protein 292	1	1.1	-1.25	-1.28	-1.18	-1.25	-1.17	1.16	1	-1.9	-1.84	-1.77	-2.3	-1.91	-1.48	-1
5	0.936	4780	NFE2L2	nuclear factor, erythroid 2-like 2	1	-1.45	-1.44	-1.38	-1.41	-1.36	-1.25	-1.09	1	-1.97	-1.93	-1.93	-2.27	-2.37	-2.12	-1.81
5	0.936	9988	DMTF1	cyclin D binding myb-like transcription factor 1	1	1.43	1.31	1.19	1.19	1.06	1.02	-1.05	1	-1.6	-2.08	-2.33	-2.65	-2.64	-1.79	-1.75
5	0.935	83935	TMEM133	transmembrane protein 133	1	1.16	1.09	1.03	1.04	1.04	1.07	1.16	1	-2.4	-2.03	-1.65	-1.91	-2	-1.59	-1.2
5	0.934	10781	ZNF266	zinc finger protein 266	1	-1.5	-1.37	-1.28	-1.22	-1.28	-1.43	-1.46	1	-2.58	-2.09	-2.29	-1.89	-1.86	-1.72	-1.84
5	0.934	25957	PNISR	PNN-interacting serine/arginine-rich protein	1	-1.4	-1.6	-1.53	-1.34	-1.46	-1.54	-1.63	1	-2.98	-2.59	-2.9	-3.2	-3.34	-2.7	-2.72
5	0.934	8621	CDK13	cyclin-dependent kinase 13	1	-1.34	-1.33	-1.34	-1.3	-1.29	-1.34	-1.18	1	-2.23	-1.85	-1.8	-1.79	-1.69	-1.54	-1.42
5	0.932	27327	TNRC6A	trinucleotide repeat containing 6A	1	-1.15	-1.23	-1.2	-1.26	-1.36	-1.45	-1.72	1	-2.13	-1.96	-2.15	-2.39	-2.17	-1.95	-2.03
5	0.932	29994	BAZ2B	bromodomain adjacent to zinc finger domain, 2B	1	-1.82	-1.65	-1.42	-1.35	-1.46	-1.49	-1.45	1	-3.48	-2.82	-2.97	-3.4	-3.42	-2.68	-2.23
5	0.93	5604	MAP2K1	mitogen-activated protein kinase kinase 1	1	-1.12	-1.13	-1.2	-1.38	-1.52	-1.61	-1.53	1	-1.51	-1.88	-1.97	-2.49	-2.6	-2.32	-2.41
5	0.929	160418	TMTC3	transmembrane and tetratricopeptide repeat containing 3	1	-1.09	-1.15	-1.28	-1.29	-1.43	-1.4	-1.34	1	-1.71	-1.83	-1.84	-2.05	-2.04	-1.76	-1.66
5	0.928	80017	C14orf159	chromosome 14 open reading frame 159	1	-1.36	-1.29	-1.12	-1.06	-1.1	-1.22	-1.55	1	-2.27	-1.74	-1.81	-1.62	-1.46	-1.61	-1.63
5	0.927	54737	MPHOSPH8	M-phase phosphoprotein 8	1	-1.01	-1.17	-1.35	-1.3	-1.35	-1.41	-1.43	1	-1.52	-1.69	-1.89	-1.97	-2.09	-1.78	-1.81
5	0.927	9129	PRPF3	pre-mRNA processing factor 3	1	1.24	-1.02	-1.29	-1.32	-1.35	-1.38	-1.31	1	-1.36	-1.56	-1.68	-2.14	-2.17	-1.93	-2.04
5	0.927	9873	FCHSD2	FCH and double SH3 domains 2	1	-1.51	-1.11	1.03	1.01	-1.05	-1.27	-1.18	1	-2.25	-1.75	-1.37	-1.44	-1.61	-1.62	-1.62
5	0.924	1060	CENPC	centromere protein C	1	-1.61	-1.68	-1.52	-1.62	-1.67	-1.92	-1.89	1	-4.27	-2.97	-2.94	-3.21	-3.44	-2.98	-2.27
5	0.924	51747	LUC7L3	LUC7-like 3 (S. cerevisiae)	1	1.39	1.19	1.12	1.16	-1.05	-1.1	-1.25	1	-1.37	-1.48	-1.56	-1.84	-2.08	-1.49	-1.93
5	0.924	57826	RAP2C	RAP2C, member of RAS oncogene family	1	-1.46	-1.11	-1.1	-1.11	-1.12	-1.11	-1.12	1	-2.05	-1.69	-1.41	-1.48	-1.46	-1.39	-1.29
5	0.923	54014	BRWD1	bromodomain and WD repeat domain containing 1	1	-1.15	-1.32	-1.42	-1.25	-1.24	-1.34	-1.27	1	-2.06	-1.95	-1.81	-1.81	-1.88	-1.53	-1.55
5	0.92	492311	IGIP	IgA-inducing protein	1	-1.74	-1.38	-1.11	1.01	-1.08	-1.09	-1.27	1	-2.3	-1.85	-1.6	-1.7	-1.9	-1.4	-1.51
5	0.919	23360	FNBP4	formin binding protein 4	1	1.59	1.24	1.05	1.02	1.05	1	1.1	1	-1.64	-1.76	-1.9	-2.29	-2.31	-1.57	-1.45
5	0.919	57728	WDR19	WD repeat domain 19	1	-1.29	-1.59	-1.42	-1.15	-1.22	-1.51	-1.69	1	-2.26	-1.67	-1.95	-2.21	-2.65	-2.08	-2.23
5	0.918	8434	RECK	reversion-inducing-cysteine-rich protein with kazal motifs	1	-1.24	-1.03	-1.04	1.44	1.31	1.1	-1.1	1	-1.79	-2.1	-1.63	-2.02	-2.2	-2.14	-2.24
5	0.916	124923	SGK494	uncharacterized serine/threonine-protein kinase SgK494	1	1.42	1.32	1.03	-1.08	-1.21	-1.37	-1.36	1	-1.67	-1.82	-2.06	-2.1	-1.93	-1.93	-1.88
5	0.916	54495	TMX3	thioredoxin-related transmembrane protein 3	1	1.48	1.27	1.16	1.26	1.1	1.16	1.08	1	-2.16	-2.29	-2.06	-2.38	-2.6	-1.66	-1.71
5	0.916	6385	SDC4	syndecan 4	1	-1.21	-1.17	-1.16	-1.33	-1.44	-1.43	-1.07	1	-1.32	-1.97	-2.06	-2.01	-1.83	-1.89	-1.51
5	0.915	1657	DMXL1	Dmx-like 1	1	-1.14	-1.01	1.09	1.22	1.21	1.29	1.15	1	-2.39	-2.01	-1.98	-2.08	-2.28	-1.48	-1.28
5	0.915	390	RND3	Rho family GTPase 3	1	-1.49	-1.1	-1.05	1.15	1.29	1.6	1.9	1	-2.21	-3.86	-4.39	-4.3	-3.22	-2.41	-2.52
5	0.915	9732	DOCK4	dedicator of cytokinesis 4	1	-1.67	-1.11	1.14	1.09	-1.16	-1.55	-1.66	1	-2.52	-1.79	-1.7	-1.95	-1.99	-2	-1.98
5	0.913	9194	SLC16A7	solute carrier family 16 (monocarboxylate transporter), member 7	1	1.57	1.15	1.09	1.01	-1.01	-1.25	-1.13	1	-1.17	-1.65	-1.85	-3.1	-3.35	-3.23	-2.68
5	0.912	1839	HBEGF	heparin-binding EGF-like growth factor	1	-1.29	1.14	-1.07	-1.42	-1.56	-1.45	-1.14	1	-1.64	-1.98	-1.95	-2.21	-2.02	-2.15	-1.94
5	0.91	29940	DSE	dermatan sulfate epimerase	1	-1.6	-1.63	-1.12	-1	-1.16	-1.62	-1.89	1	-1.75	-1.89	-2.04	-2.43	-3.48	-3.51	-3.4
5	0.908	5378	PMS1	PMS1 postmeiotic segregation increased 1 (S. cerevisiae)	1	1.84	1.3	1.09	1.12	-1.01	-1.02	-1.13	1	-1.32	-1.85	-2.44	-2.81	-2.85	-1.86	-2.02
5	0.907	80162	ATHL1	ATH1, acid trehalase-like 1 (yeast)	1	-1.43	1.1	1.14	1.2	-1.06	-1.01	-1.19	1	-2.2	-1.89	-2.08	-1.58	-1.58	-1.26	-1.34
5	0.905	64430	PCNXL4	pecanex-like 4 (Drosophila)	1	1.2	1.29	1.2	1.27	1.18	1.3	1.28	1	-1.98	-2.3	-1.93	-2.79	-2.32	-1.89	-1.59
5	0.904	57396	CLK4	CDC-like kinase 4	1	-1.27	-1.49	-1.47	-1.47	-1.64	-1.74	-1.69	1	-3.15	-2.58	-2.5	-3	-3.21	-2.37	-2.28
5	0.901	6498	SKIL	SKI-like oncogene	1	1.01	1.38	1.2	1.12	1.08	1.29	1.42	1	-1.52	-2.49	-2.33	-2.56	-2.67	-2.31	-2.03
5	0.898	1589	CYP21A2	cytochrome P450, family 21, subfamily A, polypeptide 2	1	-1.18	-1.72	-1.59	-1.26	-1.29	-1.25	-1.13	1	-1.53	-1.7	-2.08	-1.89	-2.43	-2.55	-2.31
5	0.897	348654	GEN1	GEN1 Holliday junction 5' flap endonuclease	1	-1.05	-1.07	-1.11	1.07	1.07	1.16	1.09	1	-2.91	-2.53	-1.87	-2.04	-1.8	-1.29	-1.14
5	0.897	83875	BCO2	beta-carotene oxygenase 2	1	-3.11	-1.79	-1.62	-1.53	-1.68	-2.18	-3.03	1	-3.17	-3.61	-3.46	-5.16	-6.81	-8.87	-9.6
5	0.896	23158	TBC1D9	TBC1 domain family, member 9 (with GRAM domain)	1	-1.42	1.25	1.38	1.35	1.18	-1	1.03	1	-2.28	-1.77	-1.74	-2.1	-1.9	-1.64	-1.46
5	0.895	8728	ADAM19	ADAM metallopeptidase domain 19	1	1.36	-1.13	-1.28	-1.28	-1.44	-1.49	-1.42	1	-1.28	-2.19	-2.17	-2.23	-2.37	-2.44	-2.19
5	0.894	347902	AMIGO2	adhesion molecule with Ig-like domain 2	1	-1.58	-1.11	-1.05	-1.14	-1.36	-1.56	-1.33	1	-1.34	-1.56	-1.47	-2.26	-2.38	-2.45	-2.19
5	0.894	5562	PRKAA1	protein kinase, AMP-activated, alpha 1 catalytic subunit	1	-1.14	-1.47	-1.47	-1.3	-1.31	-1.3	-1.37	1	-1.69	-1.89	-1.72	-1.93	-2.15	-1.85	-1.79
5	0.893	84919	PPP1R15B	protein phosphatase 1, regulatory subunit 15B	1	1.29	1.16	1	-1.1	-1.07	1.03	1.3	1	-1.12	-1.53	-1.56	-2.02	-1.89	-1.93	-1.4
5	0.892	58155	PTBP2	polypyrimidine tract binding protein 2	1	1.32	1.28	1.27	-1.01	1.02	-1.16	-1.12	1	-1.23	-1.35	-1.37	-2.13	-2.21	-1.72	-1.58
5	0.892	79974	CPED1	cadherin-like and PC-esterase domain containing 1	1	-2.31	-1.5	-1.16	-1.16	-1.31	-1.42	-1.82	1	-3.73	-2.16	-1.95	-2.15	-2.36	-2.51	-2.52
5	0.891	51602	NOP58	NOP58 ribonucleoprotein	1	1.73	1.27	-1.08	-1.2	-1.24	-1.2	-1.13	1	-1.09	-1.55	-2.02	-2.59	-2.39	-1.72	-1.62
5	0.886	4837	NNMT	nicotinamide N-methyltransferase	1	-1.08	-1.94	-1.32	-1.38	-1.43	-1.85	-2.18	1	1.04	-2.32	-7.66	-28.64	-38.61	-53.33	-74.66
5	0.885	57018	CCNL1	cyclin L1	1	-1.31	-1.91	-1.83	-1.71	-1.63	-1.63	-1.39	1	-3.15	-3.33	-3.57	-3.72	-3.64	-2.39	-2.12
5	0.884	10892	MALT1	mucosa associated lymphoid tissue lymphoma translocation gene 1	1	1.11	1.17	1.3	1.25	1.21	1.28	1.42	1	-1.64	-1.96	-1.79	-2.19	-2.55	-1.85	-1.69
5	0.884	56911	MAP3K7CL	MAP3K7 C-terminal like	1	-1.83	-1.31	1.04	1.37	-1.04	-1.26	-1.54	1	-2.45	-1.67	-1.79	-1.81	-1.76	-1.74	-1.63
5	0.884	9738	CCP110	centriolar coiled coil protein 110kDa	1	1.26	-1.02	-1.27	-1.27	-1.49	-1.5	-1.61	1	-1.33	-1.55	-1.66	-2.31	-2.23	-1.84	-2.09
5	0.883	195828	ZNF367	zinc finger protein 367	1	1.48	1.26	-1.07	-1.41	-1.57	-1.59	-1.41	1	-1.51	-1.47	-1.36	-2.55	-2.78	-2.39	-1.8
5	0.879	11064	CNTRL	centriolin	1	1.19	-1.02	-1.23	-1.18	-1.33	-1.61	-1.73	1	-1.57	-1.89	-2.03	-2.18	-2.17	-1.84	-1.95
5	0.879	8835	SOCS2	suppressor of cytokine signaling 2	1	-3.63	-1.78	-1.53	-2.27	-2.97	-3.3	-2.97	1	-6.59	-5.87	-5.61	-8.92	-9.42	-11.57	-13.69
5	0.878	2920	CXCL2	chemokine (C-X-C motif) ligand 2	1	-1.61	-5.21	-3.76	-3.44	-3.56	-4.68	-6.76	1	-2.25	-6.26	-16.67	-80.57	-110.09	-97.85	-104.6
5	0.875	60468	BACH2	BTB and CNC homology 1, basic leucine zipper transcription factor 2	1	-1.35	-1.09	-1.4	-1.61	-1.43	-1.61	-1.65	1	-2.15	-2.26	-2.23	-2.45	-2.65	-2.23	-2.17
5	0.875	6505	SLC1A1	solute carrier family 1 (neuronal/epithelial high affinity glutamate transporter, system Xag), member 1	1	-2.19	-1.56	-1.27	-1.18	1.05	-1.1	-1.29	1	-2.59	-2.18	-2.1	-2.05	-2.17	-1.88	-1.88
5	0.872	56892	C8orf4	chromosome 8 open reading frame 4	1	-1.47	-2.62	-3.05	-3.69	-6.39	-5.9	-7.34	1	-3.87	-8.03	-10.84	-34.36	-51.89	-32.89	-40.71
5	0.868	2690	GHR	growth hormone receptor	1	-3.39	-1.9	-1.28	1.01	1.2	1.22	1.07	1	-4.23	-3.44	-3.46	-3.17	-2.45	-2.34	-2.11
5	0.868	4820	NKTR	natural killer-tumor recognition sequence	1	-1.17	-1.39	-1.38	-1.37	-1.46	-1.55	-1.57	1	-2.39	-2.38	-2.54	-2.57	-2.38	-2.16	-2.18
5	0.865	163227	ZNF100	zinc finger protein 100	1	-1.24	1.44	1.29	-1.13	-1.34	-1.61	-1.28	1	-2.03	-1.46	-1.66	-2.02	-1.85	-1.75	-1.6
5	0.864	316	AOX1	aldehyde oxidase 1	1	-1.71	-1.62	-1.51	-1.52	-1.38	-1.58	-1.8	1	-2.15	-1.72	-2.38	-3.43	-3.71	-3.7	-3.59
5	0.86	65981	CAPRIN2	caprin family member 2	1	-1.47	-1.39	-1.32	-1.19	-1.17	-1.26	-1.41	1	-2.09	-1.99	-1.91	-1.76	-1.83	-1.45	-1.59
5	0.858	65109	UPF3B	UPF3 regulator of nonsense transcripts homolog B (yeast)	1	1.49	1.38	1.14	1.18	1.17	1.27	1.29	1	-1.28	-1.66	-2.4	-3.15	-3.52	-1.8	-1.8
5	0.857	114327	EFHC1	EF-hand domain (C-terminal) containing 1	1	-1.05	1.39	1.51	1.31	1.15	1.05	-1.15	1	-1.66	-1.47	-1.64	-1.92	-2.01	-1.73	-1.93
5	0.857	79054	TRPM8	transient receptor potential cation channel, subfamily M, member 8	1	-1.83	1.11	1.32	1.17	1	1.01	-1.12	1	-2.66	-2.89	-2.16	-1.63	-1.44	-1.49	-1.69
5	0.852	79605	PGBD5	piggyBac transposable element derived 5	1	-1.88	-1.27	-1.2	-1.18	-1.16	-1.27	-1.36	1	-2.31	-2.1	-1.78	-1.51	-1.93	-1.87	-1.95
5	0.851	4783	NFIL3	nuclear factor, interleukin 3 regulated	1	-1.51	-2.54	-2.25	-1.77	-1.68	-1.46	-1.08	1	-1.58	-2.14	-2.8	-3.53	-4.51	-3.15	-2.04
5	0.85	133	ADM	adrenomedullin	1	-1.03	-1.73	-1.78	-1.8	-1.53	-1.2	1.36	1	-1.2	-2.49	-2.96	-3.14	-3.06	-3.45	-3.25
5	0.849	8473	OGT	O-linked N-acetylglucosamine (GlcNAc) transferase	1	1.49	1.45	1.31	1.11	1.03	-1.12	-1.13	1	-1.54	-1.31	-1.53	-1.88	-2.08	-1.59	-1.98
5	0.848	2114	ETS2	v-ets avian erythroblastosis virus E26 oncogene homolog 2	1	1.1	-1.96	-1.9	-1.98	-2.16	-1.87	-1.32	1	-1.25	-2.61	-3.87	-4.7	-4.44	-3.68	-2.84
5	0.838	3597	IL13RA1	interleukin 13 receptor, alpha 1	1	-1.11	-1.19	-1.02	-1.05	-1.13	-1.16	-1.23	1	-1.04	-1.17	-1.36	-1.75	-1.9	-2.31	-2.7
5	0.833	9180	OSMR	oncostatin M receptor	1	1.69	-1.14	-1.13	-1.17	-1.11	-1.18	-1.02	1	1.1	-1.49	-1.94	-2.15	-2.22	-2.2	-2.14
5	0.831	55102	ATG2B	autophagy related 2B	1	-1.22	-1.29	-1.29	-1.29	-1.33	-1.44	-1.53	1	-1.77	-1.64	-1.68	-1.87	-2.04	-1.71	-1.71
5	0.829	114899	C1QTNF3	C1q and tumor necrosis factor related protein 3	1	-1.14	-1.22	1.1	1.19	1.21	1.1	-1.02	1	-2.08	-1.76	-1.57	-1.48	-1.47	-1.09	-1.12
5	0.825	1196	CLK2	CDC-like kinase 2	1	-1.12	-1.24	-1.31	-1.31	-1.35	-1.54	-1.68	1	-1.64	-1.67	-1.82	-1.78	-2.14	-1.73	-1.68
5	0.825	3397	ID1	inhibitor of DNA binding 1, dominant negative helix-loop-helix protein	1	-11.31	-11.96	-1.41	1.98	2.83	2.83	2.62	1	-3.31	-11.65	-18.96	-27.99	-31.65	-18.33	-13.3
5	0.823	27324	TOX3	TOX high mobility group box family member 3	1	-1.38	-1.28	-1.53	-1.34	-1.37	-1.25	-1.1	1	-2.25	-2.06	-1.66	-1.91	-1.73	-1.35	-1.11
5	0.822	23774	BRD1	bromodomain containing 1	1	-1.27	-1.56	-1.35	-1.44	-1.34	-1.4	-1.24	1	-2.2	-1.95	-2.03	-2.08	-2.2	-1.8	-1.48
5	0.821	10142	AKAP9	A kinase (PRKA) anchor protein 9	1	-2.53	-1.97	-1.73	-1.64	-1.79	-1.89	-2.12	1	-5.53	-2.71	-2.75	-3.02	-3.22	-2.56	-2.39
5	0.819	115294	PCMTD1	protein-L-isoaspartate (D-aspartate) O-methyltransferase domain containing 1	1	-2.41	-1.79	-1.4	-1.08	-1.13	-1.22	-1.4	1	-4.28	-2.36	-1.87	-2.01	-2.06	-1.71	-1.6
5	0.819	2335	FN1	fibronectin 1	1	-1.5	-1.16	-1.03	-1	-1.12	-1.4	-1.61	1	-1.98	-1.57	-1.38	-1.6	-1.73	-1.92	-2.03
5	0.819	26035	GLCE	glucuronic acid epimerase	1	-1.81	-1.51	-1.35	-1.17	-1.29	-1.7	-1.75	1	-2.92	-1.82	-1.6	-1.98	-2.59	-2.11	-1.91
5	0.819	80704	SLC19A3	solute carrier family 19 (thiamine transporter), member 3	1	1.09	1.28	1.26	-1.15	-1.09	-1.44	-1.54	1	-1.17	-1.38	-1.42	-1.6	-1.52	-2.01	-2.15
5	0.817	133746	JMY	junction mediating and regulatory protein, p53 cofactor	1	-1.08	-1.67	-2.05	-1.7	-1.75	-1.79	-1.42	1	-2.09	-2.19	-2.42	-3.29	-3.05	-2.74	-2.08
5	0.811	1969	EPHA2	EPH receptor A2	1	1.22	1.71	1.31	1.2	-1.01	-1	1.34	1	-1.35	-1.83	-1.66	-1.97	-1.96	-2.14	-1.63
5	0.811	3624	INHBA	inhibin, beta A	1	-1.67	-1.17	-1.12	-1.34	-1.39	-1.47	-1.61	1	-2.07	-2.33	-2.4	-2.01	-1.74	-1.87	-2.14
5	0.81	222161	DKFZP586I1420	uncharacterized protein DKFZp586I1420	1	-1.59	-1.45	-1.29	-1.25	-1.3	-1.31	-1.6	1	-2.55	-1.81	-1.56	-1.64	-1.63	-1.78	-1.61
5	0.809	79895	ATP8B4	ATPase, class I, type 8B, member 4	1	-1.54	1	1.15	-1.1	-1.22	-1.71	-1.65	1	-2.11	-1.85	-1.95	-1.84	-1.87	-1.87	-1.94
5	0.808	343450	KCNT2	potassium channel, subfamily T, member 2	1	-2.39	-2.97	-2.18	-1.41	-1.43	-1.93	-2.73	1	-4.68	-3.66	-3.95	-6.48	-6.11	-4.83	-5.61
5	0.805	55758	RCOR3	REST corepressor 3	1	-1.15	-1.39	-1.31	-1.28	-1.32	-1.49	-1.6	1	-2.16	-2.06	-2.13	-1.94	-2.02	-1.57	-1.53
5	0.802	684959	SNORA25	small nucleolar RNA, H/ACA box 25	1	2.11	1.39	1.09	1.18	-1.08	1.07	-1.07	1	-1.32	-1.62	-2.04	-2.28	-2.3	-1.55	-1.44
5	0.801	286148	DPY19L4	dpy-19-like 4 (C. elegans)	1	-1.22	-1.12	-1.05	1.04	-1.02	-1.06	-1.12	1	-2.01	-1.59	-1.32	-1.31	-1.24	-1.15	-1.13
5	0.799	55064	SPATA6L	spermatogenesis associated 6-like	1	-1.48	-1.93	-1.8	-1.3	-1.19	-1.05	-1.05	1	-2.24	-2.42	-2.31	-2.1	-2.34	-1.81	-1.71
5	0.797	440434	LOC440434	aminopeptidase puromycin sensitive pseudogene	1	-1.3	-1.35	-1.35	-1.46	-1.3	-1.61	-1.48	1	-1.77	-2.13	-1.73	-1.74	-2.26	-1.55	-1.51
5	0.795	360023	ZBTB41	zinc finger and BTB domain containing 41	1	-1.05	1.05	1.02	1.17	1.26	1.36	1.6	1	-1.93	-2.27	-1.74	-1.88	-1.9	-1.36	-1.08
5	0.794	325	APCS	amyloid P component, serum	1	-1.2	-1.25	-1.15	-1.27	-1.2	-1.31	-1.44	1	-1.15	-1.08	-1.39	-1.79	-2.01	-2.44	-2.78
5	0.793	116984	ARAP2	ArfGAP with RhoGAP domain, ankyrin repeat and PH domain 2	1	1.5	1.43	1.43	1.32	1.25	1.37	1.59	1	-2.59	-2.84	-2.14	-2.7	-3.03	-1.47	-1.4
5	0.793	9866	TRIM66	tripartite motif containing 66	1	-1.43	-1.39	-1.42	-1.27	-1.39	-1.62	-1.88	1	-2.69	-2.08	-2.06	-1.81	-2.06	-1.89	-2.16
5	0.792	54806	AHI1	Abelson helper integration site 1	1	-1	-1.16	-1.21	-1.32	-1.51	-1.63	-1.68	1	-1.42	-1.61	-1.71	-1.84	-2.16	-1.81	-1.9
5	0.786	29990	PILRB	paired immunoglobin-like type 2 receptor beta	1	-2.1	-2.38	-2.09	-1.58	-1.72	-1.96	-2.36	1	-5.42	-4.05	-4.66	-4.29	-4.47	-3.41	-3.48
5	0.786	54407	SLC38A2	solute carrier family 38, member 2	1	-1.08	1.53	1.71	1.56	1.54	1.62	1.67	1	-2.01	-2.43	-2.27	-3.28	-3.23	-2.49	-1.89
5	0.785	10208	USPL1	ubiquitin specific peptidase like 1	1	-1.11	-1.43	-1.42	-1.53	-1.69	-1.79	-1.86	1	-1.62	-2.01	-2.42	-2.67	-2.84	-2.25	-2.25
5	0.779	7078	TIMP3	TIMP metallopeptidase inhibitor 3	1	1.31	1.16	1.04	-1.31	-1.64	-1.61	-1.59	1	-1.17	-1.34	-1.44	-1.93	-2.1	-2.3	-2.36
5	0.772	27329	ANGPTL3	angiopoietin-like 3	1	-2.77	-1.98	-1.4	-1.28	-1.23	-1.23	-1.48	1	-3.87	-2.86	-1.84	-2.06	-2.23	-1.78	-1.76
5	0.771	4122	MAN2A2	mannosidase, alpha, class 2A, member 2	1	-1.35	-1.31	-1.21	-1.15	-1.12	-1.18	-1.18	1	-2	-2.01	-1.75	-1.36	-1.23	-1.18	-1.22
5	0.764	7581	ZNF33A	zinc finger protein 33A	1	-1.07	-1.29	-1.53	-1.29	-1.37	-1.53	-1.72	1	-2.29	-2.24	-2.02	-1.64	-2.19	-1.63	-1.69
5	0.757	29980	DONSON	downstream neighbor of SON	1	1.14	1.04	-1.06	-1.06	-1.24	-1.24	-1.12	1	1.37	-1.07	-1.42	-2.28	-2.06	-1.71	-2.02
5	0.757	84680	ACCS	1-aminocyclopropane-1-carboxylate synthase homolog (Arabidopsis)(non-functional)	1	-1.73	-1.65	-1.57	-1.27	-1.5	-1.64	-1.75	1	-3.11	-2.1	-2.2	-2.06	-1.87	-1.97	-1.98
5	0.755	201799	TMEM154	transmembrane protein 154	1	1.04	-1.17	-1.14	1.14	1.13	1.19	1.24	1	-1.41	-2.08	-2.32	-1.57	-1.22	-1.12	-1.12
5	0.749	441024	MTHFD2L	methylenetetrahydrofolate dehydrogenase (NADP+ dependent) 2-like	1	-1.68	-2.91	-2.87	-2.09	-2.01	-2.98	-2.7	1	-3.42	-3.87	-5.77	-7.06	-8.15	-6.39	-6.21
5	0.748	57558	USP35	ubiquitin specific peptidase 35	1	-1.58	-1.29	-1.28	-1.32	-1.2	-1.4	-1.45	1	-1.64	-1.39	-1.93	-2.03	-2.05	-2.11	-1.99
5	0.747	23253	ANKRD12	ankyrin repeat domain 12	1	1.63	1.56	1.67	1.51	1.34	1.29	1.37	1	-1.8	-1.99	-2.21	-2.97	-2.74	-1.93	-1.43
5	0.745	2537	IFI6	interferon, alpha-inducible protein 6	1	1.1	-1.45	-1.5	-1.41	-1.46	-1.24	-1.13	1	1.01	-1.1	-1.78	-1.97	-1.83	-1.96	-2.71
5	0.744	642273	FAM110C	family with sequence similarity 110, member C	1	-2.78	-1.56	-1.24	-1.22	-1.33	-1.44	-1.33	1	-2.96	-2.31	-1.98	-1.92	-1.95	-2.07	-1.84
5	0.742	100505	---		1	-1.16	-1.63	-1.94	-1.89	-1.74	-1.45	-1.64	1	-2.86	-2.7	-3.19	-2.9	-3.13	-2.46	-2.47
5	0.74	22941	SHANK2	SH3 and multiple ankyrin repeat domains 2	1	-2.04	-1.08	-1.1	-1.03	1.01	1.07	1.14	1	-3.27	-2.13	-1.68	-1.51	-1.43	-1.35	-1.19
5	0.74	79670	ZCCHC6	zinc finger, CCHC domain containing 6	1	1.4	1.52	1.43	1.27	1.21	1.17	1.11	1	-1.96	-1.48	-1.59	-1.79	-2.04	-1.46	-1.37
5	0.735	285172	FAM126B	family with sequence similarity 126, member B	1	-1.26	-1.35	-1.35	-1.44	-1.42	-1.44	-1.55	1	-1.78	-1.81	-2.05	-2.16	-2.17	-1.94	-1.78
5	0.729	8829	NRP1	neuropilin 1	1	-1.15	-2.13	-2.2	-1.75	-1.73	-2.26	-2.41	1	-1.41	-2.2	-2.99	-4.2	-4.34	-5.07	-5.45
5	0.716	2590	GALNT2	UDP-N-acetyl-alpha-D-galactosamine:polypeptide N-acetylgalactosaminyltransferase 2 (GalNAc-T2)	1	1.56	1.12	1.09	-1.15	-1.22	-1.44	-1.51	1	1.33	-1.45	-1.86	-2.01	-2	-2.04	-2.07
5	0.713	55701	ARHGEF40	Rho guanine nucleotide exchange factor (GEF) 40	1	-2.37	-1.49	-1.5	-1.34	-1.28	-1.38	-1.49	1	-2.71	-2.34	-2.32	-2.46	-2.32	-2.25	-2.22
5	0.712	147929	ZNF565	zinc finger protein 565	1	-1.1	-1.44	-1.4	-1.3	-1.44	-1.56	-1.3	1	-1.49	-1.55	-1.79	-2.02	-1.99	-1.7	-1.63
5	0.707	114224	PRO2852	uncharacterized protein PRO2852	1	-1.15	-1.37	-1.45	-1.16	-1.34	-1.52	-1.72	1	-1.69	-1.87	-2.17	-1.96	-1.66	-1.91	-2.01
5	0.701	100507	---		1	1.01	-1.39	-1.42	-1.26	-1.64	-1.5	-1.38	1	-1.82	-1.73	-1.86	-1.96	-2.04	-1.79	-1.63
5	0.688	23345	SYNE1	spectrin repeat containing, nuclear envelope 1	1	-1.32	-1.36	-1.39	-1.3	-1.36	-1.41	-1.36	1	-1.92	-1.63	-1.64	-1.99	-2	-1.87	-1.81
5	0.687	4212	MEIS2	Meis homeobox 2	1	1.05	-1.31	-1.36	-1.34	-1.53	-1.71	-1.76	1	-1.22	-1.61	-1.64	-2.16	-2.26	-2.4	-2.41
5	0.685	100996	---		1	-1	-1.04	-1.1	1	-1.14	-1.11	-1.2	1	-2.47	-1.47	-1.25	-1.4	-1.13	-1.27	-1.07
5	0.685	143684	FAM76B	family with sequence similarity 76, member B	1	-1.98	-2.08	-1.79	-1.52	-1.54	-1.74	-1.89	1	-3.77	-2.39	-2.16	-2.56	-2.84	-2.05	-1.81
5	0.683	23398	PPWD1	peptidylprolyl isomerase domain and WD repeat containing 1	1	1.55	1.34	1.22	1.22	1.09	1.09	1.16	1	-1.17	-1.21	-1.52	-1.84	-2.08	-1.3	-1.3
5	0.682	1767	DNAH5	dynein, axonemal, heavy chain 5	1	2.57	1.34	1.13	-1.06	-1.24	-1.36	-1.62	1	1.05	-1.3	-1.63	-1.9	-2.1	-2.16	-2.15
5	0.682	23403	FBXO46	F-box protein 46	1	1.31	-1.18	-1.29	-1.27	-1.51	-1.74	-1.65	1	-1.23	-1.49	-1.52	-1.75	-2.06	-2	-2.16
5	0.681	8455	ATRN	attractin	1	-1.38	-1.19	1.05	1.34	1.4	1.19	1.07	1	-2.03	-1.42	-1.38	-1.31	-1.27	-1.27	-1.16
5	0.676	3764	KCNJ8	potassium inwardly-rectifying channel, subfamily J, member 8	1	-3.07	1.22	1.48	1.42	1.44	1.34	1.16	1	-2.19	-1.34	-1.46	-1.81	-1.84	-1.97	-2.33
5	0.675	2888	GRB14	growth factor receptor-bound protein 14	1	-1.81	-1.56	-1.24	-1.3	-1.51	-2.11	-3.11	1	-3.76	-2.15	-2.19	-2.41	-2.64	-2.45	-2.69
5	0.675	80336	PABPC1L	poly(A) binding protein, cytoplasmic 1-like	1	-1.91	-2.55	-2.94	-2.29	-2.61	-2.92	-3.87	1	-7.11	-8.01	-9.31	-8.17	-8.16	-5.29	-6.81
5	0.67	10482	NXF1	nuclear RNA export factor 1	1	-1.03	-1.55	-1.8	-1.88	-1.74	-1.89	-1.62	1	-1.6	-1.94	-2.6	-2.73	-3.08	-2.5	-2.63
5	0.67	22902	RUFY3	RUN and FYVE domain containing 3	1	2.03	1.16	1.11	1.08	-1.02	-1.1	-1.11	1	1.08	-1.38	-1.55	-1.64	-1.55	-1.47	-1.52
5	0.669	127495	LRRC39	leucine rich repeat containing 39	1	-1.14	-1.41	-1.35	-1.33	-1.6	-1.59	-1.48	1	-2.02	-1.58	-1.69	-1.99	-2.19	-1.96	-1.86
5	0.662	399665	FAM102A	family with sequence similarity 102, member A	1	-1.78	-1.76	-1.53	-1.29	-1.17	-1	1.48	1	-1.95	-2.09	-2.09	-1.9	-1.71	-1.47	-1.08
5	0.662	55120	FANCL	Fanconi anemia, complementation group L	1	-1.55	-1.44	-1.45	-1.32	-1.62	-1.8	-2.03	1	-2.83	-2.29	-2.25	-2.32	-2.79	-2.11	-2.27
5	0.662	730102	LOC730102	quinone oxidoreductase-like protein 2 pseudogene	1	-3.13	-1.3	-1.01	-1.13	1.07	-1.04	-1.26	1	-5.25	-3.53	-2.16	-1.58	-1.53	-1.23	-1.24
5	0.655	4147	MATN2	matrilin 2	1	-1.36	-1.23	-1.09	-1.1	-1.13	-1.56	-2.05	1	-3.2	-3.34	-2.26	-1.31	-1.22	-1.26	-1.25
5	0.654	5627	PROS1	protein S (alpha)	1	-2.12	-2.16	-1.42	1.02	1.01	-1.04	-1.23	1	-2.88	-2.28	-1.84	-1.65	-1.46	-1.44	-1.25
5	0.653	602	BCL3	B-cell CLL/lymphoma 3	1	-1.06	-1.27	-1.12	-1.33	-1.53	-1.72	-1.59	1	-1.17	-1.44	-1.74	-1.82	-1.83	-1.99	-2.15
5	0.653	7057	THBS1	thrombospondin 1	1	1.39	1.52	1.57	1.67	1.82	1.79	1.69	1	-1.37	-2.03	-1.9	-2.64	-3.05	-3.03	-3.13
5	0.649	10	NAT2	N-acetyltransferase 2 (arylamine N-acetyltransferase)	1	-3.35	-2.07	-1.27	-1.11	1.03	-1.17	-1.4	1	-3.08	-1.46	-1.6	-1.72	-2.33	-2.47	-2.55
5	0.648	23362	PSD3	pleckstrin and Sec7 domain containing 3	1	-2.18	-1.68	-1.35	-1.2	-1.04	1.07	1.22	1	-2.82	-1.6	-1.4	-1.54	-1.53	-1.5	-1.24
5	0.646	9510	ADAMTS1	ADAM metallopeptidase with thrombospondin type 1 motif, 1	1	-1.2	-2.17	-2.2	-1.59	-1.49	-1.19	-1	1	-1.7	-2.74	-2.45	-1.96	-1.87	-1.51	-1.51
5	0.642	54822	TRPM7	transient receptor potential cation channel, subfamily M, member 7	1	-1.19	-1.32	-1.41	-1.35	-1.38	-1.35	-1.35	1	-2.01	-1.59	-1.73	-1.51	-1.43	-1.3	-1.2
5	0.641	8324	FZD7	frizzled family receptor 7	1	-1.5	-1.63	-1.4	-1.1	1.16	1.41	2.05	1	-1.76	-1.55	-1.59	-1.49	-1.47	-1.49	-1.42
5	0.639	8869	ST3GAL5	ST3 beta-galactoside alpha-2,3-sialyltransferase 5	1	-2.13	-1.38	-1.31	-1.21	-1.32	-1.37	-1.26	1	-1.88	-1.71	-1.47	-1.89	-2.12	-2.18	-1.92
5	0.637	9110	MTMR4	myotubularin related protein 4	1	-2.14	-1.76	-1.5	-1.26	-1.09	-1.04	-1.15	1	-2.21	-1.39	-1.63	-1.89	-1.96	-1.87	-1.49
5	0.632	57817	HAMP	hepcidin antimicrobial peptide	1	-34.98	-146.46	-45.27	-3.3	-1.14	1.01	-1.02	1	-10.84	-55.11	-159.88	-136.09	-157.3	-142.44	-97.37
5	0.631	51455	REV1	REV1, polymerase (DNA directed)	1	-1.25	-1.63	-1.75	-1.59	-1.79	-1.99	-2.07	1	-2.26	-2.57	-2.83	-3.19	-3.14	-2.33	-2.29
5	0.631	84678	KDM2B	lysine (K)-specific demethylase 2B	1	-1.64	-1.51	-1.49	-1.38	-1.4	-1.62	-1.48	1	-2.41	-2.46	-1.97	-1.77	-2.07	-1.93	-1.71
5	0.626	80323	CCDC68	coiled-coil domain containing 68	1	-1.2	-1.09	-1.04	1.17	1.4	1.65	1.75	1	-2.72	-2.61	-2.1	-1.95	-1.62	-1.05	1.19
5	0.624	222643	UNC5CL	unc-5 homolog C (C. elegans)-like	1	1.78	1.27	1.65	1.35	1.12	-1.15	-1.34	1	1.31	-1.32	-1.39	-2.09	-2.38	-2.12	-2.08
5	0.62	54482	TRMT13	tRNA methyltransferase 13 homolog (S. cerevisiae)	1	2.21	1.75	1.32	1.13	1.09	1.12	1.19	1	-1.11	-1.57	-1.72	-2.17	-2.55	-1.51	-1.43
5	0.619	1401	CRP	C-reactive protein, pentraxin-related	1	1.26	-5.02	-34.23	-14.43	-5.82	-10.81	-19.96	1	1.3	-6.1	-78.5	-220.15	-210.5	-235.31	-230.83
5	0.619	493	ATP2B4	ATPase, Ca++ transporting, plasma membrane 4	1	-1.2	-1.42	-1.19	1.1	1.34	1.84	2.09	1	-1.64	-1.95	-1.79	-1.69	-1.52	-1.41	-1.3
5	0.617	286097	MICU3	mitochondrial calcium uptake family, member 3	1	-2.05	-1.7	-1.4	-1.21	-1.21	-1.28	-1.44	1	-4.05	-2.91	-2.18	-1.54	-1.52	-1.19	-1.04
5	0.617	3096	HIVEP1	human immunodeficiency virus type I enhancer binding protein 1	1	-1.7	-1.87	-1.77	-1.66	-1.8	-2.1	-2.04	1	-3.23	-3.07	-3.31	-3.51	-3.77	-3.43	-2.95
5	0.615	2135	EXTL2	exostosin-like glycosyltransferase 2	1	-1.56	-1.58	-1.51	-1.31	-1.3	-1.34	-1.57	1	-2.12	-2.26	-2.05	-1.88	-1.89	-1.71	-1.81
5	0.615	2244	FGB	fibrinogen beta chain	1	-1.08	-1.62	-1.56	-1.61	-1.55	-1.83	-1.99	1	-1.12	-1.3	-1.73	-2.7	-3.19	-3.07	-3.02
5	0.607	11059	WWP1	WW domain containing E3 ubiquitin protein ligase 1	1	-1.81	-1.36	-1.26	-1.26	-1.29	-1.26	-1.39	1	-2.07	-1.72	-1.44	-1.61	-1.57	-1.37	-1.22
5	0.604	23097	CDK19	cyclin-dependent kinase 19	1	-1.8	-1.42	-1.27	-1.17	-1.22	-1.3	-1.4	1	-2.13	-1.58	-1.34	-1.47	-1.54	-1.46	-1.38
5	0.603	80315	CPEB4	cytoplasmic polyadenylation element binding protein 4	1	-2.13	-1.6	-1.41	-1.09	-1.06	1.03	1.27	1	-2.24	-2.21	-1.69	-1.47	-1.29	-1.36	-1.07
5	0.596	5311	PKD2	polycystic kidney disease 2 (autosomal dominant)	1	-2.56	-2.33	-2.28	-2.03	-2.08	-2.29	-2.73	1	-4.62	-4.09	-4.23	-6.09	-5.69	-4.66	-5.09
5	0.595	9931	HELZ	helicase with zinc finger	1	-1.61	-1.66	-1.62	-1.41	-1.35	-1.38	-1.42	1	-2.35	-2.04	-2.03	-2.26	-2.21	-2.13	-1.87
5	0.59	5793	PTPRG	protein tyrosine phosphatase, receptor type, G	1	1.01	1.36	1.6	1.47	1.39	1.17	1.31	1	-1.67	-1.18	-1.1	-1.61	-2.03	-1.91	-1.62
5	0.589	7705	ZNF146	zinc finger protein 146	1	1.79	1.5	1.28	1.03	1.06	1.02	1.23	1	1.04	-1.3	-1.45	-1.79	-2.11	-1.49	-1.34
5	0.585	3950	LECT2	leukocyte cell-derived chemotaxin 2	1	-5.34	-12.66	-10.65	-7.17	-3.83	-3.82	-6.45	1	-3.1	-8.99	-8.99	-21.46	-40.36	-67.13	-81.28
5	0.584	283554	GPR137C	G protein-coupled receptor 137C	1	-2.17	-2.4	-1.89	-1.37	-1.39	-1.01	1.38	1	-2.48	-2.1	-2.04	-1.97	-2.54	-2.19	-2.23
5	0.576	8542	APOL1	apolipoprotein L, 1	1	2.46	-1.05	-1.4	-1.26	-1.15	1.09	-1.05	1	1.7	-1.31	-1.89	-1.9	-1.94	-1.86	-1.99
5	0.573	49855	SCAPER	S-phase cyclin A-associated protein in the ER	1	-1.86	-2.01	-1.82	-1.46	-1.46	-1.56	-1.39	1	-2.9	-2.37	-2.2	-2.13	-2.19	-1.73	-1.68
5	0.569	4163	MCC	mutated in colorectal cancers	1	1.06	-1.39	-1.41	-1.55	-1.38	-1.4	-1.54	1	-1.22	-1.65	-1.76	-2	-1.88	-1.99	-1.93
5	0.567	100506	---		1	-1.73	-1.47	-1.89	-1.59	-1.53	-1.47	-1.46	1	-2.84	-1.68	-1.99	-1.98	-1.99	-1.45	-1.29
5	0.567	343099	CCDC18	coiled-coil domain containing 18	1	-1.27	-1.53	-1.5	-1.52	-1.44	-1.61	-1.68	1	-1.95	-2.15	-1.65	-2.16	-2.39	-2	-1.93
5	0.567	55196	KIAA1551	KIAA1551	1	-1.6	-1.57	-1.2	1.32	1.38	1.45	1.23	1	-3.44	-2.59	-1.81	-1.42	-1.29	1.02	1.1
5	0.565	6431	SRSF6	serine/arginine-rich splicing factor 6	1	-1.51	-1.4	-1.49	-1.45	-1.51	-1.69	-1.64	1	-2.11	-2.16	-2.41	-2.35	-2.03	-1.92	-1.78
5	0.564	23126	POGZ	pogo transposable element with ZNF domain	1	-1.34	-1.33	-1.41	-1.45	-1.52	-1.71	-1.77	1	-2.37	-1.98	-2.12	-2.17	-2.16	-1.99	-2.03
5	0.562	490	ATP2B1	ATPase, Ca++ transporting, plasma membrane 1	1	-1.46	-1.78	-1.85	-1.76	-1.93	-1.94	-1.68	1	-2.49	-2.55	-2.48	-2.97	-3.32	-2.78	-2.53
5	0.561	11044	PAPD7	PAP associated domain containing 7	1	-1.09	-1.53	-1.57	-1.46	-1.46	-1.55	-1.47	1	-1.66	-2	-2.18	-1.93	-1.89	-1.68	-1.66
5	0.56	6596	HLTF	helicase-like transcription factor	1	-1.26	-1.09	-1.16	-1.29	-1.41	-1.75	-2.15	1	-1.6	-1.6	-1.59	-2.05	-2.01	-2.01	-2.16
5	0.555	3398	ID2	inhibitor of DNA binding 2, dominant negative helix-loop-helix protein	1	-3.13	-3.5	-2.21	-1.48	-1.25	-1.24	-1.23	1	-2.76	-3.16	-3.7	-3.43	-3.06	-2.91	-2.19
5	0.555	54816	ZNF280D	zinc finger protein 280D	1	-1.63	-1.82	-1.75	-1.51	-1.8	-1.87	-2.09	1	-3.32	-2.51	-2.63	-2.72	-3.22	-2.12	-2.1
5	0.552	100288	---		1	-1.31	-1.59	-1.49	-1.22	-1.33	-1.53	-1.6	1	-2.16	-1.85	-1.91	-1.86	-1.96	-1.61	-1.76
5	0.542	154043	CNKSR3	CNKSR family member 3	1	-2.02	-1.35	-1.25	-1.38	-1.31	-1.27	-1.23	1	-2.08	-1.62	-1.49	-1.47	-1.62	-1.41	-1.42
5	0.54	54677	CROT	carnitine O-octanoyltransferase	1	-2.2	-1.54	-1.31	-1.43	-1.43	-1.51	-1.43	1	-2.61	-1.52	-1.37	-1.82	-1.99	-1.89	-1.96
5	0.54	56204	FAM214A	family with sequence similarity 214, member A	1	-2.27	-2.03	-1.63	-1.62	-1.67	-1.85	-1.89	1	-3.51	-2.8	-2.86	-3.37	-3.27	-2.61	-2.43
5	0.54	8870	IER3	immediate early response 3	1	-1.03	2.22	2.41	2.27	2.01	1.9	1.91	1	-1.46	-2.55	-2.67	-2.95	-3.21	-3.01	-3.2
5	0.539	84913	ATOH8	atonal homolog 8 (Drosophila)	1	-2.6	-2.43	-1.7	1.22	1.61	1.93	1.94	1	-2.46	-2.4	-2.05	-1.68	-1.56	-1.61	-1.48
5	0.539	8876	VNN1	vanin 1	1	1.99	1	1.15	-1.08	-1	-1.05	1.02	1	1.36	-1.42	-1.95	-2.04	-1.9	-1.19	1.07
5	0.534	3929	LBP	lipopolysaccharide binding protein	1	2.16	-1	1.18	1.11	1.19	-1.02	-1.03	1	1.95	-1.01	-2.32	-2.41	-1.92	-2.43	-2.61
5	0.522	55796	MBNL3	muscleblind-like splicing regulator 3	1	-3.71	-1.93	-1.31	-1.13	-1.16	-1.46	-1.87	1	-2.66	-1.34	-1.23	-2.01	-2.23	-3.2	-3.18
5	0.516	283596	SNHG10	small nucleolar RNA host gene 10 (non-protein coding)	1	2.53	1.29	-1.02	-1.02	-1.08	-1.24	-1.26	1	-1.12	-1.02	-1.25	-1.49	-1.6	-1.44	-1.68
5	0.511	10199	MPHOSPH10	M-phase phosphoprotein 10 (U3 small nucleolar ribonucleoprotein)	1	2.05	1.38	1.17	1.11	1.02	1.02	1.06	1	1.26	-1.25	-1.46	-1.87	-1.88	-1.42	-1.39
5	0.508	19	ABCA1	ATP-binding cassette, sub-family A (ABC1), member 1	1	-2.16	-3.64	-2.19	-1.64	-1.49	-1.73	-2.32	1	-2.4	-2.88	-3.16	-4.25	-4.64	-4.17	-3.68
5	0.508	93953	ACRC	acidic repeat containing	1	2.66	1.47	1.13	1.19	-1.05	-1.06	-1.11	1	-1.1	-1.06	-1.15	-1.86	-2.23	-1.52	-1.56
5	0.504	1263	PLK3	polo-like kinase 3	1	-1.4	-1.48	-1.6	-1.58	-1.56	-1.5	-1.35	1	-1.67	-2.09	-1.94	-2.26	-2.08	-1.69	-1.77
5	0.501	388403	YPEL2	yippee-like 2 (Drosophila)	1	-1.84	1.52	1.83	1.7	1.44	1.17	-1.03	1	-2.12	-1.76	-1.45	-1.26	-1.37	-1.38	-1.35
5	0.496	55634	KRBOX4	KRAB box domain containing 4	1	-1.34	-2.24	-2.47	-2.02	-2.07	-2.05	-1.94	1	-2.2	-2.55	-2.95	-3.49	-4.15	-2.52	-2.6
5	0.493	55601	DDX60	DEAD (Asp-Glu-Ala-Asp) box polypeptide 60	1	-1.28	-1.11	1.01	1.06	-1.1	1.14	1.1	1	-2.84	-2.63	-1.73	-1.5	-1.23	1.45	1.52
5	0.491	254048	UBN2	ubinuclein 2	1	-1.05	-1.32	-1.51	-1.43	-1.49	-1.56	-1.65	1	-1.82	-1.77	-1.97	-2.06	-1.92	-1.69	-1.84
5	0.49	55824	PAG1	phosphoprotein associated with glycosphingolipid microdomains 1	1	1.5	1.29	1.38	1.69	1.71	1.74	1.84	1	-1.36	-1.64	-1.42	-2.11	-2.32	-2.17	-1.94
5	0.489	1999	ELF3	E74-like factor 3 (ets domain transcription factor, epithelial-specific )	1	1.1	-1.46	-1.8	-2	-2.07	-2.1	-1.7	1	1.03	-1.97	-2.78	-2.94	-2.75	-2.37	-1.85
5	0.479	9987	HNRNPDL	heterogeneous nuclear ribonucleoprotein D-like	1	2	1.36	-1.1	-1.33	-1.26	-1.11	1.01	1	1.76	-1.11	-1.63	-2.19	-2.06	-1.46	-1.16
5	0.475	114876	OSBPL1A	oxysterol binding protein-like 1A	1	-2.38	-1.79	-1.37	-1.13	-1.15	-1.24	-1.25	1	-2.12	-1.89	-1.55	-1.32	-1.38	-1.56	-1.7
5	0.474	55619	DOCK10	dedicator of cytokinesis 10	1	1.08	-1.05	-1.33	-1.94	-2.27	-2.27	-2.32	1	-1.68	-1.86	-2.05	-2.42	-2.85	-2.62	-2.85
5	0.472	334	APLP2	amyloid beta (A4) precursor-like protein 2	1	-1.75	-1.68	-1.37	-1.19	-1.12	-1.25	-1.39	1	-2.08	-1.71	-1.65	-1.43	-1.35	-1.3	-1.27
5	0.469	261729	STEAP2	STEAP family member 2, metalloreductase	1	1.09	-1.4	-1.65	-1.57	-1.74	-2.02	-2.17	1	-1.2	-2	-1.99	-2.29	-2.68	-2.43	-2.31
5	0.465	9467	SH3BP5	SH3-domain binding protein 5 (BTK-associated)	1	-1.18	-1.46	-1.82	-1.93	-1.99	-1.81	-1.69	1	-1.26	-1.88	-1.9	-2.08	-2.51	-2.5	-3.08
5	0.462	23461	ABCA5	ATP-binding cassette, sub-family A (ABC1), member 5	1	-2.16	-2.05	-1.69	-1.47	-1.41	-1.23	-1.37	1	-3.22	-2.5	-2.36	-1.62	-1.37	-1.16	-1.26
5	0.461	152518	NFXL1	nuclear transcription factor, X-box binding-like 1	1	1.91	1.34	1.08	1.02	1.05	1.1	1.19	1	1.22	-1.11	-1.3	-1.79	-2.02	-1.26	-1.37
5	0.458	84216	TMEM117	transmembrane protein 117	1	-1.83	-1.4	-1.21	-1.13	-1.15	-1.14	-1.03	1	-2.05	-1.48	-1.3	-1.21	-1.31	-1.2	1.04
5	0.453	199920	C1orf168	chromosome 1 open reading frame 168	1	-3.88	-2.57	-1.86	-1.51	-1.46	-1.88	-2.48	1	-5.39	-3.38	-2.99	-2.16	-1.97	-1.87	-1.84
5	0.453	3017	HIST1H2BD	histone cluster 1, H2bd	1	-1.52	-1.03	1.45	1.27	1.11	-1.01	-1.02	1	-1.56	-1.01	1.13	1.01	-1.27	-1.45	-2.08
5	0.451	29028	ATAD2	ATPase family, AAA domain containing 2	1	-1.95	-1.89	-1.58	-1.39	-1.28	-1.32	-1.25	1	-2.3	-1.76	-1.52	-1.68	-2.03	-1.57	-1.37
5	0.45	375190	FAM228B	family with sequence similarity 228, member B	1	-2.39	-3.18	-2.12	-1.03	1.09	-1.17	-1.12	1	-2.87	-2.38	-2.25	-1.77	-1.59	-1.13	-1.14
5	0.448	121512	FGD4	FYVE, RhoGEF and PH domain containing 4	1	-1.3	1.21	1.29	1.21	1.21	1.2	1.19	1	-2.27	-1.66	-1.45	-1.24	-1.06	-1.07	1.18
5	0.446	4499	MT1M	metallothionein 1M	1	2.01	-1.3	-2.15	-3.26	-3.29	-9.22	-13.22	1	2.66	-1.12	-1.79	-5.39	-6.73	-14.5	-24.46
5	0.445	3913	LAMB2	laminin, beta 2 (laminin S)	1	-2.03	-1.09	1.35	1.71	1.6	1.26	1.17	1	-2.48	-1.49	-1.38	-1.17	-1.18	-1.16	-1.24
5	0.44	178	AGL	amylo-alpha-1, 6-glucosidase, 4-alpha-glucanotransferase	1	-1.63	-1.52	-1.32	-1.3	-1.36	-1.46	-1.65	1	-2.22	-1.38	-1.31	-1.66	-1.77	-1.66	-1.38
5	0.438	2266	FGG	fibrinogen gamma chain	1	-1	-1.42	-1.51	-1.45	-1.53	-2.24	-2.88	1	-1.07	-1.16	-1.47	-2.12	-2.5	-2.7	-3.12
5	0.438	6617	SNAPC1	small nuclear RNA activating complex, polypeptide 1, 43kDa	1	2.28	1.42	1.26	1.25	-1.04	-1.06	-1.06	1	1.18	-1.26	-1.33	-1.48	-1.76	-1.32	-1.79
5	0.433	2069	EREG	epiregulin	1	-1.24	-1.3	-1.22	-1.09	-1.09	-1	2.67	1	-1.23	-1.32	-1.28	-1.26	-1.33	-1.31	-1.17
5	0.432	2948	GSTM4	glutathione S-transferase mu 4	1	-2.28	-1.21	1.05	1.11	1.06	1	-1.01	1	-1.57	-1.15	-1.19	-1.11	-1.2	-1.23	-1.2
5	0.427	23239	PHLPP1	PH domain and leucine rich repeat protein phosphatase 1	1	-1.64	-1.54	-1.43	-1.52	-1.44	-1.46	-1.42	1	-2.38	-1.48	-1.5	-1.41	-1.69	-1.78	-1.49
5	0.424	84869	CBR4	carbonyl reductase 4	1	-1.83	-1.52	-1.36	-1.31	-1.33	-1.29	-1.38	1	-2.24	-1.5	-1.34	-1.39	-1.52	-1.39	-1.36
5	0.422	4698	NDUFA5	NADH dehydrogenase (ubiquinone) 1 alpha subcomplex, 5	1	-1.53	-1.34	-1.63	-1.63	-1.5	-1.37	-1.54	1	-2.37	-1.61	-1.53	-1.68	-1.63	-1.46	-1.27
5	0.406	340371	NRBP2	nuclear receptor binding protein 2	1	-1.16	1.06	1.35	1.75	1.69	1.58	1.2	1	-3.42	-1.71	-1.56	-1.34	-1.31	-1.03	1.04
5	0.399	51134	CCDC41	coiled-coil domain containing 41	1	2.38	1.95	1.48	1.44	1.24	1.1	1.03	1	-1.22	-1.43	-1.4	-1.72	-1.91	-1.41	-1.54
5	0.394	51575	ESF1	ESF1, nucleolar pre-rRNA processing protein, homolog (S. cerevisiae)	1	2.06	1.67	1.25	1.19	1.23	1.57	1.83	1	-1.2	-1.65	-1.8	-2.21	-1.96	-1.43	-1.1
5	0.388	23324	MAN2B2	mannosidase, alpha, class 2B, member 2	1	-2.13	-1.69	-1.27	1.14	1.23	1.16	-1.05	1	-2.39	-1.59	-1.37	-1.1	-1.04	-1.01	-1.06
5	0.386	8495	PPFIBP2	PTPRF interacting protein, binding protein 2 (liprin beta 2)	1	-2.12	-1.68	-1.51	-1.5	-1.48	-1.43	-1.64	1	-2.77	-2.16	-2.02	-1.55	-1.42	-1.4	-1.41
5	0.385	9920	KBTBD11	kelch repeat and BTB (POZ) domain containing 11	1	-1.4	-1.4	-1.4	-1.09	1.15	1.15	1.3	1	-2.31	-1.63	-1.27	-1.01	-1.05	1.08	1.08
5	0.37	85480	TSLP	thymic stromal lymphopoietin	1	3.37	1.16	-1.55	-2.41	-2.44	-2.03	-1.43	1	2.07	1.2	-1.41	-2.13	-2.38	-1.87	-1.93
5	0.368	57530	CGN	cingulin	1	-1.18	1.74	1.79	1.41	1.13	-1.15	-1.38	1	-2.2	-1.45	-1.22	-1.02	1.01	-1.14	-1.21
5	0.361	3400	ID4	inhibitor of DNA binding 4, dominant negative helix-loop-helix protein	1	-1.23	-1.4	-1.2	1.09	1.33	1.9	2.18	1	-1.23	-1.31	-1.39	-1.31	-1.29	-1.22	-1.26
5	0.338	1490	CTGF	connective tissue growth factor	1	-1.47	2.25	2.93	4.08	3.77	3.26	2.72	1	-3.49	-3.98	-2.78	-2.33	-1.91	-2.24	-3.16
5	0.33	25924	MYRIP	myosin VIIA and Rab interacting protein	1	-1.54	-1.25	-1.19	-1.02	1.15	1.17	1.03	1	-2.58	-1.7	-1.09	-1.02	1.01	1.16	1.22
5	0.325	55076	TMEM45A	transmembrane protein 45A	1	-2.48	1.24	1.69	1.92	1.77	1.82	1.75	1	-2.09	-1.58	-1.25	-1.25	-1.36	-1.44	-1.58
5	0.313	26137	ZBTB20	zinc finger and BTB domain containing 20	1	-1.07	1.51	1.5	1.35	1.19	1.19	1.22	1	-2.46	-1.57	-1.34	-1.26	-1.01	1.03	1.13
5	0.308	9518	GDF15	growth differentiation factor 15	1	-1.57	-1.2	-1.17	-1.02	1.16	1.96	4.02	1	-1.05	-1.33	-1.55	-1.73	-1.71	-1.26	1.06
5	0.305	12	SERPINA3	serpin peptidase inhibitor, clade A (alpha-1 antiproteinase, antitrypsin), member 3	1	1.33	1.36	1.28	1.01	-1.29	-2.14	-3.36	1	1.36	1.31	1.09	-1.3	-1.39	-1.61	-1.91

## Sheet: Cluster 3A
					CM versus FH								S versus FH
Cluster	Memberchip Degree	ProbeSet	Symbol	Description	Day 0 (FH)	Day 1	Day 2	Day 3	Day 5	Day 7	Day10	Day14	Day 0 (FH)	Day 1	Day 2	Day 3	Day 5	Day 7	Day10	Day14
4	0.996	3976	LIF	leukemia inhibitory factor	1	1.52	1.81	2.28	2.31	2.38	2.49	2.78	1	1.14	1.03	1.22	1.03	1.11	1.13	1.22
4	0.994	84959	UBASH3B	ubiquitin associated and SH3 domain containing B	1	1.72	2.32	2.13	2.43	2.54	2.99	3.63	1	1.24	1.2	1.24	1.14	1.1	1.18	1.13
4	0.993	9213	XPR1	xenotropic and polytropic retrovirus receptor 1	1	1.78	1.84	1.91	2	2.07	2.13	2.38	1	1.16	1.13	1.1	-1.03	1.06	1.17	1.42
4	0.99	123036	TC2N	tandem C2 domains, nuclear	1	1.44	1.47	1.66	1.94	1.72	1.96	2.18	1	1.1	1.13	1.17	1.13	1.14	1.31	1.34
4	0.99	79669	C3orf52	chromosome 3 open reading frame 52	1	2.55	3.15	3.47	4.38	4.91	6.72	9.32	1	1.48	1.33	1.44	1.39	1.34	1.79	2.13
4	0.988	27242	TNFRSF21	tumor necrosis factor receptor superfamily, member 21	1	6.02	8.13	8.83	9.54	10.41	14.43	18.51	1	2.63	2.13	2.31	1.48	1.62	2.13	2.36
4	0.988	3673	ITGA2	integrin, alpha 2 (CD49B, alpha 2 subunit of VLA-2 receptor)	1	2.38	2.05	2.2	2.84	2.68	3.06	3.58	1	1.26	1.16	1.12	1.14	1.09	1.12	1.05
4	0.988	5563	PRKAA2	protein kinase, AMP-activated, alpha 2 catalytic subunit	1	1.75	2.49	3.1	3.78	4.45	4.42	4.08	1	1.17	1.11	1.32	1.23	1.4	1.4	1.44
4	0.988	8706	B3GALNT1	beta-1,3-N-acetylgalactosaminyltransferase 1 (globoside blood group)	1	1.32	1.78	1.94	2.22	1.91	1.89	1.94	1	1.08	1.02	1.13	1.12	1.03	1.11	1.04
4	0.987	3799	KIF5B	kinesin family member 5B	1	1.89	1.9	1.98	1.84	1.96	2.21	2.6	1	1.17	-1.04	1	-1.04	1.03	1.19	1.37
4	0.986	1871	E2F3	E2F transcription factor 3	1	1.86	1.78	1.9	1.91	2.05	2.27	2.44	1	1.34	1.02	1.04	1.07	1.14	1.31	1.38
4	0.985	79834	PEAK1	pseudopodium-enriched atypical kinase 1	1	1.74	1.45	1.69	1.81	1.99	2.27	2.39	1	1.04	1.04	1.13	1.04	1.06	1.14	1.13
4	0.984	10184	LHFPL2	lipoma HMGIC fusion partner-like 2	1	1.64	1.59	1.76	1.8	1.89	2.28	2.64	1	1.33	1.08	1.19	1.13	1.13	1.14	1.23
4	0.984	7046	TGFBR1	transforming growth factor, beta receptor 1	1	1.45	2.19	2.47	2.2	2.09	2.15	2	1	1.19	1.09	1.22	1.1	1.1	1.12	1.37
4	0.983	102	ADAM10	ADAM metallopeptidase domain 10	1	1.5	1.75	2.26	2.26	2.56	2.22	2.29	1	-1.03	-1.04	-1	1.04	-1.02	1.24	1.3
4	0.983	4486	MST1R	macrophage stimulating 1 receptor (c-met-related tyrosine kinase)	1	1.19	1.46	1.6	1.6	1.64	1.85	2.06	1	1.06	1.09	1.09	-1.02	1.13	1.18	1.17
4	0.983	55227	LRRC1	leucine rich repeat containing 1	1	3.75	3.8	5.18	8.16	9.43	11	11.57	1	2.02	1.63	1.8	1.46	1.61	2.23	2.22
4	0.983	59277	NTN4	netrin 4	1	4.83	8.63	8.5	7.34	5.92	8.78	12.05	1	1.47	1.65	1.67	-1.18	1.06	1.92	2.55
4	0.983	9829	DNAJC6	DnaJ (Hsp40) homolog, subfamily C, member 6	1	1.78	2.68	3.56	3.72	3.63	3.85	3.75	1	1.23	1.08	1.12	1.12	1.08	1.28	1.26
4	0.982	3576	IL8	interleukin 8	1	3.91	6.34	12	21.79	25.08	24.81	17.4	1	1.74	1.41	1.45	1.09	1.12	1.24	1.18
4	0.981	221468	TMEM217	transmembrane protein 217	1	1.77	1.96	2.39	2.28	2.4	2.54	3.63	1	1.06	1.1	1.27	1.39	1.3	1.47	1.67
4	0.981	23063	WAPAL	wings apart-like homolog (Drosophila)	1	1.65	2.17	2.18	1.93	1.96	2.03	2.28	1	1.19	1.07	1.11	1.02	1.01	1.17	1.3
4	0.981	91624	NEXN	nexilin (F actin binding protein)	1	2.52	4.31	7.48	9.84	8.49	8.82	8.28	1	1.32	1.28	1.45	1.2	1.19	1.13	1.03
4	0.98	166336	PRICKLE2	prickle homolog 2 (Drosophila)	1	1.6	2.24	2.68	3.66	3.79	3.8	3.5	1	1.03	1	1.06	1.12	1.07	1.11	1.42
4	0.98	25907	TMEM158	transmembrane protein 158 (gene/pseudogene)	1	2.03	2.3	3.11	4.38	3.73	3.3	2.54	1	1.35	1.16	1.26	1.13	1.18	1.1	1.02
4	0.98	9448	MAP4K4	mitogen-activated protein kinase kinase kinase kinase 4	1	1.83	2.44	2.87	2.95	2.8	2.65	2.53	1	1.2	-1.04	1.15	1.18	1.17	1.27	1.34
4	0.979	7162	TPBG	trophoblast glycoprotein	1	1.59	1.97	2.62	3.25	2.95	2.67	2.64	1	1.22	1.31	1.12	1.16	1.01	1.09	-1.02
4	0.979	8754	ADAM9	ADAM metallopeptidase domain 9	1	3.21	4.26	5.19	4.23	4.49	4.78	5.72	1	1.52	1.58	1.52	1.09	1.02	1.33	1.49
4	0.978	11259	FILIP1L	filamin A interacting protein 1-like	1	2.88	5.52	7.47	7.87	8.23	9.92	9.36	1	1.14	1.36	1.52	-1.01	-1.1	1.03	1.13
4	0.978	182	JAG1	jagged 1	1	2.21	2.71	2.7	2.87	2.99	3.03	3.55	1	1.25	1.24	1.35	1.03	-1.06	-1.01	1
4	0.977	3694	ITGB6	integrin, beta 6	1	1.38	1.87	2.8	2.11	2.44	2.25	2.12	1	1.18	1.11	1.09	1.09	1.03	-1	1.11
4	0.977	528	ATP6V1C1	ATPase, H+ transporting, lysosomal 42kDa, V1 subunit C1	1	1.65	1.95	2.33	2.48	2.88	3.08	3.12	1	1.31	1.39	1.35	1.22	1.25	1.4	1.55
4	0.977	54521	WDR44	WD repeat domain 44	1	1.68	1.62	1.72	1.67	1.74	2.28	2.44	1	1.08	-1.11	1.09	1.01	1.16	1.26	1.22
4	0.976	3679	ITGA7	integrin, alpha 7	1	1.58	2.29	3.76	4.82	4.94	5.03	4.86	1	1.21	1.21	1.39	1.23	1.27	1.29	1.25
4	0.976	54741	LEPROT	leptin receptor overlapping transcript	1	1.41	1.9	2.33	2.45	2.35	2.28	2.04	1	-1.1	1	1.08	1.06	1.11	1.18	1.19
4	0.976	6558	SLC12A2	solute carrier family 12 (sodium/potassium/chloride transporter), member 2	1	1.67	1.62	1.8	2.4	2.37	2.22	2.14	1	-1.13	-1.01	1.05	1.03	1.01	1.17	1.29
4	0.975	23596	OPN3	opsin 3	1	2.09	2.57	3.23	3.07	2.55	2.33	2.34	1	1.09	-1.05	1.05	1.01	1.05	1.14	1.18
4	0.975	6584	SLC22A5	solute carrier family 22 (organic cation/carnitine transporter), member 5	1	2.28	2.59	2.66	2.62	2.69	3.44	3.44	1	1.45	-1.02	-1.15	-1.05	-1	1.26	1.36
4	0.975	79739	TTLL7	tubulin tyrosine ligase-like family, member 7	1	1.78	1.56	1.8	2.25	1.97	2.26	2.47	1	1.08	1.08	1.19	1.27	1.22	1.37	1.48
4	0.975	79888	LPCAT1	lysophosphatidylcholine acyltransferase 1	1	2.94	2.09	2.62	4.46	4.73	5.31	5.96	1	1.67	1.01	1.09	-1.01	1.04	1.29	1.23
4	0.975	81698	LINC00597	long intergenic non-protein coding RNA 597	1	3.21	2.53	2.74	2.82	2.72	3.22	4.69	1	-1.07	-1.05	1.18	-1.05	1.27	1.12	1.54
4	0.975	8936	WASF1	WAS protein family, member 1	1	1.88	2.03	2.1	2.57	2.62	2.69	2.56	1	1.06	-1.03	1.09	-1.1	-1.09	1.06	1.31
4	0.975	9586	CREB5	cAMP responsive element binding protein 5	1	2.33	4.64	5.49	7.08	8.51	13.56	21.08	1	1	1.03	1.22	-1.06	-1.01	1.42	2.03
4	0.974	2744	GLS	glutaminase	1	1.63	1.38	1.62	1.8	1.78	1.9	2.22	1	1.11	1.03	1.15	1.18	1.13	1.31	1.43
4	0.974	5797	PTPRM	protein tyrosine phosphatase, receptor type, M	1	2.09	2.65	3.13	3.75	3.8	4.03	3.63	1	-1.26	-1.01	1.12	-1.09	1.02	1.15	1.31
4	0.973	81619	TSPAN14	tetraspanin 14	1	1.24	1.64	1.92	2.14	1.95	1.88	1.74	1	-1.05	-1.06	1.04	1.09	1.1	1.05	1.11
4	0.971	100996	---		1	1.96	1.83	1.65	1.83	2	2.14	2.68	1	1.17	1.18	1.15	-1.04	-1.09	1.14	1.38
4	0.971	151011	2010-09-01	septin 10	1	1.56	1.74	2.19	2.01	2.21	2.26	2.28	1	1	-1.02	1.23	1.11	1.12	1.35	1.39
4	0.971	254887	ZDHHC23	zinc finger, DHHC-type containing 23	1	2	1.96	1.98	2.4	2.59	2.7	2.43	1	-1.07	1.01	-1	-1.11	-1.06	1.26	1.11
4	0.971	84056	KATNAL1	katanin p60 subunit A-like 1	1	1.5	2.03	2.44	2.4	2.37	2.32	2.08	1	1	1.17	1.25	1.07	1.05	1.33	1.29
4	0.97	166824	RASSF6	Ras association (RalGDS/AF-6) domain family member 6	1	1.73	1.45	1.76	2.08	2.42	2.59	2.85	1	1.02	1.04	1.07	-1.05	-1.01	1.43	1.34
4	0.97	57551	TAOK1	TAO kinase 1	1	1.57	1.68	1.86	2.04	2.06	2.02	2.24	1	1.03	-1.04	1.11	1.1	1.29	1.36	1.49
4	0.969	222484	LNX2	ligand of numb-protein X 2	1	1.88	2.2	2.36	2.48	2.63	2.81	3.01	1	1.34	1.12	1.24	1.28	1.39	1.47	1.68
4	0.969	23035	PHLPP2	PH domain and leucine rich repeat protein phosphatase 2	1	2.4	2.37	2.31	2.84	2.99	3.2	3.21	1	1.42	-1.06	-1.01	-1.04	1.1	1.37	1.47
4	0.969	8491	MAP4K3	mitogen-activated protein kinase kinase kinase kinase 3	1	1.5	1.74	2.12	2.34	2.23	2.5	2.36	1	-1.19	-1.05	1.08	-1.07	1	1.22	1.46
4	0.969	9320	TRIP12	thyroid hormone receptor interactor 12	1	1.68	1.86	1.99	1.88	1.94	1.94	2.11	1	1.21	1.18	1.1	-1.06	-1.06	1.05	1.14
4	0.968	114793	FMNL2	formin-like 2	1	1.93	1.91	2.01	2.81	3.09	4.2	4.7	1	1.03	-1.05	1.23	-1.08	1.02	1.28	1.38
4	0.968	5613	PRKX	protein kinase, X-linked	1	1.51	2.2	2	2.38	2.11	2.17	2.29	1	1.11	1.08	1.1	1.3	1.19	1.3	1.42
4	0.968	6711	SPTBN1	spectrin, beta, non-erythrocytic 1	1	1.25	2.12	2.21	2.05	2.21	2.24	2.54	1	-1.02	-1.02	1.05	1.13	1.2	1.36	1.51
4	0.967	1030	CDKN2B	cyclin-dependent kinase inhibitor 2B (p15, inhibits CDK4)	1	1.78	2.68	2.98	2.87	2.53	2.74	3.01	1	1.07	1.05	1.26	1.04	1.22	1.53	1.51
4	0.967	23635	SSBP2	single-stranded DNA binding protein 2	1	1.88	2.43	2.71	2.82	2.62	2.98	3.24	1	1.21	1.58	1.53	1.28	1.15	1.31	1.47
4	0.967	57560	IFT80	intraflagellar transport 80 homolog (Chlamydomonas)	1	2.93	6	8.63	12.41	12.89	13.22	10.61	1	-1.37	-1.21	1.01	-1.09	-1.07	1.38	1.34
4	0.966	4688	NCF2	neutrophil cytosolic factor 2	1	1.45	3.62	5.5	5.71	4.12	4.4	4.91	1	-1	-1.12	1.17	-1.05	1.03	1.11	1.22
4	0.966	55917	CTTNBP2NL	CTTNBP2 N-terminal like	1	1.68	1.84	1.89	1.92	2.03	1.82	1.73	1	1.17	1.05	1.17	1.08	1.13	1.1	1.02
4	0.965	23179	RGL1	ral guanine nucleotide dissociation stimulator-like 1	1	1.36	1.7	2.01	2.23	2.34	2.34	2.15	1	-1.01	1.12	1.29	1.23	1.27	1.3	1.2
4	0.965	306	ANXA3	annexin A3	1	6.94	19.99	25.95	32.16	30.37	33.09	40.66	1	2.14	3.23	3.82	1.56	1.44	1.38	1.33
4	0.964	114769	CARD16	caspase recruitment domain family, member 16	1	1.81	3.83	6.83	8.96	7	5.87	4.43	1	-1.07	1.33	1.63	1.68	1.57	1.78	1.17
4	0.964	84002	B3GNT5	UDP-GlcNAc:betaGal beta-1,3-N-acetylglucosaminyltransferase 5	1	1.94	1.83	1.96	2.35	2.46	3.09	3.35	1	1.38	1.08	1.18	1.23	1.39	1.53	1.78
4	0.963	53339	BTBD1	BTB (POZ) domain containing 1	1	1.74	1.61	1.74	1.84	1.83	1.96	2.02	1	1.21	-1.03	1.04	-1.07	1.04	1.27	1.38
4	0.963	85461	TANC1	tetratricopeptide repeat, ankyrin repeat and coiled-coil containing 1	1	2.13	1.92	2.02	2.13	2.07	2.11	2.3	1	1.2	-1.04	1.1	-1.02	1.01	1.16	1.27
4	0.962	50807	ASAP1	ArfGAP with SH3 domain, ankyrin repeat and PH domain 1	1	2.48	1.89	2.12	2.96	2.92	2.95	3.14	1	1.19	-1.13	1	1.01	-1.02	1.05	1.08
4	0.962	51186	WBP5	WW domain binding protein 5	1	2.28	3.44	4.04	4.7	4.77	5.59	6.15	1	1.5	1.49	1.84	1.52	1.61	2.06	2.09
4	0.962	51280	GOLM1	golgi membrane protein 1	1	2.32	2.48	3.13	4.07	4.14	3.84	4.02	1	1.58	1.74	1.4	1.13	1.11	1.21	1.31
4	0.96	23048	FNBP1	formin binding protein 1	1	1.89	2.57	2.32	1.99	1.95	1.91	2.04	1	-1.02	1.12	1.28	1.09	1.16	1.27	1.17
4	0.959	7042	TGFB2	transforming growth factor, beta 2	1	1.96	5.51	7.4	7.27	5.32	4.72	4.68	1	1.11	1.32	1.34	1.02	-1.01	-1.01	-1.04
4	0.959	79184	BRCC3	BRCA1/BRCA2-containing complex, subunit 3	1	1.63	1.97	2.15	1.92	1.77	1.61	1.61	1	1.11	1.05	1.12	1.11	1.12	1.28	1.16
4	0.958	1824	DSC2	desmocollin 2	1	1.61	2.46	2.91	2.72	2.44	2.43	2.6	1	-1.15	-1.14	-1.04	-1.1	-1.09	1.1	1.23
4	0.958	285203	EOGT	EGF domain-specific O-linked N-acetylglucosamine (GlcNAc) transferase	1	3.48	3.19	3.04	3.5	3.7	4.19	4.44	1	1.05	-1.26	1.02	-1	-1.14	1.5	1.74
4	0.958	8323	FZD6	frizzled family receptor 6	1	2.16	2.28	2.69	2.8	2.98	3.29	3.41	1	-1.08	-1.22	-1.03	-1.05	1.16	1.6	1.83
4	0.957	157285	SGK223	homolog of rat pragma of Rnd2	1	1.7	2.01	2.68	4.19	4.14	5.53	7.05	1	-1.23	1.03	1.26	1.24	1.37	1.52	1.77
4	0.957	4330	MN1	meningioma (disrupted in balanced translocation) 1	1	1.37	3.9	4.26	4.66	4.57	3.19	3.26	1	-1.03	1.05	1.15	1.03	1.12	1.2	1.19
4	0.957	4690	NCK1	NCK adaptor protein 1	1	1.78	1.58	1.8	2.15	2.13	2.18	2.07	1	1.37	1.16	1.14	1.08	1.13	1.26	1.22
4	0.956	54520	CCDC93	coiled-coil domain containing 93	1	2.44	2.1	1.93	2.22	2.2	2.5	2.73	1	1.39	1.21	1.18	1.14	1.07	1.33	1.44
4	0.955	114818	KLHL29	kelch-like family member 29	1	7.16	14.41	16.71	18.64	21.62	29.79	31.24	1	2.68	2.42	3.09	2.3	2.14	3.19	3.39
4	0.955	23286	WWC1	WW and C2 domain containing 1	1	2.47	3.01	3.29	3.56	3.83	3.78	3.53	1	1.68	1.12	1.24	1.28	1.38	1.39	1.43
4	0.955	51088	KLHL5	kelch-like family member 5	1	2.71	2.23	2.46	3.06	3.24	3.12	2.56	1	1.09	-1.21	-1.04	-1.1	1.12	1.31	1.33
4	0.955	79960	JADE1	jade family PHD finger 1	1	2.12	3.28	3.35	2.91	2.51	2.38	2.21	1	1.03	-1.07	1.01	1.16	1.21	1.28	1.35
4	0.954	253827	MSRB3	methionine sulfoxide reductase B3	1	1.24	1.84	2.37	2.62	2.44	2.41	2.35	1	1.04	1.19	1.42	1.26	1.25	1.12	1.08
4	0.954	5784	PTPN14	protein tyrosine phosphatase, non-receptor type 14	1	1.11	1.71	1.99	2.1	2.25	2.3	2.49	1	-1.15	-1.05	1.07	1.1	1.14	1.04	1.06
4	0.953	22800	RRAS2	related RAS viral (r-ras) oncogene homolog 2	1	3.6	8.84	12.41	13	14.55	15.43	13.72	1	1.97	2.34	2.55	1.75	1.7	1.8	1.75
4	0.953	57493	HEG1	heart development protein with EGF-like domains 1	1	2.59	3.86	3.41	3.32	3.2	3.36	3.71	1	1.48	1.23	1.25	1.04	-1.06	1.04	1.1
4	0.952	113115	MTFR2	mitochondrial fission regulator 2	1	1.4	1.85	1.66	1.68	1.63	1.75	2.09	1	1.05	1.19	1.1	1.23	1.31	1.25	1.37
4	0.952	6885	MAP3K7	mitogen-activated protein kinase kinase kinase 7	1	1.68	1.68	1.91	1.93	2.1	1.98	2.03	1	1.16	1.09	1.19	1.21	1.19	1.31	1.39
4	0.952	80328	ULBP2	UL16 binding protein 2	1	1.14	1.44	1.82	2.28	2.33	2.61	2.88	1	1.04	1.11	1.12	1.13	1.24	1.14	1.26
4	0.952	8502	PKP4	plakophilin 4	1	1.62	1.92	2.06	1.99	2.2	1.79	1.63	1	1.1	1.02	1.2	1.14	1.12	1.06	-1.05
4	0.952	94134	ARHGAP12	Rho GTPase activating protein 12	1	2.09	1.84	2.08	2.1	2.12	2.25	2.46	1	1.14	-1.11	-1.03	-1.15	-1.17	1.06	1.32
4	0.951	100996	---		1	1.86	2.31	2.44	2.63	2.9	3.25	3.41	1	1.19	1.22	1.36	1.21	1.43	1.57	2.1
4	0.949	30001	ERO1L	ERO1-like (S. cerevisiae)	1	2.5	2.5	2.62	2.3	2.26	2.9	3.35	1	1.55	1.4	1.38	1.12	1.18	1.38	1.63
4	0.948	23255	SOGA2	SOGA family member 2	1	5.77	9.29	8.21	8.47	6.53	6.52	6.13	1	1.46	1.63	1.75	1.33	1.21	1.32	1.53
4	0.948	26031	OSBPL3	oxysterol binding protein-like 3	1	1.51	1.68	1.69	2.15	2.66	3.67	3.64	1	1.05	1.08	1.03	1.07	1.14	1.23	1.2
4	0.947	3918	LAMC2	laminin, gamma 2	1	2.4	3.75	5.34	4.9	3.5	3.13	2.6	1	1.14	1.3	1.4	-1.01	1.05	-1.04	1.01
4	0.947	5955	RCN2	reticulocalbin 2, EF-hand calcium binding domain	1	1.24	1.49	2.07	2.16	2.02	2.02	2.12	1	1.1	1.19	1.2	1.09	1.13	1.3	1.48
4	0.946	200879	LIPH	lipase, member H	1	1.05	1.63	2.39	3.64	3.03	3.15	3.19	1	1.03	1.11	1.11	1.08	1.08	1.23	1.21
4	0.946	4286	MITF	microphthalmia-associated transcription factor	1	1.24	1.46	1.76	1.96	1.83	2.06	2.12	1	1.03	-1.06	1.04	-1.09	-1.05	-1.05	-1.09
4	0.945	100287	---		1	1.26	1.39	1.36	1.79	1.91	2.04	2.27	1	1.07	1.07	-1.04	-1	1.02	1.27	1.07
4	0.944	26278	SACS	spastic ataxia of Charlevoix-Saguenay (sacsin)	1	9.43	9.29	8.97	10.18	8.83	10.82	13.04	1	1.84	1.92	2.02	1.08	1.13	1.98	2.34
4	0.944	4879	NPPB	natriuretic peptide B	1	1.2	2.19	3.39	5.85	5.15	4.82	4.22	1	-1.05	1.34	1.35	1.16	-1	1.14	-1.03
4	0.944	79738	BBS10	Bardet-Biedl syndrome 10	1	1.28	1.46	1.5	1.87	2	2.53	2.42	1	-1.08	-1.04	1.1	1.08	1.19	1.16	1.4
4	0.944	84709	MGARP	mitochondria-localized glutamic acid-rich protein	1	1.53	1.47	1.8	2.21	2.05	1.68	1.54	1	-1.09	-1.13	1.05	-1	-1.04	1.17	1.1
4	0.944	9780	PIEZO1	piezo-type mechanosensitive ion channel component 1	1	2.99	3.94	4.2	3.82	3.34	3.07	2.75	1	1.29	1.28	1.4	1.24	1.31	1.3	1.19
4	0.943	22931	RAB18	RAB18, member RAS oncogene family	1	1.66	1.7	1.82	1.73	1.84	2	2.27	1	1.26	1.19	1.21	1.14	1.2	1.43	1.57
4	0.943	285016	FAM150B	family with sequence similarity 150, member B	1	1.26	12.28	24.73	38.89	36.17	36.42	31.88	1	-1.2	-1.03	1.45	1.13	1.12	1.16	1.2
4	0.942	1836	SLC26A2	solute carrier family 26 (anion exchanger), member 2	1	2.43	2.41	2.58	3.2	3.19	3.74	4.3	1	1.9	1.42	1.45	1.53	1.46	1.64	1.55
4	0.942	624	BDKRB2	bradykinin receptor B2	1	1	1.49	1.75	1.89	1.86	2.01	2.01	1	1.15	1.07	1.07	1.14	1.12	1.06	1.06
4	0.941	10749	KIF1C	kinesin family member 1C	1	1.24	1.73	2.08	2.24	2.25	2.26	2.02	1	1.07	1.17	1.22	1.21	1.34	1.2	1.34
4	0.941	139231	FAM199X	family with sequence similarity 199, X-linked	1	1.73	1.96	1.86	2.08	2.08	1.99	1.9	1	1.29	1.12	1.25	1.09	1.12	1.13	1.23
4	0.941	342371	ATXN1L	ataxin 1-like	1	1.79	2.18	2.08	2.04	2.11	2.36	2.7	1	1.32	1.28	1.33	1.2	1.32	1.37	1.71
4	0.941	79710	MORC4	MORC family CW-type zinc finger 4	1	1.09	1.58	2.15	2.01	2.47	2.64	2.38	1	1.04	-1	1.27	1.21	1.26	1.42	1.23
4	0.94	56648	EIF5A2	eukaryotic translation initiation factor 5A2	1	1.4	1.68	2.23	2.78	2.76	3.1	3.75	1	1.18	1.11	1.26	1.2	1.27	1.72	2.09
4	0.94	734	OSGIN2	oxidative stress induced growth inhibitor family member 2	1	1.65	1.89	2.36	3.03	3.68	4.73	6.25	1	1.62	1.38	1.41	1.33	1.37	1.45	1.72
4	0.939	4885	NPTX2	neuronal pentraxin II	1	1.3	1.61	2.22	2.59	2.19	1.77	1.73	1	1.27	1.12	1.16	-1.03	-1.05	1.07	1.02
4	0.938	26091	HERC4	HECT and RLD domain containing E3 ubiquitin protein ligase 4	1	1.46	1.64	1.95	2.03	2.05	2.21	2.17	1	-1.33	-1.14	-1.09	-1.01	1.06	1.29	1.2
4	0.938	4673	NAP1L1	nucleosome assembly protein 1-like 1	1	1.92	1.97	1.9	1.99	2.03	2.2	2.11	1	1.41	1.07	1.07	-1.08	-1	1.07	1.08
4	0.938	51473	DCDC2	doublecortin domain containing 2	1	1.13	3	4.65	7.09	6.46	6.33	4.89	1	-1.49	-1.07	1.16	1.06	1.19	1.32	1.24
4	0.938	64859	NABP1	nucleic acid binding protein 1	1	3.24	2.1	2.24	4	3.9	5.07	5.74	1	1.56	-1.03	-1.16	-1.28	-1.16	1.07	1.11
4	0.937	11329	STK38	serine/threonine kinase 38	1	1.11	1.68	1.97	1.92	2.22	2.38	2.63	1	1.05	1.12	1.19	1.31	1.28	1.44	1.46
4	0.937	5101	PCDH9	protocadherin 9	1	1.16	3.89	6.21	9.75	10.65	9.96	7.5	1	-1.08	-1.07	1.13	1.08	-1.02	1.03	-1.08
4	0.937	9853	RUSC2	RUN and SH3 domain containing 2	1	1.72	2.87	3.25	2.98	2.5	2.24	2.02	1	1.3	1.15	1.05	-1.05	-1	1.12	-1.09
4	0.936	123606	NIPA1	non imprinted in Prader-Willi/Angelman syndrome 1	1	1.6	1.5	1.65	2	2.62	3.07	3.48	1	1.19	1.05	1.09	1.26	1.21	1.43	1.5
4	0.936	5021	OXTR	oxytocin receptor	1	1.2	1.74	2.55	2.97	2.4	2.39	2.48	1	1	1.05	1.07	-1.07	-1.07	-1.08	-1.14
4	0.935	100505	---		1	1.88	2.16	2.15	2.61	2.46	2.23	2.19	1	1.28	1.35	-1.03	1.01	-1.19	-1.03	-1.03
4	0.935	23503	ZFYVE26	zinc finger, FYVE domain containing 26	1	1.83	1.72	1.64	2.21	2.14	2.12	2.17	1	1.22	1.19	1.07	1.18	1.11	1.33	1.49
4	0.935	25852	ARMC8	armadillo repeat containing 8	1	1.8	1.62	1.58	1.69	1.76	1.79	2.08	1	1.39	-1	-1.07	-1.06	-1.08	1.13	1.22
4	0.935	54503	ZDHHC13	zinc finger, DHHC-type containing 13	1	2.12	2.57	3.05	3.66	3.65	3.87	4.63	1	1.39	1.28	1.35	1.54	1.51	2.18	2.23
4	0.934	10640	EXOC5	exocyst complex component 5	1	1.7	1.82	2.16	2.06	2.06	2.02	2.05	1	1.08	1.02	1.21	1.15	1.1	1.36	1.54
4	0.934	6049	RNF6	ring finger protein (C3H2C3 type) 6	1	1.72	1.66	1.69	1.71	1.72	2.08	2.71	1	1.37	1.17	1.16	1.11	1.12	1.33	1.53
4	0.933	79745	CLIP4	CAP-GLY domain containing linker protein family, member 4	1	1.61	1.45	1.48	1.98	2.06	2.45	3	1	-1.05	-1.08	1.03	1.09	1.19	1.24	1.38
4	0.931	10398	MYL9	myosin, light chain 9, regulatory	1	1.39	2.37	3.27	5.28	4.46	4.05	3.52	1	1.15	1.62	2.03	1.56	1.48	1.27	1.24
4	0.931	7188	TRAF5	TNF receptor-associated factor 5	1	3.35	2.39	2.52	3.07	3.02	2.78	2.65	1	1.43	1.23	1.27	1.25	1.1	1.33	1.36
4	0.93	200894	ARL13B	ADP-ribosylation factor-like 13B	1	2	2.64	2.41	2.37	2.37	2.5	2.5	1	1.14	-1.18	-1.08	-1.14	-1.24	1.15	1.2
4	0.93	6674	SPAG1	sperm associated antigen 1	1	3.54	3.98	3.66	4.01	5.31	6.14	7.21	1	1.6	1.5	1.66	1.5	1.71	2.36	2.91
4	0.93	9462	RASAL2	RAS protein activator like 2	1	1.59	2.07	2.25	2.22	2.23	2.26	2.63	1	-1.15	-1.11	-1.03	-1.23	-1.1	-1.1	-1.13
4	0.929	80114	BICC1	bicaudal C homolog 1 (Drosophila)	1	1.47	3.95	8.96	17.21	20.21	17.61	16.57	1	-1.27	1.13	-1.02	-1.01	-1.41	-1.08	-1.14
4	0.928	2281	FKBP1B	FK506 binding protein 1B, 12.6 kDa	1	1.12	1.86	2.15	2.44	2.31	2.05	1.68	1	-1.12	-1.12	1.02	1.04	1.09	1.09	1.02
4	0.927	26353	HSPB8	heat shock 22kDa protein 8	1	2.78	10.98	21.87	32.07	38.15	51.74	70.85	1	1.29	2.91	3.72	3.03	4.34	5.1	6.37
4	0.927	5672	PSG4	pregnancy specific beta-1-glycoprotein 4	1	1.41	2.89	8.77	18.91	20.94	24.74	29.24	1	-1.07	-1.03	1.15	-1.16	-1.09	-1.01	1
4	0.926	23012	STK38L	serine/threonine kinase 38 like	1	3.8	6.45	7.51	6.29	5.27	5.88	5.31	1	1.25	1.28	1.6	1.5	1.58	2.39	2.65
4	0.925	4162	MCAM	melanoma cell adhesion molecule	1	1.52	3.73	6.9	10.13	10.08	10.76	11.88	1	1.07	1.51	2.57	1.8	1.54	-1	-1.31
4	0.925	51582	AZIN1	antizyme inhibitor 1	1	2.06	1.93	2.13	2.05	2.21	2.62	2.68	1	1.55	1.08	-1.04	-1.29	-1.14	-1	1.16
4	0.924	56937	PMEPA1	prostate transmembrane protein, androgen induced 1	1	1.15	1.47	1.92	2.45	2.3	2.47	2.25	1	1.42	1.12	1.13	1.08	1.07	-1.02	-1.08
4	0.924	58486	ZBED5	zinc finger, BED-type containing 5	1	1.84	1.99	1.96	2	1.95	2.05	1.98	1	1.16	1.08	1.07	1.08	1.12	1.3	1.3
4	0.923	57579	FAM135A	family with sequence similarity 135, member A	1	2.95	2.18	2.14	2.42	2.27	2.86	3.31	1	1.48	-1.06	-1.05	-1.26	-1.16	1.06	1.28
4	0.923	63895	PIEZO2	piezo-type mechanosensitive ion channel component 2	1	1.23	2.18	2.56	2.56	2.31	2.25	2.07	1	-1.29	1.07	1.12	1.1	1.17	1.33	1.55
4	0.923	8898	MTMR2	myotubularin related protein 2	1	2.26	2.26	2.53	2.55	2.7	2.73	2.9	1	1.56	1.34	1.3	1.17	1.31	1.33	1.41
4	0.921	27286	SRPX2	sushi-repeat containing protein, X-linked 2	1	4.71	7.63	9.33	10.34	9.14	6.95	5.75	1	2.04	2.18	2.09	1.7	1.45	1.7	1.39
4	0.921	51421	AMOTL2	angiomotin like 2	1	2.6	4.5	4.34	3.77	3.01	2.75	2.64	1	1.04	-1.05	1.13	-1.09	1.01	-1.06	-1.1
4	0.919	10873	ME3	malic enzyme 3, NADP(+)-dependent, mitochondrial	1	2.5	3.87	4.51	4.55	3.93	3.85	3.56	1	-1.2	1.38	1.44	1.5	1.47	1.79	1.74
4	0.919	10973	ASCC3	activating signal cointegrator 1 complex subunit 3	1	2.18	2.28	2.03	1.81	1.86	1.97	2.17	1	1.25	1.04	1.03	-1.05	-1.03	1.12	1.3
4	0.918	22998	LIMCH1	LIM and calponin homology domains 1	1	1.62	2.1	2.82	3.71	4.64	6.97	8	1	1.07	-1.15	-1.14	-1.22	-1.25	-1.03	1.02
4	0.918	27347	STK39	serine threonine kinase 39	1	2.45	1.65	1.9	4.58	4.57	6.88	8.49	1	1.4	1.33	1.32	1.21	1.27	1.6	1.55
4	0.918	8351	HIST1H3D	histone cluster 1, H3d	1	1.15	1.95	3.29	3.14	2.9	2.38	3.8	1	1.29	1.31	1.44	1.66	1.27	1.48	1.32
4	0.917	81493	SYNC	syncoilin, intermediate filament protein	1	1.21	1.28	2.39	3.44	3.57	3.1	2.4	1	1.14	1.21	1.24	1.14	1.12	1.23	1.13
4	0.916	54751	FBLIM1	filamin binding LIM protein 1	1	1.01	1.33	1.9	2.42	2.39	2.25	2.15	1	-1.08	1	1.09	1.16	1.19	1.15	1.19
4	0.916	6376	CX3CL1	chemokine (C-X3-C motif) ligand 1	1	3.34	3.33	3.47	3.25	2.88	2.73	2.88	1	1.26	1.24	1.26	1.09	1.1	1.17	1.23
4	0.915	122786	FRMD6	FERM domain containing 6	1	2.25	3.63	3.74	3.96	3.4	3	2.55	1	1.14	1.13	1.51	1.19	1.03	-1.04	-1.32
4	0.915	4082	MARCKS	myristoylated alanine-rich protein kinase C substrate	1	2.32	3.38	3.92	3.83	3.57	3.66	4.33	1	1.48	1.54	2.01	1.52	1.4	1.4	1.39
4	0.915	6347	CCL2	chemokine (C-C motif) ligand 2	1	10.05	15.29	23.25	20.44	14.82	10.22	6.27	1	1.61	1.76	1.78	1.06	1.02	-1.19	-1.23
4	0.914	23231	SEL1L3	sel-1 suppressor of lin-12-like 3 (C. elegans)	1	1.56	1.97	3.35	6.41	8.46	11.21	13.24	1	1.45	-1.07	1.41	1.59	1.89	2.17	2.35
4	0.914	79679	VTCN1	V-set domain containing T cell activation inhibitor 1	1	1.17	1.57	2.19	3.38	2.91	3.04	3.27	1	1.22	1.16	1.42	1.52	1.43	1.28	1.17
4	0.913	8661	EIF3A	eukaryotic translation initiation factor 3, subunit A	1	1.93	1.83	1.89	1.77	1.91	1.96	2.05	1	1.22	1.21	1.25	1.14	1.09	1.19	1.25
4	0.912	51232	CRIM1	cysteine rich transmembrane BMP regulator 1 (chordin-like)	1	1.59	2.56	3.7	6.4	5.56	6.4	6.83	1	-1.2	-1.17	1.13	1.01	-1.26	-1.3	-1.51
4	0.911	117854	TRIM6	tripartite motif containing 6	1	2.21	3.84	3.67	3.6	3.16	2.87	2.7	1	1.88	1.41	1.31	1.12	-1.02	1.25	1.07
4	0.91	3831	KLC1	kinesin light chain 1	1	1.65	2.3	2.49	2.23	2.12	1.95	1.95	1	1.29	1.43	1.35	1.24	1.22	1.14	1.26
4	0.91	55236	UBA6	ubiquitin-like modifier activating enzyme 6	1	1.75	1.76	1.93	1.8	1.94	2.07	2.09	1	1.14	-1.19	-1.13	-1.26	-1.19	1.1	1.18
4	0.909	51715	RAB23	RAB23, member RAS oncogene family	1	1.5	1.56	1.53	1.43	1.62	1.91	2.38	1	1.31	1.04	1.27	1.13	1.13	1.21	1.15
4	0.907	834	CASP1	caspase 1, apoptosis-related cysteine peptidase	1	2.94	4.28	5.07	5.28	4.75	4.53	4.04	1	1.71	1.51	1.75	1.6	1.59	1.29	1.1
4	0.906	340719	NANOS1	nanos homolog 1 (Drosophila)	1	2	4.63	6.88	8.83	10.08	10.21	10.97	1	1.83	1.33	1.85	2.36	2.25	2.35	3.1
4	0.906	80201	HKDC1	hexokinase domain containing 1	1	1.88	3.14	4.63	5.44	5.96	7.62	10.5	1	1.5	1.68	1.98	2	2.18	2.58	3.17
4	0.905	219902	TMEM136	transmembrane protein 136	1	1.3	1.41	1.6	1.96	2.12	2.18	2.09	1	1.22	1.14	1.28	1.31	1.27	1.39	1.25
4	0.904	25966	C2CD2	C2 calcium-dependent domain containing 2	1	1.71	1.88	1.88	2.02	2.05	1.9	1.94	1	1.2	1.18	1.25	1.24	1.17	1.31	1.23
4	0.903	440145	MZT1	mitotic spindle organizing protein 1	1	2.19	2.54	2.47	2.14	2	1.93	2.14	1	1.28	1.25	1.23	1	1.07	1.37	1.4
4	0.902	1832	DSP	desmoplakin	1	1.31	1.81	1.97	2.02	1.99	2.05	1.89	1	-1.33	-1.2	-1.05	-1.06	1.06	1.2	1.35
4	0.902	54704	PDP1	pyruvate dehyrogenase phosphatase catalytic subunit 1	1	1.98	2.22	2.15	2.66	2.89	4.02	5.71	1	1.1	1.25	1.52	1.42	1.64	1.89	2.29
4	0.902	55785	FGD6	FYVE, RhoGEF and PH domain containing 6	1	1.76	2.33	2.46	2.09	1.98	1.7	1.69	1	-1.06	-1.01	1.09	-1.03	-1.02	-1.04	-1.1
4	0.902	9749	PHACTR2	phosphatase and actin regulator 2	1	1.74	1.93	2.18	2.27	2.26	2.28	2.31	1	1.05	-1.33	-1.16	-1.17	-1.01	-1.1	-1.03
4	0.901	100507	---		1	1.04	1.52	2.24	3.21	3.23	4.2	4.47	1	-1.04	-1.03	1	1.03	-1.03	1.04	-1.04
4	0.901	152559	PAQR3	progestin and adipoQ receptor family member III	1	1.91	1.84	1.52	1.7	1.69	2.07	2.53	1	1.35	1.09	-1	-1.06	-1.02	1.28	1.63
4	0.901	1601	DAB2	Dab, mitogen-responsive phosphoprotein, homolog 2 (Drosophila)	1	1.39	1.63	2.55	4.95	5.24	5.31	4.89	1	-1.01	-1.09	-1.02	-1.07	-1.21	-1.26	-1.08
4	0.901	84171	LOXL4	lysyl oxidase-like 4	1	1.7	4.5	7.21	8.21	8.52	6.57	4.83	1	1.22	1.08	1.82	2.15	2.31	2.23	2.05
4	0.9	1540	CYLD	cylindromatosis (turban tumor syndrome)	1	2.12	2	1.92	1.81	1.8	1.98	2.13	1	-1.02	-1.11	-1.08	-1.2	-1.06	1.05	1.2
4	0.9	27122	DKK3	dickkopf WNT signaling pathway inhibitor 3	1	1.06	1.61	3.17	6.19	5.5	5.33	5.21	1	1.1	1.17	1.49	1.39	1.61	1.61	1.63
4	0.899	23271	CAMSAP2	calmodulin regulated spectrin-associated protein family, member 2	1	2.67	2.56	2.32	2.23	2.32	2.41	2.73	1	1.47	1.17	1.15	1.01	1.08	1.34	1.42
4	0.899	54819	ZCCHC10	zinc finger, CCHC domain containing 10	1	1.58	2.03	1.82	1.63	1.61	1.81	2	1	1.32	1.23	1.08	-1.06	-1.18	1.14	1.01
4	0.899	57522	SRGAP1	SLIT-ROBO Rho GTPase activating protein 1	1	1.72	2.18	2.11	2.09	2	1.91	1.92	1	1.11	1.16	1.28	1.29	1.29	1.25	1.18
4	0.899	8600	TNFSF11	tumor necrosis factor (ligand) superfamily, member 11	1	1.37	2.06	1.89	1.66	1.69	1.93	2.22	1	-1.34	-1.11	1	1.14	1.12	1.41	1.45
4	0.897	100507	---		1	1.87	1.65	1.96	2.21	1.93	2.08	2.29	1	1.57	1.12	1.09	1.13	1.22	1.4	1.41
4	0.897	56907	SPIRE1	spire-type actin nucleation factor 1	1	1.41	1.68	1.84	2.26	2.95	3.76	4.84	1	1.05	-1	1.1	1.12	1.22	1.69	1.9
4	0.895	11343	MGLL	monoglyceride lipase	1	2.2	2.68	2.64	2.39	2.54	2.85	3.09	1	1.45	1.35	1.4	1.34	1.47	1.46	1.47
4	0.895	5048	PAFAH1B1	platelet-activating factor acetylhydrolase 1b, regulatory subunit 1 (45kDa)	1	1.74	1.78	1.74	1.74	1.96	2.02	2.29	1	1.3	1.15	1.15	1.23	1.31	1.47	1.54
4	0.894	30836	DNTTIP2	deoxynucleotidyltransferase, terminal, interacting protein 2	1	2.22	1.99	1.77	1.8	1.89	1.95	2.4	1	1.38	1.06	-1.03	-1.19	-1.22	1.12	1.22
4	0.892	11167	FSTL1	follistatin-like 1	1	-1.05	11.93	25.06	29.55	30.07	29.9	27.32	1	-2.9	-1.01	1.81	1.53	1.64	2.22	3.33
4	0.892	145173	B3GALTL	beta 1,3-galactosyltransferase-like	1	1.18	1.41	1.75	1.89	1.89	2.18	2.49	1	-1.38	-1.24	-1.05	-1.01	1.09	1.36	1.29
4	0.892	23259	DDHD2	DDHD domain containing 2	1	2.03	2.11	2.05	1.9	1.83	1.64	1.76	1	1.01	1.04	1.09	-1.07	-1.19	1.22	1.19
4	0.892	5197	PF4V1	platelet factor 4 variant 1	1	1.71	1.63	1.65	3.22	3.68	3.59	3.02	1	1.36	-1.07	-1	-1.12	-1.13	-1.16	-1.22
4	0.891	11183	MAP4K5	mitogen-activated protein kinase kinase kinase kinase 5	1	2.55	2.31	2.29	2.02	1.85	1.98	2.22	1	1.31	1	1.15	-1.02	-1.16	1.12	1.08
4	0.891	1307	COL16A1	collagen, type XVI, alpha 1	1	1.06	2.04	2.36	2.41	1.83	1.85	1.49	1	1	-1.03	1	1.03	1.08	1.04	1.03
4	0.891	152137	CCDC50	coiled-coil domain containing 50	1	2.72	3.44	3.13	2.49	2.5	2.77	2.98	1	1.36	1.25	1.34	1.24	1.39	1.52	1.73
4	0.891	4133	MAP2	microtubule-associated protein 2	1	4.53	5.18	6.83	10.86	12.23	17.85	21.58	1	2.36	2.43	2.54	2.13	2.6	4.08	4.72
4	0.89	1	A1BG	alpha-1-B glycoprotein	1	1.09	1.12	1.55	2.07	2.41	2.27	2.29	1	-1.02	1	1.13	1.15	1.1	1.16	1.11
4	0.89	79939	SLC35E1	solute carrier family 35, member E1	1	1.51	1.54	1.56	1.62	1.67	1.84	2.09	1	1.37	1.15	1.18	1.21	1.31	1.31	1.4
4	0.888	10565	ARFGEF1	ADP-ribosylation factor guanine nucleotide-exchange factor 1 (brefeldin A-inhibited)	1	1.4	1.58	1.67	1.57	1.81	1.85	2.08	1	-1.16	-1.18	-1.14	-1.14	-1.14	1.39	1.52
4	0.888	26509	MYOF	myoferlin	1	1.34	2.21	3.29	3.67	3.12	3.12	3.12	1	-1.02	-1.03	-1.13	-1.33	-1.3	-1.35	-1.27
4	0.888	5673	PSG5	pregnancy specific beta-1-glycoprotein 5	1	1.08	1.45	2.98	5.81	6.35	7.44	6.46	1	-1.03	1.12	1.01	1.37	1.18	-1.09	1.21
4	0.888	9076	CLDN1	claudin 1	1	3.3	3.69	3.66	3.19	2.96	2.94	2.91	1	1.63	1.29	1.38	1.07	1.06	1.13	1.18
4	0.886	79642	ARSJ	arylsulfatase family, member J	1	5.07	8.26	8.8	10.42	8.7	10.88	10.09	1	2.04	1.73	2.31	1.73	1.53	2.35	2.93
4	0.886	9231	DLG5	discs, large homolog 5 (Drosophila)	1	2.56	2.27	2.4	3.44	3.73	4.38	4.94	1	1.51	1.1	1.29	1.58	1.81	2.14	2.42
4	0.885	26230	TIAM2	T-cell lymphoma invasion and metastasis 2	1	1.21	1.3	1.57	2.31	2.47	3.03	3.21	1	-1.04	-1.08	1.05	1.14	1.33	1.41	1.52
4	0.884	3915	LAMC1	laminin, gamma 1 (formerly LAMB2)	1	2.74	4.21	5.1	4.96	4.3	3.69	3.16	1	1.6	1.63	1.76	1.59	1.56	1.56	1.55
4	0.884	55959	SULF2	sulfatase 2	1	-1.02	1.38	1.94	2.2	2.33	2.04	1.81	1	-1.11	-1.1	-1.12	1.12	1.27	1.09	1.14
4	0.884	6645	SNTB2	syntrophin, beta 2 (dystrophin-associated protein A1, 59kDa, basic component 2)	1	2.86	2.58	2.77	2.92	3	3.17	3.27	1	1.4	1.21	1.41	1.33	1.41	1.47	1.59
4	0.884	83604	TMEM47	transmembrane protein 47	1	2.87	5.79	7.21	6.1	4.71	3.58	2.75	1	1.45	1.69	1.93	1.51	1.61	1.72	1.83
4	0.883	10	NAT2	N-acetyltransferase 2 (arylamine N-acetyltransferase)	1	2.51	4.08	4.77	4.29	3.87	3.24	2.65	1	-1.22	-1.29	-1.26	-1.41	-1.44	-1.1	-1.06
4	0.883	8793	TNFRSF10D	tumor necrosis factor receptor superfamily, member 10d, decoy with truncated death domain	1	1.51	1.69	1.72	1.57	1.71	1.83	2.21	1	1.41	1.38	1.22	1.02	1.11	1.19	1.52
4	0.881	10272	FSTL3	follistatin-like 3 (secreted glycoprotein)	1	3.06	5.04	4.65	4.1	3.58	2.86	2.81	1	2.09	1.43	1.37	1	1.12	1.17	1.24
4	0.881	5019	OXCT1	3-oxoacid CoA transferase 1	1	1.29	1.2	1.67	2.69	2.78	2.49	2.25	1	1.07	1.09	1.02	1.05	1.05	-1.16	-1.13
4	0.881	55213	RCBTB1	regulator of chromosome condensation (RCC1) and BTB (POZ) domain containing protein 1	1	1.81	1.91	1.79	1.96	1.9	2.09	2.19	1	-1.05	1.09	1.17	1.23	1.15	1.49	1.65
4	0.881	898	CCNE1	cyclin E1	1	1.31	1.83	1.93	2.01	1.93	1.94	2.05	1	1.53	1.2	1.2	1.23	1.12	1.18	1.15
4	0.88	10672	GNA13	guanine nucleotide binding protein (G protein), alpha 13	1	2.87	3.15	3.22	2.78	2.89	3.54	4.77	1	1.72	1.68	1.9	1.35	1.44	1.63	2
4	0.88	8492	PRSS12	protease, serine, 12 (neurotrypsin, motopsin)	1	1.02	1.4	2.19	2.12	2.09	1.66	1.47	1	-1.07	-1.08	1	1.11	1.06	1.12	1.14
4	0.879	54809	SAMD9	sterile alpha motif domain containing 9	1	1.76	2.06	2.25	2.08	1.81	1.65	1.62	1	-1.3	-1.1	-1.07	-1.11	-1.16	1.09	1.09
4	0.879	54997	TESC	tescalcin	1	-1.09	1.35	2.07	2.76	3	3.16	3.43	1	1.12	1.28	1.28	1.17	1.06	-1.02	1.09
4	0.879	57698	KIAA1598	KIAA1598	1	1.83	2.28	2.37	2.31	2.21	2.1	1.94	1	1.07	1.12	1.34	1.25	1.26	1.43	1.42
4	0.878	23207	PLEKHM2	pleckstrin homology domain containing, family M (with RUN domain) member 2	1	1.48	1.93	1.96	2.07	2.19	2.36	2.76	1	1.49	1.36	1.37	1.43	1.37	1.47	1.5
4	0.878	3486	IGFBP3	insulin-like growth factor binding protein 3	1	1.14	2.7	3.84	4.04	4.86	3.45	2.43	1	-1.7	-1.01	1.13	1.24	1.49	1.77	1.8
4	0.877	29957	SLC25A24	"solute carrier family 25 (mitochondrial carrier; phosphate carrier), member 24"	1	1.99	1.89	2.31	3.45	3.82	5.74	6.52	1	1.87	1.72	1.93	1.62	1.46	1.62	1.88
4	0.877	55930	MYO5C	myosin VC	1	1.6	1.85	2.08	2.18	2.17	2.18	2.01	1	-1.18	-1.37	-1.17	-1.25	-1.2	1.09	1.07
4	0.876	221302	ZUFSP	zinc finger with UFM1-specific peptidase domain	1	2.63	2.62	2.45	2.43	2.46	2.76	3.25	1	1.73	1.29	1.34	1.14	1.24	1.57	1.77
4	0.876	26511	CHIC2	cysteine-rich hydrophobic domain 2	1	1.65	2.62	2.43	1.96	1.64	1.91	2.41	1	1.52	1.28	1.24	1.15	1.18	1.26	1.29
4	0.876	4883	NPR3	natriuretic peptide receptor C/guanylate cyclase C (atrionatriuretic peptide receptor C)	1	2.14	2.28	4.39	7.62	8.86	8.62	8.45	1	1.94	-1.17	-1.32	-1.57	-1.6	-1.54	-1.38
4	0.876	5074	PAWR	PRKC, apoptosis, WT1, regulator	1	1.61	2.44	2.45	2.16	1.98	1.95	1.87	1	1.13	1.16	1.24	-1.05	-1.12	-1.12	-1.26
4	0.875	1122	CHML	choroideremia-like (Rab escort protein 2)	1	3.07	3.39	3.23	2.84	2.43	2.3	2.51	1	1.46	1.1	1.05	-1.18	-1.13	1.04	1.07
4	0.875	214	ALCAM	activated leukocyte cell adhesion molecule	1	1.13	1.62	2.14	2.06	1.95	1.74	1.55	1	-1.47	-1.07	1.09	-1.04	-1.01	1.11	1.15
4	0.875	25805	BAMBI	BMP and activin membrane-bound inhibitor	1	1.33	2.04	2.33	2.99	3.59	4.73	5.05	1	1.25	1.18	1.46	1.57	1.71	1.92	2.31
4	0.873	10765	KDM5B	lysine (K)-specific demethylase 5B	1	1.37	1.71	2	2.25	2.36	2.12	2.27	1	1.24	1.12	1.24	1.42	1.5	1.4	1.36
4	0.872	11130	ZWINT	ZW10 interacting kinetochore protein	1	1.36	2.24	2.12	1.75	1.67	1.56	1.56	1	1.02	1.18	1.17	1.31	1.14	1.11	1.09
4	0.872	4853	NOTCH2	notch 2	1	2.07	2.61	2.63	2.53	2.49	2.35	2.39	1	1.38	1.24	1.28	1.24	1.32	1.31	1.39
4	0.872	5520	PPP2R2A	protein phosphatase 2, regulatory subunit B, alpha	1	1.21	1.31	1.37	1.44	1.56	1.79	2.25	1	1.1	-1.04	-1.02	-1.01	1.02	1.09	1.29
4	0.871	55188	RIC8B	RIC8 guanine nucleotide exchange factor B	1	1.68	2.4	2.41	2.2	1.85	1.64	1.55	1	1.09	1.1	1.1	-1.09	-1.09	-1.05	-1.02
4	0.871	9057	SLC7A6	solute carrier family 7 (amino acid transporter light chain, y+L system), member 6	1	5.61	6.86	7.11	6.37	6	5.37	5.73	1	2.18	1.66	1.39	1.29	1.35	1.76	1.75
4	0.869	283209	PGM2L1	phosphoglucomutase 2-like 1	1	1.96	2.11	2.14	2.16	1.92	1.81	1.8	1	1.2	1.22	1.34	1.11	1.1	1.09	-1
4	0.869	2892	GRIA3	glutamate receptor, ionotropic, AMPA 3	1	2.1	1.9	2.29	2.66	2.39	2.29	2.3	1	1.54	1.36	1.47	1.29	1.26	1.31	1.22
4	0.868	7798	LUZP1	leucine zipper protein 1	1	2.14	2.25	2.42	2.6	2.56	2.78	3	1	1.42	1.32	1.39	1.45	1.5	1.53	1.52
4	0.868	97	ACYP1	acylphosphatase 1, erythrocyte (common) type	1	2.39	2.47	2.12	2.47	2.33	2.45	2.56	1	1.35	1.31	1.35	1.12	-1.02	1.36	1.39
4	0.866	54874	FNBP1L	formin binding protein 1-like	1	2.03	2.78	2.75	2.89	2.5	2.62	2.37	1	1.31	1.08	1.33	1.3	1.27	1.68	1.68
4	0.864	57645	POGK	pogo transposable element with KRAB domain	1	2.69	2.99	3.07	2.88	2.99	3.09	3.26	1	1.5	1.09	1.18	1.17	1.34	1.63	1.82
4	0.863	130340	AP1S3	adaptor-related protein complex 1, sigma 3 subunit	1	2.22	2.85	2.66	2.45	2.42	2.66	3.18	1	1.74	1.37	1.4	1.38	1.29	1.52	1.39
4	0.863	151246	SGOL2	shugoshin-like 2 (S. pombe)	1	1.89	2.26	1.83	1.85	1.61	1.42	1.67	1	-1.02	1.06	1.2	1.02	-1.05	1.09	1.2
4	0.863	4646	MYO6	myosin VI	1	2.16	2.17	2.78	2.75	2.77	2.66	2.69	1	1.15	1.15	1.34	1.32	1.31	1.63	1.6
4	0.862	10231	RCAN2	regulator of calcineurin 2	1	-1.11	1.32	2.76	4.16	5.4	6.05	7.08	1	-1.05	-1.19	1.22	1.33	1.13	1.3	1.19
4	0.862	144501	KRT80	keratin 80	1	7.24	16.21	15.11	9.25	6.7	5.73	6.66	1	2.33	2.34	2.47	1.56	1.52	1.53	1.59
4	0.86	23095	KIF1B	kinesin family member 1B	1	1.96	1.94	2.03	2.08	1.98	2.17	2.21	1	1.43	1.22	1.27	1.19	1.16	1.26	1.32
4	0.86	5874	RAB27B	RAB27B, member RAS oncogene family	1	1.14	1.86	2.34	2.69	3.32	4.58	7.34	1	-1.07	1.04	1.28	1.35	1.38	1.61	1.76
4	0.858	11080	DNAJB4	DnaJ (Hsp40) homolog, subfamily B, member 4	1	1.22	2.14	2.52	2.02	2.08	2.23	2.17	1	-1.11	-1.09	-1.09	-1.3	-1.4	-1.15	-1.16
4	0.858	59272	ACE2	angiotensin I converting enzyme 2	1	4.16	8.69	5.59	3.81	3.7	4.66	5.84	1	-1.03	1.2	1.03	-1.66	-1.72	-1.55	-1.2
4	0.857	10	NAT2	N-acetyltransferase 2 (arylamine N-acetyltransferase)	1	1.95	4	4.68	4.38	3.31	3.56	3.72	1	1.67	1.56	1.67	1.56	1.8	1.64	1.64
4	0.857	10538	BATF	basic leucine zipper transcription factor, ATF-like	1	1.07	1.34	1.55	1.92	2.1	2.71	3.16	1	1.26	1.24	1.16	1.02	1.16	1.17	1.1
4	0.857	23471	TRAM1	translocation associated membrane protein 1	1	1.77	2.71	3.78	3.2	2.92	2.54	2.27	1	1.63	1.52	1.56	1.44	1.47	1.57	1.52
4	0.857	55187	VPS13D	vacuolar protein sorting 13 homolog D (S. cerevisiae)	1	1.38	2.23	1.95	1.57	1.64	1.63	1.55	1	1.18	-1.1	-1.12	-1.05	-1.03	-1.02	1
4	0.856	307	ANXA4	annexin A4	1	1.04	1.59	2.13	2.49	2.68	2.67	2.19	1	1.04	1.33	1.47	1.33	1.35	1.39	1.38
4	0.856	5243	ABCB1	ATP-binding cassette, sub-family B (MDR/TAP), member 1	1	4.59	4.84	5.42	4.58	4.62	4.47	4.25	1	1.99	1.6	1.41	-1.02	1.04	1.72	2.08
4	0.856	57045	TWSG1	twisted gastrulation BMP signaling modulator 1	1	-1.01	1.53	2.02	1.99	2.11	1.95	1.85	1	-1.39	-1.25	-1.11	-1.01	1.11	1.18	1.2
4	0.856	57720	GPR107	G protein-coupled receptor 107	1	1.6	1.69	1.77	1.86	1.88	1.86	2.07	1	1.32	1.25	1.28	1.19	1.3	1.32	1.35
4	0.853	10602	CDC42EP3	CDC42 effector protein (Rho GTPase binding) 3	1	2.04	2.04	2.32	2.52	2.29	2.3	2.52	1	1.24	1.16	1.32	1.37	1.47	1.43	1.35
4	0.853	27032	ATP2C1	ATPase, Ca++ transporting, type 2C, member 1	1	1.49	1.89	2.04	2.01	1.96	1.95	1.88	1	-1.04	1.01	1.09	1.13	1.42	1.34	1.52
4	0.853	339745	SPOPL	speckle-type POZ protein-like	1	1.36	1.62	1.75	1.93	2	2.12	2.26	1	-1.41	-1.4	-1.18	-1.24	-1.25	1.11	1.4
4	0.852	284611	FAM102B	family with sequence similarity 102, member B	1	1.42	1.98	2.36	2.44	2.51	1.99	1.93	1	-1.43	-1.26	1.18	1.18	1.34	1.52	1.59
4	0.852	55589	BMP2K	BMP2 inducible kinase	1	1.23	1.37	1.21	1.52	1.6	1.88	2.22	1	1.08	-1.02	-1.15	-1.12	-1.06	1.04	1.18
4	0.851	2635	GBP3	guanylate binding protein 3	1	2.22	2.98	3.3	2.71	2.27	2.35	2.04	1	1.22	1.24	1.51	1.43	1.44	1.57	1.47
4	0.851	54811	ZNF562	zinc finger protein 562	1	2.05	2.06	2.01	2.11	1.88	2.14	2.63	1	1.46	1.32	1.24	1.2	1.31	1.47	1.68
4	0.851	5782	PTPN12	protein tyrosine phosphatase, non-receptor type 12	1	2.3	2.26	2.59	2.61	2.33	2.3	2.18	1	1.64	1.14	1.31	1.22	1.14	1.35	1.2
4	0.851	8273	SLC10A3	solute carrier family 10, member 3	1	1.62	1.48	1.49	1.67	1.83	2.02	2.26	1	1.4	1.22	1.22	1.29	1.29	1.3	1.43
4	0.85	91687	CENPL	centromere protein L	1	1.64	1.99	2.1	1.9	1.86	1.98	2.64	1	1.44	1.36	1.48	1.34	1.27	1.37	1.54
4	0.849	9886	RHOBTB1	Rho-related BTB domain containing 1	1	1.47	1.75	1.64	1.8	1.9	2.16	2.41	1	-1.16	-1.53	-1.27	-1.31	-1.21	-1.01	1.08
4	0.848	11193	WBP4	WW domain binding protein 4	1	2.37	2.52	2.27	2.15	2.11	2.24	2.32	1	1.24	1.27	1.26	1.18	1.17	1.44	1.48
4	0.848	284119	PTRF	polymerase I and transcript release factor	1	1.47	3.29	4.33	4.13	4.13	3.36	3.09	1	1.12	1.53	2.02	1.84	1.6	1.27	1.01
4	0.847	2316	FLNA	filamin A, alpha	1	2.04	3.74	5.25	5.86	5.13	4.21	3.26	1	1.66	2.3	2.51	1.51	1.36	1.21	1.13
4	0.846	5352	PLOD2	procollagen-lysine, 2-oxoglutarate 5-dioxygenase 2	1	2.03	3.78	4.34	3.56	3.18	3.86	4.27	1	1.01	-1.31	-1.3	-1.89	-1.65	-1.34	-1.16
4	0.845	25797	QPCT	glutaminyl-peptide cyclotransferase	1	1.08	1.73	3.16	5.79	4.74	3.73	3.7	1	-1.02	-1.02	1.03	-1.18	-1.39	-1.43	-1.46
4	0.845	93099	DMKN	dermokine	1	1.12	1.16	1.43	1.91	2.78	2.6	2.8	1	1.2	-1.05	-1.07	1.17	1.21	1.15	1.18
4	0.844	4515	MTCP1	mature T-cell proliferation 1	1	2.17	2.09	2.13	1.72	1.69	1.76	1.78	1	1.25	1.11	1.18	-1.08	-1.04	1.08	1.04
4	0.842	800	CALD1	caldesmon 1	1	1.42	2.39	2.67	2.28	2.31	2.28	2.1	1	-1.06	1.09	1.49	1.44	1.47	1.6	1.44
4	0.84	1407	CRY1	cryptochrome 1 (photolyase-like)	1	1.4	1.78	1.79	1.7	1.43	1.84	2.51	1	1.12	-1.05	-1.06	-1.29	-1.3	1	1.72
4	0.839	10385	BTN2A2	butyrophilin, subfamily 2, member A2	1	1.38	2.65	2.55	2.05	1.71	1.66	1.53	1	1.16	1.21	1.21	1.13	1.09	1.15	1.2
4	0.839	254427	PROSER2	proline and serine-rich protein 2	1	1.66	2.22	2.12	2.04	1.86	1.69	1.67	1	1.25	1.13	1.22	1.33	1.36	1.21	1.22
4	0.838	169792	GLIS3	GLIS family zinc finger 3	1	5.55	7.26	6.76	6.53	5.27	4.33	4.03	1	1.74	1.6	1.66	-1.27	-1.34	-1.25	-1.2
4	0.838	3685	ITGAV	integrin, alpha V	1	6.51	11.35	12.08	10.97	9.31	9.02	8.56	1	2.64	2.37	2.99	1.37	1.35	1.8	2.11
4	0.837	28962	OSTM1	osteopetrosis associated transmembrane protein 1	1	1.07	1.43	1.54	2.18	2.42	2.9	3.19	1	-1.32	-1.28	-1.07	1.06	1.01	1.41	1.76
4	0.837	3399	ID3	inhibitor of DNA binding 3, dominant negative helix-loop-helix protein	1	1.43	1.15	2.6	7.62	12.5	15.23	14.13	1	1.6	1.2	1.14	-1.13	-1.23	-1.08	1.02
4	0.837	55356	SLC22A15	solute carrier family 22, member 15	1	1.33	1.33	1.67	4.27	6.4	8.42	7.85	1	-1.01	-1.21	-1.09	-1.28	-1.06	1.18	1.17
4	0.837	6236	RRAD	Ras-related associated with diabetes	1	1.66	6.73	8.83	6.51	4.41	5.26	6.88	1	2.45	2.2	2.67	1.73	1.52	1.79	1.67
4	0.836	79073	TMEM109	transmembrane protein 109	1	1.21	1.72	2.08	1.86	1.7	1.51	1.38	1	1.24	1.03	-1.03	-1.13	-1.04	-1.1	-1.1
4	0.835	54876	DCAF16	DDB1 and CUL4 associated factor 16	1	1.75	1.94	1.63	1.73	1.71	1.67	2.07	1	1.26	1.14	1.26	1.14	1.17	1.38	1.5
4	0.835	57181	SLC39A10	solute carrier family 39 (zinc transporter), member 10	1	2.68	2.06	2.92	3.62	3.15	5.09	6.33	1	-1.8	-1.13	1.01	1.12	1.29	2.69	3.81
4	0.835	9870	AREL1	apoptosis resistant E3 ubiquitin protein ligase 1	1	1.74	1.94	1.98	2.12	2.1	1.97	1.93	1	1.29	1.24	1.26	1.23	1.24	1.27	1.36
4	0.834	55119	PRPF38B	pre-mRNA processing factor 38B	1	2.14	1.89	1.67	1.68	1.6	1.59	1.78	1	1.15	1.06	1.07	-1.16	-1.2	1.03	1.06
4	0.834	6016	RIT1	Ras-like without CAAX 1	1	1.28	1.23	1.39	1.76	1.54	1.78	2.52	1	1.2	1.06	1.1	1.05	-1.16	1.12	1.16
4	0.834	81624	DIAPH3	diaphanous-related formin 3	1	-1.08	1.18	1.7	1.91	1.86	2.16	1.99	1	-1.09	-1.01	1.02	1.03	-1.15	-1.15	-1.09
4	0.832	25937	WWTR1	WW domain containing transcription regulator 1	1	1.2	1.8	2.03	1.9	1.73	1.73	1.6	1	-1.11	-1.28	-1.01	-1.07	-1.11	-1.2	-1.24
4	0.832	5669	PSG1	pregnancy specific beta-1-glycoprotein 1	1	1.09	1.22	1.31	2.01	2.09	2.57	3.05	1	1.01	-1	1.11	-1.01	1.04	1.18	1.08
4	0.831	3840	KPNA4	karyopherin alpha 4 (importin alpha 3)	1	2.61	2.68	2.29	2.26	2.44	2.66	2.95	1	1.47	1.27	1.28	1.18	1.35	1.53	1.73
4	0.831	5965	RECQL	RecQ protein-like (DNA helicase Q1-like)	1	1.99	2.5	2.61	2.25	2.14	2.4	2.44	1	1.1	1.22	1.41	1.16	1.2	1.61	1.79
4	0.831	6372	CXCL6	chemokine (C-X-C motif) ligand 6	1	25.62	39.37	75.41	120.07	103.55	88.64	50.14	1	5.05	5.65	7.4	4.76	4.41	3.44	2.81
4	0.831	63939	FAM217B	family with sequence similarity 217, member B	1	1.95	2.07	1.73	1.73	1.55	1.55	1.76	1	1.2	1.11	-1.02	-1.16	-1.06	-1.05	1.04
4	0.83	56180	MOSPD1	motile sperm domain containing 1	1	1.59	1.84	2.1	2.58	3	3.53	4.58	1	1.43	1.36	1.41	1.5	1.58	1.94	2.44
4	0.829	2919	CXCL1	chemokine (C-X-C motif) ligand 1 (melanoma growth stimulating activity, alpha)	1	5.74	4.35	6.19	9.07	8.09	5.63	3.45	1	2.19	1.4	1.15	-1.42	-1.27	-1.63	-1.7
4	0.829	6282	S100A11	S100 calcium binding protein A11	1	1.22	1.71	2.64	3.55	3.68	4.09	4.05	1	1.68	1.99	1.71	1.38	1.48	1.08	1.12
4	0.828	57538	ALPK3	alpha-kinase 3	1	2.19	2.69	2.59	3.09	3.35	3.97	5.12	1	1.91	1.41	1.47	1.59	1.74	2.23	2.45
4	0.828	9143	SYNGR3	synaptogyrin 3	1	-1.01	1.06	1.49	2.04	2.3	2.22	2.7	1	-1.07	1.13	1.01	1.02	1.03	1.1	1.06
4	0.827	256643	CXorf23	chromosome X open reading frame 23	1	1.31	1.6	1.95	2.47	2.34	2.23	2.27	1	-1.8	-1.46	-1.03	-1.16	-1.14	-1.04	1.14
4	0.826	139221	MUM1L1	melanoma associated antigen (mutated) 1-like 1	1	2.74	2.14	3.02	3.75	3.78	4.95	5.85	1	1.41	1.57	1.8	1.86	1.78	2.25	2.66
4	0.825	9639	ARHGEF10	Rho guanine nucleotide exchange factor (GEF) 10	1	1.82	2.04	2.12	2.34	2.12	2.12	2	1	1.22	1.42	1.42	1.37	1.17	1.39	1.24
4	0.823	79158	GNPTAB	N-acetylglucosamine-1-phosphate transferase, alpha and beta subunits	1	1.55	1.95	2.01	1.98	1.79	1.72	1.67	1	1.15	1.04	1.14	1.24	1.32	1.39	1.4
4	0.822	10274	STAG1	stromal antigen 1	1	1.63	2.35	2.58	1.95	1.83	1.51	1.6	1	-1.18	-1.06	1.07	-1.1	-1.3	-1.12	1.05
4	0.822	124976	SPNS2	spinster homolog 2 (Drosophila)	1	2.21	1.87	1.89	1.73	1.73	1.75	1.5	1	1.11	1.05	1.05	-1.01	1.12	-1.04	-1.11
4	0.822	221079	ARL5B	ADP-ribosylation factor-like 5B	1	1.41	1.52	1.57	1.65	1.55	1.75	2.5	1	-1.19	-1.45	-1.14	-1.14	-1.05	1.09	1.56
4	0.822	3911	LAMA5	laminin, alpha 5	1	1.07	1.85	2.36	2.2	1.97	1.63	1.33	1	-1.16	-1.13	-1.05	-1.01	-1.01	1.03	-1.11
4	0.822	8842	PROM1	prominin 1	1	2.19	1.76	2.46	2.56	1.8	1.56	1.45	1	1.12	1.17	1.03	1.06	1.13	1.24	1.14
4	0.821	26287	ANKRD2	ankyrin repeat domain 2 (stretch responsive muscle)	1	1.23	2.58	3.77	2.95	2.15	1.98	1.7	1	1.31	1.2	1.45	1.07	1.17	1.11	-1.04
4	0.82	259230	SGMS1	sphingomyelin synthase 1	1	1.06	1.5	1.84	1.96	2.04	2.1	1.83	1	-1.24	-1.14	1.19	1.13	1.27	1.33	1.69
4	0.819	1410	CRYAB	crystallin, alpha B	1	4.46	4.95	10.41	21.8	25.59	50.2	58.36	1	6.46	5.05	4.87	3.28	3.24	3.01	3.25
4	0.819	89932	PAPLN	papilin, proteoglycan-like sulfated glycoprotein	1	1.81	1.92	1.87	2.16	1.8	1.69	1.56	1	-1.12	1.18	1.31	-1.07	-1.23	-1.17	-1.18
4	0.818	2326	FMO1	flavin containing monooxygenase 1	1	3.41	6.62	10.44	19.02	29.84	33.79	23.49	1	1.18	1.94	3.38	3.69	5.05	5.33	5.8
4	0.818	83539	CHST9	carbohydrate (N-acetylgalactosamine 4-0) sulfotransferase 9	1	1.16	7.66	8.62	7.26	7.1	6.99	6.45	1	-2.05	1.59	2.22	1.69	1.92	2.18	2.46
4	0.818	950	SCARB2	scavenger receptor class B, member 2	1	-1.07	1.87	2.67	2.31	2.38	2.21	2.19	1	-1.15	-1.15	1.19	1.39	1.42	1.55	1.56
4	0.815	1627	DBN1	drebrin 1	1	-1	1.13	1.51	2.27	2.24	1.86	1.73	1	1.09	1.05	1.26	1.12	1.05	-1.06	-1.09
4	0.815	56262	LRRC8A	leucine rich repeat containing 8 family, member A	1	1.86	2.56	2.74	2.4	2.21	2.25	2.46	1	1.56	1.33	1.39	1.31	1.32	1.36	1.52
4	0.814	55755	CDK5RAP2	CDK5 regulatory subunit associated protein 2	1	-1.11	1.32	1.78	2.62	4.09	5.07	5.1	1	-1.38	-1.02	-1.07	1.04	1.06	1.27	1.29
4	0.812	285672	SREK1IP1	SREK1-interacting protein 1	1	1.54	1.82	1.83	1.86	1.79	1.97	2.16	1	1.1	1.16	1.24	1.23	1.33	1.52	1.68
4	0.811	3796	KIF2A	kinesin heavy chain member 2A	1	2.53	2.33	2.07	2.1	2.05	1.93	1.98	1	1.59	1.17	1.22	1.04	1.03	1.28	1.17
4	0.808	7045	TGFBI	transforming growth factor, beta-induced, 68kDa	1	1.88	3.41	3.76	3.72	4.8	5.13	4.84	1	1.62	1.11	-1.1	-1.55	-1.64	-1.78	-2.06
4	0.807	10742	RAI2	retinoic acid induced 2	1	1.38	4.8	6.56	9.24	8.7	9.28	9.04	1	1.05	1.23	1.97	2.39	2.67	2.97	2.81
4	0.804	55212	BBS7	Bardet-Biedl syndrome 7	1	2.81	3.71	3.17	3.29	3.44	3.51	3.85	1	1.44	1.58	1.53	1.26	1.29	1.96	1.88
4	0.802	8773	SNAP23	synaptosomal-associated protein, 23kDa	1	1.49	2.12	2.78	2.18	2.37	2.29	2.58	1	1.53	1.56	1.57	1.43	1.3	1.34	1.24
4	0.801	6335	SCN9A	sodium channel, voltage-gated, type IX, alpha subunit	1	1.61	4.41	5.18	4.4	3.47	3.57	2.91	1	-2.37	-1.37	-1.39	-1.67	-1.53	-1.23	-1.09
4	0.796	27342	RABGEF1	RAB guanine nucleotide exchange factor (GEF) 1	1	1.26	1.35	1.38	1.56	1.66	1.79	2.03	1	1.11	1.17	1.24	1.17	1.21	1.45	1.57
4	0.795	23317	DNAJC13	DnaJ (Hsp40) homolog, subfamily C, member 13	1	1.83	2.06	2.17	2.12	2.07	2.03	1.91	1	1.08	1.19	1.29	1.25	1.25	1.38	1.53
4	0.795	51196	PLCE1	phospholipase C, epsilon 1	1	1.03	1.39	1.99	3.06	4.45	7.7	9.35	1	1.11	1.06	1.18	1.42	1.5	1.36	1.29
4	0.795	57403	RAB22A	RAB22A, member RAS oncogene family	1	2.07	1.74	1.81	1.99	2.08	2.28	2.56	1	1.35	1.22	1.24	1.2	1.27	1.59	1.91
4	0.793	1730	DIAPH2	diaphanous-related formin 2	1	2.07	2.09	2.2	1.95	1.76	1.59	1.47	1	1.3	1.12	1.17	1.05	1.12	1.13	1.11
4	0.793	2037	EPB41L2	erythrocyte membrane protein band 4.1-like 2	1	1.5	2.36	2.52	2.26	1.85	1.7	1.7	1	-1.02	1.04	1.09	-1.16	-1.37	-1.34	-1.27
4	0.792	401262	CRIP3	cysteine-rich protein 3	1	-1.03	1.92	2.21	3.34	3.92	4.57	5.38	1	1.19	1.9	1.78	1.56	1.71	1.73	1.76
4	0.791	10111	RAD50	RAD50 homolog (S. cerevisiae)	1	1.89	2.15	1.98	1.85	1.75	1.73	1.75	1	1.06	-1.07	-1.15	-1.37	-1.47	-1.08	-1.04
4	0.791	83982	IFI27L2	interferon, alpha-inducible protein 27-like 2	1	1.02	-1.07	1.45	1.91	1.77	2	1.71	1	1.13	-1.02	1.11	1.04	-1.03	-1.01	-1.04
4	0.79	22808	MRAS	muscle RAS oncogene homolog	1	1.01	1.63	2.14	2.45	2.65	3	3.3	1	1.23	1.08	1.15	1.42	1.77	1.85	1.75
4	0.788	3091	HIF1A	hypoxia inducible factor 1, alpha subunit (basic helix-loop-helix transcription factor)	1	2.6	1.98	2.47	2.65	2.24	2.07	1.97	1	1.58	-1.09	-1.07	-1.25	-1.21	-1.25	-1.15
4	0.787	11146	GLMN	glomulin, FKBP associated protein	1	2.21	2.5	2.14	1.99	1.92	1.83	1.91	1	1.6	1.27	1.22	1	1.04	1.22	1.18
4	0.787	9365	KL	klotho	1	-1.1	1.26	1.55	2.08	2.5	2.24	1.75	1	-1.1	-1.16	-1.2	-1.08	-1.08	-1.06	-1.12
4	0.786	8411	EEA1	early endosome antigen 1	1	1.52	1.91	1.94	2.06	1.85	1.9	1.71	1	-1.33	-1.38	-1.22	-1.33	-1.36	-1.09	1.01
4	0.784	3459	IFNGR1	interferon gamma receptor 1	1	1.75	1.47	1.79	2.04	2.34	2.57	2.64	1	1.13	-1.43	-1.45	-1.55	-1.46	-1.19	-1.08
4	0.784	55033	FKBP14	FK506 binding protein 14, 22 kDa	1	2.24	2.04	1.96	2.12	1.82	2.03	2.48	1	1.9	1.17	-1.03	-1.18	-1.17	1.04	1.04
4	0.781	9805	SCRN1	secernin 1	1	1.18	-1.04	1.26	1.95	2.06	1.98	2.39	1	1.1	1.15	1.15	1.25	1.08	1.13	1.15
4	0.778	57591	MKL1	megakaryoblastic leukemia (translocation) 1	1	1.56	2.02	1.8	1.64	1.55	1.57	1.47	1	1.3	1.16	1.16	1.14	1.28	1.21	1.16
4	0.775	29995	LMCD1	LIM and cysteine-rich domains 1	1	1.61	3.27	2.96	1.91	1.62	2	2.78	1	1.35	1.35	1.51	-1.06	-1.19	-1.18	-1.1
4	0.774	80821	DDHD1	DDHD domain containing 1	1	2.38	2.49	2.17	2	1.89	1.88	2.15	1	1.52	1.22	1.21	1.11	1.2	1.34	1.31
4	0.773	400745	SH2D5	SH2 domain containing 5	1	1.35	1.09	1.24	1.69	1.66	1.88	2.34	1	1.22	1.22	1.27	1.15	-1.01	1.03	1.31
4	0.772	4683	NBN	nibrin	1	2.01	1.92	1.88	1.61	1.53	1.44	1.52	1	1.19	1.03	1.14	1.04	-1.06	1.09	1.06
4	0.771	545	ATR	ataxia telangiectasia and Rad3 related	1	3.6	2.79	2.53	2.31	2.34	2.41	2.44	1	1.67	1.07	-1.07	-1.56	-1.38	1.06	1.06
4	0.77	27152	INTU	inturned planar cell polarity protein	1	1.36	1.63	1.7	2.02	1.6	1.52	1.32	1	-1.1	-1.05	-1.22	-1.27	-1.16	1.02	-1.28
4	0.77	3070	HELLS	helicase, lymphoid-specific	1	2.12	2.58	2.36	2.05	1.75	1.67	1.82	1	1.25	1.34	1.39	1.22	1.11	1.15	1.19
4	0.769	7345	UCHL1	ubiquitin carboxyl-terminal esterase L1 (ubiquitin thiolesterase)	1	1.75	1.9	1.83	2.44	2.7	4.53	6.13	1	1.61	1.83	1.64	1.72	1.64	1.24	1.29
4	0.768	1525	CXADR	coxsackie virus and adenovirus receptor	1	1.1	1.68	1.99	2	2.04	2.08	2.01	1	-1.26	-1.07	1.25	1.27	1.38	1.42	1.6
4	0.768	51309	ARMCX1	armadillo repeat containing, X-linked 1	1	1.42	1.19	1.53	1.95	2.03	2.72	4.14	1	1.2	1.14	1.24	1.21	1.16	-1.01	1.11
4	0.768	57659	ZBTB4	zinc finger and BTB domain containing 4	1	1.24	1.56	1.74	2.14	2.28	2.22	2.18	1	1.12	1.02	1.18	1.36	1.53	1.56	1.64
4	0.762	51765	MST4	serine/threonine protein kinase MST4	1	1.62	1.65	1.85	1.9	1.88	1.93	2.36	1	1.29	1.19	1.24	1.42	1.36	1.56	1.65
4	0.762	55057	AIM1L	absent in melanoma 1-like	1	1.49	1.77	1.73	1.81	1.65	1.84	2.01	1	1.19	1.51	1.42	1.23	1.17	1.25	1.22
4	0.758	55605	KIF21A	kinesin family member 21A	1	1.89	1.89	1.78	1.85	1.84	2.04	2.16	1	1.16	-1.31	-1.18	-1.54	-1.52	-1.21	-1.03
4	0.757	92597	MOB1B	MOB kinase activator 1B	1	1.8	2.14	2	2.15	2.04	2.24	2.17	1	-1.43	-1.61	-1.28	-1.48	-1.41	1.01	1.1
4	0.756	9837	GINS1	GINS complex subunit 1 (Psf1 homolog)	1	2.04	3.24	3.05	3.04	3.33	2.92	2.89	1	1.66	1.35	1.54	1.64	1.57	1.09	1.6
4	0.755	26010	SPATS2L	spermatogenesis associated, serine-rich 2-like	1	1.45	2.05	2.67	3.03	3.38	3.08	3.29	1	1.23	1.44	1.68	1.7	1.66	1.69	1.71
4	0.754	151195	CCNYL1	cyclin Y-like 1	1	2.12	2.35	2.51	2.28	1.99	1.94	2.02	1	1.6	1.32	1.33	1.13	1.16	1.34	1.44
4	0.753	196441	ZFC3H1	zinc finger, C3H1-type containing	1	1.99	2	2.03	2.22	2.12	2.2	2.21	1	-1.14	-1.15	-1.31	-1.47	-1.62	-1.1	-1.22
4	0.751	9451	EIF2AK3	eukaryotic translation initiation factor 2-alpha kinase 3	1	1.66	1.6	1.55	1.53	1.41	1.8	2.21	1	1.13	-1.32	-1.39	-1.45	-1.26	1.04	1.43
4	0.75	90355	C5orf30	chromosome 5 open reading frame 30	1	1.43	1.19	1.47	1.72	1.87	2.53	3.91	1	1.1	1.07	1.15	1.12	1.14	1.18	1.24
4	0.749	9833	MELK	maternal embryonic leucine zipper kinase	1	1.3	2.31	2.54	2.48	2.61	2.81	2.78	1	1.23	1.29	1.65	1.6	1.36	1.59	1.55
4	0.747	100507	---		1	-1.28	3.02	4.02	4.72	3.77	3.41	3.01	1	-2.51	-1.68	-1.7	-1.25	-1.24	1.05	-1.1
4	0.747	3892	KRT86	keratin 86	1	1.01	1.02	1.38	1.56	1.73	2.23	2.14	1	1.17	1.16	-1.03	1.17	1.24	1.21	1.1
4	0.747	8365	HIST1H4H	histone cluster 1, H4h	1	1.12	1.2	1.81	2.06	2.13	2.36	3.72	1	1.3	1.36	1.48	1.35	1.36	1.25	1.22
4	0.746	51083	GAL	galanin/GMAP prepropeptide	1	1.68	1.15	1.32	1.85	1.86	1.88	2.5	1	1.34	1.12	1.26	1.42	1.2	1.36	1.29
4	0.746	55314	TMEM144	transmembrane protein 144	1	1.32	1.51	1.34	1.51	1.82	2.16	2.91	1	1.25	1.14	1.13	1.35	1.39	1.36	1.38
4	0.745	3455	IFNAR2	interferon (alpha, beta and omega) receptor 2	1	2.08	2.16	2.25	1.87	1.61	1.66	1.51	1	1.4	1.07	1.09	1.08	1.07	1.03	1.02
4	0.744	100996	---		1	1.6	1.41	1.54	1.82	2.23	2.08	2.34	1	1.37	1.13	1.16	1.37	1.39	1.46	1.71
4	0.74	56929	FEM1C	fem-1 homolog c (C. elegans)	1	2.47	4.13	3.79	3.78	4.18	5.78	8.47	1	1.31	1.7	1.91	1.86	1.99	2.95	5.15
4	0.74	65055	REEP1	receptor accessory protein 1	1	-1	1.14	1.31	1.54	1.67	2.27	2.59	1	-1.08	-1.18	-1.03	1.03	-1.04	-1.06	-1.02
4	0.738	79993	ELOVL7	ELOVL fatty acid elongase 7	1	2.13	2.5	2.81	2.68	2.67	2.39	2.64	1	1.4	1.19	1.18	1.59	1.46	1.69	1.45
4	0.737	57706	DENND1A	DENN/MADD domain containing 1A	1	-1.17	1.34	1.83	2.16	2.3	2.43	2.58	1	-1.08	1.09	1.31	1.47	1.51	1.4	1.4
4	0.737	8787	RGS9	regulator of G-protein signaling 9	1	1.01	-1.04	1.25	2.31	2.62	3.29	3.53	1	-1.01	1.11	1.07	1.05	1.17	1.31	1.47
4	0.736	5678	PSG9	pregnancy specific beta-1-glycoprotein 9	1	-1.07	1	1.32	2.68	3.1	3.74	4.26	1	-1.19	-1.04	-1.09	-1.06	-1.01	1.02	-1.13
4	0.732	6249	CLIP1	CAP-GLY domain containing linker protein 1	1	2.77	2.61	2.24	1.87	1.75	1.96	2.18	1	1.36	1.08	1.21	1.18	1.22	1.53	1.5
4	0.73	51430	SUCO	SUN domain containing ossification factor	1	3.49	3.98	3.56	3.81	3.93	4.64	5.92	1	1.78	1.42	1.43	1.52	1.84	2.58	3.59
4	0.73	57508	INTS2	integrator complex subunit 2	1	2.23	2.4	1.87	1.79	1.53	1.78	2.01	1	1.21	1.01	-1.18	-1.43	-1.5	-1.03	-1.02
4	0.729	84085	FBXO30	F-box protein 30	1	2.29	2	1.82	1.81	1.84	1.91	2.43	1	1.77	1.21	1.18	1.06	1.09	1.23	1.46
4	0.728	11127	KIF3A	kinesin family member 3A	1	2.49	3.25	3.09	3.17	3.01	2.97	3.39	1	1.46	1.18	1.33	1.46	1.48	2.01	1.85
4	0.727	54465	ETAA1	Ewing tumor-associated antigen 1	1	1.6	2.02	1.94	1.75	1.56	1.36	1.25	1	-1.21	-1.16	-1.16	-1.26	-1.24	1.07	1.03
4	0.727	57542	KLHL42	kelch-like family member 42	1	2.09	2.57	3.12	3.55	3.65	3.58	3.39	1	1.21	1.03	1.42	1.7	1.83	2.01	2.22
4	0.727	868	CBLB	Cbl proto-oncogene B, E3 ubiquitin protein ligase	1	2.6	2.08	2.06	2.28	2	2.07	2.47	1	1.31	1.03	1.1	1.31	1.42	1.73	1.69
4	0.726	6692	SPINT1	serine peptidase inhibitor, Kunitz type 1	1	-1.03	1.07	1.44	1.84	1.85	2.02	2.45	1	1.04	1.07	1.08	1.19	1.33	1.32	1.57
4	0.725	761	CA3	carbonic anhydrase III, muscle specific	1	1.07	-1.15	1.5	2.77	2.47	2.85	3.17	1	-1.24	-1.24	-1.23	-1.14	-1.22	-1.17	-1.11
4	0.725	9056	SLC7A7	solute carrier family 7 (amino acid transporter light chain, y+L system), member 7	1	1.12	1.05	1.73	2.71	2.69	3.83	4.82	1	1.23	-1	1.12	-1.16	-1.22	-1.56	-1.53
4	0.724	5500	PPP1CB	protein phosphatase 1, catalytic subunit, beta isozyme	1	1.53	1.94	2.25	2.04	1.88	2.07	2.07	1	1.21	1.17	1.32	1.26	1.38	1.44	1.76
4	0.72	112942	CCDC104	coiled-coil domain containing 104	1	1.89	2.34	2.37	2.18	1.75	1.84	1.68	1	1.48	1.57	1.11	-1.15	-1.23	-1.03	1.02
4	0.72	2247	FGF2	fibroblast growth factor 2 (basic)	1	5.43	6.31	5.6	4.71	3.52	4.04	4.54	1	3.08	1.7	1.56	1.23	1.24	1.23	1.07
4	0.72	26750	RPS6KC1	ribosomal protein S6 kinase, 52kDa, polypeptide 1	1	2.28	1.91	1.79	1.93	1.99	1.72	1.92	1	1.56	1.3	1.37	1.02	-1.03	1.24	1.16
4	0.719	22838	RNF44	ring finger protein 44	1	2.15	2.23	1.99	1.88	1.69	1.54	1.65	1	1.37	1.23	1.16	1.03	1.04	1.06	1.08
4	0.718	4735	2002-09-01	septin 2	1	1.42	1.7	2.07	1.98	2.04	1.78	1.75	1	1.29	1.37	1.42	1.34	1.24	1.28	1.19
4	0.717	57060	PCBP4	poly(rC) binding protein 4	1	1.4	2.12	2.24	2.49	2.37	2.39	2.28	1	1.06	1.25	1.52	1.49	1.45	1.58	1.53
4	0.712	10	NAT2	N-acetyltransferase 2 (arylamine N-acetyltransferase)	1	3.12	4.62	4.83	4.92	4.56	4.84	4.48	1	1.78	2.07	2.23	1.58	1.64	1.26	1.28
4	0.712	54431	DNAJC10	DnaJ (Hsp40) homolog, subfamily C, member 10	1	3.28	2.74	2.86	2.35	2.04	2.01	2.04	1	1.57	1.36	1.13	-1.18	-1.25	1.01	1.06
4	0.711	5218	CDK14	cyclin-dependent kinase 14	1	-1.1	1.56	2.03	1.96	1.78	1.69	1.64	1	-1.27	1.17	1.49	1.24	1.15	1.35	1.36
4	0.71	143872	ARHGAP42	Rho GTPase activating protein 42	1	2.23	1.85	1.75	1.71	1.47	1.45	1.69	1	-1	1.23	1.35	1.04	-1.11	1	1.16
4	0.709	10769	PLK2	polo-like kinase 2	1	3.09	4.07	3.59	2.81	2.26	1.98	2.12	1	1.03	1	-1.05	-1.57	-1.61	-1.55	-1.36
4	0.709	8349	HIST2H2BE	histone cluster 2, H2be	1	-1.18	1.41	1.81	1.64	1.9	2.31	3.83	1	-1.4	1.05	1.06	1.17	1.22	1.18	1.37
4	0.708	92370	ACPL2	acid phosphatase-like 2	1	1.18	1.15	1.28	1.74	1.84	2.44	2.9	1	-1.2	-1.21	1.14	1.32	1.32	1.43	1.51
4	0.707	4487	MSX1	msh homeobox 1	1	-1.01	-1.01	1.2	1.53	1.69	2.04	1.94	1	-1.08	-1.01	-1.12	1.06	1.24	1.01	-1.1
[truncated: 262 more rows]

## Sheet: Cluster 3B
					CM versus FH								S versus FH
[truncated: 1,111 more rows]

## Sheet: Cluster 4
					CM versus FH								S versus FH
[truncated: 263 more rows]

## Sheet: Outlier
					CM versus FH								S versus FH
[truncated: 10 more rows]
