# Supplementary material for: Gene network activity in cultivated primary hepatocytes is highly similar to diseased mammalian liver tissue
Source: Arch Toxicol. 2016 Jun 23;90(10):2513–29. doi: 10.1007/s00204-016-1761-4 (PMC5043005; doi:10.1007/s00204-016-1761-4)
Supplement: Supplementary file 14 — Supplementary material 14 (XLS 6259 kb) [file 204_2016_1761_MOESM14_ESM.xls]

## Sheet: GO (BKL)
			Cluster 1A		Cluster 1B		Cluster 2A		Cluster 2B		Cluster 3A		Cluster 3B		Cluster 4		Outlier
GO-ID	Description	Size	Count	pValue	Count	pValue	Count	pValue	Count	pValue	Count	pValue	Count	pValue	Count	pValue	Count	pValue
GO:0006082	organic acid metabolic process	722	119	2.1063e-54	81	2.4948e-16	28	0.2396							21	0.0007087	2	0.044432	2.10626e-54
GO:0042180	cellular ketone metabolic process	737	120	2.7253e-54	83	8.1501e-17	28	0.27446							22	0.00037238	2	0.046129	2.72528e-54
GO:0019752	carboxylic acid metabolic process	714	117	4.2331e-53	81	1.3039e-16	27	0.28727							21	0.00061434	2	0.043536	4.23309e-53
GO:0043436	oxoacid metabolic process	714	117	4.2331e-53	81	1.3039e-16	27	0.28727							21	0.00061434	2	0.043536	4.23309e-53
GO:0034660	ncRNA metabolic process	189					66	2.037e-49	5	0.30967									2.03705e-49
GO:0044281	small molecule metabolic process	2003	187	3.682e-48	161	3.4706e-17	75	0.167					118	0.47208	51	3.6041e-06	4	0.0098961	3.68197e-48
GO:0006396	RNA processing	563					96	2.3294e-41	35	1.4811e-09									2.32944e-41
GO:0034470	ncRNA processing	144					52	6.7902e-40	4	0.30979									6.79024e-40
GO:0071843	cellular component biogenesis at cellular level	227					61	4.1579e-38	11	0.0051285									4.1579e-38
GO:0022613	ribonucleoprotein complex biogenesis	219					60	5.0786e-38	11	0.0039249									5.07862e-38
GO:0042254	ribosome biogenesis	117					46	2.305e-37	3	0.4006									2.30498e-37
GO:0003824	catalytic activity	4816	281	1.101e-35	246	8.4202e-05	208	1.0006e-05			187	0.17849	328	0.00041863	87	0.00066892	6	0.009431	1.10098e-35
GO:0005730	nucleolus	311					67	2.7754e-35	8	0.26317									2.77536e-35
GO:0016491	oxidoreductase activity	600	86	5.1643e-34	54	8.4355e-08							50	0.0070741	17	0.0029795	2	0.0316	5.16433e-34
GO:0070013	intracellular organelle lumen	1208					128	6.6428e-33	37	0.0042748			74	0.34678	18	0.3515			6.64282e-33
GO:0043233	organelle lumen	1209					128	7.2246e-33	37	0.0043323			74	0.34955	18	0.35281			7.22457e-33
GO:0044106	cellular amine metabolic process	404	69	4.7119e-32	48	5.8054e-11	25	0.0025317							9	0.093566	2	0.015013	4.71188e-32
GO:0031974	membrane-enclosed lumen	1344					134	8.8162e-32	42	0.0016147			84	0.26706	21	0.25907			8.81615e-32
GO:0006520	cellular amino acid metabolic process	306	60	2.4312e-31	39	4.9751e-10	21	0.0016031							8	0.053869	1	0.13833	2.43121e-31
GO:0006364	rRNA processing	75					34	1.9438e-30	2	0.4319									1.94379e-30
GO:0016072	rRNA metabolic process	80					34	2.9167e-29	2	0.46477									2.91671e-29
GO:0003723	RNA binding	749					93	9.0088e-29	28	0.00078702			57	0.023899					9.00876e-29
GO:0044428	nuclear part	1518					136	1.5954e-27	51	8.5645e-05			101	0.087777					1.59536e-27
GO:0031981	nuclear lumen	1039					109	2.0494e-27	36	0.00059061									2.04937e-27
GO:0016054	organic acid catabolic process	127	38	2.5801e-27	24	4.3532e-10									4	0.090889	2	0.0015778	2.58014e-27
GO:0046395	carboxylic acid catabolic process	127	38	2.5801e-27	24	4.3532e-10									4	0.090889	2	0.0015778	2.58014e-27
GO:0009308	amine metabolic process	497	70	3.4839e-27	54	1.0968e-10	27	0.0098156							11	0.070935	2	0.022223	3.48389e-27
GO:0006629	lipid metabolic process	1135	106	1.0923e-25	96	1.6283e-11					47	0.2076			40	1.4337e-08	1	0.43261	1.09229e-25
GO:0005737	cytoplasm	5912	232	2.3659e-06	260	0.14509	231	0.0020801			243	0.012993	498	3.0595e-25	105	0.00020844			3.05949e-25
GO:0032991	macromolecular complex	2720					189	4.9951e-25			111	0.11332	234	9.7794e-11					4.99514e-25
GO:0030529	ribonucleoprotein complex	383					61	1.229e-24	13	0.038326			36	0.003306	6	0.4058			1.22899e-24
GO:0032787	monocarboxylic acid metabolic process	394	58	1.3735e-23	45	8.5042e-10									14	0.00087756	1	0.17487	1.37352e-23
GO:0044446	intracellular organelle part	3273					208	6.6017e-23	83	0.0053072	127	0.24423	252	5.4924e-07	52	0.096469			6.60168e-23
GO:0009310	amine catabolic process	93	30	7.0115e-23	19	7.4733e-09									2	0.35394	1	0.043959	7.01154e-23
GO:0044422	organelle part	3338					210	1.3086e-22	83	0.0088755	128	0.29221	255	8.7817e-07	52	0.12473			1.3086e-22
GO:0010467	gene expression	4218					245	2.681e-22	116	1.8002e-05			270	0.03927					2.68101e-22
GO:0006066	alcohol metabolic process	481	62	4.7465e-22	41	1.1859e-05			10	0.46481					21	2.0701e-06	2	0.020895	4.74648e-22
GO:0009063	cellular amino acid catabolic process	77	27	8.1525e-22	15	5.4569e-07									2	0.27527	1	0.036519	8.15251e-22
GO:0044424	intracellular part	9226					383	6.6338e-11	205	0.0027483	359	0.04318	676	8.4628e-21	133	0.10725			8.46276e-21
GO:0006952	defense response	1322	43	0.37475	129	1.8496e-20			26	0.51387	49	0.48722					2	0.12874	1.84964e-20
GO:0005622	intracellular	9339					385	1.6838e-10	207	0.0028986	364	0.036703	680	3.5187e-20	133	0.15008			3.51874e-20
GO:0009055	electron carrier activity	228	40	2.4645e-19	20	0.0014195							17	0.17974	6	0.086178			2.46451e-19
GO:0006399	tRNA metabolic process	95					28	3.0735e-19	2	0.55625			7	0.31865					3.07352e-19
GO:0044255	cellular lipid metabolic process	746	73	9.0776e-19	60	7.8584e-07									19	0.0054927	1	0.30783	9.07756e-19
GO:0009611	response to wounding	1150	44	0.079057	113	4.0556e-18			32	0.027158	59	0.0053412			17	0.36999	2	0.1016	4.05565e-18
GO:0016070	RNA metabolic process	3315					197	4.8897e-18	104	1.3417e-07			195	0.46438					4.88965e-18
GO:0006412	translation	610					67	6.5513e-18	12	0.53058			54	0.0014758	12	0.1181			6.55131e-18
GO:0005576	extracellular region	1435	65	0.0010162	129	1.8407e-17			36	0.071096	57	0.27697			20	0.4576	1	0.51493	1.84071e-17
GO:0044282	small molecule catabolic process	471	54	5.2755e-17	41	7.1587e-06			11	0.31469	18	0.46088	31	0.26859	9	0.181	2	0.020083	5.27548e-17
GO:0043170	macromolecule metabolic process	7479					346	1.4397e-16	188	1.5103e-06	277	0.41502	485	0.00073093					1.43975e-16
GO:0090304	nucleic acid metabolic process	3921					217	1.6378e-16	116	4.2637e-07			231	0.44749					1.63777e-16
GO:0044260	cellular macromolecule metabolic process	6746					320	3.165e-16	180	3.2343e-08	257	0.21385	446	0.00026211					3.16498e-16
GO:0043228	non-membrane-bounded organelle	1886					129	8.0237e-16	37	0.51319	102	3.1084e-05	159	7.706e-07					8.0237e-16
GO:0043232	intracellular non-membrane-bounded organelle	1886					129	8.0237e-16	37	0.51319	102	3.1084e-05	159	7.706e-07					8.0237e-16
GO:0006950	response to stress	3312	109	0.22938	225	1.1802e-15	115	0.35496	77	0.0502	161	4.3478e-05	220	0.016083	48	0.28988	3	0.20198	1.18022e-15
GO:0072376	protein activation cascade	74	11	1.5285e-05	24	1.2566e-15			3	0.17563									1.25656e-15
GO:0006139	nucleobase, nucleoside, nucleotide and nucleic aci	4589					240	1.3265e-15	126	6.28e-06			277	0.26069					1.32649e-15
GO:0016614	oxidoreductase activity, acting on CH-OH group of	117	26	1.4304e-15	6	0.36194	5	0.35633					14	0.0082142	2	0.46548			1.43037e-15
GO:0009056	catabolic process	1547	105	3.7917e-15	104	5.7278e-07	65	0.033964	36	0.15297	57	0.502	116	0.0027025	31	0.014808	2	0.16685	3.79174e-15
GO:0006631	fatty acid metabolic process	314	41	4.3595e-15	35	1.2055e-07									10	0.0098504	1	0.14171	4.35949e-15
GO:0010033	response to organic substance	2078	81	0.014343	159	5.1545e-15			49	0.091438	104	0.00050656	135	0.094607	36	0.061448			5.15451e-15
GO:0006956	complement activation	65	8	0.00082485	22	7.0473e-15			3	0.13375									7.04728e-15
GO:0005777	peroxisome	98	23	1.797e-14	6	0.22472									6	0.0020246			1.79701e-14
GO:0002376	immune system process	2074	68	0.30547	157	2.066e-14			42	0.42359	80	0.32509							2.06598e-14
GO:0034641	cellular nitrogen compound metabolic process	4962	177	0.010534	227	0.048639	250	2.1754e-14	129	7.598e-05			293	0.41674			4	0.19209	2.1754e-14
GO:0042579	microbody	99	23	2.2748e-14	6	0.23152									6	0.0021317			2.27479e-14
GO:0006805	xenobiotic metabolic process	91	22	3.4599e-14	13	9.8103e-05			2	0.53296	5	0.24076	7	0.2811	3	0.12257	1	0.043032	3.45992e-14
GO:0000502	proteasome complex	61					19	5.7647e-14					18	6.3717e-09					5.76475e-14
GO:0009410	response to xenobiotic stimulus	159	28	6.1172e-14	15	0.0026882			4	0.37623	9	0.1301	10	0.45085	4	0.16442	2	0.0024579	6.11716e-14
GO:0071466	cellular response to xenobiotic stimulus	94	22	7.1366e-14	14	3.3302e-05			2	0.5505	6	0.13057	7	0.30917	3	0.13151	2	0.00086885	7.13663e-14
GO:0044248	cellular catabolic process	1173	85	7.6088e-14	74	0.00021824	51	0.034031	29	0.11219			89	0.0061158	24	0.024752	2	0.10511	7.60883e-14
GO:0006954	inflammatory response	754	29	0.1283	78	7.8275e-14	26	0.47181	19	0.1538	32	0.21703			11	0.42768	2	0.048084	7.8275e-14
GO:0008202	steroid metabolic process	311	39	7.9158e-14	36	3.0199e-08					14	0.25155	22	0.20352	17	1.0149e-06			7.91581e-14
GO:0043226	organelle	7853					327	2.6702e-08	181	0.0011157	296	0.25726	570	8.6436e-14	111	0.22912			8.64362e-14
GO:0019318	hexose metabolic process	199	31	8.7755e-14	14	0.039323			5	0.34814					7	0.017764	1	0.091993	8.77547e-14
GO:0006807	nitrogen compound metabolic process	5056	180	0.010564	233	0.034186	251	1.1466e-13	131	7.5128e-05							4	0.20245	1.14663e-13
GO:0016616	oxidoreductase activity, acting on the CH-OH group	99	22	2.2391e-13	5	0.39651	4	0.42588					13	0.0049175	2	0.38274			2.23906e-13
GO:0017144	drug metabolic process	81	20	3.3236e-13	14	5.7435e-06					3	0.57393							3.32357e-13
GO:0009451	RNA modification	75			4	0.38171	20	3.3636e-13	2	0.4319									3.36359e-13
GO:0008152	metabolic process	9528	371	3.4878e-13	459	5.6515e-07	396	7.952e-12	219	9.2577e-05			605	0.00057471	141	0.036268	6	0.26339	3.48783e-13
GO:0006996	organelle organization	2391					87	0.21904	55	0.10703	120	0.00015232	221	3.4971e-13	37	0.19043			3.49713e-13
GO:0043229	intracellular organelle	7746					325	1.2261e-08	179	0.0010776	291	0.28672	560	5.4943e-13	110	0.21165			5.49428e-13
GO:0005996	monosaccharide metabolic process	229	32	7.5212e-13	17	0.015643			6	0.29033	9	0.46271			7	0.034631	1	0.1052	7.52119e-13
GO:0042221	response to chemical stimulus	4013	179	1.4488e-08	249	8.1614e-13			82	0.33549	187	9.8583e-05	278	0.00050167	75	0.00073507	3	0.30099	8.1614e-13
GO:0006955	immune response	1247	43	0.23798	106	8.6432e-13													8.64322e-13
GO:0030246	carbohydrate binding	298	20	0.00096138	43	9.6916e-13			8	0.22812	14	0.20552							9.69161e-13
GO:0005634	nucleus	4293					219	1.0579e-12	124	4.9584e-07			311	4.5727e-06					1.05785e-12
GO:0009719	response to endogenous stimulus	1133	56	0.00029731	99	1.0851e-12			32	0.022615	56	0.013419	72	0.23809	22	0.050174			1.08513e-12
GO:0046394	carboxylic acid biosynthetic process	221	31	1.5625e-12	14	0.079256							18	0.096129	9	0.0029729			1.56251e-12
GO:0016053	organic acid biosynthetic process	222	31	1.7649e-12	14	0.081531							18	0.099223	9	0.0030634			1.7649e-12
GO:0005539	glycosaminoglycan binding	191	15	0.00085808	33	3.1014e-12			6	0.17102	10	0.16404							3.10138e-12
GO:0006725	cellular aromatic compound metabolic process	160	26	3.3653e-12	23	2.1086e-07	7	0.29126							4	0.167	2	0.0024884	3.36533e-12
GO:0002526	acute inflammatory response	103	7	0.039749	24	4.0771e-12			6	0.015548	7	0.083868					1	0.048584	4.07709e-12
GO:0044444	cytoplasmic part	4027	179	1.8968e-08	177	0.21642	149	0.090284			150	0.4205	327	4.4151e-12	81	2.8244e-05			4.41512e-12
GO:0044238	primary metabolic process	8623	317	1.9413e-06	413	1.7597e-05	368	4.867e-12	202	8.8723e-05			548	0.0016965	127	0.065031	5	0.40658	4.867e-12
GO:0001871	pattern binding	199	16	0.00045127	33	9.9278e-12			7	0.095644	10	0.19525							9.92785e-12
GO:0030247	polysaccharide binding	199	16	0.00045127	33	9.9278e-12			7	0.095644	10	0.19525							9.92785e-12
GO:0001848	complement binding	38	2	0.32742	15	1.0879e-11			1	0.52757	2	0.408							1.08786e-11
GO:0044085	cellular component biogenesis	2076					126	1.1466e-11	45	0.24629	106	0.00021128	168	4.4603e-06	34	0.12215			1.14661e-11
GO:0006959	humoral immune response	286	17	0.0075813	40	1.6614e-11			6	0.48693									1.66136e-11
GO:0009069	serine family amino acid metabolic process	36	13	2.3168e-11	3	0.18844	2	0.34158							3	0.012177			2.31684e-11
GO:0006006	glucose metabolic process	174	26	2.3948e-11	14	0.014269					7	0.45477			6	0.02969	1	0.080859	2.39484e-11
GO:0043234	protein complex	2263					133	2.4779e-11			101	0.018842	194	8.9275e-09					2.47785e-11
GO:0002253	activation of immune response	206	10	0.10472	33	2.6075e-11			7	0.10947	8	0.48391							2.60755e-11
GO:0005840	ribosome	149					25	2.7391e-11					20	0.00042034	5	0.049978			2.73911e-11
GO:0007015	actin filament organization	376			22	0.069443			9	0.31406	22	0.021195	57	2.8601e-11	9	0.066393			2.86009e-11
GO:0009725	response to hormone stimulus	929	48	0.000306	83	3.0232e-11			25	0.065041	44	0.048213	60	0.22146	20	0.024438			3.02318e-11
GO:0006957	complement activation, alternative pathway	19	1	0.4481	11	3.4039e-11													3.40394e-11
GO:0007010	cytoskeleton organization	1094							26	0.17292	70	3.3009e-06	118	3.5629e-11	19	0.14636			3.5629e-11
GO:0008652	cellular amino acid biosynthetic process	63	16	4.967e-11	5	0.12169	3	0.35467					5	0.30634	2	0.20606			4.96701e-11
GO:0044237	cellular metabolic process	8623	337	5.4551e-11	402	0.00052801	361	2.9861e-10	208	4.5958e-06	316	0.51109	557	0.00020864	120	0.28616	6	0.17151	5.45509e-11
GO:0002682	regulation of immune system process	798	27	0.3332	74	7.2139e-11			20	0.15164	33	0.25842	50	0.31994					7.21392e-11
GO:0009617	response to bacterium	507			55	7.7622e-11			16	0.041033	23	0.17132							7.76217e-11
GO:0042445	hormone metabolic process	170	25	8.2933e-11	21	8.368e-06													8.29335e-11
GO:0051704	multi-organism process	1471			113	8.8789e-11			35	0.12784	74	0.003075					2	0.15369	8.87892e-11
GO:0044421	extracellular region part	933			82	9.1435e-11			27	0.026661	44	0.051032					1	0.37052	9.1435e-11
GO:0030036	actin cytoskeleton organization	597			31	0.12261			13	0.38315	36	0.0023939	76	9.2727e-11	14	0.030119			9.27269e-11
GO:0043231	intracellular membrane-bounded organelle	6807					302	1.1157e-10	166	0.00011058			484	4.3107e-09	101	0.097122			1.11567e-10
GO:0043227	membrane-bounded organelle	6816					302	1.3271e-10	166	0.00011972			485	3.5919e-09	101	0.10001			1.32714e-10
GO:0019748	secondary metabolic process	110	20	1.3583e-10	14	0.0001901									3	0.18259			1.35827e-10
GO:0030029	actin filament-based process	614			34	0.056408			13	0.4221	39	0.00061242	77	1.4248e-10	15	0.018316			1.42483e-10
GO:0016126	sterol biosynthetic process	42	4	0.039541	3	0.25468							7	0.010152	10	1.5128e-10			1.51278e-10
GO:0005792	microsome	191	26	1.9962e-10	17	0.0026922	9	0.19342	4	0.51402	8	0.40057	16	0.093032	6	0.043607			1.99624e-10
GO:0005829	cytosol	822	32	0.10244	36	0.40356	35	0.087945			38	0.082908	94	2.0231e-10	16	0.085407			2.02311e-10
GO:0005654	nucleoplasm	649					55	2.448e-10	27	0.00018738			38	0.51693					2.448e-10
GO:0034754	cellular hormone metabolic process	114	20	2.6513e-10	17	4.8322e-06													2.65125e-10
GO:0042598	vesicular fraction	194	26	2.8277e-10	17	0.0031646	9	0.20542	4	0.52628	8	0.41735	17	0.061716	6	0.046424			2.82771e-10
GO:0008092	cytoskeletal protein binding	694			34	0.18593					56	2.3965e-08	83	2.8646e-10					2.86461e-10
GO:0008201	heparin binding	125	13	0.00012639	24	3.0922e-10			4	0.22798	8	0.088497			2	0.50012			3.09225e-10
GO:0004812	aminoacyl-tRNA ligase activity	40					13	3.117e-10					6	0.027321					3.11697e-10
GO:0016875	ligase activity, forming carbon-oxygen bonds	40					13	3.117e-10					6	0.027321					3.11697e-10
GO:0016876	ligase activity, forming aminoacyl-tRNA and relate	40					13	3.117e-10					6	0.027321					3.11697e-10
GO:0055114	oxidation-reduction process	306	33	3.9916e-10	22	0.0093995									6	0.22709	1	0.13833	3.99163e-10
GO:0009066	aspartate family amino acid metabolic process	29	11	4.427e-10	4	0.031075	2	0.25411	1	0.43567			2	0.51119					4.42702e-10
GO:0008033	tRNA processing	58					15	5.0085e-10	2	0.31323					1	0.54262			5.00851e-10
GO:0016071	mRNA metabolic process	348					37	5.7843e-10	26	5.2184e-09			25	0.16584					5.78425e-10
GO:0004497	monooxygenase activity	84	17	5.8355e-10	16	3.1698e-07									4	0.026176			5.83555e-10
GO:0006418	tRNA aminoacylation for protein translation	42					13	6.2149e-10					6	0.033868	1	0.43231			6.21486e-10
GO:0043038	amino acid activation	42					13	6.2149e-10					6	0.033868	1	0.43231			6.21486e-10
GO:0043039	tRNA aminoacylation	42					13	6.2149e-10					6	0.033868	1	0.43231			6.21486e-10
GO:0009309	amine biosynthetic process	108	19	7.087e-10	8	0.081702	6	0.15524							3	0.17593	1	0.050889	7.08701e-10
GO:0005615	extracellular space	709	24	0.3448	66	7.1196e-10			26	0.0015823	32	0.13043					1	0.2948	7.11961e-10
GO:0008380	RNA splicing	288					33	7.4508e-10	21	2.4358e-07									7.45082e-10
GO:0048583	regulation of response to stimulus	2407			159	8.1281e-10			61	0.018011	121	0.00013253	163	0.020764	33	0.4675			8.12806e-10
GO:0044283	small molecule biosynthetic process	670	52	8.176e-10	43	0.0033542									18	0.0039673	1	0.28083	8.17602e-10
GO:0009607	response to biotic stimulus	1231			96	1.3481e-09	47	0.19471	32	0.059189	55	0.071836	82	0.11286					1.34806e-09
GO:0048584	positive regulation of response to stimulus	835			73	1.3738e-09			24	0.037859	35	0.22587	50	0.44646					1.37384e-09
GO:0016769	transferase activity, transferring nitrogenous gro	25	10	1.5104e-09	5	0.0032912													1.51042e-09
GO:0006695	cholesterol biosynthetic process	39	4	0.031203	3	0.22105							7	0.0067332	9	1.7406e-09			1.74057e-09
GO:0005739	mitochondrion	875	61	1.7674e-09	52	0.0063079	51	8.685e-05					74	0.00079532	25	0.000286	1	0.35163	1.76744e-09
GO:0002684	positive regulation of immune system process	392	15	0.2291	44	2.268e-09			11	0.1464			23	0.52103					2.26797e-09
GO:0000050	urea cycle	10	7	2.7856e-09															2.78557e-09
GO:0043604	amide biosynthetic process	10	7	2.7856e-09															2.78557e-09
GO:0003779	actin binding	285			12	0.52772					30	2.16e-07	44	3.0109e-09	5	0.33378			3.01094e-09
GO:0006397	mRNA processing	228					28	3.128e-09	20	2.2924e-08									3.12803e-09
GO:0050778	positive regulation of immune response	260	11	0.17975	34	3.3491e-09			8	0.13759									3.3491e-09
GO:0071813	lipoprotein particle binding	71	4	0.17494	17	3.5917e-09			2	0.40484					2	0.2455			3.59174e-09
GO:0071814	protein-lipid complex binding	71	4	0.17494	17	3.5917e-09			2	0.40484					2	0.2455			3.59174e-09
GO:0071842	cellular component organization at cellular level	3248					122	0.088232	73	0.10034	150	0.00096316	262	3.7607e-09	46	0.35719			3.76067e-09
GO:0050776	regulation of immune response	413			45	3.7918e-09			11	0.18577									3.79179e-09
GO:0071702	organic substance transport	534	40	2.0823e-07	53	4.204e-09					22	0.31514	32	0.46516	14	0.012876			4.20403e-09
GO:0006953	acute-phase response	40	3	0.12446	13	4.3618e-09			4	0.0074883							1	0.019119	4.3618e-09
GO:0005856	cytoskeleton	1052									74	4.2165e-08	108	4.411e-09					4.41097e-09
GO:0044267	cellular protein metabolic process	3734			156	0.50275	172	2.031e-06	84	0.078416	180	2.0066e-05	293	5.2024e-09	50	0.52241			5.20237e-09
GO:0004540	ribonuclease activity	78	4	0.2192			16	5.2247e-09											5.22472e-09
GO:0000096	sulfur amino acid metabolic process	28	10	5.5795e-09			4	0.013546	1	0.42441									5.57946e-09
GO:0016829	lyase activity	136	20	6.5216e-09	14	0.0016314	5	0.48211					8	0.54297	2	0.54534			6.52155e-09
GO:0030334	regulation of cell migration	873			58	0.00029779			26	0.021477	67	6.9094e-09	70	0.0041506	16	0.12554			6.90936e-09
GO:0016705	oxidoreductase activity, acting on paired donors,	98	17	7.0121e-09	13	0.00021055					4	0.48522	7	0.34734	5	0.010165			7.01211e-09
GO:0019627	urea metabolic process	11	7	7.457e-09															7.45696e-09
GO:0071941	nitrogen cycle metabolic process	11	7	7.457e-09															7.45696e-09
GO:0034440	lipid oxidation	65	14	8.2985e-09	8	0.0054286			2	0.36316					1	0.58391	1	0.030906	8.29848e-09
GO:0008173	RNA methyltransferase activity	27					10	8.418e-09	1	0.41294									8.41798e-09
GO:0044262	cellular carbohydrate metabolic process	494	41	8.4335e-09	27	0.092139	20	0.22397	12	0.25954					10	0.12724	1	0.21474	8.43351e-09
GO:0022618	ribonucleoprotein complex assembly	116					19	1.0098e-08	8	0.0019796			8	0.36602					1.00975e-08
GO:0006928	cellular component movement	1631			94	0.00071242			41	0.05497	104	1.0688e-08	121	0.0031473	22	0.51641			1.06876e-08
GO:0071826	ribonucleoprotein complex subunit organization	117					19	1.1685e-08	8	0.0020897			8	0.37499					1.16848e-08
GO:0034645	cellular macromolecule biosynthetic process	3677					180	1.1751e-08	92	0.0046383			234	0.067352					1.17505e-08
GO:2000145	regulation of cell motility	885			58	0.00042016			26	0.024935	67	1.1877e-08	71	0.0038551	16	0.13637			1.1877e-08
GO:0008206	bile acid metabolic process	38	11	1.1976e-08	6	0.0045359					2	0.408			3	0.01411			1.1976e-08
GO:0034097	response to cytokine stimulus	631	23	0.22986	58	1.2907e-08			13	0.46112	35	0.0098121	48	0.036148	9	0.46999	1	0.26662	1.29073e-08
GO:0000313	organellar ribosome	73					15	1.5379e-08					13	0.00027693	4	0.016523			1.53793e-08
GO:0005761	mitochondrial ribosome	73					15	1.5379e-08					13	0.00027693	4	0.016523			1.53793e-08
GO:0051128	regulation of cellular component organization	1728			78	0.24105	66	0.14469	35	0.43456	108	1.546e-08	155	2.1752e-08	26	0.29141			1.546e-08
GO:0051707	response to other organism	1165			89	1.5656e-08	43	0.27751	31	0.048844	52	0.079472	77	0.13609					1.56555e-08
GO:0045087	innate immune response	375			41	1.7212e-08													1.72115e-08
GO:0003676	nucleic acid binding	2501					133	1.8288e-08	75	6.8821e-05									1.82881e-08
GO:0008483	transaminase activity	24	9	2.0039e-08	5	0.0027251													2.00389e-08
GO:0001523	retinoid metabolic process	49	12	2.082e-08	9	0.0001659													2.08203e-08
GO:0016101	diterpenoid metabolic process	49	12	2.082e-08	9	0.0001659													2.08203e-08
GO:0048518	positive regulation of biological process	3707			216	2.1393e-08	128	0.3706	89	0.016359	178	2.892e-05	252	0.0029761					2.13928e-08
GO:0032101	regulation of response to external stimulus	364	20	0.0092398	40	2.2376e-08	13	0.4491	11	0.10161	15	0.35699			10	0.024945			2.23759e-08
GO:0016477	cell migration	1298			80	0.00025175			35	0.032029	87	2.2464e-08	99	0.0033584	20	0.28664			2.24639e-08
GO:0008360	regulation of cell shape	242							6	0.33476	19	0.0015223	38	2.2554e-08					2.25536e-08
GO:0006958	complement activation, classical pathway	19	1	0.4481	9	2.2914e-08			2	0.052203									2.29139e-08
GO:0071841	cellular component organization or biogenesis at c	3326					154	6.8906e-06	76	0.070945	151	0.0019004	263	2.3793e-08	46	0.42543			2.37931e-08
GO:0044451	nucleoplasm part	526					44	2.4733e-08	23	0.0002795			33	0.35857					2.47328e-08
GO:0016043	cellular component organization	4785					167	0.28443	99	0.26192	234	1.1194e-07	356	2.5027e-08	72	0.13184			2.50269e-08
GO:0004532	exoribonuclease activity	23	1	0.51306	1	0.6247	9	2.714e-08					2	0.39184					2.71398e-08
GO:0008035	high-density lipoprotein particle binding	25	4	0.0067155	10	2.7513e-08									1	0.28598			2.75129e-08
GO:0051270	regulation of cellular component movement	944			58	0.001945			29	0.010603	69	2.8705e-08	76	0.0025915	16	0.19696			2.87045e-08
GO:0050817	coagulation	230	19	9.5486e-05	30	2.9921e-08			10	0.015154	11	0.22384							2.99208e-08
GO:0015629	actin cytoskeleton	340									33	3.5878e-07	47	3.1753e-08					3.17526e-08
GO:0006721	terpenoid metabolic process	51	12	3.3872e-08	10	4.0281e-05			1	0.63461									3.38717e-08
GO:0048870	cell motility	1393			85	0.00022174			36	0.050532	91	3.433e-08	104	0.0050727	21	0.31498			3.433e-08
GO:0005759	mitochondrial matrix	138	8	0.06345			20	3.5466e-08					15	0.01482	8	0.00054007			3.54658e-08
GO:0051674	localization of cell	1394			85	0.000227			36	0.050964	91	3.5507e-08	104	0.0051803	21	0.31616			3.5507e-08
GO:0019395	fatty acid oxidation	62	13	4.0044e-08	8	0.0040544			2	0.3419					1	0.56669	1	0.029498	4.00438e-08
GO:0002455	humoral immune response mediated by circulating im	20	1	0.46511	9	4.0123e-08			2	0.057274									4.01233e-08
GO:0016042	lipid catabolic process	151	20	4.0142e-08	19	1.7122e-05			5	0.17341					3	0.32861	1	0.07051	4.0142e-08
GO:0016741	transferase activity, transferring one-carbon grou	140	14	0.00010745			20	4.5405e-08	5	0.13925			13	0.06564					4.54052e-08
GO:0009605	response to external stimulus	1304	56	0.006935	95	4.9309e-08			33	0.074629					22	0.15377			4.93094e-08
GO:0044087	regulation of cellular component biogenesis	435			23	0.14475	18	0.21197	11	0.23166	30	0.00070523	55	4.9983e-08	10	0.067966			4.99829e-08
GO:0007599	hemostasis	236	18	0.00038682	30	5.3893e-08			9	0.042519	12	0.1584							5.38932e-08
GO:0007596	blood coagulation	224	17	0.0005889	29	6.0002e-08			9	0.032135	11	0.20007							6.00024e-08
GO:0070887	cellular response to chemical stimulus	951	46	0.0016086	75	6.6564e-08			21	0.31046	49	0.0099254	75	0.0046178	14	0.39479	2	0.072927	6.65639e-08
GO:0030449	regulation of complement activation	21	1	0.4816	9	6.7624e-08			1	0.33912	1	0.54346							6.76242e-08
GO:0071840	cellular component organization or biogenesis	4859					196	0.0012271	101	0.24126	235	2.709e-07	358	6.9044e-08	72	0.16635			6.90443e-08
GO:0008168	methyltransferase activity	131	12	0.00073019			19	7.6928e-08	5	0.11378			11	0.14338					7.69283e-08
GO:0043254	regulation of protein complex assembly	264			12	0.42132	14	0.062078			17	0.017698	39	8.0355e-08					8.03555e-08
GO:0040012	regulation of locomotion	933			60	0.00054166			26	0.043235	67	9.0927e-08	74	0.0042543	16	0.18478			9.09273e-08
GO:0016607	nuclear speck	85					3	0.54679	12	9.1714e-08									9.17142e-08
GO:0046907	intracellular transport	1278					57	0.016555			52	0.23063	120	9.7516e-08	25	0.035455			9.75164e-08
GO:0065008	regulation of biological quality	2742	103	0.015939	167	9.7991e-08			56	0.37675	114	0.074586			44	0.10869			9.79908e-08
GO:0000154	rRNA modification	9			1	0.3184	6	1.0711e-07											1.07108e-07
GO:0017101	aminoacyl-tRNA synthetase multienzyme complex	9					6	1.0711e-07					1	0.4181					1.07108e-07
GO:0010565	regulation of cellular ketone metabolic process	79	14	1.1403e-07	5	0.23305			2	0.45829					2	0.28519			1.14028e-07
GO:0016125	sterol metabolic process	126	17	3.1977e-07	13	0.0023114							11	0.11825	12	1.2396e-07			1.23962e-07
GO:0043434	response to peptide hormone stimulus	245	10	0.22445	30	1.2504e-07			5	0.5229	13	0.11659	20	0.081562	5	0.23125			1.25037e-07
GO:0030515	snoRNA binding	14					7	1.2898e-07	1	0.24124			3	0.044527					1.28982e-07
GO:0000175	3'-5'-exoribonuclease activity	20			1	0.57349	8	1.3482e-07					2	0.32737					1.3482e-07
GO:0017069	snRNA binding	27					9	1.3802e-07	3	0.015236	1	0.63516	2	0.47309					1.38025e-07
GO:0010817	regulation of hormone levels	370	32	1.5102e-07	34	1.4125e-05			8	0.43494					6	0.37475			1.51015e-07
GO:0009068	aspartate family amino acid catabolic process	10	6	1.5625e-07	2	0.062545													1.56248e-07
GO:0032879	regulation of localization	1877			109	0.00019128			45	0.08451	111	1.77e-07	126	0.049874	35	0.026365			1.76999e-07
GO:0003735	structural constituent of ribosome	166					21	1.776e-07					23	9.9147e-05	4	0.18275			1.77603e-07
GO:0000049	tRNA binding	36					10	1.9311e-07							2	0.083408			1.9311e-07
GO:0006400	tRNA modification	28					9	1.9739e-07	2	0.10305					1	0.31428			1.97388e-07
GO:0005768	endosome	328			17	0.2104			7	0.45921	18	0.058057	44	2.0861e-07					2.08615e-07
GO:0006468	protein phosphorylation	1817			99	0.0030832			51	0.0048925	108	2.0952e-07	114	0.21387					2.09523e-07
GO:0016896	exoribonuclease activity, producing 5'-phosphomono	21	1	0.4816	1	0.59129	8	2.1141e-07					2	0.34912					2.11406e-07
GO:0000178	exosome (RNase complex)	15			1	0.47217	7	2.3485e-07	1	0.25606			3	0.053313					2.34848e-07
GO:0008104	protein localization	1664					60	0.29497	37	0.22305	77	0.018496	146	2.3489e-07	27	0.16878			2.34887e-07
GO:0034511	U3 snoRNA binding	6					5	2.4385e-07											2.4385e-07
GO:0051168	nuclear export	114					17	2.4708e-07	3	0.38478			8	0.34815	2	0.45213			2.47078e-07
GO:0006461	protein complex assembly	1384					65	0.003501			71	0.0023018	126	2.5205e-07	25	0.07591			2.52053e-07
GO:0032868	response to insulin stimulus	174	9	0.08946	24	2.5324e-07					8	0.30653	16	0.048118	4	0.20448			2.53239e-07
GO:0044242	cellular lipid catabolic process	97	15	2.6123e-07	12	0.00069539			3	0.29406					3	0.14067	1	0.045811	2.61228e-07
GO:0009062	fatty acid catabolic process	50	11	2.6607e-07	9	0.00019493			1	0.62732					2	0.14404	1	0.023849	2.66073e-07
GO:0072329	monocarboxylic acid catabolic process	50	11	2.6607e-07	9	0.00019493			1	0.62732					2	0.14404	1	0.023849	2.66073e-07
GO:2000257	regulation of protein activation cascade	24	2	0.16783	9	2.6874e-07			1	0.37712	1	0.59187							2.68744e-07
GO:0070271	protein complex biogenesis	1386					65	0.0036191			71	0.0023868	126	2.7276e-07	25	0.076894			2.72763e-07
GO:0071822	protein complex subunit organization	1470					70	0.0017316			79	0.00033267	132	2.7321e-07	26	0.086155			2.73208e-07
GO:0050878	regulation of body fluid levels	297	19	0.0022087	33	2.9805e-07			9	0.12849	16	0.080454							2.98045e-07
GO:0006720	isoprenoid metabolic process	73	13	3.0521e-07	10	0.00085938							7	0.13295	3	0.074336			3.05208e-07
GO:0019538	protein metabolic process	4395			198	0.10492	198	1.016e-06	90	0.31556	193	0.0018345	325	3.089e-07					3.08903e-07
GO:0080134	regulation of response to stress	744	28	0.15868	61	3.2948e-07			18	0.20546	34	0.10838	55	0.041736	10	0.53931			3.29477e-07
GO:0006534	cysteine metabolic process	11	6	3.348e-07	1	0.37408	1	0.31309			1	0.33674							3.34797e-07
GO:0008203	cholesterol metabolic process	113	15	1.9445e-06	13	0.00085037							11	0.065703	11	3.3619e-07			3.36188e-07
GO:0009059	macromolecule biosynthetic process	3901					182	3.4065e-07	99	0.0019662			241	0.15906					3.40646e-07
GO:0006730	one-carbon metabolic process	144	5	0.45672			19	3.5251e-07	3	0.5358					2	0.57641			3.52512e-07
GO:0043414	macromolecule methylation	117					17	3.6212e-07					7	0.52886					3.62122e-07
GO:0043603	cellular amide metabolic process	24	8	3.635e-07			1	0.55944	2	0.079108									3.63497e-07
GO:0006694	steroid biosynthetic process	166	17	1.4809e-05	17	0.00057791					7	0.4068	15	0.061482	13	3.6642e-07			3.66416e-07
GO:0002252	immune effector process	467	16	0.36627	44	3.9444e-07									7	0.43384			3.94444e-07
GO:0010953	regulation of protein maturation by peptide bond c	25	3	0.040366	9	4.0444e-07			2	0.084915	1	0.60684							4.04437e-07
GO:0032259	methylation	118					17	4.1014e-07					7	0.538					4.10139e-07
GO:0016604	nuclear body	178					15	0.00099393	16	4.2819e-07	8	0.32834							4.28192e-07
GO:0070161	anchoring junction	161							5	0.20695	21	4.4649e-07	17	0.012997					4.46487e-07
GO:0044271	cellular nitrogen compound biosynthetic process	614	43	4.5845e-07	40	0.0035522	22	0.40654							9	0.43763	1	0.26035	4.58445e-07
GO:0046165	alcohol biosynthetic process	64	12	4.8696e-07	6	0.049978			2	0.3561			5	0.31797	3	0.054246	1	0.030437	4.8696e-07
GO:0005975	carbohydrate metabolic process	637	44	4.893e-07	36	0.039771			17	0.11995					14	0.047534	1	0.26882	4.89303e-07
GO:0004518	nuclease activity	162	7	0.2328	7	0.51593	20	5.1813e-07											5.18128e-07
GO:0000314	organellar small ribosomal subunit	31					9	5.2653e-07					4	0.10416	1	0.34148			5.26534e-07
GO:0005763	mitochondrial small ribosomal subunit	31					9	5.2653e-07					4	0.10416	1	0.34148			5.26534e-07
GO:0006793	phosphorus metabolic process	2418			127	0.0029374			62	0.013567	133	5.3465e-07	161	0.03631	34	0.40378			5.34646e-07
GO:0006796	phosphate metabolic process	2418			127	0.0029374			62	0.013567	133	5.3465e-07	161	0.03631	34	0.40378			5.34646e-07
GO:0015935	small ribosomal subunit	40					10	5.706e-07					4	0.20337	1	0.41678			5.70596e-07
GO:0001846	opsonin binding	26	1	0.55672	9	5.9576e-07			1	0.40123									5.95763e-07
GO:0009064	glutamine family amino acid metabolic process	34	9	6.1073e-07	3	0.16745	2	0.31679							1	0.3676			6.10731e-07
GO:0005515	protein binding	8440			378	0.023037	299	0.093488	192	0.0012954	368	6.3872e-07	546	0.00022991					6.38721e-07
GO:0001510	RNA methylation	17			1	0.5153	7	6.6934e-07	1	0.28484									6.69336e-07
GO:0005732	small nucleolar ribonucleoprotein complex	17					7	6.6934e-07	1	0.28484			2	0.26122					6.69336e-07
GO:0005839	proteasome core complex	17			1	0.5153	7	6.6934e-07					4	0.014907					6.69336e-07
GO:0022607	cellular component assembly	1972					88	0.0030321	42	0.29552	104	7.0948e-05	165	7.3213e-07	34	0.071914			7.32132e-07
GO:0002673	regulation of acute inflammatory response	34	3	0.085977	10	7.8487e-07			1	0.48873			2	0.59818					7.84874e-07
GO:0043933	macromolecular complex subunit organization	1713					89	1.7746e-05	34	0.4858	88	0.00064826	147	7.9221e-07	28	0.15388			7.92207e-07
GO:0043484	regulation of RNA splicing	69					3	0.40957	10	8.5646e-07	3	0.46592							8.56462e-07
GO:0000187	activation of MAPK activity	580			50	9.3595e-07					36	0.0014686			9	0.37263			9.35953e-07
GO:0043406	positive regulation of MAP kinase activity	597			51	9.5246e-07					36	0.0023939			9	0.40511			9.52458e-07
GO:0007155	cell adhesion	1245	42	0.28856	74	0.0011964			26	0.38874	79	9.9701e-07	77	0.31108					9.97011e-07
GO:0022610	biological adhesion	1246	42	0.29038	74	0.0012226			26	0.39035	79	1.0288e-06	77	0.3137					1.0288e-06
GO:0065009	regulation of molecular function	2428			147	1.063e-06			51	0.30597	119	0.00042462	179	0.00040395					1.06301e-06
GO:0071902	positive regulation of protein serine/threonine ki	633			53	1.0713e-06					36	0.006103			9	0.47378			1.07135e-06
GO:0051186	cofactor metabolic process	185	20	1.1366e-06	16	0.0046829	7	0.42771					18	0.023188	5	0.1029			1.13659e-06
GO:0010876	lipid localization	202	21	1.1715e-06	20	0.00030792			5	0.35975			15	0.20233	6	0.05448			1.17151e-06
GO:0006536	glutamate metabolic process	13	6	1.1797e-06	1	0.42521	1	0.35844					1	0.5426					1.17968e-06
GO:0016323	basolateral plasma membrane	185							5	0.29445	22	1.1865e-06	20	0.0057933					1.18648e-06
GO:0030684	preribosome	4					4	1.2545e-06											1.25446e-06
GO:0007049	cell cycle	1685					77	0.0030686	53	0.00032244	90	0.00015191	144	1.3253e-06					1.32535e-06
GO:0005319	lipid transporter activity	96	14	1.3584e-06	14	4.2346e-05			3	0.28873					2	0.3684			1.35836e-06
GO:0006464	protein modification process	2906			131	0.16922			70	0.032025	152	1.3676e-06	206	0.001113					1.3676e-06
GO:0006869	lipid transport	188	20	1.4651e-06	20	0.00011701			4	0.50161			13	0.30434	6	0.0409			1.46512e-06
GO:0023051	regulation of signaling	2074			117	0.00034325			54	0.016144	116	1.5497e-06	137	0.062889	30	0.3513			1.54968e-06
GO:0050818	regulation of coagulation	71	12	1.561e-06	10	0.00068811			4	0.049986	4	0.26223							1.56095e-06
GO:0005912	adherens junction	146							4	0.31861	19	1.6258e-06	17	0.0050489					1.62584e-06
GO:0030054	cell junction	297							8	0.2255	29	1.6277e-06	25	0.042267	5	0.36556			1.62774e-06
GO:0016796	exonuclease activity, active with either ribo- or	35					9	1.6357e-06							1	0.37607			1.63569e-06
GO:0002920	regulation of humoral immune response	29	1	0.59647	9	1.7064e-06			1	0.43567									1.70635e-06
GO:0009966	regulation of signal transduction	1943			113	0.00013486			48	0.050742	110	1.7437e-06	129	0.062053	26	0.53021			1.7437e-06
GO:0043405	regulation of MAP kinase activity	730			58	1.7846e-06			15	0.45665	43	0.0014869							1.78463e-06
GO:0017038	protein import	378			20	0.16403	14	0.39114					46	1.8326e-06	6	0.39386			1.83264e-06
GO:0033036	macromolecule localization	1884			86	0.19588	71	0.16098	42	0.19958	79	0.10942	157	1.8344e-06	32	0.092605			1.83435e-06
GO:0030532	small nuclear ribonucleoprotein complex	45					10	1.8463e-06	3	0.057306			5	0.12009					1.84635e-06
GO:0044430	cytoskeletal part	779							16	0.45351	51	4.2496e-05	78	1.8948e-06					1.89481e-06
GO:0042060	wound healing	368	20	0.010338	36	1.907e-06			13	0.029169	23	0.0091578	25	0.24324					1.907e-06
GO:0000165	MAPKKK cascade	1111			79	1.9408e-06					63	0.00034976	65	0.51191	15	0.52338			1.94082e-06
GO:0035556	intracellular signal transduction	2429			131	0.00091856			63	0.010123	131	1.9471e-06	157	0.085382					1.94714e-06
GO:0006699	bile acid biosynthetic process	21	7	2.0089e-06	3	0.054881									2	0.031641			2.0089e-06
GO:0022604	regulation of cell morphogenesis	333							8	0.32566	24	0.0012963	42	2.0416e-06					2.04164e-06
GO:0043412	macromolecule modification	2998			136	0.1443	112	0.11185	73	0.022871	155	2.0697e-06	210	0.0018012					2.0697e-06
GO:0044452	nucleolar part	36					9	2.1166e-06	1	0.50853			4	0.15618					2.11655e-06
GO:0050790	regulation of catalytic activity	1968			123	2.1187e-06			44	0.18722	98	0.0008895	138	0.01158					2.11872e-06
GO:0048037	cofactor binding	86	13	2.1378e-06	8	0.026817	3	0.55475	3	0.23604			11	0.011229	2	0.31977			2.13783e-06
GO:0051179	localization	4828			244	0.00019025					229	2.1545e-06	338	3.2151e-05	74	0.093071			2.15445e-06
GO:0008064	regulation of actin polymerization or depolymeriza	132									13	0.001119	23	2.181e-06	2	0.52923			2.18096e-06
GO:0030258	lipid modification	129	16	2.2224e-06	11	0.019036			4	0.24479					2	0.51689	1	0.060516	2.22239e-06
GO:0071900	regulation of protein serine/threonine kinase acti	842			64	2.3013e-06			17	0.47852	49	0.00092197	52	0.35501					2.30133e-06
GO:0050658	RNA transport	80					13	2.386e-06	2	0.46477			6	0.32436					2.38597e-06
GO:0051236	establishment of RNA localization	80					13	2.386e-06	2	0.46477			6	0.32436					2.38597e-06
GO:0007243	intracellular protein kinase cascade	1576			103	2.3977e-06			39	0.072727	91	7.426e-06	95	0.38397					2.39769e-06
GO:0005579	membrane attack complex	7	1	0.19661	5	2.4305e-06													2.43054e-06
GO:0006094	gluconeogenesis	30	8	2.4577e-06	4	0.034712			1	0.4467					3	0.0073416	1	0.01437	2.45774e-06
GO:0050896	response to stimulus	8563	277	0.12293	416	2.4849e-06			176	0.17381	352	0.00085058	505	0.3792			5	0.39843	2.48493e-06
GO:0009303	rRNA transcription	28	1	0.58364			8	2.6231e-06											2.62311e-06
GO:0006405	RNA export from nucleus	69					12	2.7853e-06	2	0.39108			6	0.21416	1	0.60581			2.78531e-06
GO:0043021	ribonucleoprotein binding	69					12	2.7853e-06	6	0.0022538									2.78531e-06
GO:0030832	regulation of actin filament length	134									14	0.00040322	23	2.8474e-06	2	0.53733			2.84738e-06
GO:0045917	positive regulation of complement activation	4			4	2.9949e-06													2.99486e-06
GO:2000259	positive regulation of protein activation cascade	4			4	2.9949e-06													2.99486e-06
GO:0006558	L-phenylalanine metabolic process	9	5	3.0833e-06	3	0.0050175													3.08325e-06
GO:0006563	L-serine metabolic process	9	5	3.0833e-06	2	0.051425							1	0.4181	1	0.11415			3.08325e-06
GO:0016903	oxidoreductase activity, acting on the aldehyde or	41	9	3.367e-06	5	0.026923			1	0.55476					1	0.4246			3.36698e-06
GO:0006144	purine base metabolic process	21	2	0.13541	2	0.21746	7	3.5596e-06			1	0.54346							3.55963e-06
GO:0030193	regulation of blood coagulation	64	11	3.5886e-06	9	0.0012759			3	0.12934	4	0.20683							3.58862e-06
GO:0008610	lipid biosynthetic process	470	34	3.7587e-06	32	0.0045641					19	0.36217	37	0.039586	20	5.3762e-06			3.75873e-06
GO:0016337	cell-cell adhesion	486			26	0.116					39	3.9501e-06	29	0.4789	7	0.47507			3.95005e-06
GO:0031347	regulation of defense response	334	12	0.33342	33	4.1197e-06			10	0.11994					7	0.1614			4.11967e-06
GO:0050657	nucleic acid transport	84					13	4.1914e-06	2	0.49025			7	0.21857					4.19141e-06
GO:0006521	regulation of cellular amino acid metabolic proces	5	4	4.3303e-06															4.33033e-06
GO:0004527	exonuclease activity	72	3	0.38268			12	4.4297e-06					5	0.41195	1	0.62148			4.42966e-06
GO:0065003	macromolecular complex assembly	1565					81	5.1169e-05	33	0.34586	78	0.0030329	133	4.7896e-06	26	0.14571			4.7896e-06
GO:0009065	glutamine family amino acid catabolic process	16	6	5.0872e-06			1	0.42093							1	0.19388			5.08719e-06
GO:0050727	regulation of inflammatory response	165	11	0.013274	21	5.2183e-06	8	0.19095	7	0.043342					5	0.070926			5.2183e-06
GO:0008135	translation factor activity, nucleic acid binding	99					14	5.3757e-06			8	0.028789	10	0.063071					5.37571e-06
GO:0016310	phosphorylation	2198			118	0.002016			57	0.014536	119	5.4774e-06	150	0.020767	32	0.3303			5.47739e-06
GO:0004386	helicase activity	142					17	5.6126e-06			6	0.42002	9	0.44906					5.61257e-06
GO:0030833	regulation of actin filament polymerization	93	3	0.5491	5	0.34648					7	0.054318	18	6.0026e-06					6.00256e-06
GO:0042493	response to drug	867	45	0.00042906	64	6.008e-06			21	0.18136	42	0.039253	65	0.022202	18	0.043045			6.00796e-06
GO:0007159	leukocyte cell-cell adhesion	104			16	6.0631e-06					11	0.0014834							6.06315e-06
GO:0003743	translation initiation factor activity	51					10	6.1707e-06			5	0.038172	7	0.027768					6.17066e-06
GO:0008228	opsonization	8			5	6.2583e-06													6.25827e-06
GO:0046364	monosaccharide biosynthetic process	44	9	6.2759e-06	6	0.0093984			1	0.58039					3	0.020899	1	0.021014	6.27593e-06
GO:0043623	cellular protein complex assembly	348			15	0.4848	14	0.28102			17	0.14031	42	6.2975e-06	5	0.49894			6.29754e-06
GO:0044249	cellular biosynthetic process	4624					202	6.8087e-06	107	0.02229			284	0.15794			3	0.39358	6.80874e-06
GO:0001932	regulation of protein phosphorylation	1397			86	0.00015122			41	0.0055669	83	6.8781e-06	93	0.097372					6.8781e-06
GO:0000375	RNA splicing, via transesterification reactions	115					15	6.9229e-06	9	0.0004224	6	0.2459	8	0.35707					6.92285e-06
GO:0045184	establishment of protein localization	1375			61	0.3219	48	0.4081	27	0.51651	61	0.067154	119	6.9239e-06	24	0.10786			6.92394e-06
GO:0019439	aromatic compound catabolic process	26	6	0.00011252	8	7.0163e-06							3	0.19169			1	0.012464	7.01626e-06
GO:0016667	oxidoreductase activity, acting on a sulfur group	38	2	0.32742	2	0.47416	2	0.36607			3	0.16155	11	7.092e-06					7.09196e-06
GO:0009404	toxin metabolic process	25	7	7.4615e-06	2	0.28003									2	0.04366			7.46148e-06
GO:0048545	response to steroid hormone stimulus	407	25	0.00086285	37	7.5936e-06			13	0.056951	16	0.42202	24	0.51002	10	0.047508			7.59363e-06
GO:0031323	regulation of cellular metabolic process	4561			215	0.01785			125	7.7772e-06	177	0.19054	296	0.015668					7.77717e-06
GO:0044429	mitochondrial part	401	17	0.11486			30	3.7638e-05					40	0.00066079	18	7.8351e-06			7.83513e-06
GO:0030041	actin filament polymerization	123	4	0.52682	9	0.071698					9	0.036912	21	8.2992e-06					8.29915e-06
GO:0034637	cellular carbohydrate biosynthetic process	83	12	8.4477e-06	7	0.057739	3	0.53063							3	0.099923	1	0.039315	8.44774e-06
GO:0019319	hexose biosynthetic process	35	8	8.6302e-06	4	0.056441			1	0.49873					3	0.011271	1	0.016747	8.63024e-06
GO:0015036	disulfide oxidoreductase activity	20			2	0.20197					2	0.16529	8	8.7838e-06					8.78381e-06
GO:0031399	regulation of protein modification process	1605			91	0.0014429			44	0.013169	92	8.8028e-06	112	0.025058					8.80279e-06
GO:0003924	GTPase activity	249									21	0.00034542	33	8.8247e-06	4	0.4273			8.82465e-06
GO:0051726	regulation of cell cycle	1340					62	0.0059807	42	0.0015262	67	0.0055236	116	9.0507e-06					9.0507e-06
GO:0006403	RNA localization	91					13	1.0364e-05	4	0.10245			6	0.44034					1.03636e-05
GO:0033238	regulation of cellular amine metabolic process	11	5	1.074e-05															1.07398e-05
GO:0003729	mRNA binding	181					19	1.1182e-05	12	0.00023391			14	0.17272					1.11824e-05
GO:0019842	vitamin binding	59	10	1.1335e-05	9	0.00070027					3	0.36765			1	0.54876			1.13349e-05
GO:0032271	regulation of protein polymerization	116			7	0.21005					8	0.063035	20	1.1637e-05					1.16366e-05
GO:0006575	cellular modified amino acid metabolic process	100	13	1.1799e-05	10	0.0088039	5	0.24512							2	0.38749			1.17989e-05
GO:0045860	positive regulation of protein kinase activity	832			61	1.2346e-05			21	0.13762	51	0.00021892	55	0.18289					1.23459e-05
GO:0043022	ribosome binding	17					6	1.2537e-05			1	0.46988	1	0.64048					1.25366e-05
GO:0008408	3'-5' exonuclease activity	44					9	1.2546e-05					4	0.25408	1	0.44743			1.25458e-05
GO:0050839	cell adhesion molecule binding	111									15	1.2667e-05							1.26668e-05
GO:0006069	ethanol oxidation	6	4	1.2674e-05	1	0.22549													1.26738e-05
GO:0032268	regulation of cellular protein metabolic process	1914			102	0.0051719	68	0.3245	54	0.0033812	105	1.2679e-05	139	0.0034218	26	0.49758			1.2679e-05
GO:0015030	Cajal body	25					7	1.3092e-05	1	0.38929			3	0.17672					1.30918e-05
GO:0051493	regulation of cytoskeleton organization	348			18	0.20448			12	0.041134	30	1.3289e-05	36	0.00062245	7	0.18599			1.32892e-05
GO:0009636	response to toxin	148	16	1.3319e-05	18	4.485e-05	5	0.55719	3	0.55436	7	0.2994	14	0.050828	2	0.59135			1.33192e-05
GO:0015918	sterol transport	73	11	1.3379e-05	9	0.0032289							6	0.25284	4	0.016523			1.33785e-05
GO:0061041	regulation of wound healing	73	11	1.3379e-05	9	0.0032289			4	0.054359	4	0.27857							1.33785e-05
GO:0008210	estrogen metabolic process	37	8	1.3411e-05	6	0.0039564													1.34107e-05
GO:0000377	RNA splicing, via transesterification reactions wi	107					14	1.3456e-05	9	0.00024669	5	0.35495	8	0.28681					1.3456e-05
GO:0000398	nuclear mRNA splicing, via spliceosome	107					14	1.3456e-05	9	0.00024669	5	0.35495	8	0.28681					1.3456e-05
GO:0034621	cellular macromolecular complex subunit organizati	728					47	1.3629e-05	17	0.25718	41	0.004212	69	4.5062e-05					1.36288e-05
GO:0022403	cell cycle phase	815					51	1.3634e-05	21	0.11885	38	0.075393	62	0.01921					1.36343e-05
GO:0050900	leukocyte migration	247			26	1.4181e-05			6	0.35208	15	0.038785	18	0.19627					1.41807e-05
GO:0051169	nuclear transport	483					34	4.0305e-05	11	0.3439			52	1.4557e-05	11	0.060478			1.45569e-05
GO:0001786	phosphatidylserine binding	21	2	0.13541	7	1.479e-05					1	0.54346	2	0.34912	1	0.24641			1.47895e-05
GO:0051649	establishment of localization in cell	1926					66	0.44688			78	0.18385	155	1.5267e-05	36	0.023615			1.52666e-05
GO:0051258	protein polymerization	158			11	0.066612					10	0.065433	24	1.53e-05					1.53004e-05
GO:0005215	transporter activity	1239	65	1.5533e-05	70	0.005563							77	0.29553	17	0.49289			1.5533e-05
GO:0009612	response to mechanical stimulus	66			12	1.5579e-05			5	0.0092927	4	0.22232	4	0.54275	3	0.058454			1.55785e-05
GO:0022892	substrate-specific transporter activity	1015	56	1.5624e-05	60	0.0038909							64	0.27459	14	0.49216			1.56245e-05
GO:0008395	steroid hydroxylase activity	19	6	1.5929e-05	4	0.0070353			1	0.31251									1.59293e-05
GO:0043244	regulation of protein complex disassembly	87					3	0.56263			13	1.593e-05	9	0.066835					1.59304e-05
GO:0016830	carbon-carbon lyase activity	38	8	1.6533e-05	6	0.0045359	2	0.36607					3	0.38392	2	0.091498			1.65333e-05
GO:0033674	positive regulation of kinase activity	841			61	1.71e-05			21	0.14822	51	0.00028267	55	0.20519					1.71e-05
GO:0050794	regulation of cellular process	9174							201	0.0075125	386	1.7135e-05							1.71345e-05
GO:0006766	vitamin metabolic process	75	11	1.7422e-05	5	0.20275			2	0.4319			6	0.27287					1.74223e-05
GO:0006544	glycine metabolic process	12	5	1.7945e-05			1	0.33615							1	0.14923			1.79452e-05
GO:0009074	aromatic amino acid family catabolic process	15	5	6.3014e-05	6	1.861e-05											1	0.0072076	1.86101e-05
GO:0051641	cellular localization	2068					74	0.29213			84	0.16563	164	1.8745e-05	39	0.016316			1.8745e-05
GO:0031090	organelle membrane	695	23	0.39045			29	0.13364	15	0.38205			68	1.8751e-05	22	0.00016492			1.87513e-05
GO:0008154	actin polymerization or depolymerization	192			10	0.28041					16	0.0019089	27	1.951e-05	3	0.47522			1.95104e-05
GO:0006979	response to oxidative stress	426	21	0.02352	29	0.0067441	16	0.35778	11	0.21236	25	0.014216	47	2.0004e-05					2.00042e-05
GO:0048522	positive regulation of cellular process	3439			188	2.0336e-05	117	0.44937	83	0.0184	166	4.6224e-05	238	0.0015857					2.03362e-05
GO:0040011	locomotion	1685			91	0.0057853			39	0.14881	94	2.0513e-05	112	0.076679	23	0.49146			2.05128e-05
GO:0042402	cellular biogenic amine catabolic process	22	4	0.0041763	7	2.0914e-05											1	0.010556	2.0914e-05
GO:0032535	regulation of cellular component size	193			10	0.28572			4	0.52221	14	0.011735	27	2.1451e-05	4	0.25872			2.14506e-05
GO:0006913	nucleocytoplasmic transport	478					34	3.2681e-05	11	0.33166			51	2.2415e-05	11	0.057006			2.24155e-05
GO:0070613	regulation of protein processing	48	3	0.18327	10	2.3083e-05			2	0.24074	2	0.52918	4	0.30699					2.3083e-05
GO:0046942	carboxylic acid transport	210	17	0.00027936	23	2.3293e-05					9	0.36335	15	0.24572	5	0.15118			2.32932e-05
GO:0006898	receptor-mediated endocytosis	168			20	2.3608e-05					11	0.045171							2.36079e-05
GO:0015893	drug transport	64	10	2.3812e-05	8	0.0049362					5	0.084847			3	0.054246			2.38119e-05
GO:0042157	lipoprotein metabolic process	92	12	2.4629e-05	8	0.037994													2.46289e-05
GO:0016836	hydro-lyase activity	40	8	2.4631e-05	3	0.23217													2.46308e-05
GO:0035091	phosphatidylinositol binding	132							5	0.11649	7	0.21027	21	2.5284e-05					2.52838e-05
GO:0009058	biosynthetic process	4742	147	0.47647	200	0.43563	203	2.5429e-05	108	0.033076			293	0.12535	69	0.22225	3	0.41171	2.54294e-05
GO:0016740	transferase activity	1512	73	7.1056e-05			80	2.6805e-05	35	0.16478	61	0.22851	93	0.30915	28	0.048511	2	0.16076	2.6805e-05
GO:0051347	positive regulation of transferase activity	854			61	2.7012e-05			21	0.16433	51	0.00040444	55	0.2398					2.70117e-05
GO:0030155	regulation of cell adhesion	491	18	0.25584	28	0.058459			14	0.10168	37	2.8057e-05	42	0.0084309	12	0.032861			2.80572e-05
GO:0019724	B cell mediated immunity	81			13	2.8148e-05			3	0.21038	6	0.076362	8	0.099674	2	0.2951			2.81479e-05
GO:0006555	methionine metabolic process	13	5	2.8424e-05			2	0.068657	1	0.22612			1	0.5426					2.84237e-05
GO:0006531	aspartate metabolic process	7	4	2.8851e-05	1	0.25779													2.8851e-05
GO:0005938	cell cortex	67			3	0.53329					11	2.8936e-05	8	0.040584	1	0.59501			2.89361e-05
GO:0017143	insecticide metabolic process	3	3	2.9004e-05															2.90043e-05
GO:0030388	fructose 1,6-bisphosphate metabolic process	3	3	2.9004e-05															2.90043e-05
GO:0001817	regulation of cytokine production	639			49	2.9269e-05					29	0.13778			9	0.48511			2.92688e-05
GO:0071844	cellular component assembly at cellular level	1076					49	0.018106	28	0.073631	60	0.00073702	95	2.9391e-05	19	0.13116			2.93907e-05
GO:0016835	carbon-oxygen lyase activity	53	9	3.0676e-05	3	0.38105	3	0.26244											3.06763e-05
GO:0044092	negative regulation of molecular function	766	27	0.2598	56	3.0729e-05	31	0.16168	16	0.42663	35	0.10472	58	0.024947					3.07286e-05
GO:0051338	regulation of transferase activity	1213			76	0.00022067			27	0.26518	72	3.0795e-05	81	0.11018					3.07951e-05
GO:0016209	antioxidant activity	80	11	3.2448e-05	6	0.11648	3	0.5058					9	0.043055					3.24481e-05
GO:0016064	immunoglobulin mediated immune response	71			12	3.3487e-05			3	0.16128	6	0.045423	8	0.054178	2	0.2455			3.34867e-05
GO:0006081	cellular aldehyde metabolic process	31	7	3.4772e-05	2	0.37272									2	0.064259			3.47721e-05
GO:0016645	oxidoreductase activity, acting on the CH-NH group	31	7	3.4772e-05	5	0.0085697	2	0.27924	1	0.45752									3.47721e-05
GO:0015031	protein transport	1223			59	0.13275	43	0.39669			55	0.065505	105	3.5139e-05	22	0.095361			3.51387e-05
GO:0019899	enzyme binding	1778			76	0.42544	69	0.11041	40	0.19046	96	5.902e-05	143	3.5627e-05	25	0.42667			3.56273e-05
GO:0042537	benzene-containing compound metabolic process	54	9	3.582e-05	6	0.024286									1	0.51723	1	0.025735	3.58204e-05
GO:0030301	cholesterol transport	67	10	3.5897e-05	8	0.0065251							6	0.19565	4	0.012375			3.58967e-05
GO:0019901	protein kinase binding	564			27	0.25506			17	0.051316	30	0.026583	57	3.6162e-05					3.61621e-05
GO:0030490	maturation of SSU-rRNA	3					3	3.7582e-05											3.75818e-05
GO:0043549	regulation of kinase activity	1177			76	8.5869e-05			27	0.21665	70	3.7642e-05	79	0.1048					3.76416e-05
GO:0019220	regulation of phosphate metabolic process	1644			98	0.0001663			49	0.0017764	91	3.8085e-05	118	0.009875					3.80847e-05
GO:0051174	regulation of phosphorus metabolic process	1644			98	0.0001663			49	0.0017764	91	3.8085e-05	118	0.009875					3.80847e-05
GO:0043086	negative regulation of catalytic activity	558	18	0.45351	44	3.8812e-05	23	0.18123	11	0.52992	24	0.23606	37	0.23158					3.88122e-05
GO:0048585	negative regulation of response to stimulus	664	22	0.39204	50	3.8887e-05			17	0.15503	33	0.046988							3.88873e-05
GO:0030169	low-density lipoprotein particle binding	51			10	4.0281e-05			2	0.26251	2	0.56212			2	0.14866			4.0281e-05
GO:0042274	ribosomal small subunit biogenesis	7					4	4.0491e-05					1	0.34368					4.04913e-05
GO:0006897	endocytosis	490			40	4.0553e-05			10	0.48825	33	0.00058917	37	0.06521	9	0.21092			4.05533e-05
GO:0010324	membrane invagination	490			40	4.0553e-05			10	0.48825	33	0.00058917	37	0.06521	9	0.21092			4.05533e-05
GO:0006909	phagocytosis	147	5	0.47463	18	4.0954e-05			6	0.068505	6	0.45262							4.09542e-05
GO:0001851	complement component C3b binding	6			4	4.1995e-05													4.19947e-05
GO:0001868	regulation of complement activation, lectin pathwa	6			4	4.1995e-05													4.19947e-05
GO:0046871	N-acetylgalactosamine binding	6			4	4.1995e-05			1	0.11156									4.19947e-05
GO:0045859	regulation of protein kinase activity	1138			74	8.5776e-05			27	0.1695	68	4.2364e-05	76	0.11853					4.23643e-05
GO:0006775	fat-soluble vitamin metabolic process	43	8	4.2826e-05	4	0.10309			1	0.57201									4.28261e-05
GO:0009072	aromatic amino acid family metabolic process	43	8	4.2826e-05	9	5.6932e-05									1	0.43992	1	0.02054	4.28261e-05
GO:0004022	alcohol dehydrogenase (NAD) activity	14	5	4.3098e-05	2	0.11347													4.30976e-05
GO:0032956	regulation of actin cytoskeleton organization	223			14	0.083847			5	0.4408	18	0.0014719	29	4.3233e-05	7	0.030633			4.32326e-05
GO:0032970	regulation of actin filament-based process	223			14	0.083847			5	0.4408	18	0.0014719	29	4.3233e-05	7	0.030633			4.32326e-05
GO:0002237	response to molecule of bacterial origin	148			18	4.485e-05	5	0.55719			9	0.094144							4.48499e-05
GO:0043067	regulation of programmed cell death	2181	69	0.42232	127	4.4896e-05	79	0.24623	49	0.16203	100	0.0096368	161	0.00078527					4.48958e-05
GO:0005102	receptor binding	1709			104	4.5259e-05			36	0.33892	79	0.017515	105	0.29958					4.52589e-05
GO:0008026	ATP-dependent helicase activity	90					12	4.5645e-05											4.5645e-05
GO:0070035	purine NTP-dependent helicase activity	90					12	4.5645e-05											4.5645e-05
GO:0051261	protein depolymerization	96									13	4.6497e-05	14	0.0013201					4.64973e-05
GO:0045446	endothelial cell differentiation	42			9	4.6726e-05			1	0.56347	3	0.19842			1	0.43231			4.67258e-05
GO:0080090	regulation of primary metabolic process	4444			211	0.014206			119	4.6821e-05	171	0.23431	289	0.015501					4.6821e-05
GO:0009112	nucleobase metabolic process	30	4	0.012895	4	0.034712	7	4.7921e-05			2	0.30119							4.79211e-05
GO:0051701	interaction with host	33			8	4.8137e-05			3	0.026094			2	0.58176					4.81365e-05
GO:0015849	organic acid transport	220	18	0.00016342	23	4.8705e-05					9	0.41568	15	0.30443	5	0.17275			4.87046e-05
GO:0006886	intracellular protein transport	854					33	0.22295			36	0.21198	78	5.1342e-05	15	0.1713			5.13424e-05
GO:0031406	carboxylic acid binding	99	12	5.1644e-05	8	0.054535							9	0.12372					5.16437e-05
GO:0008209	androgen metabolic process	33	7	5.3557e-05	4	0.047041							2	0.58176					5.35575e-05
GO:0001816	cytokine production	709			52	5.4483e-05					34	0.0661			10	0.47756			5.44831e-05
GO:0050789	regulation of biological process	9659							208	0.014946	400	5.5088e-05							5.50877e-05
GO:0016192	vesicle-mediated transport	1080			56	0.052836					59	0.0013294	94	5.572e-05	19	0.13446			5.57204e-05
GO:0006067	ethanol metabolic process	8	4	5.6296e-05	2	0.041113													5.62959e-05
GO:0032682	negative regulation of chemokine production	8	4	5.6296e-05									1	0.38201					5.62959e-05
GO:0034308	primary alcohol metabolic process	8	4	5.6296e-05	2	0.041113													5.62959e-05
GO:0004252	serine-type endopeptidase activity	53	2	0.48865	10	5.7018e-05									1	0.51066			5.70178e-05
GO:0043085	positive regulation of catalytic activity	1299			83	5.7126e-05			28	0.31892	65	0.0061427	88	0.077228	18	0.47339			5.71263e-05
GO:0051239	regulation of multicellular organismal process	1699			103	5.7558e-05			39	0.1612	84	0.0026167			24	0.4202			5.75579e-05
GO:0005509	calcium ion binding	315	19	0.0042146	29	5.7681e-05			8	0.27428	19	0.023392	19	0.47537					5.76807e-05
GO:0051240	positive regulation of multicellular organismal pr	331	11	0.44118	30	5.7686e-05			8	0.31985	20	0.020062							5.76858e-05
GO:0043242	negative regulation of protein complex disassembly	60									10	5.8237e-05	8	0.022659	1	0.55482			5.82369e-05
GO:0034622	cellular macromolecular complex assembly	576					38	5.8622e-05	16	0.10011	27	0.11366	54	0.00039097					5.86215e-05
GO:0034613	cellular protein localization	941					40	0.073387			39	0.23185	84	5.9207e-05	17	0.1281			5.92065e-05
GO:0009081	branched chain family amino acid metabolic process	18	5	0.00016653	6	6.1996e-05													6.1996e-05
GO:0051716	cellular response to stimulus	5703			255	0.085768			121	0.13905	254	6.3604e-05							6.36043e-05
GO:0033365	protein localization to organelle	511			23	0.38242	21	0.19804	10	0.54188	19	0.50671	52	6.6038e-05	9	0.24614			6.60384e-05
GO:0046483	heterocycle metabolic process	846	47	6.6109e-05	59	7.1977e-05	30	0.40356					54	0.26375	12	0.45934	1	0.34201	6.61091e-05
GO:0006457	protein folding	217			10	0.41877	17	0.0010687			13	0.056584	28	6.6911e-05					6.69105e-05
GO:0051384	response to glucocorticoid stimulus	100	10	0.001015	14	6.7069e-05			3	0.31009	4	0.50103							6.70689e-05
GO:0007165	signal transduction	5032			222	0.16075			106	0.18649	228	6.7659e-05							6.76591e-05
GO:0006406	mRNA export from nucleus	54					9	6.9836e-05	2	0.28429			4	0.38782	1	0.51723			6.98359e-05
GO:0042325	regulation of phosphorylation	1603			97	0.00010432			48	0.0018065	88	7.0022e-05	116	0.0082591					7.00218e-05
GO:0070727	cellular macromolecule localization	946					40	0.078021			39	0.24214	84	7.1146e-05	17	0.13245			7.11457e-05
GO:0015931	nucleobase, nucleoside, nucleotide and nucleic aci	124	4	0.53323			14	7.1455e-05					11	0.10895	3	0.23085			7.14547e-05
GO:0034623	cellular macromolecular complex disassembly	114					8	0.038066			14	7.2043e-05	15	0.0025751					7.20434e-05
GO:0001870	positive regulation of complement activation, lect	3			3	7.2142e-05													7.21419e-05
GO:0006548	histidine catabolic process	3			3	7.2142e-05													7.21419e-05
GO:0009077	histidine family amino acid catabolic process	3			3	7.2142e-05													7.21419e-05
GO:0010941	regulation of cell death	2204	70	0.4077	127	7.2156e-05	80	0.23829	49	0.18135	102	0.006883	165	0.00034689					7.21562e-05
GO:0042981	regulation of apoptosis	2164	67	0.49994	125	7.4811e-05	77	0.30545	49	0.14858	100	0.0077757	160	0.00076147					7.48114e-05
GO:0051180	vitamin transport	35	3	0.091989	8	7.5796e-05			1	0.49873									7.57959e-05
GO:0005506	iron ion binding	73	10	7.6264e-05	7	0.032134					4	0.27857	7	0.13295	3	0.074336			7.62642e-05
GO:0051605	protein maturation by peptide bond cleavage	77	9	0.00058139	12	7.6504e-05			2	0.44518	3	0.53943							7.65038e-05
GO:0003995	acyl-CoA dehydrogenase activity	12	1	0.31294	5	7.6962e-05											1	0.0057697	7.69624e-05
GO:0008401	retinoic acid 4-hydroxylase activity	12	3	0.0051842	5	7.6962e-05							1	0.51422					7.69624e-05
GO:0008637	apoptotic mitochondrial changes	114	4	0.46744	15	7.7284e-05	4	0.53509					11	0.069082					7.72845e-05
GO:0006606	protein import into nucleus	325			19	0.087261	11	0.53166			13	0.41263	37	7.7806e-05	5	0.4396			7.78057e-05
GO:0032483	regulation of Rab protein signal transduction	14									1	0.40703	6	7.7967e-05					7.79671e-05
GO:0030488	tRNA methylation	8					4	7.8831e-05	1	0.14591									7.8831e-05
GO:0018105	peptidyl-serine phosphorylation	275							8	0.17089	24	7.8927e-05	17	0.43939					7.89272e-05
GO:0015718	monocarboxylic acid transport	88	11	7.9445e-05	9	0.010978							6	0.40876	3	0.11387			7.94446e-05
GO:0051246	regulation of protein metabolic process	2189			124	0.00018566	83	0.12535	57	0.013452	113	7.9735e-05	157	0.0030348	30	0.47254			7.97351e-05
GO:0006635	fatty acid beta-oxidation	35	7	7.9929e-05	7	0.00051421			1	0.49873							1	0.016747	7.9929e-05
GO:0042742	defense response to bacterium	141			17	8.0874e-05			5	0.14222									8.08742e-05
GO:0003158	endothelium development	45			9	8.3041e-05			1	0.5886	3	0.22726			1	0.45484			8.30408e-05
GO:0034341	response to interferon-gamma	102			14	8.3587e-05	4	0.44839			4	0.51662	10	0.074027	2	0.39694			8.35865e-05
GO:0050662	coenzyme binding	60	9	8.4549e-05	5	0.1043			2	0.3276			9	0.007651	1	0.55482			8.45494e-05
GO:0023052	signaling	5440			245	0.071921			114	0.19032	243	8.7374e-05							8.73736e-05
GO:0016709	oxidoreductase activity, acting on paired donors,	16	5	8.9345e-05	2	0.14182									2	0.018887			8.93447e-05
GO:0034612	response to tumor necrosis factor	156	11	0.0089582	18	8.9847e-05			4	0.36293	11	0.028596	10	0.42701					8.98465e-05
GO:0009791	post-embryonic development	44					8	9.3211e-05	1	0.58039	2	0.48272	6	0.04135	1	0.44743			9.32106e-05
GO:0005819	spindle	144					8	0.11186			8	0.1589	21	9.3674e-05					9.36742e-05
GO:0001867	complement activation, lectin pathway	7	1	0.19661	4	9.4747e-05													9.47468e-05
GO:0002922	positive regulation of humoral immune response	7			4	9.4747e-05													9.47468e-05
GO:0010954	positive regulation of protein maturation by pepti	7	2	0.017923	4	9.4747e-05			1	0.1289									9.47468e-05
GO:0016485	protein processing	200	11	0.045672	21	9.6234e-05					10	0.19932							9.62339e-05
GO:0016229	steroid dehydrogenase activity	36	7	9.6616e-05	3	0.18844			1	0.50853			6	0.016867	2	0.083408			9.66155e-05
GO:0018209	peptidyl-serine modification	279							8	0.18034	24	9.8852e-05	17	0.46344					9.88524e-05
GO:0050667	homocysteine metabolic process	9	4	9.8866e-05	1	0.3184	1	0.26453											9.88661e-05
GO:0016814	hydrolase activity, acting on carbon-nitrogen (but	32			2	0.38775	2	0.29179					3	0.28641			2	0.00010008	0.000100078
GO:0051170	nuclear import	329			19	0.095385					13	0.42987	37	0.00010039	5	0.45005			0.000100391
GO:0048285	organelle fission	317					19	0.010877	7	0.42429	14	0.27402	36	0.00010174	6	0.25122			0.000101743
GO:0046943	carboxylic acid transmembrane transporter activity	144	8	0.077087	17	0.00010528			3	0.5358	6	0.4331			4	0.12765			0.000105275
GO:0006915	apoptosis	2430			133	0.00045683	95	0.059118	56	0.10188	112	0.0051987	183	0.00011172	33	0.49103			0.000111716
GO:0001775	cell activation	860			59	0.00011284					34	0.34636							0.000112839
GO:0031335	regulation of sulfur amino acid metabolic process	4	3	0.00011335															0.000113354
GO:0055088	lipid homeostasis	47	2	0.42679	9	0.00011853			2	0.2335			6	0.054391	5	0.00039707			0.000118531
GO:0043624	cellular protein complex disassembly	105					5	0.27705			13	0.00011908	15	0.001119					0.000119076
GO:0005911	cell-cell junction	181									18	0.00012	12	0.36709	4	0.22408			0.000120001
GO:0060255	regulation of macromolecule metabolic process	4489			209	0.031879	155	0.35126	118	0.00012029	180	0.081185	293	0.0122					0.000120289
GO:0006000	fructose metabolic process	17	5	0.00012338							1	0.46988	2	0.26122	1	0.20467			0.000123381
GO:0051028	mRNA transport	58					9	0.00012415	2	0.31323			4	0.44115	1	0.54262			0.000124147
GO:0031975	envelope	590					24	0.19173					57	0.00012432	16	0.0059373			0.000124318
GO:0010608	posttranscriptional regulation of gene expression	641					40	0.00012554	17	0.12482	30	0.10121	52	0.010085	10	0.3549			0.000125542
GO:0046983	protein dimerization activity	997			66	0.00012636	37	0.28441	20	0.48284	42	0.19135	64	0.22754					0.000126356
GO:0051234	establishment of localization	3757	116	0.50285	186	0.0041867					165	0.0045291	267	0.00012647	61	0.051147			0.000126471
GO:0019882	antigen processing and presentation	81	4	0.23901	12	0.00012648	3	0.51415					5	0.51495					0.000126475
GO:0032482	Rab protein signal transduction	21									2	0.1785	7	0.00012745					0.00012745
GO:0006401	RNA catabolic process	100	5	0.19505	5	0.40483	12	0.0001292	6	0.0136			6	0.53241					0.000129205
GO:0012501	programmed cell death	2452			135	0.00031869	97	0.044203	57	0.088063	112	0.0068505	184	0.00012931	33	0.51345			0.000129311
GO:0016462	pyrophosphatase activity	795					33	0.1216	17	0.38449	49	0.00025624	72	0.00012963					0.00012963
GO:0033293	monocarboxylic acid binding	50	8	0.00013128	4	0.1544													0.000131275
GO:0051016	barbed-end actin filament capping	10									1	0.3115	5	0.00013207					0.000132074
GO:0022624	proteasome accessory complex	16					5	0.00013418					6	0.00018792					0.000134184
GO:0016180	snRNA processing	9					4	0.00013813			1	0.28531							0.00013813
GO:0048519	negative regulation of biological process	3685			194	0.00013817			90	0.010073	161	0.0062765	235	0.062227					0.00013817
GO:0015630	microtubule cytoskeleton	487							14	0.096847	30	0.0039391	49	0.00014014					0.000140144
GO:0019222	regulation of metabolic process	5169			247	0.0049964			132	0.00014072	201	0.15927	339	0.0045677					0.00014072
GO:0016567	protein ubiquitination	372					15	0.26896			21	0.033539	40	0.00014215					0.000142146
GO:0001948	glycoprotein binding	82			12	0.00014264					6	0.07998			2	0.30005			0.000142637
GO:0016817	hydrolase activity, acting on acid anhydrides	798					33	0.12591	17	0.39045	50	0.00014984	72	0.00014537					0.00014537
GO:0016818	hydrolase activity, acting on acid anhydrides, in	798					33	0.12591	17	0.39045	50	0.00014984	72	0.00014537					0.00014537
GO:0032677	regulation of interleukin-8 production	162			18	0.00014608	7	0.30191											0.000146084
GO:0060326	cell chemotaxis	206	7	0.44951	21	0.00014644					12	0.076786	15	0.22357	3	0.52209			0.000146436
GO:0006576	cellular biogenic amine metabolic process	127	13	0.00014849	15	0.00026256	5	0.42312			5	0.49911			3	0.2415	2	0.0015778	0.000148491
GO:0008219	cell death	2536			140	0.00021281	100	0.044328	57	0.138	115	0.0076464	189	0.00014952	35	0.44799			0.000149519
GO:0016265	death	2536			140	0.00021281	100	0.044328	57	0.138	115	0.0076464	189	0.00014952	35	0.44799			0.000149519
GO:0034504	protein localization to nucleus	348			21	0.057981	13	0.38605			13	0.51114	38	0.00015073	5	0.49894			0.000150731
GO:0019218	regulation of steroid metabolic process	51	8	0.00015156	5	0.060386					4	0.11598	3	0.57862	3	0.030713			0.00015156
GO:0006605	protein targeting	676					26	0.26311			30	0.16041	63	0.00015515	11	0.29558			0.000155152
GO:0005832	chaperonin-containing T-complex	6					1	0.1852					4	0.00015743					0.00015743
GO:0007021	tubulin complex assembly	6											4	0.00015743					0.00015743
GO:0050793	regulation of developmental process	1256			64	0.053972			35	0.020955	71	0.00015935	81	0.18343	18	0.41543			0.00015935
GO:0004303	estradiol 17-beta-dehydrogenase activity	10	4	0.00016077	1	0.34683			1	0.17894									0.00016077
GO:0009071	serine family amino acid catabolic process	10	4	0.00016077											1	0.126			0.00016077
GO:0009083	branched chain family amino acid catabolic process	10	4	0.00016077	3	0.0069476													0.00016077
GO:0009698	phenylpropanoid metabolic process	10	4	0.00016077	1	0.34683							2	0.11222	1	0.126			0.00016077
GO:0042572	retinol metabolic process	10	4	0.00016077	1	0.34683													0.00016077
GO:0010576	metalloenzyme regulator activity	15	1	0.3745	1	0.47217			4	0.00016403									0.000164032
GO:0022407	regulation of cell-cell adhesion	81	3	0.45677	5	0.24866					11	0.00017182	7	0.19345	2	0.2951			0.000171825
GO:0004866	endopeptidase inhibitor activity	129	13	0.00017384	13	0.0028458			4	0.24479	7	0.19477							0.000173839
GO:0033043	regulation of organelle organization	611					22	0.39755	15	0.21588	40	0.00028626	58	0.00017384	10	0.30208			0.000173842
GO:0043169	cation binding	951	49	0.00028219	63	0.00017702					38	0.31096	56	0.49333			3	0.0084453	0.000177024
GO:0046164	alcohol catabolic process	66	9	0.0001798	3	0.52308	3	0.38226	2	0.37018	3	0.43704	6	0.18662	2	0.22078			0.000179803
GO:0006790	sulfur compound metabolic process	147	14	0.00018079			8	0.12186	5	0.16063	7	0.29358							0.000180788
GO:0008329	pattern recognition receptor activity	14			5	0.00018145	1	0.37999	1	0.24124			1	0.56932					0.000181449
GO:0015645	fatty acid ligase activity	14	1	0.35462	5	0.00018145													0.000181449
GO:0006569	tryptophan catabolic process	8	1	0.22135	4	0.00018323											1	0.0038497	0.000183235
GO:0008391	arachidonic acid monooxygenase activity	8	1	0.22135	4	0.00018323													0.000183235
GO:0046218	indolalkylamine catabolic process	8	1	0.22135	4	0.00018323											1	0.0038497	0.000183235
GO:0032446	protein modification by small protein conjugation	402					15	0.3739			22	0.040268	42	0.00018443					0.000184432
GO:0003724	RNA helicase activity	61					9	0.00018493					5	0.28328					0.000184925
GO:0061135	endopeptidase regulator activity	130	13	0.00018785	13	0.0030448			4	0.24903	7	0.19989							0.000187849
GO:0000280	nuclear division	303					19	0.0068967	7	0.37958	13	0.31919	34	0.00019732	6	0.22064			0.000197323
GO:0007067	mitosis	303					19	0.0068967	7	0.37958	13	0.31919	34	0.00019732	6	0.22064			0.000197323
GO:0015934	large ribosomal subunit	53					7	0.0018641					11	0.0002009	3	0.033891			0.000200904
GO:0043167	ion binding	963	50	0.00020389	63	0.00024932					38	0.33937	57	0.47649			3	0.0087449	0.000203893
GO:0051604	protein maturation	211	11	0.062309	21	0.00020468					10	0.24639	14	0.34949					0.000204675
GO:0031967	organelle envelope	588					24	0.18735					56	0.00020595	16	0.0057525			0.000205948
GO:0007163	establishment or maintenance of cell polarity	110			5	0.48674			4	0.16813	8	0.048935	17	0.00020882					0.000208821
GO:0070741	response to interleukin-6	29	6	0.00021464	3	0.11854	1	0.62865	1	0.43567	3	0.088451							0.000214644
GO:0000278	mitotic cell cycle	725					43	0.00021603	18	0.17687	32	0.15838	63	0.0009871					0.000216027
GO:0016746	transferase activity, transferring acyl groups	153	12	0.0027703	14	0.0048215	7	0.25475	3	0.57693	7	0.32883			9	0.00021941			0.000219414
GO:0005342	organic acid transmembrane transporter activity	153	10	0.02009	17	0.0002213			3	0.57693	6	0.49116			4	0.14928			0.000221303
GO:0016073	snRNA metabolic process	10					4	0.00022411			2	0.049596							0.000224114
GO:0030834	regulation of actin filament depolymerization	25	1	0.54262					1	0.38929	6	0.00022988	5	0.013412	1	0.28598			0.00022988
GO:0032313	regulation of Rab GTPase activity	11									1	0.33674	5	0.0002305					0.000230499
GO:0051272	positive regulation of cellular component movement	426			28	0.011977			13	0.075469	31	0.00023085	30	0.16533	8	0.21209			0.000230848
GO:0005543	phospholipid binding	269	11	0.20851	17	0.058542			9	0.081949	17	0.020833	31	0.00023184	7	0.070117			0.00023184
GO:0046872	metal ion binding	943	49	0.0002321	60	0.00070621					38	0.2925	56	0.46673			3	0.0082491	0.000232097
GO:0051017	actin filament bundle assembly	111			9	0.042266			5	0.066375			17	0.00023344	6	0.0037755			0.00023344
GO:0070925	organelle assembly	98					7	0.046665	3	0.2994	12	0.00023959							0.000239593
GO:0030519	snoRNP binding	7					2	0.0211	3	0.00024326									0.000243264
GO:0065007	biological regulation	10152							212	0.061374	413	0.0002456							0.000245604
GO:0032637	interleukin-8 production	169			18	0.00024883	7	0.33974											0.000248834
GO:0034329	cell junction assembly	156			10	0.11727			5	0.18991	12	0.012306	18	0.0043867	9	0.00025365			0.000253655
GO:0050684	regulation of mRNA processing	46					2	0.45992	6	0.00025611	3	0.23705							0.000256109
GO:0006568	tryptophan metabolic process	15	1	0.3745	5	0.00026287									1	0.18294	1	0.0072076	0.000262869
GO:0010310	regulation of hydrogen peroxide metabolic process	15	1	0.3745	5	0.00026287			1	0.25606									0.000262869
GO:0043277	apoptotic cell clearance	15			5	0.00026287			1	0.25606	1	0.42876	1	0.59448					0.000262869
GO:0030055	cell-substrate junction	99					4	0.42588	4	0.12846	12	0.00026375	13	0.0049175					0.000263749
GO:0009116	nucleoside metabolic process	51	2	0.46849	7	0.0049791	8	0.00027255											0.000272554
GO:0009615	response to virus	572			42	0.00027564	24	0.15426	12	0.44083	36	0.001154	39	0.17576					0.000275645
GO:0003997	acyl-CoA oxidase activity	5	3	0.00027689							1	0.17022							0.00027689
GO:0006533	aspartate catabolic process	5	3	0.00027689	1	0.19179													0.00027689
GO:0042762	regulation of sulfur metabolic process	5	3	0.00027689															0.00027689
GO:0031960	response to corticosteroid stimulus	114	11	0.00078031	14	0.00027761			4	0.18352									0.000277613
GO:0003988	acetyl-CoA C-acyltransferase activity	4			3	0.00027958									1	0.052435			0.000279583
GO:0006547	histidine metabolic process	4			3	0.00027958													0.000279583
GO:0009075	histidine family amino acid metabolic process	4			3	0.00027958													0.000279583
GO:0006810	transport	3593	114	0.37272	182	0.0016815					157	0.007015	254	0.00028123	60	0.032528			0.00028123
GO:0044093	positive regulation of molecular function	1505			90	0.0002837			32	0.33129	78	0.0010504	107	0.017669					0.000283699
GO:0015721	bile acid and bile salt transport	20	5	0.00028637	1	0.57349					2	0.16529	2	0.32737	1	0.23619			0.000286369
GO:0016638	oxidoreductase activity, acting on the CH-NH2 grou	20	5	0.00028637	2	0.20197					1	0.52608							0.000286369
GO:0051287	NAD binding	20	5	0.00028637	1	0.57349	2	0.14375					2	0.32737					0.000286369
GO:0009987	cellular process	14185					489	0.06032	293	0.0046516	530	0.12069	864	0.00028738	190	0.52431	7	0.67151	0.000287376
GO:0030335	positive regulation of cell migration	393			28	0.0041863			11	0.14817	29	0.00028911	26	0.28155	8	0.15763			0.000289107
GO:0019900	kinase binding	706			36	0.123	25	0.41972	18	0.15051	40	0.0042253	64	0.00029707					0.000297065
GO:0006413	translational initiation	79					10	0.00030009	2	0.45829	5	0.16334	8	0.089245					0.000300087
GO:0010035	response to inorganic substance	503	24	0.022967	30	0.031518			13	0.18639	25	0.076091	49	0.00030105					0.000301048
GO:0001666	response to hypoxia	319	13	0.18657	17	0.18015			10	0.096219	25	0.00030546	22	0.2382	5	0.42383			0.000305462
GO:0007032	endosome organization	31							1	0.45752	2	0.31484	8	0.00030967					0.000309669
GO:0042436	indole-containing compound catabolic process	9	1	0.24533	4	0.00031895											1	0.00433	0.000318946
GO:0032984	macromolecular complex disassembly	131					9	0.032441			14	0.00031927	15	0.00945					0.000319268
GO:0032403	protein complex binding	415			29	0.0047235	21	0.040918	14	0.033835	30	0.00032425	32	0.065775					0.000324253
GO:0005048	signal sequence binding	24					1	0.55944			1	0.59187	7	0.00032516	1	0.27628			0.000325165
GO:0016747	transferase activity, transferring acyl groups oth	128	10	0.0062221	14	0.00090506	6	0.25998	3	0.45749	6	0.32823			8	0.00032608			0.000326079
GO:0004004	ATP-dependent RNA helicase activity	40					7	0.00032819											0.000328191
GO:0030595	leukocyte chemotaxis	203	7	0.43445	20	0.00032857			4	0.56213	12	0.070514	15	0.20755	3	0.51223			0.00032857
GO:0006479	protein methylation	80					10	0.00033285					7	0.18534					0.000332852
GO:0071845	cellular component disassembly at cellular level	203			10	0.34016	10	0.146	4	0.56213	18	0.00049562	25	0.0003339					0.000333904
GO:0043068	positive regulation of programmed cell death	1111	36	0.39871	70	0.00033678			27	0.14055	58	0.0039822	80	0.028816					0.000336781
GO:0017111	nucleoside-triphosphatase activity	765					33	0.083727	17	0.32576	47	0.00036707	68	0.00033814					0.000338144
GO:0046128	purine ribonucleoside metabolic process	29	1	0.59647	5	0.0064133	6	0.00034144											0.000341438
GO:2000147	positive regulation of cell motility	397			28	0.0048046			11	0.15535	29	0.00034183	26	0.29928	8	0.16385			0.000341829
GO:0008175	tRNA methyltransferase activity	11					4	0.00034285	1	0.19498									0.000342853
GO:0008283	cell proliferation	2801			151	0.00034423	105	0.11409	69	0.021406	124	0.011831	195	0.0035883	43	0.18059			0.000344226
GO:0002697	regulation of immune effector process	235			22	0.0003476							15	0.39847					0.0003476
GO:0044403	symbiosis, encompassing mutualism through parasiti	90	3	0.52687	12	0.00034818	4	0.35727	3	0.25695			8	0.15449					0.000348185
GO:0044419	interspecies interaction between organisms	90	3	0.52687	12	0.00034818	4	0.35727	3	0.25695			8	0.15449					0.000348185
GO:0072668	tubulin complex biogenesis	7											4	0.00035032					0.000350316
GO:0006986	response to unfolded protein	74			6	0.087885					10	0.00035059	5	0.4353	1	0.63158			0.000350595
GO:0000279	M phase	455					30	0.00035147	11	0.27678	23	0.074779	38	0.016766	7	0.40758			0.000351468
GO:0017070	U6 snRNA binding	5					3	0.00035725	1	0.093865									0.000357252
GO:0061024	membrane organization	743			49	0.0010187					46	0.00035823	59	0.0098443	14	0.12442			0.000358232
GO:0009084	glutamine family amino acid biosynthetic process	12	4	0.00036078	1	0.40019							1	0.51422					0.00036078
GO:0009820	alkaloid metabolic process	12	4	0.00036078	1	0.40019			1	0.2107									0.00036078
GO:0042161	lipoprotein oxidation	12	4	0.00036078	1	0.40019			1	0.2107									0.00036078
GO:0042737	drug catabolic process	12	4	0.00036078	2	0.086869							1	0.51422					0.00036078
GO:0000087	M phase of mitotic cell cycle	313					21	0.0021099	7	0.41153	13	0.36121	34	0.00036233	6	0.24236			0.000362327
GO:0008213	protein alkylation	81					10	0.00036855					7	0.19345					0.000368548
GO:0001836	release of cytochrome c from mitochondria	78	3	0.43244	11	0.00037243	3	0.48887	2	0.45175			8	0.084278					0.000372429
GO:0008645	hexose transport	78	5	0.092371	11	0.00037243					4	0.32001			2	0.28023			0.000372429
GO:0008139	nuclear localization sequence binding	12									1	0.36104	5	0.00037618					0.000376178
GO:0051693	actin filament capping	12									2	0.069334	5	0.00037618					0.000376178
GO:0015631	tubulin binding	233			10	0.50826					20	0.00037759	21	0.031969					0.000377593
GO:0050265	RNA uridylyltransferase activity	2							2	0.0003798									0.000379802
GO:0010942	positive regulation of cell death	1116	36	0.4095	70	0.00038234	38	0.48706	27	0.14568	58	0.0043785	81	0.023689					0.00038234
GO:0009119	ribonucleoside metabolic process	41	2	0.36125	6	0.0066493	7	0.00038446											0.000384458
GO:0042127	regulation of cell proliferation	2379			131	0.00039648	83	0.36652	61	0.014352	108	0.0094897	165	0.0087215	37	0.18197			0.000396481
GO:0004896	cytokine receptor activity	55			9	0.00041092			4	0.02228	3	0.32727			1	0.52371			0.000410925
GO:0006259	DNA metabolic process	910					50	0.00041284	22	0.17669			61	0.14205	14	0.3333			0.000412842
GO:0030414	peptidase inhibitor activity	141	13	0.00041798	14	0.0022942			5	0.14222	8	0.14636			2	0.56494			0.000417978
GO:0070482	response to oxygen levels	326	13	0.20693	17	0.20348			10	0.10692	25	0.00042271	24	0.14365	5	0.44222			0.000422709
GO:0005884	actin filament	86					3	0.55475			7	0.038158	14	0.00042984					0.000429838
GO:0018107	peptidyl-threonine phosphorylation	151			8	0.29479			4	0.34075	15	0.00043765							0.000437645
GO:0034330	cell junction organization	168			10	0.16443			6	0.11154	13	0.0089695	20	0.0019092	9	0.00043806			0.000438058
GO:0008186	RNA-dependent ATPase activity	42					7	0.00044818											0.00044818
GO:0030027	lamellipodium	49									6	0.0086423	10	0.00044842					0.000448418
GO:0006776	vitamin A metabolic process	33	6	0.0004509	3	0.15723			1	0.47853									0.000450897
GO:0051495	positive regulation of cytoskeleton organization	105			7	0.1486			5	0.054818	12	0.00045648	14	0.0031178	2	0.41099			0.000456483
GO:0016887	ATPase activity	420					28	0.00046032	12	0.12177	18	0.27976	26	0.40695					0.000460325
GO:0042448	progesterone metabolic process	25	5	0.00086424	6	0.00046078			1	0.38929			3	0.17672					0.000460779
GO:0002449	lymphocyte mediated immunity	224			21	0.00046085									3	0.57885			0.000460849
GO:0033764	steroid dehydrogenase activity, acting on the CH-O	22	5	0.00046227	1	0.60835			1	0.35204			4	0.036389	1	0.2565			0.000462271
GO:0002691	regulation of cellular extravasation	5			1	0.19179					3	0.00046266							0.000462662
GO:0007264	small GTPase mediated signal transduction	647							20	0.029249	41	0.00046842	58	0.00074091	10	0.36565			0.000468416
GO:0030593	neutrophil chemotaxis	56	2	0.51797	9	0.0004718			2	0.29878	5	0.053621	5	0.22742	1	0.5301			0.0004718
GO:0004601	peroxidase activity	46	7	0.00047501	4	0.12401	2	0.45992					3	0.50803					0.000475013
GO:0000245	spliceosome assembly	69					9	0.00047664	5	0.011149	3	0.46592	5	0.37668					0.000476644
GO:0008207	C21-steroid hormone metabolic process	45	6	0.0024287	8	0.00048061			2	0.21907			3	0.49318					0.000480605
GO:0008892	guanine deaminase activity	1															1	0.00048193	0.000481928
GO:0017025	TBP-class protein binding	41					3	0.15787	1	0.55476			9	0.00048804					0.000488036
GO:0043065	positive regulation of apoptosis	1106	35	0.45776	69	0.00048876			27	0.13554	58	0.0036172	80	0.026269					0.000488756
GO:0008017	microtubule binding	169			9	0.2734					16	0.00048968	15	0.069516					0.000489683
GO:0051099	positive regulation of binding	106	4	0.41255			5	0.28354	4	0.15323	12	0.000498	8	0.27826					0.000498
GO:0042278	purine nucleoside metabolic process	31	1	0.62098	5	0.0085697	6	0.00049994					2	0.54744					0.000499943
GO:0018210	peptidyl-threonine modification	153			8	0.30709			4	0.34962	15	0.00050345							0.000503449
GO:0032496	response to lipopolysaccharide	135			15	0.0005093					9	0.060178							0.000509299
GO:0032695	negative regulation of interleukin-12 production	10			4	0.00051407													0.000514071
GO:0042613	MHC class II protein complex	10			4	0.00051407													0.000514071
GO:0042834	peptidoglycan binding	10			4	0.00051407	1	0.28922	1	0.17894									0.000514071
GO:0017171	serine hydrolase activity	121	7	0.080076	14	0.0005145									3	0.2203			0.000514498
GO:0055029	nuclear DNA-directed RNA polymerase complex	43					7	0.00052005					4	0.24114					0.000520054
GO:0016215	CoA desaturase activity	3													2	0.00052945			0.000529446
GO:0005774	vacuolar membrane	50					2	0.50374					10	0.00053162	3	0.029187			0.000531624
GO:0043241	protein complex disassembly	122					6	0.2266			13	0.00053175	15	0.0049421					0.000531755
GO:0061134	peptidase regulator activity	202	16	0.00053204	19	0.00081098			6	0.20333	11	0.12383							0.000532043
GO:0004867	serine-type endopeptidase inhibitor activity	61	8	0.00053571	6	0.041021					6	0.023809							0.000535713
GO:0035966	response to topologically incorrect protein	78			6	0.10648					10	0.00053879	5	0.48131					0.00053879
GO:0006538	glutamate catabolic process	6	3	0.00054111															0.000541106
GO:0006572	tyrosine catabolic process	6	3	0.00054111	2	0.023277													0.000541106
GO:0008172	S-methyltransferase activity	6	3	0.00054111			1	0.1852	1	0.11156									0.000541106
GO:0009812	flavonoid metabolic process	6	3	0.00054111									1	0.30298	1	0.077617			0.000541106
GO:0016803	ether hydrolase activity	6	3	0.00054111															0.000541106
GO:0019695	choline metabolic process	6	3	0.00054111	1	0.22549													0.000541106
GO:0010906	regulation of glucose metabolic process	47	7	0.00054355	6	0.012875			2	0.2335	2	0.51783	3	0.52265	1	0.46936			0.000543551
GO:0016684	oxidoreductase activity, acting on peroxide as acc	47	7	0.00054355	4	0.13135	2	0.47109					3	0.52265					0.000543551
GO:0050840	extracellular matrix binding	40	2	0.35004	5	0.024451			5	0.0010317	7	0.00055562							0.000555617
GO:0005743	mitochondrial inner membrane	174	6	0.44756			6	0.5311					15	0.084399	9	0.00056512			0.000565124
GO:0005838	proteasome regulatory particle	13					4	0.00070409					5	0.000582					0.000581998
GO:0003674	molecular_function	14749	476	0.00058767	640	0.00072227			299	0.024859	549	0.13731							0.000587665
GO:0019904	protein domain specific binding	739			33	0.36607	27	0.35135	17	0.27699	45	0.00058869			11	0.40183			0.000588689
GO:0010833	telomere maintenance via telomere lengthening	32					6	0.00059807	1	0.46813	3	0.11098							0.000598066
GO:0000428	DNA-directed RNA polymerase complex	44					7	0.00060081					4	0.25408					0.000600808
GO:0030097	hemopoiesis	688			47	0.00061302					27	0.3833							0.000613018
GO:0010468	regulation of gene expression	3221			142	0.23755	118	0.15233	87	0.00061355			206	0.072818					0.000613552
GO:0018958	phenol-containing compound metabolic process	48	7	0.00061973	5	0.048643			1	0.61229					1	0.47648	1	0.022905	0.000619727
GO:0016044	cellular membrane organization	741			49	0.00096178					45	0.0006229	58	0.013718	14	0.12253			0.000622897
GO:0044437	vacuolar part	51					2	0.51433					10	0.00062722	3	0.030713			0.000627216
GO:0044265	cellular macromolecule catabolic process	559	18	0.45657	24	0.47084	34	0.00063074	15	0.13358			47	0.0075578	13	0.03797			0.000630735
GO:0005667	transcription factor complex	153					14	0.00064828					10	0.40312					0.000648281
GO:0002683	negative regulation of immune system process	183			18	0.00065366			4	0.48064	8	0.35595							0.000653659
GO:0046605	regulation of centrosome cycle	21			1	0.59129			4	0.00065568	3	0.039811							0.000655681
GO:0006865	amino acid transport	110	6	0.12384	13	0.00065813					6	0.21597	9	0.19286					0.000658127
GO:0022402	cell cycle process	1146					59	0.00066221	29	0.090811	61	0.0020395	90	0.0022504					0.000662208
GO:0031532	actin cytoskeleton reorganization	100			8	0.057221			2	0.58418	4	0.50103	15	0.00066798	5	0.011031			0.000667975
GO:0042803	protein homodimerization activity	524	21	0.13213	38	0.00067287					26	0.072682	32	0.42151					0.000672871
GO:0006417	regulation of translation	326					23	0.00067532	10	0.10692	17	0.091922	22	0.27048	7	0.14805			0.00067532
GO:0042891	antibiotic transport	5			3	0.00067724													0.000677241
GO:0051918	negative regulation of fibrinolysis	5			3	0.00067724					1	0.17022							0.000677241
GO:0051259	protein oligomerization	274	13	0.082012	15	0.17215	12	0.21148					30	0.00068835	6	0.16198			0.000688354
GO:0006611	protein export from nucleus	45					7	0.00069121	1	0.5886			3	0.49318	1	0.45484			0.000691207
GO:0030880	RNA polymerase complex	45					7	0.00069121					4	0.26715					0.000691207
GO:0005126	cytokine receptor binding	280			24	0.00069285			6	0.46653	14	0.14897	23	0.062088					0.000692853
GO:0005925	focal adhesion	95							4	0.11513	11	0.00069778	13	0.0034347					0.000697783
GO:0005849	mRNA cleavage factor complex	13					4	0.00070409	1	0.22612									0.000704094
GO:0042451	purine nucleoside biosynthetic process	13			3	0.015084	4	0.00070409											0.000704094
GO:0042455	ribonucleoside biosynthetic process	13			3	0.015084	4	0.00070409											0.000704094
GO:0046129	purine ribonucleoside biosynthetic process	13			3	0.015084	4	0.00070409											0.000704094
GO:0006626	protein targeting to mitochondrion	43					3	0.17437					9	0.00070733	1	0.43992			0.000707334
GO:0043627	response to estrogen stimulus	169	7	0.26539	17	0.00070907			7	0.048215			10	0.52893	8	0.001998			0.000709071
GO:0006732	coenzyme metabolic process	131	12	0.00073019	13	0.0032551	6	0.27714					12	0.081016	5	0.03141			0.000730188
GO:0030042	actin filament depolymerization	35							1	0.49873	6	0.0015439	8	0.00075062	1	0.37607			0.000750615
GO:0008289	lipid binding	437	24	0.0046422	33	0.00075386			10	0.34936	20	0.18136	40	0.0032481	8	0.2317			0.000753856
GO:0005924	cell-substrate adherens junction	96							4	0.1184	11	0.0007626	13	0.003766					0.000762605
GO:0015171	amino acid transmembrane transporter activity	98	5	0.18442	12	0.00076304			2	0.57317	5	0.28978							0.000763042
GO:0007160	cell-matrix adhesion	283			22	0.0038397			10	0.051665	22	0.00076613	24	0.042699	5	0.32851			0.000766127
GO:0003382	epithelial cell morphogenesis	14	1	0.35462	1	0.44919			2	0.029605	2	0.09115			3	0.0007703			0.000770299
GO:0008299	isoprenoid biosynthetic process	14			1	0.44919							4	0.0072083	3	0.0007703			0.000770299
GO:0016863	intramolecular oxidoreductase activity, transposin	14	2	0.067414	2	0.11347									3	0.0007703			0.000770299
GO:0016408	C-acyltransferase activity	11			4	0.00078126					1	0.33674			2	0.0090443			0.000781261
GO:0016853	isomerase activity	146	8	0.081994			8	0.11848	7	0.024585	7	0.28778	9	0.48243	8	0.00078306			0.000783057
GO:0005681	spliceosomal complex	74					9	0.0008017	3	0.17563									0.000801701
GO:0022857	transmembrane transporter activity	971	48	0.00080895	48	0.12394							59	0.39215	14	0.42524			0.000808953
GO:0030057	desmosome	21			1	0.59129	1	0.51187	1	0.33912	5	0.00080979							0.000809794
GO:0006916	anti-apoptosis	608			40	0.0029974	23	0.30612			24	0.38214	55	0.00081563					0.000815634
GO:0016324	apical plasma membrane	112	5	0.2627	7	0.18667					12	0.00081961	10	0.11865	5	0.017304			0.000819615
GO:0008134	transcription factor binding	636					37	0.00084173	21	0.013526	24	0.47011	55	0.0022463					0.00084173
GO:0004674	protein serine/threonine kinase activity	342							9	0.22628	25	0.00084879	23	0.27011					0.000848788
GO:0006595	polyamine metabolic process	23	1	0.51306	1	0.6247	5	0.00085094			2	0.20535			1	0.26646			0.000850937
GO:0002520	immune system development	737			49	0.00085624					31	0.23645							0.00085624
GO:0006997	nucleus organization	106			6	0.28078	11	0.00085774	4	0.15323			9	0.166					0.000857737
GO:0030336	negative regulation of cell migration	203			19	0.00086079			5	0.36362	14	0.017558	13	0.40615					0.000860793
GO:0009968	negative regulation of signal transduction	531			38	0.0008615			13	0.23974	31	0.0073505							0.000861497
GO:0016471	vacuolar proton-transporting V-type ATPase complex	14	1	0.35462	1	0.44919							5	0.00086202					0.000862015
GO:0033176	proton-transporting V-type ATPase complex	14	1	0.35462	1	0.44919							5	0.00086202					0.000862015
GO:0002460	adaptive immune response based on somatic recombin	172			17	0.00086493					8	0.29574			3	0.40496			0.000864928
GO:0031557	induction of programmed cell death in response to	38	2	0.32742	7	0.0008659	2	0.36607	1	0.52757	4	0.049239	5	0.068333	1	0.40082			0.000865898
GO:0008970	phospholipase A1 activity	6			2	0.023277					3	0.00090012							0.00090012
GO:0046476	glycosylceramide biosynthetic process	6									3	0.00090012	1	0.30298					0.00090012
GO:0048738	cardiac muscle tissue development	6									3	0.00090012			1	0.077617			0.00090012
GO:0055007	cardiac muscle cell differentiation	6									3	0.00090012			1	0.077617			0.00090012
GO:2000146	negative regulation of cell motility	204			19	0.00091321			5	0.3675	14	0.018243	13	0.41307					0.000913211
GO:0005529	sugar binding	100	4	0.3706	12	0.00091492													0.000914921
GO:0007565	female pregnancy	250	8	0.50614	19	0.0087183			6	0.3625	20	0.00092035					1	0.11434	0.000920352
GO:0008624	induction of apoptosis by extracellular signals	173	6	0.44211	17	0.00092298	6	0.52545	4	0.43775	7	0.44881	15	0.081271					0.000922985
GO:0005623	cell	12481							250	0.22323	470	0.11781	769	0.00092407	170	0.34696			0.000924073
GO:0042160	lipoprotein modification	15	4	0.00092434	1	0.47217			1	0.25606									0.000924338
GO:0003857	3-hydroxyacyl-CoA dehydrogenase activity	7	3	0.0009253	1	0.25779													0.000925297
GO:0004024	alcohol dehydrogenase activity, zinc-dependent	7	3	0.0009253															0.000925297
GO:0006787	porphyrin catabolic process	7	3	0.0009253			1	0.21255					1	0.34368					0.000925297
GO:0016634	oxidoreductase activity, acting on the CH-CH group	7	3	0.0009253							1	0.22991							0.000925297
GO:0016725	oxidoreductase activity, acting on CH or CH2 group	7	3	0.0009253	1	0.25779			1	0.1289	1	0.22991							0.000925297
GO:0033015	tetrapyrrole catabolic process	7	3	0.0009253			1	0.21255					1	0.34368					0.000925297
GO:0002353	plasma kallikrein-kinin cascade	2	2	0.0009458															0.000945804
GO:0003858	3-hydroxybutyrate dehydrogenase activity	2	2	0.0009458															0.000945804
GO:0003973	(S)-2-hydroxy-acid oxidase activity	2	2	0.0009458															0.000945804
GO:0004352	glutamate dehydrogenase (NAD+) activity	2	2	0.0009458															0.000945804
GO:0006562	proline catabolic process	2	2	0.0009458															0.000945804
GO:0006711	estrogen catabolic process	2	2	0.0009458															0.000945804
GO:0006735	NADH regeneration	2	2	0.0009458															0.000945804
GO:0006788	heme oxidation	2	2	0.0009458															0.000945804
GO:0008389	coumarin 7-hydroxylase activity	2	2	0.0009458															0.000945804
GO:0008891	glycolate oxidase activity	2	2	0.0009458															0.000945804
GO:0015712	hexose phosphate transport	2	2	0.0009458															0.000945804
GO:0015760	glucose-6-phosphate transport	2	2	0.0009458															0.000945804
GO:0016639	oxidoreductase activity, acting on the CH-NH2 grou	2	2	0.0009458															0.000945804
GO:0018879	biphenyl metabolic process	2	2	0.0009458															0.000945804
GO:0019499	cyanide metabolic process	2	2	0.0009458															0.000945804
GO:0033695	oxidoreductase activity, acting on CH or CH2 group	2	2	0.0009458															0.000945804
GO:0034875	caffeine oxidase activity	2	2	0.0009458															0.000945804
GO:0070989	oxidative demethylation	2	2	0.0009458															0.000945804
GO:0007265	Ras protein signal transduction	566			24	0.49586			15	0.14345	36	0.00095847	49	0.0037229	9	0.34609			0.000958465
GO:0009163	nucleoside biosynthetic process	14			3	0.018614	4	0.00095972											0.00095972
GO:0019843	rRNA binding	14					4	0.00095972			1	0.40703	1	0.56932					0.00095972
GO:0061007	hepaticobiliary system process	2															1	0.00096365	0.000963652
GO:0048856	anatomical structure development	3957			169	0.37085					178	0.00098228							0.000982279
GO:0007167	enzyme linked receptor protein signaling pathway	819	27	0.38422	53	0.00098578			22	0.081182	45	0.0043787	57	0.094248	11	0.53812			0.000985784
GO:0023057	negative regulation of signaling	535			38	0.00098902			13	0.24782	31	0.0081478							0.00098902
GO:0030837	negative regulation of actin filament polymerizati	21					1	0.51187			2	0.1785	6	0.00099009					0.000990088
GO:0050661	NADP binding	21	1	0.4816	1	0.59129			2	0.062508			6	0.00099009	1	0.24641			0.000990088
GO:0018193	peptidyl-amino acid modification	758			37	0.17963			21	0.068019	45	0.00099292	46	0.41332					0.000992923
GO:0008236	serine-type peptidase activity	115	6	0.14393	13	0.0010031									2	0.4566			0.0010031
GO:0042802	identical protein binding	554	23	0.090567	39	0.0010074					28	0.053693	34	0.4059					0.00100739
GO:0002274	myeloid leukocyte activation	206			19	0.0010263					8	0.48391							0.0010263
GO:0048534	hemopoietic or lymphoid organ development	705			47	0.0010266					27	0.43354							0.00102656
GO:0016197	endosome transport	137					5	0.48855					18	0.0010296					0.00102961
GO:0005488	binding	10909			460	0.35036	372	0.31132	239	0.0010305	431	0.0032333	657	0.084215					0.00103053
GO:0043149	stress fiber assembly	86			9	0.0095036			5	0.026505			9	0.063019	6	0.0010322			0.00103217
GO:0051325	interphase	443					28	0.0010489	14	0.053142			28	0.35859					0.00104889
GO:0048865	stem cell fate commitment	4													2	0.0010496			0.00104955
GO:0015749	monosaccharide transport	88	5	0.13485	11	0.0010524					5	0.22048			3	0.11387			0.00105236
GO:0042632	cholesterol homeostasis	34	2	0.28164	6	0.002544			2	0.14198			4	0.13433	4	0.0010539			0.0010539
GO:0055092	sterol homeostasis	34	2	0.28164	6	0.002544			2	0.14198			4	0.13433	4	0.0010539			0.0010539
GO:0005740	mitochondrial envelope	270	9	0.45183			11	0.29819					27	0.0044959	11	0.0010542			0.00105417
GO:0071705	nitrogen compound transport	239	12	0.066636	21	0.001069					11	0.26144	16	0.32183	5	0.21669			0.00106902
GO:0070647	protein modification by small protein conjugation	465					18	0.30001			24	0.058068	44	0.0010884					0.00108835
GO:0010648	negative regulation of cell communication	538			38	0.0010953			13	0.25395	31	0.0087917							0.00109528
GO:0022411	cellular component disassembly	220			10	0.4357	11	0.12268			18	0.0012635	25	0.0010991					0.00109907
GO:0019897	extrinsic to plasma membrane	184									14	0.0078969	22	0.0011001					0.00110012
GO:0016050	vesicle organization	84											13	0.0011108					0.00111075
GO:0032465	regulation of cytokinesis	33									6	0.0011209							0.00112089
GO:0004825	methionine-tRNA ligase activity	2					2	0.0011239											0.00112393
GO:0006168	adenine salvage	2					2	0.0011239											0.00112393
GO:0006431	methionyl-tRNA aminoacylation	2					2	0.0011239											0.00112393
GO:0019774	proteasome core complex, beta-subunit complex	2					2	0.0011239											0.00112393
GO:0032040	small-subunit processome	2					2	0.0011239											0.00112393
GO:0043096	purine base salvage	2					2	0.0011239											0.00112393
GO:0005577	fibrinogen complex	3			1	0.11993			2	0.0011247									0.00112467
GO:0070987	error-free translesion synthesis	3							2	0.0011247	1	0.10591							0.00112467
GO:0004467	long-chain fatty acid-CoA ligase activity	12	1	0.31294	4	0.0011334													0.00113341
GO:0042611	MHC protein complex	12			4	0.0011334													0.00113341
GO:0008543	fibroblast growth factor receptor signaling pathwa	53	7	0.0011368							3	0.30704			2	0.158			0.00113677
GO:0016810	hydrolase activity, acting on carbon-nitrogen (but	108	8	0.018385	10	0.014679	4	0.49251					8	0.29541			2	0.0011447	0.00114465
GO:0004032	alditol:NADP+ 1-oxidoreductase activity	9	1	0.24533									4	0.0011473	1	0.11415			0.00114733
GO:0031723	CXCR4 chemokine receptor binding	9			2	0.051425	1	0.26453					4	0.0011473					0.00114733
GO:0045540	regulation of cholesterol biosynthetic process	16	2	0.085416	2	0.14182							2	0.23909	3	0.0011619			0.0011619
GO:0031401	positive regulation of protein modification proces	375			19	0.22166			17	0.001168	22	0.020636	28	0.1083					0.00116804
GO:0015758	glucose transport	76	5	0.084837	10	0.0011806					4	0.30335			2	0.27031			0.00118062
GO:0006367	transcription initiation from RNA polymerase II pr	46							2	0.22628	2	0.50631	9	0.001181					0.00118105
GO:0000120	RNA polymerase I transcription factor complex	7					3	0.0011888					1	0.34368					0.00118881
GO:0001522	pseudouridine synthesis	7			1	0.25779	3	0.0011888											0.00118881
GO:0043101	purine-containing compound salvage	7			1	0.25779	3	0.0011888											0.00118881
GO:0022603	regulation of anatomical structure morphogenesis	615			30	0.21033			20	0.01823	38	0.0011895	54	0.001766					0.00118954
GO:0016627	oxidoreductase activity, acting on the CH-CH group	40	5	0.0073332	7	0.0011901	2	0.39021									1	0.019119	0.00119013
GO:0015248	sterol transporter activity	16	4	0.0012027	3	0.026924			1	0.27059	1	0.44971	2	0.23909					0.00120267
GO:0031589	cell-substrate adhesion	312			22	0.011611			10	0.086187	23	0.0012049	26	0.043158	5	0.40535			0.00120488
GO:0016788	hydrolase activity, acting on ester bonds	633	34	0.0012112	33	0.10995	31	0.023033			25	0.37753			9	0.47378			0.00121121
GO:0046982	protein heterodimerization activity	486			35	0.0012193	23	0.062119			19	0.41838	32	0.2638					0.00121926
GO:0045121	membrane raft	162			16	0.0012224					11	0.036221	13	0.1524	3	0.36879			0.00122241
GO:0051090	regulation of sequence-specific DNA binding transc	523	18	0.3472	37	0.0012314	20	0.30541			26	0.071426	46	0.0036185					0.00123135
GO:0031252	cell leading edge	106									11	0.0017316	15	0.0012348					0.00123475
GO:0008270	zinc ion binding	484	19	0.16687													3	0.0012365	0.00123652
GO:0005770	late endosome	65			3	0.51275							11	0.0012446	2	0.21587			0.00124462
GO:0008514	organic anion transmembrane transporter activity	27	5	0.0012483	4	0.024505					1	0.63516			1	0.30498			0.00124828
GO:0016620	oxidoreductase activity, acting on the aldehyde or	27	5	0.0012483	4	0.024505					1	0.63516			1	0.30498			0.00124828
GO:0046906	tetrapyrrole binding	27	5	0.0012483	3	0.10072													0.00124828
GO:0040008	regulation of growth	790	28	0.24574	44	0.030839	43	0.001252	19	0.20448	39	0.035953	50	0.29417	14	0.17361			0.00125199
GO:0000387	spliceosomal snRNP assembly	15					4	0.0012742					2	0.21706					0.00127421
GO:0048869	cellular developmental process	2648			124	0.08361					125	0.001288			36	0.48544			0.00128797
GO:0031012	extracellular matrix	276			23	0.0012947			7	0.29452	16	0.047863			4	0.50615			0.00129473
GO:0016787	hydrolase activity	2091	88	0.001295	102	0.048941	83	0.056919			92	0.033983	135	0.10827			2	0.26671	0.001295
GO:0032355	response to estradiol stimulus	90	3	0.52687	9	0.012617	4	0.35727	3	0.25695	4	0.42023			6	0.0013079			0.00130787
GO:0005128	erythropoietin receptor binding	6			3	0.0013125													0.00131249
GO:0072378	blood coagulation, fibrin clot formation	6	1	0.17108	3	0.0013125													0.00131249
GO:0090022	regulation of neutrophil chemotaxis	6			3	0.0013125	1	0.1852							1	0.077617			0.00131249
GO:0019866	organelle inner membrane	196					8	0.33698					17	0.06658	9	0.0013139			0.00131393
GO:0044448	cell cortex part	34									6	0.0013195	5	0.045731					0.00131952
GO:0044464	cell part	12451							249	0.24043	470	0.098534	766	0.0013226	169	0.3827			0.00132261
GO:0043408	regulation of MAPKKK cascade	473			31	0.0088308	16	0.52314			31	0.0013235	38	0.028686					0.0013235
GO:0045321	leukocyte activation	733			48	0.0013242					29	0.36037							0.00132423
GO:0046685	response to arsenic-containing substance	38	4	0.028677	2	0.47416			2	0.16939			8	0.0013353	1	0.40082			0.00133528
GO:0050700	CARD domain binding	2									2	0.0013394							0.00133938
GO:0002250	adaptive immune response	179			17	0.0013457					8	0.33383			4	0.21843			0.00134572
GO:0040017	positive regulation of locomotion	433			31	0.0024785			11	0.22731	29	0.0013504	29	0.24643	9	0.12767			0.00135039
GO:0051249	regulation of lymphocyte activation	277	10	0.34898	23	0.0013581			9	0.094023	13	0.21746	23	0.056401					0.00135813
GO:0010627	regulation of intracellular protein kinase cascade	770			48	0.0035305	28	0.35708	20	0.11888	45	0.0013601	55	0.069412					0.0013601
GO:0019001	guanyl nucleotide binding	199					14	0.007367			16	0.0027418	23	0.0013605	3	0.49893			0.00136046
GO:0007154	cell communication	2003			110	0.0013696			45	0.17508	87	0.05025							0.00136957
GO:0071345	cellular response to cytokine stimulus	346			27	0.0013748	13	0.3782			19	0.052327	26	0.11207					0.00137475
GO:0072655	establishment of protein localization in mitochond	47					4	0.072105					9	0.0013864	1	0.46936			0.00138637
GO:0031966	mitochondrial membrane	238	9	0.31219			8	0.54841					23	0.012236	10	0.0014053			0.00140529
GO:0060429	epithelium development	261			22	0.0014119			6	0.40083	17	0.015999			9	0.0086522			0.00141195
GO:0008191	metalloendopeptidase inhibitor activity	12	1	0.31294	1	0.40019			3	0.001422									0.00142195
GO:0048551	metalloenzyme inhibitor activity	12	1	0.31294	1	0.40019			3	0.001422									0.00142195
GO:0004833	tryptophan 2,3-dioxygenase activity	3			1	0.11993											1	0.0014452	0.00144517
GO:0018960	4-nitrophenol metabolic process	3	1	0.089541	1	0.11993											1	0.0014452	0.00144517
GO:0000097	sulfur amino acid biosynthetic process	8	3	0.0014467					1	0.14591			1	0.38201					0.0014467
GO:0004300	enoyl-CoA hydratase activity	8	3	0.0014467															0.0014467
GO:0006012	galactose metabolic process	8	3	0.0014467					1	0.14591					1	0.10213			0.0014467
GO:0016624	oxidoreductase activity, acting on the aldehyde or	8	3	0.0014467	1	0.28874													0.0014467
GO:0019321	pentose metabolic process	8	3	0.0014467			1	0.23898					1	0.38201					0.0014467
GO:0042558	pteridine-containing compound metabolic process	21	3	0.025539	5	0.0014469	1	0.51187							1	0.24641			0.00144686
GO:0005901	caveola	53			8	0.0014748					3	0.30704	4	0.37436					0.00147476
GO:0002443	leukocyte mediated immunity	262			22	0.0014827													0.0014827
GO:0019955	cytokine binding	165			16	0.0014827			7	0.043342									0.0014827
GO:0045088	regulation of innate immune response	165			16	0.0014827							10	0.49805					0.0014827
GO:0005504	fatty acid binding	41	6	0.001487	3	0.24338													0.00148697
GO:0051241	negative regulation of multicellular organismal pr	213	12	0.032495	19	0.0015213					10	0.25535			3	0.54466			0.0015213
GO:0051252	regulation of RNA metabolic process	2456			103	0.49018			68	0.0015224			145	0.45409					0.00152238
GO:0006379	mRNA cleavage	26	1	0.55672			5	0.001531	1	0.40123			2	0.45338					0.00153096
GO:0051010	microtubule plus-end binding	7									3	0.0015324							0.00153238
GO:0006570	tyrosine metabolic process	17	4	0.0015348	2	0.1565													0.00153476
GO:0042312	regulation of vasodilation	31			6	0.0015484					2	0.31484							0.00154844
GO:0048523	negative regulation of cellular process	3432			175	0.0015817			84	0.012574	153	0.0036788	229	0.011485					0.0015817
GO:0051917	regulation of fibrinolysis	13	2	0.058954	4	0.0015835					1	0.38446							0.00158347
GO:0071357	cellular response to type I interferon	13			4	0.0015835			1	0.22612	1	0.38446	1	0.5426					0.00158347
GO:0006638	neutral lipid metabolic process	66	5	0.052332	9	0.0015928									1	0.58949			0.00159281
GO:0000315	organellar large ribosomal subunit	39					5	0.0093758					8	0.0015953	3	0.015138			0.00159525
GO:0005762	mitochondrial large ribosomal subunit	39					5	0.0093758					8	0.0015953	3	0.015138			0.00159525
GO:0003677	DNA binding	1806							53	0.0016011							1	0.60214	0.00160113
GO:0003823	antigen binding	42			7	0.0016025	2	0.41393	2	0.19758	2	0.45844			2	0.10831			0.00160247
GO:0008284	positive regulation of cell proliferation	1076			65	0.0016035	39	0.33041	32	0.011591	50	0.048821	79	0.019856	15	0.47241			0.00160354
GO:0008015	blood circulation	333	20	0.0035399	26	0.0016591			8	0.32566									0.00165906
GO:0016811	hydrolase activity, acting on carbon-nitrogen (but	54	5	0.024874	8	0.0016692													0.00166922
GO:0051262	protein tetramerization	54	4	0.084248	8	0.0016692							7	0.036596	1	0.51723			0.00166922
GO:0051271	negative regulation of cellular component movement	215			19	0.0016954			5	0.41007	14	0.027184	13	0.48895					0.00169537
GO:0004659	prenyltransferase activity	16					1	0.42093					5	0.0017055	1	0.19388			0.0017055
GO:0071310	cellular response to organic substance	608			41	0.0017084	21	0.47769	14	0.30104	30	0.060555	47	0.029868	10	0.29691			0.00170835
GO:0004769	steroid delta-isomerase activity	5			1	0.19179									2	0.0017338			0.00173382
GO:0016717	oxidoreductase activity, acting on paired donors,	5											1	0.25975	2	0.0017338			0.00173382
GO:0031883	taste receptor binding	5													2	0.0017338			0.00173382
GO:0001852	complement component iC3b binding	2			2	0.0017354													0.00173538
GO:0001897	cytolysis by symbiont of host cells	2			2	0.0017354													0.00173538
GO:0001907	killing by symbiont of host cells	2			2	0.0017354													0.00173538
GO:0004060	arylamine N-acetyltransferase activity	2	1	0.060621	2	0.0017354	1	0.065985	1	0.038656	1	0.071914	1	0.11334	1	0.026569			0.00173538
GO:0006048	UDP-N-acetylglucosamine biosynthetic process	2			2	0.0017354													0.00173538
GO:0015878	biotin transport	2			2	0.0017354													0.00173538
GO:0017064	fatty acid amide hydrolase activity	2			2	0.0017354													0.00173538
GO:0017129	triglyceride binding	2			2	0.0017354													0.00173538
GO:0019772	low affinity IgG receptor activity	2			2	0.0017354													0.00173538
GO:0044004	disruption by symbiont of host cells	2			2	0.0017354													0.00173538
GO:0051715	cytolysis in other organism	2			2	0.0017354													0.00173538
GO:0051801	cytolysis in other organism involved in symbiotic	2			2	0.0017354													0.00173538
GO:0051818	disruption of cells of other organism involved in	2			2	0.0017354													0.00173538
GO:0051883	killing of cells in other organism involved in sym	2			2	0.0017354													0.00173538
GO:0052025	modification by symbiont of host cell membrane	2			2	0.0017354													0.00173538
GO:0052043	modification by symbiont of host cellular componen	2			2	0.0017354													0.00173538
GO:0052111	modification by symbiont of host structure	2			2	0.0017354													0.00173538
GO:0052185	modification of structure of other organism involv	2			2	0.0017354													0.00173538
GO:0052188	modification of cellular component in other organi	2			2	0.0017354													0.00173538
GO:0052332	modification by organism of cell membrane in other	2			2	0.0017354													0.00173538
GO:0016410	N-acyltransferase activity	57	7	0.0017546	5	0.088251	5	0.041897							4	0.0070697			0.00175457
GO:0012502	induction of programmed cell death	940	31	0.37131	58	0.0017671			22	0.21766	51	0.0032075	64	0.10985					0.00176712
GO:0042440	pigment metabolic process	73	8	0.0017737	5	0.18812	3	0.44538							1	0.62656			0.00177368
GO:0051049	regulation of transport	1041			63	0.0018075					54	0.0061114	64	0.34891	23	0.012374			0.00180749
GO:0005540	hyaluronic acid binding	22	2	0.14606	5	0.0018089	1	0.52827											0.00180887
GO:0043394	proteoglycan binding	22			5	0.0018089					4	0.0077047							0.00180887
GO:0015837	amine transport	184	8	0.2075	17	0.0018135					9	0.23371	12	0.38862					0.00181352
GO:0015037	peptide disulfide oxidoreductase activity	5											3	0.0018141					0.00181414
GO:0051014	actin filament severing	5									1	0.17022	3	0.0018141					0.00181414
GO:0030371	translation repressor activity	13							3	0.0018219			1	0.5426					0.00182195
GO:0005826	actomyosin contractile ring	10									1	0.3115	4	0.0018242					0.00182416
GO:0008106	alcohol dehydrogenase (NADP+) activity	10	1	0.26857									4	0.0018242	1	0.126			0.00182416
GO:0045346	regulation of MHC class II biosynthetic process	10											4	0.0018242					0.00182416
GO:0070938	contractile ring	10									1	0.3115	4	0.0018242					0.00182416
GO:0032092	positive regulation of protein binding	62	4	0.12344					3	0.12067	8	0.0018289	5	0.29478	1	0.56669			0.00182891
GO:0004857	enzyme inhibitor activity	353	20	0.0066973	27	0.0018347			12	0.044993	18	0.099253	29	0.040052					0.00183469
GO:0009991	response to extracellular stimulus	360	22	0.0018405	20	0.11797			9	0.27166			25	0.21053	8	0.11098			0.00184054
GO:0016973	poly(A)+ mRNA export from nucleus	8					3	0.0018548											0.0018548
GO:0043024	ribosomal small subunit binding	8					3	0.0018548											0.0018548
GO:0046827	positive regulation of protein export from nucleus	8					3	0.0018548					1	0.38201					0.0018548
GO:0070585	protein localization in mitochondrion	49					6	0.0057086					9	0.001883	1	0.4835			0.00188295
GO:0000038	very long-chain fatty acid metabolic process	55	5	0.026693	8	0.0018834									2	0.16745			0.00188339
GO:2000026	regulation of multicellular organismal development	827			42	0.10713			24	0.034449	47	0.0018856			12	0.42805			0.00188564
GO:0043069	negative regulation of programmed cell death	875	29	0.36697	53	0.0040187	31	0.40309			36	0.25674	72	0.0019231					0.00192306
GO:0004466	long-chain-acyl-CoA dehydrogenase activity	4			1	0.15662											1	0.0019265	0.00192649
GO:0006587	serotonin biosynthetic process from tryptophan	4													1	0.052435	1	0.0019265	0.00192649
GO:0042427	serotonin biosynthetic process	4													1	0.052435	1	0.0019265	0.00192649
GO:0047345	ribose-5-phosphate adenylyltransferase activity	4											1	0.21385			1	0.0019265	0.00192649
GO:0031114	regulation of microtubule depolymerization	49					2	0.493			7	0.0019268	3	0.55115	1	0.4835			0.00192685
GO:0072593	reactive oxygen species metabolic process	109	8	0.019328	12	0.0019442			5	0.062382	4	0.56928	7	0.45363					0.00194421
GO:0031330	negative regulation of cellular catabolic process	19	1	0.4481	1	0.55491					1	0.50804			3	0.0019519			0.00195192
GO:0051497	negative regulation of stress fiber assembly	19			3	0.042496			2	0.052203					3	0.0019519			0.00195192
GO:0018904	organic ether metabolic process	68	5	0.058132	9	0.00197					3	0.45637			1	0.60044			0.00196997
GO:0010638	positive regulation of organelle organization	175							5	0.25704	15	0.0019844	18	0.013902	3	0.4157			0.00198439
GO:0016779	nucleotidyltransferase activity	84	3	0.48066			9	0.0019879	4	0.081938			9	0.055812			1	0.03978	0.0019879
GO:0003013	circulatory system process	373	20	0.011855	28	0.0020055			8	0.44381									0.00200547
GO:0008536	Ran GTPase binding	40					6	0.0020192	1	0.54587									0.00201924
GO:0008009	chemokine activity	63	2	0.58191	6	0.04687					8	0.0020292			2	0.20606			0.00202916
GO:0017137	Rab GTPase binding	63			4	0.26775			3	0.12498	8	0.0020292	9	0.010491					0.00202916
GO:0001944	vasculature development	501	16	0.47638	35	0.0020364			17	0.019693	22	0.21887							0.0020364
GO:0060548	negative regulation of cell death	877	29	0.3717	53	0.0042069	31	0.40815			36	0.26121	72	0.0020389					0.00203892
GO:0045296	cadherin binding	37									6	0.0020786							0.00207861
GO:0031123	RNA 3'-end processing	54					7	0.002081	3	0.088369			5	0.20605					0.00208098
GO:0040013	negative regulation of locomotion	219			19	0.0020944			5	0.42547	14	0.031127	14	0.40223					0.00209445
GO:0030855	epithelial cell differentiation	210	8	0.32027	18	0.0030857			5	0.39074	13	0.045743			9	0.00211			0.00211
GO:0032611	interleukin-1 beta production	82			10	0.0021169					5	0.18169	5	0.52597					0.00211689
GO:0016801	hydrolase activity, acting on ether bonds	9	3	0.0021206															0.00212061
GO:0017085	response to insecticide	9	3	0.0021206	1	0.3184													0.00212061
GO:0019203	carbohydrate phosphatase activity	9	3	0.0021206															0.00212061
GO:0050308	sugar-phosphatase activity	9	3	0.0021206															0.00212061
GO:0050746	regulation of lipoprotein metabolic process	9	3	0.0021206	2	0.051425													0.00212061
GO:0001934	positive regulation of protein phosphorylation	264			17	0.050827			13	0.0021223	17	0.017698	16	0.47544	4	0.47162			0.00212233
GO:0010038	response to metal ion	304	11	0.33519	24	0.0021265			6	0.54646	15	0.14984	24	0.082016	5	0.38414			0.00212648
GO:0043066	negative regulation of apoptosis	864	28	0.41679	51	0.0077076	30	0.45003	17	0.52212	36	0.23279	71	0.0021331					0.00213314
GO:0001783	B cell apoptosis	14	1	0.35462	4	0.0021443							1	0.56932					0.00214428
GO:0010646	regulation of cell communication	1150			68	0.0021463			33	0.016895	59	0.0053412			16	0.47232			0.00214625
GO:0052689	carboxylic ester hydrolase activity	96	6	0.075754	11	0.0021489					5	0.27557							0.00214893
GO:0051492	regulation of stress fiber assembly	68			8	0.0071324			4	0.043805	3	0.45637	5	0.36491	5	0.0021511			0.0021511
GO:0008217	regulation of blood pressure	125	8	0.039394	13	0.0021528			5	0.098168									0.00215278
GO:0050810	regulation of steroid biosynthetic process	44	6	0.00216	5	0.035272					4	0.076519			3	0.020899			0.00215998
GO:0006278	RNA-dependent DNA replication	28					5	0.0021645	1	0.42441	3	0.081417							0.00216447
GO:0007004	telomere maintenance via telomerase	28					5	0.0021645	1	0.42441	3	0.081417							0.00216447
GO:0030163	protein catabolic process	579			25	0.45744	29	0.021036			24	0.29457	51	0.0021903	12	0.089094			0.00219032
GO:0046914	transition metal ion binding	592	29	0.009537	28	0.27089							37	0.35637			3	0.0022097	0.00220971
GO:0045751	negative regulation of Toll signaling pathway	4							2	0.0022203									0.0022203
GO:0002902	regulation of B cell apoptosis	7	1	0.19661	3	0.0022258													0.00222579
GO:0015185	L-gamma-aminobutyric acid transmembrane transporte	7	1	0.19661	3	0.0022258													0.00222579
GO:0016019	peptidoglycan receptor activity	7			3	0.0022258	1	0.21255											0.00222579
GO:0050901	leukocyte tethering or rolling	7			3	0.0022258													0.00222579
GO:0072337	modified amino acid transport	7			3	0.0022258													0.00222579
GO:0019637	organophosphate metabolic process	275	18	0.0022292	13	0.36108			6	0.44937									0.00222919
GO:0006586	indolalkylamine metabolic process	23	3	0.032509	5	0.002233									1	0.26646	1	0.011033	0.00223299
GO:0007018	microtubule-based movement	64							2	0.3561	8	0.0022463	6	0.16909					0.00224626
GO:0031098	stress-activated protein kinase signaling cascade	394			29	0.0022529			9	0.36329	23	0.019213	32	0.036977	6	0.432			0.00225287
GO:0032232	negative regulation of actin filament bundle assem	20			3	0.048494			2	0.057274					3	0.0022739			0.00227388
GO:0090181	regulation of cholesterol metabolic process	20	3	0.022391	2	0.20197							3	0.10795	3	0.0022739			0.00227388
GO:0045177	apical part of cell	126	5	0.34697	7	0.27265					12	0.0022771	12	0.064363	5	0.027169			0.00227714
GO:0008544	epidermis development	289									21	0.0022981			7	0.093859			0.00229808
GO:0019216	regulation of lipid metabolic process	190	14	0.0022983	15	0.013456					8	0.39498	14	0.22062	7	0.014117			0.00229833
GO:0000956	nuclear-transcribed mRNA catabolic process	41			3	0.24338	6	0.0022995	4	0.0081728			3	0.43173					0.00229949
GO:0000723	telomere maintenance	70					8	0.0023177	3	0.15657	4	0.25413							0.00231771
GO:0019898	extrinsic to membrane	195					7	0.48218	4	0.53033	15	0.0055176	22	0.0023248					0.00232478
GO:0017124	SH3 domain binding	110			5	0.48674			3	0.36354	11	0.0023298							0.00232976
GO:0030195	negative regulation of blood coagulation	31	5	0.0023745	4	0.038585			1	0.45752	2	0.31484							0.00237452
GO:0016646	oxidoreductase activity, acting on the CH-NH group	19	4	0.0023804	2	0.18663	2	0.13218	1	0.31251									0.00238044
GO:0031852	mu-type opioid receptor binding	8			1	0.28874					3	0.0023853			1	0.10213			0.00238527
GO:0042428	serotonin metabolic process	5											1	0.25975	1	0.06511	1	0.0024076	0.00240761
GO:0050670	regulation of lymphocyte proliferation	173	8	0.16535	16	0.0024137			4	0.43775	11	0.053702	15	0.081271					0.00241369
GO:0042562	hormone binding	45	6	0.0024287	3	0.28895	2	0.44861	1	0.5886									0.00242866
GO:0030100	regulation of endocytosis	215			18	0.0039604					17	0.002447	16	0.1906	3	0.55099			0.00244702
GO:0032561	guanyl ribonucleotide binding	196					14	0.0064723			15	0.0057798	22	0.0024786	3	0.48883			0.00247856
GO:0007254	JNK cascade	361			27	0.0025166			9	0.27426	20	0.043987	26	0.15719	6	0.35329			0.00251662
GO:0051346	negative regulation of hydrolase activity	158	8	0.1152	15	0.0025291	10	0.040509	6	0.089614									0.00252907
GO:0032200	telomere organization	71					8	0.0025371	3	0.16128	4	0.26223							0.00253706
GO:0004521	endoribonuclease activity	29					5	0.0025443											0.00254427
GO:0008429	phosphatidylethanolamine binding	6	2	0.013066											2	0.0025778			0.00257782
GO:0032366	intracellular sterol transport	6					1	0.1852							2	0.0025778			0.00257782
GO:0032367	intracellular cholesterol transport	6					1	0.1852							2	0.0025778			0.00257782
GO:0045542	positive regulation of cholesterol biosynthetic pr	6	1	0.17108	1	0.22549									2	0.0025778			0.00257782
GO:0001101	response to acid	61	7	0.002606	8	0.0036618			2	0.33476	4	0.18422	5	0.28328	2	0.1963			0.00260595
GO:0050913	sensory perception of bitter taste	21													3	0.0026269			0.00262689
GO:0007507	heart development	96							2	0.56194	10	0.0026874							0.00268741
GO:0030162	regulation of proteolysis	191	6	0.53786	17	0.0026922	7	0.46053	9	0.012873	9	0.26707	14	0.22627	4	0.25287			0.00269216
GO:0006974	response to DNA damage stimulus	633					35	0.002694	17	0.1152	26	0.30065	46	0.073027	10	0.34065			0.00269398
GO:0006917	induction of apoptosis	938	31	0.36674	57	0.0027018			22	0.2148	51	0.0030734	64	0.10665					0.0027018
GO:0005697	telomerase holoenzyme complex	9					3	0.0027131					2	0.093272					0.00271314
GO:0043190	ATP-binding cassette (ABC) transporter complex	46	6	0.0027217	4	0.12401			2	0.22628	3	0.23705							0.00272171
GO:0004180	carboxypeptidase activity	24			5	0.0027251	1	0.55944			1	0.59187							0.00272513
GO:0016831	carboxy-lyase activity	24	4	0.0057793	5	0.0027251	2	0.1918			1	0.59187			1	0.27628			0.00272513
GO:0042430	indole-containing compound metabolic process	24	3	0.036328	5	0.0027251									1	0.27628	1	0.01151	0.00272513
GO:0051289	protein homotetramerization	24	3	0.036328	5	0.0027251					1	0.59187	2	0.41273					0.00272513
GO:0008290	F-actin capping protein complex	11					1	0.31309					4	0.0027348					0.00273482
GO:0016668	oxidoreductase activity, acting on a sulfur group	11					1	0.31309					4	0.0027348					0.00273482
GO:0045342	MHC class II biosynthetic process	11											4	0.0027348					0.00273482
GO:0070232	regulation of T cell apoptosis	11					1	0.31309					4	0.0027348					0.00273482
GO:0009306	protein secretion	310			24	0.0027424			7	0.40194	14	0.24788			5	0.40005			0.00274238
GO:0048029	monosaccharide binding	46	2	0.4161	7	0.0027535			1	0.59665	3	0.23705			1	0.46215			0.00275349
GO:0006402	mRNA catabolic process	72	3	0.38268	5	0.18096	8	0.0027723	5	0.013244			5	0.41195	1	0.62148			0.00277232
GO:0008757	S-adenosylmethionine-dependent methyltransferase a	72	7	0.0065949			8	0.0027723	2	0.41166			6	0.24299					0.00277232
GO:0000098	sulfur amino acid catabolic process	3	2	0.0027794															0.0027794
GO:0001561	fatty acid alpha-oxidation	3	2	0.0027794															0.0027794
GO:0002254	kinin cascade	3	2	0.0027794															0.0027794
GO:0002414	immunoglobulin transcytosis in epithelial cells	3	2	0.0027794	1	0.11993													0.0027794
GO:0004069	L-aspartate:2-oxoglutarate aminotransferase activi	3	2	0.0027794															0.0027794
GO:0004096	catalase activity	3	2	0.0027794							1	0.10591							0.0027794
GO:0004332	fructose-bisphosphate aldolase activity	3	2	0.0027794									1	0.16511					0.0027794
GO:0004591	oxoglutarate dehydrogenase (succinyl-transferring)	3	2	0.0027794															0.0027794
GO:0004792	thiosulfate sulfurtransferase activity	3	2	0.0027794															0.0027794
GO:0006208	pyrimidine base catabolic process	3	2	0.0027794	1	0.11993													0.0027794
GO:0006537	glutamate biosynthetic process	3	2	0.0027794									1	0.16511					0.0027794
GO:0006601	creatine biosynthetic process	3	2	0.0027794															0.0027794
GO:0008396	oxysterol 7-alpha-hydroxylase activity	3	2	0.0027794															0.0027794
GO:0008898	homocysteine S-methyltransferase activity	3	2	0.0027794			1	0.097328											0.0027794
GO:0009093	cysteine catabolic process	3	2	0.0027794															0.0027794
GO:0016899	oxidoreductase activity, acting on the CH-OH group	3	2	0.0027794									1	0.16511					0.0027794
GO:0019478	D-amino acid catabolic process	3	2	0.0027794															0.0027794
GO:0030343	vitamin D3 25-hydroxylase activity	3	2	0.0027794									1	0.16511					0.0027794
GO:0032994	protein-lipid complex	3	2	0.0027794	1	0.11993													0.0027794
GO:0034358	plasma lipoprotein particle	3	2	0.0027794	1	0.11993													0.0027794
GO:0034364	high-density lipoprotein particle	3	2	0.0027794	1	0.11993													0.0027794
GO:0042396	phosphagen biosynthetic process	3	2	0.0027794															0.0027794
GO:0050666	regulation of homocysteine metabolic process	3	2	0.0027794															0.0027794
GO:0051919	positive regulation of fibrinolysis	3	2	0.0027794															0.0027794
GO:0070643	vitamin D 25-hydroxylase activity	3	2	0.0027794									1	0.16511					0.0027794
GO:0050707	regulation of cytokine secretion	144			14	0.0027889	5	0.53273			8	0.1589			2	0.57641			0.00278891
GO:0004672	protein kinase activity	560							15	0.13497	34	0.0028051							0.00280514
GO:0009893	positive regulation of metabolic process	1474			83	0.0028343			34	0.17435	54	0.52088	93	0.22431	20	0.50742			0.00283432
GO:0005496	steroid binding	62	7	0.0028614	6	0.043884									1	0.56669			0.0028614
GO:0032944	regulation of mononuclear cell proliferation	176	9	0.09437	16	0.0028696			5	0.26073	11	0.059306	15	0.090883					0.0028696
GO:0006688	glycosphingolipid biosynthetic process	17			1	0.5153			1	0.28484	4	0.0028977	1	0.64048					0.00289768
GO:0006914	autophagy	72	3	0.38268					3	0.16602	5	0.12373	11	0.0028998	3	0.07196			0.00289977
GO:0007033	vacuole organization	72							2	0.41166	6	0.048089	11	0.0028998					0.00289977
GO:0051494	negative regulation of cytoskeleton organization	97							2	0.56758	10	0.0029006	10	0.056382	4	0.041188			0.00290063
GO:0033344	cholesterol efflux	20	4	0.002904	1	0.57349													0.00290396
GO:0007584	response to nutrient	238	16	0.0029441	15	0.073605			5	0.49727			15	0.4177	6	0.10059			0.00294412
GO:0045730	respiratory burst	35			6	0.0029639					2	0.36871							0.00296392
GO:0043154	negative regulation of caspase activity	100	4	0.3706	11	0.0029721	8	0.019196	2	0.58418									0.00297205
GO:0017148	negative regulation of translation	73	4	0.18726			5	0.098272	6	0.0029996	3	0.50337			1	0.62656			0.00299962
GO:0048878	chemical homeostasis	1064	33	0.50852	63	0.0030081									22	0.027963			0.00300809
GO:0016866	intramolecular transferase activity	22	2	0.14606	1	0.60835	2	0.16748			1	0.5602	2	0.37063	3	0.0030119			0.0030119
GO:0004519	endonuclease activity	73					8	0.0030243							1	0.62656			0.00302426
GO:0008553	hydrogen-exporting ATPase activity, phosphorylativ	34											7	0.0030336	1	0.3676			0.00303358
GO:0030835	negative regulation of actin filament depolymeriza	18									4	0.0036189	5	0.0030346					0.00303461
GO:0070663	regulation of leukocyte proliferation	177	9	0.096883	16	0.0030366			5	0.26443	11	0.061257	15	0.09424					0.00303656
GO:0015238	drug transmembrane transporter activity	47	6	0.0030405	6	0.012875					4	0.092477			2	0.13036			0.00304046
GO:0032231	regulation of actin filament bundle assembly	74			8	0.011712			4	0.056621	3	0.51252	6	0.26281	5	0.0031166			0.00311656
GO:0012505	endomembrane system	646	20	0.52236	29	0.36668	27	0.14183	20	0.028842	30	0.10864	55	0.0031353	14	0.052264			0.00313525
GO:0006446	regulation of translational initiation	58					7	0.0031495	2	0.31323			6	0.12111					0.00314948
GO:0007005	mitochondrion organization	276			18	0.041024	16	0.024313					28	0.0031536	5	0.31012			0.00315361
GO:0033554	cellular response to stress	1215			58	0.15359	51	0.057092	31	0.075857	63	0.0031797	90	0.010834	21	0.13613			0.00317968
GO:0009057	macromolecule catabolic process	855			42	0.15181	44	0.0032113	20	0.23208			68	0.0056475	19	0.020981			0.00321129
GO:0003018	vascular process in circulatory system	101			11	0.0032131			2	0.58961	4	0.50885							0.0032131
GO:0048520	positive regulation of behavior	73			9	0.0032289	4	0.22937	2	0.41845	4	0.27857	5	0.42364	3	0.074336			0.00322888
GO:0050921	positive regulation of chemotaxis	73			9	0.0032289	4	0.22937	2	0.41845	4	0.27857	5	0.42364	3	0.074336			0.00322888
GO:0010741	negative regulation of intracellular protein kinas	211			18	0.0032464	8	0.41343	5	0.39461	12	0.088005	13	0.46148					0.00324642
GO:0005525	GTP binding	188					14	0.0045046			15	0.0039395	21	0.0032519	3	0.46145			0.00325187
GO:0008285	negative regulation of cell proliferation	1027	41	0.052748	61	0.0032533			24	0.20705	50	0.024137	60	0.51757	17	0.21413			0.00325325
GO:0032272	negative regulation of protein polymerization	26					1	0.58855			2	0.2463	6	0.0032712					0.00327123
GO:0051020	GTPase binding	259					11	0.25421	8	0.13549	19	0.0032741	23	0.029833					0.00327407
GO:0043409	negative regulation of MAPKKK cascade	116	4	0.48089	12	0.0032802					8	0.063035	7	0.51965					0.00328016
GO:0001664	G-protein-coupled receptor binding	350			26	0.0032811					19	0.057373	26	0.1232	7	0.18963			0.00328105
GO:0001885	endothelial cell development	25	1	0.54262	5	0.0032912			1	0.38929	2	0.23259							0.00329122
GO:0008617	guanosine metabolic process	3					2	0.0032966											0.00329663
GO:0017182	peptidyl-diphthamide metabolic process	3					2	0.0032966					1	0.16511					0.00329663
GO:0017183	peptidyl-diphthamide biosynthetic process from pep	3					2	0.0032966					1	0.16511					0.00329663
GO:0018202	peptidyl-histidine modification	3					2	0.0032966					1	0.16511					0.00329663
GO:0030621	U4 snRNA binding	3					2	0.0032966											0.00329663
GO:0031080	Nup107-160 complex	3					2	0.0032966											0.00329663
GO:0046084	adenine biosynthetic process	3					2	0.0032966											0.00329663
GO:0030010	establishment of cell polarity	53			3	0.38105	2	0.53505			2	0.58315	9	0.0032976					0.00329762
GO:0090066	regulation of anatomical structure size	264			17	0.050827			6	0.41127	17	0.017698	27	0.0033092	5	0.279			0.00330922
GO:0070849	response to epidermal growth factor stimulus	32					3	0.091009	4	0.0033283									0.00332826
GO:0007179	transforming growth factor beta receptor signaling	203			10	0.34016			7	0.10342	16	0.0033399	15	0.20755					0.00333993
GO:0042531	positive regulation of tyrosine phosphorylation of	52			3	0.3696			5	0.0033691									0.00336908
GO:0007346	regulation of mitotic cell cycle	391					24	0.0033889	9	0.35501	17	0.26773	33	0.021474					0.00338888
GO:0004362	glutathione-disulfide reductase activity	2											2	0.0034041					0.00340415
GO:0007035	vacuolar acidification	2											2	0.0034041					0.00340415
GO:0010731	protein glutathionylation	2											2	0.0034041					0.00340415
GO:0010732	regulation of protein glutathionylation	2											2	0.0034041					0.00340415
GO:0016482	cytoplasmic transport	2											2	0.0034041					0.00340415
GO:0043401	steroid hormone mediated signaling pathway	2											2	0.0034041					0.00340415
GO:0008143	poly(A) RNA binding	16					1	0.42093	3	0.003416									0.00341603
GO:0070717	poly-purine tract binding	16					1	0.42093	3	0.003416									0.00341603
GO:0080135	regulation of cellular response to stress	384			27	0.0057868					23	0.014638	36	0.0034499					0.00344991
GO:0015349	thyroid hormone transmembrane transporter activity	8			3	0.0034513													0.00345133
GO:0019862	IgA binding	8	1	0.22135	3	0.0034513							1	0.38201					0.00345133
GO:0031210	phosphatidylcholine binding	8			3	0.0034513									2	0.0047277			0.00345133
GO:0000189	MAPK import into nucleus	6											3	0.0034709					0.00347085
GO:0006098	pentose-phosphate shunt	6					2	0.015411					3	0.0034709					0.00347085
GO:0008426	protein kinase C inhibitor activity	6	1	0.17108									3	0.0034709					0.00347085
GO:0045348	positive regulation of MHC class II biosynthetic p	6											3	0.0034709					0.00347085
GO:0045898	regulation of RNA polymerase II transcriptional pr	6											3	0.0034709					0.00347085
GO:0030099	myeloid cell differentiation	406			29	0.003474					17	0.32004	26	0.34045					0.00347403
GO:0045545	syndecan binding	9									3	0.003481	2	0.093272					0.003481
GO:0001568	blood vessel development	499	16	0.46991	34	0.0034838			17	0.019025	22	0.21351							0.00348379
GO:0032350	regulation of hormone metabolic process	21	4	0.003501	1	0.59129			1	0.33912	1	0.54346							0.00350103
GO:0051187	cofactor catabolic process	21	4	0.003501			1	0.51187					3	0.12075					0.00350103
GO:0043281	regulation of caspase activity	370	14	0.25165	27	0.0035315	18	0.074456			17	0.20061	27	0.1368					0.00353149
GO:0015293	symporter activity	74	5	0.077641	9	0.0035434					4	0.2868			2	0.26038			0.00354341
GO:0015294	solute:cation symporter activity	74	5	0.077641	9	0.0035434					4	0.2868			2	0.26038			0.00354341
GO:0007026	negative regulation of microtubule depolymerizatio	41					2	0.40213			6	0.0035532	3	0.43173	1	0.4246			0.00355319
GO:0090205	positive regulation of cholesterol metabolic proce	7	2	0.017923	1	0.25779									2	0.0035772			0.0035772
GO:0050663	cytokine secretion	164			15	0.0036126			4	0.39833	8	0.25364							0.00361264
GO:0006701	progesterone biosynthetic process	16			4	0.0036481			1	0.27059			1	0.61818					0.00364813
GO:0042730	fibrinolysis	16	2	0.085416	4	0.0036481					1	0.44971							0.00364813
GO:0045739	positive regulation of DNA repair	16	1	0.39377	4	0.0036481							1	0.61818					0.00364813
GO:0004559	alpha-mannosidase activity	5	1	0.14474	1	0.19179			2	0.0036528									0.00365279
GO:0010838	positive regulation of keratinocyte proliferation	5					1	0.1569	2	0.0036528	1	0.17022							0.00365279
GO:0033962	cytoplasmic mRNA processing body assembly	5							2	0.0036528									0.00365279
GO:0070569	uridylyltransferase activity	5	1	0.14474	1	0.19179			2	0.0036528									0.00365279
GO:0071384	cellular response to corticosteroid stimulus	5	1	0.14474	1	0.19179			2	0.0036528									0.00365279
GO:0032989	cellular component morphogenesis	924							19	0.44105	50	0.0036943	70	0.01463					0.0036943
GO:0005544	calcium-dependent phospholipid binding	29	1	0.59647							5	0.0037115	4	0.086	1	0.32347			0.0037115
GO:0005913	cell-cell adherens junction	29			2	0.34222	1	0.62865			5	0.0037115	4	0.086					0.0037115
GO:0016763	transferase activity, transferring pentosyl groups	45			4	0.11684	6	0.003721	1	0.5886			3	0.49318	2	0.12142			0.003721
GO:0051879	Hsp90 protein binding	45			2	0.56506	6	0.003721			3	0.22726	7	0.014688					0.003721
GO:0031968	organelle outer membrane	64	2	0.59052	3	0.50231							10	0.0037494					0.00374938
GO:0071944	cell periphery	3510			162	0.075635					156	0.0037499			47	0.52291			0.0037499
GO:0008080	N-acetyltransferase activity	49	6	0.0037605	4	0.14656	5	0.023665	1	0.61987			3	0.55115	3	0.027701			0.00376053
GO:0001819	positive regulation of cytokine production	214			18	0.0037708			5	0.40621	12	0.095199	13	0.48211	4	0.32143			0.00377079
GO:0006596	polyamine biosynthetic process	10					3	0.0037799											0.00377987
GO:0018216	peptidyl-arginine methylation	10					3	0.0037799					2	0.11222					0.00377987
GO:0031667	response to nutrient levels	335	20	0.0037852	20	0.06876			9	0.20946			24	0.17503	8	0.081485			0.00378518
GO:0043542	endothelial cell migration	134			10	0.053673			5	0.122	12	0.0037885							0.00378846
GO:0007260	tyrosine phosphorylation of STAT protein	102			8	0.062841			7	0.0038391	5	0.31855							0.00383909
GO:0042435	indole-containing compound biosynthetic process	8	1	0.22135											1	0.10213	1	0.0038497	0.00384974
GO:0046219	indolalkylamine biosynthetic process	8	1	0.22135											1	0.10213	1	0.0038497	0.00384974
GO:0051329	interphase of mitotic cell cycle	395					24	0.0038508	12	0.087488			25	0.36668					0.00385077
GO:0010675	regulation of cellular carbohydrate metabolic proc	75	7	0.0082163	9	0.0038815			3	0.1805	3	0.52158			2	0.26534			0.00388149
GO:0048259	regulation of receptor-mediated endocytosis	75			9	0.0038815					6	0.056653	6	0.27287					0.00388149
GO:0032768	regulation of monooxygenase activity	24	2	0.16783			1	0.55944	2	0.079108	1	0.59187	3	0.1621	3	0.0038815			0.0038815
GO:0003785	actin monomer binding	12					1	0.33615					4	0.0039141					0.00391415
GO:0004677	DNA-dependent protein kinase activity	3									2	0.0039203							0.00392032
GO:0006679	glucosylceramide biosynthetic process	3									2	0.0039203	1	0.16511					0.00392032
GO:0018206	peptidyl-methionine modification	3									2	0.0039203							0.00392032
GO:0030240	skeletal muscle thin filament assembly	3									2	0.0039203							0.00392032
GO:0055024	regulation of cardiac muscle tissue development	3									2	0.0039203			1	0.039589			0.00392032
GO:0000226	microtubule cytoskeleton organization	320					14	0.18958	8	0.28833	21	0.0073821	31	0.0039485					0.00394846
GO:0031558	induction of apoptosis in response to chemical sti	37	2	0.31603	6	0.0039564	2	0.35387	1	0.51814	4	0.045317	5	0.062194	1	0.39268			0.00395639
GO:0034340	response to type I interferon	37			6	0.0039564			1	0.51814			4	0.16758					0.00395639
GO:0050865	regulation of cell activation	337	13	0.24079	25	0.0039625			9	0.21421	14	0.35301	25	0.12996					0.00396253
GO:0008430	selenium binding	11	3	0.0039783									3	0.022987					0.00397831
GO:0015125	bile acid transmembrane transporter activity	11	3	0.0039783	1	0.37408					1	0.33674	2	0.13205					0.00397831
GO:0006809	nitric oxide biosynthetic process	83	8	0.0039875	7	0.057739	5	0.14626	2	0.48395			5	0.53687					0.00398754
GO:0000166	nucleotide binding	649	26	0.10331			35	0.0040076			34	0.023268	51	0.018672	13	0.096409			0.00400756
GO:0031965	nuclear membrane	42			3	0.25468	3	0.16606	1	0.56347	6	0.0040196	4	0.22836					0.0040196
GO:0070507	regulation of microtubule cytoskeleton organizatio	118					6	0.20517	6	0.028214	11	0.0040263							0.00402631
GO:0046890	regulation of lipid biosynthetic process	104	8	0.014944	11	0.0040317					6	0.18189	7	0.40538	4	0.050926			0.00403173
GO:0007178	transmembrane receptor protein serine/threonine ki	264			13	0.30859			8	0.14612	19	0.0040319	18	0.28129					0.00403193
GO:0007017	microtubule-based process	388					15	0.32382	10	0.22835	25	0.004638	36	0.0040805					0.00408054
GO:0001763	morphogenesis of a branching structure	17			1	0.5153			3	0.0040886	1	0.46988	2	0.26122					0.00408861
GO:0006754	ATP biosynthetic process	35	5	0.0041018									3	0.33525	1	0.37607			0.00410175
GO:0006091	generation of precursor metabolites and energy	361	21	0.0041149	18	0.24981									9	0.054163			0.00411492
GO:0006518	peptide metabolic process	50	6	0.0041646	5	0.056308	3	0.23527			3	0.27681	3	0.56502					0.0041646
GO:0009152	purine ribonucleotide biosynthetic process	50	6	0.0041646			3	0.23527					5	0.16554	1	0.49043			0.0041646
GO:0009986	cell surface	285			22	0.0041744					15	0.10235			5	0.33378			0.00417445
GO:0019867	outer membrane	65			3	0.51275							10	0.0042048					0.00420479
GO:0008625	induction of apoptosis via death domain receptors	36			5	0.016039							7	0.0042531					0.00425315
GO:0032886	regulation of microtubule-based process	119					6	0.21046	6	0.029245	11	0.004294							0.00429405
GO:0031110	regulation of microtubule polymerization or depoly	71			3	0.57283					8	0.0043213			1	0.61633			0.00432126
GO:0005275	amine transmembrane transporter activity	120	6	0.16542	12	0.0043274					7	0.15129							0.00432736
GO:0031625	ubiquitin protein ligase binding	80					3	0.5058					8	0.094377	5	0.0043611			0.00436111
GO:0050708	regulation of protein secretion	217			18	0.0043634					10	0.27358			4	0.33052			0.00436336
GO:0032502	developmental process	4999			215	0.30127					213	0.0044189							0.00441886
GO:0050755	chemokine metabolic process	50			7	0.0044521	2	0.50374	2	0.25525									0.00445213
GO:0009651	response to salt stress	19	1	0.4481	1	0.55491					4	0.0044528							0.00445279
GO:0006639	acylglycerol metabolic process	63	5	0.044295	8	0.0044786									1	0.57251			0.00447862
GO:0048247	lymphocyte chemotaxis	38			6	0.0045359							5	0.068333	1	0.40082			0.00453586
GO:0048514	blood vessel morphogenesis	489	16	0.43744	33	0.0045834			17	0.015945	22	0.1877							0.00458344
GO:0048041	focal adhesion assembly	81			5	0.24866			4	0.073836	5	0.17549	9	0.046041	5	0.0045985			0.00459849
GO:0048660	regulation of smooth muscle cell proliferation	51	6	0.0045999	6	0.01879			3	0.077348			3	0.57862	1	0.49727			0.00459986
GO:0046425	regulation of JAK-STAT cascade	121			12	0.0046271			5	0.08841	8	0.076537							0.00462707
GO:0031396	regulation of protein ubiquitination	155					9	0.077551			13	0.0046336	17	0.0090937					0.00463357
GO:0031690	adrenergic receptor binding	27	1	0.57039	5	0.004669					1	0.63516							0.00466899
GO:0032365	intracellular lipid transport	8					1	0.23898							2	0.0047277			0.00472767
GO:0032042	mitochondrial DNA metabolic process	21					4	0.0047628	1	0.33912	1	0.54346			1	0.24641			0.00476281
GO:0006644	phospholipid metabolic process	228	15	0.0047874					6	0.28696									0.00478736
GO:0030234	enzyme regulator activity	1217	39	0.42035	62	0.057408			37	0.0048172	62	0.0050474	84	0.059296					0.00481722
GO:0042175	nuclear outer membrane-endoplasmic reticulum membr	182	8	0.19954	9	0.34841	10	0.086741					20	0.0048322	5	0.097708			0.0048322
GO:0001672	regulation of chromatin assembly or disassembly	10	1	0.26857							3	0.0048384							0.00483842
GO:0005484	SNAP receptor activity	28											6	0.0048456					0.00484556
GO:0008635	activation of caspase activity by cytochrome c	28	3	0.053766			2	0.24155					6	0.0048456					0.00484556
GO:0042641	actomyosin	28							1	0.42441	2	0.27377	6	0.0048456					0.00484556
GO:0070231	T cell apoptosis	28	2	0.21274			1	0.61574					6	0.0048456					0.00484556
GO:0046777	protein autophosphorylation	121							4	0.21149	11	0.004872	10	0.16911					0.00487198
GO:0017076	purine nucleotide binding	540	17	0.49753			30	0.0049276			32	0.0052649	37	0.17535	11	0.10996			0.00492763
GO:0020037	heme binding	23	4	0.0049343	3	0.068781													0.0049343
GO:0002685	regulation of leukocyte migration	64	3	0.31505	8	0.0049362					4	0.20683	4	0.51819	1	0.57824			0.00493616
GO:0005773	vacuole	233	13	0.028655	11	0.38002							24	0.0049536	7	0.03748			0.00495362
GO:0032655	regulation of interleukin-12 production	51			7	0.0049791			2	0.26251	2	0.56212			1	0.49727			0.00497909
GO:0015450	P-P-bond-hydrolysis-driven protein transmembrane t	20					1	0.4949					5	0.0049827					0.00498267
GO:0030641	regulation of cellular pH	20											5	0.0049827					0.00498267
GO:0032026	response to magnesium ion	20	1	0.46511					1	0.32595			5	0.0049827	1	0.23619			0.00498267
GO:0010466	negative regulation of peptidase activity	107	4	0.41949	11	0.0050086	8	0.027521											0.0050086
GO:0050866	negative regulation of cell activation	107	4	0.41949	11	0.0050086					7	0.097834							0.0050086
GO:0001889	liver development	9			3	0.0050175					1	0.28531							0.00501752
GO:0004935	adrenergic receptor activity	9			3	0.0050175													0.00501752
GO:0050765	negative regulation of phagocytosis	9	1	0.24533	3	0.0050175			1	0.16259									0.00501752
GO:0050997	quaternary ammonium group binding	9			3	0.0050175			1	0.16259					2	0.0060251			0.00501752
GO:0061008	hepaticobiliary system development	9			3	0.0050175					1	0.28531							0.00501752
GO:0071322	cellular response to carbohydrate stimulus	9			3	0.0050175					1	0.28531	2	0.093272					0.00501752
GO:0002904	positive regulation of B cell apoptosis	3			2	0.0050618													0.00506185
GO:0004174	electron-transferring-flavoprotein dehydrogenase a	3			2	0.0050618													0.00506185
GO:0004924	oncostatin-M receptor activity	3			2	0.0050618			1	0.057422									0.00506185
GO:0004939	beta-adrenergic receptor activity	3			2	0.0050618													0.00506185
GO:0006045	N-acetylglucosamine biosynthetic process	3			2	0.0050618					1	0.10591							0.00506185
GO:0006522	alanine metabolic process	3	1	0.089541	2	0.0050618													0.00506185
GO:0007598	blood coagulation, extrinsic pathway	3			2	0.0050618													0.00506185
GO:0008392	arachidonic acid epoxygenase activity	3			2	0.0050618													0.00506185
GO:0009078	pyruvate family amino acid metabolic process	3	1	0.089541	2	0.0050618													0.00506185
GO:0014045	establishment of endothelial blood-brain barrier	3			2	0.0050618													0.00506185
GO:0015127	bilirubin transmembrane transporter activity	3			2	0.0050618													0.00506185
GO:0015723	bilirubin transport	3			2	0.0050618													0.00506185
GO:0016649	oxidoreductase activity, acting on the CH-NH group	3			2	0.0050618													0.00506185
GO:0019981	interleukin-6 binding	3			2	0.0050618													0.00506185
GO:0030107	HLA-A specific inhibitory MHC class I receptor act	3			2	0.0050618													0.00506185
GO:0030109	HLA-B specific inhibitory MHC class I receptor act	3			2	0.0050618							1	0.16511					0.00506185
GO:0035821	modification of morphology or physiology of other	3			2	0.0050618													0.00506185
GO:0042415	norepinephrine metabolic process	3			2	0.0050618													0.00506185
GO:0044003	modification by symbiont of host morphology or phy	3			2	0.0050618													0.00506185
GO:0050649	testosterone 6-beta-hydroxylase activity	3	1	0.089541	2	0.0050618													0.00506185
GO:0051817	modification of morphology or physiology of other	3			2	0.0050618													0.00506185
GO:0004879	ligand-dependent nuclear receptor activity	52	6	0.0050677	6	0.020517													0.00506771
GO:0006007	glucose catabolic process	52	6	0.0050677			3	0.25333	2	0.26978	2	0.57273	6	0.081074	2	0.15332			0.00506771
GO:0048659	smooth muscle cell proliferation	52	6	0.0050677	6	0.020517			4	0.018501					1	0.50401			0.00506771
GO:0031365	N-terminal protein amino acid modification	11	1	0.2911			3	0.0050687			1	0.33674	3	0.022987	1	0.1377			0.00506874
GO:0007219	Notch signaling pathway	58					2	0.58416	4	0.026496	7	0.0050845							0.00508454
GO:0016051	carbohydrate biosynthetic process	165	12	0.0050976	13	0.020797									4	0.18009	1	0.076822	0.00509755
GO:0046873	metal ion transmembrane transporter activity	165	12	0.0050976	12	0.04356			4	0.40274	9	0.15237	10	0.49805					0.00509755
GO:0000902	cell morphogenesis	894							18	0.4807	48	0.0051025	70	0.007179					0.00510246
GO:0031124	mRNA 3'-end processing	48					6	0.0051524	2	0.24074			4	0.30699					0.00515235
GO:0006111	regulation of gluconeogenesis	12	3	0.0051842	1	0.40019			1	0.2107					1	0.14923			0.00518416
GO:0047485	protein N-terminus binding	152					12	0.0052169			6	0.48479	11	0.27433	5	0.053586			0.00521688
GO:0050819	negative regulation of coagulation	37	5	0.0052375	5	0.017927			2	0.16245	3	0.15268							0.00523755
GO:0048646	anatomical structure formation involved in morphog	582			32	0.067545			21	0.0052378	26	0.17241							0.00523781
GO:0000302	response to reactive oxygen species	171	12	0.0067386	8	0.42087			6	0.1186	11	0.050169	19	0.0052631					0.00526306
GO:0031334	positive regulation of protein complex assembly	100			6	0.23839			3	0.31009	8	0.030331	13	0.0053586					0.00535863
GO:0004859	phospholipase inhibitor activity	13			2	0.099921			1	0.22612	2	0.080009	4	0.0053951					0.0053951
GO:0045103	intermediate filament-based process	20									4	0.005407							0.00540699
GO:0051414	response to cortisol stimulus	6	1	0.17108	1	0.22549			2	0.0054087	1	0.20062							0.00540866
GO:0051403	stress-activated MAPK cascade	57			4	0.21324					4	0.15548	9	0.0054387					0.00543867
GO:0003845	11-beta-hydroxysteroid dehydrogenase [NAD(P)] acti	4	2	0.0054455															0.00544545
GO:0004499	flavin-containing monooxygenase activity	4	2	0.0054455	1	0.15662													0.00544545
GO:0006541	glutamine metabolic process	4	2	0.0054455							1	0.13866							0.00544545
GO:0006559	L-phenylalanine catabolic process	4	2	0.0054455	2	0.0098441													0.00544545
GO:0006600	creatine metabolic process	4	2	0.0054455															0.00544545
GO:0009374	biotin binding	4	2	0.0054455	1	0.15662													0.00544545
GO:0009804	coumarin metabolic process	4	2	0.0054455	1	0.15662							1	0.21385					0.00544545
GO:0015722	canalicular bile acid transport	4	2	0.0054455									2	0.018873					0.00544545
GO:0032929	negative regulation of superoxide anion generation	4	2	0.0054455															0.00544545
GO:0034201	response to oleic acid	4	2	0.0054455															0.00544545
GO:0046416	D-amino acid metabolic process	4	2	0.0054455											1	0.052435			0.00544545
GO:0016877	ligase activity, forming carbon-sulfur bonds	28	3	0.053766	5	0.0054924									2	0.053603			0.00549243
GO:0006109	regulation of carbohydrate metabolic process	79	7	0.010812	9	0.0054931			3	0.20029	3	0.55688			2	0.28519			0.00549311
GO:0045595	regulation of cell differentiation	695			39	0.03662			20	0.054313	39	0.0055007			10	0.45238			0.0055007
GO:0016773	phosphotransferase activity, alcohol group as acce	651							15	0.29131	37	0.0055339			9	0.50758			0.00553391
GO:0019865	immunoglobulin binding	52	3	0.215	7	0.0055516					4	0.12223	4	0.36087					0.00555159
GO:0032757	positive regulation of interleukin-8 production	52			7	0.0055516													0.00555159
GO:0019320	hexose catabolic process	53	6	0.0055695			3	0.26244	2	0.27704	2	0.58315	6	0.087151	2	0.158			0.00556953
GO:0043498	cell surface binding	53	6	0.0055695	6	0.022348	2	0.53505			3	0.30704							0.00556953
GO:0007019	microtubule depolymerization	59					2	0.59351			7	0.0055913	6	0.12858	1	0.54876			0.00559129
GO:0051302	regulation of cell division	59					2	0.59351			7	0.0055913			1	0.54876			0.00559129
GO:0035639	purine ribonucleoside triphosphate binding	478					27	0.0060008			29	0.0056024	33	0.17995	10	0.10899			0.00560243
GO:0000184	nuclear-transcribed mRNA catabolic process, nonsen	19					3	0.024402	3	0.0056608									0.00566077
GO:0033160	positive regulation of protein import into nucleus	19			1	0.55491	2	0.13218	3	0.0056608									0.00566077
GO:0031111	negative regulation of microtubule polymerization	45					2	0.44861			6	0.005691	3	0.49318	1	0.45484			0.00569096
GO:0015291	secondary active transmembrane transporter activit	140	7	0.1413	13	0.00573			4	0.29223					2	0.56107			0.00572996
GO:0051250	negative regulation of lymphocyte activation	94	4	0.32847	10	0.0057368			2	0.5505	6	0.13057	6	0.47159					0.00573684
GO:0010740	positive regulation of intracellular protein kinas	311			23	0.0057853			11	0.042348	15	0.16992	19	0.45268					0.00578528
GO:0005815	microtubule organizing center	249					12	0.13388	9	0.056089	11	0.30548	25	0.0058053					0.00580531
GO:0043248	proteasome assembly	7					1	0.21255					3	0.0058112					0.00581125
GO:0045628	regulation of T-helper 2 cell differentiation	7											3	0.0058112					0.00581125
GO:0048821	erythrocyte development	7	1	0.19661									3	0.0058112					0.00581125
GO:0060260	regulation of transcription initiation from RNA po	7											3	0.0058112					0.00581125
GO:0009892	negative regulation of metabolic process	1316			70	0.020267			39	0.0058328									0.0058328
GO:0032319	regulation of Rho GTPase activity	107							5	0.05853	10	0.0058625			3	0.17262			0.00586253
GO:0006641	triglyceride metabolic process	40	4	0.033855	6	0.0058788			1	0.54587									0.00587878
GO:0015370	solute:sodium symporter activity	40	3	0.12446	6	0.0058788			1	0.54587	2	0.43352			1	0.41678			0.00587878
GO:0042311	vasodilation	40			6	0.0058788					3	0.17973							0.00587878
GO:0072676	lymphocyte migration	40			6	0.0058788							5	0.081578	1	0.41678			0.00587878
GO:0009145	purine nucleoside triphosphate biosynthetic proces	38	5	0.0058816			2	0.36607					3	0.38392	1	0.40082			0.00588159
GO:0009206	purine ribonucleoside triphosphate biosynthetic pr	38	5	0.0058816			2	0.36607					3	0.38392	1	0.40082			0.00588159
GO:0003899	DNA-directed RNA polymerase activity	35	2	0.29313			5	0.0058977					4	0.14509					0.00589769
GO:0034062	RNA polymerase activity	35	2	0.29313			5	0.0058977					4	0.14509					0.00589769
GO:0006662	glycerol ether metabolic process	66	5	0.052332	8	0.0059577					3	0.43704			1	0.58949			0.00595771
GO:0033500	carbohydrate homeostasis	66	4	0.14546	8	0.0059577									3	0.058454			0.00595771
GO:0042446	hormone biosynthetic process	66	5	0.052332	8	0.0059577			3	0.13822									0.00595771
GO:0042593	glucose homeostasis	66	4	0.14546	8	0.0059577									3	0.058454			0.00595771
GO:0042107	cytokine metabolic process	330			24	0.0059892			7	0.46552					5	0.45266			0.00598918
GO:0009888	tissue development	811			39	0.19691			20	0.16843	44	0.0060048			16	0.078004			0.00600477
GO:0031267	small GTPase binding	235					10	0.26587	7	0.17702	17	0.0060152	21	0.034613					0.00601521
GO:0032435	negative regulation of proteasomal ubiquitin-depen	9									1	0.28531			2	0.0060251			0.00602507
GO:0006929	substrate-dependent cell migration	113			6	0.33209			6	0.023423	9	0.022961	14	0.0060674	2	0.44764			0.00606741
GO:0015908	fatty acid transport	54	6	0.0061067	5	0.073597									1	0.51723			0.00610671
GO:0050728	negative regulation of inflammatory response	71	7	0.0061115	7	0.028137	3	0.42757	2	0.40484					3	0.069619			0.00611146
GO:0006672	ceramide metabolic process	60	2	0.55529	3	0.45944					7	0.0061349	4	0.46731	1	0.55482			0.00613492
GO:0016020	membrane	5112			231	0.072405					216	0.0061427			74	0.225			0.0061427
GO:0009595	detection of biotic stimulus	53			7	0.006172	3	0.26244	2	0.27704									0.00617198
GO:0050764	regulation of phagocytosis	53	2	0.48865	7	0.006172			3	0.084625	2	0.58315							0.00617198
GO:0043566	structure-specific DNA binding	257					17	0.0061752	9	0.065695	12	0.23429							0.00617517
GO:0032612	interleukin-1 production	95	3	0.56358	10	0.0061794					5	0.26852	6	0.4819					0.00617938
GO:0045089	positive regulation of innate immune response	95			10	0.0061794					4	0.46115	8	0.19004					0.00617938
GO:0052548	regulation of endopeptidase activity	386	16	0.14115	27	0.0061903	19	0.062341	8	0.48199	18	0.1763	28	0.13844					0.00619031
GO:0019219	regulation of nucleobase, nucleoside, nucleotide a	3014			127	0.46177			77	0.0062166			180	0.37707					0.0062166
GO:0046634	regulation of alpha-beta T cell activation	21	1	0.4816	2	0.21746			1	0.33912	2	0.1785	5	0.0062304					0.00623035
GO:0016860	intramolecular oxidoreductase activity	55	2	0.50832	3	0.40379					4	0.14179			4	0.0062315			0.00623149
GO:0002694	regulation of leukocyte activation	313	12	0.25875	23	0.0062391			9	0.16028	14	0.25897	24	0.10461					0.00623909
GO:0006700	C21-steroid hormone biosynthetic process	29	1	0.59647	5	0.0064133			2	0.10932									0.00641329
GO:0005198	structural molecule activity	742					26	0.43849			37	0.035533	60	0.0064203	13	0.19539			0.00642029
GO:0000176	nuclear exosome (RNase complex)	4					2	0.0064467					2	0.018873					0.0064467
GO:0000213	tRNA-intron endonuclease activity	4					2	0.0064467											0.0064467
GO:0000214	tRNA-intron endonuclease complex	4					2	0.0064467											0.0064467
GO:0000491	small nucleolar ribonucleoprotein complex assembly	4					2	0.0064467											0.0064467
GO:0017126	nucleologenesis	4					2	0.0064467											0.0064467
GO:0035145	exon-exon junction complex	4					2	0.0064467	1	0.075823									0.0064467
GO:0051031	tRNA transport	4					2	0.0064467											0.0064467
GO:0004620	phospholipase activity	81	7	0.012312	9	0.0064717					5	0.17549							0.0064717
GO:0006677	glycosylceramide metabolic process	11									3	0.0064733	1	0.48409					0.00647331
GO:0032060	bleb assembly	11			2	0.074386					3	0.0064733			1	0.1377			0.00647331
GO:0001533	cornified envelope	21									4	0.0064887			1	0.24641			0.00648869
GO:0009247	glycolipid biosynthetic process	21			1	0.59129			1	0.33912	4	0.0064887							0.00648869
GO:0016068	type I hypersensitivity	21			2	0.21746			1	0.33912	4	0.0064887			1	0.24641			0.00648869
GO:0032722	positive regulation of chemokine production	21	1	0.4816	1	0.59129	1	0.51187			4	0.0064887	2	0.34912					0.00648869
GO:0043491	protein kinase B signaling cascade	141	6	0.26782	8	0.23543			8	0.0065049	10	0.034633							0.00650494
GO:0031325	positive regulation of cellular metabolic process	1353			75	0.0065683			32	0.14847			83	0.33065					0.00656832
GO:0045123	cellular extravasation	33			5	0.011181					5	0.0065783							0.00657826
GO:0006778	porphyrin metabolic process	39	5	0.0065794	2	0.48784							5	0.074796					0.00657941
GO:0009201	ribonucleoside triphosphate biosynthetic process	39	5	0.0065794			2	0.37819					3	0.39998	1	0.40885			0.00657941
GO:0033013	tetrapyrrole metabolic process	39	5	0.0065794	2	0.48784							5	0.074796					0.00657941
GO:0000305	response to oxygen radical	13	3	0.0065869	1	0.42521							1	0.5426					0.00658685
GO:0008198	ferrous iron binding	13	3	0.0065869	2	0.099921					1	0.38446							0.00658685
GO:0042447	hormone catabolic process	13	3	0.0065869	2	0.099921	1	0.35844			1	0.38446	2	0.1737					0.00658685
GO:0072529	pyrimidine-containing compound catabolic process	13	3	0.0065869	1	0.42521													0.00658685
GO:0040007	growth	965	33	0.28931	49	0.087624	47	0.0065879	28	0.023536	45	0.05673	65	0.12495	16	0.22125			0.00658785
GO:0009113	purine base biosynthetic process	12	2	0.050897			3	0.0065914			1	0.36104							0.00659143
GO:0018195	peptidyl-arginine modification	12					3	0.0065914					2	0.1526					0.00659143
GO:0031348	negative regulation of defense response	111	8	0.021315	11	0.0065923			3	0.36886					4	0.061816			0.00659232
GO:2000377	regulation of reactive oxygen species metabolic pr	41	4	0.036634	6	0.0066493			1	0.55476									0.00664926
GO:0060627	regulation of vesicle-mediated transport	317			21	0.025035			7	0.42429	21	0.0066581	22	0.2293					0.00665808
GO:0005765	lysosomal membrane	29					2	0.25411					5	0.024749	3	0.0066723			0.00667234
GO:0033002	muscle cell proliferation	55	6	0.0066806	6	0.026334			4	0.02228					1	0.52371			0.00668064
GO:0046365	monosaccharide catabolic process	55	6	0.0066806			3	0.28076	2	0.29154	3	0.32727	6	0.10003	2	0.16745			0.00668064
GO:0007030	Golgi organization	61							5	0.0066916			6	0.14418	1	0.56079			0.00669157
GO:0051896	regulation of protein kinase B signaling cascade	113	5	0.26858	6	0.33209	4	0.52811	7	0.0067028	7	0.12102							0.00670282
GO:0042398	cellular modified amino acid biosynthetic process	25	4	0.0067155	2	0.28003	3	0.049995											0.00671554
GO:0009737	response to abscisic acid stimulus	39	3	0.11766	3	0.22105	3	0.14189					7	0.0067332					0.00673318
GO:0048513	organ development	2104			101	0.069703					98	0.006773							0.00677298
GO:0007044	cell-substrate junction assembly	89			5	0.31332			4	0.096366	7	0.044637	11	0.014324	5	0.0068386			0.0068386
GO:0032273	positive regulation of protein polymerization	59			4	0.23108			2	0.32042	6	0.020528	9	0.0068487					0.00684868
GO:0048193	Golgi vesicle transport	163							4	0.39392	8	0.24851	18	0.0069164	4	0.17481			0.00691639
GO:0009150	purine ribonucleotide metabolic process	279	10	0.35719					8	0.18034	14	0.1461	27	0.0069316	4	0.51463			0.00693158
GO:0014071	response to cycloalkane	10			3	0.0069476							1	0.45208					0.00694756
GO:0032717	negative regulation of interleukin-8 production	10			3	0.0069476							1	0.45208					0.00694756
GO:0045793	positive regulation of cell size	10			3	0.0069476							1	0.45208					0.00694756
GO:0046898	response to cycloheximide	10			3	0.0069476							1	0.45208					0.00694756
GO:0051805	evasion or tolerance of immune response of other o	10			3	0.0069476													0.00694756
GO:0051807	evasion or tolerance of defense response of other	10			3	0.0069476													0.00694756
GO:0051832	avoidance of defenses of other organism involved i	10			3	0.0069476													0.00694756
GO:0051834	evasion or tolerance of defenses of other organism	10			3	0.0069476													0.00694756
GO:0052173	response to defenses of other organism involved in	10			3	0.0069476													0.00694756
GO:0052564	response to immune response of other organism invo	10			3	0.0069476													0.00694756
GO:0046209	nitric oxide metabolic process	91	8	0.006949	8	0.035945	5	0.19053	2	0.53296									0.00694898
GO:0051223	regulation of protein transport	465			31	0.0069869	17	0.39337			24	0.058068	32	0.1891	9	0.17197			0.00698685
GO:0033993	response to lipid	82	5	0.10843	9	0.0070086					5	0.18169							0.0070086
GO:0001893	maternal placenta development	19			4	0.0070353	1	0.47734	2	0.052203	2	0.15227	2	0.30543					0.00703526
GO:0005355	glucose transmembrane transporter activity	19	1	0.4481	4	0.0070353					1	0.50804							0.00703526
GO:0005537	mannose binding	19	1	0.4481	4	0.0070353													0.00703526
GO:0060229	lipase activator activity	19	1	0.4481	4	0.0070353							2	0.30543	1	0.22582			0.00703526
GO:0019838	growth factor binding	112	5	0.2627	11	0.0070437			5	0.068423									0.00704368
GO:0005080	protein kinase C binding	68			8	0.0071324			2	0.38415	5	0.10338	9	0.016887	1	0.60044			0.00713242
GO:0032270	positive regulation of cellular protein metabolic	485	16	0.42444	27	0.078054			18	0.0071401	26	0.034228	34	0.15385	7	0.47292			0.00714007
GO:0010562	positive regulation of phosphorus metabolic proces	485			32	0.0071786			17	0.014828	23	0.1245							0.00717861
GO:0045937	positive regulation of phosphate metabolic process	485			32	0.0071786			17	0.014828	23	0.1245							0.00717861
GO:0006470	protein dephosphorylation	182			9	0.34841			6	0.14634	14	0.0071977	13	0.26566					0.00719773
GO:0005578	proteinaceous extracellular matrix	263			20	0.0071988			7	0.25518	14	0.10444							0.00719883
GO:0004033	aldo-keto reductase (NADP) activity	14	2	0.067414									4	0.0072083	1	0.17186			0.00720834
GO:0030011	maintenance of cell polarity	14			1	0.44919			1	0.24124	3	0.01316	4	0.0072083					0.00720834
GO:0071901	negative regulation of protein serine/threonine ki	128	5	0.35922	12	0.0072186	6	0.25998			7	0.18971	9	0.33159					0.00721864
GO:0006352	transcription initiation, DNA-dependent	81					3	0.51415	3	0.21038	5	0.17549	11	0.0072357					0.00723571
GO:0009260	ribonucleotide biosynthetic process	56	6	0.0072927			3	0.28996					5	0.22742	1	0.5301			0.0072927
GO:0034399	nuclear periphery	102					9	0.0072933			4	0.51662			2	0.39694			0.00729325
GO:0051336	regulation of hydrolase activity	842	27	0.44145	50	0.0074293			19	0.28957	40	0.055535	62	0.034417					0.0074293
GO:0031850	delta-type opioid receptor binding	10			1	0.34683							1	0.45208	2	0.0074653			0.00746529
GO:0042575	DNA polymerase complex	10					2	0.042307							2	0.0074653			0.00746529
GO:0008063	Toll signaling pathway	7							2	0.0074748									0.00747481
GO:0008298	intracellular mRNA localization	7							2	0.0074748									0.00747481
GO:0008592	regulation of Toll signaling pathway	7							2	0.0074748									0.00747481
GO:0019985	translesion synthesis	7							2	0.0074748	1	0.22991	1	0.34368					0.00747481
GO:0044409	entry into host	7							2	0.0074748			2	0.058761					0.00747481
GO:0051828	entry into other organism involved in symbiotic in	7							2	0.0074748			2	0.058761					0.00747481
GO:0052126	movement in host environment	7							2	0.0074748			2	0.058761					0.00747481
GO:0052192	movement in environment of other organism involved	7							2	0.0074748			2	0.058761					0.00747481
GO:0007169	transmembrane receptor protein tyrosine kinase sig	525	18	0.35317	34	0.0074986			14	0.14857	27	0.048295	43	0.015637	9	0.27067			0.00749865
GO:0001968	fibronectin binding	21			2	0.21746	1	0.51187	3	0.0075494	1	0.54346			1	0.24641			0.00754944
GO:0051051	negative regulation of transport	229			18	0.0075498			6	0.29033	11	0.2198	15	0.36029					0.00754976
GO:0060191	regulation of lipase activity	229			18	0.0075498													0.00754976
GO:0015081	sodium ion transmembrane transporter activity	83	5	0.11264	9	0.0075789			2	0.48395									0.00757894
GO:0044275	cellular carbohydrate catabolic process	74	7	0.0076464			3	0.4542	3	0.17563	4	0.2868	7	0.13993	2	0.26038			0.00764643
GO:0000924	gamma-tubulin ring complex, centrosomal	4					1	0.12762			2	0.0076504							0.00765039
GO:0001958	endochondral ossification	4									2	0.0076504							0.00765039
GO:0010561	negative regulation of glycoprotein biosynthetic p	4									2	0.0076504							0.00765039
GO:0030021	extracellular matrix structural constituent confer	4									2	0.0076504							0.00765039
GO:0030345	structural constituent of tooth enamel	4									2	0.0076504							0.00765039
GO:0035812	renal sodium excretion	4	1	0.11757							2	0.0076504							0.00765039
GO:0035813	regulation of renal sodium excretion	4	1	0.11757							2	0.0076504							0.00765039
GO:0046599	regulation of centriole replication	4							1	0.075823	2	0.0076504							0.00765039
GO:0046601	positive regulation of centriole replication	4							1	0.075823	2	0.0076504							0.00765039
GO:0046607	positive regulation of centrosome cycle	4							1	0.075823	2	0.0076504							0.00765039
GO:0048819	regulation of hair follicle maturation	4			1	0.15662					2	0.0076504							0.00765039
GO:0051884	regulation of anagen	4			1	0.15662					2	0.0076504							0.00765039
GO:0070051	fibrinogen binding	4	1	0.11757							2	0.0076504							0.00765039
GO:0005694	chromosome	464					26	0.0076567			20	0.25777			8	0.28232			0.00765674
GO:0010591	regulation of lamellipodium assembly	22									4	0.0077047	2	0.37063	1	0.2565			0.00770469
GO:0016651	oxidoreductase activity, acting on NADH or NADPH	93	3	0.5491					2	0.54471			12	0.007749	3	0.12851			0.00774904
GO:0000775	chromosome, centromeric region	103					9	0.0077614	3	0.32614	7	0.083868			2	0.40164			0.00776139
GO:0009628	response to abiotic stimulus	892			41	0.2787	35	0.18936	18	0.47682	47	0.0077777	61	0.10957	12	0.53394			0.00777769
GO:0044445	cytosolic part	71					5	0.089791					10	0.007925	2	0.2455			0.00792498
GO:0001525	angiogenesis	453	16	0.32202	29	0.014871			17	0.0079371	21	0.16018							0.00793711
GO:0060249	anatomical structure homeostasis	141			7	0.37352	11	0.0079821	3	0.52159	8	0.14636			2	0.56494			0.00798206
GO:0045926	negative regulation of growth	248	10	0.23537	19	0.0080338	11	0.21277	6	0.35555	11	0.30099			4	0.42431			0.00803376
GO:0000139	Golgi membrane	117							7	0.008062	8	0.065607	8	0.37499	4	0.07205			0.00806198
GO:0042176	regulation of protein catabolic process	243			11	0.43362	16	0.0080898			11	0.27881	21	0.046834	7	0.045267			0.00808983
GO:0046700	heterocycle catabolic process	302	17	0.012577	22	0.0081248	11	0.43403	8	0.23872	14	0.21926	25	0.04976			1	0.13663	0.0081248
GO:0045927	positive regulation of growth	166			10	0.156	8	0.1952	6	0.10695	13	0.0081492	12	0.26338	4	0.18275			0.00814919
GO:0016702	oxidoreductase activity, acting on single donors w	17	2	0.094899	3	0.031704			1	0.28484					1	0.20467	1	0.0081652	0.00816518
GO:0004745	retinol dehydrogenase activity	14	3	0.0081938	1	0.44919	1	0.37999					1	0.56932					0.00819382
GO:0019400	alditol metabolic process	14	3	0.0081938	1	0.44919			1	0.24124									0.00819382
GO:0070633	transepithelial transport	14	3	0.0081938	3	0.018614													0.00819382
GO:0033673	negative regulation of kinase activity	231	9	0.28275	18	0.008229	12	0.089684			14	0.045443	17	0.19365					0.00822895
GO:0060090	binding, bridging	204							6	0.20943	10	0.21598	21	0.0082741					0.00827414
GO:0035023	regulation of Rho protein signal transduction	148							6	0.070291	12	0.0082918			3	0.31763			0.00829178
GO:0002090	regulation of receptor internalization	56			7	0.008344					4	0.14857	5	0.22742					0.00834399
GO:0032615	interleukin-12 production	56			7	0.008344			2	0.29878					1	0.5301			0.00834399
GO:0070555	response to interleukin-1	56	4	0.093391	7	0.008344	2	0.56499	2	0.29878	5	0.053621	5	0.22742	1	0.5301			0.00834399
GO:0006999	nuclear pore organization	13					3	0.0083576	1	0.22612			2	0.1737					0.00835764
GO:0043094	cellular metabolic compound salvage	13			1	0.42521	3	0.0083576					1	0.5426					0.00835764
GO:0003678	DNA helicase activity	53					6	0.0083776	2	0.27704	2	0.58315							0.00837756
GO:0008091	spectrin	12									3	0.0083986	1	0.51422					0.00839864
GO:0035051	cardiac cell differentiation	12									3	0.0083986	1	0.51422	1	0.14923			0.00839864
GO:0045294	alpha-catenin binding	12					1	0.33615			3	0.0083986	1	0.51422					0.00839864
GO:0071356	cellular response to tumor necrosis factor	43			6	0.0084056	4	0.05528			2	0.47066							0.00840563
GO:0000060	protein import into nucleus, translocation	94			5	0.35481	5	0.20824	5	0.03691	5	0.26151	12	0.0084253	2	0.35877			0.00842535
GO:0009895	negative regulation of catabolic process	60	2	0.55529	4	0.24014					5	0.068241			4	0.0084613			0.00846132
GO:0022891	substrate-specific transmembrane transporter activ	877	40	0.0084629	42	0.1937							55	0.30711	12	0.50989			0.00846288
GO:0051171	regulation of nitrogen compound metabolic process	3052			130	0.40636			77	0.0084723			180	0.45117					0.00847227
GO:0000188	inactivation of MAPK activity	70			8	0.0084739					3	0.47541			1	0.6111			0.00847388
GO:0051219	phosphoprotein binding	35			2	0.43183					5	0.0084751	3	0.33525					0.0084751
GO:0005520	insulin-like growth factor binding	20	3	0.022391	4	0.0085088			1	0.32595	2	0.16529							0.00850879
GO:0015149	hexose transmembrane transporter activity	20	2	0.12494	4	0.0085088					1	0.52608							0.00850879
GO:0016045	detection of bacterium	20			4	0.0085088	3	0.028009	2	0.057274									0.00850879
GO:0032553	ribonucleotide binding	515					27	0.015069			30	0.0085281	36	0.14977	11	0.085995			0.0085281
GO:0032555	purine ribonucleotide binding	515					27	0.015069			30	0.0085281	36	0.14977	11	0.085995			0.0085281
GO:0045806	negative regulation of endocytosis	31	1	0.62098	5	0.0085697			2	0.12213	3	0.10325							0.00856966
GO:0017022	myosin binding	49							2	0.24799	6	0.0086423	4	0.32041	2	0.13945			0.00864231
GO:0016701	oxidoreductase activity, acting on single donors w	18	2	0.10466	3	0.036897			1	0.29881					1	0.21531	1	0.0086437	0.00864366
GO:0070566	adenylyltransferase activity	18					1	0.45918					3	0.084103			1	0.0086437	0.00864366
GO:0051603	proteolysis involved in cellular protein catabolic	352					18	0.050997			13	0.52792	32	0.0087136	8	0.10097			0.00871363
GO:0022804	active transmembrane transporter activity	362	20	0.0087272	25	0.009587			9	0.27687	17	0.17739	28	0.078566					0.00872718
GO:0000910	cytokinesis	149					6	0.38392	5	0.16697	12	0.0087283	16	0.013497	2	0.59502			0.00872826
GO:0042995	cell projection	366			21	0.087243					22	0.016105	33	0.0087895					0.00878951
GO:0044257	cellular protein catabolic process	366					18	0.068711			15	0.36486	33	0.0087895	9	0.058062			0.00878951
GO:0016298	lipase activity	100	7	0.034684	10	0.0088039					5	0.30411							0.00880391
GO:0051050	positive regulation of transport	407	14	0.37378	27	0.01202					22	0.045057	24	0.51002	12	0.0088294			0.00882938
GO:0043393	regulation of protein binding	271	11	0.21516	15	0.1621	13	0.12557	7	0.27922	16	0.04174	26	0.0088561	6	0.15634			0.0088561
GO:0042168	heme metabolic process	27	4	0.0088771	2	0.31127							4	0.069542					0.00887706
GO:0002021	response to dietary excess	5	2	0.0088912															0.00889116
GO:0004301	epoxide hydrolase activity	5	2	0.0088912															0.00889116
GO:0004740	pyruvate dehydrogenase (acetyl-transferring) kinas	5	2	0.0088912															0.00889116
GO:0005782	peroxisomal matrix	5	2	0.0088912	1	0.19179													0.00889116
GO:0006013	mannose metabolic process	5	2	0.0088912															0.00889116
GO:0006591	ornithine metabolic process	5	2	0.0088912	2	0.015955													0.00889116
GO:0006734	NADH metabolic process	5	2	0.0088912			1	0.1569							1	0.06511			0.00889116
GO:0010166	wax metabolic process	5	2	0.0088912															0.00889116
GO:0015347	sodium-independent organic anion transmembrane tra	5	2	0.0088912	1	0.19179													0.00889116
GO:0016783	sulfurtransferase activity	5	2	0.0088912			1	0.1569											0.00889116
GO:0016833	oxo-acid-lyase activity	5	2	0.0088912	1	0.19179													0.00889116
GO:0030299	intestinal cholesterol absorption	5	2	0.0088912	1	0.19179									1	0.06511			0.00889116
GO:0031907	microbody lumen	5	2	0.0088912	1	0.19179													0.00889116
GO:0034442	regulation of lipoprotein oxidation	5	2	0.0088912	1	0.19179													0.00889116
GO:0044241	lipid digestion	5	2	0.0088912	1	0.19179									1	0.06511			0.00889116
GO:0046113	nucleobase catabolic process	5	2	0.0088912	2	0.015955	1	0.1569											0.00889116
GO:0046146	tetrahydrobiopterin metabolic process	5	2	0.0088912	1	0.19179													0.00889116
GO:0051354	negative regulation of oxidoreductase activity	5	2	0.0088912			1	0.1569	1	0.093865			1	0.25975					0.00889116
GO:2000378	negative regulation of reactive oxygen species met	5	2	0.0088912															0.00889116
GO:0001921	positive regulation of receptor recycling	8											3	0.0088971					0.00889706
GO:0006740	NADPH regeneration	8					2	0.027515					3	0.0088971					0.00889706
GO:0051123	RNA polymerase II transcriptional preinitiation co	8											3	0.0088971					0.00889706
GO:0007569	cell aging	95	4	0.33548	6	0.20472	4	0.39553							5	0.0089539			0.00895389
GO:0031324	negative regulation of cellular metabolic process	1182			65	0.013034			35	0.0089897									0.00898973
GO:0008195	phosphatidate phosphatase activity	11	2	0.043278			1	0.31309							2	0.0090443			0.00904432
GO:0010893	positive regulation of steroid biosynthetic proces	11	1	0.2911	1	0.37408					1	0.33674			2	0.0090443			0.00904432
GO:0032770	positive regulation of monooxygenase activity	11	2	0.043278									1	0.48409	2	0.0090443			0.00904432
GO:0090090	negative regulation of canonical Wnt receptor sign	11													2	0.0090443			0.00904432
GO:0016757	transferase activity, transferring glycosyl groups	246	8	0.48788			16	0.0090443	7	0.20645									0.00904435
GO:0051972	regulation of telomerase activity	25					4	0.0090567			1	0.60684							0.00905666
GO:0010573	vascular endothelial growth factor production	23	2	0.15687	1	0.6247					4	0.0090614							0.00906139
GO:0010574	regulation of vascular endothelial growth factor p	23	2	0.15687	1	0.6247					4	0.0090614							0.00906139
GO:0042327	positive regulation of phosphorylation	474			31	0.0090872			17	0.01207	23	0.10437							0.00908723
GO:0042379	chemokine receptor binding	95	3	0.56358	8	0.044605	4	0.39553			8	0.023162	12	0.0091469	3	0.13454			0.00914688
GO:0010564	regulation of cell cycle process	518					28	0.0092169	14	0.13808	26	0.065374	43	0.012662	7	0.54257			0.00921685
GO:0005200	structural constituent of cytoskeleton	132									11	0.0092359	14	0.02201					0.00923586
GO:0004551	nucleotide diphosphatase activity	11	1	0.2911	3	0.0092599							1	0.48409					0.00925993
GO:0006206	pyrimidine base metabolic process	11	2	0.043278	3	0.0092599	1	0.31309			1	0.33674							0.00925993
GO:0032430	positive regulation of phospholipase A2 activity	11			3	0.0092599													0.00925993
GO:0043395	heparan sulfate proteoglycan binding	11			3	0.0092599					1	0.33674							0.00925993
GO:0045780	positive regulation of bone resorption	11			3	0.0092599					1	0.33674							0.00925993
GO:0003697	single-stranded DNA binding	106					9	0.0093039	6	0.017682	5	0.34765							0.00930389
GO:0007088	regulation of mitosis	143					8	0.10863	3	0.53109			16	0.0093086	2	0.57261			0.00930864
GO:0051783	regulation of nuclear division	143					8	0.10863	3	0.53109			16	0.0093086	2	0.57261			0.00930864
GO:0042592	homeostatic process	1480			80	0.0093248					55	0.47574			27	0.060564			0.00932482
GO:0000152	nuclear ubiquitin ligase complex	23											5	0.009353					0.00935303
GO:0003755	peptidyl-prolyl cis-trans isomerase activity	23					2	0.17958	2	0.073433	1	0.57633	5	0.009353					0.00935303
GO:0005789	endoplasmic reticulum membrane	168	8	0.14763	8	0.40175	9	0.1129					18	0.009363	5	0.075319			0.009363
GO:0090305	nucleic acid phosphodiester bond hydrolysis	88	3	0.51171	5	0.30509	8	0.0093639	5	0.028905			7	0.25372					0.00936389
GO:0005868	cytoplasmic dynein complex	15					1	0.40081					4	0.0093818					0.00938182
GO:0032153	cell division site	15									1	0.42876	4	0.0093818					0.00938182
GO:0032155	cell division site part	15									1	0.42876	4	0.0093818					0.00938182
GO:0046637	regulation of alpha-beta T cell differentiation	15							1	0.25606	2	0.10271	4	0.0093818					0.00938182
GO:0051452	intracellular pH reduction	15											4	0.0093818					0.00938182
GO:0038024	cargo receptor activity	44	2	0.39443	6	0.0093984					2	0.48272							0.00939838
GO:0022890	inorganic cation transmembrane transporter activit	246	15	0.0094126	13	0.22812					11	0.29206	18	0.1917					0.00941255
GO:0090101	negative regulation of transmembrane receptor prot	65	3	0.32353	3	0.51275					7	0.0094616							0.00946155
GO:0030838	positive regulation of actin filament polymerizati	50			4	0.1544			1	0.62732	6	0.0095248	7	0.02518					0.00952475
GO:0002438	acute inflammatory response to antigenic stimulus	36			3	0.18844			1	0.50853	5	0.0095523	3	0.35153	1	0.38443			0.00955233
GO:0002524	hypersensitivity	36			3	0.18844			1	0.50853	5	0.0095523	3	0.35153	1	0.38443			0.00955233
GO:0031397	negative regulation of protein ubiquitination	36									5	0.0095523	3	0.35153					0.00955233
GO:0045236	CXCR chemokine receptor binding	32			4	0.042694	3	0.091009	1	0.46813	3	0.11098	6	0.0095583	2	0.067957			0.00955832
GO:0019438	aromatic compound biosynthetic process	20	3	0.022391	2	0.20197	1	0.4949							1	0.23619	1	0.0096	0.00960002
GO:0003774	motor activity	115			5	0.52621					10	0.0096082	7	0.51038	2	0.4566			0.00960818
GO:0045765	regulation of angiogenesis	282	9	0.50383	16	0.13183			12	0.0096568	13	0.23591			4	0.52305			0.00965677
GO:0010212	response to ionizing radiation	156					6	0.42596			9	0.11965	17	0.0096694					0.0096694
GO:0050714	positive regulation of protein secretion	117			11	0.0096737					5	0.42791			3	0.20639			0.00967367
GO:0052547	regulation of peptidase activity	400	16	0.17324	27	0.0097189	19	0.08179	9	0.37992	19	0.14991	29	0.13418					0.00971894
GO:0048661	positive regulation of smooth muscle cell prolifer	23	1	0.51306	3	0.068781			3	0.0097683			2	0.39184	1	0.26646			0.00976827
GO:0051298	centrosome duplication	23			1	0.6247	1	0.54412	3	0.0097683	3	0.050253							0.00976827
GO:0000340	RNA 7-methylguanosine cap binding	3											2	0.0098158					0.00981581
GO:0006709	progesterone catabolic process	3			1	0.11993							2	0.0098158					0.00981581
GO:0007042	lysosomal lumen acidification	3											2	0.0098158					0.00981581
GO:0008208	C21-steroid hormone catabolic process	3			1	0.11993							2	0.0098158					0.00981581
GO:0016090	prenol metabolic process	3											2	0.0098158					0.00981581
GO:0016091	prenol biosynthetic process	3											2	0.0098158					0.00981581
GO:0016093	polyprenol metabolic process	3											2	0.0098158					0.00981581
GO:0016094	polyprenol biosynthetic process	3											2	0.0098158					0.00981581
GO:0017055	negative regulation of RNA polymerase II transcrip	3											2	0.0098158					0.00981581
GO:0019348	dolichol metabolic process	3											2	0.0098158					0.00981581
GO:0019408	dolichol biosynthetic process	3											2	0.0098158					0.00981581
GO:0035751	regulation of lysosomal lumen pH	3											2	0.0098158					0.00981581
GO:0042989	sequestering of actin monomers	3											2	0.0098158					0.00981581
GO:0045956	positive regulation of calcium ion-dependent exocy	3											2	0.0098158					0.00981581
GO:0047023	androsterone dehydrogenase activity	3	1	0.089541									2	0.0098158					0.00981581
GO:0070234	positive regulation of T cell apoptosis	3					1	0.097328					2	0.0098158					0.00981581
GO:0042743	hydrogen peroxide metabolic process	32	2	0.25861	5	0.009816			1	0.46813									0.00981597
GO:0030346	protein phosphatase 2B binding	8					1	0.23898	2	0.0098385									0.00983855
GO:0004568	chitinase activity	4			2	0.0098441													0.00984412
GO:0006042	glucosamine biosynthetic process	4			2	0.0098441					1	0.13866	1	0.21385					0.00984412
GO:0006553	lysine metabolic process	4	1	0.11757	2	0.0098441													0.00984412
GO:0016942	insulin-like growth factor binding protein complex	4	1	0.11757	2	0.0098441					1	0.13866							0.00984412
GO:0019770	IgG receptor activity	4			2	0.0098441													0.00984412
GO:0019959	interleukin-8 binding	4			2	0.0098441													0.00984412
GO:0030451	regulation of complement activation, alternative p	4			2	0.0098441													0.00984412
GO:0031640	killing of cells of other organism	4			2	0.0098441													0.00984412
GO:0048250	mitochondrial iron ion transport	4			2	0.0098441													0.00984412
GO:0051006	positive regulation of lipoprotein lipase activity	4			2	0.0098441													0.00984412
GO:0051182	coenzyme transport	4			2	0.0098441													0.00984412
GO:0060856	establishment of blood-brain barrier	4			2	0.0098441													0.00984412
GO:0070189	kynurenine metabolic process	4			2	0.0098441													0.00984412
GO:0031072	heat shock protein binding	107					9	0.0098663			8	0.042728	11	0.047688					0.00986632
GO:0009142	nucleoside triphosphate biosynthetic process	43	5	0.0099521			3	0.17437					3	0.46284	1	0.43992			0.0099521
GO:0048871	multicellular organismal homeostasis	72			8	0.0099957	3	0.4365			4	0.27038			1	0.62148			0.00999573
GO:0006706	steroid catabolic process	15	3	0.010011	2	0.12746							2	0.21706					0.0100112
GO:0030194	positive regulation of blood coagulation	15	3	0.010011	3	0.02256					1	0.42876							0.0100112
GO:0042159	lipoprotein catabolic process	15	3	0.010011	3	0.02256			1	0.25606									0.0100112
GO:0070325	lipoprotein particle receptor binding	15	3	0.010011							1	0.42876			1	0.18294			0.0100112
GO:0051893	regulation of focal adhesion assembly	63			4	0.26775			4	0.034519	5	0.080512	7	0.073381	4	0.010021			0.0100211
GO:0090109	regulation of cell-substrate junction assembly	63			4	0.26775			4	0.034519	5	0.080512	7	0.073381	4	0.010021			0.0100211
GO:0002695	negative regulation of leukocyte activation	102	4	0.38462	10	0.010065			2	0.59499	7	0.080567	6	0.55204					0.0100649
GO:0006112	energy reserve metabolic process	58	4	0.10298	7	0.010075							4	0.44115	1	0.54262			0.0100745
GO:0006260	DNA replication	337	12	0.34447			20	0.010113	10	0.12504	14	0.35301	24	0.18247	6	0.29677			0.010113
GO:0048469	cell maturation	78	7	0.010114							4	0.32001			2	0.28023			0.0101136
GO:0014812	muscle cell migration	21	1	0.4816	4	0.01017							2	0.34912					0.0101704
GO:0014909	smooth muscle cell migration	21	1	0.4816	4	0.01017							2	0.34912					0.0101704
GO:0032451	demethylase activity	21	1	0.4816	4	0.01017	1	0.51187			1	0.54346			2	0.031641			0.0101704
GO:0051393	alpha-actinin binding	21			4	0.01017			1	0.33912	1	0.54346	3	0.12075					0.0101704
GO:0071219	cellular response to molecule of bacterial origin	21			4	0.01017	1	0.51187			1	0.54346			1	0.24641			0.0101704
GO:0071222	cellular response to lipopolysaccharide	21			4	0.01017	1	0.51187			1	0.54346			1	0.24641			0.0101704
GO:0070201	regulation of establishment of protein localizatio	517			33	0.010235	21	0.21277			25	0.096369	37	0.11606	9	0.25656			0.0102352
GO:0046519	sphingoid metabolic process	66			3	0.52308					7	0.01026	4	0.54275	1	0.58949			0.0102596
GO:0051130	positive regulation of cellular component organiza	351			18	0.21458			8	0.37857	22	0.010332	29	0.037641	6	0.32957			0.0103319
GO:0051098	regulation of binding	372	13	0.3598	25	0.01317	18	0.077446	8	0.44086	23	0.010339	32	0.01829	7	0.23142			0.010339
GO:0004549	tRNA-specific ribonuclease activity	14	1	0.35462			3	0.010375											0.0103752
GO:0010861	thyroid hormone receptor activator activity	14					3	0.010375	1	0.24124			1	0.56932					0.0103752
GO:0030375	thyroid hormone receptor coactivator activity	14					3	0.010375	1	0.24124			1	0.56932					0.0103752
GO:0046651	lymphocyte proliferation	219	9	0.23431	17	0.010408			5	0.42547	11	0.18116	17	0.14122					0.0104084
GO:0006360	transcription from RNA polymerase I promoter	26					4	0.010425	1	0.40123	1	0.62126	3	0.19169					0.010425
GO:0050829	defense response to Gram-negative bacterium	45			6	0.010472			1	0.5886	2	0.4946							0.010472
GO:0016202	regulation of striated muscle tissue development	63							2	0.34901	4	0.1992	9	0.010491	2	0.20606			0.0104907
GO:0000291	nuclear-transcribed mRNA catabolic process, exonuc	5			1	0.19179	2	0.010506					2	0.030246					0.0105063
GO:0001651	dense fibrillar component	5					2	0.010506					2	0.030246					0.0105063
GO:0005668	RNA polymerase transcription factor SL1 complex	5					2	0.010506					1	0.25975					0.0105063
GO:0006054	N-acetylneuraminate metabolic process	5					2	0.010506											0.0105063
GO:0006398	histone mRNA 3'-end processing	5					2	0.010506					1	0.25975					0.0105063
GO:0016892	endoribonuclease activity, producing 3'-phosphomon	5					2	0.010506											0.0105063
GO:0032039	integrator complex	5					2	0.010506			1	0.17022							0.0105063
GO:0033204	ribonuclease P RNA binding	5					2	0.010506											0.0105063
GO:0046083	adenine metabolic process	5					2	0.010506											0.0105063
GO:0090069	regulation of ribosome biogenesis	5			1	0.19179	2	0.010506											0.0105063
GO:0005160	transforming growth factor beta receptor binding	24			2	0.26436			1	0.37712	4	0.010565	4	0.048246					0.0105647
GO:0050920	regulation of chemotaxis	151	5	0.49821	13	0.010581			4	0.34075	7	0.31699	12	0.17222	4	0.14435			0.010581
GO:0016874	ligase activity	413			18	0.45747	23	0.01251					36	0.010655	6	0.47677			0.0106553
GO:0030307	positive regulation of cell growth	153			10	0.10682	8	0.14322	6	0.079622	12	0.010656	11	0.28137	4	0.14928			0.010656
GO:0051247	positive regulation of protein metabolic process	697			42	0.010705			22	0.018592	33	0.079267	46	0.21099	12	0.22424			0.010705
GO:0045931	positive regulation of mitotic cell cycle	37					4	0.034545			5	0.01072	4	0.16758					0.0107201
GO:0050795	regulation of behavior	168	6	0.4147	14	0.010726			4	0.41592	7	0.41884	12	0.27666	4	0.18811			0.0107262
GO:0035455	response to interferon-alpha	12			2	0.086869					1	0.36104	1	0.51422	2	0.010758			0.0107582
GO:0045940	positive regulation of steroid metabolic process	12	2	0.050897	1	0.40019					1	0.36104			2	0.010758			0.0107582
GO:0070830	tight junction assembly	12			1	0.40019							2	0.1526	2	0.010758			0.0107582
GO:0009259	ribonucleotide metabolic process	289	11	0.27856					8	0.20492	14	0.17611	27	0.010825	4	0.5424			0.010825
GO:0006801	superoxide metabolic process	73	5	0.074172	8	0.010829			4	0.054359									0.0108286
GO:0048511	rhythmic process	135			12	0.010835			5	0.1248	8	0.12284							0.0108351
GO:0016407	acetyltransferase activity	61	6	0.010972	5	0.10995	6	0.016207					5	0.28328	3	0.048221			0.0109722
GO:0008150	biological_process	15922	493	0.30341	671	0.088185			311	0.54668	588	0.1841	943	0.011015	216	0.19323	8	0.71628	0.0110152
GO:0048020	CCR chemokine receptor binding	33	2	0.27013									6	0.011119					0.0111191
GO:0042805	actinin binding	33			5	0.011181			1	0.47853	3	0.11894	4	0.1239					0.0111813
GO:0042990	regulation of transcription factor import into nuc	86			6	0.14913			2	0.5027			11	0.011229					0.0112285
GO:0009154	purine ribonucleotide catabolic process	223							8	0.071621	13	0.067161	22	0.011248	3	0.57581			0.0112476
GO:0046039	GTP metabolic process	192							8	0.035055	14	0.011248	18	0.032079	3	0.47522			0.0112484
GO:0001725	stress fiber	24							1	0.37712	1	0.59187	5	0.011258					0.0112582
GO:0002064	epithelial cell development	35	2	0.29313	5	0.014288			2	0.14874	4	0.038019			3	0.011271			0.0112714
GO:0007259	JAK-STAT cascade	221			17	0.011324			9	0.029844	13	0.063501							0.0113245
GO:0050863	regulation of T cell activation	221	9	0.24217	17	0.011324			6	0.26365	11	0.18862	18	0.096129					0.0113245
GO:0005516	calmodulin binding	136			6	0.50272			4	0.2748	11	0.011413	9	0.39853	2	0.54534			0.0114128
GO:0044438	microbody part	29	4	0.011448	2	0.34222							2	0.51119					0.0114479
GO:0044439	peroxisomal part	29	4	0.011448	2	0.34222							2	0.51119					0.0114479
GO:0051213	dioxygenase activity	24	2	0.16783	3	0.076269	1	0.55944	1	0.37712					1	0.27628	1	0.01151	0.0115103
GO:0018108	peptidyl-tyrosine phosphorylation	349			24	0.011542			13	0.020003	17	0.1428			6	0.32485			0.0115416
GO:0032318	regulation of Ras GTPase activity	159							8	0.012923	12	0.014145	17	0.011572	3	0.35786			0.0115722
GO:0005635	nuclear envelope	318					13	0.27197	9	0.17093	15	0.1913	29	0.011626	5	0.4212			0.0116256
GO:0007051	spindle organization	110					9	0.011708			8	0.048935	10	0.10874					0.0117078
GO:0019217	regulation of fatty acid metabolic process	62	6	0.011841	3	0.48109							4	0.49302	1	0.56669			0.0118412
GO:0046649	lymphocyte activation	562			35	0.011896			12	0.41689	22	0.40491	33	0.51229					0.011896
GO:0017016	Ras GTPase binding	211					10	0.17297	7	0.11997	14	0.023622	21	0.011898					0.0118981
GO:0033280	response to vitamin D	27	3	0.049088	2	0.31127	4	0.01192			2	0.26003							0.0119201
GO:0010604	positive regulation of macromolecule metabolic pro	1219			67	0.011928	42	0.45208	30	0.11208	46	0.43822	81	0.11899					0.0119278
GO:0000776	kinetochore	74					7	0.011937	3	0.17563	6	0.053703	5	0.4353	2	0.26038			0.0119371
GO:0005095	GTPase inhibitor activity	16			1	0.4942					1	0.44971	4	0.011941					0.0119406
GO:0006739	NADP metabolic process	16					2	0.098952					4	0.011941					0.0119406
GO:0006904	vesicle docking involved in exocytosis	16			1	0.4942							4	0.011941					0.0119406
GO:0007040	lysosome organization	16											4	0.011941					0.0119406
GO:0031503	protein complex localization	16					2	0.098952	1	0.27059			4	0.011941					0.0119406
GO:0045298	tubulin complex	16									1	0.44971	4	0.011941					0.0119406
GO:0045851	pH reduction	16											4	0.011941					0.0119406
GO:0055102	lipase inhibitor activity	16			3	0.026924			1	0.27059	2	0.11464	4	0.011941					0.0119406
GO:0032103	positive regulation of response to external stimul	102			9	0.026487	6	0.12822	2	0.59499	4	0.51662	6	0.55204	5	0.011947			0.011947
GO:0004181	metallocarboxypeptidase activity	12			3	0.011969	1	0.33615			1	0.36104							0.0119688
GO:0019432	triglyceride biosynthetic process	12	1	0.31294	3	0.011969	1	0.33615											0.0119688
GO:0046852	positive regulation of bone remodeling	12			3	0.011969					1	0.36104							0.0119688
GO:0055098	response to low-density lipoprotein particle stimu	12	1	0.31294	3	0.011969					1	0.36104							0.0119688
GO:0060192	negative regulation of lipase activity	12	1	0.31294	3	0.011969			1	0.2107			2	0.1526					0.0119688
GO:0032570	response to progesterone stimulus	38	3	0.11101	3	0.21005					5	0.011982			2	0.091498			0.0119818
GO:0043388	positive regulation of DNA binding	38			3	0.21005	3	0.13412	1	0.52757	5	0.011982							0.0119818
GO:0032182	small conjugating protein binding	68	3	0.34896							7	0.012001	6	0.20483	1	0.60044			0.012001
GO:0005886	plasma membrane	3466			161	0.064342					150	0.012001							0.0120011
GO:0042439	ethanolamine-containing compound metabolic process	45	5	0.012016	4	0.11684			1	0.5886									0.0120164
GO:0032147	activation of protein kinase activity	313			22	0.012017			9	0.16028	19	0.022074	26	0.044572					0.0120168
GO:0016641	oxidoreductase activity, acting on the CH-NH2 grou	16	3	0.012044	1	0.4942					1	0.44971							0.0120439
GO:0032371	regulation of sterol transport	16	3	0.012044			1	0.42093					1	0.61818	2	0.018887			0.0120439
GO:0032374	regulation of cholesterol transport	16	3	0.012044			1	0.42093					1	0.61818	2	0.018887			0.0120439
GO:0050820	positive regulation of coagulation	16	3	0.012044	3	0.026924			1	0.27059	1	0.44971							0.0120439
GO:0050672	negative regulation of lymphocyte proliferation	60	4	0.113	7	0.012053					5	0.068241	5	0.27188					0.0120528
GO:0005545	1-phosphatidylinositol binding	46			2	0.57709			4	0.012209	2	0.50631	7	0.016478					0.0122088
GO:0030695	GTPase regulator activity	442							16	0.013516	26	0.012234	33	0.087571					0.0122339
GO:0008643	carbohydrate transport	121	8	0.033444	11	0.012276					7	0.15588			3	0.2203			0.0122755
GO:0009894	regulation of catabolic process	517			23	0.40422	23	0.10379	16	0.047465	28	0.025693	43	0.012278	10	0.1562			0.0122777
GO:0032943	mononuclear cell proliferation	223	11	0.084504	17	0.012303			6	0.27026	11	0.19622	17	0.15773					0.0123031
GO:0031400	negative regulation of protein modification proces	156					8	0.15455	4	0.36293	12	0.012306	11	0.30282					0.012306
GO:0031648	protein destabilization	25	2	0.17891			1	0.57424	3	0.012328									0.0123279
GO:0048024	regulation of nuclear mRNA splicing, via spliceoso	25							3	0.012328	2	0.23259							0.0123279
GO:0046486	glycerolipid metabolic process	208	13	0.012431	12	0.16045			6	0.22183					3	0.5286			0.0124308
GO:0004904	interferon receptor activity	5									2	0.012442							0.0124422
GO:0006678	glucosylceramide metabolic process	5									2	0.012442	1	0.25975					0.0124422
GO:0033210	leptin-mediated signaling pathway	5									2	0.012442							0.0124422
GO:0042538	hyperosmotic salinity response	5	1	0.14474							2	0.012442							0.0124422
GO:0042640	anagen	5			2	0.015955					2	0.012442							0.0124422
GO:0044320	cellular response to leptin stimulus	5									2	0.012442							0.0124422
GO:0051012	microtubule sliding	5									2	0.012442	1	0.25975					0.0124422
GO:0071560	cellular response to transforming growth factor be	5									2	0.012442							0.0124422
GO:2000482	regulation of interleukin-8 secretion	5									2	0.012442							0.0124422
GO:0017081	chloride channel regulator activity	9							2	0.012488	2	0.040644							0.0124875
GO:0060395	SMAD protein signal transduction	9			1	0.3184			2	0.012488									0.0124875
GO:0060416	response to growth hormone stimulus	9	1	0.24533					2	0.012488									0.0124875
GO:0006944	cellular membrane fusion	99									7	0.071124	12	0.012524					0.0125244
GO:0061025	membrane fusion	99									7	0.071124	12	0.012524					0.0125244
GO:0006621	protein retention in ER lumen	13											2	0.1737	2	0.012603			0.0126031
GO:0032651	regulation of interleukin-1 beta production	75			8	0.012647					5	0.14012							0.0126466
GO:0005852	eukaryotic translation initiation factor 3 complex	15					3	0.012651			1	0.42876	3	0.053313					0.0126505
GO:0007000	nucleolus organization	15					3	0.012651	1	0.25606									0.0126505
GO:0016235	aggresome	9											3	0.012772					0.0127719
GO:0032050	clathrin heavy chain binding	9											3	0.012772					0.0127719
GO:0070897	DNA-dependent transcriptional preinitiation comple	9					1	0.26453					3	0.012772					0.0127719
GO:0048634	regulation of muscle organ development	65							2	0.36316	5	0.089303	9	0.012781	2	0.21587			0.0127814
GO:0003714	transcription corepressor activity	293			14	0.33863	17	0.020545	12	0.012786									0.0127857
GO:0010389	regulation of G2/M transition of mitotic cell cycl	75					7	0.012797			3	0.52158	8	0.07038					0.0127973
GO:0070661	leukocyte proliferation	224	11	0.086549	17	0.012817			6	0.27358	11	0.20007	17	0.16201					0.0128168
GO:0016363	nuclear matrix	93			4	0.54636	8	0.012845			4	0.44489			2	0.35394			0.0128452
GO:0006900	membrane budding	34									2	0.35538	6	0.012852	1	0.3676			0.0128518
GO:0016469	proton-transporting two-sector ATPase complex	34											6	0.012852	2	0.075555			0.0128518
GO:0010498	proteasomal protein catabolic process	144					7	0.21007	3	0.5358			14	0.041973	6	0.012958			0.0129582
GO:0032680	regulation of tumor necrosis factor production	155			13	0.012978													0.0129783
GO:0000122	negative regulation of transcription from RNA poly	440							16	0.012996									0.0129961
GO:0043433	negative regulation of sequence-specific DNA bindi	172	9	0.084704	14	0.013	7	0.35615			7	0.44283	17	0.023448					0.0129999
GO:0009261	ribonucleotide catabolic process	226							8	0.076062	13	0.072909	22	0.013001					0.0130011
GO:0070227	lymphocyte apoptosis	44	3	0.15296	4	0.10987							7	0.013041					0.0130415
GO:0000052	citrulline metabolic process	6	2	0.013066															0.0130662
GO:0000303	response to superoxide	6	2	0.013066	1	0.22549													0.0130662
GO:0008431	vitamin E binding	6	2	0.013066	2	0.023277							1	0.30298					0.0130662
GO:0009086	methionine biosynthetic process	6	2	0.013066					1	0.11156			1	0.30298					0.0130662
GO:0009624	response to nematode	6	2	0.013066							1	0.20062							0.0130662
GO:0016421	CoA carboxylase activity	6	2	0.013066															0.0130662
GO:0019389	glucuronoside metabolic process	6	2	0.013066															0.0130662
GO:0030881	beta-2-microglobulin binding	6	2	0.013066	1	0.22549							1	0.30298					0.0130662
GO:0042574	retinal metabolic process	6	2	0.013066									1	0.30298					0.0130662
GO:0043288	apocarotenoid metabolic process	6	2	0.013066									1	0.30298					0.0130662
GO:0045056	transcytosis	6	2	0.013066	1	0.22549													0.0130662
GO:0009743	response to carbohydrate stimulus	82	7	0.013115	8	0.020782			2	0.47761	5	0.18169	7	0.20169	2	0.30005			0.0131154
GO:0042542	response to hydrogen peroxide	122	9	0.01312	8	0.13726			4	0.21558	6	0.2896	12	0.052791					0.0131201
GO:0005657	replication fork	37	3	0.10451			2	0.35387							3	0.013123			0.013123
GO:0032945	negative regulation of mononuclear cell proliferat	61	4	0.11817	7	0.01314			2	0.33476	5	0.072208	5	0.28328					0.0131405
GO:0070664	negative regulation of leukocyte proliferation	61	4	0.11817	7	0.01314			2	0.33476	5	0.072208	5	0.28328					0.0131405
GO:0043255	regulation of carbohydrate biosynthetic process	46	5	0.01315	4	0.12401			1	0.59665					2	0.12587			0.0131499
GO:0005528	FK506 binding	14	1	0.35462			2	0.078371			3	0.01316	2	0.19523					0.0131597
GO:0030863	cortical cytoskeleton	14									3	0.01316	1	0.56932					0.0131597
GO:0030864	cortical actin cytoskeleton	14									3	0.01316	1	0.56932					0.0131597
GO:0042731	PH domain binding	14									3	0.01316			1	0.17186			0.0131597
GO:0031329	regulation of cellular catabolic process	338							12	0.034125	21	0.013188	27	0.061167	7	0.16827			0.0131879
GO:0042509	regulation of tyrosine phosphorylation of STAT pro	72			4	0.35305			5	0.013244	3	0.49413	5	0.41195					0.0132435
GO:0002437	inflammatory response to antigenic stimulus	39			3	0.22105			1	0.53681	5	0.013341	3	0.39998	1	0.40885			0.0133405
GO:0000250	lanosterol synthase activity	1													1	0.013374			0.0133735
GO:0003007	heart morphogenesis	1													1	0.013374			0.0133735
GO:0003128	heart field specification	1													1	0.013374			0.0133735
GO:0003129	heart induction	1													1	0.013374			0.0133735
GO:0003136	negative regulation of heart induction by canonica	1													1	0.013374			0.0133735
GO:0003306	Wnt receptor signaling pathway involved in heart d	1													1	0.013374			0.0133735
GO:0003307	regulation of Wnt receptor signaling pathway invol	1													1	0.013374			0.0133735
GO:0003308	negative regulation of Wnt receptor signaling path	1													1	0.013374			0.0133735
GO:0003905	alkylbase DNA N-glycosylase activity	1													1	0.013374			0.0133735
GO:0004149	dihydrolipoyllysine-residue succinyltransferase ac	1													1	0.013374			0.0133735
GO:0004163	diphosphomevalonate decarboxylase activity	1													1	0.013374			0.0133735
GO:0004324	ferredoxin-NADP+ reductase activity	1													1	0.013374			0.0133735
GO:0004340	glucokinase activity	1													1	0.013374			0.0133735
GO:0004347	glucose-6-phosphate isomerase activity	1													1	0.013374			0.0133735
GO:0004514	nicotinate-nucleotide diphosphorylase (carboxylati	1													1	0.013374			0.0133735
GO:0004741	[pyruvate dehydrogenase (lipoamide)] phosphatase a	1													1	0.013374			0.0133735
GO:0005954	calcium- and calmodulin-dependent protein kinase c	1													1	0.013374			0.0133735
GO:0006588	activation of tryptophan 5-monooxygenase activity	1													1	0.013374			0.0133735
GO:0006843	mitochondrial citrate transport	1													1	0.013374			0.0133735
GO:0006864	pyrimidine nucleotide transport	1													1	0.013374			0.0133735
GO:0007108	cytokinesis, initiation of separation	1													1	0.013374			0.0133735
GO:0008127	quercetin 2,3-dioxygenase activity	1													1	0.013374			0.0133735
GO:0008145	phenylalkylamine binding	1													1	0.013374			0.0133735
GO:0008398	sterol 14-demethylase activity	1													1	0.013374			0.0133735
GO:0008725	DNA-3-methyladenine glycosylase I activity	1													1	0.013374			0.0133735
GO:0008973	phosphopentomutase activity	1													1	0.013374			0.0133735
GO:0009997	negative regulation of cardioblast cell fate speci	1													1	0.013374			0.0133735
GO:0010988	regulation of low-density lipoprotein particle cle	1													1	0.013374			0.0133735
GO:0010989	negative regulation of low-density lipoprotein par	1													1	0.013374			0.0133735
GO:0014014	negative regulation of gliogenesis	1													1	0.013374			0.0133735
GO:0014826	vein smooth muscle contraction	1													1	0.013374			0.0133735
GO:0015133	uronic acid transmembrane transporter activity	1													1	0.013374			0.0133735
GO:0015134	hexuronate transmembrane transporter activity	1													1	0.013374			0.0133735
GO:0015135	glucuronate transmembrane transporter activity	1													1	0.013374			0.0133735
GO:0015136	sialic acid transmembrane transporter activity	1													1	0.013374			0.0133735
GO:0015218	pyrimidine nucleotide transmembrane transporter ac	1													1	0.013374			0.0133735
GO:0015735	uronic acid transport	1													1	0.013374			0.0133735
GO:0015736	hexuronate transport	1													1	0.013374			0.0133735
GO:0015738	glucuronate transport	1													1	0.013374			0.0133735
GO:0015743	malate transport	1													1	0.013374			0.0133735
GO:0016213	linoleoyl-CoA desaturase activity	1													1	0.013374			0.0133735
GO:0016730	oxidoreductase activity, acting on iron-sulfur pro	1													1	0.013374			0.0133735
GO:0016731	oxidoreductase activity, acting on iron-sulfur pro	1													1	0.013374			0.0133735
GO:0016751	S-succinyltransferase activity	1													1	0.013374			0.0133735
GO:0018085	peptidyl-L-amino acid racemization	1													1	0.013374			0.0133735
GO:0018366	chiral amino acid racemization	1													1	0.013374			0.0133735
GO:0019126	peptidyl-serine racemization	1													1	0.013374			0.0133735
GO:0019373	epoxygenase P450 pathway	1													1	0.013374			0.0133735
GO:0021510	spinal cord development	1													1	0.013374			0.0133735
GO:0030378	serine racemase activity	1													1	0.013374			0.0133735
GO:0031559	oxidosqualene cyclase activity	1													1	0.013374			0.0133735
GO:0032023	trypsinogen activation	1													1	0.013374			0.0133735
GO:0032740	positive regulation of interleukin-17 production	1													1	0.013374			0.0133735
GO:0032802	low-density lipoprotein particle receptor cataboli	1													1	0.013374			0.0133735
GO:0032803	regulation of low-density lipoprotein particle rec	1													1	0.013374			0.0133735
GO:0032805	positive regulation of low-density lipoprotein par	1													1	0.013374			0.0133735
GO:0033626	cell surface receptor linked signal transduction l	1													1	0.013374			0.0133735
GO:0034263	autophagy in response to ER overload	1													1	0.013374			0.0133735
GO:0042685	cardioblast cell fate specification	1													1	0.013374			0.0133735
GO:0042686	regulation of cardioblast cell fate specification	1													1	0.013374			0.0133735
GO:0045686	negative regulation of glial cell differentiation	1													1	0.013374			0.0133735
GO:0046437	D-amino acid biosynthetic process	1													1	0.013374			0.0133735
GO:0047290	(alpha-N-acetylneuraminyl-2,3-beta-galactosyl-1,3)	1													1	0.013374			0.0133735
GO:0047963	glycine N-choloyltransferase activity	1													1	0.013374			0.0133735
GO:0048203	vesicle targeting, trans-Golgi to endosome	1													1	0.013374			0.0133735
GO:0048712	negative regulation of astrocyte differentiation	1													1	0.013374			0.0133735
GO:0051552	flavone metabolic process	1													1	0.013374			0.0133735
GO:0051554	flavonol metabolic process	1													1	0.013374			0.0133735
GO:0051890	regulation of cardioblast differentiation	1													1	0.013374			0.0133735
GO:0055089	fatty acid homeostasis	1													1	0.013374			0.0133735
GO:0060912	cardiac cell fate specification	1													1	0.013374			0.0133735
GO:0060914	heart formation	1													1	0.013374			0.0133735
GO:0061311	cell surface receptor linked signaling pathway inv	1													1	0.013374			0.0133735
GO:0061316	canonical Wnt receptor signaling pathway involved	1													1	0.013374			0.0133735
GO:0070294	renal sodium ion absorption	1													1	0.013374			0.0133735
GO:0071260	cellular response to mechanical stimulus	1													1	0.013374			0.0133735
GO:0072357	PTW/PP1 phosphatase complex	1													1	0.013374			0.0133735
GO:0072537	fibroblast activation	1													1	0.013374			0.0133735
GO:0090081	regulation of heart induction by regulation of can	1													1	0.013374			0.0133735
GO:0090082	positive regulation of heart induction by negative	1													1	0.013374			0.0133735
GO:0090118	receptor-mediated endocytosis of low-density lipop	1													1	0.013374			0.0133735
GO:0090119	vesicle-mediated cholesterol transport	1													1	0.013374			0.0133735
GO:0090120	lysosome to ER cholesterol transport	1													1	0.013374			0.0133735
GO:0090381	regulation of heart induction	1													1	0.013374			0.0133735
GO:2000043	regulation of cardiac cell fate specification	1													1	0.013374			0.0133735
GO:2000044	negative regulation of cardiac cell fate specifica	1													1	0.013374			0.0133735
GO:2000826	regulation of heart morphogenesis	1													1	0.013374			0.0133735
GO:0016052	carbohydrate catabolic process	102	8	0.013411	8	0.062841			3	0.32079	6	0.17103	7	0.386	3	0.15639			0.0134105
GO:0032102	negative regulation of response to external stimul	102	8	0.013411	8	0.062841	4	0.44839	3	0.32079					4	0.048026			0.0134105
GO:0019003	GDP binding	25	2	0.17891			1	0.57424			3	0.061883	5	0.013412	1	0.28598			0.0134115
GO:0032432	actin filament bundle	25							1	0.38929	1	0.60684	5	0.013412					0.0134115
GO:0007567	parturition	28	1	0.58364			1	0.61574	1	0.42441							1	0.013417	0.0134174
GO:0008286	insulin receptor signaling pathway	100			8	0.057221			2	0.58418	5	0.30411	12	0.013502	2	0.38749			0.0135016
GO:0006998	nuclear envelope organization	28			2	0.3268	4	0.013546					3	0.22248					0.0135461
GO:0031623	receptor internalization	76			8	0.013635					5	0.14578	7	0.15442					0.0136351
GO:0046427	positive regulation of JAK-STAT cascade	76			8	0.013635			5	0.016428	4	0.30335							0.0136351
GO:0034976	response to endoplasmic reticulum stress	54					3	0.27158			6	0.0137	7	0.036596	1	0.51723			0.0137002
GO:0043130	ubiquitin binding	54	2	0.49855							6	0.0137	5	0.20605	1	0.51723			0.0137002
GO:0070302	regulation of stress-activated protein kinase sign	277			19	0.023398					18	0.013741	24	0.034593					0.0137411
GO:0006471	protein ADP-ribosylation	29			2	0.34222	1	0.62865	1	0.43567			3	0.23823	1	0.32347	1	0.013894	0.0138937
GO:0015711	organic anion transport	83	7	0.013956	8	0.02219			2	0.48395					4	0.025185			0.0139562
GO:0019894	kinesin binding	26					1	0.58855	1	0.40123	4	0.014033	2	0.45338					0.014033
GO:0046513	ceramide biosynthetic process	26	1	0.55672					1	0.40123	4	0.014033	2	0.45338					0.014033
GO:0030544	Hsp70 protein binding	43					5	0.014056			3	0.20794			1	0.43992			0.0140564
GO:0043087	regulation of GTPase activity	178							8	0.023776	13	0.014086	18	0.01631	3	0.42638			0.0140857
GO:0043114	regulation of vascular permeability	23	1	0.51306	4	0.014091			1	0.3647	1	0.57633							0.0140908
GO:0051183	vitamin transporter activity	23	2	0.15687	4	0.014091			1	0.3647	1	0.57633							0.0140908
GO:0003727	single-stranded RNA binding	48					3	0.21746	4	0.014124									0.0141243
GO:0045861	negative regulation of proteolysis	48			3	0.32353			4	0.014124	3	0.25682	4	0.30699	2	0.13488			0.0141243
GO:0050864	regulation of B cell activation	48			6	0.014211			1	0.61229	2	0.52918	3	0.53702	1	0.47648			0.0142106
GO:0071216	cellular response to biotic stimulus	35			5	0.014288	2	0.32921			2	0.36871			2	0.079451			0.0142882
GO:0015485	cholesterol binding	17	3	0.014296	3	0.031704			1	0.28484					1	0.20467			0.0142959
GO:0042133	neurotransmitter metabolic process	17	3	0.014296	3	0.031704					1	0.46988							0.0142959
GO:0042403	thyroid hormone metabolic process	17	3	0.014296	1	0.5153									1	0.20467			0.0142959
GO:0019239	deaminase activity	30							1	0.4467			3	0.25416			1	0.01437	0.0143697
GO:0051348	negative regulation of transferase activity	245	9	0.34227	18	0.014473	13	0.070092			16	0.01864	19	0.12639					0.0144731
GO:0018205	peptidyl-lysine modification	114	5	0.27448			9	0.014548					8	0.34815					0.0145479
GO:0001708	cell fate specification	14					1	0.37999	1	0.24124					2	0.014575			0.0145752
GO:0009407	toxin catabolic process	14	2	0.067414	1	0.44919									2	0.014575			0.0145752
GO:0016405	CoA-ligase activity	14	1	0.35462									1	0.56932	2	0.014575			0.0145752
GO:0016878	acid-thiol ligase activity	14	1	0.35462									1	0.56932	2	0.014575			0.0145752
GO:0035437	maintenance of protein localization in endoplasmic	14											2	0.19523	2	0.014575			0.0145752
GO:0045416	positive regulation of interleukin-8 biosynthetic	77			8	0.014679	4	0.25864											0.0146788
GO:0051082	unfolded protein binding	45			2	0.56506	4	0.063398			5	0.023693	7	0.014688	1	0.45484			0.0146881
GO:0071887	leukocyte apoptosis	45	3	0.16038	4	0.11684							7	0.014688					0.0146881
GO:0051047	positive regulation of secretion	192			15	0.014689			4	0.51812	8	0.40617			5	0.11554			0.0146892
GO:0032872	regulation of stress-activated MAPK cascade	35			4	0.056441					2	0.36871	6	0.014765					0.014765
GO:0033273	response to vitamin	146	10	0.01495	9	0.15651	7	0.21974	4	0.31861			9	0.48243	2	0.58393			0.0149504
GO:0005310	dicarboxylic acid transmembrane transporter activi	13			3	0.015084									1	0.16062			0.0150844
GO:0006090	pyruvate metabolic process	13	2	0.058954	3	0.015084					2	0.080009	1	0.5426	1	0.16062			0.0150844
GO:0006760	folic acid-containing compound metabolic process	13	1	0.3341	3	0.015084	1	0.35844					1	0.5426	1	0.16062			0.0150844
GO:0034185	apolipoprotein binding	13	1	0.3341	3	0.015084	1	0.35844	1	0.22612									0.0150844
GO:0060562	epithelial tube morphogenesis	13			3	0.015084													0.0150844
GO:0016820	hydrolase activity, acting on acid anhydrides, cat	125	9	0.015186	6	0.42186			5	0.098168	5	0.48511	10	0.19437					0.015186
GO:0042626	ATPase activity, coupled to transmembrane movement	125	9	0.015186	6	0.42186			5	0.098168	5	0.48511	10	0.19437					0.015186
GO:0005758	mitochondrial intermembrane space	16					3	0.015188					3	0.06286	1	0.19388			0.0151881
GO:0046112	nucleobase biosynthetic process	16	2	0.085416	1	0.4942	3	0.015188			2	0.11464							0.0151881
GO:0006376	mRNA splice site selection	27					2	0.22903	3	0.015236	1	0.63516							0.0152361
GO:2000273	positive regulation of receptor activity	27	1	0.57039					3	0.015236	2	0.26003							0.0152361
GO:0031109	microtubule polymerization or depolymerization	88									8	0.015256	8	0.14124					0.0152563
GO:0031060	regulation of histone methylation	29	1	0.59647			4	0.015306	1	0.43567									0.0153064
GO:0009896	positive regulation of catabolic process	115	4	0.47418			9	0.015331					9	0.22882	4	0.068548			0.0153311
GO:0033124	regulation of GTP catabolic process	180							8	0.025205	13	0.015334	18	0.018088	3	0.43346			0.0153344
GO:0007229	integrin-mediated signaling pathway	164			9	0.2459	7	0.31264	5	0.21741	8	0.25364	17	0.015388					0.0153883
GO:0005388	calcium-transporting ATPase activity	10	1	0.26857					2	0.01541	1	0.3115							0.0154098
[truncated: 6,874 more rows]

## Sheet: GO (BKL) (gene)
			Cluster-1A			Cluster-1B			Cluster-2A			Cluster-2B			Cluster-3A			Cluster-3B			Cluster-4			Outlier
GO-ID	Description	Size	Count	pValue	Gene	Count	pValue	Gene	Count	pValue	Gene	Count	pValue	Gene	Count	pValue	Gene	Count	pValue	Gene	Count	pValue	Gene	Count	pValue	Gene
GO:0006082	organic acid metabolic process	722	119	2.1063e-54	ABAT, ABCC11, ACACB, ACADS, ACMSD, ACOX1, ACOX2, ACSF2, ACSL1, ACSM5, AGXT, AKR1C4, AKR1D1, ALDH1L1, ALDH4A1, AMT, APOA2, ARG1, ASS1, AUH, BBOX1, BCKDHA, BDH1, BHMT, BHMT2, BTD, C7orf10, CBS, CD4, CDO1, CLYBL, CPT2, CRYL1, CYP1A2, CYP27A1, CYP2C8, CYP39A1, CYP3A4, CYP4F12, CYP4F2, CYP7A1, CYP8B1, DAO, DCXR, DDO, DHRS3, DIO1, ECHDC2, EHHADH, ENPP2, FABP1, GAMT, GATM, GCAT, GCHFR, GLS2, GLUD1, GLUD…	81	2.4948e-16	AADAT, AASS, ACAA1, ACADM, ACADSB, ACADVL, ACAT1, ACOT6, ACSL5, ACSM3, ADH4, AGXT2, ALDH5A1, ALDH6A1, ASPA, ASPG, BCKDHB, CD1D, CD36, CPT1A, CSAD, CTH, CXCL12, CYP1A1, CYP2B6, CYP2C19, CYP2E1, CYP2J2, CYP3A5, CYP4A11, CYP4V2, CYP4X1, CYP4Z1, DBT, DHDPSL, DMGDH, FAAH, FAAH2, FAH, FTCD, GCDH, GCH1, GPT2, GSTA1, HAAO, HADHB, HAL, HGD, HSD17B4, HSDL2, IDO2, IL1B, IVD, KMO, LIPC, MAT1A, MLYCD, MUT, NA…	28	0.2396	AIMP1, APEX1, ARG2, C9orf6, CBR3, DHRS13, EIF5A, EPRS, FARSA, GCLM, GMPPB, IARS, KARS, MARS, MARS2, MAT2A, MTAP, NANP, NANS, NARS, PNPT1, RARS, SARS, TALDO1, TARS, UGDH, WARS, YARS										119	2.1063e-54	ABAT, ABCC11, ACACB, ACADS, ACMSD, ACOX1, ACOX2, ACSF2, ACSL1, ACSM5, AGXT, AKR1C4, AKR1D1, ALDH1L1, ALDH4A1, AMT, APOA2, ARG1, ASS1, AUH, BBOX1, BCKDHA, BDH1, BHMT, BHMT2, BTD, C7orf10, CBS, CD4, CDO1, CLYBL, CPT2, CRYL1, CYP1A2, CYP27A1, CYP2C8, CYP39A1, CYP3A4, CYP4F12, CYP4F2, CYP7A1, CYP8B1, DAO, DCXR, DDO, DHRS3, DIO1, ECHDC2, EHHADH, ENPP2, FABP1, GAMT, GATM, GCAT, GCHFR, GLS2, GLUD1, GLUD…	2	0.044432	ACADL, TDO2	2.10626e-54
GO:0042180	cellular ketone metabolic process	737	120	2.7253e-54	ABAT, ABCC11, ACACB, ACADS, ACMSD, ACOX1, ACOX2, ACSF2, ACSL1, ACSM5, AGXT, AKR1C4, AKR1D1, ALDH1L1, ALDH4A1, AMT, APOA2, ARG1, ASS1, AUH, BBOX1, BCKDHA, BDH1, BHMT, BHMT2, BTD, C7orf10, CBS, CD4, CDO1, CLYBL, CPT2, CRYL1, CYP1A2, CYP27A1, CYP2C8, CYP39A1, CYP3A4, CYP4F12, CYP4F2, CYP7A1, CYP8B1, DAO, DCXR, DDO, DHRS3, DIO1, ECHDC2, EHHADH, ENPP2, FABP1, FBP1, GAMT, GATM, GCAT, GCGR, GCHFR, GLS2,…	83	8.1501e-17	AADAT, AASS, ACAA1, ACADM, ACADSB, ACADVL, ACAT1, ACOT6, ACSL5, ACSM3, ADH4, AGXT2, ALDH5A1, ALDH6A1, ASPA, ASPG, BCKDHB, CD1D, CD36, CPT1A, CSAD, CTH, CXCL12, CYP1A1, CYP2B6, CYP2C19, CYP2E1, CYP2J2, CYP3A5, CYP4A11, CYP4V2, CYP4X1, CYP4Z1, DBT, DHDPSL, DMGDH, FAAH, FAAH2, FAH, FTCD, GCDH, GCH1, GPT2, GSTA1, HAAO, HADHB, HAL, HGD, HSD17B4, HSDL2, IDO2, IL1B, IVD, KMO, LEPR, LIPC, MAT1A, MLYCD, M…	28	0.27446	AIMP1, APEX1, ARG2, C9orf6, CBR3, COQ3, DHRS13, EIF5A, EPRS, FARSA, GCLM, IARS, KARS, MARS, MARS2, MAT2A, MTAP, NANP, NANS, NARS, PNPT1, RARS, SARS, TALDO1, TARS, UGDH, WARS, YARS										120	2.7253e-54	ABAT, ABCC11, ACACB, ACADS, ACMSD, ACOX1, ACOX2, ACSF2, ACSL1, ACSM5, AGXT, AKR1C4, AKR1D1, ALDH1L1, ALDH4A1, AMT, APOA2, ARG1, ASS1, AUH, BBOX1, BCKDHA, BDH1, BHMT, BHMT2, BTD, C7orf10, CBS, CD4, CDO1, CLYBL, CPT2, CRYL1, CYP1A2, CYP27A1, CYP2C8, CYP39A1, CYP3A4, CYP4F12, CYP4F2, CYP7A1, CYP8B1, DAO, DCXR, DDO, DHRS3, DIO1, ECHDC2, EHHADH, ENPP2, FABP1, FBP1, GAMT, GATM, GCAT, GCGR, GCHFR, GLS2,…	2	0.046129	ACADL, TDO2	2.72528e-54
GO:0019752	carboxylic acid metabolic process	714	117	4.2331e-53	ABAT, ABCC11, ACACB, ACADS, ACMSD, ACOX1, ACOX2, ACSF2, ACSL1, ACSM5, AGXT, AKR1C4, AKR1D1, ALDH1L1, ALDH4A1, AMT, APOA2, ARG1, ASS1, AUH, BBOX1, BCKDHA, BDH1, BHMT, BHMT2, BTD, C7orf10, CBS, CD4, CDO1, CLYBL, CPT2, CRYL1, CYP1A2, CYP27A1, CYP2C8, CYP39A1, CYP3A4, CYP4F12, CYP4F2, CYP7A1, CYP8B1, DAO, DCXR, DDO, DHRS3, DIO1, ECHDC2, EHHADH, ENPP2, FABP1, GAMT, GATM, GCAT, GCHFR, GLS2, GLUD1, GLUD…	81	1.3039e-16	AADAT, AASS, ACAA1, ACADM, ACADSB, ACADVL, ACAT1, ACOT6, ACSL5, ACSM3, ADH4, AGXT2, ALDH5A1, ALDH6A1, ASPA, ASPG, BCKDHB, CD1D, CD36, CPT1A, CSAD, CTH, CXCL12, CYP1A1, CYP2B6, CYP2C19, CYP2E1, CYP2J2, CYP3A5, CYP4A11, CYP4V2, CYP4X1, CYP4Z1, DBT, DHDPSL, DMGDH, FAAH, FAAH2, FAH, FTCD, GCDH, GCH1, GPT2, GSTA1, HAAO, HADHB, HAL, HGD, HSD17B4, HSDL2, IDO2, IL1B, IVD, KMO, LIPC, MAT1A, MLYCD, MUT, NA…	27	0.28727	AIMP1, APEX1, ARG2, C9orf6, CBR3, DHRS13, EIF5A, EPRS, FARSA, GCLM, IARS, KARS, MARS, MARS2, MAT2A, MTAP, NANP, NANS, NARS, PNPT1, RARS, SARS, TALDO1, TARS, UGDH, WARS, YARS										117	4.2331e-53	ABAT, ABCC11, ACACB, ACADS, ACMSD, ACOX1, ACOX2, ACSF2, ACSL1, ACSM5, AGXT, AKR1C4, AKR1D1, ALDH1L1, ALDH4A1, AMT, APOA2, ARG1, ASS1, AUH, BBOX1, BCKDHA, BDH1, BHMT, BHMT2, BTD, C7orf10, CBS, CD4, CDO1, CLYBL, CPT2, CRYL1, CYP1A2, CYP27A1, CYP2C8, CYP39A1, CYP3A4, CYP4F12, CYP4F2, CYP7A1, CYP8B1, DAO, DCXR, DDO, DHRS3, DIO1, ECHDC2, EHHADH, ENPP2, FABP1, GAMT, GATM, GCAT, GCHFR, GLS2, GLUD1, GLUD…	2	0.043536	ACADL, TDO2	4.23309e-53
GO:0043436	oxoacid metabolic process	714	117	4.2331e-53	ABAT, ABCC11, ACACB, ACADS, ACMSD, ACOX1, ACOX2, ACSF2, ACSL1, ACSM5, AGXT, AKR1C4, AKR1D1, ALDH1L1, ALDH4A1, AMT, APOA2, ARG1, ASS1, AUH, BBOX1, BCKDHA, BDH1, BHMT, BHMT2, BTD, C7orf10, CBS, CD4, CDO1, CLYBL, CPT2, CRYL1, CYP1A2, CYP27A1, CYP2C8, CYP39A1, CYP3A4, CYP4F12, CYP4F2, CYP7A1, CYP8B1, DAO, DCXR, DDO, DHRS3, DIO1, ECHDC2, EHHADH, ENPP2, FABP1, GAMT, GATM, GCAT, GCHFR, GLS2, GLUD1, GLUD…	81	1.3039e-16	AADAT, AASS, ACAA1, ACADM, ACADSB, ACADVL, ACAT1, ACOT6, ACSL5, ACSM3, ADH4, AGXT2, ALDH5A1, ALDH6A1, ASPA, ASPG, BCKDHB, CD1D, CD36, CPT1A, CSAD, CTH, CXCL12, CYP1A1, CYP2B6, CYP2C19, CYP2E1, CYP2J2, CYP3A5, CYP4A11, CYP4V2, CYP4X1, CYP4Z1, DBT, DHDPSL, DMGDH, FAAH, FAAH2, FAH, FTCD, GCDH, GCH1, GPT2, GSTA1, HAAO, HADHB, HAL, HGD, HSD17B4, HSDL2, IDO2, IL1B, IVD, KMO, LIPC, MAT1A, MLYCD, MUT, NA…	27	0.28727	AIMP1, APEX1, ARG2, C9orf6, CBR3, DHRS13, EIF5A, EPRS, FARSA, GCLM, IARS, KARS, MARS, MARS2, MAT2A, MTAP, NANP, NANS, NARS, PNPT1, RARS, SARS, TALDO1, TARS, UGDH, WARS, YARS										21	0.0007087	ACOT4, ACSM1, BAAT, CYP4F22, DDAH2, DHCR7, ELOVL6, FADS2, GPAM, HS1BP3, HSD3B7, MID1IP1, PDP2, PEPD, PSTK, SC4MOL, SCD, SHMT1, SPP1, SRR, SULT1B1	2	0.043536	ACADL, TDO2	4.23309e-53
GO:0034660	ncRNA metabolic process	189							66	2.037e-49	AIMP1, BYSL, C14orf104, DDX27, DKC1, DUS4L, EIF3J, EMG1, EPRS, EXOSC2, EXOSC8, EXOSC9, FARSA, FBL, GAR1, GNL3, GRWD1, IARS, IMP4, INTS12, INTS7, ISG20L2, KARS, MARS, MARS2, METTL1, NARS, NAT10, NCL, NHP2, NHP2L1, NIP7, NOP14, NOP56, PAK1IP1, PDCD11, PINX1, PNPT1, POP1, PUS1, PUS7, QTRTD1, RARS, RG9MTD1, RPF1, RPP40, RRP15, SARS, SDAD1, TARS, TRIT1, TRMT1, TRMT112, TRMT5, TRNT1, TSEN15, TSEN2, UTP…	5	0.30967	CCDC76, MPHOSPH10, NOP58, TRMT11, ZCCHC11							22	0.00037238	ACOT4, ACSM1, BAAT, CYP4F22, DDAH2, DHCR7, ELOVL6, FADS2, FGF21, GPAM, HS1BP3, HSD3B7, MID1IP1, PDP2, PEPD, PSTK, SC4MOL, SCD, SHMT1, SPP1, SRR, SULT1B1				2.03705e-49
GO:0044281	small molecule metabolic process	2003	187	3.682e-48	ABAT, ABCC11, ABCG5, ACACB, ACADS, ACMSD, ACOX1, ACOX2, ACSF2, ACSL1, ACSM5, ADH1A, ADH1B, ADH1C, ADH6, AGT, AGXT, AK3, AKR1C4, AKR1D1, ALDH1L1, ALDH2, ALDH4A1, ALDOB, ALDOC, AMT, APOA1, APOA2, APOA4, APOE, AQP9, ARG1, ASS1, ATP6V0E2, AUH, AZGP1, BBOX1, BCKDHA, BDH1, BHMT, BHMT2, BTD, C7orf10, CA5A, CBS, CD4, CDO1, CHDH, CLYBL, CPS1, CPT2, CRYL1, CYP1A2, CYP27A1, CYP2C8, CYP2C9, CYP39A1, CYP3A4, …	161	3.4706e-17	A2M, AADAT, AASS, ABCA9, ACAA1, ACADM, ACADSB, ACADVL, ACAT1, ACOT6, ACSL5, ACSM3, ADCY10, ADH4, ADRA1A, ADRB1, ADRB2, ADSSL1, AGPAT9, AGXT2, ALDH5A1, ALDH6A1, AMDHD1, ANGPTL4, APOA5, APOB, APOF, AR, ASPA, ASPG, ATF7IP2, BCKDHB, C14orf68, C3, C5, C9orf95, CD1D, CD36, CETP, CNDP1, CP, CPT1A, CSAD, CTH, CXCL12, CYP1A1, CYP2B6, CYP2C19, CYP2E1, CYP2J2, CYP3A5, CYP4A11, CYP4V2, CYP4X1, CYP4Z1, DBT, D…	75	0.167	ADA, AHSA1, AIMP1, APEX1, APRT, ARG2, C9orf6, CBR3, COQ3, CSE1L, DGUOK, DHRS13, EIF5A, EMG1, ENOX2, EPRS, EZH2, FARSA, FBL, FITM2, FTSJ3, GART, GBP1, GCLM, GMPPB, GRPEL1, IARS, IMPDH2, KARS, KDM1B, MARS, MARS2, MAT2A, METTL1, METTL3, MOCOS, MTAP, MTHFD1L, MYC, NANP, NANS, NARS, NME1, NSFL1C, NUDC, PFAS, PNPT1, PPAT, PRMT1, PRMT3, PRMT5, PRPS1, PSMC5, QTRTD1, RARS, RFC4, RIOK1, RPIA, RUVBL1, RUVBL…							118	0.47208	AACS, ACER3, ACLY, ADSL, AK1, AKR1B10, AKR1C3, ALDOA, ANKRD27, ASNS, ATIC, ATP5G1, BAG3, BID, BSG, C1orf93, CAP1, CAP2, CARM1, CARS, CASK, CAV1, CRYM, CYB561D1, CYP2R1, CYTH2, DALRD3, DEGS1, DENND5A, DGKZ, DHDDS, DHRS7, DHRS7B, DOK4, DOLK, DPYSL2, DTYMK, ELOVL1, ELOVL5, ENO1, ENOPH1, F2RL1, FADS1, FDFT1, GARS, GFPT1, GLRX2, GLRX3, GMPR, GNAI3, GNB1, GNB2, GPS2, GSS, GYG1, HARS, HMGCR, ITGA6, ITPA…	21	0.00061434	ACOT4, ACSM1, BAAT, CYP4F22, DDAH2, DHCR7, ELOVL6, FADS2, GPAM, HS1BP3, HSD3B7, MID1IP1, PDP2, PEPD, PSTK, SC4MOL, SCD, SHMT1, SPP1, SRR, SULT1B1	4	0.0098961	ACADL, SULT1C2, TDO2, TIPARP	3.68197e-48
GO:0006396	RNA processing	563							96	2.3294e-41	BYSL, C14orf104, CLP1, CPSF3, CPSF6, CSTF2, DDX1, DDX27, DHX15, DHX9, DKC1, DUS4L, EIF3J, EIF4A3, EMG1, ERI1, EXOSC2, EXOSC3, EXOSC4, EXOSC5, EXOSC8, EXOSC9, FBL, FEN1, GAR1, GEMIN6, GNL3, GRWD1, HNRNPA1, HSPA14, IMP4, INTS12, INTS7, ISG20L2, LSM10, LSM2, LSM7, METTL1, NAT10, NCBP2, NCL, NHP2, NHP2L1, NIP7, NOP14, NOP56, PAK1IP1, PDCD11, PHF5A, PINX1, POP1, PPAN, PPIL1, PRMT5, PRPF19, PRPF4, PUS1…	35	1.4811e-09	ARID4B, CCDC76, CCNL1, CCNL2, CDK13, CHD1, CLK2, CLK4, CPEB4, CWC22, HNRNPA2B1, LUC7L3, MBNL3, MPHOSPH10, NOP58, NSRP1, PCF11, PNN, PRPF3, PTBP2, RBM25, RBM39, RBM6, SFRS11, SFRS17A, SFRS18, SFRS5, SFRS6, SNRNP70, TIA1, TRMT11, ZC3H11A, ZCCHC11, ZNF224, ZNF638							21	0.00061434	ACOT4, ACSM1, BAAT, CYP4F22, DDAH2, DHCR7, ELOVL6, FADS2, GPAM, HS1BP3, HSD3B7, MID1IP1, PDP2, PEPD, PSTK, SC4MOL, SCD, SHMT1, SPP1, SRR, SULT1B1				2.32944e-41
GO:0034470	ncRNA processing	144							52	6.7902e-40	BYSL, C14orf104, DDX27, DKC1, DUS4L, EIF3J, EMG1, EXOSC2, EXOSC8, EXOSC9, FBL, GAR1, GNL3, GRWD1, IMP4, INTS12, INTS7, ISG20L2, METTL1, NAT10, NCL, NHP2, NHP2L1, NIP7, NOP14, NOP56, PAK1IP1, PDCD11, PINX1, POP1, PUS1, PUS7, QTRTD1, RG9MTD1, RPF1, RPP40, RRP15, SARS, SDAD1, TRIT1, TRMT1, TRMT112, TRMT5, TSEN15, TSEN2, UTP14A, UTP15, UTP20, WDR12, WDR3, WDR36, XPO5	4	0.30979	CCDC76, MPHOSPH10, NOP58, TRMT11													6.79024e-40
GO:0071843	cellular component biogenesis at cellular level	227							61	4.1579e-38	BYSL, C14orf104, DDX10, DDX27, DDX56, DKC1, EIF3J, EIF5A, EIF6, EMG1, EXOSC2, EXOSC9, FBL, G3BP1, GAR1, GEMIN6, GNL3, GRWD1, HNRNPA1, IMP4, ISG20L2, LSM2, MRTO4, NAT10, NCBP2, NCL, NHP2, NHP2L1, NIP7, NOLC1, NOP14, NOP16, NOP2, NOP56, NPM1, PAK1IP1, PDCD11, PINX1, POP1, PRMT3, PRMT5, PRPF19, RBM28, RPF1, RPF2, RRP15, RRS1, SDAD1, SFRS9, SIP1, SRPK1, TXNL4A, URB2, UTP14A, UTP15, UTP18, UTP20, WDR1…	11	0.0051285	AKAP9, HNRNPA2B1, LUC7L3, MPHOSPH10, NOP58, PAN3, PHLDA1, PRPF3, SFRS5, SFRS6, TNRC6A							51	3.6041e-06	ACAT2, ACOT4, ACSM1, AKR1A1, ALDH1B1, BAAT, C14orf1, CXCL10, CYP27C1, CYP4F22, CYP51A1, DDAH2, DHCR7, EBP, ELAVL1, ELOVL6, FADS2, FDPS, FGF21, GALK1, GCK, GNAI2, GPAM, GPI, GUCA2B, HMGCS1, HS1BP3, HSD3B7, INSIG1, KDM4A, LPIN1, LSS, MID1IP1, MPP1, MVD, NPC2, P2RX7, P2RY2, PDP2, PEPD, PSTK, PTK6, RAMP1, SC4MOL, SCD, SHMT1, SLC25A10, SPP1, SRR, SULT1B1, TSC2				4.1579e-38
GO:0022613	ribonucleoprotein complex biogenesis	219							60	5.0786e-38	BYSL, C14orf104, DDX10, DDX27, DDX56, DKC1, EIF3J, EIF5A, EIF6, EMG1, EXOSC2, EXOSC9, FBL, G3BP1, GAR1, GEMIN6, GNL3, GRWD1, HNRNPA1, IMP4, ISG20L2, LSM2, MRTO4, NAT10, NCBP2, NCL, NHP2, NHP2L1, NIP7, NOP14, NOP16, NOP2, NOP56, NPM1, PAK1IP1, PDCD11, PINX1, POP1, PRMT3, PRMT5, PRPF19, RBM28, RPF1, RPF2, RRP15, RRS1, SDAD1, SFRS9, SIP1, SRPK1, TXNL4A, URB2, UTP14A, UTP15, UTP18, UTP20, WDR12, WDR3…	11	0.0039249	AKAP9, HNRNPA2B1, LUC7L3, MPHOSPH10, NOP58, PAN3, PHLDA1, PRPF3, SFRS5, SFRS6, TNRC6A													5.07862e-38
GO:0042254	ribosome biogenesis	117							46	2.305e-37	BYSL, C14orf104, DDX10, DDX27, DDX56, DKC1, EIF3J, EIF6, EMG1, EXOSC2, EXOSC9, FBL, GAR1, GNL3, GRWD1, IMP4, ISG20L2, MRTO4, NAT10, NCL, NHP2, NHP2L1, NIP7, NOP14, NOP16, NOP2, NOP56, NPM1, PAK1IP1, PDCD11, PINX1, POP1, PRMT3, RPF1, RPF2, RRP15, RRS1, SDAD1, URB2, UTP14A, UTP15, UTP18, UTP20, WDR12, WDR3, WDR36	3	0.4006	MPHOSPH10, NOP58, PHLDA1													2.30498e-37
GO:0003824	catalytic activity	4816	281	1.101e-35	ABAT, ABCA6, ABCB11, ABCB4, ABCC11, ABCG5, ABCG8, ABHD1, ACACB, ACADS, ACMSD, ACOT12, ACOX1, ACOX2, ACPT, ACSF2, ACSL1, ACSM5, ACYP2, ADCY1, ADH1A, ADH1B, ADH1C, ADH6, AGXT, AGXT2L1, AK3, AKR1C4, AKR1D1, AKR7A3, ALAD, ALDH1L1, ALDH2, ALDH4A1, ALDH8A1, ALDOB, ALDOC, AMT, ANG, ANPEP, ARG1, ASMTL, ASS1, ATP13A5, ATP2B2, ATP6V0E2, AUH, AZGP1, BBOX1, BCAS3, BCKDHA, BDH1, BDH2, BHMT, BHMT2, BPHL, BTD, …	246	8.4202e-05	AADAT, AASS, ABCA8, ABCA9, ABCC6, ABCG2, ABHD6, ABP1, ACAA1, ACADM, ACADSB, ACADVL, ACAT1, ACOT6, ACSL5, ACSM3, ACVR1C, ADAMTSL3, ADCY10, ADH4, ADHFE1, ADSSL1, AGBL2, AGPAT9, AGXT2, ALAS1, ALDH5A1, ALDH6A1, ALDH7A1, AMDHD1, ARL4D, ARSD, ASPA, ASPG, ATP1B2, ATP6AP1L, B3GAT1, BCHE, BCKDHB, C13orf15, C1RL, C1S, C2, C20orf3, C21orf91, C5orf33, CAPN3, CDC14B, CES3, CES7, CETP, CFB, CFI, CHI3L1, CHST7,…	208	1.0006e-05	ADA, ALG3, ALG5, ALKBH3, AMD1, APEX1, APRT, ARG2, ARL14, B3GALNT2, BIRC3, BLVRB, C10orf2, C14orf149, C1GALT1C1, C1orf57, CA13, CBR3, CCT8, CDK4, CHUK, CIB1, COQ3, CPM, CSNK1A1, CUTC, DAGLB, DDOST, DDX1, DDX10, DDX18, DDX21, DDX27, DDX55, DDX56, DGKH, DGUOK, DHRS13, DHRS9, DHX15, DHX9, DKC1, DPAGT1, DPH5, DPM2, DUS4L, EEF2K, EIF4A3, EMG1, ENOX2, EPRS, ERCC8, ERI1, EXOSC1, EXOSC2, EXOSC4, EXOSC5, E…				187	0.17849	ABCB1, ABCC2, ABL1, ACE2, ACOX3, ACPL2, ACYP1, ADAM10, ADAM9, AGPS, AGTPBP1, ALDH1A1, ALPK3, ANXA3, ARL13B, ARL5B, ARSJ, ASCC3, ATP2C1, ATP6V1C1, ATP8B1, ATR, AZIN1, B3GALNT1, B3GALTL, B3GNT5, BACE2, BAZ1A, BMP2K, CA3, CAD, CASP4, CBLB, CDC7, CDK14, CHST9, CYLD, DAPK2, DDHD1, DDHD2, DDX52, DNAJC10, DNAJC6, DUSP4, DUSP5, EGLN3, EIF2AK3, EIF5B, ELOVL7, ERO1L, FADS3, FAM135A, FGF2, FKBP14, FKBP1B, F…	328	0.00041863	AACS, ACER3, ACLY, ACOT7, ACOT9, ACTR10, ADPRHL2, ADSL, AEN, AGAP1, AIFM2, AK1, AK7, AKR1B10, AKR1C1, AKR1C2, AKR1C3, ALDOA, ALG1, AMMECR1, ANXA2, APOBEC3B, APOBEC3F, ARF3, ARF4, ARF6, ARL8B, ART4, ASNS, ATG10, ATG4A, ATIC, ATP1A1, ATP1B3, ATP5G1, ATP6V0B, ATP6V0D1, ATP6V0E1, ATP6V1E1, ATP6V1E2, ATP6V1F, ATP6V1H, BCR, BLVRA, BPGM, BUB3, C12orf5, C14orf169, C1orf93, CA12, CAPN1, CAPN2, CAPNS1, CAR…				6	0.009431	ACADL, ADAT2, GDA, SULT1C2, TDO2, TIPARP	1.10098e-35
GO:0005730	nucleolus	311							67	2.7754e-35	BYSL, CIRH1A, DDX21, DDX27, DDX55, DDX56, DHX9, DKC1, EBNA1BP2, EIF6, EXOSC3, EXOSC4, EXOSC5, EXOSC9, FBL, FEN1, FTSJ3, GAR1, GNL2, GNL3, IMP4, ISG20L2, MAP3K14, MARS, MINA, MKI67IP, MRPL3, MRTO4, MUS81, NAT10, NCL, NHP2, NHP2L1, NIP7, NOC3L, NOL7, NOLC1, NOM1, NOP2, NOP56, NPM1, NSUN5, PA2G4, PAK1IP1, PDCD11, PINX1, PNO1, POLR1C, POLR2H, POP1, PPID, RPF2, RPP40, RRP15, SDAD1, SRP72, SSRP1, TAF1A…	8	0.26317	CENPC1, DDX60, KDM2B, MPHOSPH10, NOP58, PHLDA1, PLK3, RRN3													2.77536e-35
GO:0016491	oxidoreductase activity	600	86	5.1643e-34	ACADS, ACOX1, ACOX2, ADH1A, ADH1B, ADH1C, ADH6, AKR1C4, AKR1D1, AKR7A3, ALDH1L1, ALDH2, ALDH4A1, ALDH8A1, BBOX1, BCKDHA, BDH1, BDH2, C5orf4, CAT, CDO1, CHDH, COX6A2, CRYL1, CYP1A2, CYP27A1, CYP2A13, CYP2A6, CYP2A7, CYP2C8, CYP2C9, CYP39A1, CYP3A4, CYP4F12, CYP4F2, CYP7A1, CYP8B1, DAO, DCXR, DDO, DHRS3, DHTKD1, DIO1, EHHADH, FMO4, FMO5, GLUD1, GLUD2, GPD1, GPX2, GPX3, GRHPR, GSTZ1, HADH, HAO1, HAO…	54	8.4355e-08	AASS, ABP1, ACADM, ACADSB, ACADVL, ADH4, ADHFE1, ALDH5A1, ALDH6A1, ALDH7A1, BCKDHB, CP, CYP1A1, CYP26A1, CYP2B6, CYP2C19, CYP2E1, CYP2J2, CYP3A43, CYP3A5, CYP3A7, CYP4A11, CYP4V2, CYP4X1, CYP4Z1, DHODH, DHRS1, DMGDH, DPYD, ERO1LB, ETFDH, FMO3, GCDH, GSTA1, HAAO, HGD, HSD17B4, HSDL2, IDO2, IVD, IYD, JMJD5, KMO, MTHFD1, NECAB2, P4HA1, PBLD, PHGDH, PRSS53, PTGR2, PTGS2, RDH16, SH3BGRL2, XDH										50	0.0070741	AIFM2, AKR1B10, AKR1C1, AKR1C2, AKR1C3, ANXA2, BLVRA, C14orf169, C1orf93, CYB561D1, CYB5R3, CYP2C18, CYP2R1, DHRS7, DHRS7B, FADS1, FTH1, GLRX2, GLRX3, GMPR, GPX7, GSR, HIF1AN, HMGCR, HSDL1, IFI30, ME1, ME2, NDUFA9, NDUFS5, NQO1, NSDHL, P4HA2, PGD, PGK1, PLOD3, PRDX1, PTGR1, RTN4IP1, SCO2, SOD2, SQLE, SQRDL, SRXN1, TP53I3, TSTA3, TXN, TXNRD1, UEVLD, UXS1				2	0.0316	ACADL, TDO2	5.16433e-34
GO:0070013	intracellular organelle lumen	1208							128	6.6428e-33	ACTL6A, BRF2, BRMS1L, BYSL, C10orf2, C1QBP, C3orf31, CIRH1A, CLP1, CPSF3, CPSF6, CSTF2, DAP3, DDX1, DDX21, DDX27, DDX55, DDX56, DGUOK, DHX9, DKC1, E2F5, EAF2, EBNA1BP2, EIF4A3, EIF6, ERCC8, ETS1, EXOSC1, EXOSC3, EXOSC4, EXOSC5, EXOSC9, EZH2, FBL, FEN1, FTSJ3, GAR1, GEMIN6, GNL2, GNL3, HMGA1, HNRNPA1, ICT1, IMP4, INTS12, INTS7, ISG20L2, LONP1, MAGOH, MAP3K14, MARS, MINA, MKI67IP, MRPL17, MRPL22, M…	37	0.0042748	ARID4A, BTAF1, C8orf4, CASP8AP2, CCNL1, CCNL2, CDK13, CENPC1, CLK2, DDX60, DNA2, ELL2, FANCL, FMR1, HLTF, HNRNPA2B1, KDM2B, MPHOSPH10, NOP58, NSRP1, ORC2L, PCF11, PHLDA1, PLK3, PNN, RBM25, RBM39, RCOR3, RRN3, SFRS11, SFRS17A, SFRS6, SLTM, SNAPC1, TOP2B, TRIM66, ZNF638				74	0.34678	ANXA11, ANXA2, APPL2, CDK7, CIAPIN1, CLIC4, CPSF2, DAXX, DDX39, DLAT, DR1, DSCC1, DTD1, ELP3, EXOSC10, EXOSC7, FANCF, GINS3, GTF2E1, H2AFY, H2AFZ, ISG20, KIAA1609, LACTB, LMNA, MDFIC, MED10, MED21, MED7, MED9, MPHOSPH6, MRPL10, MRPL13, MRPL18, MRPL27, MRPL44, MRPL47, MRPL49, MRPL50, MRPS10, MRPS12, MRPS16, MRPS23, NMNAT1, NOP10, PNMA1, POLR2G, POLR2L, POLR3C, RBX1, RNF4, RP9, RPL39L, RPS19, RQCD1…	87	0.00066892	ACAT2, ACOT4, ACSM1, ACSS2, ACTR5, ADAMTS17, AKR1A1, ALDH1B1, ALKBH6, ASNA1, ATP5D, BAAT, CDS1, CERK, CYP27C1, CYP4F22, CYP51A1, DCX, DDAH2, DHCR7, DLST, EBP, ELOVL6, ENDOG, EPHA1, FADS2, FAHD1, FBXL15, FBXO2, FDPS, FDXR, FGFR2, GAL3ST1, GALK1, GCK, GNAI2, GPI, HACL1, HMGCS1, HSD3B1, HSD3B7, IDI1, KDM4A, KLHL34, LPIN1, LPIN2, LSS, MARCH2, MPG, MPP1, MVD, MYO1D, NAT2, NAT6, NAT6, NAT8B, NDUFA7, ND…				6.64282e-33
GO:0043233	organelle lumen	1209							128	7.2246e-33	ACTL6A, BRF2, BRMS1L, BYSL, C10orf2, C1QBP, C3orf31, CIRH1A, CLP1, CPSF3, CPSF6, CSTF2, DAP3, DDX1, DDX21, DDX27, DDX55, DDX56, DGUOK, DHX9, DKC1, E2F5, EAF2, EBNA1BP2, EIF4A3, EIF6, ERCC8, ETS1, EXOSC1, EXOSC3, EXOSC4, EXOSC5, EXOSC9, EZH2, FBL, FEN1, FTSJ3, GAR1, GEMIN6, GNL2, GNL3, HMGA1, HNRNPA1, ICT1, IMP4, INTS12, INTS7, ISG20L2, LONP1, MAGOH, MAP3K14, MARS, MINA, MKI67IP, MRPL17, MRPL22, M…	37	0.0043323	ARID4A, BTAF1, C8orf4, CASP8AP2, CCNL1, CCNL2, CDK13, CENPC1, CLK2, DDX60, DNA2, ELL2, FANCL, FMR1, HLTF, HNRNPA2B1, KDM2B, MPHOSPH10, NOP58, NSRP1, ORC2L, PCF11, PHLDA1, PLK3, PNN, RBM25, RBM39, RCOR3, RRN3, SFRS11, SFRS17A, SFRS6, SLTM, SNAPC1, TOP2B, TRIM66, ZNF638				74	0.34955	ANXA11, ANXA2, APPL2, CDK7, CIAPIN1, CLIC4, CPSF2, DAXX, DDX39, DLAT, DR1, DSCC1, DTD1, ELP3, EXOSC10, EXOSC7, FANCF, GINS3, GTF2E1, H2AFY, H2AFZ, ISG20, KIAA1609, LACTB, LMNA, MDFIC, MED10, MED21, MED7, MED9, MPHOSPH6, MRPL10, MRPL13, MRPL18, MRPL27, MRPL44, MRPL47, MRPL49, MRPL50, MRPS10, MRPS12, MRPS16, MRPS23, NMNAT1, NOP10, PNMA1, POLR2G, POLR2L, POLR3C, RBX1, RNF4, RP9, RPL39L, RPS19, RQCD1…							7.22457e-33
GO:0044106	cellular amine metabolic process	404	69	4.7119e-32	ABAT, ACMSD, AGXT, ALDH4A1, AMT, ARG1, ASMTL, ASS1, AUH, BBOX1, BCKDHA, BHMT, BHMT2, C7orf10, CBS, CDO1, CHDH, CYP1A2, DAO, DDO, DIO1, ETNK2, GAMT, GATM, GCAT, GCHFR, GLS2, GLUD1, GLUD2, GLUL, GLYATL1, GNMT, GOT1, GOT2, GPT, GRHPR, GSTZ1, HAGH, HIBCH, HMGCL, HMOX1, HNMT, HPD, ILVBL, MAOB, MSRA, NAGS, OPLAH, PAH, PCBD1, PCCA, PCYOX1, PEMT, PIPOX, PON1, PRODH2, PSAT1, QDPR, SARDH, SAT2, SCCPDH, SDS…	48	5.8054e-11	AADAT, AASS, ABP1, ACADSB, ACAT1, ADH4, ADRB2, AGXT2, ALDH5A1, ALDH6A1, ASPA, ASPG, BCKDHB, CP, CSAD, CTH, CXCL12, DBT, DHDPSL, DMGDH, FAAH2, FAH, FMO3, FTCD, GCDH, GCH1, GPT2, GSTA1, HAAO, HAL, HGD, IDO2, ITGB2, IVD, KMO, MAT1A, MUT, NAAA, NAPEPLD, NAT1, OAT, PANK1, PHGDH, SDS, SH3BGRL2, SLC16A2, THNSL1, UROC1	25	0.0025317	AIMP1, AMD1, APEX1, ARG2, C9orf6, EIF5A, EPRS, FARSA, GCLM, IARS, KARS, MARS, MARS2, MAT2A, MTAP, NARS, ODC1, RARS, SARS, SLC3A2, SRM, TALDO1, TARS, WARS, YARS										17	0.0029795	AKR1A1, ALDH1B1, CYP27C1, CYP4F22, CYP51A1, DHCR7, FADS2, FDXR, HSD3B1, HSD3B7, KDM4A, NDUFA7, NDUFB9, NDUFS8, PIR, SC4MOL, SCD	2	0.015013	SULT1C2, TDO2	4.71188e-32
GO:0031974	membrane-enclosed lumen	1344							134	8.8162e-32	ACTL6A, AP4B1, BRF2, BRMS1L, BYSL, C10orf2, C1QBP, C3orf31, CIRH1A, CLP1, CPSF3, CPSF6, CSTF2, DAP3, DDX1, DDX21, DDX27, DDX55, DDX56, DGUOK, DHX9, DKC1, E2F5, EAF2, EBNA1BP2, EIF4A3, EIF6, EMG1, ERCC8, ETS1, EXOSC1, EXOSC3, EXOSC4, EXOSC5, EXOSC9, EZH2, FBL, FEN1, FTSJ3, GAR1, GEMIN6, GNL2, GNL3, HMGA1, HNRNPA1, ICT1, IMP4, INTS12, INTS7, ISG20L2, LONP1, MAGOH, MAP3K14, MARS, MINA, MKI67IP, MRPL…	42	0.0016147	ARID4A, BTAF1, C8orf4, CASP8AP2, CCNL1, CCNL2, CDK13, CENPC1, CLK2, DDX60, DNA2, ELL2, FANCL, FMR1, HLTF, HNRNPA2B1, IER3, KDM2B, MALT1, MPHOSPH10, MTMR4, NOP58, NSRP1, ORC2L, PCF11, PHLDA1, PLK3, PNN, RBM25, RBM39, RCOR3, RRN3, SFRS11, SFRS17A, SFRS6, SLTM, SNAPC1, SYNE1, TOP2B, TRIM66, UPF2, ZNF638				84	0.26706	ANXA11, ANXA2, APPL2, ARL2BP, CDK7, CDKN3, CIAPIN1, CLIC4, CPSF2, DAXX, DDX39, DLAT, DR1, DSCC1, DTD1, DYNC1LI1, ELP3, ENO1, EXOSC10, EXOSC7, FANCF, GINS3, GTF2E1, H2AFY, H2AFZ, ISG20, KIAA1609, LACTB, LMNA, MDFIC, MED10, MED21, MED7, MED9, MPHOSPH6, MRPL10, MRPL13, MRPL18, MRPL27, MRPL44, MRPL47, MRPL49, MRPL50, MRPS10, MRPS12, MRPS16, MRPS23, NMNAT1, NOP10, PNMA1, POLR2G, POLR2L, POLR3C, PYCARD…	18	0.3515	ACSS2, ASNA1, BAD, BIN1, DLST, ELAVL1, FANCA, MED31, MPG, MRPL12, MRPL23, MRPL38, MRPS18B, PDP2, POLD2, POLE2, PPP1CA, SIRT4				8.81615e-32
GO:0006520	cellular amino acid metabolic process	306	60	2.4312e-31	ABAT, ACMSD, AGXT, ALDH4A1, AMT, ARG1, ASS1, AUH, BBOX1, BCKDHA, BHMT, BHMT2, C7orf10, CBS, CDO1, DAO, DDO, DIO1, GAMT, GATM, GCAT, GCHFR, GLS2, GLUD1, GLUD2, GLUL, GLYATL1, GNMT, GOT1, GOT2, GPT, GRHPR, GSTZ1, HAGH, HIBCH, HMGCL, HPD, ILVBL, MSRA, NAGS, OPLAH, PAH, PCBD1, PCCA, PCYOX1, PEMT, PIPOX, PON1, PRODH2, PSAT1, QDPR, SCCPDH, SDSL, SLC25A13, SLC25A15, SULT1A1, SULT1E1, SUOX, TAT, UPB1	39	4.9751e-10	AADAT, AASS, ACADSB, ACAT1, AGXT2, ALDH5A1, ALDH6A1, ASPA, ASPG, BCKDHB, CSAD, CTH, CXCL12, DBT, DHDPSL, DMGDH, FAH, FTCD, GCDH, GCH1, GPT2, GSTA1, HAAO, HAL, HGD, IDO2, IVD, KMO, MAT1A, MUT, NAT1, OAT, PANK1, PHGDH, SDS, SH3BGRL2, SLC16A2, THNSL1, UROC1	21	0.0016031	AIMP1, APEX1, ARG2, C9orf6, EIF5A, EPRS, FARSA, GCLM, IARS, KARS, MARS, MARS2, MAT2A, MTAP, NARS, RARS, SARS, TALDO1, TARS, WARS, YARS										18	0.35281	ACSS2, ASNA1, BAD, BIN1, DLST, ELAVL1, FANCA, MED31, MPG, MRPL12, MRPL23, MRPL38, MRPS18B, PDP2, POLD2, POLE2, PPP1CA, SIRT4	1	0.13833	TDO2	2.43121e-31
GO:0006364	rRNA processing	75							34	1.9438e-30	BYSL, C14orf104, DDX27, DKC1, EIF3J, EMG1, EXOSC2, EXOSC9, FBL, GAR1, GNL3, GRWD1, IMP4, ISG20L2, NAT10, NCL, NHP2, NHP2L1, NIP7, NOP14, NOP56, PAK1IP1, PDCD11, PINX1, POP1, RPF1, RRP15, SDAD1, UTP14A, UTP15, UTP20, WDR12, WDR3, WDR36	2	0.4319	MPHOSPH10, NOP58							9	0.093566	BAAT, DDAH2, HS1BP3, OAZ2, PEPD, PSTK, SHMT1, SRR, SULT1B1				1.94379e-30
GO:0016072	rRNA metabolic process	80							34	2.9167e-29	BYSL, C14orf104, DDX27, DKC1, EIF3J, EMG1, EXOSC2, EXOSC9, FBL, GAR1, GNL3, GRWD1, IMP4, ISG20L2, NAT10, NCL, NHP2, NHP2L1, NIP7, NOP14, NOP56, PAK1IP1, PDCD11, PINX1, POP1, RPF1, RRP15, SDAD1, UTP14A, UTP15, UTP20, WDR12, WDR3, WDR36	2	0.46477	MPHOSPH10, NOP58							21	0.25907	ACSS2, ASNA1, BAD, BIN1, DLST, ELAVL1, FANCA, GPR37, MED31, MPG, MRPL12, MRPL23, MRPL38, MRPS18B, NPC2, PDP2, POLD2, POLE2, PPP1CA, SIRT4, TREX1				2.91671e-29
GO:0003723	RNA binding	749							93	9.0088e-29	AIMP1, ARL14, C14orf156, CPSF3, CPSF6, CSTF2, DDX1, DDX21, DDX27, DDX55, DHX9, DKC1, DYNLL2, EEF2K, EIF1AD, EIF2B3, EIF2S1, EIF3B, EIF3G, EIF3J, EIF4A3, EIF4EBP1, EIF5A, EIF6, EPRS, ERI1, EXOSC2, EXOSC3, EXOSC4, EXOSC9, FBL, G3BP1, GAR1, GEMIN5, GRWD1, GSPT1, GUF1, HEATR1, HNRNPA1, ILF2, IMP4, KARS, LONP1, LSM10, LSM2, LSM7, MAGOH, MARS, MARS2, MKI67IP, MRPL21, MRPL3, NARS, NAT10, NCBP2, NCL, NHP…	28	0.00078702	AKAP9, ARID4B, CENPC1, CPEB4, FMR1, HNRNPA2B1, HNRPDL, MPHOSPH10, NOP58, NXF1, PABPC1L, PNN, PPIL4, PRPF3, PTBP2, RAP2C, RBM25, RBM39, RBM6, RBMS1, SFRS6, SNRNP70, SR140, TIA1, TNRC6A, TOP2B, UPF3B, ZNF638				57	0.023899	ANXA2, APOBEC3B, APOBEC3F, ATIC, CARS, CBX6, CPSF2, DDX39, DDX58, DYNLL1, EIF2B2, EIF2B4, EIF2C2, EIF3D, EIF3I, EIF3K, EIF4E2, EIF4E3, ETF1, FUBP1, G3BP2, GTPBP8, HARS, HNRNPAB, HSPA4, ISG20, KHDRBS3, KPNA2, LARP6, LSM4, MEX3C, MPHOSPH6, NOP10, POLR2G, PSMA1, PSMA6, RAE1, RBM3, RBPMS, RBPMS2, RDBP, RPL27A, RPL28, RPL38, RPL8, RPLP2, RPS19, RPS27L, RTCD1, SLBP, SNRPB, TEP1, TRIM21, TYMS, WTAP, YWH…	8	0.053869	BAAT, DDAH2, HS1BP3, PEPD, PSTK, SHMT1, SRR, SULT1B1				9.00876e-29
GO:0044428	nuclear part	1518							136	1.5954e-27	ACTL6A, AP4B1, BRF2, BRMS1L, BYSL, CIRH1A, CLP1, COPS3, CPSF3, CPSF6, CSTF2, DDX1, DDX21, DDX27, DDX55, DDX56, DHX9, DKC1, E2F5, EAF2, EBNA1BP2, EIF4A3, EIF6, EMD, ERCC8, ETS1, EXOSC1, EXOSC3, EXOSC4, EXOSC5, EXOSC9, EZH2, FAM175B, FBL, FEN1, FHL2, FTSJ3, GAR1, GEMIN6, GNL2, GNL3, HMGA1, HNRNPA1, IMP4, INTS12, INTS7, ISG20L2, LSM10, LYN, MAGOH, MAP3K14, MARS, MINA, MKI67IP, MRPL3, MRTO4, MUS81, N…	51	8.5645e-05	AHCTF1, ARID4A, BAZ2B, BTAF1, C8orf4, CASP8AP2, CCNL1, CCNL2, CDK13, CENPC1, CLK2, CWC22, DDX60, ELL2, FANCL, FMR1, HLTF, HNRNPA2B1, IER3, KDM2B, MALT1, MPHOSPH10, MTMR4, NOP58, NSRP1, NXF1, ORC2L, PCF11, PHLDA1, PLK3, PNN, PRPF3, PRPF39, RANBP2, RBM25, RBM39, RCOR3, RRN3, SFRS11, SFRS17A, SFRS6, SLTM, SNAPC1, SNRNP70, SR140, SYNE1, TOP2B, TRIM66, UPF2, UPF3B, ZNF638				101	0.087777	AGFG1, ANXA11, ANXA2, ANXA5, APPL2, BRD7, BUB3, CDC16, CDC27, CDK7, CDKN3, CETN2, CIAPIN1, CLIC1, CLIC4, CPSF2, DAXX, DDX39, DR1, DSCC1, DTD1, DYNC1LI1, ELP3, ENO1, EXOSC10, EXOSC7, FAM175A, FANCF, G3BP2, GINS3, GTF2E1, H2AFY, H2AFZ, ISG20, KIAA1609, KPNA2, KPNB1, LMNA, LSM4, MAD2L2, MDFIC, MED10, MED21, MED7, MED9, MPHOSPH6, NAP1L4, NMNAT1, NOP10, NUP205, NUP37, NUP93, PLA2G4C, PNMA1, POLR2G, PO…							1.59536e-27
GO:0031981	nuclear lumen	1039							109	2.0494e-27	ACTL6A, BRF2, BRMS1L, BYSL, CIRH1A, CLP1, CPSF3, CPSF6, CSTF2, DDX1, DDX21, DDX27, DDX55, DDX56, DHX9, DKC1, E2F5, EAF2, EBNA1BP2, EIF4A3, EIF6, ERCC8, ETS1, EXOSC1, EXOSC3, EXOSC4, EXOSC5, EXOSC9, EZH2, FBL, FEN1, FTSJ3, GAR1, GEMIN6, GNL2, GNL3, HMGA1, HNRNPA1, IMP4, INTS12, INTS7, ISG20L2, MAGOH, MAP3K14, MARS, MINA, MKI67IP, MRPL3, MRTO4, MUS81, NAA15, NAT10, NCL, NFKB1, NHP2, NHP2L1, NIP7, N…	36	0.00059061	ARID4A, BTAF1, C8orf4, CASP8AP2, CCNL1, CCNL2, CDK13, CENPC1, CLK2, DDX60, ELL2, FANCL, FMR1, HLTF, HNRNPA2B1, KDM2B, MPHOSPH10, NOP58, NSRP1, ORC2L, PCF11, PHLDA1, PLK3, PNN, RBM25, RBM39, RCOR3, RRN3, SFRS11, SFRS17A, SFRS6, SLTM, SNAPC1, TOP2B, TRIM66, ZNF638													2.04937e-27
GO:0016054	organic acid catabolic process	127	38	2.5801e-27	ABAT, ACADS, ACMSD, ACOX1, ACOX2, ALDH4A1, AMT, ARG1, AUH, BCKDHA, BDH1, CDO1, DAO, DDO, ECHDC2, EHHADH, GCAT, GLUD1, GLUD2, GLUL, GOT1, GOT2, GRHPR, GSTZ1, HADH, HAO2, HIBCH, HPD, PAH, PCCA, PCYOX1, PHYH, PIPOX, PRODH2, SCP2, SLC25A20, SUOX, TAT	24	4.3532e-10	AADAT, AASS, ACAA1, ACADM, ACADVL, ACSL5, ALDH5A1, ASPA, BCKDHB, CPT1A, DBT, FAAH, FAAH2, FAH, FTCD, HAAO, HADHB, HAL, HGD, IDO2, IVD, KMO, SLC27A2, UROC1																2	0.0015778	ACADL, TDO2	2.58014e-27
GO:0046395	carboxylic acid catabolic process	127	38	2.5801e-27	ABAT, ACADS, ACMSD, ACOX1, ACOX2, ALDH4A1, AMT, ARG1, AUH, BCKDHA, BDH1, CDO1, DAO, DDO, ECHDC2, EHHADH, GCAT, GLUD1, GLUD2, GLUL, GOT1, GOT2, GRHPR, GSTZ1, HADH, HAO2, HIBCH, HPD, PAH, PCCA, PCYOX1, PHYH, PIPOX, PRODH2, SCP2, SLC25A20, SUOX, TAT	24	4.3532e-10	AADAT, AASS, ACAA1, ACADM, ACADVL, ACSL5, ALDH5A1, ASPA, BCKDHB, CPT1A, DBT, FAAH, FAAH2, FAH, FTCD, HAAO, HADHB, HAL, HGD, IDO2, IVD, KMO, SLC27A2, UROC1																2	0.0015778	ACADL, TDO2	2.58014e-27
GO:0009308	amine metabolic process	497	70	3.4839e-27	ABAT, ACMSD, AGXT, ALDH4A1, AMT, ARG1, ASMTL, ASS1, AUH, BBOX1, BCKDHA, BHMT, BHMT2, C7orf10, CBS, CDO1, CHDH, CYP1A2, DAO, DDO, DIO1, ETNK2, GAMT, GATM, GCAT, GCHFR, GLS2, GLUD1, GLUD2, GLUL, GLYATL1, GNMT, GOT1, GOT2, GPT, GRHPR, GSTZ1, GUSB, HAGH, HIBCH, HMGCL, HMOX1, HNMT, HPD, ILVBL, MAOB, MSRA, NAGS, OPLAH, PAH, PCBD1, PCCA, PCYOX1, PEMT, PIPOX, PON1, PRODH2, PSAT1, QDPR, SARDH, SAT2, SCCPD…	54	1.0968e-10	AADAT, AASS, ABP1, ACADSB, ACAT1, ADH4, ADRB2, AGXT2, ALDH5A1, ALDH6A1, ASPA, ASPG, B3GAT1, BCKDHB, CHSY3, CP, CSAD, CTBS, CTH, CXCL12, DBT, DHDPSL, DMGDH, FAAH2, FAH, FMO3, FTCD, GCDH, GCH1, GPT2, GSTA1, HAAO, HAL, HGD, IDO2, IL1B, ITGB2, IVD, KMO, MAT1A, MUT, NAAA, NAPEPLD, NAT1, OAT, PANK1, PHGDH, SDS, SH3BGRL2, SLC16A2, STAB2, SULT1A2, THNSL1, UROC1	27	0.0098156	AIMP1, AMD1, APEX1, ARG2, C9orf6, EIF5A, EPRS, EXT1, FARSA, GCLM, IARS, KARS, MARS, MARS2, MAT2A, MTAP, NARS, ODC1, RARS, SARS, SLC3A2, SRM, TALDO1, TARS, UGDH, WARS, YARS													2	0.022223	SULT1C2, TDO2	3.48389e-27
GO:0006629	lipid metabolic process	1135	106	1.0923e-25	ABCB11, ABCB4, ABCC11, ABCG5, ACACB, ACADS, ACOX1, ACOX2, ACSF2, ACSL1, ACSM5, ADH1A, ADH1C, AGT, AKR1C4, AKR1D1, ALDH8A1, APOA1, APOA2, APOA4, APOE, APOM, AZGP1, BDH1, BDH2, CD4, CPT2, CRYL1, CYP1A2, CYP27A1, CYP2A6, CYP2C8, CYP2C9, CYP39A1, CYP3A4, CYP4F12, CYP4F2, CYP7A1, CYP8B1, DCXR, DHRS3, ECHDC2, EHHADH, ENPP2, EPHX2, ETNK2, FABP1, FUCA1, GCAT, GPLD1, GPT, HADH, HAO1, HAO2, HMGCL, HPGD, HR…	96	1.6283e-11	ABCA9, ACAA1, ACADM, ACADSB, ACADVL, ACOT6, ACSL5, ACSM3, ADH4, ADRB1, ADRB2, AGPAT9, ANGPTL4, APOA5, APOB, APOF, ASPG, BZRAP1, C14orf68, CD1D, CD36, CETP, CLC, CP, CPT1A, CYP1A1, CYP26A1, CYP2B6, CYP2C19, CYP2E1, CYP2J2, CYP3A43, CYP3A5, CYP3A7, CYP4A11, CYP4V2, CYP4X1, CYP4Z1, ENPP1, FAAH, FAAH2, FOS, FOXO1, FPR1, FXN, GPCPD1, GPT2, GSTA1, GSTA3, HADHB, HSD17B4, HSDL2, IGF1, IL1B, ITGB2, JUN, L…							47	0.2076	ABCB1, ACE2, ACOX3, ACPL2, AGPS, ALDH1A1, ANXA1, ANXA3, ATP8B1, B3GALNT1, B3GNT5, BDKRB2, BICC1, C4orf49, CCL2, DDHD1, DDHD2, ELOVL7, FADS3, FAM135A, FSTL1, GATA6, IGFBP3, KL, LGALS8, LIF, LIPH, LPCAT1, ME3, MGLL, MST1R, MTMR2, NBN, NCEH1, NPPB, NSMAF, OSBPL3, PAFAH1B1, PLCE1, PRKAA2, SGMS1, SPTLC2, TMEM27, UBP1, UGCG, UGT2A3, VLDLR				4	0.090889	ACSM1, DDAH2, FADS2, SHMT1	1	0.43261	ACADL	1.09229e-25
GO:0005737	cytoplasm	5912	232	2.3659e-06	ABAT, ABCB4, ABCC11, ACACB, ACADS, ACBD5, ACOT12, ACOX1, ACOX2, ACSF2, ACSL1, ACSM5, ACYP2, AGXT, AGXT2L1, AK3, AKR1C4, AKR7A3, ALDH2, ALDH4A1, ALDOB, AMBP, AMT, ANXA9, APOA2, ARG1, ARRDC3, ASB9, ASS1, ATP6V0E2, BBOX1, BCKDHA, BDH1, BDH2, BOK, C16orf70, C21orf33, C5orf4, C7orf10, CA5A, CAPN12, CAT, CCS, CD4, CDKN1C, CDO1, CEBPA, CEP57, CES2, CHN2, CIDEB, CLYBL, CMBL, CMTM8, COX6A2, CREB3L4, CTSB,…	260	0.14509	A1CF, A2M, AASS, ABCG2, ABP1, ACAA1, ACADM, ACADSB, ACADVL, ACAT1, ACOT6, ACSL5, ACSM3, ADCY10, ADD3, ADHFE1, ADRA1A, ADRB1, ADRB2, ADSSL1, AGBL2, AGPAT9, AGXT2, ALAS1, ALDH6A1, ANKHD1, ANKRD46, ANTXR2, APBB3, APOB, AR, ARHGEF10L, ARL6IP1, ATP6AP1L, AVPR1A, B3GAT1, BCKDHB, BCL2A1, BCL6, BHLHE40, BIN2, BLNK, BRP44L, BZRAP1, C13orf15, C14orf68, C7orf68, CAPN3, CCND1, CD14, CD1D, CD82, CD83, CDC14B,…	231	0.0020801	ABCE1, ACTL6A, AHSA1, AIMP1, AIMP2, AP4B1, ARG2, ARL14, ARL6, BIRC3, BYSL, C10orf2, C14orf156, C1QBP, C21orf45, C3orf31, C7orf23, C9orf6, CBR3, CCT8, CD68, CDK4, CHUK, CIB1, CIRH1A, CLGN, COPS3, COPZ1, COQ3, CPSF6, CSE1L, CSTF2, CUTC, DAP3, DDOST, DDX1, DGKH, DGUOK, DHRS9, DHX9, DNAJB11, DPM2, DRAM1, DRG1, DYNLL2, E2F5, EEF2K, EID2B, EIF2B3, EIF2S1, EIF3B, EIF3G, EIF3J, EIF4A3, EIF5A, EIF6, EMD, …				243	0.012993	ABCB1, ACOX3, ACPL2, ACYP1, ADAM9, AGPS, AKAP12, ALCAM, ALDH1A1, ANKRD2, ANXA1, ANXA3, ANXA4, AP1S3, APBB2, ARFGEF1, ARHGAP12, ARHGAP42, ARHGEF10, ARL5B, ARSJ, ATP2C1, AZIN1, B3GALTL, BACE2, BDKRB2, BMP2K, BTBD1, C3orf52, C6orf192, CA3, CALD1, CASP1, CASP4, CCDC104, CCDC50, CCL2, CCNE1, CDC7, CDK14, CDK5RAP2, CHIC2, CHMP2B, CLDN1, CLDN4, CLIP1, CLTCL1, COPB1, CRIP2, CRIP3, CRY1, CRYAB, CSDA, CX3C…	498	3.0595e-25	AACS, ACER3, ACLY, ACOT7, ACOT9, ACTB, ACTR1A, AGAP1, AGFG1, AHNAK, AIFM2, AK1, AK7, AKR1B10, AKR1C1, AKR1C3, ALDOA, ALG1, ANKRD27, ANKRD29, ANXA11, ANXA2, ANXA5, AP2S1, APEH, APOBEC3B, APOBEC3F, APPL2, ARF3, ARF4, ARF6, ARL2BP, ARL6IP5, ARL8B, ARPC2, ATL3, ATP5G1, ATP6V0E1, ATP6V1B2, ATP6V1E1, ATP6V1E2, ATP6V1F, ATP6V1H, BAG3, BAX, BBS12, BECN1, BID, BIK, BLOC1S2, BLVRA, BRD7, BTG3, BUB3, C11orf…	4	0.090889	ACSM1, DDAH2, FADS2, SHMT1				3.05949e-25
GO:0032991	macromolecular complex	2720							189	4.9951e-25	ACTL6A, ADRM1, AHSA1, AIMP1, AIMP2, AP4B1, ARL14, ARPC5L, BRF2, BRMS1L, C9orf6, CCDC99, CCT8, CDK4, CLP1, COPS3, COPZ1, CPSF3, CPSF6, CSE1L, CSTF2, DAP3, DCAF13, DHX9, DKC1, DNAJC7, DPM2, DYNLL2, E2F5, EIF2B3, EIF2S1, EIF3B, EIF3G, EIF3J, EIF4A3, EPRS, ETS1, EXOSC1, EXOSC2, EXOSC3, EXOSC4, EXOSC5, EXOSC9, EZH2, FAM175B, FBL, GAR1, GCN1L1, GEMIN5, GEMIN6, GNL2, GRWD1, HMGA1, HNRNPA1, IARS, ICT1, I…				111	0.11332	ABCB1, ABCC2, ACTN1, AP1S3, ARFGEF1, ASCC3, ATP6V1C1, ATR, BAMBI, BATF, BAZ1A, BBS10, CALD1, CBLB, CBX3, CCNE1, CDK5RAP2, CHMP2B, CLIP1, CLTCL1, COPB1, CXADR, DNTTIP2, DSP, DST, EIF2AK3, EIF3A, EIF5B, EXOC5, FNBP1, GINS1, GNA13, GNG12, GTF2F2, HAUS6, HELLS, HIST1H1C, HIST1H2BG, HIST1H3D, HIST1H4H, HIST2H2BE, HSPA8, IGFBP3, INTS2, IQGAP1, ITGA2, ITGA7, ITGAV, ITGB6, KIAA0196, KIF1B, KIF1C, KIF21A,…	234	9.7794e-11	ACLY, ACTR10, ACTR1A, AGFG1, AHNAK, ANXA11, AP2S1, APPL2, ARPC2, ATG16L1, ATP1A1, ATP1B3, ATP5G1, ATP6V0E1, ATP6V1B2, ATP6V1E1, ATP6V1E2, ATP6V1F, ATP6V1H, BAG2, BAG3, BLOC1S2, BRD7, BUB3, CAPZB, CASP7, CCT2, CCT5, CCT6A, CCT7, CD63, CDC16, CDC27, CDC42SE1, CDC42SE2, CDK7, CETN2, CFL1, CLTA, CLTB, CNN3, COPG2, CORO1C, CTNNAL1, CTTN, CYC1, DAD1, DCTN2, DLAT, DPYSL2, DR1, DSCC1, DSCR3, DTD1, DTNA, …	11	0.070935	BAAT, DDAH2, HAS3, HS1BP3, NAT6, OAZ2, PEPD, PSTK, SHMT1, SRR, SULT1B1				4.99514e-25
GO:0030529	ribonucleoprotein complex	383							61	1.229e-24	DAP3, DHX9, DKC1, EIF2S1, EIF3B, EIF4A3, EPRS, FBL, GAR1, GEMIN5, HNRNPA1, ICT1, IMP4, LSM10, LSM2, MRPL17, MRPL21, MRPL22, MRPL3, MRPL4, MRPL9, MRPS11, MRPS17, MRPS18A, MRPS2, MRPS30, MRPS34, MRPS35, MRPS9, MRTO4, NAT10, NHP2, NHP2L1, NIP7, NOP2, NOP56, PHF5A, PRPF19, PRPF4, RBM28, RPF1, RPL22L1, RPL4, RPP40, RPS21, RPS27A, RPS3, SFRS9, SIP1, SNRNP40, SNRPA, SNRPB2, SNRPD1, SNRPF, SRP72, THOC4, …	13	0.038326	AKAP9, CWC22, FMR1, HNRNPA2B1, MPHOSPH10, NXF1, PNN, PRPF3, PRPF39, RBM25, SFRS11, SNRNP70, SR140				36	0.003306	EIF2C2, LACTB, LSM4, MRPL10, MRPL13, MRPL18, MRPL27, MRPL44, MRPL47, MRPL49, MRPL50, MRPS10, MRPS12, MRPS16, MRPS23, MVP, NOP10, OGFOD1, PSMA1, RBM3, RP9, RPL27A, RPL36, RPL38, RPL39L, RPS27L, SERP2, SF3B5, SLBP, SNRPB, SNRPD2, TDRD7, TEP1, TRIM21, TSN, UBL4A	40	1.4337e-08	ACAT2, ACOT4, ACSM1, ACSS2, ALDH1B1, BAAT, C14orf1, CDS1, CERK, CYP27C1, CYP4F22, CYP51A1, DHCR7, EBP, EEF1A2, ELOVL6, FADS2, FDPS, FDXR, FGF21, GAL3ST1, GPAM, HACL1, HMGCS1, HSD3B1, HSD3B7, IDI1, INSIG1, LPIN1, LPIN2, LSS, MID1IP1, MVD, NPC2, PIK3IP1, PLA2G12B, RAC3, SC4MOL, SCD, SPP1				1.22899e-24
GO:0032787	monocarboxylic acid metabolic process	394	58	1.3735e-23	ABCC11, ACACB, ACADS, ACOX1, ACOX2, ACSF2, ACSL1, ACSM5, AGXT, AKR1C4, AKR1D1, ALDH1L1, APOA2, BDH1, BTD, CD4, CPT2, CRYL1, CYP1A2, CYP27A1, CYP2C8, CYP39A1, CYP3A4, CYP4F12, CYP4F2, CYP7A1, CYP8B1, DCXR, DHRS3, ECHDC2, EHHADH, FABP1, GPLD1, GRHPR, HADH, HAO1, HAO2, HPGD, HSD17B8, KNG1, LDHD, MCEE, MGST2, MOGAT2, NR1H4, PCCA, PDK4, PECI, PECR, PHYH, PLCG2, PROC, RDH10, SCP2, SLC25A20, SREBF1, SUL…	45	8.5042e-10	ACAA1, ACADM, ACADSB, ACADVL, ACOT6, ACSL5, ACSM3, ADH4, CD1D, CD36, CPT1A, CYP1A1, CYP2B6, CYP2C19, CYP2E1, CYP2J2, CYP3A5, CYP4A11, CYP4V2, CYP4X1, CYP4Z1, DHDPSL, FAAH, FAAH2, GPT2, HADHB, HSD17B4, HSDL2, IL1B, LIPC, MLYCD, MUT, NR5A2, PC, PLA2G12A, PLA2G2A, PPARA, PPARGC1A, PROX1, PTGS2, SLC13A5, SLC16A1, SLC27A2, SLC27A3, SLC27A5													105	0.00020844	ACAT2, ACOT4, ACSM1, ACSS2, AKR1A1, ALDH1B1, ANGPTL7, ANXA6, AP1S1, ARHGEF37, ASNA1, ATP5D, BAAT, BAD, CCNG2, CD99, CERK, COCH, COPE, COPZ2, CRYAA, CXCL10, CYB5B, CYFIP2, DHCR7, DLST, EBP, EEF1A2, ELAVL1, ELOVL6, ENDOG, EPS15L1, FANCA, FBXO2, FDPS, FDXR, FGFR2, FRAT2, FXC1, GALK1, GCK, GFRA1, GPAM, GPI, GPR37, H1F0, HACL1, HERPUD2, HMGCS1, HSD3B1, HSD3B7, IDI1, INSIG1, KDELR3, LAMP2, LITAF, MAD1L…	1	0.17487	ACADL	1.37352e-23
GO:0044446	intracellular organelle part	3273							208	6.6017e-23	ACTL6A, AHSA1, AP4B1, ARL14, ARPC5L, BRF2, BRMS1L, BYSL, C10orf2, C1QBP, C3orf31, CCDC99, CD68, CIRH1A, CLP1, COPS3, COPZ1, CPSF3, CPSF6, CSE1L, CSTF2, DAP3, DDX1, DDX21, DDX27, DDX55, DDX56, DGUOK, DHRS9, DHX9, DKC1, DNAJB11, DPM2, DYNLL2, E2F5, EAF2, EBNA1BP2, EIF4A3, EIF6, EMD, ERCC8, ETS1, EXOSC1, EXOSC3, EXOSC4, EXOSC5, EXOSC9, EXT1, EZH2, FAM175B, FASTKD2, FBL, FEN1, FHL2, FITM2, FTSJ3, GAR…	83	0.0053072	ABCA1, ADAM19, AHCTF1, AKAP11, AKAP9, ARID4A, BAZ2B, BTAF1, C8orf4, CASP8AP2, CCNL1, CCNL2, CDK13, CENPC1, CEP110, CEP192, CHD1, CLK2, CP110, CWC22, DDX60, DNA2, DNAH5, EFHC1, ELL2, FANCL, FERMT2, FMR1, GALNT2, GCC2, GOLGA4, GOLGA8A, GOLGB1, HIST1H2BD, HLTF, HNRNPA2B1, ID1, IER3, KDM2B, KTN1, MALT1, MPHOSPH10, MTHFD2L, MTMR4, NDUFA5, NOP58, NPHP3, NSRP1, NXF1, ORC2L, PARP14, PCF11, PHLDA1, PKD2, …	127	0.24423	ABCB1, ABCC2, ACTN1, AKAP12, ANKLE2, ANXA3, ANXA4, AP1S3, APBB2, ARFGEF1, ARHGEF10, ASCC3, ATP2C1, ATR, B3GALTL, BATF, BAZ1A, BDKRB2, BMP2K, CALD1, CASP4, CBX3, CCNE1, CDK5RAP2, CHIC2, CHMP2B, CLIP1, CLIP4, CLTCL1, COPB1, CSDA, CXADR, CYR61, DNAJB4, DNTTIP2, DSP, DST, ECT2, EEA1, EIF3A, EPB41L2, ERO1L, FAM134B, FBLIM1, GINS1, GOLGA3, GOLM1, GTF2F2, HAUS6, HELLS, HIF1A, HIST1H1C, HIST1H2BG, HIST1H…	252	5.4924e-07	ACTB, ACTR10, ACTR1A, AGFG1, AIFM2, ANXA11, ANXA2, ANXA5, AP2S1, APPL2, ARL2BP, ARL8B, ARPC2, ATP5G1, ATP6V0E1, ATP6V1B2, ATP6V1E1, ATP6V1E2, ATP6V1F, ATP6V1H, BAX, BBS12, BID, BRD7, BUB3, C20orf7, CAPZB, CAV1, CBX6, CD63, CDC16, CDC27, CDC42SE2, CDK7, CDKN3, CENPW, CETN2, CFL1, CHCHD3, CIAPIN1, CKAP2, CLIC1, CLIC4, CLN3, CLTA, CNN3, COPG2, CORO1C, CORO2A, CPSF2, CTTN, CYC1, DAD1, DAXX, DCTN2, DD…							6.60168e-23
GO:0009310	amine catabolic process	93	30	7.0115e-23	ABAT, ACMSD, ALDH4A1, AMT, ARG1, AUH, BCKDHA, CDO1, DAO, DDO, GCAT, GLUD1, GLUD2, GLUL, GOT1, GOT2, GRHPR, GSTZ1, HIBCH, HNMT, HPD, PAH, PCCA, PCYOX1, PIPOX, PRODH2, SARDH, SAT2, SUOX, TAT	19	7.4733e-09	AADAT, AASS, ABP1, ADH4, ALDH5A1, ASPA, BCKDHB, DBT, DMGDH, FAH, FTCD, HAAO, HAL, HGD, IDO2, IVD, KMO, NAAA, UROC1													6	0.4058	CYFIP2, MRPL12, MRPL23, MRPL38, MRPS18B, PDCD4	1	0.043959	TDO2	7.01154e-23
GO:0044422	organelle part	3338							210	1.3086e-22	ACTL6A, AHSA1, AP4B1, ARL14, ARPC5L, BRF2, BRMS1L, BYSL, C10orf2, C1QBP, C3orf31, CCDC99, CD68, CIRH1A, CLP1, COPS3, COPZ1, CPSF3, CPSF6, CSE1L, CSTF2, DAP3, DDX1, DDX21, DDX27, DDX55, DDX56, DGUOK, DHRS9, DHX9, DKC1, DNAJB11, DPM2, DYNLL2, E2F5, EAF2, EBNA1BP2, EIF4A3, EIF6, EMD, EMG1, ERCC8, ETS1, EXOSC1, EXOSC3, EXOSC4, EXOSC5, EXOSC9, EXT1, EZH2, FAM175B, FASTKD2, FBL, FEN1, FHL2, FITM2, FTSJ…	83	0.0088755	ABCA1, ADAM19, AHCTF1, AKAP11, AKAP9, ARID4A, BAZ2B, BTAF1, C8orf4, CASP8AP2, CCNL1, CCNL2, CDK13, CENPC1, CEP110, CEP192, CHD1, CLK2, CP110, CWC22, DDX60, DNA2, DNAH5, EFHC1, ELL2, FANCL, FERMT2, FMR1, GALNT2, GCC2, GOLGA4, GOLGA8A, GOLGB1, HIST1H2BD, HLTF, HNRNPA2B1, ID1, IER3, KDM2B, KTN1, MALT1, MPHOSPH10, MTHFD2L, MTMR4, NDUFA5, NOP58, NPHP3, NSRP1, NXF1, ORC2L, PARP14, PCF11, PHLDA1, PKD2, …	128	0.29221	ABCB1, ABCC2, ACTN1, AKAP12, ANKLE2, ANXA3, ANXA4, AP1S3, APBB2, ARFGEF1, ARHGEF10, ASCC3, ATP2C1, ATR, B3GALTL, BATF, BAZ1A, BDKRB2, BMP2K, CALD1, CASP4, CBX3, CCNE1, CDK5RAP2, CHIC2, CHMP2B, CLIP1, CLIP4, CLTCL1, COPB1, CSDA, CXADR, CYR61, DNAJB4, DNTTIP2, DSP, DST, ECT2, EEA1, EIF3A, EPB41L2, ERO1L, FAM134B, FBLIM1, GINS1, GOLGA3, GOLM1, GTF2F2, HAUS6, HELLS, HIF1A, HIST1H1C, HIST1H2BG, HIST1H…	255	8.7817e-07	ACTB, ACTR10, ACTR1A, AGFG1, AHNAK, AIFM2, ANXA11, ANXA2, ANXA5, AP2S1, APPL2, ARL2BP, ARL8B, ARPC2, ATP5G1, ATP6V0E1, ATP6V1B2, ATP6V1E1, ATP6V1E2, ATP6V1F, ATP6V1H, BAX, BBS12, BID, BRD7, BUB3, C20orf7, CAPZB, CAV1, CBX6, CD63, CDC16, CDC27, CDC42SE2, CDK7, CDKN3, CENPW, CETN2, CFL1, CHCHD3, CIAPIN1, CKAP2, CLIC1, CLIC4, CLN3, CLTA, CNN3, COPG2, CORO1C, CORO2A, CPSF2, CTTN, CYC1, DAD1, DAXX, DC…	14	0.00087756	ACOT4, ACSM1, BAAT, CYP4F22, DHCR7, ELOVL6, FADS2, GPAM, HSD3B7, MID1IP1, PDP2, SC4MOL, SCD, SPP1				1.3086e-22
GO:0010467	gene expression	4218							245	2.681e-22	ABCE1, ACTL6A, ADRM1, AIMP1, APEX1, ARL14, BCCIP, BIRC3, BRF2, BRMS1L, BYSL, C14orf104, CAMTA2, CHUK, CIB1, CLP1, CPSF3, CPSF6, CSTF2, DAP3, DDX1, DDX27, DHX15, DHX9, DKC1, DNAJC7, DUS4L, E2F5, EAF2, EEF2K, EIF1AD, EIF2B3, EIF2S1, EIF3B, EIF3G, EIF3J, EIF4A3, EIF4EBP1, EIF5A, EIF6, EMG1, EPRS, ERCC8, ERI1, ETS1, EXOSC2, EXOSC3, EXOSC4, EXOSC5, EXOSC8, EXOSC9, EZH2, FARSA, FBL, FEN1, FHL2, FTSJ1, …	116	1.8002e-05	ADAM19, AHR, ANKRD12, ARID4A, ARID4B, ATP2B4, BAZ2B, BRWD1, BTAF1, CASP8AP2, CCDC76, CCNL1, CCNL2, CDK13, CDK19, CHD1, CLK2, CLK4, CPEB4, CRP, CTGF, CWC22, DMTF1, ELF3, ELL2, ENC1, ESF1, ETS2, FMR1, FN1, GCC2, GDF15, GRHL1, HAMP, HBEGF, HLTF, HNRNPA2B1, ID1, ID2, ID4, INHBA, KBTBD11, KDM2B, KRIT1, LUC7L3, MALT1, MAP2K1, MBNL3, MEIS2, MPHOSPH10, MPHOSPH8, N4BP2L2, NFE2L2, NFIL3, NFXL1, NOP58, NSRP…				270	0.03927	ACER3, ACTB, ACTG1, AGAP1, AKIRIN1, ANXA2, ANXA5, ARF4, ARL6IP5, ARNTL2, ASCC1, ASNS, AVEN, BAG2, BAG3, BAX, BCR, BECN1, BRD7, BSG, BTBD10, BTG3, BUD31, C11orf17, C14orf169, C19orf33, C3orf33, CA12, CARM1, CARS, CASK, CASP7, CBX6, CCNC, CD59, CDK5, CDK7, CDKN3, CDR2, CEBPG, CENPW, CHFR, CITED4, CKAP2, CKS2, CLN3, CNOT7, CPSF2, CREB3, CRK, CTTN, DALRD3, DAXX, DDX20, DDX39, DDX58, DR1, EID2, EIF2B2…	52	0.096469	ACSS2, ACTR5, AP1S1, ASNA1, ATP5D, BAD, BIN1, CERK, COPZ2, DCX, DLST, ELAVL1, ELOVL6, FANCA, FXC1, GPR37, HERPUD2, HIST1H4C, HSD3B1, HSD3B7, LAMP2, LITAF, MAD1L1, MED31, MPG, MRPL12, MRPL23, MRPL38, MRPS18B, MYO1D, NDUFA7, NDUFB9, NDUFS8, NPC2, PDP2, PHB2, POLD2, POLE2, PPP1CA, PRSS8, RFC2, RTP3, SIRT4, SLC17A5, SLC25A1, SLC25A10, SLC25A33, STRA13, TMEM70, TREX1, TSC2, YIF1A				2.68101e-22
GO:0006066	alcohol metabolic process	481	62	4.7465e-22	ABCG5, ADH1A, ADH1B, ADH1C, ADH6, AGT, ALDOB, ALDOC, APOA1, APOA2, APOA4, APOE, CA5A, CHDH, CYP27A1, CYP2C9, CYP3A4, CYP7A1, DAK, DCXR, DIO1, ETNK2, FBP1, G6PC, GALM, GALT, GBA3, GCGR, GPD1, GPT, GYS2, HMOX1, HSD11B1, KHK, LDHD, MAN1C1, NR0B2, NR1H4, NR3C2, ONECUT1, PCK2, PDK2, PDK4, PECR, PEMT, PFKFB1, PGM1, PKLR, PMM1, PON1, PPP1R3B, QDPR, SARDH, SCP2, SEC14L2, SLC2A9, SLC37A4, SREBF1, SULT1A1,…	41	1.1859e-05	A2M, ABCA9, ADH4, ADRB2, APOA5, APOB, APOF, CETP, CNDP1, CP, CYP2E1, DMGDH, ENPP1, FAAH2, FPR1, GCKR, GK, GNPNAT1, GPT2, IGFBP1, IRS2, ITGB2, LCAT, LEPR, LIPC, MLXIPL, NAPEPLD, NR1I2, NR5A2, PC, PCK1, PHKA2, PLAGL1, PPARA, SERPINA1, SLC13A5, SLC16A2, SLC2A2, ST3GAL6, SULT1A2, UAP1				10	0.46481	ABCA1, ANGPTL3, C1QTNF3, EXTL2, IMPA1, INHBA, LBP, MAN2B2, OGT, PRKAA1							2	0.35394	DDAH2, SHMT1	2	0.020895	SULT1C2, TIPARP	4.74648e-22
GO:0009063	cellular amino acid catabolic process	77	27	8.1525e-22	ABAT, ACMSD, ALDH4A1, AMT, ARG1, AUH, BCKDHA, CDO1, DAO, DDO, GCAT, GLUD1, GLUD2, GLUL, GOT1, GOT2, GRHPR, GSTZ1, HIBCH, HPD, PAH, PCCA, PCYOX1, PIPOX, PRODH2, SUOX, TAT	15	5.4569e-07	AADAT, AASS, ALDH5A1, ASPA, BCKDHB, DBT, FAH, FTCD, HAAO, HAL, HGD, IDO2, IVD, KMO, UROC1													52	0.12473	ACSS2, ACTR5, AP1S1, ASNA1, ATP5D, BAD, BIN1, CERK, COPZ2, DCX, DLST, ELAVL1, ELOVL6, FANCA, FXC1, GPR37, HERPUD2, HIST1H4C, HSD3B1, HSD3B7, LAMP2, LITAF, MAD1L1, MED31, MPG, MRPL12, MRPL23, MRPL38, MRPS18B, MYO1D, NDUFA7, NDUFB9, NDUFS8, NPC2, PDP2, PHB2, POLD2, POLE2, PPP1CA, PRSS8, RFC2, RTP3, SIRT4, SLC17A5, SLC25A1, SLC25A10, SLC25A33, STRA13, TMEM70, TREX1, TSC2, YIF1A	1	0.036519	TDO2	8.15251e-22
GO:0044424	intracellular part	9226							383	6.6338e-11	ABCE1, ACTL6A, ADRM1, AHSA1, AIMP1, AIMP2, AP4B1, APEX1, ARG2, ARL14, ARL6, ARPC5L, BCCIP, BIRC3, BRF2, BRMS1L, BYSL, C10orf2, C12orf10, C14orf156, C15orf48, C1QBP, C21orf45, C3orf31, C7orf23, C9orf6, CBR3, CCDC99, CCT8, CD68, CDK4, CHUK, CIB1, CIRH1A, CLGN, CLP1, CNNM4, COPS3, COPZ1, COQ3, CPSF3, CPSF6, CSE1L, CSTF2, CUTC, DAP3, DBF4, DCAF13, DDOST, DDX1, DDX10, DDX21, DDX27, DDX55, DDX56, DGKH,…	205	0.0027483	ABCA1, ABCA5, ACRC, ADAM19, ADAMTS1, ADM, AHCTF1, AHI1, AHR, AKAP11, AKAP9, ANKRD12, AOX1, APLP2, ARAP2, ARID4A, ARID4B, ATRN, BACH2, BAZ2B, BCL3, BRD1, BRWD1, BTAF1, C21orf7, C8orf4, CAPRIN2, CASP8AP2, CBR4, CCDC41, CCDC76, CCNL1, CCNL2, CDC42BPA, CDK13, CDK19, CENPC1, CEP110, CEP192, CHD1, CLK2, CP110, CROT, CTGF, CWC22, CYP21A2, DDX60, DMTF1, DMXL1, DNA2, DNAH5, DOCK10, DSE, EFHC1, ELF3, ELL2,…	359	0.04318	ABCB1, ABCC2, ABL1, ACOX3, ACPL2, ACTA2, ACTN1, ACYP1, ADAM9, AGPS, AKAP12, ALCAM, ALDH1A1, ALPK3, ANKLE2, ANKRD1, ANKRD2, ANKRD28, ANXA1, ANXA3, ANXA4, AP1S3, APBB2, ARFGEF1, ARHGAP12, ARHGAP42, ARHGEF10, ARL5B, ARSJ, ASCC3, ATP2C1, ATR, AZIN1, B3GALTL, BACE2, BATF, BAZ1A, BDKRB2, BMP2K, BTBD1, BTN2A2, C14orf143, C3orf52, C6orf192, CA3, CALD1, CASP1, CASP4, CBLB, CBX3, CCDC104, CCDC50, CCL2, CCN…	676	8.4628e-21	AACS, ABLIM1, ABLIM3, ACER3, ACLY, ACOT7, ACOT9, ACTB, ACTG1, ACTR10, ACTR1A, AEN, AGAP1, AGFG1, AHNAK, AIFM2, AK1, AK7, AKIRIN1, AKR1B10, AKR1C1, AKR1C3, ALDOA, ALG1, ANKRD27, ANKRD29, ANXA11, ANXA2, ANXA5, AP2S1, APEH, APOBEC3B, APOBEC3F, APPL2, ARF3, ARF4, ARF6, ARL2BP, ARL6IP5, ARL8B, ARNTL2, ARPC1A, ARPC2, ATG16L1, ATL3, ATP5G1, ATP6V0E1, ATP6V1B2, ATP6V1E1, ATP6V1E2, ATP6V1F, ATP6V1H, AVEN,…							8.46276e-21
GO:0006952	defense response	1322	43	0.37475	A1BG, ABCB4, AGT, AMBP, ANG, APOE, ARG1, CBARA1, CD4, CXCL13, DAK, DDT, DHX58, EPHX2, F12, FCN3, GPT, GPX2, HMOX1, HPN, HPR, HPX, HRG, HSD11B1, ICAM3, IL1RN, KLKB1, KNG1, MASP2, NR1H4, PROC, PTMS, RORA, SERPINA4, SERPINA5, SERPINC1, SERPINF1, SIVA1, ST6GAL1, SULT1E1, TNFSF10, TSC22D3, TXNIP	129	1.8496e-20	A2M, ABCG2, ACADM, ADRB1, AGTR1, AIF1, BCL2A1, BCL6, C1orf38, C1RL, C1S, C2, C3, C4BPA, C5, C6, C7, C8A, C9, CCL4, CD14, CD1D, CD300A, CD5L, CD82, CEBPD, CFB, CFH, CFHR5, CFI, CFP, CHI3L1, CLC, CLEC1B, CLEC4G, CP, CX3CR1, CXCL12, CXCL3, CXCL9, CXCR2, CYP2J2, EPO, FAM46C, FCGR2B, FCN1, FCN2, FGA, FOS, FPR1, FXN, FYN, HERC5, HLA-DMB, HLA-DPA1, HLA-DPB1, HLA-DQA1, HLA-DQB1, HLA-DRA, HLA-DRB1, HMGB1,…				26	0.51387	ABCA1, ADM, AHR, AOX1, APCS, APOL1, C1QTNF3, CRP, CXCL2, DDX60, ETS2, FGB, GPR126, HAMP, IER3, IL18R1, LBP, NFE2L2, OSMR, PROS1, RCAN1, SDC4, SERPINA3, TIA1, TSLP, ZCCHC6	49	0.48722	A1BG, ANKRD1, ANXA1, BDKRB2, C13orf31, CARD16, CASP1, CASP4, CCL2, CCL20, CLDN1, CX3CL1, CXCL1, CXCL6, CYLD, DCDC2, EGLN3, FAM38A, FGD6, FLNA, FNBP1L, IFNGR1, IL8, ITGA2, ITGB6, LIF, LY75, MAP3K7, MCAM, MFI2, MGLL, MST1R, MX1, NCF2, PSG1, PSG2, RAB18, RIPK2, S100A11, SERPINB2, SERPINE2, SH3KBP1, STAT4, STK39, TGFB2, TNFAIP8, TNFRSF21, TNFSF11, ULBP2				21	2.0701e-06	ACAT2, AKR1A1, ALDH1B1, C14orf1, CYP51A1, DHCR7, EBP, FDPS, FGF21, GALK1, GCK, GPI, HMGCS1, INSIG1, LPIN1, LSS, MVD, NPC2, SC4MOL, SLC25A10, SULT1B1	2	0.12874	ORM2, TDO2	1.84964e-20
GO:0005622	intracellular	9339							385	1.6838e-10	ABCE1, ACTL6A, ADRM1, AHSA1, AIMP1, AIMP2, AP4B1, APEX1, ARG2, ARL14, ARL6, ARPC5L, BCCIP, BIRC3, BRF2, BRMS1L, BYSL, C10orf2, C12orf10, C14orf156, C15orf48, C1QBP, C21orf45, C3orf31, C7orf23, C9orf6, CBR3, CCDC99, CCT8, CD68, CDK4, CHUK, CIB1, CIRH1A, CLGN, CLP1, CNNM4, COPS3, COPZ1, COQ3, CPSF3, CPSF6, CSE1L, CSTF2, CUTC, DAP3, DBF4, DCAF13, DDOST, DDX1, DDX10, DDX21, DDX27, DDX55, DDX56, DGKH,…	207	0.0028986	ABCA1, ABCA5, ACRC, ADAM19, ADAMTS1, ADM, AHCTF1, AHI1, AHR, AKAP11, AKAP9, ANKRD12, AOX1, APLP2, ARAP2, ARID4A, ARID4B, ATRN, BACH2, BAZ2B, BCL3, BRD1, BRWD1, BTAF1, C1orf168, C21orf7, C8orf4, CAPRIN2, CASP8AP2, CBR4, CCDC41, CCDC76, CCNL1, CCNL2, CDC42BPA, CDK13, CDK19, CENPC1, CEP110, CEP192, CHD1, CLK2, CP110, CROT, CTGF, CWC22, CYP21A2, DDX60, DMTF1, DMXL1, DNA2, DNAH5, DOCK10, DSE, EFHC1, E…	364	0.036703	ABCB1, ABCC2, ABL1, ACOX3, ACPL2, ACTA2, ACTN1, ACYP1, ADAM9, AGPS, AKAP12, ALCAM, ALDH1A1, ALPK3, ANKLE2, ANKRD1, ANKRD2, ANKRD28, ANXA1, ANXA3, ANXA4, AP1S3, APBB2, ARFGEF1, ARHGAP12, ARHGAP42, ARHGEF10, ARL5B, ARSJ, ASCC3, ATP2C1, ATR, AZIN1, B3GALTL, BACE2, BATF, BAZ1A, BDKRB2, BMP2K, BTBD1, BTN2A2, C14orf143, C3orf52, C6orf192, CA3, CALD1, CASP1, CASP4, CBLB, CBX3, CCDC104, CCDC50, CCL2, CCN…	680	3.5187e-20	AACS, ABLIM1, ABLIM3, ACER3, ACLY, ACOT7, ACOT9, ACTB, ACTG1, ACTR10, ACTR1A, AEN, AGAP1, AGFG1, AHNAK, AIFM2, AK1, AK7, AKIRIN1, AKR1B10, AKR1C1, AKR1C3, ALDOA, ALG1, ANKRD27, ANKRD29, ANXA11, ANXA2, ANXA5, AP2S1, APEH, APOBEC3B, APOBEC3F, APPL2, ARF3, ARF4, ARF6, ARL2BP, ARL6IP5, ARL8B, ARNTL2, ARPC1A, ARPC2, ASAP3, ATG16L1, ATL3, ATP5G1, ATP6V0E1, ATP6V1B2, ATP6V1E1, ATP6V1E2, ATP6V1F, ATP6V1H…	2	0.27527	DDAH2, SHMT1				3.51874e-20
GO:0009055	electron carrier activity	228	40	2.4645e-19	ADH1A, ADH1B, ADH1C, ADH6, AKR1C4, AKR1D1, AKR7A3, ALDH1L1, ALDH4A1, BBOX1, BCKDHA, CAT, CDO1, COX6A2, CYP1A2, CYP27A1, CYP2C9, CYP39A1, DAO, DDO, DHRS3, EHHADH, GLUD1, GLUD2, GPD1, GPX2, GPX3, GRHPR, HPD, HPGD, HSD17B6, HSD17B8, MAOB, NNT, PHYH, POR, QDPR, RRM2, SARDH, SRD5A1	20	0.0014195	ABP1, ACADM, ADH4, ALDH5A1, ALDH6A1, BCKDHB, CYP1A1, CYP26A1, CYP4X1, DHODH, DMGDH, DPYD, ETFDH, FXN, HAAO, HGD, KMO, MTHFD1, PHGDH, RDH16										17	0.17974	AKR1B10, AKR1C1, AKR1C2, AKR1C3, BLVRA, CYB561D1, CYB5R3, CYC1, DEGS1, FDX1L, GMPR, GSR, ME1, ME2, P4HA2, PPIA, SQLE	133	0.10725	ACAT2, ACOT4, ACSM1, ACSS2, ACTR5, AKR1A1, ALDH1B1, ANGPTL7, ANKRD39, ANXA6, AP1S1, ARHGEF37, ASNA1, ATP5D, BAAT, BAD, BIN1, C1orf85, CCNG2, CD99, CERK, COCH, COPE, COPZ2, CRYAA, CXCL10, CYB5B, CYFIP2, DCX, DHCR7, DLST, EBP, EEF1A2, ELAVL1, ELOVL6, ENDOG, EPS15L1, ESPN, FAM13C, FANCA, FBXL15, FBXO2, FDPS, FDXR, FGFR2, FRAT2, FXC1, GALK1, GCK, GFRA1, GNAI2, GPAM, GPI, GPR37, H1F0, HACL1, HERPUD2, …				2.46451e-19
GO:0006399	tRNA metabolic process	95							28	3.0735e-19	AIMP1, DUS4L, EPRS, EXOSC8, FARSA, IARS, KARS, MARS, MARS2, METTL1, NARS, PUS1, PUS7, QTRTD1, RARS, RG9MTD1, RPP40, SARS, TARS, TRIT1, TRMT1, TRMT112, TRMT5, TRNT1, TSEN15, TSEN2, WARS, YARS	2	0.55625	CCDC76, TRMT11				7	0.31865	CARS, DALRD3, GARS, HARS, RTCD1, WARS2, YARS2							3.07352e-19
GO:0044255	cellular lipid metabolic process	746	73	9.0776e-19	ABCB11, ABCC11, ACACB, ACADS, ACOX1, ACOX2, ACSF2, ACSL1, ACSM5, ADH1A, ADH1C, ALDH8A1, APOA2, APOA4, APOE, APOM, BDH1, BDH2, CD4, CPT2, CRYL1, CYP1A2, CYP2A6, CYP2C8, CYP2C9, CYP3A4, CYP4F12, CYP4F2, DCXR, DHRS3, ECHDC2, EHHADH, ENPP2, EPHX2, ETNK2, FABP1, FUCA1, GCAT, GPLD1, HADH, HAO1, HAO2, HPGD, HRASLS2, HSD17B8, KNG1, LASS4, LPCAT3, MGST2, MOGAT2, MTP, NAGA, PCCA, PDK4, PECI, PECR, PEMT, PG…	60	7.8584e-07	ABCA9, ACAA1, ACADM, ACADSB, ACADVL, ACOT6, ACSL5, ACSM3, ADH4, AGPAT9, ANGPTL4, APOA5, APOB, CD1D, CD36, CETP, CLC, CP, CPT1A, CYP1A1, CYP26A1, CYP2B6, CYP2C19, CYP2E1, CYP2J2, CYP3A5, CYP3A7, CYP4A11, CYP4V2, CYP4X1, CYP4Z1, FAAH, FAAH2, FOS, FPR1, FXN, GPT2, HADHB, HSD17B4, IL1B, ITGB2, LIPC, MLXIPL, MLYCD, MOGAT1, PLA1A, PLA2G12A, PLA2G2A, PLCXD1, PLD1, PPARA, PPARGC1A, PTGS2, RDH16, SLC13A5,…													133	0.15008	ACAT2, ACOT4, ACSM1, ACSS2, ACTR5, AKR1A1, ALDH1B1, ANGPTL7, ANKRD39, ANXA6, AP1S1, ARHGEF37, ASNA1, ATP5D, BAAT, BAD, BIN1, C1orf85, CCNG2, CD99, CERK, COCH, COPE, COPZ2, CRYAA, CXCL10, CYB5B, CYFIP2, DCX, DHCR7, DLST, EBP, EEF1A2, ELAVL1, ELOVL6, ENDOG, EPS15L1, ESPN, FAM13C, FANCA, FBXL15, FBXO2, FDPS, FDXR, FGFR2, FRAT2, FXC1, GALK1, GCK, GFRA1, GNAI2, GPAM, GPI, GPR37, H1F0, HACL1, HERPUD2, …	1	0.30783	ACADL	9.07756e-19
GO:0009611	response to wounding	1150	44	0.079057	AMBP, APOE, ARG1, CD4, CMTM8, CTSB, CXCL13, DDT, EPHX2, F10, F12, F8, F9, FETUB, GPT, GPX2, HMOX1, HPN, HRG, HSD11B1, ICAM3, IL1RN, KLKB1, KNG1, KRT16, MASP2, MME, NR1H4, PLCG2, PLG, PROC, RORA, SDC1, SERPINA10, SERPINA4, SERPINA5, SERPINC1, SERPIND1, SERPINF1, SLCO2B1, ST6GAL1, SULT1E1, TSC22D3, TXNIP	113	4.0556e-18	A2M, ADRB2, AGTR1, AIF1, ANGPTL6, BCL2A1, BCL6, C1RL, C1S, C3, C4BPA, C4BPB, C5, C6, C7, CCL4, CD14, CD36, CEBPD, CFH, CFHR5, CFI, CFP, CHI3L1, CLC, CLEC1B, CP, CPN1, CX3CR1, CXCL12, CXCL3, CXCL9, CXCR2, CYP2J2, ECM1, EGR1, EPHB1, EPO, F11, F13B, F2, F5, F7, FCN1, FCN2, FGA, FOS, FPR1, FXN, FYN, GGCX, HGFAC, HLA-DRA, HMGB1, HPS5, HSPA1A, IER2, IGF1, IGFLR1, IL13RA2, IL17RB, IL18RAP, IL1B, IL6ST, …				32	0.027158	ABCA1, ADM, AHR, AOX1, APCS, ATP2B4, C1QTNF3, CRP, CTGF, CXCL2, EREG, ETS2, FERMT2, FGB, FGG, FN1, GPR126, HBEGF, IER3, INHBA, LAMB2, LBP, MATN2, NRP1, OSMR, PROS1, RCAN1, SDC4, SERPINA3, THBS1, TIA1, TSLP	59	0.0053412	ACTA2, ADAM10, ANXA1, ANXA4, BDKRB2, CARD16, CASP1, CCL2, CCL20, CRYAB, CX3CL1, CXCL1, CXCL6, CYLD, CYR61, FAM38A, FGD6, FGF2, FLNA, FLRT3, IL8, IQGAP1, ITGA2, ITGAV, ITGB6, LAMA5, LAMB1, LAMC2, LGALS8, LIF, MAPK13, MCAM, MFI2, MGLL, MST1R, MYOF, NPR3, PPL, PPP1CB, PSG1, PSG2, RAB18, RIPK2, SERPINB2, SERPINE1, SERPINE2, SMAD7, SPINT1, SPTLC2, STAT4, STK39, TGFB2, TGFBI, TJP1, TNFAIP8, TNFRSF21, T…				6	0.086178	AKR1A1, ALDH1B1, CYB5B, CYP27C1, DHCR7, NDUFS8	2	0.1016	ORM2, TDO2	4.05565e-18
GO:0016070	RNA metabolic process	3315							197	4.8897e-18	ABCE1, ACTL6A, ADRM1, AIMP1, APEX1, BCCIP, BIRC3, BRF2, BRMS1L, BYSL, C14orf104, CAMTA2, CHUK, CIB1, CLP1, CPSF3, CPSF6, CSTF2, DAP3, DDX1, DDX27, DHX15, DHX9, DKC1, DNAJB11, DNAJC7, DUS4L, E2F5, EAF2, EIF3J, EIF4A3, EMG1, EPRS, ERCC8, ERI1, ETS1, EXOSC1, EXOSC2, EXOSC3, EXOSC4, EXOSC5, EXOSC8, EXOSC9, EZH2, FARSA, FBL, FEN1, FHL2, FTSJ3, GAR1, GEMIN6, GNL3, GRWD1, HMGA1, HNRNPA1, HSPA14, IARS, I…	104	1.3417e-07	AHR, ANKRD12, ARID4A, ARID4B, ATP2B4, BAZ2B, BRWD1, BTAF1, CASP8AP2, CCDC76, CCNL1, CCNL2, CDK13, CDK19, CHD1, CLK2, CLK4, CPEB4, CRP, CWC22, DMTF1, DNA2, ELF3, ELL2, ESF1, ETS2, FN1, GCC2, GRHL1, HBEGF, HELZ, HLTF, HNRNPA2B1, HNRPDL, ID1, ID2, ID4, INHBA, KBTBD11, KDM2B, LUC7L3, MALT1, MAP2K1, MBNL3, MEIS2, MPHOSPH10, N4BP2L2, NFE2L2, NFIL3, NFXL1, NOP58, NSRP1, ORC2L, PAN3, PARP14, PCF11, PLK3,…				195	0.46438	ACTB, AGAP1, AKIRIN1, AMMECR1, ANXA2, APOBEC3B, APOBEC3F, ARF4, ARNTL2, ASCC1, ASNS, BCR, BRD7, BTBD10, BTG3, BUD31, C11orf17, C14orf169, C19orf33, C3orf33, CARM1, CARS, CBX6, CCNC, CDK5, CDK7, CDR2, CEBPG, CENPW, CITED4, CKAP2, CNOT7, CPSF2, CREB3, CRK, DALRD3, DAXX, DDX20, DDX39, DDX58, DR1, EID2, EIF2C2, ELL3, ELP3, ENO1, EXOSC10, EXOSC6, EXOSC7, FADD, FAS, FKBP5, FLII, FTH1, FUBP1, GARS, GLRX…							4.88965e-18
GO:0006412	translation	610							67	6.5513e-18	ABCE1, AIMP1, ARL14, DAP3, EEF2K, EIF1AD, EIF2B3, EIF2S1, EIF3B, EIF3G, EIF3J, EIF4A3, EIF4EBP1, EIF5A, EIF6, EPRS, EXOSC2, EZH2, FARSA, FTSJ1, G3BP1, GRWD1, GSPT1, GUF1, HNRNPA1, HSPA14, IARS, ICT1, KARS, LARS, LSM7, MARS, MARS2, MINA, MRPL17, MRPL21, MRPL22, MRPL3, MRPL4, MRPL9, MRPS11, MRPS17, MRPS18A, MRPS2, MRPS30, MRPS34, MRPS35, MRPS9, NARS, NCL, NOM1, PNPT1, PRMT5, RARS, RPL22L1, RPL4, RP…	12	0.53058	CRP, CTGF, ENC1, FMR1, HNRNPA2B1, PABPC1L, PHLDA1, PPP1R15B, RAP2C, RBMS1, TIA1, TNRC6A				54	0.0014758	ACTG1, BAG3, CARS, CASK, DALRD3, DDX39, EIF2B2, EIF2B4, EIF2C2, EIF3D, EIF3I, EIF3K, EIF4E2, EIF4E3, ETF1, GARS, GTPBP8, HARS, HRAS, IL15, ITGA6, LARP6, MAPKAPK5, MRPL10, MRPL13, MRPL18, MRPL27, MRPL44, MRPL47, MRPL49, MRPL50, MRPS10, MRPS12, MRPS16, MRPS23, MTOR, MVP, OGFOD1, PTRH1, RPL27A, RPL28, RPL36, RPL38, RPL39L, RPL8, RPLP2, RPS19, RPS27L, SLBP, TNIP1, TXN, TYMS, WARS2, YARS2	19	0.0054927	ACOT4, ACSM1, CERK, CYP4F22, ELOVL6, FADS2, FDPS, GAL3ST1, GPAM, HMGCS1, IDI1, LPIN1, LPIN2, MID1IP1, PLA2G12B, RAC3, SC4MOL, SCD, SPP1				6.55131e-18
GO:0005576	extracellular region	1435	65	0.0010162	A1BG, AGT, AMBP, ANG, ANPEP, APOA1, APOA2, APOA4, APOE, APOM, AZGP1, BTD, C16orf70, C1R, CAT, CD4, CFHR2, CTSB, CXCL13, ERBB3, F10, F12, F8, F9, FBLN7, FCN3, FETUB, FUCA1, GOT1, GPT, GPX3, GUSB, HFE2, HMOX1, HPR, HPX, HRG, ICAM3, IGFBP2, IGFBP4, IL1RN, KLKB1, KNG1, MASP2, PCOLCE, PCOLCE2, PGRMC1, PLG, PLIN2, PON1, PRB2, PROC, SCG5, SDC1, SERPINA10, SERPINA5, SERPINA6, SERPINC1, SERPIND1, SERPINF1…	129	1.8407e-17	A2M, ABP1, ADAMTSL3, AFM, ANGPTL1, ANGPTL4, APOA5, APOB, APOF, BCHE, C1RL, C1S, C2, C3, C4BPA, C4BPB, C5, C6, C8A, C8B, CCL4, CD14, CD5L, CDNF, CETP, CFB, CFH, CFI, CFP, CHAD, CHI3L1, CLEC3B, CMTM2, CNDP1, COL18A1, CP, CPN1, CPN2, CRHBP, CXCL12, CXCL3, CXCL9, ECM1, ECM2, EFNA1, ENPEP, ENPP1, EPO, F13B, F2, F5, F7, FAM20A, FAM20C, FCN1, FCN2, FGA, FGL1, FGL2, FOLR2, FST, GSTA1, HAPLN4, HGFAC, HMCN…				36	0.071096	ADAM19, ADAMTS1, ADM, AMIGO2, AMY1A, ANGPTL3, APCS, APLP2, APOL1, ATRN, C1QTNF3, CRP, CTGF, CXCL2, EREG, FGB, FGG, FN1, GDF15, GHR, GPR126, HAMP, HBEGF, INHBA, LAMB2, LBP, LECT2, MATN2, NRP1, PDGFC, PROS1, SERPINA3, THBS1, TIMP3, TNRC6A, TSLP	57	0.27697	A1BG, ADAM9, ANXA4, CCL2, CCL20, COL16A1, COL5A2, CX3CL1, CXCL1, CXCL6, CYR61, DKK1, DMKN, DST, ENAM, FAM135A, FGF13, FGF14, FGF2, FSTL1, FSTL3, GAL, IFNAR2, IGFBP3, IL8, KL, KRT19, LAMA5, LAMB1, LAMC1, LAMC2, LGALS8, LIF, LIPH, LNPEP, LOXL4, MCAM, MFI2, NPPB, NTN4, PAPLN, PSG1, PSG4, PSG5, PSG9, PTPRM, RPAP3, SERPINB2, SERPINE1, SPINT1, SRPX2, SULF2, TGFB2, TGFBI, TNFSF11, UGCG, ULBP2				17	0.36999	CXCL10, FANCA, GPI, IL20RB, INSIG1, LAMP2, LITAF, LPIN2, NINJ2, NPC2, NUPR1, P2RX7, P2RY2, PTK6, SLC15A1, SLPI, SPP1	1	0.51493	ORM2	1.84071e-17
GO:0044282	small molecule catabolic process	471	54	5.2755e-17	ABAT, ACADS, ACMSD, ACOX1, ACOX2, ALDH4A1, ALDOB, ALDOC, AMT, AQP9, ARG1, AUH, BCKDHA, BDH1, CDO1, DAO, DCXR, DDO, DPYS, ECHDC2, EHHADH, ELMO1, ENTPD5, GBA3, GCAT, GLUD1, GLUD2, GLUL, GOT1, GOT2, GRHPR, GSTZ1, HADH, HAO2, HIBCH, HPD, LDHD, NR1H4, PAH, PCCA, PCYOX1, PECR, PHYH, PIPOX, PKLR, PRODH2, SARDH, SCP2, SERPINF1, SLC25A20, SMAP2, SUOX, TAT, UPB1	41	7.1587e-06	AADAT, AASS, ACAA1, ACADM, ACADVL, ACSL5, ADH4, ALDH5A1, ASPA, BCKDHB, CPT1A, DBT, DNAJB1, DPYD, ENPP1, FAAH, FAAH2, FAH, FTCD, HAAO, HADHB, HAL, HGD, IDO2, IVD, KMO, LRRK2, MLXIPL, MUT, MYO1F, PDE4B, PRLR, RAD54B, RGS2, SEC14L4, SLC27A2, SMARCA1, SULT1A2, TIAM1, UROC1, XDH				11	0.31469	ABCA1, ARAP2, CROT, DOCK10, ITSN1, KRIT1, NRP1, OGT, PAG1, PRKAA1, SKIL	18	0.46088	ABL1, ARFGEF1, BAZ1A, CXCL1, DMKN, ECT2, ENAH, FLNB, GNA13, GNPDA2, HKDC1, IQGAP1, LGALS8, NCF2, PFKP, PRKAA2, RP2, TGFB1I1	31	0.26859	ACLY, ALDOA, ANKRD27, BAG3, BID, CYTH2, DENND5A, DOK4, DPYSL2, ENO1, GLRX3, ITGA6, ITPA, LGALS3, MYO5B, NRAS, NUDT9, PDE12, PGD, PGK1, PGLS, PTGFR, RABAC1, RAP1GDS1, RHOF, RRAS, TBC1D20, TBC1D7, TKT, TTC1, WASF2				2	0.020083	ACADL, TDO2	5.27548e-17
GO:0043170	macromolecule metabolic process	7479							346	1.4397e-16	ABCE1, ACTL6A, ADRM1, AHSA1, AIMP1, AIMP2, ALG3, ALG5, ALKBH3, AMD1, APEX1, ARL14, B3GALNT2, BCCIP, BIRC3, BRF2, BRMS1L, BYSL, C10orf2, C14orf104, C1GALT1C1, C1QBP, CAMTA2, CBLC, CCT8, CDK4, CHUK, CIB1, CLGN, CLP1, COPS3, CPM, CPSF3, CPSF6, CSE1L, CSNK1A1, CSTF2, CTHRC1, CXCL11, DAP3, DBF4, DDOST, DDX1, DDX27, DGUOK, DHX15, DHX9, DKC1, DNAJB11, DNAJC7, DPAGT1, DPH2, DPH5, DPM2, DUS4L, E2F5, EAF2,…	188	1.5103e-06	ABCA1, ADAM19, ADAMTS1, ADM, AGL, AHR, AKAP9, ANGPTL3, ANKRD12, APCS, ARID4A, ARID4B, ATP2B4, ATRN, BAZ2B, BOD1L, BRWD1, BTAF1, C7orf58, C8orf4, CAPRIN2, CASP8AP2, CCDC76, CCNL1, CCNL2, CDC42BPA, CDK13, CDK19, CHD1, CLK2, CLK4, CPEB4, CRP, CTGF, CWC22, CXCL2, DDX60, DMTF1, DNA2, DSE, DUSP1, ELF3, ELL2, ENC1, EPHA2, EREG, ESF1, ETS2, EXTL2, FANCL, FLJ25006, FMR1, FN1, GALNT2, GCC2, GDF15, GEN1, GH…	277	0.41502	ABL1, ACE2, ACPL2, ADAM10, ADAM9, AGTPBP1, AKAP12, ALCAM, ANKRD28, ANXA1, ANXA3, APBB2, APH1B, ARFGEF1, ARMC8, ARSJ, ASCC3, ATR, B3GALNT1, BACE2, BAG5, BAMBI, BATF, BAZ1A, BBS10, BDKRB2, BMP2K, BRCC3, CASP1, CASP4, CBLB, CBX3, CCL2, CCL20, CCNE1, CDC7, CDK14, CDK5RAP2, CDKN2B, CHML, CHST9, COPB1, CREB5, CRIP2, CRY1, CRYAB, CSDA, CX3CL1, CXADR, CXCL1, CXCL6, CYLD, CYR61, DAB2, DAPK2, DDX52, DENR, …	485	0.00073093	ACER3, ACTB, ACTG1, AEN, AGAP1, AKIRIN1, AKR1B10, AKR1C3, AKTIP, ALG1, AMMECR1, ANXA2, ANXA5, APEH, APOBEC3B, APOBEC3F, ARF4, ARF6, ARL2BP, ARL6IP5, ARNTL2, ART4, ASCC1, ASNS, ATG10, ATG16L1, ATG4A, AVEN, BAG2, BAG3, BAX, BBS12, BCR, BECN1, BLVRA, BMP2, BRD7, BSG, BTBD10, BTG3, BUB3, BUD31, C11orf17, C14orf169, C19orf33, C3orf33, CA12, CAPN1, CAPN2, CAPNS1, CARM1, CARS, CASK, CASP6, CASP7, CAV1, …	12	0.1181	EEF1A2, ELAVL1, FGF21, MIF4GD, MRPL12, MRPL23, MRPL38, MRPS18B, PDCD4, PEPD, PSTK, SHMT1				1.43975e-16
GO:0090304	nucleic acid metabolic process	3921							217	1.6378e-16	ABCE1, ACTL6A, ADRM1, AIMP1, ALKBH3, AMD1, APEX1, BCCIP, BIRC3, BRF2, BRMS1L, BYSL, C10orf2, C14orf104, CAMTA2, CHUK, CIB1, CLP1, CPSF3, CPSF6, CSTF2, CXCL11, DAP3, DBF4, DDX1, DDX27, DGUOK, DHX15, DHX9, DKC1, DNAJB11, DNAJC7, DUS4L, E2F5, EAF2, EIF3J, EIF4A3, EMG1, EPRS, ERCC8, ERI1, ETS1, EXOSC1, EXOSC2, EXOSC3, EXOSC4, EXOSC5, EXOSC8, EXOSC9, EZH2, FARSA, FBL, FEN1, FHL2, FIGNL1, FTSJ3, GAR1, …	116	4.2637e-07	ADM, AHR, ANKRD12, APCS, ARID4A, ARID4B, ATP2B4, BAZ2B, BRWD1, BTAF1, CASP8AP2, CCDC76, CCNL1, CCNL2, CDK13, CDK19, CHD1, CLK2, CLK4, CPEB4, CRP, CWC22, DDX60, DMTF1, DNA2, ELF3, ELL2, ESF1, ETS2, FN1, GCC2, GEN1, GRHL1, HBEGF, HELZ, HIST1H2BD, HLTF, HNRNPA2B1, HNRPDL, ID1, ID2, ID4, INHBA, KBTBD11, KDM2B, LUC7L3, MALT1, MAP2K1, MBNL3, MEIS2, MPHOSPH10, N4BP2L2, NFE2L2, NFIL3, NFXL1, NOP58, NSRP1…				231	0.44749	ACTB, AEN, AGAP1, AKIRIN1, AKR1C3, AMMECR1, ANXA2, APOBEC3B, APOBEC3F, ARF4, ARNTL2, ASCC1, ASNS, BCR, BRD7, BTBD10, BTG3, BUD31, C11orf17, C14orf169, C19orf33, C3orf33, CARM1, CARS, CBX6, CCNC, CD58, CDK2AP1, CDK5, CDK7, CDKN1A, CDR2, CEBPG, CENPW, CETN2, CITED4, CKAP2, CNOT7, CPSF2, CREB3, CRK, DALRD3, DAXX, DDX20, DDX39, DDX58, DFFA, DR1, DSCC1, DTD1, DTYMK, EID2, EIF2C2, ELL3, ELP3, ENO1, EXO…	20	0.4576	APOA1BP, COCH, COL9A3, CXCL10, FGF21, FGFR2, GAL3ST1, GPI, GUCA2B, ISM1, NPC2, PCSK9, PEPD, PLA2G12B, PRAP1, PRSS3, PRSS8, RNPEP, SLPI, SPP1				1.63777e-16
GO:0044260	cellular macromolecule metabolic process	6746							320	3.165e-16	ABCE1, ACTL6A, ADRM1, AHSA1, AIMP1, AIMP2, ALG3, ALG5, ALKBH3, AMD1, APEX1, ARL14, B3GALNT2, BCCIP, BIRC3, BRF2, BRMS1L, BYSL, C10orf2, C14orf104, C1GALT1C1, C1QBP, CAMTA2, CBLC, CCT8, CDK4, CHUK, CIB1, CLGN, CLP1, COPS3, CPSF3, CPSF6, CSE1L, CSNK1A1, CSTF2, CXCL11, DAP3, DBF4, DDOST, DDX1, DDX27, DGUOK, DHX15, DHX9, DKC1, DNAJB11, DNAJC7, DPAGT1, DPH2, DPH5, DPM2, DUS4L, E2F5, EAF2, EEF2K, EIF1A…	180	3.2343e-08	ABCA1, ADAM19, ADM, AGL, AHR, AKAP9, ANGPTL3, ANKRD12, APCS, ARID4A, ARID4B, ATP2B4, BAZ2B, BOD1L, BRWD1, BTAF1, C8orf4, CAPRIN2, CASP8AP2, CCDC76, CCNL1, CCNL2, CDC42BPA, CDK13, CDK19, CHD1, CLK2, CLK4, CPEB4, CRP, CTGF, CWC22, CXCL2, DDX60, DMTF1, DNA2, DSE, DUSP1, ELF3, ELL2, ENC1, EPHA2, EREG, ESF1, ETS2, EXTL2, FANCL, FLJ25006, FMR1, FN1, GALNT2, GCC2, GDF15, GEN1, GHR, GRHL1, HBEGF, HELZ, H…	257	0.21385	ABL1, ACE2, ACPL2, ADAM10, ADAM9, AKAP12, ALCAM, ANKRD28, ANXA1, ANXA3, APBB2, APH1B, ARFGEF1, ASCC3, ATR, B3GALNT1, BACE2, BAG5, BAMBI, BATF, BAZ1A, BBS10, BDKRB2, BMP2K, BRCC3, CASP4, CBLB, CBX3, CCL2, CCL20, CCNE1, CDC7, CDK14, CDK5RAP2, CDKN2B, CHML, CHST9, COPB1, CREB5, CRIP2, CRY1, CRYAB, CSDA, CX3CL1, CXCL1, CXCL6, CYLD, CYR61, DAB2, DAPK2, DDX52, DENR, DKK3, DNAJB4, DNAJC10, DNAJC13, DNAJ…	446	0.00026211	ACTB, ACTG1, AEN, AGAP1, AKIRIN1, AKR1B10, AKR1C3, AKTIP, ALG1, AMMECR1, ANXA2, ANXA5, APEH, APOBEC3B, APOBEC3F, ARF4, ARF6, ARL2BP, ARL6IP5, ARNTL2, ART4, ASCC1, ASNS, ATG10, BAG2, BAG3, BBS12, BCR, BECN1, BLVRA, BMP2, BRD7, BSG, BTBD10, BTG3, BUB3, BUD31, C11orf17, C14orf169, C19orf33, C3orf33, CAPN2, CARM1, CARS, CASK, CASP6, CASP7, CAV1, CBX6, CCNC, CCT2, CCT3, CCT4, CCT5, CCT6A, CCT7, CD58, …	9	0.181	ACSM1, DDAH2, FADS2, GCK, GPI, P2RX7, PTK6, SHMT1, TSC2				3.16498e-16
GO:0043228	non-membrane-bounded organelle	1886							129	8.0237e-16	ACTL6A, ARPC5L, BRMS1L, BYSL, C10orf2, CCDC99, CIB1, CIRH1A, CSE1L, DAP3, DDX21, DDX27, DDX55, DDX56, DHX9, DKC1, DYNLL2, EBNA1BP2, EIF2S1, EIF3B, EIF6, EXOSC3, EXOSC4, EXOSC5, EXOSC9, FBL, FEN1, FHL2, FTSJ3, GAR1, GNL2, GNL3, HSPA14, ICT1, IKBKAP, IMP4, ISG20L2, KATNA1, MAP3K14, MARS, MED28, MINA, MKI67IP, MRPL17, MRPL21, MRPL22, MRPL3, MRPL4, MRPL9, MRPS11, MRPS17, MRPS18A, MRPS2, MRPS30, MRPS3…	37	0.51319	AHCTF1, AKAP11, AKAP9, ARAP2, ARID4A, CCDC41, CENPC1, CEP110, CEP192, CHD1, CP110, DDX60, DNA2, DNAH5, EFHC1, FERMT2, FGD4, FMR1, HIST1H2BD, ID1, KDM2B, MPHOSPH10, NOP58, NPHP3, ORC2L, PARP14, PHLDA1, PKD2, PLK3, PNN, RANBP2, RRN3, SYNE1, TBC1D9, TOP2B, WDR52, YPEL2	102	3.1084e-05	ACTA2, ACTN1, AKAP12, ARFGEF1, ARHGEF10, ATR, BMP2K, CALD1, CBX3, CCNE1, CDK5RAP2, CLIP1, CLIP4, CLTCL1, CRCT1, CRIP2, CXADR, DBN1, DIAPH2, DIAPH3, DNAJB4, DSP, DST, ECT2, EIF3A, EIF5B, EPB41L2, FBLIM1, FLNA, FLNB, GAN, GEM, GINS1, HAUS6, HIF1A, HIST1H1C, HIST1H2BG, HIST1H3D, HIST1H4H, HIST2H2BE, HSPA8, IQGAP1, KIAA0020, KIF1B, KIF1C, KIF21A, KIF2A, KIF3A, KIF5B, KLC1, KRT19, KRT23, KRT80, KRT86,…	159	7.706e-07	ABLIM1, ACTB, ACTG1, ACTR10, ACTR1A, AHNAK, ANXA11, ANXA5, ARL8B, ARPC1A, ARPC2, ATP6V1B2, BBS12, BUB3, CAPZB, CASK, CCDC6, CCT3, CDC16, CDC27, CDC42SE2, CENPW, CETN2, CFL1, CIAPIN1, CKAP2, CLIC4, CLTA, CNN3, CORO1C, CORO2A, CSRP1, CTTN, DAXX, DCTN2, DDX20, DDX39, DNAJB2, DOK4, DPYSL2, DR1, DSCC1, DSTN, DYNC1H1, DYNC1LI1, DYNLL1, DYNLT1, EIF3K, ELP3, EXOSC10, EZR, FLII, GINS3, GNAI3, GSN, GTPBP4,…							8.0237e-16
GO:0043232	intracellular non-membrane-bounded organelle	1886							129	8.0237e-16	ACTL6A, ARPC5L, BRMS1L, BYSL, C10orf2, CCDC99, CIB1, CIRH1A, CSE1L, DAP3, DDX21, DDX27, DDX55, DDX56, DHX9, DKC1, DYNLL2, EBNA1BP2, EIF2S1, EIF3B, EIF6, EXOSC3, EXOSC4, EXOSC5, EXOSC9, FBL, FEN1, FHL2, FTSJ3, GAR1, GNL2, GNL3, HSPA14, ICT1, IKBKAP, IMP4, ISG20L2, KATNA1, MAP3K14, MARS, MED28, MINA, MKI67IP, MRPL17, MRPL21, MRPL22, MRPL3, MRPL4, MRPL9, MRPS11, MRPS17, MRPS18A, MRPS2, MRPS30, MRPS3…	37	0.51319	AHCTF1, AKAP11, AKAP9, ARAP2, ARID4A, CCDC41, CENPC1, CEP110, CEP192, CHD1, CP110, DDX60, DNA2, DNAH5, EFHC1, FERMT2, FGD4, FMR1, HIST1H2BD, ID1, KDM2B, MPHOSPH10, NOP58, NPHP3, ORC2L, PARP14, PHLDA1, PKD2, PLK3, PNN, RANBP2, RRN3, SYNE1, TBC1D9, TOP2B, WDR52, YPEL2	102	3.1084e-05	ACTA2, ACTN1, AKAP12, ARFGEF1, ARHGEF10, ATR, BMP2K, CALD1, CBX3, CCNE1, CDK5RAP2, CLIP1, CLIP4, CLTCL1, CRCT1, CRIP2, CXADR, DBN1, DIAPH2, DIAPH3, DNAJB4, DSP, DST, ECT2, EIF3A, EIF5B, EPB41L2, FBLIM1, FLNA, FLNB, GAN, GEM, GINS1, HAUS6, HIF1A, HIST1H1C, HIST1H2BG, HIST1H3D, HIST1H4H, HIST2H2BE, HSPA8, IQGAP1, KIAA0020, KIF1B, KIF1C, KIF21A, KIF2A, KIF3A, KIF5B, KLC1, KRT19, KRT23, KRT80, KRT86,…	159	7.706e-07	ABLIM1, ACTB, ACTG1, ACTR10, ACTR1A, AHNAK, ANXA11, ANXA5, ARL8B, ARPC1A, ARPC2, ATP6V1B2, BBS12, BUB3, CAPZB, CASK, CCDC6, CCT3, CDC16, CDC27, CDC42SE2, CENPW, CETN2, CFL1, CIAPIN1, CKAP2, CLIC4, CLTA, CNN3, CORO1C, CORO2A, CSRP1, CTTN, DAXX, DCTN2, DDX20, DDX39, DNAJB2, DOK4, DPYSL2, DR1, DSCC1, DSTN, DYNC1H1, DYNC1LI1, DYNLL1, DYNLT1, EIF3K, ELP3, EXOSC10, EZR, FLII, GINS3, GNAI3, GSN, GTPBP4,…							8.0237e-16
GO:0006950	response to stress	3312	109	0.22938	A1BG, ABCB4, ACOT12, AGT, ALDH2, ALDH4A1, AMBP, ANG, APOA1, APOE, AQP9, ARG1, ATF5, BOK, CAPN12, CAT, CBARA1, CCS, CD4, CDKN1C, CDO1, CEBPA, CMTM8, CTSB, CXCL13, CYP3A4, DAK, DDIT4, DDT, DHX58, EPHX2, ESPL1, ETNK2, F10, F12, F8, F9, FANCC, FBXO31, FCN3, FETUB, FOXN3, GLUD1, GLUL, GPT, GPX2, GPX3, HAGH, HMGB2, HMOX1, HPN, HPR, HPX, HRG, HSD11B1, ICAM3, IL1RN, ING1, KCNB1, KCNK5, KLKB1, KNG1, KRT16…	225	1.1802e-15	A2M, ABCG2, ACADM, ADRB1, ADRB2, AGTR1, AIF1, ANGPTL4, ANGPTL6, AR, BCHE, BCL2A1, BCL6, BHLHE40, BLNK, C1orf38, C1RL, C1S, C2, C3, C4BPA, C4BPB, C5, C6, C7, C7orf68, C8A, C9, CCL4, CCND1, CD14, CD1D, CD300A, CD36, CD5L, CD82, CDC14B, CDK5RAP3, CEBPD, CFB, CFH, CFHR5, CFI, CFP, CHI3L1, CLC, CLEC1B, CLEC4G, CLK1, CP, CPN1, CRY2, CTNNA3, CX3CR1, CXCL12, CXCL3, CXCL9, CXCR2, CYP1A1, CYP2E1, CYP2J2, C…	115	0.35496	ABCE1, AHSA1, AIMP1, ALKBH3, AMD1, APEX1, ARG2, BCCIP, BIRC3, BYSL, C20orf111, C7orf23, CBR3, CD68, CHUK, CIB1, COPS3, CSNK1A1, CSTF2, CXCL11, DAP3, DBF4, DCAF13, DGKH, DRAM1, EIF2S1, EIF5A, EIF6, ENOX2, ERCC8, ETS1, FEN1, FIGNL1, GCLM, GEMIN5, GMPPB, GUF1, HGS, HMGA1, HSPA13, HSPA14, IKBKAP, IL15RA, IL1R2, IPO4, LAGE3, LAMP3, LCN2, LYN, MCFD2, MEIR5, MMP10, MRPL4, MTAP, MUS81, MYC, NAT10, NAT2, …	77	0.0502	ABCA1, ADAMTS1, ADM, AHR, AOX1, APCS, APLP2, APOL1, ATOH8, ATP2B4, BCL3, C1QTNF3, C8orf4, CRP, CTGF, CXCL2, DDX60, DNA2, DUSP1, ENC1, EREG, ERRFI1, ETS2, FERMT2, FGB, FGD4, FGG, FLJ37870, FN1, GDF15, GEN1, GPR126, HAMP, HBEGF, HLTF, IER3, IL18R1, INHBA, KCNJ8, LAMB2, LBP, LUC7L3, MALT1, MATN2, NAT2, NFE2L2, NFXL1, NRP1, OGT, OSMR, PAPD7, PHLDA1, PLK3, PMS1, PPP1R15B, PRKAA1, PROS1, PRPF39, PRRG1,…	161	4.3478e-05	A1BG, ABCB1, ABCC2, ABL1, ACE2, ACTA2, ADAM10, ADAM9, ANKRD1, ANKRD2, ANXA1, ANXA4, ATR, BDKRB2, C13orf31, CAD, CARD16, CASP1, CASP4, CBLB, CBX3, CCL2, CCL20, CCNE1, CLDN1, CRYAB, CSDA, CX3CL1, CXCL1, CXCL6, CYLD, CYR61, DAB2, DAPK2, DCDC2, DKK1, DKK3, DNAJB4, DNAJC10, DSG2, DUSP4, DUSP5, E2F3, EGLN3, EIF2AK3, EIF4G2, ERO1L, EXOC5, FAM38A, FGD6, FGF2, FLNA, FLRT3, FNBP1L, GAN, GLRX, GNPDA2, HIF1A…	220	0.016083	AEN, AHNAK, AKIRIN1, AKR1B10, AKR1C1, AKR1C3, ANXA2, ANXA5, APEH, APOBEC3B, APOBEC3F, APOL3, ARF6, ASNS, ATG16L1, ATG4A, ATP1A1, AVEN, BAG3, BAX, BCR, BECN1, BID, BSG, BTG3, C19orf33, C6orf115, CA12, CASK, CASP7, CCNC, CCT2, CCT5, CCT6A, CCT7, CD151, CD59, CD63, CD9, CDC37, CDK5, CDK7, CDKN1A, CETN2, CGRRF1, CHFR, CKLF, CLIC1, CREB3, CRK, CTTN, CYC1, DAXX, DDX58, DEFB1, DHRS7, DHRS7B, DNAJB2, DOK…				3	0.20198	MAFF, ORM2, TDO2	1.18022e-15
GO:0072376	protein activation cascade	74	11	1.5285e-05	C1R, C8G, CFHR2, COLEC11, F8, FCN3, HRG, KLKB1, KNG1, MASP2, SERPINC1	24	1.2566e-15	C1RL, C1S, C2, C3, C4BPA, C4BPB, C5, C6, C7, C8A, C8B, C9, CFB, CFH, CFHR5, CFI, CFP, F11, F7, FCN1, FCN2, MASP1, MBL2, SERPING1				3	0.17563	ADM, APCS, CRP													1.25656e-15
GO:0006139	nucleobase, nucleoside, nucleotide and nucleic aci	4589							240	1.3265e-15	ABCE1, ACTL6A, ADA, ADRM1, AHSA1, AIMP1, ALKBH3, AMD1, APEX1, APRT, BCCIP, BIRC3, BRF2, BRMS1L, BYSL, C10orf2, C14orf104, CAMTA2, CHUK, CIB1, CLP1, CPSF3, CPSF6, CSTF2, CXCL11, DAP3, DBF4, DDX1, DDX27, DGUOK, DHRS13, DHX15, DHX9, DKC1, DNAJB11, DNAJC7, DUS4L, E2F5, EAF2, EIF3J, EIF4A3, EMG1, ENOX2, EPRS, ERCC8, ERI1, ETS1, EXOSC1, EXOSC2, EXOSC3, EXOSC4, EXOSC5, EXOSC8, EXOSC9, EZH2, FARSA, FBL, …	126	6.28e-06	ABCA1, ADM, AHR, ANKRD12, APCS, ARAP2, ARID4A, ARID4B, ATP2B4, BAZ2B, BRWD1, BTAF1, CASP8AP2, CCDC76, CCNL1, CCNL2, CDK13, CDK19, CHD1, CLK2, CLK4, CPEB4, CRP, CWC22, DDX60, DMTF1, DNA2, DOCK10, ELF3, ELL2, ESF1, ETS2, EXTL2, FN1, GCC2, GEN1, GRHL1, HBEGF, HELZ, HIST1H2BD, HLTF, HNRNPA2B1, HNRPDL, ID1, ID2, ID4, INHBA, ITSN1, KBTBD11, KDM2B, KRIT1, LUC7L3, MALT1, MAP2K1, MBNL3, MEIS2, MPHOSPH10, …				277	0.26069	ACLY, ACTB, ADSL, AEN, AGAP1, AK1, AK7, AKIRIN1, AKR1C3, AMMECR1, ANKRD27, ANXA2, APOBEC3B, APOBEC3F, ARF4, ARNTL2, ASCC1, ASNS, ATIC, ATP5G1, BAG3, BCR, BRD7, BTBD10, BTG3, BUD31, C11orf17, C14orf169, C19orf33, C3orf33, CAP1, CAP2, CARM1, CARS, CASK, CBX6, CCNC, CD58, CDK2AP1, CDK5, CDK7, CDKN1A, CDR2, CEBPG, CENPW, CETN2, CITED4, CKAP2, CNOT7, CPSF2, CREB3, CRK, CYTH2, DALRD3, DAXX, DDX20, DDX3…							1.32649e-15
GO:0016614	oxidoreductase activity, acting on CH-OH group of	117	26	1.4304e-15	ADH1A, ADH1B, ADH1C, ADH6, AKR1C4, AKR7A3, BDH1, BDH2, CHDH, CRYL1, DCXR, DHRS3, EHHADH, GPD1, GRHPR, HADH, HAO1, HAO2, HIBADH, HPGD, HSD11B1, HSD17B2, HSD17B8, LDHD, RDH10, RDH12	6	0.36194	ADH4, HSD17B4, PHGDH, PRSS53, PTGR2, RDH16	5	0.35633	CBR3, DHRS13, DHRS9, IMPDH2, UGDH							14	0.0082142	AKR1B10, AKR1C1, AKR1C2, AKR1C3, C1orf93, DHRS7B, HMGCR, ME1, ME2, NSDHL, PGD, TSTA3, UEVLD, UXS1	48	0.28988	ACOT4, ANGPTL7, CCNG2, CD99, CERK, CRYAA, CXCL10, ELAVL1, FANCA, FDXR, GNAI2, GPAM, GPI, GPR37, HAS3, HERPUD2, IFIT3, IL20RB, INSIG1, KIR2DL3, LAMP2, LITAF, LPIN2, MARVELD2, MND1, MPG, NAT2, NINJ2, NPC2, NUPR1, P2RX7, P2RY2, PCSK9, PDP2, PIR, POLE2, PTK6, RAC3, RFC2, RHOU, RSAD2, SC4MOL, SHMT1, SLC15A1, SLC17A5, SLPI, SPP1, TREX1				1.43037e-15
GO:0009056	catabolic process	1547	105	3.7917e-15	ABAT, ACADS, ACMSD, ACOX1, ACOX2, ALDH1L1, ALDH4A1, ALDOB, ALDOC, AMBP, AMT, ANG, APOA1, APOA2, APOA4, APOE, APOM, AQP9, ARG1, ASS1, AUH, AZGP1, BCKDHA, BDH1, CAT, CDO1, CES2, CIDEB, CYP1A2, CYP2A13, CYP2C8, CYP2C9, DAO, DCPS, DCXR, DDO, DPYS, ECHDC2, EHHADH, ELMO1, ENPP2, ENTPD5, EPHX2, F10, FBXO31, FUCA1, GBA3, GCAT, GLUD1, GLUD2, GLUL, GOT1, GOT2, GRHPR, GSTZ1, GUSB, HADH, HAO2, HIBCH, HMOX1, …	104	5.7278e-07	AADAT, AASS, ABP1, ACAA1, ACADM, ACADVL, ACAT1, ACSL5, ADH4, ADRB1, ADRB2, AGXT2, ALDH5A1, ANGPTL4, APOA5, ASPA, BCHE, BCKDHB, C5, CETP, CFH, CFI, CPEB3, CPT1A, CTBS, CYP2B6, CYP2C19, CYP4X1, DBT, DFFB, DMGDH, DNAJB1, DNASE1L3, DPYD, EFNA1, ENPP1, FAAH, FAAH2, FAH, FOLH1, FTCD, FURIN, GAA, GABARAPL1, HAAO, HADHB, HAL, HECW2, HGD, HLA-DRA, HSPA1A, IDO2, IL1B, IVD, KLF2, KMO, LETMD1, LRP1, LRRK2, M…	65	0.033964	ABCE1, ADA, ADRM1, AHSA1, AIMP1, AIMP2, ARG2, BIRC3, BLVRB, COPS3, DAGLB, DRAM1, EIF4A3, ERCC8, EXOSC1, EXOSC2, EXOSC3, EXOSC9, FEN1, GBP1, GNL3, GRPEL1, GSPT1, HGS, IDE, LCN2, LONP1, MAGOH, MOCOS, MUS81, MYC, NCBP2, NSFL1C, NUDC, PNPT1, PPP1R8, PSMB1, PSMB3, PSMC3, PSMC4, PSMC5, PSMD11, PSMD12, RASSF1, RFC4, RNASEH1, RPIA, RUVBL1, RUVBL2, SFPQ, SFRP4, SLC22A4, SUGT1, SYNJ2, TALDO1, TGM2, TMEM49,…	36	0.15297	ABCA1, ADAM19, ADM, AGL, ANGPTL3, APOL1, ARAP2, ATG2B, CROT, DNA2, DOCK10, FN1, GHR, HBEGF, IMPA1, ITSN1, KDM2B, KRIT1, MALT1, MTMR4, NRP1, OGT, PAG1, PAN3, PCF11, PLK3, PRKAA1, RB1CC1, SKIL, SMG1, SOCS2, TIA1, UPF2, UPF3B, USP35, WWP1	57	0.502	ABL1, ADAM10, APH1B, ARFGEF1, ARMC8, ARSJ, ATR, BACE2, BAZ1A, CBLB, CXCL1, CYLD, DAPK2, DDHD2, DMKN, DNAJC10, ECT2, EGLN3, ENAH, FBLIM1, FLNA, FLNB, FNBP1L, GNA13, GNPDA2, HECTD2, HERC4, HKDC1, HSPB8, IGFBP3, IL8, IQGAP1, KIAA0020, KLHDC5, LGALS8, LNPEP, MAP1B, MGAM, NCF2, NPPB, NSMAF, PFKP, PLEKHO1, PRKAA2, PRKDC, RBCK1, RP2, RRM2B, SERPINB2, SMAD7, SULF2, TACSTD2, TGFB1I1, TRIP12, UBE2D1, UCHL1…	116	0.0027025	ACER3, ACLY, ACTB, AEN, AKR1B10, AKR1C1, AKR1C2, ALDOA, ANKRD27, ATG10, ATG16L1, ATIC, BAG3, BECN1, BID, BLVRA, CASP6, CASP7, CDC27, CDC42SE2, CHFR, CNIH4, CNOT7, COL4A2, COPS4, CTTN, CYTH2, DCTN2, DENND5A, DFFA, DNAJB2, DOK4, DPYSL2, DYM, ENO1, EXOSC10, EXOSC6, EXOSC7, FBXO25, FBXW11, FUCA2, FYCO1, GLRX3, GNB2L1, GRK5, HERC6, HSP90AB1, HTATIP2, IL15, INPP5A, ITGA6, ITPA, LGALS3, LSM1, MAP1LC3B, …				2	0.16685	ACADL, TDO2	3.79174e-15
GO:0006631	fatty acid metabolic process	314	41	4.3595e-15	ABCC11, ACACB, ACADS, ACOX1, ACOX2, ACSF2, ACSL1, ACSM5, APOA2, BDH1, CD4, CPT2, CRYL1, CYP1A2, CYP2C8, CYP4F12, CYP4F2, DCXR, DHRS3, ECHDC2, EHHADH, FABP1, GPLD1, HADH, HAO1, HAO2, HPGD, HSD17B8, KNG1, MGST2, MOGAT2, PCCA, PDK4, PECI, PECR, PHYH, PLCG2, PROC, SCP2, SLC25A20, SREBF1	35	1.2055e-07	ACAA1, ACADM, ACADSB, ACADVL, ACOT6, ACSL5, ACSM3, CD36, CPT1A, CYP1A1, CYP2B6, CYP2C19, CYP2E1, CYP2J2, CYP4A11, CYP4V2, CYP4X1, CYP4Z1, FAAH, FAAH2, GPT2, HADHB, HSD17B4, IL1B, LIPC, MLYCD, PLA2G12A, PLA2G2A, PPARA, PPARGC1A, PTGS2, SLC13A5, SLC27A2, SLC27A3, SLC27A5																1	0.14171	ACADL	4.35949e-15
GO:0010033	response to organic substance	2078	81	0.014343	ABCB11, ABHD1, ACOX1, AGT, AIG1, ALDH2, ALDOB, ANO1, APOE, ARG1, ARRDC3, AZGP1, BCAS3, C10orf10, C5orf4, CAMK2N1, CDKN1C, CDO1, CFHR2, CREB3L4, CTSB, CYB5D2, CYP27A1, CYP2A6, CYP2C8, CYP3A4, CYP7A1, DCAF11, DIO1, EHHADH, ENPP2, ESPL1, F12, F9, FCGRT, FES, G0S2, GCGR, GLUD2, GLUL, GPD1, HHEX, HMOX1, HPGD, HSD17B2, IL1RN, IL28RA, KLC4, KLF15, MACROD1, METTL7A, MMACHC, MTP, NDRG2, NR0B2, NR1H4, NR1I…	159	5.1545e-15	ABCG2, ABHD6, ACSL5, ADRB2, AGPAT9, AGTR1, ALAS1, ANGPTL4, APOB, AR, BCL2A1, C18orf1, C1orf38, C2, C3, CCL4, CCNE2, CD14, CD1D, CD300A, CD36, CD82, CETP, CFB, CFH, CFI, CHI3L1, CHST7, CISH, CLDN2, CLEC4M, CNNM3, CP, CRHBP, CSAD, CSF1R, CX3CR1, CXCL12, CXCL3, CXCL9, CXCR2, CYP1A1, CYP2B6, CYP2E1, CYP3A43, CYP3A5, CYP3A7, CYP4A11, CYP4Z1, DNAJB1, DNAJC12, DUSP6, EGR1, ENPP1, EPO, F7, FAM46C, FCGR2B…				49	0.091438	AHR, APLP2, ARID4A, ATAD2, BCL3, C1orf63, C8orf4, CNKSR3, CRP, DDX60, DNA2, DOCK10, DOCK4, ELF3, EPHA2, EREG, FAM102A, GDF15, GHR, GRB14, HAMP, HBEGF, ID1, ID4, IER3, IL18R1, INHBA, ITSN1, KCNJ8, MAP2K1, NFE2L2, NOP58, NRP1, OGT, PHIP, PHLDA1, PLK3, PPWD1, PTPRG, RCAN1, SDC4, SLC38A2, SOCS2, THBS1, TMTC3, TRMT11, TRPM8, TSLP, WDR19	104	0.00050656	ABCC2, ABL1, ACE2, ANKRD1, ANXA1, ANXA3, ANXA4, ASCC3, ATR, BAMBI, CAD, CASP1, CASP4, CBLB, CCL2, CCL20, CCNE1, CDKN2B, CLDN1, CREB5, CRIM1, CRYAB, CSDA, CXCL1, CYR61, DAB2, DKK1, DLG5, DNAJB4, DNAJC10, DNAJC13, DUSP5, E2F3, EGLN3, ERO1L, FGF2, FILIP1L, FLNA, FLNB, FSTL1, GLRX, GPRC5A, HIF1A, HSPA4L, HSPA8, HSPB8, HSPH1, IFNGR1, IL8, ITGA2, JAK1, KIAA0020, KL, LEPROT, LIF, LOC91663, MAP1B, MAP3K7…	135	0.094607	AACS, ACTB, ACTG1, AKR1B10, AKR1C1, APOL3, ASNS, ATP1A1, BAIAP2L1, BAX, BECN1, BID, BUB3, BUD31, C11orf59, C1orf122, C6orf115, CA12, CAPNS1, CARM1, CAV1, CAV2, CCDC109A, CCDC109B, CD63, CDC37, CDK7, CDKN1A, CFL1, CIAPIN1, CIDE-3, CKLF, CREB3, CTTN, CYC1, DAXX, DCTPP1, DDX58, DEFB1, DFNA5, DGKZ, DHRS7, DHRS7B, DNAJB2, DOK4, DSCR3, DUSP3, DYNLL1, EIF2B2, EIF2B4, ESYT1, EZR, F2RL1, FAS, FDFT1, FLII,…	2	0.46548	AKR1A1, HSD3B1				5.15451e-15
GO:0006956	complement activation	65	8	0.00082485	C1R, C8G, CFHR2, COLEC11, FCN3, HRG, MASP2, SERPINC1	22	7.0473e-15	C1RL, C1S, C2, C3, C4BPA, C4BPB, C5, C6, C7, C8A, C8B, C9, CFB, CFH, CFHR5, CFI, CFP, FCN1, FCN2, MASP1, MBL2, SERPING1				3	0.13375	ADM, APCS, CRP							31	0.014808	ACSM1, ASNA1, CYP27C1, DDAH2, ELAVL1, ENDOG, FADS2, FANCA, FBXL15, FBXO2, FGFR2, GCK, GPI, GPR37, HERPUD2, IFIT3, LAMP2, MPG, NAT6, NUPR1, OAZ2, P2RX7, P2RY2, PCSK9, PTK6, RAC3, RTP4, SHMT1, SLPI, TREX1, TSC2				7.04728e-15
GO:0005777	peroxisome	98	23	1.797e-14	ACOX1, ACOX2, ACSL1, AGXT, BDH2, CAT, DAO, DCXR, DDO, EHHADH, EPHX2, HAO1, HAO2, HMGCL, ILVBL, PECI, PECR, PEX11G, PHYH, PIPOX, PXMP2, SCP2, SLC25A20	6	0.22472	ABP1, ACAA1, HSD17B4, MLYCD, PEX11A, SLC27A2													10	0.0098504	ACOT4, ACSM1, CYP4F22, ELOVL6, FADS2, GPAM, MID1IP1, SC4MOL, SCD, SPP1				1.79701e-14
GO:0002376	immune system process	2074	68	0.30547	ABCB4, ACYP2, AGT, ANG, ANPEP, APOE, AQP9, ARG1, C1R, C8G, CBARA1, CCL16, CD4, CEBPA, CFHR2, CHN2, COLEC11, CTSF, CXCL13, DAK, DHX58, ERF, F10, FCGRT, FCN3, FES, G0S2, HHEX, HLF, HMOX1, HPR, HPX, HRG, HRSP12, ICAM3, IL1RN, IL28RA, ITGAL, KAT2B, KNG1, LCP1, MAF, MAFB, MASP2, MGST2, MTP, NAGA, NDRG2, NR0B2, NR1H4, PECI, PIGR, PLCG2, PLG, PON1, RNF125, RNF130, SERPINA6, SERPINC1, SERPINF1, SIVA1, SK…	157	2.066e-14	A2M, ABCA9, ADRB1, AGTR1, AIF1, ARHGAP10, BCL2A1, BCL6, BIN2, BLNK, C1orf38, C1RL, C1S, C2, C3, C4BPA, C4BPB, C5, C6, C7, C8A, C8B, C9, CCL4, CCND1, CD14, CD1D, CD300A, CD82, CD83, CDKN2C, CEBPD, CFB, CFH, CFHR5, CFI, CFP, CHI3L1, CLC, CLEC4G, CLEC4M, CPN1, CSF1R, CSF2RB, CX3CR1, CXCL12, CXCL9, CXCR2, DAPK1, DHODH, DNASE1L3, EFNA1, EGR1, EMR1, EPO, ERLIN1, FAM46C, FCAMR, FCGR2B, FCGR3B, FCN1, FCN…				42	0.42359	ADAM19, ADM, AHI1, AKAP9, APCS, APOL1, ATRN, BCL3, BRD1, CAPRIN2, CCDC18, CDK13, CRP, CTGF, CXCL2, DDX60, DOCK10, DUSP1, ETS2, FN1, HAMP, IER3, IFI6, IL13RA1, IL18R1, INHBA, LBP, LECT2, MALT1, N4BP2L2, NFIL3, PAG1, PROS1, REV1, SERPINA3, SH3BP5, THBS1, TIA1, TSLP, ZBTB20, ZCCHC6, ZNF266	80	0.32509	ABCB1, ALCAM, ANXA1, B3GNT5, BATF, BDKRB2, C13orf31, CALCB, CASP4, CBLB, CCL2, CCL20, CLDN1, CX3CL1, CXCL1, CXCL6, CYLD, DAB2, DAPK2, EGLN3, ENAH, EPB41L2, FLNA, FLNB, FNBP1, FSTL3, GEM, GLMN, GNA13, HES4, ID3, IFNAR2, IFNGR1, IL8, ITGA2, JAG1, JAK1, LGALS8, LIF, LNPEP, LOC91663, LOXL4, LRRC8A, LY75, MAP3K7, MAP4K4, MAPK13, MCAM, MFI2, MMD, MX1, NBN, NCF2, OPN3, OSTM1, PLXNC1, PRKDC, PRKX, PROM1,…				36	0.061448	ACSM1, BAD, C14orf147, CCNG2, CLDN7, CXCL10, FAM124B, FDXR, FGF21, GNAI2, HAS3, HERPUD2, HES6, HMGCS1, HSD3B1, IFIT3, IL20RB, KANK2, KIR2DL3, LAMP2, MARVELD2, MXD4, NIPSNAP3A, NPC2, PCSK9, PIK3IP1, RAC3, RAG1AP1, RHOU, RTP3, SLC15A1, SLC25A33, SLPI, SPP1, SPRR3, TSC2				2.06598e-14
GO:0034641	cellular nitrogen compound metabolic process	4962	177	0.010534	ABAT, ACMSD, AGXT, AK3, ALAD, ALDH1L1, ALDH2, ALDH4A1, ALDOB, AMBP, AMT, ANG, APOA1, APOE, AQP9, ARG1, ASMTL, ASS1, ATF5, ATP6V0E2, AUH, AZGP1, BBOX1, BCAS3, BCKDHA, BHMT, BHMT2, BTD, C10orf10, C7orf10, CAT, CBS, CCS, CDKN1C, CDO1, CEBPA, CHDH, CIDEB, CMTM8, CPS1, CPT2, CREB3L4, CYP1A2, CYP2A13, CYP2C8, CYP3A4, DAK, DAO, DBP, DCAF11, DCPS, DDO, DIO1, DNMT3L, DPYS, DTX1, ELMO1, ENTPD5, ERF, ESPL1,…	227	0.048639	A1CF, AADAT, AASS, ABCG2, ABP1, ACADSB, ACAT1, ADCY10, ADH4, ADRA1A, ADRB1, ADRB2, ADSSL1, AGXT2, ALAS1, ALDH5A1, ALDH6A1, AMDHD1, AR, ASPA, ASPG, ASXL3, ATF7IP2, BCKDHB, BCL2A1, BCL6, BHLHE40, BLNK, C13orf15, C14orf68, C3, C5, C9orf95, CD14, CDC14B, CDK5RAP3, CEBPD, CLEC1B, CP, CPEB3, CREB3L3, CRY2, CSAD, CSF1R, CSRNP1, CTH, CXCL12, CXCL9, DAPK1, DBT, DFFB, DHDPSL, DHODH, DIRAS3, DMGDH, DNAJB1, …	250	2.1754e-14	ABCE1, ACTL6A, ADA, ADRM1, AHSA1, AIMP1, ALKBH3, AMD1, APEX1, APRT, ARG2, BCCIP, BIRC3, BLVRB, BRF2, BRMS1L, BYSL, C10orf2, C14orf104, C9orf6, CAMTA2, CHUK, CIB1, CLP1, CPSF3, CPSF6, CSTF2, CXCL11, DAP3, DBF4, DDX1, DDX27, DGUOK, DHRS13, DHX15, DHX9, DKC1, DNAJB11, DNAJC7, DUS4L, DYNLL2, E2F5, EAF2, EIF3J, EIF4A3, EIF5A, EMG1, ENOX2, EPRS, ERCC8, ERI1, ETS1, EXOSC1, EXOSC2, EXOSC3, EXOSC4, EXOSC5…	129	7.598e-05	ABCA1, ADM, AHR, ANKRD12, APCS, ARAP2, ARID4A, ARID4B, ATP2B4, BAZ2B, BRWD1, BTAF1, CASP8AP2, CCDC76, CCNL1, CCNL2, CDK13, CDK19, CHD1, CLK2, CLK4, CPEB4, CRP, CWC22, DDX60, DMTF1, DNA2, DOCK10, ELF3, ELL2, ESF1, ETS2, EXTL2, FN1, GCC2, GEN1, GRHL1, HBEGF, HELZ, HIST1H2BD, HLTF, HNRNPA2B1, HNRPDL, ID1, ID2, ID4, INHBA, ITSN1, KBTBD11, KDM2B, KRIT1, LBP, LUC7L3, MALT1, MAP2K1, MBNL3, MEIS2, MPHOSP…				293	0.41674	ACER3, ACLY, ACTB, ADSL, AEN, AGAP1, AK1, AK7, AKIRIN1, AKR1C3, AMMECR1, ANKRD27, ANXA2, APOBEC3B, APOBEC3F, ARF4, ARNTL2, ASCC1, ASNS, ATIC, ATP5G1, BAG3, BCR, BLVRA, BRD7, BTBD10, BTG3, BUD31, C11orf17, C14orf169, C19orf33, C3orf33, CAP1, CAP2, CARM1, CARS, CASK, CBX6, CCNC, CD58, CDC37, CDK2AP1, CDK5, CDK7, CDKN1A, CDR2, CEBPG, CENPW, CETN2, CITED4, CKAP2, CNOT7, CPSF2, CREB3, CRK, CRYM, CSTB,…				4	0.19209	GDA, MAFF, SULT1C2, TDO2	2.1754e-14
GO:0042579	microbody	99	23	2.2748e-14	ACOX1, ACOX2, ACSL1, AGXT, BDH2, CAT, DAO, DCXR, DDO, EHHADH, EPHX2, HAO1, HAO2, HMGCL, ILVBL, PECI, PECR, PEX11G, PHYH, PIPOX, PXMP2, SCP2, SLC25A20	6	0.23152	ABP1, ACAA1, HSD17B4, MLYCD, PEX11A, SLC27A2													6	0.0020246	ACOT4, BAAT, FDPS, HACL1, IDI1, SERHL2				2.27479e-14
GO:0006805	xenobiotic metabolic process	91	22	3.4599e-14	AKR1C4, AKR7A3, ALDH8A1, CES2, CYP1A2, CYP2A13, CYP2A6, CYP2A7, CYP2C8, CYP2C9, CYP3A4, EPHX1, FMO4, GBA3, NAT2, NAT8, NR1I3, PON1, SLC22A1, SULT1A1, SULT2A1, UGT2B15	13	9.8103e-05	ABCC6, ABCG2, CYP2B6, CYP2C19, CYP2E1, CYP2J2, CYP3A5, CYP3A7, FMO3, NAT1, NAT2, NR1I2, SULT1A2				2	0.53296	AOX1, NAT2	5	0.24076	ABCB1, ABCC2, ALDH1A1, FMO1, NAT2	7	0.2811	AKR1B10, AKR1C1, AKR1C2, CYP2C18, NAT2, NQO1, UGT1A6				1	0.043032	SULT1C2	3.45992e-14
GO:0000502	proteasome complex	61							19	5.7647e-14	ADRM1, PRPF19, PSMA3, PSMB1, PSMB10, PSMB2, PSMB3, PSMB7, PSMB8, PSMB9, PSMC3, PSMC4, PSMC5, PSMD11, PSMD12, PSMD13, PSMD3, PSMD6, PSMD8							18	6.3717e-09	POH1, POMP, PSMA1, PSMA4, PSMA6, PSMA7, PSMB4, PSMB5, PSMD1, PSMD10, PSMD2, PSMD4, PSMD7, PSMD9, PSME3, UBE3C, UBQLN1, VCP							5.76475e-14
GO:0009410	response to xenobiotic stimulus	159	28	6.1172e-14	AKR1C4, AKR7A3, ALDH8A1, CD4, CES2, CYP1A2, CYP2A13, CYP2A6, CYP2A7, CYP2C8, CYP2C9, CYP3A4, EPHX1, EPHX2, FMO4, GBA3, NAT2, NAT8, NIPSNAP1, NR1I3, PLIN2, PON1, SLC22A1, SLC22A7, SULT1A1, SULT1E1, SULT2A1, UGT2B15	15	0.0026882	ABCC6, ABCG2, CYP1A1, CYP2B6, CYP2C19, CYP2E1, CYP2J2, CYP3A5, CYP3A7, FMO3, NAT1, NAT2, NR1I2, SULT1A2, ZNRF3				4	0.37623	AHR, AOX1, NAT2, TRPM8	9	0.1301	ABCB1, ABCC2, ALDH1A1, C3orf52, FMO1, FRMD6, LGALS8, NAT2, TTC9	10	0.45085	AKR1B10, AKR1C1, AKR1C2, ARL6IP5, CASP7, CYP2C18, FTH1, NAT2, NQO1, UGT1A6	6	0.0021317	ACOT4, BAAT, FDPS, HACL1, IDI1, SERHL2	2	0.0024579	SULT1C2, TIPARP	6.11716e-14
GO:0071466	cellular response to xenobiotic stimulus	94	22	7.1366e-14	AKR1C4, AKR7A3, ALDH8A1, CES2, CYP1A2, CYP2A13, CYP2A6, CYP2A7, CYP2C8, CYP2C9, CYP3A4, EPHX1, FMO4, GBA3, NAT2, NAT8, NR1I3, PON1, SLC22A1, SULT1A1, SULT2A1, UGT2B15	14	3.3302e-05	ABCC6, ABCG2, CYP2B6, CYP2C19, CYP2E1, CYP2J2, CYP3A5, CYP3A7, FMO3, NAT1, NAT2, NR1I2, SULT1A2, ZNRF3				2	0.5505	AOX1, NAT2	6	0.13057	ABCB1, ABCC2, ALDH1A1, FMO1, FRMD6, NAT2	7	0.30917	AKR1B10, AKR1C1, AKR1C2, CYP2C18, NAT2, NQO1, UGT1A6	3	0.12257	AKR1A1, NAT2, SULT1B1	2	0.00086885	SULT1C2, TIPARP	7.13663e-14
GO:0044248	cellular catabolic process	1173	85	7.6088e-14	ABAT, ACADS, ACMSD, ACOX1, ACOX2, ALDH1L1, ALDH4A1, ALDOB, AMBP, AMT, ANG, APOA1, APOA2, APOA4, APOM, AQP9, ARG1, ASS1, AUH, BCKDHA, BDH1, CAT, CDO1, CES2, CIDEB, CYP1A2, CYP2A13, CYP2C8, CYP2C9, DAO, DCPS, DDO, DPYS, ECHDC2, EHHADH, ELMO1, ENPP2, ENTPD5, EPHX2, FBXO31, GCAT, GLUD1, GLUD2, GLUL, GOT1, GOT2, GRHPR, GSTZ1, HADH, HAO2, HIBCH, HMOX1, HNMT, HPD, HPGD, KNG1, MME, MTP, NAGA, NR1H4, NTHL…	74	0.00021824	AADAT, AASS, ACAA1, ACADM, ACADVL, ACSL5, ALDH5A1, ANGPTL4, APOA5, ASPA, BCKDHB, C5, CETP, CPEB3, CPT1A, CTBS, CYP2B6, CYP4X1, DBT, DFFB, DNAJB1, DNASE1L3, DPYD, ENPP1, FAAH, FAAH2, FAH, FTCD, FURIN, GABARAPL1, HAAO, HADHB, HAL, HECW2, HGD, HSPA1A, IDO2, IL1B, IVD, KMO, LETMD1, LRP1, LRRK2, MAP3K5, MASP1, MDM4, MID1, MLXIPL, MUT, MYO1F, NDRG1, PACSIN3, PAN2, PDE4B, PHKA2, PLA2G12A, PPARGC1A, PPP1…	51	0.034031	ABCE1, ADA, ADRM1, AHSA1, AIMP1, AIMP2, ARG2, BLVRB, COPS3, DRAM1, EIF4A3, ERCC8, EXOSC1, EXOSC2, EXOSC3, EXOSC9, FEN1, GBP1, GRPEL1, HGS, MAGOH, MOCOS, MUS81, NCBP2, NSFL1C, NUDC, PNPT1, PPP1R8, PSMB1, PSMB3, PSMC5, PSMD11, PSMD12, RASSF1, RFC4, RNASEH1, RUVBL1, RUVBL2, SFRP4, SLC22A4, SUGT1, TALDO1, TGM2, TMEM49, TNFAIP3, TRIM22, UCHL3, UCHL5, VPS37C, WDR74, ZFAND2A	29	0.11219	ABCA1, ADM, ANGPTL3, APOL1, ARAP2, ATG2B, CROT, DNA2, DOCK10, FN1, HBEGF, ITSN1, KDM2B, KRIT1, NRP1, PAG1, PAN3, PCF11, PLK3, PRKAA1, RB1CC1, SKIL, SMG1, SOCS2, TIA1, UPF2, UPF3B, USP35, WWP1				89	0.0061158	ACER3, ACLY, AEN, AKR1B10, ANKRD27, ATG10, ATG16L1, ATIC, BAG3, BECN1, BID, BLVRA, CASP6, CDC27, CDC42SE2, CHFR, CNOT7, CTTN, CYTH2, DENND5A, DFFA, DNAJB2, DOK4, DPYSL2, EXOSC10, EXOSC6, EXOSC7, FBXO25, FBXW11, FYCO1, GLRX3, GNB2L1, HERC6, HTATIP2, IL15, ITGA6, ITPA, LGALS3, LSM1, MAP1LC3B, MEX3C, MYO5B, NQO1, NRAS, NUDT9, PDE12, PHB, PLA2G4C, POH1, PSMB4, PSMB5, PSMD10, PSMD2, PSMD4, PSME3, PTGF…				2	0.10511	ACADL, TDO2	7.60883e-14
GO:0006954	inflammatory response	754	29	0.1283	AMBP, APOE, ARG1, CD4, CXCL13, DDT, EPHX2, F12, GPT, GPX2, HMOX1, HPN, HRG, HSD11B1, ICAM3, IL1RN, KLKB1, KNG1, MASP2, PROC, RORA, SERPINA4, SERPINA5, SERPINC1, SERPINF1, ST6GAL1, SULT1E1, TSC22D3, TXNIP	78	7.8275e-14	A2M, AGTR1, AIF1, BCL2A1, BCL6, C1RL, C1S, C3, C4BPA, C5, C7, CCL4, CD14, CEBPD, CFH, CFHR5, CFI, CFP, CHI3L1, CLC, CP, CX3CR1, CXCL12, CXCL3, CXCL9, CXCR2, CYP2J2, FCN1, FCN2, FGA, FOS, FPR1, FXN, FYN, HLA-DRA, HMGB1, HSPA1A, IGFLR1, IL13RA2, IL17RB, IL18RAP, IL1B, IL6ST, ITIH4, KLF12, KLF2, LCN12, LIFR, LIPG, LPA, LRG1, LRRK2, MASP1, MBL2, MST1, NDRG1, NFKBIZ, NR4A2, NR5A2, NT5E, PDE4B, PLA2G2A…	26	0.47181	AIMP1, CD68, CHUK, COPS3, CXCL11, DAP3, EIF6, IKBKAP, IL1R2, LCN2, LYN, MMP10, MRPL4, NFKB1, NLRC5, NMI, NOD2, PNPT1, PROCR, SETD6, SLC3A2, TLR2, TNFAIP3, TNIP2, U2AF1, WDR36	19	0.1538	ABCA1, AHR, AOX1, APCS, C1QTNF3, CRP, CXCL2, ETS2, FGB, GPR126, IER3, LBP, OSMR, PROS1, RCAN1, SDC4, SERPINA3, TIA1, TSLP	32	0.21703	ANXA1, BDKRB2, CARD16, CASP1, CCL2, CCL20, CX3CL1, CXCL1, CXCL6, CYLD, FAM38A, FGD6, FLNA, IL8, ITGA2, ITGB6, LIF, MCAM, MFI2, MGLL, PSG1, PSG2, RAB18, RIPK2, SERPINB2, SERPINE2, STAT4, STK39, TGFB2, TNFAIP8, TNFRSF21, TNFSF11				4	0.16442	AKR1A1, NAT2, PDP2, SULT1B1	2	0.048084	ORM2, TDO2	7.8275e-14
GO:0008202	steroid metabolic process	311	39	7.9158e-14	ABCG5, ACOX2, ADH1C, AKR1C4, AKR1D1, APOA1, APOA2, APOA4, APOE, CYP1A2, CYP27A1, CYP2C9, CYP39A1, CYP3A4, CYP7A1, CYP8B1, HADH, HSD11B1, HSD17B14, HSD17B2, HSD17B6, IGFBP4, KLF15, MTP, NR0B2, NR1H4, PON1, POR, RDH12, SCP2, SEC14L2, SLC23A1, SRD5A1, SREBF1, SULT1A1, SULT1E1, SULT2A1, UGT2B15, UGT2B4	36	3.0199e-08	ABCA9, ACAA1, ADRB1, ADRB2, APOA5, APOB, APOF, CETP, CYP1A1, CYP2C19, CYP3A43, CYP3A5, CYP3A7, CYP4V2, GSTA1, GSTA3, HSD17B4, HSDL2, IGF1, JUN, LCAT, LEPR, NR1I2, NR5A2, PLAGL1, PPARA, PROX1, RDH16, RGS2, SERPINA1, SIK1, SLC13A5, SLC23A2, SLC27A5, STARD5, SULT1A2							14	0.25155	ABCB1, ACE2, ACOX3, BICC1, C4orf49, ELOVL7, GATA6, KL, LIF, NCEH1, OSBPL3, TMEM27, UBP1, UGT2A3	22	0.20352	AACS, ACLY, AKR1B10, AKR1C1, AKR1C2, AKR1C3, CAV1, CYP2R1, DHRS7B, FDFT1, GPS2, HMGCR, HSDL1, ITGA6, NPC1, NSDHL, PCSK5, SQLE, STARD3NL, TSPO, UBIAD1, UXS1	3	0.13151	AKR1A1, NAT2, SULT1B1				7.91581e-14
GO:0043226	organelle	7853							327	2.6702e-08	ABCE1, ACTL6A, AHSA1, AIMP2, AP4B1, APEX1, ARG2, ARL14, ARPC5L, BCCIP, BIRC3, BRF2, BRMS1L, BYSL, C10orf2, C12orf10, C14orf156, C15orf48, C1QBP, C3orf31, C7orf23, CCDC99, CD68, CDK4, CIB1, CIRH1A, CLGN, CLP1, CNNM4, COPS3, COPZ1, COQ3, CPSF3, CPSF6, CSE1L, CSTF2, CUTC, DAP3, DBF4, DCAF13, DDOST, DDX1, DDX10, DDX21, DDX27, DDX55, DDX56, DGKH, DGUOK, DHRS13, DHRS9, DHX15, DHX9, DKC1, DNAJB11, DPM2,…	181	0.0011157	ABCA1, ABCA5, ACRC, ADAM19, ADM, AHCTF1, AHI1, AHR, AKAP11, AKAP9, ANKRD12, APLP2, ARAP2, ARID4A, ARID4B, ATRN, BAZ2B, BCL3, BRD1, BRWD1, BTAF1, C21orf7, C8orf4, CAPRIN2, CASP8AP2, CBR4, CCDC41, CCNL1, CCNL2, CDK13, CDK19, CENPC1, CEP110, CEP192, CHD1, CLK2, CP110, CROT, CTGF, CWC22, CYP21A2, DDX60, DMTF1, DNA2, DNAH5, DOCK10, DSE, EFHC1, ELF3, ELL2, ENC1, ESF1, ETS2, EXTL2, FANCL, FERMT2, FGD4, …	296	0.25726	ABCB1, ABCC2, ABL1, ACOX3, ACTA2, ACTN1, ACYP1, AGPS, AKAP12, ALPK3, ANKLE2, ANKRD1, ANKRD2, ANKRD28, ANXA1, ANXA3, ANXA4, AP1S3, APBB2, ARFGEF1, ARHGAP12, ARHGAP42, ARHGEF10, ARSJ, ASCC3, ATP2C1, ATR, B3GALTL, BACE2, BATF, BAZ1A, BDKRB2, BMP2K, BTN2A2, C14orf143, C3orf52, C6orf192, CALD1, CASP1, CASP4, CBX3, CCDC104, CCNE1, CCNYL1, CDC7, CDK14, CDK5RAP2, CHIC2, CHMP2B, CLDN1, CLIC3, CLIP1, CLIP4…	570	8.6436e-14	AACS, ABLIM1, ABLIM3, ACER3, ACLY, ACOT7, ACOT9, ACTB, ACTG1, ACTR10, ACTR1A, AEN, AGAP1, AGFG1, AHNAK, AIFM2, AKIRIN1, AKR1C3, ALG1, ANKRD27, ANKRD29, ANXA11, ANXA2, ANXA5, AP2S1, APOBEC3B, APPL2, ARF3, ARF6, ARL2BP, ARL8B, ARNTL2, ARPC1A, ARPC2, ATG16L1, ATL3, ATP5G1, ATP6V0E1, ATP6V1B2, ATP6V1E1, ATP6V1E2, ATP6V1F, ATP6V1H, AVEN, BAG3, BAX, BBS12, BECN1, BID, BIK, BLVRA, BRD7, BTBD10, BTBD7, B…	24	0.024752	ACSM1, ASNA1, CYP27C1, DDAH2, ELAVL1, ENDOG, FADS2, FANCA, FBXL15, FBXO2, FGFR2, GPI, GPR37, IFIT3, LAMP2, MPG, P2RX7, PCSK9, PTK6, RAC3, SHMT1, SLPI, TREX1, TSC2				8.64362e-14
GO:0019318	hexose metabolic process	199	31	8.7755e-14	ALDOB, ALDOC, APOE, CA5A, DCXR, FBP1, G6PC, GALM, GALT, GBA3, GCGR, GPT, GYS2, KHK, LDHD, MAN1C1, NR0B2, NR1H4, NR3C2, ONECUT1, PCK2, PDK2, PDK4, PFKFB1, PGM1, PKLR, PMM1, PPP1R3B, SLC2A9, SLC37A4, TXNIP	14	0.039323	ADRB2, CNDP1, ENPP1, GCKR, GPT2, IGFBP1, IRS2, LEPR, LIPC, MLXIPL, PC, PCK1, PHKA2, SLC2A2				5	0.34814	C1QTNF3, IMPA1, MAN2B2, OGT, PRKAA1							11	0.42768	CXCL10, FANCA, LAMP2, LITAF, LPIN2, NPC2, P2RX7, P2RY2, SLC15A1, SLPI, SPP1	1	0.091993	TIPARP	8.77547e-14
GO:0006807	nitrogen compound metabolic process	5056	180	0.010564	ABAT, ACMSD, AGXT, AK3, ALAD, ALDH1L1, ALDH2, ALDH4A1, ALDOB, AMBP, AMT, ANG, APOA1, APOE, AQP9, ARG1, ASMTL, ASS1, ATF5, ATP6V0E2, AUH, AZGP1, BBOX1, BCAS3, BCKDHA, BHMT, BHMT2, BTD, C10orf10, C7orf10, CAT, CBS, CCS, CDKN1C, CDO1, CEBPA, CHDH, CIDEB, CMTM8, CPS1, CPT2, CREB3L4, CYP1A2, CYP2A13, CYP2A6, CYP2C8, CYP3A4, DAK, DAO, DBP, DCAF11, DCPS, DDO, DIO1, DNMT3L, DPYS, DTX1, ELMO1, ENTPD5, ERF…	233	0.034186	A1CF, AADAT, AASS, ABCG2, ABP1, ACADSB, ACAT1, ADCY10, ADH4, ADRA1A, ADRB1, ADRB2, ADSSL1, AGXT2, ALAS1, ALDH5A1, ALDH6A1, AMDHD1, AR, ASPA, ASPG, ASXL3, ATF7IP2, B3GAT1, BCKDHB, BCL2A1, BCL6, BHLHE40, BLNK, C13orf15, C14orf68, C3, C5, C9orf95, CD14, CDC14B, CDK5RAP3, CEBPD, CHSY3, CLEC1B, CP, CPEB3, CREB3L3, CRY2, CSAD, CSF1R, CSRNP1, CTBS, CTH, CXCL12, CXCL9, CYP2B6, DAPK1, DBT, DFFB, DHDPSL, D…	251	1.1466e-13	ABCE1, ACTL6A, ADA, ADRM1, AHSA1, AIMP1, ALKBH3, AMD1, APEX1, APRT, ARG2, BCCIP, BIRC3, BLVRB, BRF2, BRMS1L, BYSL, C10orf2, C14orf104, C9orf6, CAMTA2, CHUK, CIB1, CLP1, CPSF3, CPSF6, CSTF2, CXCL11, DAP3, DBF4, DDX1, DDX27, DGUOK, DHRS13, DHX15, DHX9, DKC1, DNAJB11, DNAJC7, DUS4L, DYNLL2, E2F5, EAF2, EIF3J, EIF4A3, EIF5A, EMG1, ENOX2, EPRS, ERCC8, ERI1, ETS1, EXOSC1, EXOSC2, EXOSC3, EXOSC4, EXOSC5…	131	7.5128e-05	ABCA1, ADM, AHR, ANKRD12, APCS, ARAP2, ARID4A, ARID4B, ATP2B4, BAZ2B, BRWD1, BTAF1, CASP8AP2, CCDC76, CCNL1, CCNL2, CDK13, CDK19, CHD1, CLK2, CLK4, CPEB4, CRP, CWC22, DDX60, DMTF1, DNA2, DOCK10, DSE, ELF3, ELL2, ESF1, ETS2, EXTL2, FN1, GCC2, GEN1, GLCE, GRHL1, HBEGF, HELZ, HIST1H2BD, HLTF, HNRNPA2B1, HNRPDL, ID1, ID2, ID4, INHBA, ITSN1, KBTBD11, KDM2B, KRIT1, LBP, LUC7L3, MALT1, MAP2K1, MBNL3, ME…							17	1.0149e-06	ACAT2, BAAT, C14orf1, CYP27C1, CYP51A1, DHCR7, EBP, FDPS, FDXR, HMGCS1, HSD3B1, HSD3B7, INSIG1, LSS, MVD, NPC2, SC4MOL	4	0.20245	GDA, MAFF, SULT1C2, TDO2	1.14663e-13
GO:0016616	oxidoreductase activity, acting on the CH-OH group	99	22	2.2391e-13	ADH1A, ADH1B, ADH1C, ADH6, AKR1C4, AKR7A3, BDH1, BDH2, CRYL1, DCXR, DHRS3, EHHADH, GPD1, GRHPR, HADH, HIBADH, HPGD, HSD11B1, HSD17B2, HSD17B8, RDH10, RDH12	5	0.39651	ADH4, HSD17B4, PHGDH, PTGR2, RDH16	4	0.42588	CBR3, DHRS9, IMPDH2, UGDH							13	0.0049175	AKR1B10, AKR1C1, AKR1C2, AKR1C3, DHRS7B, HMGCR, ME1, ME2, NSDHL, PGD, TSTA3, UEVLD, UXS1	111	0.22912	ACAT2, ACOT4, ACSM1, ACSS2, ACTR5, ALDH1B1, ANKRD39, ANXA6, AP1S1, ASNA1, ATP5D, BAAT, BAD, BIN1, C1orf85, CCNG2, CERK, COCH, COPE, COPZ2, CYFIP2, DCX, DHCR7, DLST, EBP, ELAVL1, ELOVL6, ENDOG, ESPN, FAM13C, FANCA, FBXO2, FDPS, FDXR, FRAT2, FXC1, GFRA1, GPAM, GPI, GPR37, H1F0, HACL1, HERPUD2, HIST1H4C, HSD3B1, HSD3B7, IDI1, INSIG1, KANK2, KCTD1, KDELR3, KDM4A, KLHL34, LAMP2, LITAF, LPIN1, LPIN2, M…				2.23906e-13
GO:0017144	drug metabolic process	81	20	3.3236e-13	BPHL, CES2, CMBL, CYP1A2, CYP2A13, CYP2A6, CYP2A7, CYP2C8, CYP2C9, CYP3A4, CYP4F12, EPHX1, FMO4, NR1I3, PON1, POR, SULT1A1, SULT2A1, UGT2B15, UGT2B4	14	5.7435e-06	C9orf95, CES3, CYP1A1, CYP2B6, CYP2C19, CYP2E1, CYP2J2, CYP3A5, CYP3A7, DPYD, FMO3, GSTA1, NECAB2, NR1I2							3	0.57393	ALDH1A1, FMO1, UGCG				7	0.017764	AKR1A1, FGF21, GALK1, GCK, GPI, LPIN1, SLC25A10				3.32357e-13
GO:0009451	RNA modification	75				4	0.38171	A1CF, N4BP2, NSUN6, PUS10	20	3.3636e-13	DKC1, DNAJB11, DUS4L, EMG1, FTSJ3, GAR1, GNL3, METTL1, METTL3, NHP2, NIP7, NOP56, PUS1, PUS7, PUS7L, QTRTD1, TRIT1, TRMT1, TRMT112, TRMT5	2	0.4319	CCDC76, TRMT11													3.36359e-13
GO:0008152	metabolic process	9528	371	3.4878e-13	ABAT, ABCB11, ABCB4, ABCC11, ABCG5, ABHD1, ACACB, ACADS, ACMSD, ACOT12, ACOX1, ACOX2, ACPT, ACSF2, ACSL1, ACSM5, ACYP2, ADH1A, ADH1B, ADH1C, ADH6, AGT, AGXT, AGXT2L1, AK3, AKR1C4, AKR1D1, AKR7A3, ALAD, ALDH1L1, ALDH2, ALDH4A1, ALDH8A1, ALDOB, ALDOC, AMBP, AMT, ANG, ANPEP, APOA1, APOA2, APOA4, APOE, APOM, AQP9, ARG1, ASB9, ASMTL, ASS1, ATF5, ATP6V0E2, AUH, AZGP1, BBOX1, BCAS3, BCKDHA, BDH1, BDH2, …	459	5.6515e-07	A1CF, A2M, AADAT, AASS, ABCA9, ABCC6, ABCG2, ABHD6, ABP1, ACAA1, ACADM, ACADSB, ACADVL, ACAT1, ACOT6, ACSL5, ACSM3, ACVR1C, ADAMTSL3, ADCY10, ADH4, ADHFE1, ADRA1A, ADRB1, ADRB2, ADSSL1, AGBL2, AGPAT9, AGTR1, AGXT2, ALAS1, ALDH5A1, ALDH6A1, ALDH7A1, AMDHD1, ANGPTL4, APBB3, APOA5, APOB, APOF, AR, ARL6IP1, ASPA, ASPG, ASXL3, ATF7IP2, AVPR1A, B3GAT1, BCHE, BCKDHB, BCL2A1, BCL6, BHLHE40, BLNK, BZRAP1,…	396	7.952e-12	ABCE1, ACTL6A, ADA, ADRM1, AHSA1, AIMP1, AIMP2, ALG3, ALG5, ALKBH3, AMD1, APEX1, APRT, ARG2, ARL14, B3GALNT2, BCCIP, BIRC3, BLVRB, BRF2, BRMS1L, BYSL, C10orf2, C14orf104, C14orf156, C1GALT1C1, C1QBP, C9orf6, CA13, CAMTA2, CBLC, CBR3, CCT8, CDK4, CHUK, CIB1, CLGN, CLP1, COPS3, COQ3, CPM, CPSF3, CPSF6, CSE1L, CSNK1A1, CSTF2, CTHRC1, CXCL11, DAGLB, DAP3, DBF4, DDOST, DDX1, DDX27, DDX55, DGKH, DGUOK,…	219	9.2577e-05	ABCA1, ACCS, ADAM19, ADAMTS1, ADM, AGL, AHR, AKAP9, AMY1A, ANGPTL3, ANKRD12, AOX1, APCS, APOL1, ARAP2, ARID4A, ARID4B, ATG2B, ATHL1, ATP2B4, ATRN, BAZ2B, BCO2, BOD1L, BRWD1, BTAF1, C1QTNF3, C21orf7, C7orf58, C8orf4, CAPRIN2, CASP8AP2, CBR4, CCDC76, CCNL1, CCNL2, CDC42BPA, CDK13, CDK19, CHD1, CLK2, CLK4, CPEB4, CROT, CRP, CTGF, CWC22, CXCL2, CYP21A2, DDX60, DMTF1, DNA2, DOCK10, DSE, DUSP1, ELF3, E…				605	0.00057471	AACS, ACER3, ACLY, ACOT7, ACOT9, ACTB, ACTG1, ADSL, AEN, AGAP1, AK1, AK7, AKIRIN1, AKR1B10, AKR1C1, AKR1C2, AKR1C3, AKTIP, ALDOA, ALG1, AMMECR1, ANKRD27, ANXA2, ANXA5, APEH, APOBEC3B, APOBEC3F, APOL3, ARF4, ARF6, ARL2BP, ARL6IP5, ARNTL2, ART4, ASCC1, ASNS, ATG10, ATG16L1, ATG4A, ATIC, ATP5G1, AVEN, BAG2, BAG3, BAX, BBS12, BCR, BECN1, BID, BLVRA, BMP2, BPGM, BRD7, BSG, BTBD10, BTG3, BUB3, BUD31, C…	2	0.38274	AKR1A1, HSD3B1	6	0.26339	ACADL, GDA, MAFF, SULT1C2, TDO2, TIPARP	3.48783e-13
GO:0006996	organelle organization	2391							87	0.21904	ACTL6A, ARL14, BCCIP, C10orf2, CCDC99, CIB1, CSE1L, CXCL11, DDX56, DGUOK, DKC1, DNAJC2, EIF5A, EIF6, EMD, EXT1, EZH2, FASTKD2, FEN1, FIGNL1, FITM2, G3BP1, GRWD1, HGS, HMGA1, HNRNPA1, ICT1, IKBKAP, IL1R2, KATNA1, KDM1B, LONP1, MED28, MINA, MITD1, MKI67IP, MUS81, NAT10, NCL, NHP2, NOLC1, NPM1, NPM3, NSFL1C, NUDC, NUP107, NUP155, NUP160, NUSAP1, ODC1, PAK1IP1, PARP1, PDCD5, PINX1, PNPT1, PPIF, PRMT1…	55	0.10703	ABCA1, ADM, AHCTF1, AKAP9, APOL1, ATG2B, BAZ2B, BOD1L, CASP8AP2, CCNL1, CDK13, CENPC1, CEP192, CHD1, CLK2, CP110, CRP, CTGF, DNA2, DNAH5, FCHSD2, FERMT2, FGD4, FN1, GOLGA4, GOLGA8A, GOLGB1, HBEGF, HIST1H2BD, HNRNPA2B1, ID1, IFI6, ITSN1, KRIT1, MAP2K1, MYRIP, NRBP2, PAG1, PAPD7, PKD2, PLK3, PPWD1, RANBP2, RND3, RRN3, SDC4, SHANK2, SKIL, SMC5, SMG1, SYNE1, THBS1, UBN2, ZFYVE16, ZNF146	120	0.00015232	ABL1, ACTA2, ACTN1, ARFGEF1, ARHGAP12, ARHGEF10, ARL13B, ASAP1, ATP2C1, ATR, BAZ1A, C4orf49, CALD1, CBX3, CCNE1, CDC7, CDK14, CDK5RAP2, CHMP4C, CLIP1, CLIP4, CLTCL1, CRYAB, CX3CL1, CYLD, DAPK2, DDHD2, DIAPH2, DIAPH3, DNAJC6, DNTTIP2, DSP, DST, ECT2, EEA1, ENAH, FAM54A, FBLIM1, FLNA, FLNB, FNBP1, FNBP1L, GAN, GATA6, GEM, GNA13, GNPTAB, GOLGA3, HAUS6, HELLS, HIST1H2BG, HIST1H3D, HIST1H4H, HIST2H2BE…	221	3.4971e-13	ABLIM3, ACTB, ACTG1, ACTR10, ACTR1A, AGAP1, ANXA11, ANXA2, ARF3, ARF4, ARF6, ARHGEF18, ARL6IP5, ARL8B, ARPC1A, ARPC2, ASAP3, ATG16L1, ATP6V1H, BAIAP2L1, BAX, BEX2, BID, BIK, BLOC1S2, BSG, BUB3, C11orf73, C14orf166, C14orf169, C20orf7, CAP1, CAPZB, CARM1, CASP6, CAV1, CD151, CDC16, CDC27, CDC42SE1, CDK7, CDYL, CENPW, CETN2, CFL1, CFL2, CHCHD3, CHFR, CHMP4A, CHMP4B, CIDE-3, CKAP2, CKAP4, CLN3, CLTA…							3.49713e-13
GO:0043229	intracellular organelle	7746							325	1.2261e-08	ABCE1, ACTL6A, AHSA1, AIMP2, AP4B1, APEX1, ARG2, ARL14, ARPC5L, BCCIP, BIRC3, BRF2, BRMS1L, BYSL, C10orf2, C12orf10, C14orf156, C15orf48, C1QBP, C3orf31, C7orf23, CCDC99, CD68, CDK4, CIB1, CIRH1A, CLGN, CLP1, CNNM4, COPS3, COPZ1, COQ3, CPSF3, CPSF6, CSE1L, CSTF2, CUTC, DAP3, DBF4, DCAF13, DDOST, DDX1, DDX10, DDX21, DDX27, DDX55, DDX56, DGKH, DGUOK, DHRS13, DHRS9, DHX15, DHX9, DKC1, DNAJB11, DPM2,…	179	0.0010776	ABCA1, ABCA5, ACRC, ADAM19, ADM, AHCTF1, AHI1, AHR, AKAP11, AKAP9, ANKRD12, APLP2, ARAP2, ARID4A, ARID4B, ATRN, BAZ2B, BCL3, BRD1, BRWD1, BTAF1, C21orf7, C8orf4, CAPRIN2, CASP8AP2, CBR4, CCDC41, CCNL1, CCNL2, CDK13, CDK19, CENPC1, CEP110, CEP192, CHD1, CLK2, CP110, CROT, CTGF, CWC22, CYP21A2, DDX60, DMTF1, DNA2, DNAH5, DOCK10, DSE, EFHC1, ELF3, ELL2, ENC1, ESF1, ETS2, EXTL2, FANCL, FERMT2, FGD4, …	291	0.28672	ABCB1, ABCC2, ABL1, ACOX3, ACTA2, ACTN1, ACYP1, AGPS, AKAP12, ALPK3, ANKLE2, ANKRD1, ANKRD2, ANKRD28, ANXA1, ANXA3, ANXA4, AP1S3, APBB2, ARFGEF1, ARHGAP12, ARHGAP42, ARHGEF10, ARSJ, ASCC3, ATP2C1, ATR, B3GALTL, BACE2, BATF, BAZ1A, BDKRB2, BMP2K, BTN2A2, C14orf143, C3orf52, C6orf192, CALD1, CASP1, CASP4, CBX3, CCDC104, CCNE1, CCNYL1, CDC7, CDK14, CDK5RAP2, CHIC2, CHMP2B, CLDN1, CLIC3, CLIP1, CLIP4…	560	5.4943e-13	AACS, ABLIM1, ABLIM3, ACER3, ACLY, ACOT7, ACOT9, ACTB, ACTG1, ACTR10, ACTR1A, AEN, AGAP1, AGFG1, AHNAK, AIFM2, AKIRIN1, AKR1C3, ALG1, ANKRD27, ANKRD29, ANXA11, ANXA2, ANXA5, AP2S1, APOBEC3B, APPL2, ARF3, ARF6, ARL2BP, ARL8B, ARNTL2, ARPC1A, ARPC2, ATG16L1, ATL3, ATP5G1, ATP6V0E1, ATP6V1B2, ATP6V1E1, ATP6V1E2, ATP6V1F, ATP6V1H, AVEN, BAG3, BAX, BBS12, BECN1, BID, BIK, BLVRA, BRD7, BTBD10, BTBD7, B…							5.49428e-13
GO:0005996	monosaccharide metabolic process	229	32	7.5212e-13	AGT, ALDOB, ALDOC, APOE, CA5A, DCXR, FBP1, G6PC, GALM, GALT, GBA3, GCGR, GPT, GYS2, KHK, LDHD, MAN1C1, NR0B2, NR1H4, NR3C2, ONECUT1, PCK2, PDK2, PDK4, PFKFB1, PGM1, PKLR, PMM1, PPP1R3B, SLC2A9, SLC37A4, TXNIP	17	0.015643	ADRB2, CNDP1, ENPP1, GCKR, GNPNAT1, GPT2, IGFBP1, IRS2, LEPR, LIPC, MLXIPL, PC, PCK1, PHKA2, SLC2A2, ST3GAL6, UAP1				6	0.29033	C1QTNF3, EXTL2, IMPA1, MAN2B2, OGT, PRKAA1	9	0.46271	CLTCL1, GNPDA2, HKDC1, HSPB8, IGFBP3, PFKP, PGM2L1, PGM3, PRKAA2				141	0.036268	ACAT2, ACOT4, ACSM1, ACSS2, ACTR5, ADAMTS17, AKR1A1, ALDH1B1, ANXA6, APOA1BP, ASNA1, BAAT, BIN1, C14orf1, C1orf85, CCNG2, CD99, CDS1, CERK, CLDN7, CRYAA, CXCL10, CYB5B, CYP27C1, CYP4F22, CYP51A1, DCX, DDAH2, DHCR7, DLST, EBP, EEF1A2, ELAVL1, ELOVL6, ENDOG, EPHA1, FADS2, FAHD1, FANCA, FBXL15, FBXO2, FDPS, FDXR, FGF21, FGFR2, GAL3ST1, GALK1, GCK, GNAI2, GPAM, GPI, GPR37, GUCA2B, HACL1, HAS3, HERPUD…	1	0.1052	TIPARP	7.52119e-13
GO:0042221	response to chemical stimulus	4013	179	1.4488e-08	ABCB11, ABCB4, ABCC11, ABHD1, ACOX1, AGT, AIG1, AKR1C4, AKR7A3, ALDH2, ALDH4A1, ALDH8A1, ALDOB, AMBP, ANG, ANO1, APOA1, APOA2, APOA4, APOE, AQP9, ARG1, ARRDC3, ASS1, ATF5, AVPI1, AZGP1, BCAS3, BOK, BPHL, C10orf10, C1R, C5orf4, CAMK2N1, CAT, CCL16, CCS, CD4, CDKN1C, CDO1, CEBPA, CES2, CFHR2, CHDH, CHN2, CIDEB, CREB3L4, CTSB, CXCL13, CYB5D2, CYP1A2, CYP27A1, CYP2A13, CYP2A6, CYP2A7, CYP2C8, CYP2C9,…	249	8.1614e-13	ABCC6, ABCG2, ABHD6, ACADM, ACADVL, ACSL5, ADCY10, ADRB1, ADRB2, AGPAT9, AGTR1, AIF1, ALAS1, ANGPTL4, ANTXR2, APOA5, APOB, AR, ATF7IP2, ATG16L2, ATP1B2, BCHE, BCL2A1, BEX1, BHLHE40, C18orf1, C1orf38, C2, C3, C5, C7, C7orf68, CCL4, CCNE2, CD14, CD1D, CD300A, CD36, CD82, CDKN2C, CES3, CETP, CFB, CFH, CFI, CHI3L1, CHST7, CISH, CLDN2, CLEC4M, CNNM3, CP, CPN1, CRHBP, CSAD, CSF1R, CX3CR1, CXCL12, CXCL3…				82	0.33549	ADAMTS1, ADM, AHI1, AHR, AOX1, APLP2, ARID4A, ATAD2, BACH2, BCL3, C1orf63, C8orf4, CBR4, CNKSR3, CRP, CTGF, CXCL2, DDX60, DNA2, DOCK10, DOCK4, DUSP1, ELF3, ENC1, EPHA2, EREG, ERRFI1, FAM102A, FGG, FN1, GCC2, GDF15, GHR, GRB14, GSTM4, HAMP, HBEGF, ID1, ID2, ID4, IER3, IL18R1, INHBA, ITSN1, KCNJ8, LECT2, LUC7L3, MAP2K1, MT1M, MTR, NAT2, NFE2L2, NNMT, NOP58, NRP1, OGT, PAPD7, PHIP, PHLDA1, PLK3, PPW…	187	9.8583e-05	ABCB1, ABCC2, ABL1, ACE2, ADAM10, ADAM9, ALCAM, ALDH1A1, ANKRD1, ANXA1, ANXA3, ANXA4, ASCC3, ATP2C1, ATP6V1C1, ATR, BAMBI, BAZ1A, BDKRB2, C3orf52, CAD, CASP1, CASP4, CBLB, CBX3, CCL2, CCL20, CCNE1, CDC7, CDKN2B, CLDN1, CLDN4, CLIP1, CREB5, CRIM1, CRYAB, CSDA, CX3CL1, CXADR, CXCL1, CXCL6, CYR61, DAB2, DAPK2, DKK1, DLG5, DNAJB4, DNAJC10, DNAJC13, DSG2, DSP, DUSP4, DUSP5, E2F3, EGLN3, EIF2AK3, ERO1L…	278	0.00050167	AACS, ABLIM1, ACTB, ACTG1, AKR1B10, AKR1C1, AKR1C2, AKR1C3, ANXA2, APEH, APOL3, ARL6IP5, ARRDC2, ASNS, ATG4A, ATIC, ATP1A1, BAG3, BAIAP2L1, BAX, BCR, BECN1, BEX2, BID, BRD7, BSG, BUB3, BUD31, C11orf59, C19orf33, C1orf122, C6orf115, CA12, CAPN2, CAPNS1, CARM1, CASP6, CASP7, CAV1, CAV2, CCDC109A, CCDC109B, CCNC, CCT2, CCT7, CD63, CD9, CDC16, CDC37, CDC42SE2, CDK2AP1, CDK5, CDK7, CDKN1A, CDV3, CETN2…	37	0.19043	ACTR5, AP1S1, BIN1, CD99, CERK, CRYAA, CXCL10, DCX, ELAVL1, ENDOG, ESPN, FANCA, FGF21, FXC1, GPR37, H1F0, HIST1H4C, KDM4A, KLHL34, MAD1L1, MID1IP1, MYO1D, P2RX7, PALMD, PHB2, PPP1CA, PPP1R16A, PTK6, RAB8A, RHOU, SLC25A33, SPP1, STRA13, TMEM70, TRIOBP, TSC2, UBXN2B	3	0.30099	MAFF, SULT1C2, TIPARP	8.1614e-13
GO:0006955	immune response	1247	43	0.23798	ANG, ANPEP, APOE, AQP9, ARG1, C1R, C8G, CBARA1, CCL16, CFHR2, COLEC11, CTSF, CXCL13, FCGRT, FCN3, HHEX, HMOX1, HPR, HPX, HRG, ICAM3, IL1RN, IL28RA, ITGAL, KAT2B, KNG1, MASP2, MGST2, NR1H4, PECI, PIGR, PLCG2, PON1, RNF130, SERPINA6, SERPINC1, SIVA1, SKAP1, ST6GAL1, TF, TNFSF10, TSC22D3, TXNIP	106	8.6432e-13	A2M, ADRB1, BCL6, BLNK, C1orf38, C1RL, C1S, C2, C3, C4BPA, C4BPB, C5, C6, C7, C8A, C8B, C9, CCL4, CD14, CD1D, CD300A, CD83, CEBPD, CFB, CFH, CFHR5, CFI, CFP, CHI3L1, CLC, CLEC4G, CPN1, CSF1R, CSF2RB, CXCL12, CXCL9, DHODH, EMR1, EPO, FAM46C, FCAMR, FCGR2B, FCGR3B, FCN1, FCN2, FOLH1, FPR1, FYN, HLA-DMB, HLA-DPA1, HLA-DQA1, HLA-DQB1, HLA-DRA, HLA-DRB1, HMGB1, HSPA1A, IFI44L, IGJ, IL13RA2, IL18RAP, I…													110	0.21165	ACAT2, ACOT4, ACSM1, ACSS2, ACTR5, ALDH1B1, ANKRD39, ANXA6, AP1S1, ASNA1, ATP5D, BAAT, BAD, BIN1, C1orf85, CCNG2, CERK, COCH, COPE, COPZ2, CYFIP2, DCX, DHCR7, DLST, EBP, ELAVL1, ELOVL6, ENDOG, ESPN, FAM13C, FANCA, FBXO2, FDPS, FDXR, FRAT2, FXC1, GFRA1, GPAM, GPI, GPR37, H1F0, HACL1, HERPUD2, HIST1H4C, HSD3B1, HSD3B7, IDI1, INSIG1, KANK2, KCTD1, KDELR3, KDM4A, KLHL34, LAMP2, LITAF, LPIN1, LPIN2, M…				8.64322e-13
GO:0030246	carbohydrate binding	298	20	0.00096138	APOE, COLEC11, CTSB, ERBB3, F9, FBLN7, FCN3, GALM, HPX, HRG, KNG1, PCOLCE2, PPP1R3B, PROC, SERPINA4, SERPINA5, SERPINC1, SERPIND1, SERPINF1, ZG16	43	9.6916e-13	ANGPTL4, APOA5, C3, C4BPA, C4BPB, C9, CCL4, CD14, CFH, CFHR5, CFP, CHI3L1, CLC, CLEC10A, CLEC4G, CLEC4M, COL18A1, CXCL12, ECM1, ENPP1, F11, FCN1, FCN2, FST, HAPLN4, IGFBP7, ITLN1, LIPC, LYVE1, MASP1, MBL2, ODZ1, PCSK6, PGLYRP2, PLA2G2A, RELN, S100A8, SELE, SELL, SERPING1, STAB2, THBS3, VTN				8	0.22812	ADAMTS1, APCS, CRP, EXTL2, FN1, HBEGF, THBS1, ZNF146	14	0.20552	ANXA4, CCL2, CCL20, CX3CL1, CYR61, FGF2, GOLM1, HSPC159, IL8, LGALS8, PAFAH1B1, PF4V1, SERPINE2, SULF2				7	0.034631	AKR1A1, FGF21, GALK1, GCK, GPI, LPIN1, SLC25A10				9.69161e-13
GO:0005634	nucleus	4293							219	1.0579e-12	ACTL6A, AIMP2, AP4B1, APEX1, BCCIP, BIRC3, BRF2, BRMS1L, BYSL, C12orf10, C14orf156, C15orf48, CCDC99, CDK4, CIB1, CIRH1A, CLP1, CNNM4, COPS3, CPSF3, CPSF6, CSE1L, CSTF2, CUTC, DAP3, DBF4, DDX1, DDX10, DDX21, DDX27, DDX55, DDX56, DHX15, DHX9, DKC1, DNAJB11, DYNLL2, E2F5, EAF2, EBNA1BP2, EID2B, EIF4A3, EIF4EBP1, EIF5A, EIF6, EMD, ERCC8, ETS1, EXOSC1, EXOSC2, EXOSC3, EXOSC4, EXOSC5, EXOSC9, EZH2, FA…	124	4.9584e-07	ACRC, ADM, AHCTF1, AHI1, AHR, ANKRD12, APLP2, ARID4A, ARID4B, BAZ2B, BCL3, BRD1, BRWD1, BTAF1, C21orf7, C8orf4, CAPRIN2, CASP8AP2, CCDC41, CCNL1, CCNL2, CDK13, CDK19, CENPC1, CEP110, CHD1, CLK2, CWC22, DDX60, DMTF1, DNA2, DOCK10, ELF3, ELL2, ENC1, ESF1, ETS2, FANCL, FMR1, GEN1, HBEGF, HELZ, HIVEP1, HLTF, HNRNPA2B1, HNRPDL, IER3, KDM2B, LCOR, LUC7L3, MALT1, MAP2K1, MBNL3, MPHOSPH10, MPHOSPH8, MTMR…				311	4.5727e-06	ABLIM3, ACLY, ACTB, AEN, AGFG1, AHNAK, AKIRIN1, AKR1C3, ANKRD29, ANXA11, ANXA2, ANXA5, APOBEC3B, APPL2, ARF3, ARNTL2, ATG16L1, AVEN, BAX, BECN1, BLVRA, BRD7, BTBD10, BTBD7, BTG3, BUB3, BUD31, C11orf17, C14orf166, C19orf33, C9orf89, CALM2, CALM3, CARM1, CASK, CASP6, CASP7, CCDC6, CCNC, CCNDBP1, CDC16, CDC27, CDK2AP1, CDK7, CDKN1A, CDKN3, CDV3, CEBPG, CENPW, CETN2, CFL1, CHFR, CIAPIN1, CITED4, CLIC…	75	0.00073507	ACOT4, ACSM1, AKR1A1, ANGPTL7, ANXA6, ARRDC4, ASNA1, BAAT, BAD, BIN1, C14orf147, CCNG2, CERK, CLDN7, CXCL10, DCX, DDAH2, ELAVL1, ENDOG, FAM124B, FANCA, FDXR, FGF21, GNAI2, GPAM, GPI, GPR37, H1F0, HAS3, HERPUD2, HES6, HMGCS1, HSD3B1, IFIT3, IL20RB, IL22RA1, KANK2, KDM4A, KIR2DL3, LAMP2, LPIN1, LSS, MARVELD2, MOBKL2B, MXD4, NAT2, NIPSNAP3A, NPC2, OSTBETA, P2RX7, P2RY2, PALMD, PCSK9, PDCD4, PDP2, PH…				1.05785e-12
GO:0009719	response to endogenous stimulus	1133	56	0.00029731	ABHD1, AIG1, ALDH2, ALDOB, ARRDC3, AZGP1, BCAS3, C10orf10, C5orf4, CAMK2N1, CDKN1C, CDO1, CREB3L4, CXCL13, CYP27A1, CYP2A6, CYP2C8, CYP3A4, CYP7A1, DIO1, ESPL1, F12, F9, GCGR, GLUD2, GLUL, GPD1, HMOX1, HPGD, HSD17B2, IL1RN, KLC4, KLF15, MACROD1, MASP2, METTL7A, MMACHC, MTP, NDRG2, NR3C2, PDE3B, PDK4, PEMT, PIGR, PLIN2, PTMS, RNF125, SELENBP1, SGEF, SLC10A1, SLC23A1, SREBF1, THRSP, TNFSF10, TSC22D…	99	1.0851e-12	ABCG2, ABHD6, ADRB2, AGPAT9, ALAS1, ANGPTL4, APOB, AR, C1orf38, C3, CCNE2, CD14, CD36, CD82, CDK5RAP3, CFB, CHST7, CLDN2, CNNM3, CP, CRHBP, CSF1R, CXCL12, CYP1A1, CYP3A43, CYP3A5, CYP3A7, CYP4A11, CYP4X1, CYP4Z1, DNAJC12, DUSP6, EGR1, ENPP1, EPO, F7, FCGR3B, FOLH1, FOS, FOXA1, FOXO1, FPR1, FURIN, GABARAPL1, GADD45G, GCH1, HSPA1A, HSPA6, IGFALS, IGFBP1, IGFBP7, IL17RB, INHBB, IRS2, ITLN1, JUN, KLF…				32	0.022615	AHR, APLP2, ARID4A, ATAD2, CNKSR3, CRP, CTGF, DOCK4, EPHA2, EREG, FAM102A, GDF15, GHR, GPR126, GRB14, HAMP, ID1, ID4, INHBA, ITSN1, MAP2K1, NOP58, PHIP, PHLDA1, PTPRG, RCAN1, SDC4, SLC38A2, TMTC3, TRPM8, TSLP, WDR19	56	0.013419	ABL1, ACE2, ANXA1, BAMBI, CAD, CCL2, CCNE1, CRIM1, CXCL1, CYR61, DAB2, DKK1, DLG5, E2F3, FAM164A, FILIP1L, FLNA, FSTL1, GLRX, GPRC5A, HIF1A, HSPB8, IL8, ITGA2, JAG1, JAK1, KIAA0020, KL, LEPROT, LIF, LNPEP, LOC91663, MAP1B, MAP4K3, MCAM, NCOA7, OXTR, PAQR3, PMEPA1, RABGEF1, RCAN2, RRAD, SERPINB2, SERPINE1, SERPINE2, SLC10A3, SLC29A3, SPINT1, STK39, TGFB1I1, TGFB2, TNFAIP8, TNFSF11, TTC9, WWC1, WWT…	72	0.23809	ACTB, AKR1B10, AKR1C1, ASNS, ATP1A1, BAIAP2L1, BECN1, BUB3, C1orf122, CA12, CARM1, CASP7, CAV2, CCDC109A, CCDC109B, CD63, CDV3, CIDE-3, CKLF, DCTPP1, DDX58, DEFB1, DFNA5, DGKZ, DHRS7, DHRS7B, DOK4, DUSP3, EIF2B2, EIF2B4, ESYT1, F2RL1, FDFT1, FLII, FNTA, GINS3, GTPBP8, IL18, ISG20, ITGB5, LMNA, MAPK1, MFSD5, MSN, NEDD4L, PDRG1, PHB, RALA, RGS19, RHOA, RHOQ, RPL8, RPLP2, S100A10, SEC61G, SELM, SLC2…							1.08513e-12
GO:0046394	carboxylic acid biosynthetic process	221	31	1.5625e-12	ACACB, ACSM5, AKR1C4, AKR1D1, ASS1, BHMT, BHMT2, CBS, CYP27A1, CYP39A1, CYP7A1, CYP8B1, ENPP2, GAMT, GATM, GCAT, GLS2, GLUL, ILVBL, KNG1, MGST2, MOGAT2, NAGS, NR1H4, OPLAH, PAH, PON1, PROC, PRODH2, SCCPDH, SREBF1	14	0.079256	ACAA1, CXCL12, GPT2, IL1B, MAT1A, MUT, NR5A2, PHGDH, PLA2G2A, PLD1, PROX1, PTGS2, SLC13A5, SLC16A1										18	0.096129	AACS, ACLY, AKR1B10, ASNS, DEGS1, DGKZ, ELOVL1, ELOVL5, ENOPH1, F2RL1, FADS1, GPS2, GSS, MAPK1, MCART1, MCAT, PLA2G4C, PSPH							1.56251e-12
GO:0016053	organic acid biosynthetic process	222	31	1.7649e-12	ACACB, ACSM5, AKR1C4, AKR1D1, ASS1, BHMT, BHMT2, CBS, CYP27A1, CYP39A1, CYP7A1, CYP8B1, ENPP2, GAMT, GATM, GCAT, GLS2, GLUL, ILVBL, KNG1, MGST2, MOGAT2, NAGS, NR1H4, OPLAH, PAH, PON1, PROC, PRODH2, SCCPDH, SREBF1	14	0.081531	ACAA1, CXCL12, GPT2, IL1B, MAT1A, MUT, NR5A2, PHGDH, PLA2G2A, PLD1, PROX1, PTGS2, SLC13A5, SLC16A1										18	0.099223	AACS, ACLY, AKR1B10, ASNS, DEGS1, DGKZ, ELOVL1, ELOVL5, ENOPH1, F2RL1, FADS1, GPS2, GSS, MAPK1, MCART1, MCAT, PLA2G4C, PSPH							1.7649e-12
GO:0005539	glycosaminoglycan binding	191	15	0.00085808	APOE, CTSB, ERBB3, F9, FBLN7, HPX, HRG, KNG1, PCOLCE2, PROC, SERPINA4, SERPINA5, SERPINC1, SERPIND1, SERPINF1	33	3.1014e-12	ANGPTL4, APOA5, C4BPA, C4BPB, C9, CCL4, CD14, CFH, CFHR5, CFP, CHI3L1, COL18A1, CXCL12, ECM1, ENPP1, F11, FST, HAPLN4, IGFBP7, LIPC, LYVE1, MASP1, MBL2, ODZ1, PCSK6, PGLYRP2, PLA2G2A, S100A8, SELL, SERPING1, STAB2, THBS3, VTN				6	0.17102	ADAMTS1, APCS, FN1, HBEGF, THBS1, ZNF146	10	0.16404	CCL2, CCL20, CX3CL1, CYR61, FGF2, IL8, PAFAH1B1, PF4V1, SERPINE2, SULF2				22	0.050174	ACSM1, BAD, C14orf147, CCNG2, CLDN7, CXCL10, FAM124B, FDXR, FGF21, GNAI2, HES6, HSD3B1, IFIT3, KANK2, MXD4, NIPSNAP3A, PCSK9, RAG1AP1, RHOU, SLC25A33, SLPI, SPP1				3.10138e-12
GO:0006725	cellular aromatic compound metabolic process	160	26	3.3653e-12	ACMSD, AKR7A3, ALDH1L1, ALDH8A1, ASMTL, BPHL, CYP1A2, CYP2A6, CYP3A4, DIO1, DPYS, GCHFR, GSTZ1, GUSB, HMOX1, HPD, PAH, PAICS, PCBD1, PSAT1, QDPR, SULT1A1, SULT1E1, TAT, UGT2B15, UPB1	23	2.1086e-07	AADAT, ADH4, ADRB2, CP, CYP1A1, DHODH, DPYD, FAH, FOLH1, FTCD, GCDH, GCH1, GPHN, HAAO, HGD, IDO2, KMO, MASP1, MTHFD1, NAT1, SLC16A2, SULT1A2, XDH	7	0.29126	APRT, GART, MOCOS, MTAP, MTHFD1L, PFAS, PRPS1										9	0.0029729	DHCR7, ELOVL6, FADS2, HSD3B7, MID1IP1, SCD, SHMT1, SPP1, SRR	2	0.0024884	SULT1C2, TDO2	3.36533e-12
GO:0002526	acute inflammatory response	103	7	0.039749	F12, HPN, HRG, IL1RN, KLKB1, KNG1, MASP2	24	4.0771e-12	A2M, C1RL, C1S, C4BPA, CCL4, CEBPD, CFH, CFHR5, CFI, CFP, CP, CXCL9, FCN1, FCN2, FGA, ITIH4, LIFR, LRG1, MASP1, MBL2, NR5A2, REL, SERPINA1, VTN				6	0.015548	APCS, CRP, LBP, OSMR, SERPINA3, TSLP	7	0.083868	CCL2, CCL20, CXCL1, IL8, LIF, MFI2, SERPINE2				9	0.0030634	DHCR7, ELOVL6, FADS2, HSD3B7, MID1IP1, SCD, SHMT1, SPP1, SRR	1	0.048584	ORM2	4.07709e-12
GO:0044444	cytoplasmic part	4027	179	1.8968e-08	ABAT, ABCC11, ACACB, ACADS, ACBD5, ACOX1, ACOX2, ACSF2, ACSL1, ACSM5, AGXT, AGXT2L1, AK3, AKR7A3, ALDH2, ALDH4A1, AMBP, AMT, ANXA9, APOA2, ARRDC3, ASB9, ATP6V0E2, BCKDHA, BDH1, BDH2, BOK, C21orf33, C5orf4, C7orf10, CA5A, CAPN12, CAT, CD4, CDO1, CEBPA, CEP57, CES2, CHN2, CIDEB, CLYBL, CMBL, COX6A2, CTSB, CTSF, CYB5D2, CYP1A2, CYP27A1, DAO, DCXR, DDO, DHTKD1, DNAJC19, DPM3, ECHDC2, EHHADH, ENTPD5, …	177	0.21642	AASS, ABCG2, ABP1, ACAA1, ACADM, ACADSB, ACADVL, ACAT1, ACOT6, ACSL5, ACSM3, ADCY10, ADD3, ADHFE1, ADRB1, ADRB2, AGPAT9, AGXT2, ALAS1, ALDH6A1, ANKHD1, ANTXR2, APOB, ARHGEF10L, ARL6IP1, ATP6AP1L, AVPR1A, BCKDHB, BCL2A1, BIN2, BRP44L, BZRAP1, C14orf68, C7orf68, CCND1, CD14, CD1D, CD82, CD83, CDC14B, CDK5RAP3, CES3, CETP, CLC, CLCN5, CLEC1B, CNDP1, CNST, CPT1A, CREB3L3, CSAD, CTBS, CTH, CXCR2, CYP1…	149	0.090284	ABCE1, AHSA1, AP4B1, ARG2, ARL14, ARL6, BIRC3, C10orf2, C14orf156, C1QBP, C3orf31, C7orf23, C9orf6, CBR3, CCT8, CD68, CDK4, CIRH1A, CLGN, COPS3, COPZ1, COQ3, CSE1L, DAP3, DDOST, DGKH, DGUOK, DHRS9, DNAJB11, DPM2, DRAM1, DYNLL2, EIF2B3, EIF2S1, EIF3B, EIF3G, EIF3J, ENOX2, EXOSC9, EXT1, FAM175B, FASTKD2, FHL2, FIGNL1, FITM2, FKBP11, GBP1, GRPEL1, GSPT1, GUF1, HGS, HSPA13, HSPA14, ICT1, IDE, IKBKAP,…				150	0.4205	ABCB1, ACOX3, AGPS, ALDH1A1, ANXA1, ANXA3, ANXA4, AP1S3, APBB2, ARFGEF1, ARHGEF10, ARSJ, ATP2C1, AZIN1, B3GALTL, BACE2, BMP2K, C3orf52, C6orf192, CALD1, CASP4, CCNE1, CDK5RAP2, CHIC2, CHMP2B, CLIP1, CLTCL1, COPB1, CRY1, CYLD, DAPK2, DDHD1, DDHD2, DIAPH2, DNAJC10, DNAJC13, DNAJC6, ECT2, EEA1, EIF2AK3, EIF3A, EIF5B, EPB41L2, ERO1L, EXOC5, FAM134B, FAM38A, FNBP1, FNBP1L, GALNT10, GLS, GNPTAB, GOLGA3…	327	4.4151e-12	AACS, ACER3, ACLY, ACOT7, ACOT9, ACTR1A, AGAP1, AHNAK, AIFM2, AK1, AK7, AKR1B10, AKR1C1, ALG1, ANKRD27, ANKRD29, ANXA2, ANXA5, AP2S1, APEH, APPL2, ARF3, ARF4, ARF6, ARL2BP, ARL8B, ATL3, ATP5G1, ATP6V0E1, ATP6V1B2, ATP6V1E1, ATP6V1E2, ATP6V1F, ATP6V1H, BAG3, BAX, BBS12, BECN1, BID, BIK, BLVRA, C11orf59, C11orf73, C20orf7, C9orf89, CAPN1, CAPN2, CASP7, CAV1, CAV2, CCDC6, CCT2, CCT3, CCT5, CCT6A, CC…							4.41512e-12
GO:0044238	primary metabolic process	8623	317	1.9413e-06	ABAT, ABCB11, ABCB4, ABCC11, ABCG5, ACACB, ACADS, ACMSD, ACOX1, ACOX2, ACPT, ACSF2, ACSL1, ACSM5, ADH1A, ADH1C, AGT, AGXT, AK3, AKR1C4, AKR1D1, ALDH2, ALDH4A1, ALDH8A1, ALDOB, ALDOC, AMBP, AMT, ANG, ANPEP, APOA1, APOA2, APOA4, APOE, APOM, AQP9, ARG1, ASB9, ASS1, ATF5, ATP6V0E2, AUH, AZGP1, BBOX1, BCAS3, BCKDHA, BDH1, BDH2, BHMT, BHMT2, BTD, C10orf10, C1R, C7orf10, C8G, CA5A, CAMK2N1, CAPN12, CAT,…	413	1.7597e-05	A1CF, A2M, AADAT, AASS, ABCA9, ABCG2, ACAA1, ACADM, ACADSB, ACADVL, ACAT1, ACOT6, ACSL5, ACSM3, ACVR1C, ADAMTSL3, ADCY10, ADH4, ADRA1A, ADRB1, ADRB2, ADSSL1, AGBL2, AGPAT9, AGTR1, AGXT2, ALDH5A1, ALDH6A1, AMDHD1, ANGPTL4, APOA5, APOB, APOF, AR, ASPA, ASPG, ASXL3, ATF7IP2, B3GAT1, BCHE, BCKDHB, BCL2A1, BCL6, BHLHE40, BLNK, BZRAP1, C13orf15, C14orf68, C1RL, C1S, C2, C3, C4BPA, C4BPB, C5, C6, C7, C8…	368	4.867e-12	ABCE1, ACTL6A, ADA, ADRM1, AHSA1, AIMP1, AIMP2, ALG3, ALG5, ALKBH3, AMD1, APEX1, APRT, ARG2, ARL14, B3GALNT2, BCCIP, BIRC3, BRF2, BRMS1L, BYSL, C10orf2, C14orf104, C14orf156, C1GALT1C1, C1QBP, C9orf6, CAMTA2, CBLC, CCT8, CDK4, CHUK, CIB1, CLGN, CLP1, COPS3, CPM, CPSF3, CPSF6, CSE1L, CSNK1A1, CSTF2, CXCL11, DAGLB, DAP3, DBF4, DDOST, DDX1, DDX27, DGUOK, DHRS13, DHRS9, DHX15, DHX9, DKC1, DNAJB11, DN…	202	8.8723e-05	ABCA1, ADAM19, ADAMTS1, ADM, AGL, AHR, AKAP9, AMY1A, ANGPTL3, ANKRD12, APCS, APOL1, ARAP2, ARID4A, ARID4B, ATHL1, ATP2B4, ATRN, BAZ2B, BCO2, BOD1L, BRWD1, BTAF1, C1QTNF3, C8orf4, CAPRIN2, CASP8AP2, CBR4, CCDC76, CCNL1, CCNL2, CDC42BPA, CDK13, CDK19, CHD1, CLK2, CLK4, CPEB4, CROT, CRP, CTGF, CWC22, CXCL2, CYP21A2, DDX60, DMTF1, DNA2, DOCK10, DSE, DUSP1, ELF3, ELL2, ENC1, EPHA2, EREG, ESF1, ETS2, E…				548	0.0016965	AACS, ACER3, ACLY, ACOT7, ACOT9, ACTB, ACTG1, ADSL, AEN, AGAP1, AK1, AK7, AKIRIN1, AKR1B10, AKR1C1, AKR1C2, AKR1C3, AKTIP, ALDOA, ALG1, AMMECR1, ANKRD27, ANXA2, ANXA5, APEH, APOBEC3B, APOBEC3F, APOL3, ARF4, ARF6, ARL2BP, ARL6IP5, ARNTL2, ART4, ASCC1, ASNS, ATG10, ATG16L1, ATG4A, ATIC, ATP5G1, BAG2, BAG3, BBS12, BCR, BECN1, BID, BLVRA, BPGM, BRD7, BSG, BTBD10, BTG3, BUB3, BUD31, C11orf17, C14orf16…	4	0.167	HS1BP3, PIR, SHMT1, SULT1B1	5	0.40658	ACADL, GDA, MAFF, TDO2, TIPARP	4.867e-12
GO:0001871	pattern binding	199	16	0.00045127	APOE, CTSB, ERBB3, F9, FBLN7, FCN3, HPX, HRG, KNG1, PCOLCE2, PROC, SERPINA4, SERPINA5, SERPINC1, SERPIND1, SERPINF1	33	9.9278e-12	ANGPTL4, APOA5, C4BPA, C4BPB, C9, CCL4, CD14, CFH, CFHR5, CFP, CHI3L1, COL18A1, CXCL12, ECM1, ENPP1, F11, FST, HAPLN4, IGFBP7, LIPC, LYVE1, MASP1, MBL2, ODZ1, PCSK6, PGLYRP2, PLA2G2A, S100A8, SELL, SERPING1, STAB2, THBS3, VTN				7	0.095644	ADAMTS1, APCS, CRP, FN1, HBEGF, THBS1, ZNF146	10	0.19525	CCL2, CCL20, CX3CL1, CYR61, FGF2, IL8, PAFAH1B1, PF4V1, SERPINE2, SULF2										9.92785e-12
GO:0030247	polysaccharide binding	199	16	0.00045127	APOE, CTSB, ERBB3, F9, FBLN7, FCN3, HPX, HRG, KNG1, PCOLCE2, PROC, SERPINA4, SERPINA5, SERPINC1, SERPIND1, SERPINF1	33	9.9278e-12	ANGPTL4, APOA5, C4BPA, C4BPB, C9, CCL4, CD14, CFH, CFHR5, CFP, CHI3L1, COL18A1, CXCL12, ECM1, ENPP1, F11, FST, HAPLN4, IGFBP7, LIPC, LYVE1, MASP1, MBL2, ODZ1, PCSK6, PGLYRP2, PLA2G2A, S100A8, SELL, SERPING1, STAB2, THBS3, VTN				7	0.095644	ADAMTS1, APCS, CRP, FN1, HBEGF, THBS1, ZNF146	10	0.19525	CCL2, CCL20, CX3CL1, CYR61, FGF2, IL8, PAFAH1B1, PF4V1, SERPINE2, SULF2				81	2.8244e-05	ACAT2, ACOT4, ACSM1, ACSS2, AKR1A1, ALDH1B1, ANXA6, AP1S1, ASNA1, ATP5D, BAAT, BAD, CERK, COCH, COPE, COPZ2, CYFIP2, DHCR7, DLST, EBP, ELOVL6, ENDOG, FBXO2, FDPS, FDXR, FRAT2, FXC1, GPAM, GPI, GPR37, HACL1, HERPUD2, HSD3B1, HSD3B7, IDI1, INSIG1, KDELR3, LAMP2, LITAF, MAD1L1, MOBKL2B, MRPL12, MRPL23, MRPL38, MRPS18B, MVD, MYO1D, NAT2, NAT6, NAT6, NDUFA7, NDUFB9, NDUFS8, NIPSNAP3A, NPC2, P2RX7, PCS…				9.92785e-12
GO:0001848	complement binding	38	2	0.32742	C1R, C8G	15	1.0879e-11	C1S, C3, C5, C6, C8A, C8B, C9, CFB, CFH, CFHR5, CFI, CFP, CHAD, ITGB2, LRP1				1	0.52757	CRP	2	0.408	SACS, SERPINE2				127	0.065031	ACAT2, ACOT4, ACSM1, ACSS2, ACTR5, ADAMTS17, AKR1A1, ALDH1B1, ANXA6, BAAT, BIN1, C14orf1, C1orf85, CCNG2, CD99, CDS1, CERK, CLDN7, CRYAA, CXCL10, CYP27C1, CYP4F22, CYP51A1, DCX, DDAH2, DHCR7, EBP, EEF1A2, ELAVL1, ELOVL6, ENDOG, EPHA1, FADS2, FANCA, FBXL15, FBXO2, FDPS, FDXR, FGF21, FGFR2, GAL3ST1, GALK1, GCK, GNAI2, GPAM, GPI, GUCA2B, HACL1, HAS3, HES6, HIST1H4C, HMGCS1, HS1BP3, HSD3B1, HSD3B7, I…				1.08786e-11
GO:0044085	cellular component biogenesis	2076							126	1.1466e-11	AHSA1, AIMP1, AIMP2, ARL6, ARPC5L, B9D1, BCCIP, BRF2, BYSL, C14orf104, CHUK, CIB1, CSE1L, CSNK1A1, DDX10, DDX27, DDX56, DHX9, DKC1, DNAJC2, EIF3J, EIF4A3, EIF5A, EIF6, EMG1, EXOSC2, EXOSC9, EZH2, FBL, FHL2, G3BP1, GAR1, GEMIN5, GEMIN6, GMPPB, GNL3, GRWD1, GSPT1, HMGA1, HNRNPA1, IDE, IKBKAP, IMP4, ISG20L2, KATNA1, LSM2, MAGOH, MCFD2, MRTO4, NAT10, NCBP2, NCL, NCLN, NHP2, NHP2L1, NIP7, NOD2, NOLC1,…	45	0.24629	ABCA1, AHCTF1, AKAP11, AKAP9, APOL1, ARAP2, BCL3, CASP8AP2, CENPC1, CHD1, CP110, CRP, CTGF, DNAH5, FERMT2, FGG, FN1, GOLGA4, HIST1H2BD, HNRNPA2B1, IL18R1, KRIT1, LUC7L3, MALT1, MATN2, MPHOSPH10, NOP58, NRP1, NXF1, PAN3, PHLDA1, PROS1, PRPF3, RANBP2, RB1CC1, RND3, SFRS5, SFRS6, SKIL, SLC38A2, SMC5, SNAPC1, TIA1, TNRC6A, TRPM7	106	0.00021128	ABL1, ACTN1, AP1S3, ARHGEF10, ARL13B, ATR, BAMBI, BAZ1A, BBS10, BDKRB2, CALD1, CBX3, CDC7, CDK14, CDK5RAP2, CLDN1, CLIP1, CLTCL1, DAPK2, DDX52, DLG5, DNAJB4, DNAJC6, DSC2, DST, ECT2, ENAH, FBLIM1, FLNA, FLNB, FNBP1, FNBP1L, GINS1, GLMN, GNA13, HAUS6, HIST1H1C, HIST1H2BG, HIST1H3D, HIST1H4H, HIST2H2BE, HSPA8, IGFBP3, IL8, IQGAP1, ITGA2, ITGAV, KIF1C, KIF2A, LAMC1, LAMC2, LGALS8, LNX2, LPP, MAP1B, …	168	4.4603e-06	ACTB, ACTG1, ANXA2, APPL2, ARF6, ATG16L1, BAG2, BAG3, BAIAP2L1, BAX, BBS12, BECN1, BSG, C20orf7, CAPZB, CASK, CCT2, CCT5, CD151, CD9, CDC37, CDC42SE1, CFL2, CLN3, CORO1C, CRK, CSTB, CTNNA1, CTTN, CYTH2, DAPK3, DAXX, DCTN2, DDX20, DDX58, DFFA, DGKZ, DNAJB2, DOK7, DPYSL2, DR1, DYNLRB1, EIF2B4, ENO1, ETF1, EXOSC10, EZR, FANCF, FAS, FKBP1A, FKBP5, GLTP, GNB1, GNB2L1, GSN, GTF2E1, HNRNPAB, IL15, IL18,…							1.14661e-11
GO:0006959	humoral immune response	286	17	0.0075813	C1R, C8G, CCL16, CFHR2, COLEC11, FCN3, HHEX, HPX, HRG, KNG1, MASP2, MGST2, PIGR, PLCG2, PON1, SERPINC1, ST6GAL1	40	1.6614e-11	A2M, BLNK, C1RL, C1S, C2, C3, C4BPA, C4BPB, C5, C6, C7, C8A, C8B, C9, CD1D, CFB, CFH, CFHR5, CFI, CFP, CLC, CSF1R, CSF2RB, CXCL9, FCN1, FCN2, FOLH1, HLA-DRB1, IL1B, ITGB2, LILRB2, MASP1, MBL2, NR4A2, PLA2G2A, PLEK, S100A12, SERPING1, TNFSF13B, TREM1				6	0.48693	ADM, APCS, ATRN, CRP, HAMP, PAG1													1.66136e-11
GO:0009069	serine family amino acid metabolic process	36	13	2.3168e-11	AGXT, AMT, BHMT, BHMT2, CBS, CDO1, GCAT, GLYATL1, GRHPR, OPLAH, PSAT1, SDSL, SUOX	3	0.18844	CTH, PHGDH, SDS	2	0.34158	C9orf6, GCLM																2.31684e-11
GO:0006006	glucose metabolic process	174	26	2.3948e-11	ALDOB, ALDOC, APOE, CA5A, DCXR, FBP1, G6PC, GALM, GBA3, GCGR, GPT, GYS2, LDHD, NR0B2, NR1H4, NR3C2, ONECUT1, PCK2, PDK2, PDK4, PGM1, PKLR, PPP1R3B, SLC2A9, SLC37A4, TXNIP	14	0.014269	ADRB2, CNDP1, ENPP1, GCKR, GPT2, IGFBP1, IRS2, LEPR, LIPC, MLXIPL, PC, PCK1, PHKA2, SLC2A2							7	0.45477	CLTCL1, HKDC1, HSPB8, IGFBP3, PFKP, PGM2L1, PRKAA2				34	0.12215	ANGPTL7, ANXA6, AP1S1, BIN1, CLDN7, COL9A3, CRYAA, ELAVL1, ENDOG, FANCA, FGFR2, GPI, HES6, HIST1H4C, LITAF, MAD1L1, MARVELD2, MARVELD3, P2RX7, PDCD4, POLD2, PPP1CA, PPP1R16A, PRSS3, PTK6, RAB8A, RAC3, RFC2, RHOU, SPP1, STRA13, TMEM70, TSC2, ZFYVE21	1	0.080859	TIPARP	2.39484e-11
GO:0043234	protein complex	2263							133	2.4779e-11	ACTL6A, ADRM1, AHSA1, AIMP1, AIMP2, AP4B1, ARL14, ARPC5L, BRF2, BRMS1L, C9orf6, CCDC99, CCT8, CDK4, CLP1, COPS3, COPZ1, CPSF3, CPSF6, CSE1L, CSTF2, DHX9, DNAJC7, DPM2, DYNLL2, E2F5, EIF2B3, EIF2S1, EIF3B, EIF3G, EIF3J, EIF4A3, EPRS, ETS1, EXOSC1, EXOSC2, EXOSC3, EXOSC4, EXOSC5, EXOSC9, EZH2, FAM175B, GCN1L1, GEMIN5, GEMIN6, GNL2, GRWD1, HMGA1, IARS, IKBKAP, INTS12, INTS7, KARS, KCND2, LARS, LYN, …				101	0.018842	ABCB1, ABCC2, ACTN1, AP1S3, ARFGEF1, ATP6V1C1, ATR, BAMBI, BATF, BAZ1A, BBS10, CALD1, CBLB, CBX3, CCNE1, CDK5RAP2, CHMP2B, CLIP1, CLTCL1, COPB1, CXADR, DNTTIP2, DSP, DST, EIF2AK3, EIF3A, EXOC5, FNBP1, GINS1, GNA13, GNG12, GTF2F2, HAUS6, HELLS, HIST1H1C, HSPA8, IGFBP3, INTS2, IQGAP1, ITGA2, ITGA7, ITGAV, ITGB6, KIAA0196, KIF1B, KIF1C, KIF21A, KIF2A, KIF3A, KIF5B, KLC1, KLHDC5, KPNA4, KRT19, KRT23,…	194	8.9275e-09	ACLY, ACTR10, ACTR1A, AGFG1, AHNAK, ANXA11, AP2S1, APPL2, ARPC2, ATP1A1, ATP1B3, ATP5G1, ATP6V0E1, ATP6V1B2, ATP6V1E1, ATP6V1E2, ATP6V1F, ATP6V1H, BAG2, BAG3, BLOC1S2, BRD7, BUB3, CAPZB, CASP7, CCT2, CCT5, CCT6A, CCT7, CD63, CDC16, CDC27, CDC42SE1, CDC42SE2, CDK7, CETN2, CFL1, CLTA, CLTB, CNN3, COPG2, CORO1C, CTNNAL1, CTTN, CYC1, DAD1, DCTN2, DLAT, DPYSL2, DSCC1, DSCR3, DTNA, DYNC1H1, DYNC1LI1, D…							2.47785e-11
GO:0002253	activation of immune response	206	10	0.10472	C1R, C8G, CFHR2, COLEC11, FCN3, HRG, ICAM3, MASP2, SERPINC1, SKAP1	33	2.6075e-11	BLNK, C1RL, C1S, C2, C3, C4BPA, C4BPB, C5, C6, C7, C8A, C8B, C9, CCL4, CFB, CFH, CFHR5, CFI, CFP, CLEC4G, FCGR2B, FCN1, FCN2, IL1RAP, LILRB1, LY6E, MAP3K5, MASP1, MBL2, NFKBIZ, PTPRH, SERPING1, TRIB1				7	0.10947	ADM, AKAP9, APCS, CRP, PAG1, SH3BP5, ZCCHC6	8	0.48391	CBLB, CCL20, CYLD, FLNA, MAP3K7, SERPINE2, SGMS1, ULBP2				3	0.012177	BAAT, SHMT1, SRR				2.60755e-11
GO:0005840	ribosome	149							25	2.7391e-11	DAP3, EIF2S1, EIF3B, ICT1, MRPL17, MRPL21, MRPL22, MRPL3, MRPL4, MRPL9, MRPS11, MRPS17, MRPS18A, MRPS2, MRPS30, MRPS34, MRPS35, MRPS9, MRTO4, NOP2, RPL22L1, RPL4, RPS21, RPS27A, RPS3							20	0.00042034	LACTB, MRPL10, MRPL13, MRPL18, MRPL27, MRPL44, MRPL47, MRPL49, MRPL50, MRPS10, MRPS12, MRPS16, MRPS23, RPL27A, RPL36, RPL38, RPL39L, RPS27L, SERP2, UBL4A	6	0.02969	AKR1A1, FGF21, GCK, GPI, LPIN1, SLC25A10				2.73911e-11
GO:0007015	actin filament organization	376				22	0.069443	AGTR1, AIF1, ANGPTL4, C3, C5, CCL4, COL18A1, CXCL12, CXCR2, DAPK1, EFNA1, EVL, F2, FPR1, KANK4, LPA, RND1, S100A12, S1PR1, SELL, TIAM1, VEGFA				9	0.31406	ABCA1, CTGF, FGD4, FN1, HBEGF, KRIT1, RND3, SKIL, THBS1	22	0.021195	ACTA2, ACTN1, ATP2C1, CALD1, CDK14, ENAH, FLNA, FLNB, FNBP1, FNBP1L, GNA13, IL8, IQGAP1, LGALS8, NCK1, NEB, NTN4, PKP4, PLEKHO1, SPIRE1, VCL, WASF1	57	2.8601e-11	ACTB, ACTG1, ANXA2, ARF6, ARHGEF18, ARPC1A, ARPC2, BAIAP2L1, CAP1, CAPZB, CDC42SE1, CFL1, CFL2, CORO1C, CTNNA1, CTTN, DGKZ, DSTN, ELP3, EZR, F2RL1, GNA12, GNB1, GSN, IL18, LASP1, LGALS1, LIMA1, LMNA, MYH9, MYL12B, MYO1C, NCK2, PALLD, PDLIM1, PFN1, PHB, PLS1, RHOA, RHOC, RHOF, RHOG, RHOQ, S100A10, SDCBP, SMARCA4, TMOD2, TMOD3, TMSB10, TPM1, VANGL1, VASP, VIL1, WASF2, WDR1, ZAK, ZYX							2.86009e-11
GO:0009725	response to hormone stimulus	929	48	0.000306	ABHD1, AIG1, ALDH2, ALDOB, ARRDC3, AZGP1, BCAS3, C10orf10, C5orf4, CAMK2N1, CDKN1C, CREB3L4, CYP27A1, CYP2A6, CYP2C8, CYP3A4, CYP7A1, DIO1, ESPL1, F9, GCGR, GLUL, GPD1, HMOX1, HPGD, HSD17B2, IL1RN, KLC4, KLF15, MACROD1, METTL7A, MTP, NR3C2, PDE3B, PDK4, PEMT, PIGR, PTMS, RNF125, SELENBP1, SGEF, SLC10A1, SLC23A1, SREBF1, THRSP, TNFSF10, TSC22D3, UGT2B15	83	3.0232e-11	ABCG2, ABHD6, ADRB2, AGPAT9, ALAS1, ANGPTL4, APOB, AR, C1orf38, C3, CCNE2, CD14, CD36, CD82, CFB, CHST7, CNNM3, CP, CRHBP, CSF1R, CXCL12, CYP1A1, CYP3A43, CYP3A5, CYP3A7, CYP4A11, CYP4Z1, DNAJC12, DUSP6, ENPP1, EPO, F7, FOLH1, FOS, FOXA1, FOXO1, FPR1, FURIN, GABARAPL1, GADD45G, GCH1, HSPA1A, IGFALS, IGFBP1, IGFBP7, IL17RB, INHBB, IRS2, ITLN1, JUN, KLF11, KLF9, LEPR, LRP1, MAP3K5, MBL2, NAT1, NCOR…				25	0.065041	AHR, APLP2, ARID4A, ATAD2, CNKSR3, CRP, EPHA2, EREG, FAM102A, GDF15, GHR, GRB14, HAMP, ID1, ID4, INHBA, MAP2K1, PHIP, PTPRG, RCAN1, SLC38A2, TMTC3, TRPM8, TSLP, WDR19	44	0.048213	ABL1, ACE2, ANXA1, CAD, CCNE1, CRIM1, CXCL1, DKK1, DLG5, E2F3, FILIP1L, FLNA, GPRC5A, HIF1A, HSPB8, IL8, ITGA2, JAK1, KIAA0020, KL, LEPROT, LIF, LOC91663, MCAM, NCOA7, OXTR, PAQR3, PMEPA1, RABGEF1, RCAN2, RRAD, SERPINE1, SERPINE2, SLC10A3, SLC29A3, SPINT1, STK39, TGFB1I1, TGFB2, TNFAIP8, TNFSF11, TTC9, WWC1, WWTR1	60	0.22146	ACTB, AKR1B10, AKR1C1, ATP1A1, BAIAP2L1, BECN1, BUB3, C1orf122, CA12, CARM1, CAV2, CCDC109A, CCDC109B, CD63, CIDE-3, DCTPP1, DEFB1, DFNA5, DGKZ, DHRS7, DHRS7B, DOK4, DUSP3, EIF2B2, ESYT1, FDFT1, FLII, FNTA, GINS3, GTPBP8, IL18, ISG20, ITGB5, LMNA, MFSD5, MSN, NEDD4L, PHB, RGS19, RHOA, RHOQ, RPLP2, S100A10, SEC61G, SLC25A43, SMAD2, SOD2, SOX4, TACC1, TM4SF1, TMCO3, TMEM65, TNFRSF10A, TNFRSF11B, TP…							3.02318e-11
GO:0006957	complement activation, alternative pathway	19	1	0.4481	SERPINC1	11	3.4039e-11	C3, C6, C7, C9, CFB, CFH, CFHR5, CFP, MASP1, MBL2, SERPING1													5	0.049978	CYFIP2, MRPL12, MRPL23, MRPL38, MRPS18B				3.40394e-11
GO:0007010	cytoskeleton organization	1094										26	0.17292	ABCA1, AKAP9, CENPC1, CEP192, CP110, CRP, CTGF, DNAH5, FCHSD2, FERMT2, FGD4, FN1, GOLGA4, HBEGF, ID1, ITSN1, KRIT1, PAG1, PKD2, PLK3, RANBP2, RND3, SDC4, SHANK2, SKIL, THBS1	70	3.3009e-06	ACTA2, ACTN1, ARHGAP12, ARHGEF10, ARL13B, ASAP1, ATP2C1, CALD1, CCNE1, CDK14, CDK5RAP2, CLIP1, CLIP4, CRYAB, CX3CL1, CYLD, DIAPH2, DIAPH3, DSP, DST, ECT2, ENAH, FBLIM1, FLNA, FLNB, FNBP1, FNBP1L, GAN, GEM, GNA13, HAUS6, IL8, IQGAP1, ITGA2, KIF2A, KRT19, KRT23, LAMC1, LGALS8, MAP2, MAPRE1, MARCKS, MARCKSL1, MCAM, MICAL1, MITF, MYL9, NCK1, NEB, NEDD1, NTN4, OSBPL3, PAFAH1B1, PKP4, PLEKHO1, PLK2, PP…	118	3.5629e-11	ABLIM3, ACTB, ACTG1, ACTR10, ACTR1A, AGAP1, ANXA2, ARF6, ARHGEF18, ARL6IP5, ARL8B, ARPC1A, ARPC2, ASAP3, BAIAP2L1, BSG, BUB3, C14orf166, CAP1, CAPZB, CASP6, CD151, CDC42SE1, CETN2, CFL1, CFL2, CHFR, CKAP2, CKAP4, CNIH4, CNN3, CORO1C, CRK, CTNNA1, CTTN, CYTH2, DCTN2, DGKZ, DPYSL2, DSTN, DYNC1H1, DYNLL1, ELP3, EPPK1, EZR, F2RL1, GNA12, GNB1, GNB2L1, GSN, HAUS1, HRAS, IL18, ILK, JUB, KATNB1, KPNB1, …	9	0.066393	DCX, ELAVL1, MYO1D, P2RX7, PPP1R16A, PTK6, RAB8A, RHOU, TSC2				3.5629e-11
GO:0008652	cellular amino acid biosynthetic process	63	16	4.967e-11	ASS1, BHMT, BHMT2, CBS, GAMT, GATM, GCAT, GLS2, GLUL, ILVBL, NAGS, OPLAH, PAH, PON1, PRODH2, SCCPDH	5	0.12169	CXCL12, GPT2, MAT1A, MUT, PHGDH	3	0.35467	EIF5A, GCLM, MAT2A							5	0.30634	ASNS, ENOPH1, GSS, MCART1, PSPH	20	0.024438	ACSM1, BAD, C14orf147, CCNG2, CLDN7, FAM124B, FDXR, FGF21, GNAI2, HES6, HSD3B1, KANK2, MXD4, NIPSNAP3A, PCSK9, RAG1AP1, RHOU, SLC25A33, SLPI, SPP1				4.96701e-11
GO:0044237	cellular metabolic process	8623	337	5.4551e-11	ABAT, ABCB11, ABCC11, ACACB, ACADS, ACMSD, ACOT12, ACOX1, ACOX2, ACPT, ACSF2, ACSL1, ACSM5, ACYP2, ADH1A, ADH1C, AGT, AGXT, AK3, AKR1C4, AKR1D1, AKR7A3, ALAD, ALDH1L1, ALDH2, ALDH4A1, ALDH8A1, ALDOB, ALDOC, AMBP, AMT, ANG, APOA1, APOA2, APOA4, APOE, APOM, AQP9, ARG1, ASB9, ASMTL, ASS1, ATF5, ATP6V0E2, AUH, AZGP1, BBOX1, BCAS3, BCKDHA, BDH1, BDH2, BHMT, BHMT2, BPHL, BTD, C10orf10, C21orf33, C7orf1…	402	0.00052801	A1CF, A2M, AADAT, AASS, ABCA9, ABCC6, ABCG2, ABHD6, ABP1, ACAA1, ACADM, ACADSB, ACADVL, ACAT1, ACOT6, ACSL5, ACSM3, ACVR1C, ADCY10, ADH4, ADRA1A, ADRB1, ADRB2, ADSSL1, AGPAT9, AGTR1, AGXT2, ALAS1, ALDH5A1, ALDH6A1, ALDH7A1, AMDHD1, ANGPTL4, APBB3, APOA5, APOB, APOF, AR, ASPA, ASPG, ASXL3, ATF7IP2, AVPR1A, B3GAT1, BCHE, BCKDHB, BCL2A1, BCL6, BHLHE40, BLNK, C13orf15, C14orf68, C1RL, C20orf3, C21orf…	361	2.9861e-10	ABCE1, ACTL6A, ADA, ADRM1, AHSA1, AIMP1, AIMP2, ALG3, ALG5, ALKBH3, AMD1, APEX1, APRT, ARG2, ARL14, B3GALNT2, BCCIP, BIRC3, BLVRB, BRF2, BRMS1L, BYSL, C10orf2, C14orf104, C1GALT1C1, C1QBP, C9orf6, CAMTA2, CBLC, CBR3, CCT8, CDK4, CHUK, CIB1, CLGN, CLP1, COPS3, COQ3, CPSF3, CPSF6, CSE1L, CSNK1A1, CSTF2, CXCL11, DAP3, DBF4, DDOST, DDX1, DDX27, DGKH, DGUOK, DHRS13, DHRS9, DHX15, DHX9, DKC1, DNAJB11, …	208	4.5958e-06	ABCA1, ACCS, ADAM19, ADM, AGL, AHR, AKAP9, ANGPTL3, ANKRD12, AOX1, APCS, APOL1, ARAP2, ARID4A, ARID4B, ATG2B, ATP2B4, BAZ2B, BCO2, BOD1L, BRWD1, BTAF1, C1QTNF3, C8orf4, CAPRIN2, CASP8AP2, CBR4, CCDC76, CCNL1, CCNL2, CDC42BPA, CDK13, CDK19, CHD1, CLK2, CLK4, CPEB4, CROT, CRP, CTGF, CWC22, CXCL2, CYP21A2, DDX60, DMTF1, DNA2, DOCK10, DSE, DUSP1, ELF3, ELL2, ENC1, EPHA2, EREG, ESF1, ETS2, EXTL2, FANC…	316	0.51109	ABCB1, ABCC2, ABL1, ACE2, ACOX3, ACPL2, ACYP1, ADAM10, ADAM9, AGPS, AKAP12, ALCAM, ALDH1A1, ALPK3, ANKRD28, ANXA1, ANXA3, APBB2, APH1B, ARFGEF1, ARSJ, ASCC3, ATP2C1, ATR, AZIN1, B3GALNT1, B3GNT5, BACE2, BAG5, BAMBI, BATF, BAZ1A, BBS10, BDKRB2, BMP2K, BRCC3, CAD, CALCB, CASP1, CASP4, CBLB, CBX3, CCL2, CCL20, CCNE1, CDC7, CDK14, CDK5RAP2, CDKN2B, CHML, CHST9, CLTCL1, COPB1, CREB5, CRIP2, CRY1, CRYA…	557	0.00020864	AACS, ACER3, ACLY, ACOT7, ACTB, ACTG1, ADSL, AEN, AGAP1, AK1, AK7, AKIRIN1, AKR1B10, AKR1C1, AKR1C2, AKR1C3, AKTIP, ALDOA, ALG1, AMMECR1, ANKRD27, ANXA2, ANXA5, APEH, APOBEC3B, APOBEC3F, ARF4, ARF6, ARL2BP, ARL6IP5, ARNTL2, ART4, ASCC1, ASNS, ATG10, ATG16L1, ATIC, ATP5G1, AVEN, BAG2, BAG3, BBS12, BCR, BECN1, BID, BLVRA, BMP2, BPGM, BRD7, BSG, BTBD10, BTG3, BUB3, BUD31, C11orf17, C14orf169, C19orf…				6	0.17151	ACADL, GDA, MAFF, SULT1C2, TDO2, TIPARP	5.45509e-11
GO:0002682	regulation of immune system process	798	27	0.3332	ARG1, C1R, C8G, CCL16, CD4, CFHR2, CHN2, COLEC11, DHX58, F10, FCN3, HMOX1, HPX, HRG, ICAM3, IL1RN, MAFB, MASP2, NAGA, NDRG2, RNF125, SERPINC1, SERPINF1, SKAP1, TF, TNFSF10, TSC22D3	74	7.2139e-11	ADRB1, BLNK, C1RL, C1S, C2, C3, C4BPA, C4BPB, C5, C6, C7, C8A, C8B, C9, CCL4, CD14, CD1D, CD300A, CD83, CDKN2C, CFB, CFH, CFHR5, CFI, CFP, CLEC4G, CPN1, CSF2RB, CXCL12, CXCL9, CXCR2, DAPK1, EFNA1, EPO, FCGR2B, FCGR3B, FCN1, FCN2, FPR1, HES1, HLA-DQA1, HMGB1, IL13RA2, IL18RAP, IL1B, IL1RAP, IRF7, ITGB2, JUN, KLF10, LAG3, LEPR, LILRB1, LY6E, MAP3K5, MASP1, MBL2, NDRG1, NFKBIZ, NT5E, PDE4B, PPARA, P…				20	0.15164	ADM, AKAP9, APCS, APOL1, ATRN, CAPRIN2, CRP, DOCK10, HAMP, IL13RA1, INHBA, MALT1, N4BP2L2, PAG1, SH3BP5, THBS1, TIA1, TSLP, ZCCHC6, ZNF266	33	0.25842	BATF, CALCB, CBLB, CCL2, CCL20, CYLD, DAPK2, FLNA, FLNB, FNBP1, FSTL3, GLMN, IL8, ITGA2, LGALS8, LIF, LRRC8A, MAP3K7, OSTM1, PSG1, ROD1, S100A11, SERPINB2, SERPINE2, SGMS1, SH3KBP1, STAT4, TESC, TNFRSF21, TNFSF11, TWSG1, ULBP2, VTCN1	50	0.31994	AKR1C3, APOBEC3B, APOBEC3F, ARF6, BMP2, BSG, CASP7, CAV1, CD58, CD59, CDC37, CKLF, CTTN, DDX58, DOK4, EGLN1, EZR, FAS, FLII, FTH1, GNB2L1, HARS, IFI30, IL15, IL18, IRAK2, ISG15, ISG20, LGALS3, LGALS4, NEDD9, NEU1, PDCD10, PRDX1, PRELID1, PTGFR, PVR, RALB, RPL27A, SMARCA4, SPPL2A, STAP2, TNFRSF10A, TNFRSF11B, TRAF3, TRIM56, TXN, VASP, WASF2, ZYX	19	0.14636	ACTR5, BIN1, CD99, CXCL10, DCX, ELAVL1, ESPN, MID1IP1, MYO1D, P2RX7, PALMD, PHB2, PPP1R16A, PTK6, RAB8A, RHOU, SPP1, TRIOBP, TSC2				7.21392e-11
GO:0009617	response to bacterium	507				55	7.7622e-11	BCL2A1, C3, C4BPA, C4BPB, C5, C6, C7, C8A, C9, CCL4, CD14, CD300A, CD83, CETP, CFB, CFH, CFP, CHI3L1, CX3CR1, CXCL3, CXCL9, CXCR2, FCN2, FPR1, FYN, HLA-DQB1, HLA-DRA, HLA-DRB1, HMGB1, IER2, IFITM1, IGJ, IL1B, IL33, ITGB2, ITLN1, LILRB2, LRP6, LRRK2, MAP3K5, MASP1, MBL2, NFKBIZ, PGLYRP2, PLA2G2A, PON3, PTGS2, RARRES2, S100A12, SELL, SLC7A2, TIMD4, TNFRSF1B, TREM1, VTN				16	0.041033	ADAMTS1, ADM, APCS, ARAP2, C8orf4, CRP, CXCL2, DUSP1, FN1, GPR126, HAMP, ID2, IL18R1, INHBA, LBP, MAP2K1	23	0.17132	ADAM10, ANXA3, BAMBI, C13orf31, CASP1, CCL2, CCL20, CXCL1, CXCL6, FGF2, FNBP1L, HIF1A, IFNGR1, IL8, KRT7, MAP3K7, RIPK2, SERPINB2, SERPINI1, TGFBR1, TNFRSF21, ULBP2, VCL				2	0.20606	SHMT1, SRR				7.76217e-11
GO:0042445	hormone metabolic process	170	25	8.2933e-11	ADH1A, AKR1C4, ANPEP, ASMTL, CTSB, CYP1A2, CYP27A1, CYP2C8, CYP2C9, CYP3A4, DIO1, HADH, HSD11B1, HSD17B14, HSD17B2, HSD17B6, KLF15, MME, NUDT6, RDH10, RDH12, SRD5A1, SULT1A1, SULT1E1, UGT2B15	21	8.368e-06	ADH4, ADRB1, ADRB2, CD1D, CES7, CYP1A1, CYP2C19, CYP3A5, CYP3A7, FURIN, GSTA1, GSTA3, HADHB, JUN, LEPR, NR5A2, RDH16, RGS2, SLC16A2, STARD5, SULT1A2													120	0.28616	ACAT2, ACOT4, ACSM1, ACSS2, ACTR5, AKR1A1, ALDH1B1, ANXA6, APOA1BP, ASNA1, BAAT, BIN1, C1orf85, CCNG2, CD99, CERK, CLDN7, CRYAA, CXCL10, CYP27C1, CYP4F22, DCX, DDAH2, DHCR7, DLST, EEF1A2, ELAVL1, ELOVL6, ENDOG, EPHA1, FADS2, FANCA, FBXL15, FBXO2, FDPS, FDXR, FGF21, FGFR2, GAL3ST1, GALK1, GCK, GNAI2, GPAM, GPI, GPR37, GUCA2B, HERPUD2, HES6, HIST1H4C, HMGCS1, HS1BP3, HSD3B7, IDI1, IFIT3, IL22RA1, K…				8.29335e-11
GO:0051704	multi-organism process	1471				113	8.8789e-11	AGTR1, AVPR1A, BCL2A1, BRP44L, C2, C3, C4BPA, C4BPB, C5, C6, C7, C8A, C8B, C9, CCL4, CD14, CD1D, CD300A, CD36, CD83, CETP, CFB, CFH, CFP, CHI3L1, CLC, CLEC4G, CLEC4M, CRHBP, CSF1R, CSF2RB, CX3CR1, CXCL12, CXCL3, CXCL9, CXCR2, F5, FAAH, FAM46C, FCGR3B, FCN2, FGL2, FOXO1, FPR1, FST, FYN, GADD45B, HERC5, HLA-DQA1, HLA-DQB1, HLA-DRA, HLA-DRB1, HMGB1, HSPA6, IER2, IFI44L, IFITM1, IGF1, IGFBP1, IGFBP7,…				35	0.12784	ADAMTS1, ADM, APCS, APOL1, ARAP2, ATRN, BCL3, C8orf4, CDK13, CRP, CXCL2, DDX60, DUSP1, ELL2, FAM102A, FGD4, FN1, GPR126, HAMP, HBEGF, ID2, IER3, IL18R1, INHBA, KCNJ8, LBP, MAP2K1, NRP1, PAG1, PAN3, PROS1, RCAN1, THBS1, TIA1, TRMT11	74	0.003075	ADAM10, ALCAM, ANXA3, ATR, BAMBI, BATF, BDKRB2, C13orf31, CASP1, CASP4, CBLB, CCL2, CCL20, CHMP4C, CLDN1, COL16A1, CX3CL1, CXADR, CXCL1, CXCL6, CYR61, DUSP5, EGLN3, FGF2, FNBP1L, FSTL3, GAL, GLRX, GOLM1, GPR107, HIF1A, IFNAR2, IFNGR1, IL8, JAK1, KPNA4, KRT7, LAMC1, LGALS8, LIF, LNPEP, MAP3K7, MAPK13, MARCKSL1, MCAM, MST1R, MX1, NPPB, OXTR, PRKDC, PSG1, PSG2, PSG4, PSG5, PSG9, RAD50, RIPK2, RPAP3,…							2	0.15369	MAFF, TDO2	8.87892e-11
GO:0044421	extracellular region part	933				82	9.1435e-11	ADAMTSL3, AFM, ANGPTL4, APOA5, APOB, APOF, C1S, C2, C4BPA, C5, C6, C8A, C8B, CCL4, CD5L, CDNF, CETP, CFH, CFI, CFP, CHAD, CHI3L1, CLEC3B, CMTM2, COL18A1, CP, CPN1, CRHBP, CXCL12, CXCL3, CXCL9, ECM1, ECM2, EPO, F2, FAM20A, FAM20C, FGA, FGL2, FST, HAPLN4, HGFAC, HMCN1, HMGB1, IGFALS, IGFBP1, IGFBP7, IL13RA2, IL1B, ITLN1, LEPR, LIPC, LTBP3, MBL2, MEP1B, MFAP2, MMRN1, MST1, NID1, OIT3, PCSK6, PGCP, P…				27	0.026661	ADAM19, ADAMTS1, ADM, AMIGO2, ANGPTL3, APCS, APLP2, APOL1, ATRN, CRP, CTGF, CXCL2, EREG, FGB, FGG, FN1, GPR126, HAMP, HBEGF, LAMB2, LBP, LECT2, MATN2, PROS1, SERPINA3, THBS1, TIMP3	44	0.051032	CCL2, CCL20, COL16A1, COL5A2, CX3CL1, CXCL1, CXCL6, CYR61, DKK1, DMKN, DST, ENAM, FGF13, FGF14, FGF2, FSTL3, GAL, IFNAR2, IGFBP3, IL8, KL, KRT19, LAMA5, LAMB1, LAMC1, LAMC2, LGALS8, LIF, MCAM, NPPB, NTN4, PAPLN, PSG1, PSG4, PSG5, PTPRM, RPAP3, SERPINB2, SERPINE1, SRPX2, SULF2, TGFB2, TGFBI, UGCG							1	0.37052	ORM2	9.1435e-11
GO:0030036	actin cytoskeleton organization	597				31	0.12261	AGTR1, AIF1, ANGPTL4, C3, C5, CCL4, COL18A1, CXCL12, CXCL9, CXCR2, DAPK1, EFNA1, EHBP1, EVL, F2, FPR1, HMGB1, KANK4, LPA, LRP1, PLD1, PLEK, RAB27A, RAPH1, RND1, S100A12, S1PR1, SELL, SYNE2, TIAM1, VEGFA				13	0.38315	ABCA1, CTGF, FGD4, FN1, GOLGA4, HBEGF, ITSN1, KRIT1, PAG1, RND3, SDC4, SKIL, THBS1	36	0.0023939	ACTA2, ACTN1, ARHGAP12, ASAP1, ATP2C1, CALD1, CDK14, CX3CL1, DIAPH3, ECT2, ENAH, FBLIM1, FLNA, FLNB, FNBP1, FNBP1L, GNA13, IL8, IQGAP1, ITGA2, LAMC1, LGALS8, MARCKS, MCAM, MITF, NCK1, NEB, NTN4, OSBPL3, PKP4, PLEKHO1, RAD50, SERPINE1, SPIRE1, VCL, WASF1	76	9.2727e-11	ABLIM3, ACTB, ACTG1, ACTR10, AGAP1, ANXA2, ARF6, ARHGEF18, ARL6IP5, ARPC1A, ARPC2, BAIAP2L1, CAP1, CAPZB, CD151, CDC42SE1, CFL1, CFL2, CNN3, CORO1C, CRK, CTNNA1, CTTN, CYTH2, DGKZ, DSTN, DYNLL1, ELP3, EZR, F2RL1, GNA12, GNB1, GSN, HRAS, IL18, ILK, LASP1, LGALS1, LIMA1, LMNA, MSN, MYH9, MYL12B, MYO1C, NCK2, NEDD9, PACSIN2, PALLD, PDLIM1, PFN1, PHB, PLS1, PSTPIP2, RACGAP1, RALB, RAP1GDS1, RHOA, RHO…							9.27269e-11
GO:0043231	intracellular membrane-bounded organelle	6807							302	1.1157e-10	ABCE1, ACTL6A, AHSA1, AIMP2, AP4B1, APEX1, ARG2, ARL14, BCCIP, BIRC3, BRF2, BRMS1L, BYSL, C10orf2, C12orf10, C14orf156, C15orf48, C1QBP, C3orf31, C7orf23, CCDC99, CD68, CDK4, CIB1, CIRH1A, CLGN, CLP1, CNNM4, COPS3, COPZ1, COQ3, CPSF3, CPSF6, CSE1L, CSTF2, CUTC, DAP3, DBF4, DCAF13, DDOST, DDX1, DDX10, DDX21, DDX27, DDX55, DDX56, DGKH, DGUOK, DHRS13, DHRS9, DHX15, DHX9, DKC1, DNAJB11, DPM2, DRAM1, …	166	0.00011058	ABCA1, ABCA5, ACRC, ADAM19, ADM, AHCTF1, AHI1, AHR, AKAP9, ANKRD12, APLP2, ARID4A, ARID4B, ATRN, BAZ2B, BCL3, BRD1, BRWD1, BTAF1, C21orf7, C8orf4, CAPRIN2, CASP8AP2, CBR4, CCDC41, CCNL1, CCNL2, CDK13, CDK19, CENPC1, CEP110, CHD1, CLK2, CROT, CTGF, CWC22, CYP21A2, DDX60, DMTF1, DNA2, DNAH5, DOCK10, DSE, ELF3, ELL2, ENC1, ESF1, ETS2, EXTL2, FANCL, FGG, FMR1, FN1, GALNT2, GCC2, GEN1, GOLGA4, GOLGA8A…				484	4.3107e-09	AACS, ABLIM3, ACER3, ACLY, ACOT7, ACOT9, ACTB, AEN, AGAP1, AGFG1, AHNAK, AIFM2, AKIRIN1, AKR1C3, ALG1, ANKRD27, ANKRD29, ANXA11, ANXA2, ANXA5, AP2S1, APOBEC3B, APPL2, ARF3, ARF6, ARL2BP, ARL8B, ARNTL2, ATG16L1, ATL3, ATP5G1, ATP6V0E1, ATP6V1B2, ATP6V1E1, ATP6V1E2, ATP6V1F, ATP6V1H, AVEN, BAG3, BAX, BECN1, BID, BIK, BLVRA, BRD7, BTBD10, BTBD7, BTG3, BUB3, BUD31, C11orf17, C11orf59, C11orf73, C14or…							1.11567e-10
GO:0043227	membrane-bounded organelle	6816							302	1.3271e-10	ABCE1, ACTL6A, AHSA1, AIMP2, AP4B1, APEX1, ARG2, ARL14, BCCIP, BIRC3, BRF2, BRMS1L, BYSL, C10orf2, C12orf10, C14orf156, C15orf48, C1QBP, C3orf31, C7orf23, CCDC99, CD68, CDK4, CIB1, CIRH1A, CLGN, CLP1, CNNM4, COPS3, COPZ1, COQ3, CPSF3, CPSF6, CSE1L, CSTF2, CUTC, DAP3, DBF4, DCAF13, DDOST, DDX1, DDX10, DDX21, DDX27, DDX55, DDX56, DGKH, DGUOK, DHRS13, DHRS9, DHX15, DHX9, DKC1, DNAJB11, DPM2, DRAM1, …	166	0.00011972	ABCA1, ABCA5, ACRC, ADAM19, ADM, AHCTF1, AHI1, AHR, AKAP9, ANKRD12, APLP2, ARID4A, ARID4B, ATRN, BAZ2B, BCL3, BRD1, BRWD1, BTAF1, C21orf7, C8orf4, CAPRIN2, CASP8AP2, CBR4, CCDC41, CCNL1, CCNL2, CDK13, CDK19, CENPC1, CEP110, CHD1, CLK2, CROT, CTGF, CWC22, CYP21A2, DDX60, DMTF1, DNA2, DNAH5, DOCK10, DSE, ELF3, ELL2, ENC1, ESF1, ETS2, EXTL2, FANCL, FGG, FMR1, FN1, GALNT2, GCC2, GEN1, GOLGA4, GOLGA8A…				485	3.5919e-09	AACS, ABLIM3, ACER3, ACLY, ACOT7, ACOT9, ACTB, AEN, AGAP1, AGFG1, AHNAK, AIFM2, AKIRIN1, AKR1C3, ALG1, ANKRD27, ANKRD29, ANXA11, ANXA2, ANXA5, AP2S1, APOBEC3B, APPL2, ARF3, ARF6, ARL2BP, ARL8B, ARNTL2, ATG16L1, ATL3, ATP5G1, ATP6V0E1, ATP6V1B2, ATP6V1E1, ATP6V1E2, ATP6V1F, ATP6V1H, AVEN, BAG3, BAX, BECN1, BID, BIK, BLVRA, BRD7, BTBD10, BTBD7, BTG3, BUB3, BUD31, C11orf17, C11orf59, C11orf73, C14or…							1.32714e-10
GO:0019748	secondary metabolic process	110	20	1.3583e-10	ADH1A, ADH1C, AKR1C4, ALDH8A1, AZGP1, CYP1A2, CYP2A13, CYP2A6, CYP2C8, CYP2C9, CYP3A4, DHRS3, GUSB, KNG1, PCBD1, PON1, RBP5, RDH10, RDH12, UGT2B15	14	0.0001901	ADH4, ADRB2, BCHE, CD1D, CYP1A1, CYP26A1, CYP2B6, CYP2E1, CYP3A5, CYP3A7, CYP4A11, CYP4X1, MASP1, RDH16													14	0.030119	BIN1, CD99, CXCL10, DCX, ELAVL1, MYO1D, P2RX7, PPP1R16A, PTK6, RAB8A, RHOU, SPP1, TRIOBP, TSC2				1.35827e-10
GO:0030029	actin filament-based process	614				34	0.056408	AGTR1, AIF1, ANGPTL4, C3, C5, CCL4, COL18A1, CXCL12, CXCL9, CXCR2, DAPK1, EFNA1, EHBP1, EVL, F2, FPR1, HMGB1, KANK4, LPA, LRP1, MYH3, MYO1F, MYOM1, PLD1, PLEK, RAB27A, RAPH1, RND1, S100A12, S1PR1, SELL, SYNE2, TIAM1, VEGFA				13	0.4221	ABCA1, CTGF, FGD4, FN1, GOLGA4, HBEGF, ITSN1, KRIT1, PAG1, RND3, SDC4, SKIL, THBS1	39	0.00061242	ACTA2, ACTN1, ARHGAP12, ASAP1, ATP2C1, CALD1, CDK14, CX3CL1, DIAPH2, DIAPH3, ECT2, ENAH, FBLIM1, FLNA, FLNB, FNBP1, FNBP1L, GEM, GNA13, IL8, IQGAP1, ITGA2, LAMC1, LGALS8, MARCKS, MCAM, MITF, MYO5C, NCK1, NEB, NTN4, OSBPL3, PKP4, PLEKHO1, RAD50, SERPINE1, SPIRE1, VCL, WASF1	77	1.4248e-10	ABLIM3, ACTB, ACTG1, ACTR10, AGAP1, ANXA2, ARF6, ARHGEF18, ARL6IP5, ARPC1A, ARPC2, BAIAP2L1, CAP1, CAPZB, CD151, CDC42SE1, CFL1, CFL2, CNN3, CORO1C, CRK, CTNNA1, CTTN, CYTH2, DGKZ, DSTN, DYNLL1, ELP3, EZR, F2RL1, GNA12, GNB1, GSN, HRAS, IL18, ILK, LASP1, LGALS1, LIMA1, LMNA, MSN, MYH9, MYL12B, MYO1C, MYO5B, NCK2, NEDD9, PACSIN2, PALLD, PDLIM1, PFN1, PHB, PLS1, PSTPIP2, RACGAP1, RALB, RAP1GDS1, RH…	101	0.097122	ACAT2, ACOT4, ACSM1, ACSS2, ALDH1B1, ANKRD39, ANXA6, AP1S1, ASNA1, ATP5D, BAAT, BAD, BIN1, C1orf85, CCNG2, CERK, COCH, COPE, COPZ2, DHCR7, DLST, EBP, ELAVL1, ELOVL6, ENDOG, ESPN, FAM13C, FANCA, FBXO2, FDPS, FDXR, FRAT2, FXC1, GFRA1, GPAM, GPI, GPR37, H1F0, HACL1, HERPUD2, HSD3B1, HSD3B7, IDI1, INSIG1, KANK2, KCTD1, KDELR3, KDM4A, LAMP2, LITAF, LPIN1, LPIN2, MAD1L1, MED31, MESP1, MPG, MRPL12, MRPL…				1.42483e-10
GO:0016126	sterol biosynthetic process	42	4	0.039541	APOE, PON1, SEC14L2, SREBF1	3	0.25468	APOA5, CETP, SLC13A5										7	0.010152	AACS, ACLY, AKR1B10, FDFT1, HMGCR, NSDHL, SQLE	101	0.10001	ACAT2, ACOT4, ACSM1, ACSS2, ALDH1B1, ANKRD39, ANXA6, AP1S1, ASNA1, ATP5D, BAAT, BAD, BIN1, C1orf85, CCNG2, CERK, COCH, COPE, COPZ2, DHCR7, DLST, EBP, ELAVL1, ELOVL6, ENDOG, ESPN, FAM13C, FANCA, FBXO2, FDPS, FDXR, FRAT2, FXC1, GFRA1, GPAM, GPI, GPR37, H1F0, HACL1, HERPUD2, HSD3B1, HSD3B7, IDI1, INSIG1, KANK2, KCTD1, KDELR3, KDM4A, LAMP2, LITAF, LPIN1, LPIN2, MAD1L1, MED31, MESP1, MPG, MRPL12, MRPL…				1.51278e-10
GO:0005792	microsome	191	26	1.9962e-10	APOM, CYP1A2, CYP2A13, CYP2A6, CYP2C8, CYP2C9, CYP39A1, CYP3A4, CYP4F12, CYP4F2, CYP7A1, CYP8B1, FMO4, FMO5, G6PC, HMOX1, HSD17B2, HSD17B6, MGST2, MTP, PGRMC1, POR, SLC2A9, SLC35D1, SLC37A4, UGT2B15	17	0.0026922	APOB, CYP1A1, CYP26A1, CYP2B6, CYP2C19, CYP2E1, CYP2J2, CYP3A5, CYP3A7, CYP4A11, CYP4X1, FMO3, GGCX, NAPEPLD, PLEK, RDH16, SLC27A2	9	0.19342	ALG5, DDOST, DHRS9, EMD, HSPA13, MGP, NSFL1C, SLC35B1, SSR3	4	0.51402	CYP21A2, GRB14, HSD17B3, ST3GAL5	8	0.40057	DDHD2, ERO1L, FMO1, GNPTAB, KPNA4, LNPEP, SNAP23, SPTLC2	16	0.093032	CASP7, CYP2C18, CYP2R1, DAD1, FADS1, FDFT1, FKBP1A, PLA2G4C, PSMB5, RAB11FIP5, SDCBP, SLC2A6, SLC9A6, SQLE, TMED2, UGT1A6	3	0.18259	ASNA1, CYP27C1, PIR				1.99624e-10
GO:0005829	cytosol	822	32	0.10244	AKR7A3, ANXA9, BDH2, BOK, CAPN12, CAT, CDO1, CEBPA, CHN2, CMBL, EPHX2, ETNK2, FABP1, GATM, GBA3, GOT1, GPT, GPX2, GSTZ1, HAGH, HMGB2, HPGD, LCP1, MSRA, NAT2, NDRG2, PCBD1, SDC1, SEC14L2, SULT1A1, SULT2A1, TTPA	36	0.40356	ADCY10, ADD3, ADRB2, ANKHD1, APOB, BIN2, CCND1, CLEC1B, CNDP1, CTH, DFFB, DPYD, FPR1, FTCD, GPHN, GSTA1, HAL, HBB, HBD, IL1B, ITPR2, MAN2C1, MAP3K8, NAT1, NAT2, PCK1, PCTP, PLA2G2A, RABEPK, S100A12, S100A8, SDPR, SDS, SIK1, STARD5, SULT1A2	35	0.087945	AHSA1, ARL6, CBR3, CCT8, CDK4, COPS3, CSE1L, DNAJB11, ENOX2, FAM175B, FHL2, GBP1, IDE, IKBKAP, LARS, MGP, MRTO4, NAT2, NFKB1, NME1, NOD2, NSFL1C, PEF1, PFDN2, PNPT1, RARS, RNASEH1, RPS3, RUVBL2, SRFBP1, TRAF1, TRIM22, TXNDC17, UPP1, ZNF622				38	0.082908	ALDH1A1, ANXA1, ANXA3, ANXA4, ARFGEF1, AZIN1, CCNE1, COPB1, DDHD2, EIF3A, EPB41L2, HSPA4L, KIAA0196, LNPEP, MARCKS, MICAL3, MTMR2, MYO6, NAT2, NCF2, NCK1, PAFAH1B1, PGM2L1, PLCE1, PTPN12, RAB27B, RAB8B, RRAD, RRM2B, RUSC2, SCRN1, SERPINB2, TACSTD2, TGFBR1, TMEM27, TNFAIP8, VCL, WASF1	94	2.0231e-10	AACS, ACOT7, AGAP1, AIFM2, AK1, AK7, AKR1B10, AKR1C1, APEH, ARF4, ARL2BP, ARL8B, ATL3, BAG3, BAX, BID, BLVRA, C9orf89, CAPN1, CAPN2, CASP7, CAV1, CCDC6, CCT2, CCT3, CCT5, CCT6A, CCT7, COMTD1, CREB3, CRYM, DAPK3, DFFA, DOK4, DTNA, DUSP12, DYRK4, EXOC2, EZR, FKBP5, FLII, G3BP2, GLRX2, GLRX3, GLTP, GNB2L1, GPN1, GRK5, ILK, LGALS1, LGALS3, LGALS4, MAP1LC3B, MAPK1, MCAT, ME1, MTMR11, MTOR, NAT2, NFU1,…	15	0.018316	BIN1, CD99, CXCL10, DCX, ELAVL1, KANK2, MYO1D, P2RX7, PPP1R16A, PTK6, RAB8A, RHOU, SPP1, TRIOBP, TSC2				2.02311e-10
GO:0005654	nucleoplasm	649							55	2.448e-10	ACTL6A, BRF2, BRMS1L, CLP1, CPSF3, CPSF6, CSTF2, DDX1, DHX9, DKC1, E2F5, EAF2, ETS1, EZH2, FBL, GAR1, GEMIN6, GNL3, HMGA1, HNRNPA1, INTS12, INTS7, MAGOH, MAP3K14, MKI67IP, NAA15, NCL, NFKB1, NHP2, NHP2L1, NMI, NPM1, PA2G4, PARP1, POLR1C, POLR2D, POLR2H, POLR3G, POLR3K, PPP1R8, PRMT5, RBBP5, RPAP1, RUVBL1, SDAD1, SFPQ, SIP1, SNRPA, SSRP1, TAF1A, TAF1D, TRIM27, U2AF1, WDR12, ZNF259	27	0.00018738	ARID4A, BTAF1, C8orf4, CASP8AP2, CCNL1, CCNL2, CDK13, CLK2, ELL2, FANCL, FMR1, HLTF, HNRNPA2B1, NSRP1, PCF11, PNN, RBM25, RBM39, RCOR3, SFRS11, SFRS17A, SFRS6, SLTM, SNAPC1, TOP2B, TRIM66, ZNF638				38	0.51693	ANXA11, APPL2, CDK7, CPSF2, DAXX, DTD1, ELP3, FANCF, GTF2E1, ISG20, LMNA, MED10, MED21, MED7, MED9, NOP10, POLR2G, POLR2L, POLR3C, RBX1, RNF4, RP9, RQCD1, RTCD1, SAP130, SLBP, SMARCA4, SNAPC3, SQSTM1, TACC1, TAF10, TAF12, TAF13, TAF1B, TAF9, THAP1, USP22, VPS72	10	1.5128e-10	ACAT2, C14orf1, CYP51A1, DHCR7, EBP, FDPS, HMGCS1, LSS, MVD, SC4MOL				2.448e-10
GO:0034754	cellular hormone metabolic process	114	20	2.6513e-10	ADH1A, AKR1C4, ASMTL, CYP1A2, CYP27A1, CYP2C8, CYP2C9, CYP3A4, HADH, HSD11B1, HSD17B14, HSD17B2, HSD17B6, KLF15, RDH10, RDH12, SRD5A1, SULT1A1, SULT1E1, UGT2B15	17	4.8322e-06	ADH4, ADRB1, ADRB2, CD1D, CYP1A1, CYP2C19, CYP3A5, CYP3A7, GSTA1, GSTA3, JUN, LEPR, NR5A2, RDH16, RGS2, STARD5, SULT1A2													6	0.043607	ACAT2, CYP27C1, DHCR7, FADS2, HSD3B1, LSS				2.65125e-10
GO:0042598	vesicular fraction	194	26	2.8277e-10	APOM, CYP1A2, CYP2A13, CYP2A6, CYP2C8, CYP2C9, CYP39A1, CYP3A4, CYP4F12, CYP4F2, CYP7A1, CYP8B1, FMO4, FMO5, G6PC, HMOX1, HSD17B2, HSD17B6, MGST2, MTP, PGRMC1, POR, SLC2A9, SLC35D1, SLC37A4, UGT2B15	17	0.0031646	APOB, CYP1A1, CYP26A1, CYP2B6, CYP2C19, CYP2E1, CYP2J2, CYP3A5, CYP3A7, CYP4A11, CYP4X1, FMO3, GGCX, NAPEPLD, PLEK, RDH16, SLC27A2	9	0.20542	ALG5, DDOST, DHRS9, EMD, HSPA13, MGP, NSFL1C, SLC35B1, SSR3	4	0.52628	CYP21A2, GRB14, HSD17B3, ST3GAL5	8	0.41735	DDHD2, ERO1L, FMO1, GNPTAB, KPNA4, LNPEP, SNAP23, SPTLC2	17	0.061716	CASP7, CYP2C18, CYP2R1, DAD1, ESYT1, FADS1, FDFT1, FKBP1A, PLA2G4C, PSMB5, RAB11FIP5, SDCBP, SLC2A6, SLC9A6, SQLE, TMED2, UGT1A6	16	0.085407	AKR1A1, BAAT, CYFIP2, FBXO2, FRAT2, MVD, NAT2, NAT6, PEPD, PGM2, PHB2, RNPEP, SHMT1, SNAPIN, SULT1B1, TSC2				2.82771e-10
GO:0008092	cytoskeletal protein binding	694				34	0.18593	CAPN3, CCND1, CDC14B, COL18A1, CTNNA3, DAPK1, DMD, DNAJB1, EHBP1, EVL, FOLH1, FTCD, GABARAPL1, HEPACAM, HERC5, HOOK1, IQGAP2, ITGB2, KCNN2, MID1, MTSS1, MYO16, MYO1F, NDRG1, PLD1, RAPH1, RASSF5, SELL, STAB2, SYBU, SYNE2, TPPP2, TUBE1, USP6NL							56	2.3965e-08	ABCC2, ACTN1, ANKRD1, ANKRD2, ARFGEF1, CALD1, CAMSAP1, CAMSAP1L1, CDK5RAP2, CLIP1, CLIP4, CRYAB, CXADR, CYLD, DAB2, DBN1, DLG5, DST, ENAH, EPB41L2, FLNA, FLNB, GEM, HAUS6, IQGAP1, KBTBD9, KIF1C, KIF21A, KLHL5, LIMCH1, LPP, MAP1B, MAP2, MAPRE1, MARCKS, MARCKSL1, MICAL1, MKL1, MYO5C, NEB, NEK1, NEXN, PAFAH1B1, PPL, PROM1, RAB8B, RRAD, S100A11, SPIRE1, SPTBN1, TANC1, TJP1, TPBG, TTLL7, TUBB6, VCL	83	2.8646e-10	ABLIM1, ABLIM3, AHNAK, ALDOA, ANXA2, ANXA5, ARL8B, ARPC1A, ATP6V1B2, BAIAP2L1, CAP1, CAP2, CAPZB, CFL1, CFL2, CHFR, CKAP2, CKAP4, CLIC4, CLN3, CNN3, CORO1C, CORO2A, CSRP1, CTNNA1, CTTN, DAPK3, DCTN2, DPYSL2, DSTN, EPPK1, EZR, FKBP5, FLII, GSN, HERC6, JUB, KATNB1, KIAA1279, KRAS, LASP1, LIMA1, MAP1LC3B, MAP4, MAP7D1, MSN, MYO1C, MYO5B, OPTN, PALLD, PCYT1A, PDLIM1, PFN1, PLS1, RACGAP1, RAE1, RAP2A,…							2.86461e-10
GO:0008201	heparin binding	125	13	0.00012639	APOE, CTSB, ERBB3, F9, HRG, KNG1, PCOLCE2, PROC, SERPINA4, SERPINA5, SERPINC1, SERPIND1, SERPINF1	24	3.0922e-10	ANGPTL4, APOA5, C4BPA, C4BPB, C9, CCL4, CFH, CFHR5, CHI3L1, COL18A1, CXCL12, ECM1, ENPP1, F11, FST, LIPC, ODZ1, PCSK6, PLA2G2A, S100A8, SERPING1, STAB2, THBS3, VTN				4	0.22798	ADAMTS1, FN1, HBEGF, ZNF146	8	0.088497	CX3CL1, CYR61, FGF2, IL8, PAFAH1B1, PF4V1, SERPINE2, SULF2										3.09225e-10
GO:0004812	aminoacyl-tRNA ligase activity	40							13	3.117e-10	EPRS, FARSA, IARS, KARS, LARS, MARS, MARS2, NARS, RARS, SARS, TARS, WARS, YARS							6	0.027321	CARS, DALRD3, GARS, HARS, WARS2, YARS2	6	0.046424	ACAT2, CYP27C1, DHCR7, FADS2, HSD3B1, LSS				3.11697e-10
GO:0016875	ligase activity, forming carbon-oxygen bonds	40							13	3.117e-10	EPRS, FARSA, IARS, KARS, LARS, MARS, MARS2, NARS, RARS, SARS, TARS, WARS, YARS							6	0.027321	CARS, DALRD3, GARS, HARS, WARS2, YARS2							3.11697e-10
GO:0016876	ligase activity, forming aminoacyl-tRNA and relate	40							13	3.117e-10	EPRS, FARSA, IARS, KARS, LARS, MARS, MARS2, NARS, RARS, SARS, TARS, WARS, YARS							6	0.027321	CARS, DALRD3, GARS, HARS, WARS2, YARS2	2	0.50012	FGFR2, SLPI				3.11697e-10
GO:0055114	oxidation-reduction process	306	33	3.9916e-10	ACACB, ACADS, ACOX1, ADH1A, ADH1B, ADH1C, ADH6, ALDH1L1, APOA4, APOM, CPT2, CYP1A2, CYP2C8, CYP4F12, CYP4F2, ECHDC2, EHHADH, G6PC, GLS2, GYS2, HADH, HAO2, HMOX1, LDHD, PAH, PHYH, PON1, POR, PPP1R3B, SCP2, SLC25A13, SLC25A20, SLC37A4	22	0.0093995	ACAA1, ACADM, ACADVL, ACSL5, ADH4, ADRB1, ADRB2, CPT1A, CYP2E1, DHODH, ENPP1, FXN, GAA, HADHB, LEPR, MLXIPL, PHKA2, PON3, PPARGC1A, PTGR2, SLC27A2, XDH																1	0.13833	ACADL	3.99163e-10
GO:0009066	aspartate family amino acid metabolic process	29	11	4.427e-10	ASS1, BHMT, BHMT2, DDO, GCAT, GNMT, GOT1, GOT2, MSRA, PIPOX, SUOX	4	0.031075	AASS, ASPA, ASPG, GCDH	2	0.25411	MAT2A, MTAP	1	0.43567	MTR				2	0.51119	ASNS, ENOPH1							4.42702e-10
GO:0008033	tRNA processing	58							15	5.0085e-10	DUS4L, EXOSC8, METTL1, PUS1, PUS7, QTRTD1, RG9MTD1, RPP40, SARS, TRIT1, TRMT1, TRMT112, TRMT5, TSEN15, TSEN2	2	0.31323	CCDC76, TRMT11													5.00851e-10
GO:0016071	mRNA metabolic process	348							37	5.7843e-10	ABCE1, ADRM1, CLP1, CPSF3, CPSF6, CSTF2, DHX15, DNAJB11, EIF4A3, ERI1, EXOSC1, EXOSC2, EXOSC3, EXOSC9, FBL, FEN1, GEMIN6, HNRNPA1, LSM2, MAGOH, NCBP2, NHP2L1, PNPT1, PPIL1, PRMT5, PRPF19, RBM28, SFPQ, SFRS9, SIP1, SNRPA, SNRPB2, SRPK1, TSEN15, TSEN2, TXNL4A, U2AF1	26	5.2184e-09	CCNL2, CDK13, CHD1, CPEB4, CWC22, HNRNPA2B1, HNRPDL, LUC7L3, NSRP1, PAN3, PCF11, PRPF3, RBM25, SFRS11, SFRS17A, SFRS18, SFRS5, SFRS6, SMG1, SNRNP70, UPF2, UPF3B, ZC3H11A, ZCCHC11, ZNF224, ZNF638				25	0.16584	APOBEC3B, CNOT7, CPSF2, DDX20, EIF2C2, EXOSC10, EXOSC6, EXOSC7, HNRNPAB, ITPA, JUB, LGALS3, LSM1, PPM1G, RBM3, RPRD1A, RTCD1, SF3B5, SLBP, SNRPD2, SQSTM1, TNPO1, WDR77, WTAP, ZMAT3	6	0.22709	ACOT4, FGF21, NDUFA7, NDUFB9, NDUFS8, PPP1CA				5.78425e-10
GO:0004497	monooxygenase activity	84	17	5.8355e-10	C5orf4, CYP1A2, CYP27A1, CYP2A13, CYP2A6, CYP2A7, CYP2C8, CYP2C9, CYP39A1, CYP3A4, CYP4F12, CYP4F2, CYP7A1, CYP8B1, FMO4, FMO5, PAH	16	3.1698e-07	CYP1A1, CYP26A1, CYP2B6, CYP2C19, CYP2E1, CYP2J2, CYP3A43, CYP3A5, CYP3A7, CYP4A11, CYP4V2, CYP4X1, CYP4Z1, FMO3, KMO, NECAB2																			5.83555e-10
GO:0006418	tRNA aminoacylation for protein translation	42							13	6.2149e-10	AIMP1, EPRS, FARSA, IARS, KARS, MARS, MARS2, NARS, RARS, SARS, TARS, WARS, YARS							6	0.033868	CARS, DALRD3, GARS, HARS, WARS2, YARS2	1	0.54262	PSTK				6.21486e-10
GO:0043038	amino acid activation	42							13	6.2149e-10	AIMP1, EPRS, FARSA, IARS, KARS, MARS, MARS2, NARS, RARS, SARS, TARS, WARS, YARS							6	0.033868	CARS, DALRD3, GARS, HARS, WARS2, YARS2							6.21486e-10
GO:0043039	tRNA aminoacylation	42							13	6.2149e-10	AIMP1, EPRS, FARSA, IARS, KARS, MARS, MARS2, NARS, RARS, SARS, TARS, WARS, YARS							6	0.033868	CARS, DALRD3, GARS, HARS, WARS2, YARS2	4	0.026176	CYP27C1, CYP4F22, CYP51A1, SC4MOL				6.21486e-10
GO:0009309	amine biosynthetic process	108	19	7.087e-10	ASMTL, ASS1, BHMT, BHMT2, CBS, ETNK2, GAMT, GATM, GCAT, GLS2, GLUL, HMOX1, ILVBL, NAGS, OPLAH, PAH, PON1, PRODH2, SCCPDH	8	0.081702	CSAD, CXCL12, GPT2, MAT1A, MUT, NAPEPLD, PHGDH, SULT1A2	6	0.15524	AMD1, EIF5A, GCLM, MAT2A, ODC1, SRM										1	0.43231	PSTK	1	0.050889	TDO2	7.08701e-10
GO:0005615	extracellular space	709	24	0.3448	ANPEP, APOA2, APOM, AZGP1, CFHR2, ERBB3, F9, FCN3, FETUB, GUSB, HPR, HPX, HRG, IGFBP2, IL1RN, KNG1, PCOLCE, PCOLCE2, PRB2, SDC1, SERPINA5, SERPINF1, TF, TNFSF10	66	7.1196e-10	AFM, APOA5, APOB, APOF, C1S, C2, C4BPA, C5, C6, C8A, C8B, CCL4, CD5L, CDNF, CETP, CFH, CFI, CFP, CHI3L1, CLEC3B, CMTM2, COL18A1, CP, CPN1, CRHBP, CXCL12, CXCL3, CXCL9, EPO, F2, FAM20A, FAM20C, FGA, FST, HGFAC, IGFALS, IGFBP1, IGFBP7, IL13RA2, IL1B, ITLN1, LEPR, LIPC, LTBP3, MBL2, MEP1B, MST1, OIT3, PCSK6, PGCP, PLA2G12A, PLA2G2A, PROZ, PRSS53, RARRES2, RELN, RNF43, S100A8, SERPINA7, SERPING1, SHB…				26	0.0015823	ADAM19, ADAMTS1, ADM, AMIGO2, ANGPTL3, APCS, APLP2, APOL1, ATRN, CRP, CTGF, CXCL2, EREG, FGB, FGG, FN1, GPR126, HAMP, HBEGF, LAMB2, LBP, LECT2, PROS1, SERPINA3, THBS1, TIMP3	32	0.13043	CCL2, CCL20, CX3CL1, CXCL1, CXCL6, DKK1, DMKN, DST, FGF13, FGF14, FGF2, FSTL3, GAL, IGFBP3, IL8, KL, KRT19, LGALS8, LIF, NPPB, PSG1, PSG4, PSG5, PTPRM, RPAP3, SERPINB2, SERPINE1, SRPX2, SULF2, TGFB2, TGFBI, UGCG				1	0.43231	PSTK	1	0.2948	ORM2	7.11961e-10
GO:0008380	RNA splicing	288							33	7.4508e-10	DDX1, DHX15, FBL, GEMIN6, HNRNPA1, HSPA14, LSM10, LSM2, LSM7, NCBP2, NHP2L1, PHF5A, PPAN, PPIL1, PRMT5, PRPF19, PRPF4, RBM28, SFPQ, SFRS9, SIP1, SNRNP40, SNRPA, SNRPB2, SNRPD1, SNRPF, SRPK1, THOC4, TSEN15, TSEN2, TXNL4A, U2AF1, ZNF259	21	2.4358e-07	CCNL1, CDK13, CHD1, CLK2, CLK4, CWC22, HNRNPA2B1, LUC7L3, MBNL3, NSRP1, PNN, PRPF3, PTBP2, RBM25, RBM39, SFRS11, SFRS5, SFRS6, SNRNP70, TIA1, ZNF638							1	0.43231	PSTK				7.45082e-10
GO:0048583	regulation of response to stimulus	2407				159	8.1281e-10	A2M, ADRA1A, ADRB1, ADRB2, AGPAT9, AGTR1, AR, ARHGAP10, ARHGEF10L, AVPR1A, BCL2A1, BCL6, BLNK, BZRAP1, C1RL, C1S, C2, C3, C4BPA, C4BPB, C5, C6, C7, C7orf68, C8A, C8B, C9, CCL4, CD14, CD300A, CD82, CD83, CFB, CFH, CFHR5, CFI, CFP, CHI3L1, CLEC1B, CLEC4G, CPN1, CRY2, CSF2RB, CTNNA3, CX3CR1, CXCL12, CXCL9, CXCR2, CXXC5, CYP1A1, CYP2E1, CYP2J2, DIRAS3, DISP1, DMD, DSG1, DUSP10, DUSP6, EFNA1, ENPP1, E…				61	0.018011	ABCA1, ADM, AHR, AKAP9, ANGPTL3, APCS, APOL1, ARAP2, ATP2B4, BCL3, C1QTNF3, CAPRIN2, CNKSR3, CRP, CTGF, DOCK10, DOCK4, DUSP1, ETS2, FERMT2, FN1, FZD7, GDF15, GHR, GRB14, HBEGF, IER3, IL13RA1, IL18R1, INHBA, ITSN1, KRIT1, LBP, MALT1, MAP2K1, NFE2L2, NRP1, OSMR, PAG1, PHLDA1, PHLPP1, PKD2, PROS1, RB1CC1, SDC4, SERPINA3, SFRS6, SH3BP5, SKIL, SLC38A2, SMG1, SOCS2, ST3GAL5, TIA1, TIMP3, TSLP, UNC5CL, …	121	0.00013253	ABL1, ADAM10, AKAP12, ALCAM, ANXA1, ANXA4, ARFGEF1, ARHGAP12, ARHGEF10, ATP2C1, BAMBI, BDKRB2, CARD16, CBLB, CCDC50, CCL20, CDC7, CLDN1, CSDA, CX3CL1, CXCL1, CXCL6, CYLD, CYR61, DAB2, DKK1, DKK3, DMKN, DNAJB4, DNAJC10, DNAJC13, DNAJC6, DSP, DUSP4, DUSP5, ECT2, ENAH, EPB41L2, EXOC5, FGF13, FGF2, FLNA, FLNB, FNBP1, FUT4, FZD6, GAL, GEM, GLRX, GNA13, IGFBP3, IL8, IQGAP1, ITGA2, ITGAV, JAG1, JAK1, KD…	163	0.020764	AGAP1, AKR1C2, AKR1C3, ANKRD27, ANXA2, APOBEC3B, APOBEC3F, APPL2, ARF4, ARF6, ARL2BP, ARL6IP5, ASCC1, BAG3, BAX, BCR, BECN1, BRD7, BSG, C3orf33, C9orf89, CA12, CAPNS1, CASP7, CAV2, CCNDBP1, CD109, CD151, CD58, CD59, CD9, CDC37, CDK7, CDKN1A, CNN3, CREB3, CRK, CTTN, CYTH2, DAXX, DDX58, DEFB1, DEGS1, DENND5A, DOK4, DOK7, DTNA, DUSP3, EIF3I, EZR, F2RL1, FAS, FBXW11, FKBP1A, FKBP5, FLII, FNTA, FTH1, …	3	0.17593	HS1BP3, SHMT1, SRR				8.12806e-10
GO:0044283	small molecule biosynthetic process	670	52	8.176e-10	ACACB, ACSM5, AGT, AKR1C4, AKR1D1, ALDH2, ALDOB, APOA1, ASS1, ATP6V0E2, AZGP1, BHMT, BHMT2, CA5A, CBS, CPT2, CYP27A1, CYP39A1, CYP3A4, CYP7A1, CYP8B1, ENPP2, FBP1, G6PC, GAMT, GATM, GCAT, GCGR, GLS2, GLUL, HMOX1, ILVBL, KNG1, MGST2, MOGAT2, NAGS, NR0B2, NR1H4, NR3C2, OPLAH, PAH, PAICS, PCK2, PLG, PON1, PROC, PRODH2, PSAT1, SCCPDH, SERPINA6, SREBF1, SUCNR1	43	0.0033542	ACAA1, ADCY10, ADH4, ADRA1A, ADRB1, ADRB2, ADSSL1, AR, C3, C5, C9orf95, CXCL12, DHODH, EPO, FPR1, GNPNAT1, GPT2, HPRT1, IL1B, LEPR, MAT1A, MLXIPL, MUT, NPY1R, NR5A2, NT5E, P2RY13, PC, PCK1, PHGDH, PLA2G2A, PLD1, PROX1, PTGS2, RAMP3, RARRES2, RGS1, RGS2, S1PR1, SHBG, SLC13A5, SLC16A1, UAP1																1	0.28083	TIPARP	8.17602e-10
GO:0009607	response to biotic stimulus	1231				96	1.3481e-09	BCL2A1, BRP44L, C2, C3, C4BPA, C4BPB, C5, C6, C7, C8A, C9, CCL4, CD14, CD1D, CD300A, CD36, CD83, CDK5RAP3, CETP, CFB, CFH, CFP, CHI3L1, CLC, CLEC4G, CLEC4M, CSF1R, CSF2RB, CX3CR1, CXCL12, CXCL3, CXCL9, CXCR2, DUSP6, FAM46C, FCGR3B, FCN2, FGL2, FPR1, FYN, GADD45B, HERC5, HLA-DMB, HLA-DPB1, HLA-DQA1, HLA-DQB1, HLA-DRA, HLA-DRB1, HMGB1, HSPA1A, HSPA6, IER2, IFI44L, IFITM1, IGJ, IL13RA2, IL1B, IL33, …	47	0.19471	ABCE1, ACTL6A, APEX1, ARG2, BIRC3, C1QBP, CHUK, CPM, CPSF3, CXCL11, EIF2B3, ETS1, EXOSC5, EXOSC8, FBL, GBP1, GMPPB, IL15RA, IL1R2, KARS, LYN, MAK16, MAP3K14, MED28, MMP10, NCL, NFKB1, NLRC5, NOD2, NPM1, NUP85, ODC1, PDCD11, PDCD2L, PROCR, PSMB8, PSMB9, RPL22L1, SDF2L1, SFPQ, TLR2, TNFAIP3, TRIM22, UTP18, VPS37C, WEE1, ZNF267	32	0.059189	ADAMTS1, ADM, APCS, APOL1, ARAP2, ATRN, BCL3, C8orf4, CDK13, CRP, CXCL2, DDX60, DUSP1, ELL2, FAM102A, FGD4, FN1, GPR126, HAMP, ID2, IER3, IL18R1, INHBA, LBP, MAP2K1, NRP1, PAG1, PAN3, PPWD1, RCAN1, TIA1, TRMT11	55	0.071836	ADAM10, ANXA3, ASCC3, ATR, BAMBI, BATF, C13orf31, CASP1, CASP4, CBLB, CCL2, CCL20, CHMP4C, CLDN1, CX3CL1, CXADR, CXCL1, CXCL6, CYR61, DUSP5, FGF2, FNBP1L, GOLM1, HIF1A, IFNAR2, IFNGR1, IL8, JAK1, KPNA4, KRT7, LAMC1, LGALS8, LIF, MAP3K7, MAPK13, MARCKSL1, MST1R, MX1, PRKDC, PSG9, RAD50, RIPK2, RPAP3, SERPINB2, SERPINI1, SH3KBP1, STAT4, TGFBR1, TNFRSF21, TRAF5, TRIM6, ULBP2, VCL, WAPAL, XPR1	82	0.11286	ABLIM3, AGFG1, APOBEC3B, APOBEC3F, ARF6, ARPC2, BAIAP2L1, BECN1, BID, CASP7, CAV1, CD58, CDK7, CLIC1, CYC1, DDX39, DDX58, DEFB1, EIF3M, EZR, FADD, FAM96B, FKBP1A, FTH1, FUCA2, GBP2, GNB2L1, GPN2, GPS2, GSR, HCP5, HERC6, IFI30, IL15, IL18, IL32, IPO11, IRAK1, IRAK2, ISG15, ISG20, KCTD5, KLF13, LGALS3, MAPK1, MDFIC, METTL5, MSN, PARP12, PCSK5, PDCD2, PDE12, PGK1, PLA2G4C, PPIA, PPIC, PSMA7, PTRH1, …							1.34806e-09
GO:0048584	positive regulation of response to stimulus	835				73	1.3738e-09	ADRA1A, ADRB2, AGPAT9, AGTR1, BLNK, C1RL, C1S, C2, C3, C4BPA, C4BPB, C5, C6, C7, C7orf68, C8A, C8B, C9, CCL4, CD14, CFB, CFH, CFHR5, CFI, CFP, CLEC1B, CLEC4G, CRY2, CSF2RB, CX3CR1, CXCL12, CXCL9, CXCR2, CXXC5, EFNA1, EPO, FCGR2B, FCN1, FCN2, FPR1, FYN, GADD45B, GADD45G, IGF1, IL11RA, IL13RA2, IL1RAP, IL6ST, IRF8, KDR, LILRB1, LY6E, MAP3K5, MASP1, MBL2, NECAB2, NFKBIZ, NR4A1, NR4A2, PRLR, PTPRH, R…				24	0.037859	ADM, AKAP9, APCS, CAPRIN2, CRP, DOCK4, FZD7, GDF15, GHR, HBEGF, IER3, IL13RA1, INHBA, KRIT1, MALT1, MAP2K1, PAG1, SDC4, SH3BP5, SOCS2, ST3GAL5, TSLP, ZCCHC6, ZFYVE16	35	0.22587	ADAM10, ARHGEF10, BDKRB2, CARD16, CBLB, CCL20, CLDN1, CX3CL1, CXCL6, CYLD, CYR61, DAB2, EPB41L2, EXOC5, FLNA, GEM, IL8, ITGA2, ITGAV, JAG1, JAK1, LIF, LMCD1, MAP3K7, MAP4K5, RIT1, S100A11, SERPINE1, SERPINE2, SGMS1, TACSTD2, TGFB1I1, TMEM109, TNFRSF21, ULBP2	50	0.44646	AGAP1, AKR1C2, AKR1C3, ARF4, ARF6, ARL2BP, ASCC1, BCR, BSG, CD59, CD9, CDC37, CREB3, CTTN, DDX58, DEFB1, DTNA, F2RL1, FLII, HARS, HRAS, IL15, IL18, IL32, ILK, IPO11, IRAK2, ITGA6, LGALS3, MAPK1, NEDD9, NKAP, NSMCE2, PDCD10, PLP2, PRELID1, PTGFR, PVR, PYCARD, RAP2A, SELS, SLC36A4, STAP2, TNFRSF11B, TNFRSF12A, TRIM56, TXNRD1, WASF2, ZAK, ZMAT3	33	0.4675	ANXA6, CD99, CXCL10, ENDOG, FANCA, FBXL15, FGF21, FGFR2, FRAT2, GNAI2, GPR37, IFIT3, KANK2, KIR2DL3, LAMP2, MESP1, NKD2, NPC2, NUPR1, P2RX7, P2RY2, PRSS3, PRSS8, PTK6, RAC3, RAMP1, RHOU, RTP3, RTP4, SC4MOL, SLPI, SPP1, TSC2				1.37384e-09
GO:0016769	transferase activity, transferring nitrogenous gro	25	10	1.5104e-09	ABAT, AGXT, AGXT2L1, GATM, GCAT, GOT1, GOT2, GPT, PSAT1, TAT	5	0.0032912	AADAT, AGXT2, CSAD, GPT2, OAT													18	0.0039673	CXCL10, CYP27C1, DHCR7, ELOVL6, FADS2, FGF21, GNAI2, GPI, GUCA2B, HSD3B7, MID1IP1, P2RY2, RAMP1, SCD, SHMT1, SLC25A10, SPP1, SRR				1.51042e-09
GO:0006695	cholesterol biosynthetic process	39	4	0.031203	APOE, PON1, SEC14L2, SREBF1	3	0.22105	APOA5, CETP, SLC13A5										7	0.0067332	AACS, ACLY, AKR1B10, FDFT1, HMGCR, NSDHL, SQLE							1.74057e-09
GO:0005739	mitochondrion	875	61	1.7674e-09	ABAT, ACACB, ACADS, ACSF2, ACSM5, AGXT2L1, AK3, ALDH2, ALDH4A1, AMT, ASB9, BCKDHA, BDH1, BOK, C21orf33, C7orf10, CA5A, CIDEB, COX6A2, CYP27A1, DHTKD1, DNAJC19, GATM, GCAT, GLS2, GLUD1, GLUD2, GLYAT, GLYATL1, GLYCTK, GOT2, GSTZ1, HADH, HAGH, HMGCL, HMGCS2, LDHD, MAOB, MPST, MSRA, NAGS, NNT, NTHL1, NUDT6, OGDHL, OSGIN1, OTC, PCCA, PCK2, PDK4, PEMT, PRODH2, SARDH, SIVA1, SLC25A13, SLC25A15, SLC25A18…	52	0.0063079	AASS, ACADM, ACADSB, ACADVL, ACAT1, ACSL5, ACSM3, ADCY10, ADHFE1, AGXT2, ALAS1, ALDH6A1, BCKDHB, BCL2A1, BRP44L, BZRAP1, C14orf68, CPT1A, CYP1A1, CYP2E1, DBT, DHODH, DMGDH, ERLIN1, ETFDH, FOLH1, FXN, GCDH, GRAMD4, GSTA1, HADHB, IVD, LRRK2, MDM4, MLYCD, MTHFD1, MUT, NR4A1, OAT, OXR1, PC, PPM1K, SFXN2, SIRT5, SLC25A25, SLC25A27, SLC25A30, SLC25A37, SLC25A42, SLC27A3, STARD5, TFR2	51	8.685e-05	ABCE1, ARG2, BIRC3, C10orf2, C14orf156, C1QBP, C3orf31, C7orf23, CIRH1A, COQ3, DAP3, DGUOK, FASTKD2, GRPEL1, ICT1, IDE, IKBKAP, KARS, LONP1, MARS2, MRPL17, MRPL22, MRPL3, MRPL4, MRPL9, MRPS11, MRPS17, MRPS18A, MRPS2, MRPS30, MRPS34, MRPS35, MRPS9, MTHFD1L, PARP1, PNPT1, PPID, PPIF, PTRH2, PUS1, SFXN4, SLC22A4, SLC25A39, STOML2, TIMM13, TIMM50, TIMM9, TMEM126A, TOMM22, TRMT1, TRNT1							74	0.00079532	ACOT7, ACOT9, AIFM2, ANXA5, ARL2BP, ATP5G1, BAX, BECN1, BID, C20orf7, CAPN1, CHCHD3, CLIC4, CLN3, COX4NB, CYC1, DLAT, ELP3, FIBP, GLRX2, GSN, GSR, HCCS, KIAA0100, LACTB, LGALS3, MCART1, MCAT, ME2, MPV17, MRPL10, MRPL13, MRPL18, MRPL27, MRPL44, MRPL47, MRPL49, MRPL50, MRPS10, MRPS12, MRPS16, MRPS23, MTP18, NDUFA9, NDUFS5, NFU1, NME6, NUDT9, PGAM5, PHB, PI4K2A, PPA1, PYCARD, RAB11FIP5, RAB32, ROMO1…				1	0.35163	ACADL	1.76744e-09
GO:0002684	positive regulation of immune system process	392	15	0.2291	C1R, C8G, CCL16, CD4, CFHR2, COLEC11, F10, FCN3, HPX, HRG, ICAM3, MASP2, RNF125, SERPINC1, SKAP1	44	2.268e-09	BLNK, C1RL, C1S, C2, C3, C4BPA, C4BPB, C5, C6, C7, C8A, C8B, C9, CCL4, CD1D, CD300A, CD83, CFB, CFH, CFHR5, CFI, CFP, CLEC4G, CXCL12, CXCR2, FCGR2B, FCN1, FCN2, IL13RA2, IL1RAP, LILRB1, LY6E, MAP3K5, MASP1, MBL2, NFKBIZ, PROK2, PTPRH, S1PR1, SERPING1, STAB2, TNFSF13B, TNFSF14, TRIB1				11	0.1464	ADM, AKAP9, APCS, ATRN, CRP, INHBA, MALT1, PAG1, SH3BP5, THBS1, ZCCHC6				23	0.52103	ARF6, BSG, CD59, CKLF, DDX58, FAS, FLII, HARS, IL15, IL18, IRAK2, LGALS3, NEDD9, NEU1, PRELID1, PTGFR, PVR, STAP2, TNFRSF10A, TNFRSF11B, TRAF3, TRIM56, WASF2							2.26797e-09
GO:0000050	urea cycle	10	7	2.7856e-09	ARG1, ASS1, CPS1, NAGS, OTC, SLC25A13, SLC25A15																9	1.7406e-09	ACAT2, CYP51A1, DHCR7, EBP, FDPS, HMGCS1, LSS, MVD, SC4MOL				2.78557e-09
GO:0043604	amide biosynthetic process	10	7	2.7856e-09	ARG1, ASS1, CPS1, NAGS, OTC, SLC25A13, SLC25A15																25	0.000286	ACSM1, ACSS2, ALDH1B1, ATP5D, BAD, CERK, DLST, ENDOG, FDXR, FXC1, GPAM, MRPL12, MRPL23, MRPL38, MRPS18B, NDUFA7, NDUFB9, NDUFS8, PDP2, PHB2, SIRT4, SLC25A1, SLC25A10, SLC25A33, TMEM70				2.78557e-09
GO:0003779	actin binding	285				12	0.52772	DMD, EHBP1, EVL, HEPACAM, IQGAP2, MTSS1, MYO16, MYO1F, PLD1, STAB2, SYNE2, USP6NL							30	2.16e-07	ABCC2, ACTN1, CALD1, CAMSAP1, CAMSAP1L1, DBN1, DST, EPB41L2, FLNA, FLNB, GEM, KBTBD9, KLHL5, LIMCH1, MAP2, MARCKS, MARCKSL1, MICAL1, MKL1, MYO5C, NEB, NEXN, PPL, PROM1, RAB8B, S100A11, SPIRE1, SPTBN1, TJP1, VCL	44	3.0109e-09	ABLIM1, ABLIM3, AHNAK, ANXA5, ARPC1A, ATP6V1B2, BAIAP2L1, CAP1, CAP2, CAPZB, CFL1, CFL2, CLIC4, CNN3, CORO1C, CORO2A, CTTN, DSTN, EZR, FLII, GSN, JUB, LASP1, LIMA1, MSN, MYO1C, MYO5B, PCYT1A, PDLIM1, PFN1, PLS1, RAP2A, RHOQ, SMARCA4, SPTAN1, SWAP70, TAGLN2, TMOD3, TMSB10, UBE2Q2, VASP, VIL1, WASF2, WDR1							3.01094e-09
GO:0006397	mRNA processing	228							28	3.128e-09	CLP1, CPSF3, CPSF6, CSTF2, DHX15, ERI1, EXOSC2, FBL, FEN1, GEMIN6, HNRNPA1, LSM2, NCBP2, NHP2L1, PPIL1, PRMT5, PRPF19, RBM28, SFPQ, SFRS9, SIP1, SNRPA, SNRPB2, SRPK1, TSEN15, TSEN2, TXNL4A, U2AF1	20	2.2924e-08	CCNL2, CDK13, CHD1, CPEB4, CWC22, HNRNPA2B1, LUC7L3, NSRP1, PCF11, PRPF3, RBM25, SFRS11, SFRS17A, SFRS18, SFRS5, SFRS6, SNRNP70, ZC3H11A, ZNF224, ZNF638													3.12803e-09
GO:0050778	positive regulation of immune response	260	11	0.17975	C1R, C8G, CCL16, CFHR2, COLEC11, FCN3, HRG, ICAM3, MASP2, SERPINC1, SKAP1	34	3.3491e-09	BLNK, C1RL, C1S, C2, C3, C4BPA, C4BPB, C5, C6, C7, C8A, C8B, C9, CCL4, CFB, CFH, CFHR5, CFI, CFP, CLEC4G, FCGR2B, FCN1, FCN2, IL13RA2, IL1RAP, LILRB1, LY6E, MAP3K5, MASP1, MBL2, NFKBIZ, PTPRH, SERPING1, TRIB1				8	0.13759	ADM, AKAP9, APCS, CRP, INHBA, PAG1, SH3BP5, ZCCHC6													3.3491e-09
GO:0071813	lipoprotein particle binding	71	4	0.17494	APOA2, APOA4, APOM, HPR	17	3.5917e-09	ANGPTL4, APOA5, APOF, CD36, CETP, CFHR5, CXCL12, CXCL9, LCAT, LIPC, LIPG, LPA, LRP1, LRP5L, LRP6, PON3, STAB2				2	0.40484	CRP, LBP							5	0.33378	BIN1, ESPN, MYO1D, TRIOBP, TWF2				3.59174e-09
GO:0071814	protein-lipid complex binding	71	4	0.17494	APOA2, APOA4, APOM, HPR	17	3.5917e-09	ANGPTL4, APOA5, APOF, CD36, CETP, CFHR5, CXCL12, CXCL9, LCAT, LIPC, LIPG, LPA, LRP1, LRP5L, LRP6, PON3, STAB2				2	0.40484	CRP, LBP													3.59174e-09
GO:0071842	cellular component organization at cellular level	3248							122	0.088232	ACTL6A, ARL14, ARL6, B9D1, BCCIP, BRF2, C10orf2, CCDC99, CIB1, CSE1L, CXCL11, DDX56, DGUOK, DKC1, DNAJC2, EIF5A, EIF6, EMD, EPRS, ETS1, EXT1, EZH2, FASTKD2, FBL, FEN1, FIGNL1, FITM2, G3BP1, GEMIN6, GNL3, GRWD1, GSPT1, HGS, HMGA1, HNRNPA1, ICT1, IKBKAP, IL1R2, KATNA1, KDM1B, LONP1, LSM2, MCFD2, MED28, MINA, MITD1, MKI67IP, MMP10, MUS81, NAT10, NCBP2, NCL, NHP2, NHP2L1, NOLC1, NPM1, NPM3, NSFL1C, N…	73	0.10034	ABCA1, ADM, AHCTF1, AHI1, AKAP9, APCS, APOL1, ARAP2, ATG2B, BAZ2B, BOD1L, C7orf58, CASP8AP2, CCNL1, CDK13, CENPC1, CEP192, CHD1, CLK2, CP110, CRP, CTGF, DNA2, DNAH5, DOCK4, FCHSD2, FERMT2, FGD4, FMR1, FN1, GOLGA4, GOLGA8A, GOLGB1, HBEGF, HIST1H2BD, HNRNPA2B1, ID1, IFI6, ITSN1, KRIT1, LUC7L3, MAP2K1, MYRIP, NRBP2, NRP1, PAG1, PAN3, PAPD7, PKD2, PLK3, PPWD1, PROS1, PRPF3, RANBP2, RND3, RRN3, SDC4, …	150	0.00096316	ABCC2, ABL1, ACTA2, ACTN1, ADAM10, ARFGEF1, ARHGAP12, ARHGEF10, ARL13B, ASAP1, ATP2C1, ATR, BAMBI, BAZ1A, BBS10, C4orf49, CALD1, CBX3, CCNE1, CDC7, CDK14, CDK5RAP2, CHMP2B, CHMP4C, CLDN1, CLIP1, CLIP4, CLTCL1, COL5A2, CRYAB, CX3CL1, CYLD, DAPK2, DBN1, DDHD2, DIAPH2, DIAPH3, DNAJC6, DNTTIP2, DSC2, DSP, DST, ECT2, EEA1, ENAH, FAM54A, FBLIM1, FLNA, FLNB, FLRT3, FNBP1, FNBP1L, GAN, GATA6, GEM, GINS1,…	262	3.7607e-09	ABLIM1, ABLIM3, ACTB, ACTG1, ACTR10, ACTR1A, AGAP1, ANXA11, ANXA2, ARF3, ARF4, ARF6, ARHGEF18, ARL6IP5, ARL8B, ARPC1A, ARPC2, ASAP3, ATG16L1, ATP6V1H, BAIAP2L1, BAX, BBS12, BEX2, BID, BIK, BLOC1S2, BSG, BUB3, C11orf73, C14orf166, C14orf169, C20orf7, CAP1, CAPZB, CARM1, CASK, CASP6, CAV1, CCT2, CCT5, CD151, CD9, CDC16, CDC27, CDC37, CDC42SE1, CDK7, CDYL, CENPW, CETN2, CFL1, CFL2, CHCHD3, CHFR, CHM…							3.76067e-09
GO:0050776	regulation of immune response	413				45	3.7918e-09	ADRB1, BLNK, C1RL, C1S, C2, C3, C4BPA, C4BPB, C5, C6, C7, C8A, C8B, C9, CCL4, CD300A, CD83, CFB, CFH, CFHR5, CFI, CFP, CLEC4G, CPN1, FCGR2B, FCN1, FCN2, HMGB1, IL13RA2, IL1RAP, ITGB2, LEPR, LILRB1, LY6E, MAP3K5, MASP1, MBL2, NFKBIZ, PTPRH, PZP, RAB27A, RARRES2, SERPING1, STAB2, TRIB1				11	0.18577	ADM, AKAP9, APCS, APOL1, CRP, INHBA, PAG1, SH3BP5, TIA1, TSLP, ZCCHC6							2	0.2455	CXCL10, PCSK9				3.79179e-09
GO:0071702	organic substance transport	534	40	2.0823e-07	ABCA6, ABCB11, ABCB4, ABCC11, ABCG5, ABCG8, AKR1C4, ALDH2, APOA1, APOA2, APOA4, APOM, CYP27A1, EPHX2, FABP1, G6PC, GOT2, MFSD2A, MTP, OSTalpha, PLG, PLIN2, PON1, PPP1R3B, SCP2, SLC10A1, SLC17A3, SLC22A1, SLC23A1, SLC25A13, SLC25A15, SLC25A18, SLC25A20, SLC2A9, SLC35D1, SLC37A4, SLC38A3, SLC6A1, TMEM30B, TXNIP	53	4.204e-09	ABCA9, ABCC6, ABCG2, AGTR1, APOA5, APOB, APOF, CD14, CD36, CETP, EHBP1, ENPP1, FOLR2, HADHB, HSD17B4, IRS2, ITLN1, LCAT, LEPR, LILRB1, LRP1, NDRG1, NRIP1, PCTP, PLA2G2A, PLD1, PLEK, S100A8, SGK1, SLC13A5, SLC16A1, SLC16A10, SLC16A14, SLC16A2, SLC1A2, SLC23A2, SLC2A10, SLC2A12, SLC2A2, SLC2A3, SLC38A11, SLC38A4, SLC43A1, SLC5A3, SLC5A6, SLC6A12, SLC6A13, SLC7A2, SLCO1B1, SLCO1B3, SNTB1, STARD5, VE…							22	0.31514	ABCB1, ABCC2, ATP8B1, BDKRB2, C6orf192, FAM57A, MAP4K4, PAWR, RRAD, SCARB2, SLC22A5, SLC35E1, SLC5A9, SLC6A20, SLC7A6, SLC7A7, SPNS2, TGFB1I1, TMEM144, TMEM27, VLDLR, WASF1	32	0.46516	AKR1C2, APOL3, ARF6, ARL6IP5, ARL8B, BID, BSG, CAV1, CLN3, CORO1C, DYNLRB1, F2RL1, GLTP, IL15, MAPK1, MFSD6, NEDD4L, NPC1, PEA15, PLA2G4C, PTGFR, RAB9A, RHOG, SLC2A6, SLC36A4, SLC38A1, SLC44A3, SLC7A1, SLC9A6, STARD3NL, STX12, TSPO	2	0.2455	CXCL10, PCSK9				4.20403e-09
GO:0006953	acute-phase response	40	3	0.12446	F12, HRG, IL1RN	13	4.3618e-09	A2M, C4BPA, CEBPD, CP, FGA, ITIH4, LIFR, LRG1, MBL2, NR5A2, REL, SERPINA1, VTN				4	0.0074883	APCS, LBP, OSMR, SERPINA3							46	0.35719	ACTR5, AP1S1, BIN1, CD99, CERK, CLDN7, CRYAA, CXCL10, DCX, ELAVL1, ENDOG, ESPN, FANCA, FGF21, FGFR2, FXC1, GPI, GPR37, H1F0, HAS3, HIST1H4C, KDM4A, KLHL34, MAD1L1, MARVELD2, MARVELD3, MID1IP1, MYO1D, P2RX7, PALMD, PHB2, PPP1CA, PPP1R16A, PTK6, RAB8A, RAC3, RHOU, SLC25A33, SPP1, STRA13, TMEM70, TRIOBP, TSC2, TWF2, UBXN2B, ZFYVE21	1	0.019119	ORM2	4.3618e-09
GO:0005856	cytoskeleton	1052													74	4.2165e-08	ACTA2, ACTN1, AKAP12, ARHGEF10, BMP2K, CALD1, CCNE1, CDK5RAP2, CLIP1, CLIP4, CLTCL1, CRCT1, CRIP2, CXADR, DBN1, DIAPH2, DIAPH3, DSP, DST, ECT2, EPB41L2, FBLIM1, FLNA, FLNB, GAN, GEM, HAUS6, IQGAP1, KIF1B, KIF1C, KIF21A, KIF2A, KIF3A, KIF5B, KLC1, KRT19, KRT23, KRT80, KRT86, LPP, MAP1B, MAP2, MAPRE1, MARCKS, MICAL1, MICAL3, MYL9, MYO5A, MYO5C, MYO6, NCF2, NEB, NEDD1, NEK1, NEXN, NUAK2, PAFAH1B1, P…	108	4.411e-09	ABLIM1, ACTB, ACTG1, ACTR10, ACTR1A, AHNAK, ANXA11, ANXA5, ARL8B, ARPC1A, ARPC2, ATP6V1B2, BBS12, CAPZB, CASK, CCDC6, CCT3, CDC16, CDC27, CDC42SE2, CETN2, CFL1, CKAP2, CLIC4, CLTA, CNN3, CORO1C, CORO2A, CSRP1, CTTN, DCTN2, DDX20, DOK4, DPYSL2, DSTN, DYNC1H1, DYNC1LI1, DYNLL1, DYNLT1, EIF3K, ELP3, EZR, FLII, GNAI3, GSN, H2AFY, HAUS1, ISG15, KATNB1, KLHL21, LASP1, LIMA1, LMNA, MAP1LC3B, MAP4, MAP7D…							4.41097e-09
GO:0044267	cellular protein metabolic process	3734				156	0.50275	ACVR1C, ADRA1A, ADRB1, ADRB2, AGTR1, ATF7IP2, B3GAT1, BLNK, C13orf15, C1RL, C3, C5, C7, CCND1, CCNE2, CD14, CD82, CDC14B, CDK5RAP3, CFHR5, CFP, CLEC1B, CLK1, CSF1R, CSF2RB, CTBS, CX3CR1, CXCL12, CXCL9, CXCR2, CXXC5, CYP2C19, CYP2E1, DAPK1, DFFB, DIRAS3, DNAJB1, DNAJC12, DNAJC25, DUSP10, DUSP6, EFNA1, ENPP1, EPHB1, EPO, ERO1LB, F2, FCGR2B, FCN1, FCN2, FPR1, FURIN, FXN, FYN, GABARAPL1, GADD45B, GAD…	172	2.031e-06	ABCE1, ADRM1, AHSA1, AIMP1, AIMP2, ALG3, ALG5, APEX1, ARL14, B3GALNT2, BCCIP, BIRC3, BYSL, C1GALT1C1, C1QBP, CBLC, CCT8, CDK4, CHUK, CIB1, CLGN, COPS3, CSE1L, CSNK1A1, DAP3, DBF4, DDOST, DNAJB11, DNAJC7, DPAGT1, DPH2, DPH5, DPM2, EEF2K, EIF1AD, EIF2B3, EIF2S1, EIF3B, EIF3G, EIF3J, EIF4A3, EIF4EBP1, EIF5A, EIF6, ENOX2, EPRS, ERCC8, EXOSC2, EZH2, FAM175B, FARSA, FASTKD2, FBL, FTSJ1, G3BP1, GALNTL4,…	84	0.078416	AKAP9, ANGPTL3, APCS, BOD1L, C8orf4, CAPRIN2, CCNL1, CDC42BPA, CDK13, CDK19, CLK2, CLK4, CRP, CTGF, CXCL2, DUSP1, ENC1, EPHA2, EREG, FANCL, FLJ25006, FMR1, FN1, GALNT2, GDF15, GHR, HBEGF, HLTF, HNRNPA2B1, ID1, IER3, IL13RA1, IL18R1, INHBA, KDM2B, LBP, MALT1, MAN2A2, MAN2B2, MAP2K1, MTMR4, NKTR, NRBP2, NRP1, OGT, ORC2L, OSMR, PABPC1L, PAG1, PARP14, PCMTD1, PHIP, PHLDA1, PHLPP1, PKD2, PLK3, PPIL4, …	180	2.0066e-05	ABL1, ACE2, ACPL2, ADAM10, ADAM9, AKAP12, ALCAM, ANKRD28, APBB2, APH1B, ARFGEF1, ATR, B3GALNT1, BACE2, BAG5, BAMBI, BAZ1A, BBS10, BDKRB2, BMP2K, CBLB, CCL2, CCL20, CCNE1, CDC7, CDK14, CDK5RAP2, CDKN2B, CHML, CHST9, COPB1, CRYAB, CSDA, CX3CL1, CXCL1, CYLD, CYR61, DAB2, DAPK2, DENR, DKK3, DNAJB4, DNAJC10, DNAJC13, DNAJC6, DUSP4, DUSP5, EGLN3, EIF2AK3, EIF3A, EIF4G2, EIF5A2, EIF5B, ENAH, ERO1L, EXOC…	293	5.2024e-09	ACTG1, AGAP1, AKR1B10, AKTIP, ALG1, ANXA5, APEH, ARF6, ARL2BP, ARL6IP5, ART4, ATG10, BAG2, BAG3, BBS12, BCR, BLVRA, BSG, BTBD10, BUB3, C11orf17, C14orf169, CAPN2, CARM1, CARS, CASK, CASP6, CASP7, CAV1, CCNC, CCT2, CCT3, CCT4, CCT5, CCT6A, CCT7, CD59, CDC27, CDC37, CDC42SE2, CDK2AP1, CDK5, CDK7, CDKN1A, CDKN3, CDYL, CHFR, CKS2, CLN3, CPNE2, CRK, CSNK1G1, CTTN, CYTH2, DAD1, DALRD3, DAPK3, DAXX, DDX…	14	0.012876	ACAT2, APOA1BP, BAAT, FGF21, NPC2, OAZ2, OSTBETA, PCSK9, RAB3B, SCD, SLC17A5, SLC25A1, SLC25A10, STARD10				5.20237e-09
GO:0004540	ribonuclease activity	78	4	0.2192	ANG, AZGP1, RNASE4, XRN1				16	5.2247e-09	ERI1, EXOSC1, EXOSC2, EXOSC4, EXOSC5, EXOSC8, EXOSC9, FEN1, ISG20L2, PNPT1, POP1, PPP1R8, RNASEH1, RPP40, TSEN15, TSEN2																5.22472e-09
GO:0000096	sulfur amino acid metabolic process	28	10	5.5795e-09	BHMT, BHMT2, CBS, CDO1, GNMT, MSRA, OPLAH, PEMT, PON1, SUOX				4	0.013546	GCLM, MARS2, MAT2A, MTAP	1	0.42441	MTR													5.57946e-09
GO:0016829	lyase activity	136	20	6.5216e-09	ACMSD, ADCY1, ALAD, ALDOB, ALDOC, AUH, CA14, CA5A, CBS, CLYBL, ECHDC2, EHHADH, HMGCL, NTHL1, PAICS, PCBD1, PCK2, PCYOX1, SAT2, SDSL	14	0.0016314	ADCY10, CSAD, CTH, DHDPSL, GCDH, GGCX, HAL, HSD17B4, MLYCD, PCK1, PUS10, SDS, THNSL1, UROC1	5	0.48211	AMD1, APEX1, CA13, ODC1, RPS3							8	0.54297	ADSL, ALDOA, CA12, CRYM, ENO1, HCCS, PPCDC, UXS1	50	0.52241	ANXA6, BIN1, CCNG2, CD99, CERK, CLDN7, CRYAA, CXCL10, DCX, EEF1A2, ELAVL1, EPHA1, FANCA, FBXL15, FBXO2, FGF21, FGFR2, GPI, IFIT3, IL22RA1, KDM4A, LAMP2, MARCH2, MIF4GD, MRPL12, MRPL23, MRPL38, MRPS18B, NAT8B, P2RX7, P2RY2, PCSK9, PDCD4, PDP2, PEPD, PPP1CA, PRSS8, PSTK, PTK6, RHOU, SCD, SHMT1, SIRT4, SLPI, SPP1, SRR, ST6GALNAC2, TSC2, TWF2, VRK3				6.52155e-09
GO:0030334	regulation of cell migration	873				58	0.00029779	A2M, ADRA1A, ADRB2, AGTR1, AIF1, ANGPTL4, ANGPTL6, C5, CCND1, CD300A, CD82, CDK5RAP3, CLDN2, COL18A1, CX3CR1, CXCL12, CXCL9, CXCR2, CYP2J2, DAPK1, EFNA1, ENPEP, ENPP3, EPHB1, EPO, F2, F7, FCGR3B, FPR1, HMGB1, IL33, ITGB2, KLF2, LPA, LRP1, MIA3, NCALD, NDRG1, NPY1R, PLD1, PPARA, PROK2, PROX1, PTGS2, RARRES2, RASSF5, RGS1, S1PR1, SEC62, SERPINF2, SOCS3, SPRY2, TIAM1, TNFSF14, TRIB1, VEGFA, WNT11, W…				26	0.021477	ADAMTS1, AKAP9, ANGPTL3, CRP, CTGF, DOCK10, DOCK4, EPHA2, FERMT2, HBEGF, KRIT1, MAP2K1, MATN2, MPHOSPH8, NRP1, PKD2, PNN, RANBP2, RB1CC1, RCAN1, RECK, RND3, SDC4, SKIL, ST3GAL5, TIMP3	67	6.9094e-09	ACTN1, ADAM10, ADAM9, ALCAM, AMOTL2, ANXA1, ANXA3, ANXA4, CALD1, CCL2, CCL20, CLDN4, CX3CL1, CXADR, CYLD, CYR61, DAB2, DKK1, DKK3, DNAJB4, ENAH, FBLIM1, FGF2, FILIP1L, FLNA, FLNB, FNBP1, GNA13, HSPA8, IL8, IQGAP1, ITGA2, ITGAV, LAMC2, LGALS8, LIF, LOC91663, LPP, MAP2, MAP3K7, MARCKS, MCAM, MFI2, MITF, MST1R, MYO6, NANOS1, NCEH1, NOTCH2, NTN4, OXTR, PKP4, PLXNC1, PPL, PRKX, RAD50, RRAD, RRAS2, S10…	70	0.0041506	ANXA2, ARF6, ARL6IP5, ASAP3, BEX2, BSG, CA12, CAPN2, CAPNS1, CAV1, CD151, CD9, CDKN3, CHFR, COL4A2, CORO1C, CREB3, CRK, CTTN, CYTH2, F2RL1, GCNT3, GLRX3, GNA12, GNB2L1, GTPBP4, HRAS, IL15, IL18, ILK, ISG15, ITGA6, KCMF1, LASP1, LGALS1, MAPK1, MPZL1, MSN, NEDD9, NEU1, NQO1, PALLD, PDCD10, PDGFA, PHB, PLP2, PPIA, PVR, RALA, RAP1GDS1, RHOA, RHOC, RHOG, RHOQ, RPS6KA1, RRAS, SOD2, SPINT2, STAP2, TDP2,…							6.90936e-09
GO:0016705	oxidoreductase activity, acting on paired donors,	98	17	7.0121e-09	BBOX1, C5orf4, CYP1A2, CYP2A13, CYP2A6, CYP2C8, CYP2C9, CYP39A1, CYP3A4, CYP4F2, CYP7A1, CYP8B1, FMO4, FMO5, HMOX1, PAH, PHYH	13	0.00021055	CYP1A1, CYP26A1, CYP2B6, CYP2C19, CYP2J2, CYP3A5, CYP3A7, CYP4A11, FMO3, JMJD5, KMO, P4HA1, PTGS2							4	0.48522	EGLN3, FADS3, PAM, PLOD2	7	0.34734	CYP2C18, FADS1, GLRX2, P4HA2, PLOD3, PRDX1, SQLE							7.01211e-09
GO:0019627	urea metabolic process	11	7	7.457e-09	ARG1, ASS1, CPS1, NAGS, OTC, SLC25A13, SLC25A15																2	0.54534	HACL1, MVD				7.45696e-09
GO:0071941	nitrogen cycle metabolic process	11	7	7.457e-09	ARG1, ASS1, CPS1, NAGS, OTC, SLC25A13, SLC25A15																16	0.12554	CD99, CLDN7, CXCL10, ELAVL1, GPI, LAMP2, PIR, PTK6, RHOU, RTP3, SLPI, SPP1, SPRR3, STARD10, TRIOBP, TSC2				7.45696e-09
GO:0034440	lipid oxidation	65	14	8.2985e-09	ACACB, ACADS, ACOX1, APOM, CPT2, CYP4F12, CYP4F2, ECHDC2, EHHADH, HADH, HAO2, PHYH, SCP2, SLC25A20	8	0.0054286	ACAA1, ACADM, ACADVL, ACSL5, CPT1A, HADHB, PPARGC1A, SLC27A2				2	0.36316	CROT, CRP							5	0.010165	CYP51A1, FADS2, KDM4A, SC4MOL, SCD	1	0.030906	ACADL	8.29848e-09
GO:0008173	RNA methyltransferase activity	27							10	8.418e-09	EMG1, FBL, FTSJ1, FTSJ3, METTL1, METTL3, NOP2, NSUN5, RG9MTD1, TYW3	1	0.41294	CCDC76													8.41798e-09
GO:0044262	cellular carbohydrate metabolic process	494	41	8.4335e-09	AGT, ALDOB, ALDOC, APOE, CA5A, DAK, DCXR, ENTPD5, FBP1, G6PC, GALM, GALT, GBA3, GCGR, GPD1, GPT, GUSB, GYS2, IMPA2, KHK, LDHD, MAN1C1, NR0B2, NR1H4, NR3C2, ONECUT1, PCK2, PDK2, PDK4, PFKFB1, PGM1, PKLR, PMM1, PPP1R3B, SLC2A9, SLC37A4, ST3GAL1, ST6GAL1, TXNIP, UGT2B15, XYLB	27	0.092139	A2M, ADRB2, B3GAT1, C3, CNDP1, CTBS, ENPP1, F2, FPR1, GAA, GCKR, GK, GNPNAT1, GPT2, IGFBP1, IRS2, LEPR, LIPC, MAN1A1, MAN2C1, MLXIPL, PC, PCK1, PHKA2, SLC2A2, ST3GAL6, UAP1	20	0.22397	ALG3, ALG5, B3GALNT2, C1GALT1C1, DDOST, DPAGT1, DPM2, EXT1, GALNTL4, GMPPB, MYC, NANP, NANS, NME1, PRPS1, RPIA, SYNJ2, TALDO1, UGDH, UGGT2	12	0.25954	AGL, ANGPTL3, C1QTNF3, EXTL2, GALNT2, GHR, IMPA1, MAN2A2, MAN2B2, OGT, PRKAA1, TIMP3										1	0.21474	TIPARP	8.43351e-09
GO:0022618	ribonucleoprotein complex assembly	116							19	1.0098e-08	DDX56, EIF5A, FBL, G3BP1, GEMIN6, GNL3, HNRNPA1, LSM2, NCBP2, NHP2L1, PRMT5, PRPF19, RBM28, SFRS9, SIP1, SRPK1, TXNL4A, UTP18, ZNHIT6	8	0.0019796	AKAP9, HNRNPA2B1, LUC7L3, PAN3, PRPF3, SFRS5, SFRS6, TNRC6A				8	0.36602	DDX20, HNRNPAB, LGALS3, PPM1G, RPS19, RTCD1, SNRPD2, WDR77	1	0.58391	ACOT4				1.00975e-08
GO:0006928	cellular component movement	1631				94	0.00071242	A2M, ADRA1A, ADRB2, AGTR1, AIF1, ANGPTL4, ANGPTL6, AR, C3, C5, C7, CCL4, CCND1, CD300A, CD82, CDK5RAP3, CLDN2, COL18A1, CX3CR1, CXCL12, CXCL9, CXCR2, CYP2J2, DAPK1, DNALI1, EFNA1, ENPEP, ENPP3, EPHB1, EPO, EVL, F2, F7, FCGR3B, FPR1, FREM2, HAPLN4, HEPACAM, HGFAC, HMGB1, IGF1, IGFBP7, IL1B, IL33, ITGB2, KDR, KLF2, LPA, LRP1, LYVE1, MAN2C1, MIA3, MST1, MYH3, MYOM1, NCALD, NDRG1, NID1, NISCH, NPY1R,…				41	0.05497	ADAMTS1, ADM, AKAP9, ANGPTL3, ATRN, CRP, CTGF, DNAH5, DOCK10, DOCK4, DUSP1, ELF3, EPHA2, FERMT2, FGG, FN1, HBEGF, KRIT1, KTN1, LAMB2, LECT2, MAP2K1, MATN2, MPHOSPH8, NPHP3, NRP1, PKD2, PNN, PROS1, RANBP2, RB1CC1, RCAN1, RECK, RND3, SDC4, SKIL, SMG1, ST3GAL5, THBS1, TIMP3, VNN1	104	1.0688e-08	ABL1, ACTA2, ACTN1, ADAM10, ADAM9, AKAP12, ALCAM, AMOTL2, ANXA1, ANXA3, ANXA4, BDKRB2, CALD1, CCL2, CCL20, CLDN4, CLIP1, CRIP2, CX3CL1, CXADR, CXCL1, CXCL6, CYLD, CYR61, DAB2, DKK1, DKK3, DNAJB4, DST, ENAH, FBLIM1, FGF2, FILIP1L, FLNA, FLNB, FMNL2, FNBP1, GNA13, HERC4, HSPA8, IFT80, IGFBP3, IL8, IQGAP1, ITGA2, ITGAV, ITGB6, JAK1, KIF1B, KIF1C, KIF21A, KIF2A, KIF5B, LAMA5, LAMB1, LAMC1, LAMC2, LGA…	121	0.0031473	ACTB, ACTR1A, ANXA2, ANXA5, ARF6, ARL6IP5, ARPC1A, ARPC2, ASAP3, BAG3, BEX2, BSG, CA12, CAPN2, CAPNS1, CAV1, CD151, CD63, CD9, CDKN3, CFL1, CHFR, CKLF, COL4A2, CORO1C, CORO2A, CREB3, CRK, CTTN, CYTH2, DAPK3, DCTN2, DEFB1, DPYSL2, DSTN, ELP3, F2RL1, FAS, FYCO1, GCNT3, GLRX3, GNA12, GNB2L1, GSN, GTPBP4, HARS, HMGCR, HRAS, HTATIP2, IL15, IL18, ILK, ISG15, ITGA6, ITGB1BP1, ITGB5, KATNB1, KCMF1, KRAS,…							1.06876e-08
GO:0071826	ribonucleoprotein complex subunit organization	117							19	1.1685e-08	DDX56, EIF5A, FBL, G3BP1, GEMIN6, GNL3, HNRNPA1, LSM2, NCBP2, NHP2L1, PRMT5, PRPF19, RBM28, SFRS9, SIP1, SRPK1, TXNL4A, UTP18, ZNHIT6	8	0.0020897	AKAP9, HNRNPA2B1, LUC7L3, PAN3, PRPF3, SFRS5, SFRS6, TNRC6A				8	0.37499	DDX20, HNRNPAB, LGALS3, PPM1G, RPS19, RTCD1, SNRPD2, WDR77	10	0.12724	AKR1A1, FGF21, GALK1, GCK, GPI, LAMP2, LPIN1, PPP1CA, SLC25A10, ST6GALNAC2				1.16848e-08
GO:0034645	cellular macromolecule biosynthetic process	3677							180	1.1751e-08	ABCE1, ACTL6A, ADRM1, AIMP1, ALG3, ALG5, APEX1, ARL14, B3GALNT2, BCCIP, BIRC3, BRF2, BRMS1L, C10orf2, C1GALT1C1, CAMTA2, CHUK, CIB1, CPSF3, CXCL11, DAP3, DBF4, DDOST, DGUOK, DHX9, DKC1, DNAJC7, DPAGT1, DPM2, E2F5, EAF2, EEF2K, EIF1AD, EIF2B3, EIF2S1, EIF3B, EIF3G, EIF3J, EIF4A3, EIF4EBP1, EIF5A, EIF6, EPRS, ERCC8, ETS1, EXOSC2, EXT1, EZH2, FARSA, FEN1, FHL2, FTSJ1, G3BP1, GALNTL4, GMPPB, GNL3, GR…	92	0.0046383	ABCA1, AHR, ANKRD12, ARID4A, ARID4B, ATP2B4, BAZ2B, BRWD1, BTAF1, CASP8AP2, CDK19, CHD1, CRP, CTGF, DMTF1, DNA2, DSE, ELF3, ELL2, ENC1, ESF1, ETS2, EXTL2, FMR1, FN1, GALNT2, GCC2, GHR, GRHL1, HBEGF, HLTF, HNRNPA2B1, ID1, ID2, ID4, INHBA, KBTBD11, KDM2B, MALT1, MAN2A2, MAN2B2, MAP2K1, MEIS2, N4BP2L2, NFE2L2, NFIL3, NFXL1, OGT, ORC2L, PABPC1L, PAPD7, PARP14, PCF11, PHLDA1, PLK3, PPP1R15B, RALGAPA1,…				234	0.067352	ACTB, ACTG1, AGAP1, AKIRIN1, ALG1, ANXA2, ARF4, ARNTL2, ASCC1, ASNS, BAG3, BCR, BMP2, BRD7, BTBD10, BTG3, BUD31, C11orf17, C14orf169, C19orf33, C3orf33, CARM1, CARS, CASK, CAV1, CBX6, CCNC, CDK2AP1, CDK5, CDK7, CDKN1A, CDR2, CEBPG, CENPW, CITED4, CKAP2, CNOT7, CREB3, CRK, DAD1, DALRD3, DAXX, DDX39, DDX58, DHDDS, DR1, DSCC1, DTD1, EID2, EIF2B2, EIF2B4, EIF2C2, EIF3D, EIF3I, EIF3K, EIF4E2, EIF4E3, …							1.17505e-08
GO:2000145	regulation of cell motility	885				58	0.00042016	A2M, ADRA1A, ADRB2, AGTR1, AIF1, ANGPTL4, ANGPTL6, C5, CCND1, CD300A, CD82, CDK5RAP3, CLDN2, COL18A1, CX3CR1, CXCL12, CXCL9, CXCR2, CYP2J2, DAPK1, EFNA1, ENPEP, ENPP3, EPHB1, EPO, F2, F7, FCGR3B, FPR1, HMGB1, IL33, ITGB2, KLF2, LPA, LRP1, MIA3, NCALD, NDRG1, NPY1R, PLD1, PPARA, PROK2, PROX1, PTGS2, RARRES2, RASSF5, RGS1, S1PR1, SEC62, SERPINF2, SOCS3, SPRY2, TIAM1, TNFSF14, TRIB1, VEGFA, WNT11, W…				26	0.024935	ADAMTS1, AKAP9, ANGPTL3, CRP, CTGF, DOCK10, DOCK4, EPHA2, FERMT2, HBEGF, KRIT1, MAP2K1, MATN2, MPHOSPH8, NRP1, PKD2, PNN, RANBP2, RB1CC1, RCAN1, RECK, RND3, SDC4, SKIL, ST3GAL5, TIMP3	67	1.1877e-08	ACTN1, ADAM10, ADAM9, ALCAM, AMOTL2, ANXA1, ANXA3, ANXA4, CALD1, CCL2, CCL20, CLDN4, CX3CL1, CXADR, CYLD, CYR61, DAB2, DKK1, DKK3, DNAJB4, ENAH, FBLIM1, FGF2, FILIP1L, FLNA, FLNB, FNBP1, GNA13, HSPA8, IL8, IQGAP1, ITGA2, ITGAV, LAMC2, LGALS8, LIF, LOC91663, LPP, MAP2, MAP3K7, MARCKS, MCAM, MFI2, MITF, MST1R, MYO6, NANOS1, NCEH1, NOTCH2, NTN4, OXTR, PKP4, PLXNC1, PPL, PRKX, RAD50, RRAD, RRAS2, S10…	71	0.0038551	ANXA2, ARF6, ARL6IP5, ASAP3, BEX2, BSG, CA12, CAPN2, CAPNS1, CAV1, CD151, CD9, CDKN3, CHFR, COL4A2, CORO1C, CORO2A, CREB3, CRK, CTTN, CYTH2, F2RL1, GCNT3, GLRX3, GNA12, GNB2L1, GTPBP4, HRAS, IL15, IL18, ILK, ISG15, ITGA6, KCMF1, LASP1, LGALS1, MAPK1, MPZL1, MSN, NEDD9, NEU1, NQO1, PALLD, PDCD10, PDGFA, PHB, PLP2, PPIA, PVR, RALA, RAP1GDS1, RHOA, RHOC, RHOG, RHOQ, RPS6KA1, RRAS, SOD2, SPINT2, STAP…	22	0.51641	CD99, CLDN7, CXCL10, DCX, ELAVL1, FGFR2, GNAI2, GPI, LAMP2, MESP1, PIR, PTK6, RHOU, RTP3, SLPI, SPP1, SPRR3, STARD10, TRIOBP, TSC2, TSPAN1, ZFYVE21				1.1877e-08
GO:0008206	bile acid metabolic process	38	11	1.1976e-08	ACOX2, AKR1C4, AKR1D1, CYP27A1, CYP39A1, CYP3A4, CYP7A1, CYP8B1, NR1H4, SULT2A1, UGT2B4	6	0.0045359	ACAA1, CYP3A5, HSD17B4, NR5A2, PROX1, SLC27A5							2	0.408	ACOX3, UGT2A3										1.1976e-08
GO:0034097	response to cytokine stimulus	631	23	0.22986	ABCB11, AGT, ARG1, AZGP1, CDO1, CTSB, CYP3A4, ENPP2, FCGRT, FES, G0S2, HMOX1, HSD17B2, IL28RA, MTP, NR1H4, PIGR, RNF125, SDC1, SERPINF1, SLC22A1, TNFSF10, TSC22D3	58	1.2907e-08	ACSL5, BCL2A1, C1orf38, C2, C3, CCL4, CD14, CD1D, CD36, CFB, CFH, CFI, CHI3L1, CISH, CLEC4M, CX3CR1, CXCL9, CXCR2, EGR1, EPO, FAM46C, FCGR2B, FOSB, IFI44L, IGFBP1, IL13RA2, IL1RAP, IL33, IRF7, IRF8, IRS2, ITPR2, LILRB2, LRG1, LRRK2, MBL2, MIA3, MX2, NFKBIZ, NR4A1, NR4A2, NT5E, PELI2, PLD1, PON3, RGS1, S100A12, SDC2, SELE, SGK1, SOCS3, ST3GAL6, SUN2, TNFRSF1A, TNFRSF1B, VEGFA, XAF1, ZFP36				13	0.46112	BCL3, C1orf63, CRP, DDX60, DOCK10, ELF3, HBEGF, IER3, IL18R1, NRP1, PLK3, SOCS2, TSLP	35	0.0098121	ABCC2, ANKRD1, ANXA1, CASP4, CBLB, CCL2, CCL20, CLDN1, CRIM1, CXCL1, DUSP5, EGLN3, FGF2, FSTL1, HIF1A, IFNGR1, IL8, JAK1, LEPROT, LIF, MAP3K7, MAP4K4, MCAM, NCK1, RIPK2, S100A11, SAMD9, STAT4, STK39, TGFB2, TNFAIP8, TNFRSF21, TNFSF11, VTCN1, WWTR1	48	0.036148	ACTG1, APOL3, BAX, BID, CAPNS1, CDC37, CFL1, CIAPIN1, CKLF, CTTN, DAXX, DDX58, EZR, F2RL1, FAS, FTH1, IFI30, IL15, IL32, ILK, LASP1, MAPK1, MSN, MVP, NKAP, OPTN, PDCD2, PDE12, PLP2, RFX5, RHOA, SCRIB, SLFN5, SNN, SOD2, STAP2, TDP2, TFRC, TNFRSF10A, TNFRSF11B, TRIM21, TUBB, TXN, TYMP, UBD, WSB2, YWHAZ, ZC3HAV1				1	0.26662	MAFF	1.29073e-08
GO:0000313	organellar ribosome	73							15	1.5379e-08	DAP3, ICT1, MRPL17, MRPL22, MRPL3, MRPL4, MRPL9, MRPS11, MRPS17, MRPS18A, MRPS2, MRPS30, MRPS34, MRPS35, MRPS9							13	0.00027693	LACTB, MRPL10, MRPL13, MRPL18, MRPL27, MRPL44, MRPL47, MRPL49, MRPL50, MRPS10, MRPS12, MRPS16, MRPS23	16	0.13637	CD99, CLDN7, CXCL10, ELAVL1, GPI, LAMP2, PIR, PTK6, RHOU, RTP3, SLPI, SPP1, SPRR3, STARD10, TRIOBP, TSC2				1.53793e-08
GO:0005761	mitochondrial ribosome	73							15	1.5379e-08	DAP3, ICT1, MRPL17, MRPL22, MRPL3, MRPL4, MRPL9, MRPS11, MRPS17, MRPS18A, MRPS2, MRPS30, MRPS34, MRPS35, MRPS9							13	0.00027693	LACTB, MRPL10, MRPL13, MRPL18, MRPL27, MRPL44, MRPL47, MRPL49, MRPL50, MRPS10, MRPS12, MRPS16, MRPS23	3	0.01411	BAAT, DHCR7, HSD3B7				1.53793e-08
GO:0051128	regulation of cellular component organization	1728				78	0.24105	AIF1, AMN, ANGPTL4, AR, AVPR1A, BCL6, C13orf15, C1S, C3, C5, C7orf68, CDC14B, CFP, COL18A1, CSF1R, CXCL12, CXCR2, CYP1A1, DAPK1, DIRAS3, EFNA1, EGR1, EHBP1, EVL, F2, FCGR2B, FOXO1, FPR1, FXN, GADD45B, HEPACAM, HMGB1, HSPA1B, IFITM1, IGF1, IGJ, IL13RA2, IL6ST, ITGB2, KANK4, KDR, KLF11, KLF2, LPA, LRP1, LST1, MAN2C1, MBL2, MERTK, MLXIPL, NDRG1, NECAB2, NPY1R, NR4A1, NR4A2, NT5E, PLD1, PSIP1, PTGS2,…	66	0.14469	ACTL6A, AIMP1, AMD1, BRMS1L, BYSL, CSE1L, EIF5A, EPRS, EZH2, FEN1, G3BP1, GART, GLIPR1, GNL3, GSPT1, HGS, HMGA1, HSPA14, IDE, IL1R2, KATNA1, LYAR, LYN, MINA, MYC, NCL, NCLN, NFKB1, NOD2, NOM1, NPM1, NUSAP1, ODC1, ORAOV1, PA2G4, PAK1IP1, PDCD5, PINX1, PNPT1, PPAPDC1B, PPID, PRMT3, PRMT5, PSMC5, PSMD6, RASSF1, RCC1, RCC2, RINT1, RIOK1, SFRP4, SLC3A2, SRPRB, STOML2, SUGT1, TGM2, TIFA, TMOD1, TNFAIP3…	35	0.43456	ABCA1, ADM, AKAP9, ARAP2, ARID4A, ATP2B4, BOD1L, CDK13, CEP192, CP110, CTGF, FERMT2, FN1, GDF15, GHR, HBEGF, ID1, IER3, INHBA, KRIT1, MALT1, NRP1, PHLDA1, PKD2, PLK3, PNN, PROS1, RANBP2, RND3, RRN3, SKIL, STEAP2, THBS1, TIA1, ZNF146	108	1.546e-08	ABL1, ACTN1, AKAP12, APBB2, BAMBI, BAZ1A, BDKRB2, CALD1, CBLB, CCL2, CCL20, CDC7, CDK14, CDK5RAP2, CHMP2B, CLIC3, CLIP1, CX3CL1, CXADR, DAB2, DENR, DKK1, DMKN, DNAJB4, DST, ECT2, EEA1, EIF5A2, ENAH, FBLIM1, FGF13, FGF2, FLNA, FLNB, FNBP1, FNBP1L, GAN, GEM, GLRX, GULP1, HAUS6, HIF1A, HSPA8, IGFBP3, IL8, IQGAP1, ITGA2, JAG1, KDM5B, KIF2A, KLHDC5, KLHL13, LAMC1, LAMC2, MAP1B, MAP2, MAP3K7, MAP4K3, M…	155	2.1752e-08	ACTB, AGAP1, ANXA2, ARF6, ARHGEF18, ARPC2, BAG2, BAG3, BAIAP2L1, BRD7, BSG, BUB3, CA12, CAP1, CAPZB, CASK, CAV1, CD151, CD63, CDC16, CDC27, CDC42SE1, CDC42SE2, CDK7, CFL1, CFL2, CHFR, CKAP2, CKLF, CLN3, CMTM4, CORO1C, CTTN, CYTH2, DAPK3, DAXX, DCTN2, DGKZ, DPYSL2, DR1, DSTN, DYNLL1, DYNLRB1, EID2, EIF2C2, ENO1, EPPK1, ETF1, EZR, F2RL1, FANCF, FAS, FKBP5, FTH1, GADD45GIP1, GCNT3, GLRX2, GLRX3, GMF…	9	0.46999	CXCL10, HAS3, IFIT3, KIR2DL3, MARVELD2, RAC3, RTP3, SLC15A1, SPRR3				1.546e-08
[truncated: 8,688 more rows]

## Sheet: TFBS-PRIMA
	Cluster 1A		Cluster 1B		Cluster 2A		Cluster 2B		Cluster 3A		Cluster 3B		Cluster 4		Outlier
TF	Count	pValue	Count	pValue	Count	pValue	Count	pValue	Count	pValue	Count	pValue	Count	pValue	Count	pValue
M00025[Elk-1]					162	1.06e-09					237	1.04e-05
M00695[ETF]							152	0.001	319	3.58e-09	459	0.000826
M00802[Pit-1]							142	0.000224	274	5.35e-08					6	0.008
M00803[E2F]							210	0.000466	390	9.84e-06	639	4.45e-07	136	0.065
M00134[HNF-4]	140	4.46e-07	156	0.038
M00148[SRY]			407	0.000427			232	5.6e-07	372	0.000267					7	0.029
M00478[Cdc5]							97	0.000159	190	7.42e-07
M00129[HFH-1]			245	0.003			136	2.35e-06	248	2.38e-05					5	0.057
M00138[Oct-1]			319	0.05			171	5.59e-06	323	2.84e-06
[truncated: 230 more rows]

## Sheet: TFBS-PRIMA (genes)
	Cluster 1A				Cluster 1B				Cluster 2A				Cluster 2B				Cluster 3A				Cluster 3B				Cluster 4				Outlier
[truncated: 240 more rows]
