# Supplementary material for: Gene network activity in cultivated primary hepatocytes is highly similar to diseased mammalian liver tissue
Source: Arch Toxicol. 2016 Jun 23;90(10):2513–29. doi: 10.1007/s00204-016-1761-4 (PMC5043005; doi:10.1007/s00204-016-1761-4)
Supplement: Supplementary file 15 — Supplementary material 15 (XLS 60 kb) [file 204_2016_1761_MOESM15_ESM.xls]

## Sheet: Mature liver functions mouse
Mature liver functions metagene (mouse)
UniGene-ID	Symbol	Description
Mm.290727	2810007J24Rik	24930. RIKEN cDNA 2810007J24 gene
Mm.355174	9130409I23Rik	11043. RIKEN cDNA 9130409I23 gene
Mm.344148	Abca8a	5877. ATP-binding cassette, sub-family A (ABC1), member 8a
Mm.81793	Acacb	409. Acetyl-Coenzyme A carboxylase beta
Mm.255026	Acss2	1948. Acyl-CoA synthetase short-chain family member 2
Mm.29125	Agxt2l1	7039. Alanine-glyoxylate aminotransferase 2-like 1
Mm.423137	Arrdc3	11201. Arrestin domain containing 3
Mm.300	Car3	5696. Carbonic anhydrase 3
Mm.29110	Ces1f	11870. Carboxylesterase 1F
Mm.13036	Cml1	27190. Camello-like 1
Mm.15537	Cyp1a2	788. Cytochrome P450, family 1, subfamily a, polypeptide 2
Mm.142581	Cyp2c55	12853. Cytochrome P450, family 2, subfamily c, polypeptide 55
Mm.378235	Dbp	9722. D site albumin promoter binding protein
Mm.236443	Fasn	600. Fatty acid synthase
Mm.281298	Gadd45g	9861. Growth arrest and DNA-damage-inducible 45 gamma
Mm.299	Inmt	17669. Indolethylamine N-methyltransferase
Mm.218561	Keg1	20751. Kidney expressed gene 1
Mm.46561	Lect1	8337. Leukocyte cell derived chemotaxin 1
Mm.37907	Lrit1	16575. Leucine-rich repeat, immunoglobulin-like and transmembrane domains 1
Mm.112365	Mus musculus	49479. Transcribed locus
Mm.25466	Mus musculus	57050. Transcribed locus
Mm.381253	Mus musculus	85232. Transcribed locus
Mm.436775	Mus musculus	39287. Transcribed locus
Mm.442553	Mus musculus	64241. Transcribed locus
Mm.415302	Ppargc1b	4892. Peroxisome proliferative activated receptor, gamma, coactivator 1 beta
Mm.290079	Serpina6	12573. Serine (or cysteine) peptidase inhibitor, clade A, member 6
Mm.103665	Slco1a1	8288. Solute carrier organic anion transporter family, member 1a1
Mm.200370	Upp2	12824. Uridine phosphorylase 2

## Sheet: Inflammation-RNAproc mouse
Inflammation/RNA processing (mouse)
UniGene-ID	Symbol	Description
Mm.4533	Apoa4	4903. Apolipoprotein A-IV
Mm.3460	Cd14	527. CD14 antigen
Mm.195663	Cdkn1a	103. Cyclin-dependent kinase inhibitor 1A (P21)
Mm.347407	Cebpd	2447. CCAAT/enhancer binding protein (C/EBP), delta
Mm.290991	Cpne8	5684. Copine VIII
Mm.149403	Cyb561	14819. Cytochrome b-561
Mm.387108	Ero1l	5828. ERO1-like (S. cerevisiae)
Mm.582	Fabp4	1866. Fatty acid binding protein 4, adipocyte
Mm.25613	Ier3	14610. Immediate early response 3
Mm.9537	Lcn2	1356. Lipocalin 2
Mm.192991	Mt1	235. Metallothionein 1
Mm.147226	Mt2	687. Metallothionein 2
Mm.14173	Orm2	17944. Orosomucoid 2
Mm.326167	Pkm2	1518. Pyruvate kinase, muscle
Mm.14277	Saa3	6241. Serum amyloid A 3
Mm.28405	Sgk1	827. Serum/glucocorticoid regulated kinase 1
Mm.371583	Slpi	8132. Secretory leukocyte peptidase inhibitor
Mm.338790	Srgn	7359. Serglycin
Mm.330731	Tgm2	672. Transglutaminase 2, C polypeptide

## Sheet: Migration-CellCylce mouse
Migration/Cell cycle (mouse)
UniGene-ID	Symbol	Description
Mm.180363	2610039C10Rik	26517. RIKEN cDNA 2610039C10 gene
Mm.282751	Anln	6119. Anillin, actin binding protein
Mm.248360	Anxa1	1138. Annexin A1
Mm.38469	Apbb1	3502. Amyloid beta (A4) precursor protein-binding, family B, member 1
Mm.277585	App	52. Amyloid beta (A4) precursor protein
Mm.239329	Arhgef2	6165. Rho/rac guanine nucleotide exchange factor (GEF) 2
Mm.22085	Arl3	8439. ADP-ribosylation factor-like 3
Mm.389890	Atf5	13964. Activating transcription factor 5
Mm.2443	Bak1	1105. BCL2-antagonist/killer 1
Mm.8552	Birc5	1439. Baculoviral IAP repeat-containing 5
Mm.2185	Bub1	4377. Budding uninhibited by benzimidazoles 1 homolog (S. cerevisiae)
Mm.285993	Calm1	2303. Calmodulin 1
Mm.288630	Calm3	6639. Calmodulin 3
Mm.194368	Ccdc99	14212. Coiled-coil domain containing 99
Mm.4189	Ccna2	1886. Cyclin A2
Mm.260114	Ccnb1	2082. Cyclin B1
Mm.22592	Ccnb2	7995. Cyclin B2
Mm.273049	Ccnd1	130. Cyclin D1
Mm.27291	Ccnd3	1460. Cyclin D3
Mm.289747	Cdc20	2740. Cell division cycle 20 homolog (S. cerevisiae)
Mm.285723	Cdca3	22333. Cell division cycle associated 3
Mm.28038	Cdca8	19026. Cell division cycle associated 8
Mm.281367	Cdk1	1054. Cyclin-dependent kinase 1
Mm.272394	Cdkn3	22330. Cyclin-dependent kinase inhibitor 3
Mm.273502	Cenph	20925. Centromere protein H
Mm.9916	Cep55	17042. Centrosomal protein 55
Mm.45127	Cgref1	26130. Cell growth regulator with EF hand domain 1
Mm.279308	Chek2	3241. Checkpoint kinase 2
Mm.22448	Ckap2	13712. Cytoskeleton associated protein 2
Mm.329078	Cul7	3281. Cullin 7
Mm.292470	Dbf4	13346. DBF4 homolog (S. cerevisiae)
Mm.25410	Dsn1	23140. DSN1, MIND kinetochore complex component, homolog (S. cerevisiae)
Mm.249280	Esco2	14947. Establishment of cohesion 1 homolog 2 (S. cerevisiae)
Mm.197520	Fbxo5	17159. F-box protein 5
Mm.4704	Foxg1	1050. Forkhead box G1
Mm.39293	Haus1	22071. HAUS augmin-like complex, subunit 1
Mm.57223	Hells	2436. Helicase, lymphoid specific
Mm.157190	Hmga2	2932. High mobility group AT-hook 2
Mm.29755	Incenp	7501. Inner centromere protein
Mm.306511	Insl6	24005. Insulin-like 6
Mm.42203	Kif11	2695. Kinesin family member 11
Mm.224306	Klhl13	7688. Kelch-like 13 (Drosophila)
Mm.4964	Lif	280. Leukemia inhibitory factor
Mm.288179	Lig1	2611. Ligase I, DNA, ATP-dependent
Mm.16711	Mcm2	1112. Minichromosome maintenance deficient 2 mitotin (S. cerevisiae)
Mm.378965	Mcm7	1623. Minichromosome maintenance deficient 7 (S. cerevisiae)
Mm.246750	Mnat1	9085. Menage a trois 1
Mm.4619	Msh2	491. MutS homolog 2 (E. coli)
Mm.185800	Mus musculus	38861. Transcribed locus
Mm.254588	Mus musculus	36480. Transcribed locus
Mm.359575	Mus musculus	42964. Transcribed locus, weakly similar to NP_001034869.1 cyclin-I2 [Homo sapiens]
Mm.218233	Myh10	355. Myosin, heavy polypeptide 10, non-muscle
Mm.29786	Ncaph	11665. Non-SMC condensin I complex, subunit H
Mm.288980	Nedd9	5014. Neural precursor cell expressed, developmentally down-regulated gene 9
Mm.29071	Nek9	5029. NIMA (never in mitosis gene a)-related expressed kinase 9
Mm.222184	Nup37	14890. Nucleoporin 37
Mm.299887	Nup43	13615. Nucleoporin 43
Mm.290015	Nusap1	19262. Nucleolar and spindle associated protein 1
Mm.247480	Ofd1	9441. Oral-facial-digital syndrome 1 gene homolog (human)
Mm.246412	Oip5	27136. Opa interacting protein 5
Mm.28659	Pes1	3379. Pescadillo homolog 1, containing BRCT domain (zebrafish)
Mm.3193	Pkia	19495. Protein kinase inhibitor, alpha
Mm.16525	Plk1	1667. Polo-like kinase 1 (Drosophila)
Mm.1237	Pmp22	472. Peripheral myelin protein 22
Mm.14501	Ppm1g	6914. Protein phosphatase 1G (formerly 2C), magnesium-dependent, gamma isoform
Mm.227274	Prc1	9981. Protein regulator of cytokinesis 1
Mm.19111	Prkaca	415. Protein kinase, cAMP dependent, catalytic, alpha
Mm.18344	Psmc3ip	14139. Proteasome (prosome, macropain) 26S subunit, ATPase 3, interacting protein
Mm.389499	Psrc1	18606. Proline/serine-rich coiled-coil 1
Mm.273804	Racgap1	4275. Rac GTPase-activating protein 1
Mm.330492	Rad51	1505. RAD51 homolog (S. cerevisiae)
Mm.12091	Rassf1	8632. Ras association (RalGDS/AF-6) domain family member 1
Mm.180734	Rpa1	4185. Replication protein A1
Mm.274399	Sept8	5339. Septin 8
Mm.428571	Sept9	5434. Septin 11
Mm.439776	Sesn3	9125. Sestrin 3
Mm.23298	Smpd3	4579. Sphingomyelin phosphodiesterase 3, neutral
Mm.379024	Tacc3	10608. Transforming, acidic coiled-coil containing protein 3
Mm.18213	Tgfb2	500. Transforming growth factor, beta 2
Mm.206505	Timp2	1683. Tissue inhibitor of metalloproteinase 2
Mm.259893	Topbp1	4830. Topoisomerase (DNA) II binding protein 1
Mm.407737	Tpx2	10171. TPX2, microtubule-associated protein homolog (Xenopus laevis)
Mm.275095	Trip13	7851. Thyroid hormone receptor interactor 13
Mm.151594	Trnp1	27510. TMF1-regulated nuclear protein 1
Mm.273570	Trrap	302. Transformation/transcription domain-associated protein
Mm.335454	Wdr6	6905. WD repeat domain 6
Mm.2806	Xpc	1656. Xeroderma pigmentosum, complementation group C
Mm.335237	Zwilch	14280. Zwilch, kinetochore associated, homolog (Drosophila)

## Sheet: Mature liver funcitons human
Mature liver functions (human)
Entrez-ID	Symbol	Description
4018	LPA	lipoprotein, Lp(a)
284111	SLC13A5	solute carrier family 13 (sodium-dependent citrate transporter), member 5
10912	GADD45G	growth arrest and DNA-damage-inducible, gamma
5105	PCK1	phosphoenolpyruvate carboxykinase 1 (soluble)
55089	SLC38A4	solute carrier family 38, member 4
51557	LGSN	lengsin, lens protein with glutamine synthetase domain
1592	CYP26A1	cytochrome P450, family 26, subfamily A, polypeptide 1
2353	FOS	FBJ murine osteosarcoma viral oncogene homolog
4153	MBL2	mannose-binding lectin (protein C) 2, soluble
1958	EGR1	early growth response 1
10891	PPARGC1A	peroxisome proliferator-activated receptor gamma, coactivator 1 alpha
1959	EGR2	early growth response 2
10351	ABCA8	ATP-binding cassette, sub-family A (ABC1), member 8
3158	HMGCS2	3-hydroxy-3-methylglutaryl-CoA synthase 2 (mitochondrial)
2538	G6PC	glucose-6-phosphatase, catalytic subunit

## Sheet: Inflammation-RNAproc human
Inflammation/RNA processing (human)
Entrez-ID	Symbol	Description
55003	PAK1IP1	PAK1 interacting protein 1
84419	C15orf48	chromosome 15 open reading frame 48
80117	ARL14	ADP-ribosylation factor-like 14
1047	CLGN	calmegin
84306	PDCD2L	programmed cell death 2-like
4830	NME1	NME/NM23 nucleoside diphosphate kinase 1
51491	NOP16	NOP16 nucleolar protein
25902	MTHFD1L	methylenetetrahydrofolate dehydrogenase (NADP+ dependent) 1-like
4953	ODC1	ornithine decarboxylase 1
3934	LCN2	lipocalin 2
23212	RRS1	RRS1 ribosome biogenesis regulator homolog (S. cerevisiae)
330	BIRC3	baculoviral IAP repeat containing 3
4141	MARS	methionyl-tRNA synthetase
29902	FAM216A	family with sequence similarity 216, member A
11010	GLIPR1	GLI pathogenesis-related 1

## Sheet: Migration-CellCycle human
Inflammation/RNA processing (human)
Entrez-ID	Symbol	Description
7262	PHLDA2	pleckstrin homology-like domain, family A, member 2
83481	EPPK1	epiplakin 1
857	CAV1	caveolin 1, caveolae protein, 22kDa
388610	TRNP1	TMF1-regulated nuclear protein 1
302	ANXA2	annexin A2
2810	SFN	stratifin
440	ASNS	asparagine synthetase (glutamine-hydrolyzing)
10537	UBD	ubiquitin D
23022	PALLD	palladin, cytoskeletal associated protein
9582	APOBEC3B	apolipoprotein B mRNA editing enzyme, catalytic polypeptide-like 3B
3992	FADS1	fatty acid desaturase 1
6648	SOD2	superoxide dismutase 2, mitochondrial
6372	CXCL6	chemokine (C-X-C motif) ligand 6
27063	ANKRD1	ankyrin repeat domain 1 (cardiac muscle)
6364	CCL20	chemokine (C-C motif) ligand 20

## Sheet: Cholesterol metab human
Cholesterol metabolism (human)
Entrez-ID	Symbol	Description
120224	TMEM45B	transmembrane protein 45B
5652	PRSS8	protease, serine, 8
55855	FAM45B	family with sequence similarity 45, member A pseudogene
3157	HMGCS1	3-hydroxy-3-methylglutaryl-CoA synthase 1 (soluble)
80270	HSD3B7	hydroxy-delta-5-steroid dehydrogenase, 3 beta- and steroid delta-isomerase 7
8364	HIST1H4C	histone cluster 1, H4c
8544	PIR	pirin (iron-binding nuclear protein)
83597	RTP3	receptor (chemosensory) transporter protein 3
2224	FDPS	farnesyl diphosphate synthase
26515	TIMM10B	translocase of inner mitochondrial membrane 10 homolog B (yeast)
51231	VRK3	vaccinia related kinase 3
2012	EMP1	epithelial membrane protein 1
4359	MPZ	myelin protein zero
3422	IDI1	isopentenyl-diphosphate delta isomerase 1
9415	FADS2	fatty acid desaturase 2
