# Supplementary material for: Gene network activity in cultivated primary hepatocytes is highly similar to diseased mammalian liver tissue
Source: Arch Toxicol. 2016 Jun 23;90(10):2513–29. doi: 10.1007/s00204-016-1761-4 (PMC5043005; doi:10.1007/s00204-016-1761-4)
Supplement: Supplementary file 16 — Supplementary material 16 (XLS 170 kb) [file 204_2016_1761_MOESM16_ESM.xls]

## Sheet: Q1_Mc
Q1 Human (Mc)			Q1 Mouse (Mc)
EntrezID	Symbol	Name	EntrezID	Symbol	Name
5243	ABCB1	ATP-binding cassette, sub-family B (MDR/TAP), member 1	18669	Abcb1b	ATP-binding cassette, sub-family B (MDR/TAP), member 1B
483	ATP1B3	ATPase, Na+/K+ transporting, beta 3 polypeptide	11933	Atp1b3	ATPase, Na+/K+ transporting, beta 3 polypeptide
51330	TNFRSF12A	tumor necrosis factor receptor superfamily, member 12A	27279	Tnfrsf12a	tumor necrosis factor receptor superfamily, member 12a
4144	MAT2A	methionine adenosyltransferase II, alpha	232087	Mat2a	methionine adenosyltransferase II, alpha
4691	NCL	nucleolin	17975	Ncl	nucleolin
55035	NOL8	nucleolar protein 8	70930	Nol8	nucleolar protein 8
55646	LYAR	Ly1 antibody reactive	17089	Lyar	Ly1 antibody reactive clone
79080	CCDC86	coiled-coil domain containing 86	108673	Ccdc86	coiled-coil domain containing 86
103910	MYL12B	myosin, light chain 12B, regulatory	67938	Myl12b	myosin, light chain 12B, regulatory
23673	STX12	syntaxin 12	100226	Stx12	syntaxin 12
9521	EEF1E1	eukaryotic translation elongation factor 1 epsilon 1	66143	Eef1e1	eukaryotic translation elongation factor 1 epsilon 1
3655	ITGA6	integrin, alpha 6	16403	Itga6	integrin alpha 6
23052	ENDOD1	endonuclease domain containing 1	71946	Endod1	endonuclease domain containing 1
51611	DPH5	diphthamide biosynthesis 5	69740	Dph5	DPH5 homolog (S. cerevisiae)
6047	RNF4	ring finger protein 4	19822	Rnf4	ring finger protein 4
5216	PFN1	profilin 1	18643	Pfn1	profilin 1
5898	RALA	v-ral simian leukemia viral oncogene homolog A (ras related)	56044	Rala	v-ral simian leukemia viral oncogene homolog A (ras related)
8664	EIF3D	eukaryotic translation initiation factor 3, subunit D	55944	Eif3d	eukaryotic translation initiation factor 3, subunit D
51155	HN1	hematological and neurological expressed 1	15374	Hn1	hematological and neurological expressed sequence 1
80324	PUS1	pseudouridylate synthase 1	56361	Pus1	pseudouridine synthase 1
55379	LRRC59	leucine rich repeat containing 59	98238	Lrrc59	leucine rich repeat containing 59
79693	YRDC	yrdC N(6)-threonylcarbamoyltransferase domain containing	230734	Yrdc	yrdC domain containing (E.coli)
79711	IPO4	importin 4	75751	Ipo4	importin 4
51575	ESF1	ESF1, nucleolar pre-rRNA processing protein, homolog (S. cerevisiae)	66580	Esf1	ESF1, nucleolar pre-rRNA processing protein, homolog (S. cerevisiae)
5723	PSPH	phosphoserine phosphatase	100678	Psph	phosphoserine phosphatase
1192	CLIC1	chloride intracellular channel 1	114584	Clic1	chloride intracellular channel 1
7321	UBE2D1	ubiquitin-conjugating enzyme E2D 1	216080	Ube2d1	ubiquitin-conjugating enzyme E2D 1
7371	UCK2	uridine-cytidine kinase 2	80914	Uck2	uridine-cytidine kinase 2
84946	LTV1	LTV1 homolog (S. cerevisiae)	353258	Ltv1	LTV1 homolog (S. cerevisiae)
7414	VCL	vinculin	22330	Vcl	vinculin
3685	ITGAV	integrin, alpha V	16410	Itgav	integrin alpha V
51260	PBDC1	polysaccharide biosynthesis domain containing 1	67683	Pbdc1	polysaccharide biosynthesis domain containing 1
30844	EHD4	EH-domain containing 4	98878	Ehd4	EH-domain containing 4
54431	DNAJC10	DnaJ (Hsp40) homolog, subfamily C, member 10	66861	Dnajc10	DnaJ (Hsp40) homolog, subfamily C, member 10
2764	GMFB	glia maturation factor, beta	63985	Gmfb	glia maturation factor, beta
117246	FTSJ3	FtsJ homolog 3 (E. coli)	56095	Ftsj3	FtsJ homolog 3 (E. coli)
5877	RABIF	RAB interacting factor	98710	Rabif	RAB interacting factor
6059	ABCE1	ATP-binding cassette, sub-family E (OABP), member 1	24015	Abce1	ATP-binding cassette, sub-family E (OABP), member 1
1810	DR1	down-regulator of transcription 1, TBP-binding (negative cofactor 2)	13486	Dr1	down-regulator of transcription 1
7430	EZR	ezrin	22350	Ezr	ezrin
928	CD9	CD9 molecule	12527	Cd9	CD9 antigen
5493	PPL	periplakin	19041	Ppl	periplakin
2617	GARS	glycyl-tRNA synthetase	353172	Gars	glycyl-tRNA synthetase
23603	CORO1C	coronin, actin binding protein, 1C	23790	Coro1c	coronin, actin binding protein 1C
54680	ZNHIT6	zinc finger, HIT-type containing 6	229937	Znhit6	zinc finger, HIT type 6
27340	UTP20	UTP20, small subunit (SSU) processome component, homolog (yeast)	70683	Utp20	UTP20, small subunit (SSU) processome component, homolog (yeast)
11177	BAZ1A	bromodomain adjacent to zinc finger domain, 1A	217578	Baz1a	bromodomain adjacent to zinc finger domain 1A
55920	RCC2	regulator of chromosome condensation 2	108911	Rcc2	regulator of chromosome condensation 2
25983	NGDN	neuroguidin, EIF4E binding protein	68966	Ngdn	neuroguidin, EIF4E binding protein
3842	TNPO1	transportin 1	238799	Tnpo1	transportin 1
6301	SARS	seryl-tRNA synthetase	20226	Sars	seryl-aminoacyl-tRNA synthetase
57486	NLN	neurolysin (metallopeptidase M3 family)	75805	Nln	neurolysin (metallopeptidase M3 family)
6809	STX3	syntaxin 3	20908	Stx3	syntaxin 3
3070	HELLS	helicase, lymphoid-specific	15201	Hells	helicase, lymphoid specific
7082	TJP1	tight junction protein 1	21872	Tjp1	tight junction protein 1
23513	SCRIB	scribbled planar cell polarity protein	105782	Scrib	scribbled homolog (Drosophila)
10109	ARPC2	actin related protein 2/3 complex, subunit 2, 34kDa	76709	Arpc2	actin related protein 2/3 complex, subunit 2
23560	GTPBP4	GTP binding protein 4	69237	Gtpbp4	GTP binding protein 4
26136	TES	testis derived transcript (3 LIM domains)	21753	Tes	testis derived transcript
4893	NRAS	neuroblastoma RAS viral (v-ras) oncogene homolog	18176	Nras	neuroblastoma ras oncogene
51379	CRLF3	cytokine receptor-like factor 3	54394	Crlf3	cytokine receptor-like factor 3
83443	SF3B5	splicing factor 3b, subunit 5, 10kDa	66125	Sf3b5	splicing factor 3b, subunit 5
10903	MTMR11	myotubularin related protein 11	194126	Mtmr11	myotubularin related protein 11
5394	EXOSC10	exosome component 10	50912	Exosc10	exosome component 10
30001	ERO1L	ERO1-like (S. cerevisiae)	50527	Ero1l	ERO1-like (S. cerevisiae)
51192	CKLF	chemokine-like factor	75458	Cklf	chemokine-like factor
51042	ZNF593	zinc finger protein 593	68040	Zfp593	zinc finger protein 593
3692	EIF6	eukaryotic translation initiation factor 6	16418	Eif6	eukaryotic translation initiation factor 6
1026	CDKN1A	cyclin-dependent kinase inhibitor 1A (p21, Cip1)	12575	Cdkn1a	cyclin-dependent kinase inhibitor 1A (P21)
54517	PUS7	pseudouridylate synthase 7 homolog (S. cerevisiae)	78697	Pus7	pseudouridylate synthase 7 homolog (S. cerevisiae)
10694	CCT8	chaperonin containing TCP1, subunit 8 (theta)	12469	Cct8	chaperonin containing Tcp1, subunit 8 (theta)
1653	DDX1	DEAD (Asp-Glu-Ala-Asp) box helicase 1	104721	Ddx1	DEAD (Asp-Glu-Ala-Asp) box polypeptide 1
10200	MPHOSPH6	M-phase phosphoprotein 6	68533	Mphosph6	M phase phosphoprotein 6
286343	LURAP1L	leucine rich adaptor protein 1-like	52829	Lurap1l	leucine rich adaptor protein 1-like
84542	KIAA1841	KIAA1841	71675	0610010F05Rik	RIKEN cDNA 0610010F05 gene
23212	RRS1	RRS1 ribosome biogenesis regulator homolog (S. cerevisiae)	59014	Rrs1	RRS1 ribosome biogenesis regulator homolog (S. cerevisiae)
5917	RARS	arginyl-tRNA synthetase	104458	Rars	arginyl-tRNA synthetase
7168	TPM1	tropomyosin 1 (alpha)	22003	Tpm1	tropomyosin 1, alpha
9532	BAG2	BCL2-associated athanogene 2	213539	Bag2	BCL2-associated athanogene 2
10196	PRMT3	protein arginine methyltransferase 3	71974	Prmt3	protein arginine N-methyltransferase 3
11108	PRDM4	PR domain containing 4	72843	Prdm4	PR domain containing 4
2773	GNAI3	guanine nucleotide binding protein (G protein), alpha inhibiting activity polypeptide 3	14679	Gnai3	guanine nucleotide binding protein (G protein), alpha inhibiting 3
10656	KHDRBS3	KH domain containing, RNA binding, signal transduction associated 3	13992	Khdrbs3	KH domain containing, RNA binding, signal transduction associated 3
389	RHOC	ras homolog family member C	11853	Rhoc	ras homolog gene family, member C
8883	NAE1	NEDD8 activating enzyme E1 subunit 1	234664	Nae1	NEDD8 activating enzyme E1 subunit 1
8550	MAPKAPK5	mitogen-activated protein kinase-activated protein kinase 5	17165	Mapkapk5	MAP kinase-activated protein kinase 5
6629	SNRPB2	small nuclear ribonucleoprotein polypeptide B	20639	Snrpb2	U2 small nuclear ribonucleoprotein B
10537	UBD	ubiquitin D	24108	Ubd	ubiquitin D
51186	WBP5	WW domain binding protein 5	22381	Wbp5	WW domain binding protein 5
5584	PRKCI	protein kinase C, iota	18759	Prkci	protein kinase C, iota
51096	UTP18	UTP18 small subunit (SSU) processome component homolog (yeast)	217109	Utp18	UTP18, small subunit (SSU) processome component, homolog (yeast)
203068	TUBB	tubulin, beta class I	22154	Tubb5	tubulin, beta 5 class I
153443	SRFBP1	serum response factor binding protein 1	67222	Srfbp1	serum response factor binding protein 1
23433	RHOQ	ras homolog family member Q	104215	Rhoq	ras homolog gene family, member Q
54931	TRMT10C	tRNA methyltransferase 10 homolog C (S. cerevisiae)	52575	Trmt10c	tRNA methyltransferase 10C
25932	CLIC4	chloride intracellular channel 4	29876	Clic4	chloride intracellular channel 4 (mitochondrial)
10226	PLIN3	perilipin 3	66905	Plin3	perilipin 3
84962	AJUBA	ajuba LIM protein	16475	Ajuba	ajuba LIM protein
1039	CDR2	cerebellar degeneration-related protein 2, 62kDa	12585	Cdr2	cerebellar degeneration-related 2
201626	PDE12	phosphodiesterase 12	211948	Pde12	phosphodiesterase 12
440	ASNS	asparagine synthetase (glutamine-hydrolyzing)	27053	Asns	asparagine synthetase
2280	FKBP1A	FK506 binding protein 1A, 12kDa	14225	Fkbp1a	FK506 binding protein 1a
11052	CPSF6	cleavage and polyadenylation specific factor 6, 68kDa	432508	Cpsf6	cleavage and polyadenylation specific factor 6
10885	WDR3	WD repeat domain 3	269470	Wdr3	WD repeat domain 3
8027	STAM	signal transducing adaptor molecule (SH3 domain and ITAM motif) 1	20844	Stam	signal transducing adaptor molecule (SH3 domain and ITAM motif) 1
10096	ACTR3	ARP3 actin-related protein 3 homolog (yeast)	74117	Actr3	ARP3 actin-related protein 3
8480	RAE1	ribonucleic acid export 1	66679	Rae1	RAE1 RNA export 1 homolog (S. pombe)
138428	PTRH1	peptidyl-tRNA hydrolase 1 homolog (S. cerevisiae)	329384	Ptrh1	peptidyl-tRNA hydrolase 1 homolog (S. cerevisiae)
378	ARF4	ADP-ribosylation factor 4	11843	Arf4	ADP-ribosylation factor 4
10910	SUGT1	SGT1, suppressor of G2 allele of SKP1 (S. cerevisiae)	67955	Sugt1	SGT1, suppressor of G2 allele of SKP1 (S. cerevisiae)
7465	WEE1	WEE1 homolog (S. pombe)	22390	Wee1	WEE 1 homolog 1 (S. pombe)
29887	SNX10	sorting nexin 10	71982	Snx10	sorting nexin 10
54919	HEATR2	HEAT repeat containing 2	433956	Heatr2	HEAT repeat containing 2
1019	CDK4	cyclin-dependent kinase 4	12567	Cdk4	cyclin-dependent kinase 4
53917	RAB24	RAB24, member RAS oncogene family	19336	Rab24	RAB24, member RAS oncogene family
3995	FADS3	fatty acid desaturase 3	60527	Fads3	fatty acid desaturase 3
1736	DKC1	dyskeratosis congenita 1, dyskerin	245474	Dkc1	dyskeratosis congenita 1, dyskerin
23604	DAPK2	death-associated protein kinase 2	13143	Dapk2	death-associated protein kinase 2
22800	RRAS2	related RAS viral (r-ras) oncogene homolog 2	66922	Rras2	related RAS viral (r-ras) oncogene homolog 2
51388	NIP7	NIP7, nucleolar pre-rRNA processing protein	66164	Nip7	nuclear import 7 homolog (S. cerevisiae)
9255	AIMP1	aminoacyl tRNA synthetase complex-interacting multifunctional protein 1	13722	Aimp1	aminoacyl tRNA synthetase complex-interacting multifunctional protein 1
5782	PTPN12	protein tyrosine phosphatase, non-receptor type 12	19248	Ptpn12	protein tyrosine phosphatase, non-receptor type 12
10212	DDX39A	DEAD (Asp-Glu-Ala-Asp) box polypeptide 39A	68278	Ddx39	DEAD (Asp-Glu-Ala-Asp) box polypeptide 39
824	CAPN2	calpain 2, (m/II) large subunit	12334	Capn2	calpain 2
1665	DHX15	DEAH (Asp-Glu-Ala-His) box helicase 15	13204	Dhx15	DEAH (Asp-Glu-Ala-His) box polypeptide 15
7411	VBP1	von Hippel-Lindau binding protein 1	22327	Vbp1	von Hippel-Lindau binding protein 1
4839	NOP2	NOP2 nucleolar protein	110109	Nop2	NOP2 nucleolar protein
79101	TAF1D	TATA box binding protein (TBP)-associated factor, RNA polymerase I, D, 41kDa	75316	Taf1d	TATA box binding protein (Tbp)-associated factor, RNA polymerase I, D
85377	MICALL1	MICAL-like 1	27008	Micall1	microtubule associated monooxygenase, calponin and LIM domain containing -like 1
55661	DDX27	DEAD (Asp-Glu-Ala-Asp) box polypeptide 27	228889	Ddx27	DEAD (Asp-Glu-Ala-Asp) box polypeptide 27
58527	ABRACL	ABRA C-terminal like	73112	Abracl	ABRA C-terminal like
51134	CCDC41	coiled-coil domain containing 41	77048	Cep83	centrosomal protein 83
11146	GLMN	glomulin, FKBP associated protein	170823	Glmn	glomulin, FKBP associated protein
157378	TMEM65	transmembrane protein 65	74868	Tmem65	transmembrane protein 65
55726	ASUN	asunder spermatogenesis regulator	71177	Asun	asunder, spermatogenesis regulator
9412	MED21	mediator complex subunit 21	108098	Med21	mediator complex subunit 21
84910	TMEM87B	transmembrane protein 87B	72477	Tmem87b	transmembrane protein 87B
84549	MAK16	MAK16 homolog (S. cerevisiae)	67920	Mak16	MAK16 homolog (S. cerevisiae)
129531	MITD1	MIT, microtubule interacting and transport, domain containing 1	69028	Mitd1	MIT, microtubule interacting and transport, domain containing 1
581	BAX	BCL2-associated X protein	12028	Bax	BCL2-associated X protein
306	ANXA3	annexin A3	11745	Anxa3	annexin A3
7171	TPM4	tropomyosin 4	326618	Tpm4	tropomyosin 4
23279	NUP160	nucleoporin 160kDa	59015	Nup160	nucleoporin 160
302	ANXA2	annexin A2	12306	Anxa2	annexin A2
4677	NARS	asparaginyl-tRNA synthetase	70223	Nars	asparaginyl-tRNA synthetase
29902	FAM216A	family with sequence similarity 216, member A	68948	Fam216a	family with sequence similarity 216, member A
1073	CFL2	cofilin 2 (muscle)	12632	Cfl2	cofilin 2, muscle
9933	KIAA0020	KIAA0020	52874	D19Bwg1357e	DNA segment, Chr 19, Brigham & Women's Genetics 1357 expressed
55720	TSR1	TSR1, 20S rRNA accumulation, homolog (S. cerevisiae)	104662	Tsr1	TSR1 20S rRNA accumulation
908	CCT6A	chaperonin containing TCP1, subunit 6A (zeta 1)	12466	Cct6a	chaperonin containing Tcp1, subunit 6a (zeta)
3182	HNRNPAB	heterogeneous nuclear ribonucleoprotein A/B	15384	Hnrnpab	heterogeneous nuclear ribonucleoprotein A/B
5433	POLR2D	polymerase (RNA) II (DNA directed) polypeptide D	69241	Polr2d	polymerase (RNA) II (DNA directed) polypeptide D
7378	UPP1	uridine phosphorylase 1	22271	Upp1	uridine phosphorylase 1
25879	DCAF13	DDB1 and CUL4 associated factor 13	223499	Dcaf13	DDB1 and CUL4 associated factor 13
11034	DSTN	destrin (actin depolymerizing factor)	56431	Dstn	destrin
64393	ZMAT3	zinc finger, matrin-type 3	22401	Zmat3	zinc finger matrin type 3
6281	S100A10	S100 calcium binding protein A10	20194	S100a10	S100 calcium binding protein A10 (calpactin)
10544	PROCR	protein C receptor, endothelial	19124	Procr	protein C receptor, endothelial
27161	AGO2	argonaute RISC catalytic component 2	239528	Ago2	argonaute RISC catalytic subunit 2
23160	WDR43	WD repeat domain 43	72515	Wdr43	WD repeat domain 43
9270	ITGB1BP1	integrin beta 1 binding protein 1	16413	Itgb1bp1	integrin beta 1 binding protein 1
81929	SEH1L	SEH1-like (S. cerevisiae)	72124	Seh1l	SEH1-like (S. cerevisiae
10576	CCT2	chaperonin containing TCP1, subunit 2 (beta)	12461	Cct2	chaperonin containing Tcp1, subunit 2 (beta)
10550	ARL6IP5	ADP-ribosylation-like factor 6 interacting protein 5	65106	Arl6ip5	ADP-ribosylation factor-like 6 interacting protein 5
55700	MAP7D1	MAP7 domain containing 1	245877	Map7d1	MAP7 domain containing 1
22948	CCT5	chaperonin containing TCP1, subunit 5 (epsilon)	12465	Cct5	chaperonin containing Tcp1, subunit 5 (epsilon)
3840	KPNA4	karyopherin alpha 4 (importin alpha 3)	16649	Kpna4	karyopherin (importin) alpha 4
7052	TGM2	transglutaminase 2	21817	Tgm2	transglutaminase 2, C polypeptide
545	ATR	ataxia telangiectasia and Rad3 related	245000	Atr	ataxia telangiectasia and Rad3 related
6347	CCL2	chemokine (C-C motif) ligand 2	20296	Ccl2	chemokine (C-C motif) ligand 2
2107	ETF1	eukaryotic translation termination factor 1	225363	Etf1	eukaryotic translation termination factor 1
64859	NABP1	nucleic acid binding protein 1	109019	Nabp1	nucleic acid binding protein 1
54583	EGLN1	egl-9 family hypoxia-inducible factor 1	112405	Egln1	EGL nine homolog 1 (C. elegans)
2963	GTF2F2	general transcription factor IIF, polypeptide 2, 30kDa	68705	Gtf2f2	general transcription factor IIF, polypeptide 2
84365	NIFK	nucleolar protein interacting with the FHA domain of MKI67	67949	Nifk	nucleolar protein interacting with the FHA domain of MKI67
10492	SYNCRIP	synaptotagmin binding, cytoplasmic RNA interacting protein	56403	Syncrip	synaptotagmin binding, cytoplasmic RNA interacting protein
8892	EIF2B2	eukaryotic translation initiation factor 2B, subunit 2 beta, 39kDa	217715	Eif2b2	eukaryotic translation initiation factor 2B, subunit 2 beta
10672	GNA13	guanine nucleotide binding protein (G protein), alpha 13	14674	Gna13	guanine nucleotide binding protein, alpha 13
29766	TMOD3	tropomodulin 3 (ubiquitous)	50875	Tmod3	tropomodulin 3
79188	TMEM43	transmembrane protein 43	74122	Tmem43	transmembrane protein 43
8531	YBX3	Y box binding protein 3	56449	Ybx3	Y box protein 3
7408	VASP	vasodilator-stimulated phosphoprotein	22323	Vasp	vasodilator-stimulated phosphoprotein
4627	MYH9	myosin, heavy chain 9, non-muscle	17886	Myh9	myosin, heavy polypeptide 9, non-muscle
51493	RTCB	RNA 2',3'-cyclic phosphate and 5'-OH ligase	28088	Rtcb	RNA 2',3'-cyclic phosphate and 5'-OH ligase
5226	PGD	phosphogluconate dehydrogenase	110208	Pgd	phosphogluconate dehydrogenase
158	ADSL	adenylosuccinate lyase	11564	Adsl	adenylosuccinate lyase
6632	SNRPD1	small nuclear ribonucleoprotein D1 polypeptide 16kDa	20641	Snrpd1	small nuclear ribonucleoprotein D1
28982	FLVCR1	feline leukemia virus subgroup C cellular receptor 1	226844	Mfsd7b	major facilitator superfamily domain containing 7B
51018	RRP15	ribosomal RNA processing 15 homolog (S. cerevisiae)	67223	Rrp15	ribosomal RNA processing 15 homolog (S. cerevisiae)
9590	AKAP12	A kinase (PRKA) anchor protein 12	83397	Akap12	A kinase (PRKA) anchor protein (gravin) 12
55858	TMEM165	transmembrane protein 165	21982	Tmem165	transmembrane protein 165
10769	PLK2	polo-like kinase 2	20620	Plk2	polo-like kinase 2
54463	FAM134B	family with sequence similarity 134, member B	66270	Fam134b	family with sequence similarity 134, member B
60626	RIC8A	RIC8 guanine nucleotide exchange factor A	101489	Ric8	resistance to inhibitors of cholinesterase 8 homolog (C. elegans)
8891	EIF2B3	eukaryotic translation initiation factor 2B, subunit 3 gamma, 58kDa	108067	Eif2b3	eukaryotic translation initiation factor 2B, subunit 3
874	CBR3	carbonyl reductase 3	109857	Cbr3	carbonyl reductase 3
23657	SLC7A11	solute carrier family 7 (anionic amino acid transporter light chain, xc- system), member 11	26570	Slc7a11	solute carrier family 7 (cationic amino acid transporter, y+ system), member 11
51067	YARS2	tyrosyl-tRNA synthetase 2, mitochondrial	70120	Yars2	tyrosyl-tRNA synthetase 2 (mitochondrial)
54801	HAUS6	HAUS augmin-like complex, subunit 6	230376	Haus6	HAUS augmin-like complex, subunit 6
1875	E2F5	E2F transcription factor 5, p130-binding	13559	E2f5	E2F transcription factor 5
10514	MYBBP1A	MYB binding protein (P160) 1a	18432	Mybbp1a	MYB binding protein (P160) 1a
308	ANXA5	annexin A5	11747	Anxa5	annexin A5
6835	SURF2	surfeit 2	20931	Surf2	surfeit gene 2
6251	RSU1	Ras suppressor protein 1	20163	Rsu1	Ras suppressor protein 1
27063	ANKRD1	ankyrin repeat domain 1 (cardiac muscle)	107765	Ankrd1	ankyrin repeat domain 1 (cardiac muscle)
7286	TUFT1	tuftelin 1	22156	Tuft1	tuftelin 1
92912	UBE2Q2	ubiquitin-conjugating enzyme E2Q family member 2	109161	Ube2q2	ubiquitin-conjugating enzyme E2Q (putative) 2
6277	S100A6	S100 calcium binding protein A6	20200	S100a6	S100 calcium binding protein A6 (calcyclin)
5631	PRPS1	phosphoribosyl pyrophosphate synthetase 1	19139	Prps1	phosphoribosyl pyrophosphate synthetase 1
8826	IQGAP1	IQ motif containing GTPase activating protein 1	29875	Iqgap1	IQ motif containing GTPase activating protein 1
2717	GLA	galactosidase, alpha	11605	Gla	galactosidase, alpha
51118	UTP11L	UTP11-like, U3 small nucleolar ribonucleoprotein, (yeast)	67205	Utp11l	UTP11-like, U3 small nucleolar ribonucleoprotein, (yeast)
54962	TIPIN	TIMELESS interacting protein	66131	Tipin	timeless interacting protein
2919	CXCL1	chemokine (C-X-C motif) ligand 1 (melanoma growth stimulating activity, alpha)	20310	Cxcl2	chemokine (C-X-C motif) ligand 2
29889	GNL2	guanine nucleotide binding protein-like 2 (nucleolar)	230737	Gnl2	guanine nucleotide binding protein-like 2 (nucleolar)
7532	YWHAG	tyrosine 3-monooxygenase/tryptophan 5-monooxygenase activation protein, gamma polypeptide	22628	Ywhag	tyrosine 3-monooxygenase/tryptophan 5-monooxygenase activation protein, gamma polypeptide
26353	HSPB8	heat shock 22kDa protein 8	80888	Hspb8	heat shock protein 8
115353	LRRC42	leucine rich repeat containing 42	77809	Lrrc42	leucine rich repeat containing 42
9533	POLR1C	polymerase (RNA) I polypeptide C, 30kDa	20016	Polr1c	polymerase (RNA) I polypeptide C
6237	RRAS	related RAS viral (r-ras) oncogene homolog	20130	Rras	Harvey rat sarcoma oncogene, subgroup R
1476	CSTB	cystatin B (stefin B)	13014	Cstb	cystatin B
54433	GAR1	GAR1 ribonucleoprotein	68147	Gar1	GAR1 ribonucleoprotein homolog (yeast)
1978	EIF4EBP1	eukaryotic translation initiation factor 4E binding protein 1	13685	Eif4ebp1	eukaryotic translation initiation factor 4E binding protein 1
87	ACTN1	actinin, alpha 1	109711	Actn1	actinin, alpha 1
8682	PEA15	phosphoprotein enriched in astrocytes 15	18611	Pea15a	phosphoprotein enriched in astrocytes 15A
6421	SFPQ	splicing factor proline/glutamine-rich	71514	Sfpq	splicing factor proline/glutamine rich (polypyrimidine tract binding protein associated)
84154	RPF2	ribosome production factor 2 homolog (S. cerevisiae)	67239	Rpf2	ribosome production factor 2 homolog (S. cerevisiae)
7128	TNFAIP3	tumor necrosis factor, alpha-induced protein 3	21929	Tnfaip3	tumor necrosis factor, alpha-induced protein 3
3837	KPNB1	karyopherin (importin) beta 1	16211	Kpnb1	karyopherin (importin) beta 1
84280	BTBD10	BTB (POZ) domain containing 10	68815	Btbd10	BTB (POZ) domain containing 10
25829	TMEM184B	transmembrane protein 184B	223693	Tmem184b	transmembrane protein 184b
3611	ILK	integrin-linked kinase	16202	Ilk	integrin linked kinase
84128	WDR75	WD repeat domain 75	73674	Wdr75	WD repeat domain 75
1155	TBCB	tubulin folding cofactor B	66411	Tbcb	tubulin folding cofactor B
86	ACTL6A	actin-like 6A	56456	Actl6a	actin-like 6A
80271	ITPKC	inositol-trisphosphate 3-kinase C	233011	Itpkc	inositol 1,4,5-trisphosphate 3-kinase C
440145	MZT1	mitotic spindle organizing protein 1	76789	Mzt1	mitotic spindle organizing protein 1
10574	CCT7	chaperonin containing TCP1, subunit 7 (eta)	12468	Cct7	chaperonin containing Tcp1, subunit 7 (eta)
55970	GNG12	guanine nucleotide binding protein (G protein), gamma 12	14701	Gng12	guanine nucleotide binding protein (G protein), gamma 12
56902	PNO1	partner of NOB1 homolog (S. cerevisiae)	66249	Pno1	partner of NOB1 homolog (S. cerevisiae)
56993	TOMM22	translocase of outer mitochondrial membrane 22 homolog (yeast)	223696	Tomm22	translocase of outer mitochondrial membrane 22 homolog (yeast)
9188	DDX21	DEAD (Asp-Glu-Ala-Asp) box helicase 21	56200	Ddx21	DEAD (Asp-Glu-Ala-Asp) box polypeptide 21
51621	KLF13	Kruppel-like factor 13	50794	Klf13	Kruppel-like factor 13
6659	SOX4	SRY (sex determining region Y)-box 4	20677	Sox4	SRY (sex determining region Y)-box 4
9040	UBE2M	ubiquitin-conjugating enzyme E2M	22192	Ube2m	ubiquitin-conjugating enzyme E2M
8974	P4HA2	prolyl 4-hydroxylase, alpha polypeptide II	18452	P4ha2	procollagen-proline, 2-oxoglutarate 4-dioxygenase (proline 4-hydroxylase), alpha II polypeptide
23597	ACOT9	acyl-CoA thioesterase 9	56360	Acot9	acyl-CoA thioesterase 9
23597	ACOT9	acyl-CoA thioesterase 9	64833	Acot10	acyl-CoA thioesterase 10
5713	PSMD7	proteasome (prosome, macropain) 26S subunit, non-ATPase, 7	17463	Psmd7	proteasome (prosome, macropain) 26S subunit, non-ATPase, 7
2274	FHL2	four and a half LIM domains 2	14200	Fhl2	four and a half LIM domains 2
51143	DYNC1LI1	dynein, cytoplasmic 1, light intermediate chain 1	235661	Dync1li1	dynein cytoplasmic 1 light intermediate chain 1
140576	S100A16	S100 calcium binding protein A16	67860	S100a16	S100 calcium binding protein A16
26354	GNL3	guanine nucleotide binding protein-like 3 (nucleolar)	30877	Gnl3	guanine nucleotide binding protein-like 3 (nucleolar)
6617	SNAPC1	small nuclear RNA activating complex, polypeptide 1, 43kDa	75627	Snapc1	small nuclear RNA activating complex, polypeptide 1
84246	MED10	mediator complex subunit 10	28077	Med10	mediator complex subunit 10
10199	MPHOSPH10	M-phase phosphoprotein 10 (U3 small nucleolar ribonucleoprotein)	67973	Mphosph10	M-phase phosphoprotein 10 (U3 small nucleolar ribonucleoprotein)
84916	CIRH1A	cirrhosis, autosomal recessive 1A (cirhin)	21771	Cirh1a	cirrhosis, autosomal recessive 1A (human)
10419	PRMT5	protein arginine methyltransferase 5	27374	Prmt5	protein arginine N-methyltransferase 5
23568	ARL2BP	ADP-ribosylation factor-like 2 binding protein	107566	Arl2bp	ADP-ribosylation factor-like 2 binding protein
55003	PAK1IP1	PAK1 interacting protein 1	68083	Pak1ip1	PAK1 interacting protein 1
57761	TRIB3	tribbles pseudokinase 3	228775	Trib3	tribbles homolog 3 (Drosophila)
27000	DNAJC2	DnaJ (Hsp40) homolog, subfamily C, member 2	22791	Dnajc2	DnaJ (Hsp40) homolog, subfamily C, member 2

## Sheet: Q2_Mc
Q2 Human (Mc)			Q2 Mouse (Mc)
EntrezID	Symbol	Name	EntrezID	Symbol	Name
1645	AKR1C1	aldo-keto reductase family 1, member C1	622402	Akr1c12	aldo-keto reductase family 1, member C12
1645	AKR1C1	aldo-keto reductase family 1, member C1	83702	Akr1c6	aldo-keto reductase family 1, member C6
1645	AKR1C1	aldo-keto reductase family 1, member C1	27384	Akr1c13	aldo-keto reductase family 1, member C13
124976	SPNS2	spinster homolog 2 (Drosophila)	216892	Spns2	spinster homolog 2
51726	DNAJB11	DnaJ (Hsp40) homolog, subfamily B, member 11	67838	Dnajb11	DnaJ (Hsp40) homolog, subfamily B, member 11
1562	CYP2C18	cytochrome P450, family 2, subfamily C, polypeptide 18	72082	Cyp2c55	cytochrome P450, family 2, subfamily c, polypeptide 55
83597	RTP3	receptor (chemosensory) transporter protein 3	235636	Rtp3	receptor transporter protein 3
55033	FKBP14	FK506 binding protein 14, 22 kDa	231997	Fkbp14	FK506 binding protein 14
51076	CUTC	cutC copper transporter	66388	Cutc	cutC copper transporter homolog (E.coli)
8644	AKR1C3	aldo-keto reductase family 1, member C3	622402	Akr1c12	aldo-keto reductase family 1, member C12
8644	AKR1C3	aldo-keto reductase family 1, member C3	83702	Akr1c6	aldo-keto reductase family 1, member C6
8644	AKR1C3	aldo-keto reductase family 1, member C3	27384	Akr1c13	aldo-keto reductase family 1, member C13
5918	RARRES1	retinoic acid receptor responder (tazarotene induced) 1	109222	Rarres1	retinoic acid receptor responder (tazarotene induced) 1
3601	IL15RA	interleukin 15 receptor, alpha	16169	Il15ra	interleukin 15 receptor, alpha chain
4646	MYO6	myosin VI	17920	Myo6	myosin VI
5205	ATP8B1	ATPase, aminophospholipid transporter, class I, type 8B, member 1	54670	Atp8b1	ATPase, class I, type 8B, member 1
79960	JADE1	jade family PHD finger 1	269424	Jade1	jade family PHD finger 1
1646	AKR1C2	aldo-keto reductase family 1, member C2	622402	Akr1c12	aldo-keto reductase family 1, member C12
1646	AKR1C2	aldo-keto reductase family 1, member C2	83702	Akr1c6	aldo-keto reductase family 1, member C6
1646	AKR1C2	aldo-keto reductase family 1, member C2	27384	Akr1c13	aldo-keto reductase family 1, member C13
3606	IL18	interleukin 18 (interferon-gamma-inducing factor)	16173	Il18	interleukin 18
83729	INHBE	inhibin, beta E	16326	Inhbe	inhibin beta E
650	BMP2	bone morphogenetic protein 2	12156	Bmp2	bone morphogenetic protein 2
11343	MGLL	monoglyceride lipase	23945	Mgll	monoglyceride lipase
9415	FADS2	fatty acid desaturase 2	56473	Fads2	fatty acid desaturase 2
112849	L3HYPDH	L-3-hydroxyproline dehydratase (trans-)	67217	L3hypdh	L-3-hydroxyproline dehydratase (trans-)
3992	FADS1	fatty acid desaturase 1	76267	Fads1	fatty acid desaturase 1
51537	MTFP1	mitochondrial fission process 1	67900	Mtfp1	mitochondrial fission process 1
727910	TLCD2	TLC domain containing 2	380712	Tlcd2	TLC domain containing 2

## Sheet: Q3_Mc
Q3 Human (Mc)			Q3 Mouse (Mc)
EntrezID	Symbol	Name	EntrezID	Symbol	Name
595	CCND1	cyclin D1	12443	Ccnd1	cyclin D1
6554	SLC10A1	solute carrier family 10 (sodium/bile acid cotransporter), member 1	20493	Slc10a1	solute carrier family 10 (sodium/bile acid cotransporter family), member 1
2155	F7	coagulation factor VII (serum prothrombin conversion accelerator)	14068	F7	coagulation factor VII
10864	SLC22A7	solute carrier family 22 (organic anion transporter), member 7	108114	Slc22a7	solute carrier family 22 (organic anion transporter), member 7
64388	GREM2	gremlin 2, DAN family BMP antagonist	23893	Grem2	gremlin 2 homolog, cysteine knot superfamily (Xenopus laevis)
912	CD1D	CD1d molecule	12479	Cd1d1	CD1d1 antigen
7915	ALDH5A1	aldehyde dehydrogenase 5 family, member A1	214579	Aldh5a1	aldhehyde dehydrogenase family 5, subfamily A1
51084	CRYL1	crystallin, lambda 1	68631	Cryl1	crystallin, lambda 1
9380	GRHPR	glyoxylate reductase/hydroxypyruvate reductase	76238	Grhpr	glyoxylate reductase/hydroxypyruvate reductase
23417	MLYCD	malonyl-CoA decarboxylase	56690	Mlycd	malonyl-CoA decarboxylase
54988	ACSM5	acyl-CoA synthetase medium-chain family member 5	272428	Acsm5	acyl-CoA synthetase medium-chain family member 5
10461	MERTK	c-mer proto-oncogene tyrosine kinase	17289	Mertk	c-mer proto-oncogene tyrosine kinase
58476	TP53INP2	tumor protein p53 inducible nuclear protein 2	68728	Trp53inp2	transformation related protein 53 inducible nuclear protein 2
56204	FAM214A	family with sequence similarity 214, member A	235493	Fam214a	family with sequence similarity 214, member A
6480	ST6GAL1	ST6 beta-galactosamide alpha-2,6-sialyltranferase 1	20440	St6gal1	beta galactoside alpha 2,6 sialyltransferase 1
185	AGTR1	angiotensin II receptor, type 1	11607	Agtr1a	angiotensin II receptor, type 1a
10841	FTCD	formimidoyltransferase cyclodeaminase	14317	Ftcd	formiminotransferase cyclodeaminase
1958	EGR1	early growth response 1	13653	Egr1	early growth response 1
64240	ABCG5	ATP-binding cassette, sub-family G (WHITE), member 5	27409	Abcg5	ATP-binding cassette, sub-family G (WHITE), member 5
4594	MUT	methylmalonyl CoA mutase	17850	Mut	methylmalonyl-Coenzyme A mutase
3053	SERPIND1	serpin peptidase inhibitor, clade D (heparin cofactor), member 1	15160	Serpind1	serine (or cysteine) peptidase inhibitor, clade D, member 1
284904	SEC14L4	SEC14-like 4 (S. cerevisiae)	103655	Sec14l4	SEC14-like 4 (S. cerevisiae)
58488	PCTP	phosphatidylcholine transfer protein	18559	Pctp	phosphatidylcholine transfer protein
28234	SLCO1B3	solute carrier organic anion transporter family, member 1B3	28253	Slco1b2	solute carrier organic anion transporter family, member 1b2
9429	ABCG2	ATP-binding cassette, sub-family G (WHITE), member 2	26357	Abcg2	ATP-binding cassette, sub-family G (WHITE), member 2
11112	HIBADH	3-hydroxyisobutyrate dehydrogenase	58875	Hibadh	3-hydroxyisobutyrate dehydrogenase
6718	AKR1D1	aldo-keto reductase family 1, member D1	208665	Akr1d1	aldo-keto reductase family 1, member D1
189	AGXT	alanine-glyoxylate aminotransferase	11611	Agxt	alanine-glyoxylate aminotransferase
2822	GPLD1	glycosylphosphatidylinositol specific phospholipase D1	14756	Gpld1	glycosylphosphatidylinositol specific phospholipase D1
1733	DIO1	deiodinase, iodothyronine, type I	13370	Dio1	deiodinase, iodothyronine, type I
11001	SLC27A2	solute carrier family 27 (fatty acid transporter), member 2	26458	Slc27a2	solute carrier family 27 (fatty acid transporter), member 2
64081	PBLD	phenazine biosynthesis-like protein domain containing	68371	Pbld1	phenazine biosynthesis-like protein domain containing 1
64081	PBLD	phenazine biosynthesis-like protein domain containing	67307	Pbld2	phenazine biosynthesis-like protein domain containing 2
5345	SERPINF2	serpin peptidase inhibitor, clade F (alpha-2 antiplasmin, pigment epithelium derived factor), member 2	18816	Serpinf2	serine (or cysteine) peptidase inhibitor, clade F, member 2
4129	MAOB	monoamine oxidase B	109731	Maob	monoamine oxidase B
3626	INHBC	inhibin, beta C	16325	Inhbc	inhibin beta-C
122622	ADSSL1	adenylosuccinate synthase like 1	11565	Adssl1	adenylosuccinate synthetase like 1
3781	KCNN2	potassium intermediate/small conductance calcium-activated channel, subfamily N, member 2	140492	Kcnn2	potassium intermediate/small conductance calcium-activated channel, subfamily N, member 2
79639	TMEM53	transmembrane protein 53	68777	Tmem53	transmembrane protein 53
30	ACAA1	acetyl-CoA acyltransferase 1	113868	Acaa1a	acetyl-Coenzyme A acyltransferase 1A
30	ACAA1	acetyl-CoA acyltransferase 1	235674	Acaa1b	acetyl-Coenzyme A acyltransferase 1B
55908	C19orf80	chromosome 19 open reading frame 80	624219	Gm6484	predicted gene 6484
51	ACOX1	acyl-CoA oxidase 1, palmitoyl	11430	Acox1	acyl-Coenzyme A oxidase 1, palmitoyl
8431	NR0B2	nuclear receptor subfamily 0, group B, member 2	23957	Nr0b2	nuclear receptor subfamily 0, group B, member 2
10166	SLC25A15	solute carrier family 25 (mitochondrial carrier; ornithine transporter) member 15	18408	Slc25a15	solute carrier family 25 (mitochondrial carrier ornithine transporter), member 15
3176	HNMT	histamine N-methyltransferase	140483	Hnmt	histamine N-methyltransferase
6383	SDC2	syndecan 2	15529	Sdc2	syndecan 2
64816	CYP3A43	cytochrome P450, family 3, subfamily A, polypeptide 43	56388	Cyp3a25	cytochrome P450, family 3, subfamily a, polypeptide 25
1962	EHHADH	enoyl-CoA, hydratase/3-hydroxyacyl CoA dehydrogenase	74147	Ehhadh	enoyl-Coenzyme A, hydratase/3-hydroxyacyl Coenzyme A dehydrogenase
9104	RGN	regucalcin	19733	Rgn	regucalcin
2538	G6PC	glucose-6-phosphatase, catalytic subunit	14377	G6pc	glucose-6-phosphatase, catalytic
2353	FOS	FBJ murine osteosarcoma viral oncogene homolog	14281	Fos	FBJ osteosarcoma oncogene
125	ADH1B	alcohol dehydrogenase 1B (class I), beta polypeptide	11522	Adh1	alcohol dehydrogenase 1 (class I)
126	ADH1C	alcohol dehydrogenase 1C (class I), gamma polypeptide	11522	Adh1	alcohol dehydrogenase 1 (class I)
29958	DMGDH	dimethylglycine dehydrogenase	74129	Dmgdh	dimethylglycine dehydrogenase precursor
2184	FAH	fumarylacetoacetate hydrolase (fumarylacetoacetase)	14085	Fah	fumarylacetoacetate hydrolase
58510	PRODH2	proline dehydrogenase (oxidase) 2	56189	Prodh2	proline dehydrogenase (oxidase) 2
6038	RNASE4	ribonuclease, RNase A family, 4	58809	Rnase4	ribonuclease, RNase A family 4
8858	PROZ	protein Z, vitamin K-dependent plasma glycoprotein	66901	Proz	protein Z, vitamin K-dependent plasma glycoprotein
3280	HES1	hes family bHLH transcription factor 1	15205	Hes1	hairy and enhancer of split 1 (Drosophila)
6920	TCEA3	transcription elongation factor A (SII), 3	21401	Tcea3	transcription elongation factor A (SII), 3
1629	DBT	dihydrolipoamide branched chain transacylase E2	13171	Dbt	dihydrolipoamide branched chain transacylase E2
51085	MLXIPL	MLX interacting protein-like	58805	Mlxipl	MLX interacting protein-like
10912	GADD45G	growth arrest and DNA-damage-inducible, gamma	23882	Gadd45g	growth arrest and DNA-damage-inducible 45 gamma
5827	PXMP2	peroxisomal membrane protein 2, 22kDa	19301	Pxmp2	peroxisomal membrane protein 2
80781	COL18A1	collagen, type XVIII, alpha 1	12822	Col18a1	collagen, type XVIII, alpha 1
3158	HMGCS2	3-hydroxy-3-methylglutaryl-CoA synthase 2 (mitochondrial)	15360	Hmgcs2	3-hydroxy-3-methylglutaryl-Coenzyme A synthase 2
2644	GCHFR	GTP cyclohydrolase I feedback regulator	320415	Gchfr	GTP cyclohydrolase I feedback regulator
84263	HSDL2	hydroxysteroid dehydrogenase like 2	72479	Hsdl2	hydroxysteroid dehydrogenase like 2
157506	RDH10	retinol dehydrogenase 10 (all-trans)	98711	Rdh10	retinol dehydrogenase 10 (all-trans)
2494	NR5A2	nuclear receptor subfamily 5, group A, member 2	26424	Nr5a2	nuclear receptor subfamily 5, group A, member 2
51380	CSAD	cysteine sulfinic acid decarboxylase	246277	Csad	cysteine sulfinic acid decarboxylase
124	ADH1A	alcohol dehydrogenase 1A (class I), alpha polypeptide	11522	Adh1	alcohol dehydrogenase 1 (class I)
84693	MCEE	methylmalonyl CoA epimerase	73724	Mcee	methylmalonyl CoA epimerase
54762	GRAMD1C	GRAM domain containing 1C	207798	Gramd1c	GRAM domain containing 1C
2592	GALT	galactose-1-phosphate uridylyltransferase	14430	Galt	galactose-1-phosphate uridyl transferase
57715	SEMA4G	sema domain, immunoglobulin domain (Ig), transmembrane domain (TM) and short cytoplasmic domain, (semaphorin) 4G	26456	Sema4g	sema domain, immunoglobulin domain (Ig), transmembrane domain (TM) and short cytoplasmic domain, (semaphorin) 4G
6821	SUOX	sulfite oxidase	211389	Suox	sulfite oxidase
53354	PANK1	pantothenate kinase 1	75735	Pank1	pantothenate kinase 1
173	AFM	afamin	280662	Afm	afamin
116236	ABHD15	abhydrolase domain containing 15	67477	Abhd15	abhydrolase domain containing 15
2705	GJB1	gap junction protein, beta 1, 32kDa	14618	Gjb1	gap junction protein, beta 1
8659	ALDH4A1	aldehyde dehydrogenase 4 family, member A1	212647	Aldh4a1	aldehyde dehydrogenase 4 family, member A1
6926	TBX3	T-box 3	21386	Tbx3	T-box 3
27165	GLS2	glutaminase 2 (liver, mitochondrial)	216456	Gls2	glutaminase 2 (liver, mitochondrial)
3242	HPD	4-hydroxyphenylpyruvate dioxygenase	15445	Hpd	4-hydroxyphenylpyruvic acid dioxygenase
51733	UPB1	ureidopropionase, beta	103149	Upb1	ureidopropionase, beta
10249	GLYAT	glycine-N-acyltransferase	107146	Glyat	glycine-N-acyltransferase
8564	KMO	kynurenine 3-monooxygenase (kynurenine 3-hydroxylase)	98256	Kmo	kynurenine 3-monooxygenase (kynurenine 3-hydroxylase)
2954	GSTZ1	glutathione S-transferase zeta 1	14874	Gstz1	glutathione transferase zeta 1 (maleylacetoacetate isomerase)
27232	GNMT	glycine N-methyltransferase	14711	Gnmt	glycine N-methyltransferase
2646	GCKR	glucokinase (hexokinase 4) regulator	231103	Gckr	glucokinase regulatory protein
57561	ARRDC3	arrestin domain containing 3	105171	Arrdc3	arrestin domain containing 3
118429	ANTXR2	anthrax toxin receptor 2	71914	Antxr2	anthrax toxin receptor 2
92960	PEX11G	peroxisomal biogenesis factor 11 gamma	69129	Pex11g	peroxisomal biogenesis factor 11 gamma
2593	GAMT	guanidinoacetate N-methyltransferase	14431	Gamt	guanidinoacetate methyltransferase
763	CA5A	carbonic anhydrase VA, mitochondrial	12352	Car5a	carbonic anhydrase 5a, mitochondrial
3712	IVD	isovaleryl-CoA dehydrogenase	56357	Ivd	isovaleryl coenzyme A dehydrogenase
1109	AKR1C4	aldo-keto reductase family 1, member C4	622402	Akr1c12	aldo-keto reductase family 1, member C12
1109	AKR1C4	aldo-keto reductase family 1, member C4	83702	Akr1c6	aldo-keto reductase family 1, member C6
1109	AKR1C4	aldo-keto reductase family 1, member C4	27384	Akr1c13	aldo-keto reductase family 1, member C13
6720	SREBF1	sterol regulatory element binding transcription factor 1	20787	Srebf1	sterol regulatory element binding transcription factor 1
2028	ENPEP	glutamyl aminopeptidase (aminopeptidase A)	13809	Enpep	glutamyl aminopeptidase
54757	FAM20A	family with sequence similarity 20, member A	208659	Fam20a	family with sequence similarity 20, member A
10157	AASS	aminoadipate-semialdehyde synthase	30956	Aass	aminoadipate-semialdehyde synthase
732	C8B	complement component 8, beta polypeptide	110382	C8b	complement component 8, beta polypeptide
2217	FCGRT	Fc fragment of IgG, receptor, transporter, alpha	14132	Fcgrt	Fc receptor, IgG, alpha chain transporter
8824	CES2	carboxylesterase 2	72361	Ces2g	carboxylesterase 2G
8824	CES2	carboxylesterase 2	102022	Ces2a	carboxylesterase 2A
152831	KLB	klotho beta	83379	Klb	klotho beta
4942	OAT	ornithine aminotransferase	18242	Oat	ornithine aminotransferase
126282	TNFAIP8L1	tumor necrosis factor, alpha-induced protein 8-like 1	66443	Tnfaip8l1	tumor necrosis factor, alpha-induced protein 8-like 1
55244	SLC47A1	solute carrier family 47 (multidrug and toxin extrusion), member 1	67473	Slc47a1	solute carrier family 47, member 1
8528	DDO	D-aspartate oxidase	70503	Ddo	D-aspartate oxidase
3398	ID2	inhibitor of DNA binding 2, dominant negative helix-loop-helix protein	15902	Id2	inhibitor of DNA binding 2
1369	CPN1	carboxypeptidase N, polypeptide 1	93721	Cpn1	carboxypeptidase N, polypeptide 1
7069	THRSP	thyroid hormone responsive	21835	Thrsp	thyroid hormone responsive
2639	GCDH	glutaryl-CoA dehydrogenase	270076	Gcdh	glutaryl-Coenzyme A dehydrogenase
10747	MASP2	mannan-binding lectin serine peptidase 2	17175	Masp2	mannan-binding lectin serine peptidase 2
10110	SGK2	serum/glucocorticoid regulated kinase 2	27219	Sgk2	serum/glucocorticoid regulated kinase 2
64241	ABCG8	ATP-binding cassette, sub-family G (WHITE), member 8	67470	Abcg8	ATP-binding cassette, sub-family G (WHITE), member 8
3931	LCAT	lecithin-cholesterol acyltransferase	16816	Lcat	lecithin cholesterol acyltransferase
3818	KLKB1	kallikrein B, plasma (Fletcher factor) 1	16621	Klkb1	kallikrein B, plasma 1
3950	LECT2	leukocyte cell-derived chemotaxin 2	16841	Lect2	leukocyte cell-derived chemotaxin 2
866	SERPINA6	serpin peptidase inhibitor, clade A (alpha-1 antiproteinase, antitrypsin), member 6	12401	Serpina6	serine (or cysteine) peptidase inhibitor, clade A, member 6
148534	TMEM56	transmembrane protein 56	99887	Tmem56	transmembrane protein 56
5264	PHYH	phytanoyl-CoA 2-hydroxylase	16922	Phyh	phytanoyl-CoA hydroxylase
132158	GLYCTK	glycerate kinase	235582	Glyctk	glycerate kinase
7263	TST	thiosulfate sulfurtransferase (rhodanese)	22117	Tst	thiosulfate sulfurtransferase, mitochondrial
23498	HAAO	3-hydroxyanthranilate 3,4-dioxygenase	107766	Haao	3-hydroxyanthranilate 3,4-dioxygenase
6514	SLC2A2	solute carrier family 2 (facilitated glucose transporter), member 2	20526	Slc2a2	solute carrier family 2 (facilitated glucose transporter), member 2
11309	SLCO2B1	solute carrier organic anion transporter family, member 2B1	101488	Slco2b1	solute carrier organic anion transporter family, member 2b1
6567	SLC16A2	solute carrier family 16, member 2 (thyroid hormone transporter)	20502	Slc16a2	solute carrier family 16 (monocarboxylic acid transporters), member 2
1557	CYP2C19	cytochrome P450, family 2, subfamily C, polypeptide 19	13095	Cyp2c29	cytochrome P450, family 2, subfamily c, polypeptide 29
1557	CYP2C19	cytochrome P450, family 2, subfamily C, polypeptide 19	13097	Cyp2c38	cytochrome P450, family 2, subfamily c, polypeptide 38
1557	CYP2C19	cytochrome P450, family 2, subfamily C, polypeptide 19	107141	Cyp2c50	cytochrome P450, family 2, subfamily c, polypeptide 50
1557	CYP2C19	cytochrome P450, family 2, subfamily C, polypeptide 19	13096	Cyp2c37	cytochrome P450, family 2. subfamily c, polypeptide 37
1557	CYP2C19	cytochrome P450, family 2, subfamily C, polypeptide 19	404195	Cyp2c54	cytochrome P450, family 2, subfamily c, polypeptide 54
19	ABCA1	ATP-binding cassette, sub-family A (ABC1), member 1	11303	Abca1	ATP-binding cassette, sub-family A (ABC1), member 1
5105	PCK1	phosphoenolpyruvate carboxykinase 1 (soluble)	18534	Pck1	phosphoenolpyruvate carboxykinase 1, cytosolic
5140	PDE3B	phosphodiesterase 3B, cGMP-inhibited	18576	Pde3b	phosphodiesterase 3B, cGMP-inhibited
3175	ONECUT1	one cut homeobox 1	15379	Onecut1	one cut domain, family member 1
7036	TFR2	transferrin receptor 2	50765	Tfr2	transferrin receptor 2
3479	IGF1	insulin-like growth factor 1 (somatomedin C)	16000	Igf1	insulin-like growth factor 1
148738	HFE2	hemochromatosis type 2 (juvenile)	69585	Hfe2	hemochromatosis type 2 (juvenile) (human homolog)
23102	TBC1D2B	TBC1 domain family, member 2B	67016	Tbc1d2b	TBC1 domain family, member 2B
56898	BDH2	3-hydroxybutyrate dehydrogenase, type 2	69772	Bdh2	3-hydroxybutyrate dehydrogenase, type 2
54677	CROT	carnitine O-octanoyltransferase	74114	Crot	carnitine O-octanoyltransferase
1374	CPT1A	carnitine palmitoyltransferase 1A (liver)	12894	Cpt1a	carnitine palmitoyltransferase 1a, liver
4143	MAT1A	methionine adenosyltransferase I, alpha	11720	Mat1a	methionine adenosyltransferase I, alpha
8508	NIPSNAP1	nipsnap homolog 1 (C. elegans)	18082	Nipsnap1	4-nitrophenylphosphatase domain and non-neuronal SNAP25-like protein homolog 1 (C. elegans)
1579	CYP4A11	cytochrome P450, family 4, subfamily A, polypeptide 11	277753	Cyp4a12a	cytochrome P450, family 4, subfamily a, polypeptide 12a
1579	CYP4A11	cytochrome P450, family 4, subfamily A, polypeptide 11	13117	Cyp4a10	cytochrome P450, family 4, subfamily a, polypeptide 10
1579	CYP4A11	cytochrome P450, family 4, subfamily A, polypeptide 11	666168	Cyp4a31	cytochrome P450, family 4, subfamily a, polypeptide 31
1579	CYP4A11	cytochrome P450, family 4, subfamily A, polypeptide 11	13119	Cyp4a14	cytochrome P450, family 4, subfamily a, polypeptide 14
23014	FBXO21	F-box protein 21	231670	Fbxo21	F-box protein 21
7538	ZFP36	ZFP36 ring finger protein	22695	Zfp36	zinc finger protein 36
6822	SULT2A1	sulfotransferase family, cytosolic, 2A, dehydroepiandrosterone (DHEA)-preferring, member 1	76971	2810007J24Rik	RIKEN cDNA 2810007J24 gene
51703	ACSL5	acyl-CoA synthetase long-chain family member 5	433256	Acsl5	acyl-CoA synthetase long-chain family member 5
727	C5	complement component 5	15139	Hc	hemolytic complement
3487	IGFBP4	insulin-like growth factor binding protein 4	16010	Igfbp4	insulin-like growth factor binding protein 4
5763	PTMS	parathymosin	69202	Ptms	parathymosin
9027	NAT8	N-acetyltransferase 8 (GCN5-related, putative)	69049	Cml5	camello-like 5
9027	NAT8	N-acetyltransferase 8 (GCN5-related, putative)	93673	Cml2	camello-like 2
9027	NAT8	N-acetyltransferase 8 (GCN5-related, putative)	68396	Nat8	N-acetyltransferase 8 (GCN5-related, putative)
166647	GPR125	G protein-coupled receptor 125	70693	Gpr125	G protein-coupled receptor 125
6470	SHMT1	serine hydroxymethyltransferase 1 (soluble)	20425	Shmt1	serine hydroxymethyltransferase 1 (soluble)
1491	CTH	cystathionase (cystathionine gamma-lyase)	107869	Cth	cystathionase (cystathionine gamma-lyase)
2690	GHR	growth hormone receptor	14600	Ghr	growth hormone receptor
23086	EXPH5	exophilin 5	320051	Exph5	exophilin 5
2157	F8	coagulation factor VIII, procoagulant component	14069	F8	coagulation factor VIII
9935	MAFB	v-maf avian musculoaponeurotic fibrosarcoma oncogene homolog B	16658	Mafb	v-maf musculoaponeurotic fibrosarcoma oncogene family, protein B (avian)
1376	CPT2	carnitine palmitoyltransferase 2	12896	Cpt2	carnitine palmitoyltransferase 2
2213	FCGR2B	Fc fragment of IgG, low affinity IIb, receptor (CD32)	14130	Fcgr2b	Fc receptor, IgG, low affinity IIb
57447	NDRG2	NDRG family member 2	29811	Ndrg2	N-myc downstream regulated gene 2
144193	AMDHD1	amidohydrolase domain containing 1	71761	Amdhd1	amidohydrolase domain containing 1
6568	SLC17A1	solute carrier family 17 (organic anion transporter), member 1	20504	Slc17a1	solute carrier family 17 (sodium phosphate), member 1
788	SLC25A20	solute carrier family 25 (carnitine/acylcarnitine translocase), member 20	57279	Slc25a20	solute carrier family 25 (mitochondrial carnitine/acylcarnitine translocase), member 20
570	BAAT	bile acid CoA: amino acid N-acyltransferase (glycine N-choloyltransferase)	12012	Baat	bile acid-Coenzyme A: amino acid N-acyltransferase
5627	PROS1	protein S (alpha)	19128	Pros1	protein S (alpha)
8608	RDH16	retinol dehydrogenase 16 (all-trans)	216454	BC089597	cDNA sequence BC089597
8608	RDH16	retinol dehydrogenase 16 (all-trans)	54150	Rdh7	retinol dehydrogenase 7
1031	CDKN2C	cyclin-dependent kinase inhibitor 2C (p18, inhibits CDK4)	12580	Cdkn2c	cyclin-dependent kinase inhibitor 2C (p18, inhibits CDK4)
3131	HLF	hepatic leukemia factor	217082	Hlf	hepatic leukemia factor
5009	OTC	ornithine carbamoyltransferase	18416	Otc	ornithine transcarbamylase
84266	ALKBH7	alkB, alkylation repair homolog 7 (E. coli)	66400	Alkbh7	alkB, alkylation repair homolog 7 (E. coli)
9970	NR1I3	nuclear receptor subfamily 1, group I, member 3	12355	Nr1i3	nuclear receptor subfamily 1, group I, member 3
115817	DHRS1	dehydrogenase/reductase (SDR family) member 1	52585	Dhrs1	dehydrogenase/reductase (SDR family) member 1
686	BTD	biotinidase	26363	Btd	biotinidase
368	ABCC6	ATP-binding cassette, sub-family C (CFTR/MRP), member 6	27421	Abcc6	ATP-binding cassette, sub-family C (CFTR/MRP), member 6
922	CD5L	CD5 molecule-like	11801	Cd5l	CD5 antigen-like
23743	BHMT2	betaine--homocysteine S-methyltransferase 2	64918	Bhmt2	betaine-homocysteine methyltransferase 2
6540	SLC6A13	solute carrier family 6 (neurotransmitter transporter), member 13	14412	Slc6a13	solute carrier family 6 (neurotransmitter transporter, GABA), member 13
2153	F5	coagulation factor V (proaccelerin, labile factor)	14067	F5	coagulation factor V
54363	HAO1	hydroxyacid oxidase (glycolate oxidase) 1	15112	Hao1	hydroxyacid oxidase 1, liver
2203	FBP1	fructose-1,6-bisphosphatase 1	14121	Fbp1	fructose bisphosphatase 1
10162	LPCAT3	lysophosphatidylcholine acyltransferase 3	14792	Lpcat3	lysophosphatidylcholine acyltransferase 3
285440	CYP4V2	cytochrome P450, family 4, subfamily V, polypeptide 2	102294	Cyp4v3	cytochrome P450, family 4, subfamily v, polypeptide 3
5244	ABCB4	ATP-binding cassette, sub-family B (MDR/TAP), member 4	18670	Abcb4	ATP-binding cassette, sub-family B (MDR/TAP), member 4
10993	SDS	serine dehydratase	231691	Sds	serine dehydratase
2165	F13B	coagulation factor XIII, B polypeptide	14060	F13b	coagulation factor XIII, beta subunit
51181	DCXR	dicarbonyl/L-xylulose reductase	67880	Dcxr	dicarbonyl L-xylulose reductase
1558	CYP2C8	cytochrome P450, family 2, subfamily C, polypeptide 8	13095	Cyp2c29	cytochrome P450, family 2, subfamily c, polypeptide 29
1558	CYP2C8	cytochrome P450, family 2, subfamily C, polypeptide 8	13097	Cyp2c38	cytochrome P450, family 2, subfamily c, polypeptide 38
1558	CYP2C8	cytochrome P450, family 2, subfamily C, polypeptide 8	107141	Cyp2c50	cytochrome P450, family 2, subfamily c, polypeptide 50
1558	CYP2C8	cytochrome P450, family 2, subfamily C, polypeptide 8	404195	Cyp2c54	cytochrome P450, family 2, subfamily c, polypeptide 54
1558	CYP2C8	cytochrome P450, family 2, subfamily C, polypeptide 8	13096	Cyp2c37	cytochrome P450, family 2. subfamily c, polypeptide 37
134147	CMBL	carboxymethylenebutenolidase homolog (Pseudomonas)	69574	Cmbl	carboxymethylenebutenolidase-like (Pseudomonas)
55825	PECR	peroxisomal trans-2-enoyl-CoA reductase	111175	Pecr	peroxisomal trans-2-enoyl-CoA reductase
27329	ANGPTL3	angiopoietin-like 3	30924	Angptl3	angiopoietin-like 3
127	ADH4	alcohol dehydrogenase 4 (class II), pi polypeptide	26876	Adh4	alcohol dehydrogenase 4 (class II), pi polypeptide
9963	SLC23A1	solute carrier family 23 (ascorbic acid transporter), member 1	20522	Slc23a1	solute carrier family 23 (nucleobase transporters), member 1
55686	MREG	melanoregulin	381269	Mreg	melanoregulin
56670	SUCNR1	succinate receptor 1	84112	Sucnr1	succinate receptor 1
5465	PPARA	peroxisome proliferator-activated receptor alpha	19013	Ppara	peroxisome proliferator activated receptor alpha
51268	PIPOX	pipecolic acid oxidase	19193	Pipox	pipecolic acid oxidase
731	C8A	complement component 8, alpha polypeptide	230558	C8a	complement component 8, alpha polypeptide
594	BCKDHB	branched chain keto acid dehydrogenase E1, beta polypeptide	12040	Bckdhb	branched chain ketoacid dehydrogenase E1, beta polypeptide
670	BPHL	biphenyl hydrolase-like (serine hydrolase)	68021	Bphl	biphenyl hydrolase-like (serine hydrolase, breast epithelial mucin-associated antigen)
3029	HAGH	hydroxyacylglutathione hydrolase	14651	Hagh	hydroxyacyl glutathione hydrolase
2998	GYS2	glycogen synthase 2 (liver)	232493	Gys2	glycogen synthase 2
23541	SEC14L2	SEC14-like 2 (S. cerevisiae)	67815	Sec14l2	SEC14-like 2 (S. cerevisiae)
4153	MBL2	mannose-binding lectin (protein C) 2, soluble	17194	Mbl1	mannose-binding lectin (protein A) 1
2948	GSTM4	glutathione S-transferase mu 4	14865	Gstm4	glutathione S-transferase, mu 4
18	ABAT	4-aminobutyrate aminotransferase	268860	Abat	4-aminobutyrate aminotransferase
5169	ENPP3	ectonucleotide pyrophosphatase/phosphodiesterase 3	209558	Enpp3	ectonucleotide pyrophosphatase/phosphodiesterase 3
143941	TTC36	tetratricopeptide repeat domain 36	192653	Ttc36	tetratricopeptide repeat domain 36
55337	C19orf66	chromosome 19 open reading frame 66	319278	A230050P20Rik	RIKEN cDNA A230050P20 gene
2628	GATM	glycine amidinotransferase (L-arginine:glycine amidinotransferase)	67092	Gatm	glycine amidinotransferase (L-arginine:glycine amidinotransferase)
3075	CFH	complement factor H	50702	Cfhr1	complement factor H-related 1
36	ACADSB	acyl-CoA dehydrogenase, short/branched chain	66885	Acadsb	acyl-Coenzyme A dehydrogenase, short/branched chain
443	ASPA	aspartoacylase	11484	Aspa	aspartoacylase
4035	LRP1	low density lipoprotein receptor-related protein 1	16971	Lrp1	low density lipoprotein receptor-related protein 1
1807	DPYS	dihydropyrimidinase	64705	Dpys	dihydropyrimidinase
1806	DPYD	dihydropyrimidine dehydrogenase	99586	Dpyd	dihydropyrimidine dehydrogenase
1544	CYP1A2	cytochrome P450, family 1, subfamily A, polypeptide 2	13077	Cyp1a2	cytochrome P450, family 1, subfamily a, polypeptide 2
55532	SLC30A10	solute carrier family 30, member 10	226781	Slc30a10	solute carrier family 30, member 10
10599	SLCO1B1	solute carrier organic anion transporter family, member 1B1	28253	Slco1b2	solute carrier organic anion transporter family, member 1b2
151393	RMDN2	regulator of microtubule dynamics 2	381110	Rmdn2	regulator of microtubule dynamics 2
56606	SLC2A9	solute carrier family 2 (facilitated glucose transporter), member 9	117591	Slc2a9	solute carrier family 2 (facilitated glucose transporter), member 9
210	ALAD	aminolevulinate dehydratase	17025	Alad	aminolevulinate, delta-, dehydratase
57817	HAMP	hepcidin antimicrobial peptide	66438	Hamp2	hepcidin antimicrobial peptide 2
57817	HAMP	hepcidin antimicrobial peptide	84506	Hamp	hepcidin antimicrobial peptide
64577	ALDH8A1	aldehyde dehydrogenase 8 family, member A1	237320	Aldh8a1	aldehyde dehydrogenase 8 family, member A1
130589	GALM	galactose mutarotase (aldose 1-epimerase)	319625	Galm	galactose mutarotase

## Sheet: Q4_Mc
Q4 Human (Mc)			Q4 Mouse (Mc)
EntrezID	Symbol	Name	EntrezID	Symbol	Name
3764	KCNJ8	potassium inwardly-rectifying channel, subfamily J, member 8	16523	Kcnj8	potassium inwardly-rectifying channel, subfamily J, member 8
353322	ANKRD37	ankyrin repeat domain 37	654824	Ankrd37	ankyrin repeat domain 37
64651	CSRNP1	cysteine-serine-rich nuclear protein 1	215418	Csrnp1	cysteine-serine-rich nuclear protein 1
5372	PMM1	phosphomannomutase 1	29858	Pmm1	phosphomannomutase 1
1592	CYP26A1	cytochrome P450, family 26, subfamily A, polypeptide 1	13082	Cyp26a1	cytochrome P450, family 26, subfamily a, polypeptide 1
6783	SULT1E1	sulfotransferase family 1E, estrogen-preferring, member 1	20860	Sult1e1	sulfotransferase family 1E, member 1
8553	BHLHE40	basic helix-loop-helix family, member e40	20893	Bhlhe40	basic helix-loop-helix family, member e40
23461	ABCA5	ATP-binding cassette, sub-family A (ABC1), member 5	217265	Abca5	ATP-binding cassette, sub-family A (ABC1), member 5
10468	FST	follistatin	14313	Fst	follistatin
3337	DNAJB1	DnaJ (Hsp40) homolog, subfamily B, member 1	81489	Dnajb1	DnaJ (Hsp40) homolog, subfamily B, member 1
84706	GPT2	glutamic pyruvate transaminase (alanine aminotransferase) 2	108682	Gpt2	glutamic pyruvate transaminase (alanine aminotransferase) 2
64710	NUCKS1	nuclear casein kinase and cyclin-dependent kinase substrate 1	98415	Nucks1	nuclear casein kinase and cyclin-dependent kinase substrate 1
22837	COBLL1	cordon-bleu WH2 repeat protein-like 1	319876	Cobll1	Cobl-like 1
929	CD14	CD14 molecule	12475	Cd14	CD14 antigen
51129	ANGPTL4	angiopoietin-like 4	57875	Angptl4	angiopoietin-like 4
9027	NAT8	N-acetyltransferase 8 (GCN5-related, putative)	75541	1700019G17Rik	RIKEN cDNA 1700019G17 gene
5033	P4HA1	prolyl 4-hydroxylase, alpha polypeptide I	18451	P4ha1	procollagen-proline, 2-oxoglutarate 4-dioxygenase (proline 4-hydroxylase), alpha 1 polypeptide
3484	IGFBP1	insulin-like growth factor binding protein 1	16006	Igfbp1	insulin-like growth factor binding protein 1
4811	NID1	nidogen 1	18073	Nid1	nidogen 1

## Sheet: Q1_S
Q1 Human (S)			Q1 Mouse (S)
EntrezID	Symbol	Name	EntrezID	Symbol	Name
51330	TNFRSF12A	tumor necrosis factor receptor superfamily, member 12A	27279	Tnfrsf12a	tumor necrosis factor receptor superfamily, member 12a
79873	NUDT18	nudix (nucleoside diphosphate linked moiety X)-type motif 18	213484	Nudt18	nudix (nucleoside diphosphate linked moiety X)-type motif 18
79080	CCDC86	coiled-coil domain containing 86	108673	Ccdc86	coiled-coil domain containing 86
9521	EEF1E1	eukaryotic translation elongation factor 1 epsilon 1	66143	Eef1e1	eukaryotic translation elongation factor 1 epsilon 1
5216	PFN1	profilin 1	18643	Pfn1	profilin 1
79693	YRDC	yrdC N(6)-threonylcarbamoyltransferase domain containing	230734	Yrdc	yrdC domain containing (E.coli)
5723	PSPH	phosphoserine phosphatase	100678	Psph	phosphoserine phosphatase
1192	CLIC1	chloride intracellular channel 1	114584	Clic1	chloride intracellular channel 1
7371	UCK2	uridine-cytidine kinase 2	80914	Uck2	uridine-cytidine kinase 2
51260	PBDC1	polysaccharide biosynthesis domain containing 1	67683	Pbdc1	polysaccharide biosynthesis domain containing 1
1810	DR1	down-regulator of transcription 1, TBP-binding (negative cofactor 2)	13486	Dr1	down-regulator of transcription 1
51573	GDE1	glycerophosphodiester phosphodiesterase 1	56209	Gde1	glycerophosphodiester phosphodiesterase 1
7358	UGDH	UDP-glucose 6-dehydrogenase	22235	Ugdh	UDP-glucose dehydrogenase
2617	GARS	glycyl-tRNA synthetase	353172	Gars	glycyl-tRNA synthetase
25983	NGDN	neuroguidin, EIF4E binding protein	68966	Ngdn	neuroguidin, EIF4E binding protein
6301	SARS	seryl-tRNA synthetase	20226	Sars	seryl-aminoacyl-tRNA synthetase
6809	STX3	syntaxin 3	20908	Stx3	syntaxin 3
26136	TES	testis derived transcript (3 LIM domains)	21753	Tes	testis derived transcript
4893	NRAS	neuroblastoma RAS viral (v-ras) oncogene homolog	18176	Nras	neuroblastoma ras oncogene
83443	SF3B5	splicing factor 3b, subunit 5, 10kDa	66125	Sf3b5	splicing factor 3b, subunit 5
51192	CKLF	chemokine-like factor	75458	Cklf	chemokine-like factor
51042	ZNF593	zinc finger protein 593	68040	Zfp593	zinc finger protein 593
3692	EIF6	eukaryotic translation initiation factor 6	16418	Eif6	eukaryotic translation initiation factor 6
51003	MED31	mediator complex subunit 31	67279	Med31	mediator complex subunit 31
1026	CDKN1A	cyclin-dependent kinase inhibitor 1A (p21, Cip1)	12575	Cdkn1a	cyclin-dependent kinase inhibitor 1A (P21)
23212	RRS1	RRS1 ribosome biogenesis regulator homolog (S. cerevisiae)	59014	Rrs1	RRS1 ribosome biogenesis regulator homolog (S. cerevisiae)
7168	TPM1	tropomyosin 1 (alpha)	22003	Tpm1	tropomyosin 1, alpha
9532	BAG2	BCL2-associated athanogene 2	213539	Bag2	BCL2-associated athanogene 2
389	RHOC	ras homolog family member C	11853	Rhoc	ras homolog gene family, member C
9124	PDLIM1	PDZ and LIM domain 1	54132	Pdlim1	PDZ and LIM domain 1 (elfin)
51096	UTP18	UTP18 small subunit (SSU) processome component homolog (yeast)	217109	Utp18	UTP18, small subunit (SSU) processome component, homolog (yeast)
203068	TUBB	tubulin, beta class I	22154	Tubb5	tubulin, beta 5 class I
84300	UQCC2	ubiquinol-cytochrome c reductase complex assembly factor 2	67267	Uqcc2	ubiquinol-cytochrome c reductase complex assembly factor 2
23433	RHOQ	ras homolog family member Q	104215	Rhoq	ras homolog gene family, member Q
10226	PLIN3	perilipin 3	66905	Plin3	perilipin 3
84962	AJUBA	ajuba LIM protein	16475	Ajuba	ajuba LIM protein
353	APRT	adenine phosphoribosyltransferase	11821	Aprt	adenine phosphoribosyl transferase
384	ARG2	arginase 2	11847	Arg2	arginase type II
440	ASNS	asparagine synthetase (glutamine-hydrolyzing)	27053	Asns	asparagine synthetase
2280	FKBP1A	FK506 binding protein 1A, 12kDa	14225	Fkbp1a	FK506 binding protein 1a
8027	STAM	signal transducing adaptor molecule (SH3 domain and ITAM motif) 1	20844	Stam	signal transducing adaptor molecule (SH3 domain and ITAM motif) 1
10096	ACTR3	ARP3 actin-related protein 3 homolog (yeast)	74117	Actr3	ARP3 actin-related protein 3
8480	RAE1	ribonucleic acid export 1	66679	Rae1	RAE1 RNA export 1 homolog (S. pombe)
138428	PTRH1	peptidyl-tRNA hydrolase 1 homolog (S. cerevisiae)	329384	Ptrh1	peptidyl-tRNA hydrolase 1 homolog (S. cerevisiae)
1019	CDK4	cyclin-dependent kinase 4	12567	Cdk4	cyclin-dependent kinase 4
51388	NIP7	NIP7, nucleolar pre-rRNA processing protein	66164	Nip7	nuclear import 7 homolog (S. cerevisiae)
10212	DDX39A	DEAD (Asp-Glu-Ala-Asp) box polypeptide 39A	68278	Ddx39	DEAD (Asp-Glu-Ala-Asp) box polypeptide 39
58527	ABRACL	ABRA C-terminal like	73112	Abracl	ABRA C-terminal like
9412	MED21	mediator complex subunit 21	108098	Med21	mediator complex subunit 21
54541	DDIT4	DNA-damage-inducible transcript 4	74747	Ddit4	DNA-damage-inducible transcript 4
581	BAX	BCL2-associated X protein	12028	Bax	BCL2-associated X protein
5714	PSMD8	proteasome (prosome, macropain) 26S subunit, non-ATPase, 8	57296	Psmd8	proteasome (prosome, macropain) 26S subunit, non-ATPase, 8
7171	TPM4	tropomyosin 4	326618	Tpm4	tropomyosin 4
302	ANXA2	annexin A2	12306	Anxa2	annexin A2
5433	POLR2D	polymerase (RNA) II (DNA directed) polypeptide D	69241	Polr2d	polymerase (RNA) II (DNA directed) polypeptide D
7378	UPP1	uridine phosphorylase 1	22271	Upp1	uridine phosphorylase 1
25879	DCAF13	DDB1 and CUL4 associated factor 13	223499	Dcaf13	DDB1 and CUL4 associated factor 13
11034	DSTN	destrin (actin depolymerizing factor)	56431	Dstn	destrin
6281	S100A10	S100 calcium binding protein A10	20194	S100a10	S100 calcium binding protein A10 (calpactin)
10544	PROCR	protein C receptor, endothelial	19124	Procr	protein C receptor, endothelial
27161	AGO2	argonaute RISC catalytic component 2	239528	Ago2	argonaute RISC catalytic subunit 2
11344	TWF2	twinfilin actin-binding protein 2	23999	Twf2	twinfilin, actin-binding protein, homolog 2 (Drosophila)
9270	ITGB1BP1	integrin beta 1 binding protein 1	16413	Itgb1bp1	integrin beta 1 binding protein 1
9531	BAG3	BCL2-associated athanogene 3	29810	Bag3	BCL2-associated athanogene 3
10550	ARL6IP5	ADP-ribosylation-like factor 6 interacting protein 5	65106	Arl6ip5	ADP-ribosylation factor-like 6 interacting protein 5
29089	UBE2T	ubiquitin-conjugating enzyme E2T (putative)	67196	Ube2t	ubiquitin-conjugating enzyme E2T (putative)
2960	GTF2E1	general transcription factor IIE, polypeptide 1, alpha 56kDa	74197	Gtf2e1	general transcription factor II E, polypeptide 1 (alpha subunit)
84365	NIFK	nucleolar protein interacting with the FHA domain of MKI67	67949	Nifk	nucleolar protein interacting with the FHA domain of MKI67
8531	YBX3	Y box binding protein 3	56449	Ybx3	Y box protein 3
7408	VASP	vasodilator-stimulated phosphoprotein	22323	Vasp	vasodilator-stimulated phosphoprotein
5226	PGD	phosphogluconate dehydrogenase	110208	Pgd	phosphogluconate dehydrogenase
158	ADSL	adenylosuccinate lyase	11564	Adsl	adenylosuccinate lyase
6632	SNRPD1	small nuclear ribonucleoprotein D1 polypeptide 16kDa	20641	Snrpd1	small nuclear ribonucleoprotein D1
6132	RPL8	ribosomal protein L8	26961	Rpl8	ribosomal protein L8
874	CBR3	carbonyl reductase 3	109857	Cbr3	carbonyl reductase 3
57016	AKR1B10	aldo-keto reductase family 1, member B10 (aldose reductase)	14187	Akr1b8	aldo-keto reductase family 1, member B8
1875	E2F5	E2F transcription factor 5, p130-binding	13559	E2f5	E2F transcription factor 5
308	ANXA5	annexin A5	11747	Anxa5	annexin A5
7286	TUFT1	tuftelin 1	22156	Tuft1	tuftelin 1
6277	S100A6	S100 calcium binding protein A6	20200	S100a6	S100 calcium binding protein A6 (calcyclin)
55048	VPS37C	vacuolar protein sorting 37 homolog C (S. cerevisiae)	107305	Vps37c	vacuolar protein sorting 37C (yeast)
2717	GLA	galactosidase, alpha	11605	Gla	galactosidase, alpha
54962	TIPIN	TIMELESS interacting protein	66131	Tipin	timeless interacting protein
8834	TMEM11	transmembrane protein 11	216821	Tmem11	transmembrane protein 11
9533	POLR1C	polymerase (RNA) I polypeptide C, 30kDa	20016	Polr1c	polymerase (RNA) I polypeptide C
6237	RRAS	related RAS viral (r-ras) oncogene homolog	20130	Rras	Harvey rat sarcoma oncogene, subgroup R
1476	CSTB	cystatin B (stefin B)	13014	Cstb	cystatin B
54433	GAR1	GAR1 ribonucleoprotein	68147	Gar1	GAR1 ribonucleoprotein homolog (yeast)
1978	EIF4EBP1	eukaryotic translation initiation factor 4E binding protein 1	13685	Eif4ebp1	eukaryotic translation initiation factor 4E binding protein 1
8682	PEA15	phosphoprotein enriched in astrocytes 15	18611	Pea15a	phosphoprotein enriched in astrocytes 15A
92856	IMP4	IMP4, U3 small nucleolar ribonucleoprotein, homolog (yeast)	27993	Imp4	IMP4, U3 small nucleolar ribonucleoprotein, homolog (yeast)
84154	RPF2	ribosome production factor 2 homolog (S. cerevisiae)	67239	Rpf2	ribosome production factor 2 homolog (S. cerevisiae)
55330	BLOC1S4	biogenesis of lysosomal organelles complex-1, subunit 4, cappuccino	117197	Bloc1s4	biogenesis of lysosomal organelles complex-1, subunit 4, cappuccino
84280	BTBD10	BTB (POZ) domain containing 10	68815	Btbd10	BTB (POZ) domain containing 10
80271	ITPKC	inositol-trisphosphate 3-kinase C	233011	Itpkc	inositol 1,4,5-trisphosphate 3-kinase C
56993	TOMM22	translocase of outer mitochondrial membrane 22 homolog (yeast)	223696	Tomm22	translocase of outer mitochondrial membrane 22 homolog (yeast)
9188	DDX21	DEAD (Asp-Glu-Ala-Asp) box helicase 21	56200	Ddx21	DEAD (Asp-Glu-Ala-Asp) box polypeptide 21
51621	KLF13	Kruppel-like factor 13	50794	Klf13	Kruppel-like factor 13
6659	SOX4	SRY (sex determining region Y)-box 4	20677	Sox4	SRY (sex determining region Y)-box 4
5437	POLR2H	polymerase (RNA) II (DNA directed) polypeptide H	245841	Polr2h	polymerase (RNA) II (DNA directed) polypeptide H
8974	P4HA2	prolyl 4-hydroxylase, alpha polypeptide II	18452	P4ha2	procollagen-proline, 2-oxoglutarate 4-dioxygenase (proline 4-hydroxylase), alpha II polypeptide
23597	ACOT9	acyl-CoA thioesterase 9	56360	Acot9	acyl-CoA thioesterase 9
23597	ACOT9	acyl-CoA thioesterase 9	64833	Acot10	acyl-CoA thioesterase 10
5713	PSMD7	proteasome (prosome, macropain) 26S subunit, non-ATPase, 7	17463	Psmd7	proteasome (prosome, macropain) 26S subunit, non-ATPase, 7
26354	GNL3	guanine nucleotide binding protein-like 3 (nucleolar)	30877	Gnl3	guanine nucleotide binding protein-like 3 (nucleolar)
84246	MED10	mediator complex subunit 10	28077	Med10	mediator complex subunit 10
23568	ARL2BP	ADP-ribosylation factor-like 2 binding protein	107566	Arl2bp	ADP-ribosylation factor-like 2 binding protein
57761	TRIB3	tribbles pseudokinase 3	228775	Trib3	tribbles homolog 3 (Drosophila)

## Sheet: Q2_S
Q2 Human (S)			Q2 Mouse (S)
EntrezID	Symbol	Name	EntrezID	Symbol	Name
80270	HSD3B7	hydroxy-delta-5-steroid dehydrogenase, 3 beta- and steroid delta-isomerase 7	101502	Hsd3b7	hydroxy-delta-5-steroid dehydrogenase, 3 beta- and steroid delta-isomerase 7
83597	RTP3	receptor (chemosensory) transporter protein 3	235636	Rtp3	receptor transporter protein 3
29074	MRPL18	mitochondrial ribosomal protein L18	67681	Mrpl18	mitochondrial ribosomal protein L18
3601	IL15RA	interleukin 15 receptor, alpha	16169	Il15ra	interleukin 15 receptor, alpha chain
3157	HMGCS1	3-hydroxy-3-methylglutaryl-CoA synthase 1 (soluble)	208715	Hmgcs1	3-hydroxy-3-methylglutaryl-Coenzyme A synthase 1
39	ACAT2	acetyl-CoA acetyltransferase 2	110460	Acat2	acetyl-Coenzyme A acetyltransferase 2
7280	TUBB2A	tubulin, beta 2A class IIa	22151	Tubb2a	tubulin, beta 2A class IIA
83729	INHBE	inhibin, beta E	16326	Inhbe	inhibin beta E
650	BMP2	bone morphogenetic protein 2	12156	Bmp2	bone morphogenetic protein 2
11260	XPOT	exportin, tRNA	73192	Xpot	exportin, tRNA (nuclear export receptor for tRNAs)
221955	DAGLB	diacylglycerol lipase, beta	231871	Daglb	diacylglycerol lipase, beta
3992	FADS1	fatty acid desaturase 1	76267	Fads1	fatty acid desaturase 1
51537	MTFP1	mitochondrial fission process 1	67900	Mtfp1	mitochondrial fission process 1
727910	TLCD2	TLC domain containing 2	380712	Tlcd2	TLC domain containing 2

## Sheet: Q3_S
Q3 Human (S)			Q3 Mouse (S)
EntrezID	Symbol	Name	EntrezID	Symbol	Name
6554	SLC10A1	solute carrier family 10 (sodium/bile acid cotransporter), member 1	20493	Slc10a1	solute carrier family 10 (sodium/bile acid cotransporter family), member 1
1573	CYP2J2	cytochrome P450, family 2, subfamily J, polypeptide 2	13109	Cyp2j5	cytochrome P450, family 2, subfamily j, polypeptide 5
1573	CYP2J2	cytochrome P450, family 2, subfamily J, polypeptide 2	74519	Cyp2j9	cytochrome P450, family 2, subfamily j, polypeptide 9
912	CD1D	CD1d molecule	12479	Cd1d1	CD1d1 antigen
7915	ALDH5A1	aldehyde dehydrogenase 5 family, member A1	214579	Aldh5a1	aldhehyde dehydrogenase family 5, subfamily A1
54988	ACSM5	acyl-CoA synthetase medium-chain family member 5	272428	Acsm5	acyl-CoA synthetase medium-chain family member 5
10461	MERTK	c-mer proto-oncogene tyrosine kinase	17289	Mertk	c-mer proto-oncogene tyrosine kinase
56204	FAM214A	family with sequence similarity 214, member A	235493	Fam214a	family with sequence similarity 214, member A
185	AGTR1	angiotensin II receptor, type 1	11607	Agtr1a	angiotensin II receptor, type 1a
1612	DAPK1	death-associated protein kinase 1	69635	Dapk1	death associated protein kinase 1
1958	EGR1	early growth response 1	13653	Egr1	early growth response 1
64240	ABCG5	ATP-binding cassette, sub-family G (WHITE), member 5	27409	Abcg5	ATP-binding cassette, sub-family G (WHITE), member 5
4594	MUT	methylmalonyl CoA mutase	17850	Mut	methylmalonyl-Coenzyme A mutase
3053	SERPIND1	serpin peptidase inhibitor, clade D (heparin cofactor), member 1	15160	Serpind1	serine (or cysteine) peptidase inhibitor, clade D, member 1
55349	CHDH	choline dehydrogenase	218865	Chdh	choline dehydrogenase
284904	SEC14L4	SEC14-like 4 (S. cerevisiae)	103655	Sec14l4	SEC14-like 4 (S. cerevisiae)
28234	SLCO1B3	solute carrier organic anion transporter family, member 1B3	28253	Slco1b2	solute carrier organic anion transporter family, member 1b2
6718	AKR1D1	aldo-keto reductase family 1, member D1	208665	Akr1d1	aldo-keto reductase family 1, member D1
2822	GPLD1	glycosylphosphatidylinositol specific phospholipase D1	14756	Gpld1	glycosylphosphatidylinositol specific phospholipase D1
64081	PBLD	phenazine biosynthesis-like protein domain containing	68371	Pbld1	phenazine biosynthesis-like protein domain containing 1
64081	PBLD	phenazine biosynthesis-like protein domain containing	67307	Pbld2	phenazine biosynthesis-like protein domain containing 2
4129	MAOB	monoamine oxidase B	109731	Maob	monoamine oxidase B
3781	KCNN2	potassium intermediate/small conductance calcium-activated channel, subfamily N, member 2	140492	Kcnn2	potassium intermediate/small conductance calcium-activated channel, subfamily N, member 2
8431	NR0B2	nuclear receptor subfamily 0, group B, member 2	23957	Nr0b2	nuclear receptor subfamily 0, group B, member 2
10166	SLC25A15	solute carrier family 25 (mitochondrial carrier; ornithine transporter) member 15	18408	Slc25a15	solute carrier family 25 (mitochondrial carrier ornithine transporter), member 15
3176	HNMT	histamine N-methyltransferase	140483	Hnmt	histamine N-methyltransferase
6383	SDC2	syndecan 2	15529	Sdc2	syndecan 2
64816	CYP3A43	cytochrome P450, family 3, subfamily A, polypeptide 43	56388	Cyp3a25	cytochrome P450, family 3, subfamily a, polypeptide 25
5095	PCCA	propionyl CoA carboxylase, alpha polypeptide	110821	Pcca	propionyl-Coenzyme A carboxylase, alpha polypeptide
1962	EHHADH	enoyl-CoA, hydratase/3-hydroxyacyl CoA dehydrogenase	74147	Ehhadh	enoyl-Coenzyme A, hydratase/3-hydroxyacyl Coenzyme A dehydrogenase
2538	G6PC	glucose-6-phosphatase, catalytic subunit	14377	G6pc	glucose-6-phosphatase, catalytic
55761	TTC17	tetratricopeptide repeat domain 17	74569	Ttc17	tetratricopeptide repeat domain 17
54103	GSAP	gamma-secretase activating protein	212167	Gsap	gamma-secretase activating protein
339105	PRSS53	protease, serine, 53	330657	Prss53	protease, serine 53
1629	DBT	dihydrolipoamide branched chain transacylase E2	13171	Dbt	dihydrolipoamide branched chain transacylase E2
51085	MLXIPL	MLX interacting protein-like	58805	Mlxipl	MLX interacting protein-like
80781	COL18A1	collagen, type XVIII, alpha 1	12822	Col18a1	collagen, type XVIII, alpha 1
3158	HMGCS2	3-hydroxy-3-methylglutaryl-CoA synthase 2 (mitochondrial)	15360	Hmgcs2	3-hydroxy-3-methylglutaryl-Coenzyme A synthase 2
84263	HSDL2	hydroxysteroid dehydrogenase like 2	72479	Hsdl2	hydroxysteroid dehydrogenase like 2
2494	NR5A2	nuclear receptor subfamily 5, group A, member 2	26424	Nr5a2	nuclear receptor subfamily 5, group A, member 2
170392	OIT3	oncoprotein induced transcript 3	18302	Oit3	oncoprotein induced transcript 3
54762	GRAMD1C	GRAM domain containing 1C	207798	Gramd1c	GRAM domain containing 1C
57715	SEMA4G	sema domain, immunoglobulin domain (Ig), transmembrane domain (TM) and short cytoplasmic domain, (semaphorin) 4G	26456	Sema4g	sema domain, immunoglobulin domain (Ig), transmembrane domain (TM) and short cytoplasmic domain, (semaphorin) 4G
53354	PANK1	pantothenate kinase 1	75735	Pank1	pantothenate kinase 1
116236	ABHD15	abhydrolase domain containing 15	67477	Abhd15	abhydrolase domain containing 15
6926	TBX3	T-box 3	21386	Tbx3	T-box 3
27165	GLS2	glutaminase 2 (liver, mitochondrial)	216456	Gls2	glutaminase 2 (liver, mitochondrial)
8564	KMO	kynurenine 3-monooxygenase (kynurenine 3-hydroxylase)	98256	Kmo	kynurenine 3-monooxygenase (kynurenine 3-hydroxylase)
2646	GCKR	glucokinase (hexokinase 4) regulator	231103	Gckr	glucokinase regulatory protein
57561	ARRDC3	arrestin domain containing 3	105171	Arrdc3	arrestin domain containing 3
118429	ANTXR2	anthrax toxin receptor 2	71914	Antxr2	anthrax toxin receptor 2
3712	IVD	isovaleryl-CoA dehydrogenase	56357	Ivd	isovaleryl coenzyme A dehydrogenase
10351	ABCA8	ATP-binding cassette, sub-family A (ABC1), member 8	27404	Abca8b	ATP-binding cassette, sub-family A (ABC1), member 8b
2028	ENPEP	glutamyl aminopeptidase (aminopeptidase A)	13809	Enpep	glutamyl aminopeptidase
54757	FAM20A	family with sequence similarity 20, member A	208659	Fam20a	family with sequence similarity 20, member A
152831	KLB	klotho beta	83379	Klb	klotho beta
4942	OAT	ornithine aminotransferase	18242	Oat	ornithine aminotransferase
55244	SLC47A1	solute carrier family 47 (multidrug and toxin extrusion), member 1	67473	Slc47a1	solute carrier family 47, member 1
10786	SLC17A3	solute carrier family 17 (organic anion transporter), member 3	105355	Slc17a3	solute carrier family 17 (sodium phosphate), member 3
60468	BACH2	BTB and CNC homology 1, basic leucine zipper transcription factor 2	12014	Bach2	BTB and CNC homology 2
3818	KLKB1	kallikrein B, plasma (Fletcher factor) 1	16621	Klkb1	kallikrein B, plasma 1
148534	TMEM56	transmembrane protein 56	99887	Tmem56	transmembrane protein 56
132158	GLYCTK	glycerate kinase	235582	Glyctk	glycerate kinase
9732	DOCK4	dedicator of cytokinesis 4	238130	Dock4	dedicator of cytokinesis 4
6514	SLC2A2	solute carrier family 2 (facilitated glucose transporter), member 2	20526	Slc2a2	solute carrier family 2 (facilitated glucose transporter), member 2
11309	SLCO2B1	solute carrier organic anion transporter family, member 2B1	101488	Slco2b1	solute carrier organic anion transporter family, member 2b1
6567	SLC16A2	solute carrier family 16, member 2 (thyroid hormone transporter)	20502	Slc16a2	solute carrier family 16 (monocarboxylic acid transporters), member 2
9924	PAN2	PAN2 poly(A) specific ribonuclease subunit homolog (S. cerevisiae)	103135	Pan2	PAN2 polyA specific ribonuclease subunit homolog (S. cerevisiae)
5105	PCK1	phosphoenolpyruvate carboxykinase 1 (soluble)	18534	Pck1	phosphoenolpyruvate carboxykinase 1, cytosolic
5140	PDE3B	phosphodiesterase 3B, cGMP-inhibited	18576	Pde3b	phosphodiesterase 3B, cGMP-inhibited
3479	IGF1	insulin-like growth factor 1 (somatomedin C)	16000	Igf1	insulin-like growth factor 1
148738	HFE2	hemochromatosis type 2 (juvenile)	69585	Hfe2	hemochromatosis type 2 (juvenile) (human homolog)
54677	CROT	carnitine O-octanoyltransferase	74114	Crot	carnitine O-octanoyltransferase
1374	CPT1A	carnitine palmitoyltransferase 1A (liver)	12894	Cpt1a	carnitine palmitoyltransferase 1a, liver
10788	IQGAP2	IQ motif containing GTPase activating protein 2	544963	Iqgap2	IQ motif containing GTPase activating protein 2
1579	CYP4A11	cytochrome P450, family 4, subfamily A, polypeptide 11	277753	Cyp4a12a	cytochrome P450, family 4, subfamily a, polypeptide 12a
1579	CYP4A11	cytochrome P450, family 4, subfamily A, polypeptide 11	13117	Cyp4a10	cytochrome P450, family 4, subfamily a, polypeptide 10
23014	FBXO21	F-box protein 21	231670	Fbxo21	F-box protein 21
6822	SULT2A1	sulfotransferase family, cytosolic, 2A, dehydroepiandrosterone (DHEA)-preferring, member 1	76971	2810007J24Rik	RIKEN cDNA 2810007J24 gene
91452	ACBD5	acyl-CoA binding domain containing 5	74159	Acbd5	acyl-Coenzyme A binding domain containing 5
727	C5	complement component 5	15139	Hc	hemolytic complement
9027	NAT8	N-acetyltransferase 8 (GCN5-related, putative)	69049	Cml5	camello-like 5
9027	NAT8	N-acetyltransferase 8 (GCN5-related, putative)	93673	Cml2	camello-like 2
9027	NAT8	N-acetyltransferase 8 (GCN5-related, putative)	68396	Nat8	N-acetyltransferase 8 (GCN5-related, putative)
316	AOX1	aldehyde oxidase 1	11761	Aox1	aldehyde oxidase 1
166647	GPR125	G protein-coupled receptor 125	70693	Gpr125	G protein-coupled receptor 125
2690	GHR	growth hormone receptor	14600	Ghr	growth hormone receptor
23086	EXPH5	exophilin 5	320051	Exph5	exophilin 5
2157	F8	coagulation factor VIII, procoagulant component	14069	F8	coagulation factor VIII
1376	CPT2	carnitine palmitoyltransferase 2	12896	Cpt2	carnitine palmitoyltransferase 2
2213	FCGR2B	Fc fragment of IgG, low affinity IIb, receptor (CD32)	14130	Fcgr2b	Fc receptor, IgG, low affinity IIb
144193	AMDHD1	amidohydrolase domain containing 1	71761	Amdhd1	amidohydrolase domain containing 1
6568	SLC17A1	solute carrier family 17 (organic anion transporter), member 1	20504	Slc17a1	solute carrier family 17 (sodium phosphate), member 1
788	SLC25A20	solute carrier family 25 (carnitine/acylcarnitine translocase), member 20	57279	Slc25a20	solute carrier family 25 (mitochondrial carnitine/acylcarnitine translocase), member 20
5934	RBL2	retinoblastoma-like 2 (p130)	19651	Rbl2	retinoblastoma-like 2
1577	CYP3A5	cytochrome P450, family 3, subfamily A, polypeptide 5	56388	Cyp3a25	cytochrome P450, family 3, subfamily a, polypeptide 25
5627	PROS1	protein S (alpha)	19128	Pros1	protein S (alpha)
3131	HLF	hepatic leukemia factor	217082	Hlf	hepatic leukemia factor
3169	FOXA1	forkhead box A1	15375	Foxa1	forkhead box A1
23362	PSD3	pleckstrin and Sec7 domain containing 3	234353	Psd3	pleckstrin and Sec7 domain containing 3
686	BTD	biotinidase	26363	Btd	biotinidase
368	ABCC6	ATP-binding cassette, sub-family C (CFTR/MRP), member 6	27421	Abcc6	ATP-binding cassette, sub-family C (CFTR/MRP), member 6
922	CD5L	CD5 molecule-like	11801	Cd5l	CD5 antigen-like
23743	BHMT2	betaine--homocysteine S-methyltransferase 2	64918	Bhmt2	betaine-homocysteine methyltransferase 2
2153	F5	coagulation factor V (proaccelerin, labile factor)	14067	F5	coagulation factor V
54363	HAO1	hydroxyacid oxidase (glycolate oxidase) 1	15112	Hao1	hydroxyacid oxidase 1, liver
285440	CYP4V2	cytochrome P450, family 4, subfamily V, polypeptide 2	102294	Cyp4v3	cytochrome P450, family 4, subfamily v, polypeptide 3
5244	ABCB4	ATP-binding cassette, sub-family B (MDR/TAP), member 4	18670	Abcb4	ATP-binding cassette, sub-family B (MDR/TAP), member 4
55825	PECR	peroxisomal trans-2-enoyl-CoA reductase	111175	Pecr	peroxisomal trans-2-enoyl-CoA reductase
127	ADH4	alcohol dehydrogenase 4 (class II), pi polypeptide	26876	Adh4	alcohol dehydrogenase 4 (class II), pi polypeptide
55686	MREG	melanoregulin	381269	Mreg	melanoregulin
56670	SUCNR1	succinate receptor 1	84112	Sucnr1	succinate receptor 1
5465	PPARA	peroxisome proliferator-activated receptor alpha	19013	Ppara	peroxisome proliferator activated receptor alpha
731	C8A	complement component 8, alpha polypeptide	230558	C8a	complement component 8, alpha polypeptide
9873	FCHSD2	FCH and double SH3 domains 2	207278	Fchsd2	FCH and double SH3 domains 2
2158	F9	coagulation factor IX	14071	F9	coagulation factor IX
2998	GYS2	glycogen synthase 2 (liver)	232493	Gys2	glycogen synthase 2
4153	MBL2	mannose-binding lectin (protein C) 2, soluble	17194	Mbl1	mannose-binding lectin (protein A) 1
18	ABAT	4-aminobutyrate aminotransferase	268860	Abat	4-aminobutyrate aminotransferase
55337	C19orf66	chromosome 19 open reading frame 66	319278	A230050P20Rik	RIKEN cDNA A230050P20 gene
11168	PSIP1	PC4 and SFRS1 interacting protein 1	101739	Psip1	PC4 and SFRS1 interacting protein 1
1756	DMD	dystrophin	13405	Dmd	dystrophin, muscular dystrophy
36	ACADSB	acyl-CoA dehydrogenase, short/branched chain	66885	Acadsb	acyl-Coenzyme A dehydrogenase, short/branched chain
4035	LRP1	low density lipoprotein receptor-related protein 1	16971	Lrp1	low density lipoprotein receptor-related protein 1
1807	DPYS	dihydropyrimidinase	64705	Dpys	dihydropyrimidinase
1806	DPYD	dihydropyrimidine dehydrogenase	99586	Dpyd	dihydropyrimidine dehydrogenase
1776	DNASE1L3	deoxyribonuclease I-like 3	13421	Dnase1l3	deoxyribonuclease 1-like 3
55532	SLC30A10	solute carrier family 30, member 10	226781	Slc30a10	solute carrier family 30, member 10
10599	SLCO1B1	solute carrier organic anion transporter family, member 1B1	28253	Slco1b2	solute carrier organic anion transporter family, member 1b2
151393	RMDN2	regulator of microtubule dynamics 2	381110	Rmdn2	regulator of microtubule dynamics 2
56606	SLC2A9	solute carrier family 2 (facilitated glucose transporter), member 9	117591	Slc2a9	solute carrier family 2 (facilitated glucose transporter), member 9
64577	ALDH8A1	aldehyde dehydrogenase 8 family, member A1	237320	Aldh8a1	aldehyde dehydrogenase 8 family, member A1
64757	MARC1	mitochondrial amidoxime reducing component 1	66112	Marc1	mitochondrial amidoxime reducing component 1
55089	SLC38A4	solute carrier family 38, member 4	69354	Slc38a4	solute carrier family 38, member 4

## Sheet: Q4_S
Human			Mouse
EntrezID	Symbol	Name	EntrezID	Symbol	Name
3764	KCNJ8	potassium inwardly-rectifying channel, subfamily J, member 8	16523	Kcnj8	potassium inwardly-rectifying channel, subfamily J, member 8
353322	ANKRD37	ankyrin repeat domain 37	654824	Ankrd37	ankyrin repeat domain 37
1592	CYP26A1	cytochrome P450, family 26, subfamily A, polypeptide 1	13082	Cyp26a1	cytochrome P450, family 26, subfamily a, polypeptide 1
6783	SULT1E1	sulfotransferase family 1E, estrogen-preferring, member 1	20860	Sult1e1	sulfotransferase family 1E, member 1
8553	BHLHE40	basic helix-loop-helix family, member e40	20893	Bhlhe40	basic helix-loop-helix family, member e40
8736	MYOM1	myomesin 1	17929	Myom1	myomesin 1
23562	CLDN14	claudin 14	56173	Cldn14	claudin 14
390	RND3	Rho family GTPase 3	74194	Rnd3	Rho family GTPase 3
10468	FST	follistatin	14313	Fst	follistatin
23515	MORC3	MORC family CW-type zinc finger 3	338467	Morc3	microrchidia 3
54800	KLHL24	kelch-like family member 24	75785	Klhl24	kelch-like 24
5966	REL	v-rel avian reticuloendotheliosis viral oncogene homolog	19696	Rel	reticuloendotheliosis oncogene
3726	JUNB	jun B proto-oncogene	16477	Junb	jun B proto-oncogene
51455	REV1	REV1, polymerase (DNA directed)	56210	Rev1	REV1 homolog (S. cerevisiae)
929	CD14	CD14 molecule	12475	Cd14	CD14 antigen
80311	KLHL15	kelch-like family member 15	236904	Klhl15	kelch-like 15
5033	P4HA1	prolyl 4-hydroxylase, alpha polypeptide I	18451	P4ha1	procollagen-proline, 2-oxoglutarate 4-dioxygenase (proline 4-hydroxylase), alpha 1 polypeptide
3484	IGFBP1	insulin-like growth factor binding protein 1	16006	Igfbp1	insulin-like growth factor binding protein 1
1490	CTGF	connective tissue growth factor	14219	Ctgf	connective tissue growth factor
64332	NFKBIZ	nuclear factor of kappa light polypeptide gene enhancer in B-cells inhibitor, zeta	80859	Nfkbiz	nuclear factor of kappa light polypeptide gene enhancer in B cells inhibitor, zeta
4811	NID1	nidogen 1	18073	Nid1	nidogen 1
56892	C8orf4	chromosome 8 open reading frame 4	69068	1810011O10Rik	RIKEN cDNA 1810011O10 gene
