# Supplementary material for: Gene network activity in cultivated primary hepatocytes is highly similar to diseased mammalian liver tissue
Source: Arch Toxicol. 2016 Jun 23;90(10):2513–29. doi: 10.1007/s00204-016-1761-4 (PMC5043005; doi:10.1007/s00204-016-1761-4)
Supplement: Supplementary file 17 — Supplementary material 17 (XLSX 89 kb) [file 204_2016_1761_MOESM17_ESM.xlsx]

## Sheet: Q_1
Human					Mouse
Entrez-ID	Symbol	Description	Fold	Rank	Entrez-ID	Symbol	Description	Fold	Rank	sum	sum rank
302	ANXA2	annexin A2	3.5861	5	12306	Anxa2	annexin A2	5.4919	3	9.078	8
51330	TNFRSF12A	tumor necrosis factor receptor superfamily, member 12A	2.8767	10	27279	Tnfrsf12a	tumor necrosis factor receptor superfamily, member 12a	4.429	6	7.3057	16
23433	RHOQ	ras homolog family member Q	3.3838	6	104215	Rhoq	ras homolog gene family, member Q	3.5671	12	6.9509	18
26136	TES	testis derived transcript (3 LIM domains)	3.0743	8	21753	Tes	testis derived transcript	3.7666	10	6.8409	18
440	ASNS	asparagine synthetase (glutamine-hydrolyzing)	4.5184	2	27053	Asns	asparagine synthetase	2.792	19	7.3104	21
9590	AKAP12	A kinase (PRKA) anchor protein 12	3.8849	4	83397	Akap12	A kinase (PRKA) anchor protein (gravin) 12	2.9758	17	6.8607	21
23597	ACOT9	acyl-CoA thioesterase 9	2.552	22	64833	Acot10	acyl-CoA thioesterase 10	5.744	1	8.296	23
7168	TPM1	tropomyosin 1 (alpha)	2.8711	11	22003	Tpm1	tropomyosin 1, alpha	3.2558	14	6.1269	25
6347	CCL2	chemokine (C-C motif) ligand 2	3.3296	7	20296	Ccl2	chemokine (C-C motif) ligand 2	2.792	20	6.1216	27
23597	ACOT9	acyl-CoA thioesterase 9	2.552	23	56360	Acot9	acyl-CoA thioesterase 9	5.1736	5	7.7256	28
27063	ANKRD1	ankyrin repeat domain 1 (cardiac muscle)	5.2984	1	107765	Ankrd1	ankyrin repeat domain 1 (cardiac muscle)	2.3751	39	7.6735	40
1192	CLIC1	chloride intracellular channel 1	2.7902	13	114584	Clic1	chloride intracellular channel 1	2.6266	27	5.4168	40
306	ANXA3	annexin A3	2.7952	12	11745	Anxa3	annexin A3	2.5942	29	5.3894	41
2919	CXCL1	chemokine (C-X-C motif) ligand 1 (melanoma growth stimulating activity, alpha)	2.521	26	20310	Cxcl2	chemokine (C-X-C motif) ligand 2	3.1308	15	5.6518	41
1978	EIF4EBP1	eukaryotic translation initiation factor 4E binding protein 1	2.2188	31	13685	Eif4ebp1	eukaryotic translation initiation factor 4E binding protein 1	2.8821	18	5.1009	49
2617	GARS	glycyl-tRNA synthetase	2.6043	20	353172	Gars	glycyl-tRNA synthetase	2.5398	31	5.1441	51
7171	TPM4	tropomyosin 4	2.7651	14	326618	Tpm4	tropomyosin 4	2.253	43	5.0181	57
308	ANXA5	annexin A5	2.1504	36	11747	Anxa5	annexin A5	2.7097	24	4.8601	60
7286	TUFT1	tuftelin 1	2.7396	16	22156	Tuft1	tuftelin 1	2.1848	53	4.9244	69
8974	P4HA2	prolyl 4-hydroxylase, alpha polypeptide II	1.8904	60	18452	P4ha2	procollagen-proline, 2-oxoglutarate 4-dioxygenase (proline 4-hydroxylase), alpha II polypeptide	3.8568	9	5.7472	69
928	CD9	CD9 molecule	2.0391	43	12527	Cd9	CD9 antigen	2.428	36	4.4671	79
22800	RRAS2	related RAS viral (r-ras) oncogene homolog 2	1.8463	67	66922	Rras2	related RAS viral (r-ras) oncogene homolog 2	3.2616	13	5.1079	80
6237	RRAS	related RAS viral (r-ras) oncogene homolog	2.0002	48	20130	Rras	Harvey rat sarcoma oncogene, subgroup R	2.5255	33	4.5257	81
6277	S100A6	S100 calcium binding protein A6	1.7702	80	20200	S100a6	S100 calcium binding protein A6 (calcyclin)	5.328	4	7.0982	84
10212	DDX39A	DEAD (Asp-Glu-Ala-Asp) box polypeptide 39A	2.023	46	68278	Ddx39	DEAD (Asp-Glu-Ala-Asp) box polypeptide 39	2.3071	41	4.3301	87
6281	S100A10	S100 calcium binding protein A10	3.0156	9	20194	S100a10	S100 calcium binding protein A10 (calpactin)	1.7741	85	4.7897	94
55720	TSR1	TSR1, 20S rRNA accumulation, homolog (S. cerevisiae)	1.9443	55	104662	Tsr1	TSR1 20S rRNA accumulation	2.2219	45	4.1662	100
4627	MYH9	myosin, heavy chain 9, non-muscle	2.514	27	17886	Myh9	myosin, heavy polypeptide 9, non-muscle	1.8091	80	4.3231	107
874	CBR3	carbonyl reductase 3	1.9591	50	109857	Cbr3	carbonyl reductase 3	2.0408	60	3.9999	110
84962	AJUBA	ajuba LIM protein	1.7822	76	16475	Ajuba	ajuba LIM protein	2.4648	35	4.247	111
79080	CCDC86	coiled-coil domain containing 86	2.0721	37	108673	Ccdc86	coiled-coil domain containing 86	1.8781	75	3.9502	112
10096	ACTR3	ARP3 actin-related protein 3 homolog (yeast)	1.9583	51	74117	Actr3	ARP3 actin-related protein 3	1.9606	64	3.9189	115
25879	DCAF13	DDB1 and CUL4 associated factor 13	2.061	39	223499	Dcaf13	DDB1 and CUL4 associated factor 13	1.8587	78	3.9197	117
9521	EEF1E1	eukaryotic translation elongation factor 1 epsilon 1	1.978	49	66143	Eef1e1	eukaryotic translation elongation factor 1 epsilon 1	1.916	68	3.894	117
9532	BAG2	BCL2-associated athanogene 2	1.7856	75	213539	Bag2	BCL2-associated athanogene 2	2.2598	42	4.0454	117
54433	GAR1	GAR1 ribonucleoprotein	2.0555	40	68147	Gar1	GAR1 ribonucleoprotein homolog (yeast)	1.8496	79	3.9051	119
26354	GNL3	guanine nucleotide binding protein-like 3 (nucleolar)	1.8457	68	30877	Gnl3	guanine nucleotide binding protein-like 3 (nucleolar)	2.2071	51	4.0528	119
51260	PBDC1	polysaccharide biosynthesis domain containing 1	1.7798	77	67683	Pbdc1	polysaccharide biosynthesis domain containing 1	2.2103	50	3.9901	127
84280	BTBD10	BTB (POZ) domain containing 10	1.8765	61	68815	Btbd10	BTB (POZ) domain containing 10	1.9093	69	3.7858	130
3692	EIF6	eukaryotic translation initiation factor 6	1.6621	98	16418	Eif6	eukaryotic translation initiation factor 6	2.5286	32	4.1907	130
56902	PNO1	partner of NOB1 homolog (S. cerevisiae)	2.0231	45	66249	Pno1	partner of NOB1 homolog (S. cerevisiae)	1.7673	87	3.7904	132
8531	YBX3	Y box binding protein 3	1.6374	102	56449	Ybx3	Y box protein 3	2.5496	30	4.187	132
23212	RRS1	RRS1 ribosome biogenesis regulator homolog (S. cerevisiae)	2.7622	15	59014	Rrs1	RRS1 ribosome biogenesis regulator homolog (S. cerevisiae)	1.5945	118	4.3567	133
51155	HN1	hematological and neurological expressed 1	2.4415	29	15374	Hn1	hematological and neurological expressed sequence 1	1.6721	104	4.1136	133
6809	STX3	syntaxin 3	1.8563	64	20908	Stx3	syntaxin 3	1.8718	76	3.7281	140
64859	NABP1	nucleic acid binding protein 1	1.6951	93	109019	Nabp1	nucleic acid binding protein 1	2.213	49	3.9081	142
203068	TUBB	tubulin, beta class I	1.7646	81	22154	Tubb5	tubulin, beta 5 class I	2.0202	62	3.7848	143
57761	TRIB3	tribbles pseudokinase 3	1.6418	101	228775	Trib3	tribbles homolog 3 (Drosophila)	2.2147	47	3.8565	148
7378	UPP1	uridine phosphorylase 1	1.4413	141	22271	Upp1	uridine phosphorylase 1	3.8581	8	5.2994	149
824	CAPN2	calpain 2, (m/II) large subunit	2.0225	47	12334	Capn2	calpain 2	1.6696	106	3.6921	153
9188	DDX21	DEAD (Asp-Glu-Ala-Asp) box helicase 21	1.6728	97	56200	Ddx21	DEAD (Asp-Glu-Ala-Asp) box polypeptide 21	2.1146	57	3.7874	154
6632	SNRPD1	small nuclear ribonucleoprotein D1 polypeptide 16kDa	1.8922	59	20641	Snrpd1	small nuclear ribonucleoprotein D1	1.6975	97	3.5897	156
79188	TMEM43	transmembrane protein 43	1.489	132	74122	Tmem43	transmembrane protein 43	2.6844	25	4.1734	157
8826	IQGAP1	IQ motif containing GTPase activating protein 1	1.4748	135	29875	Iqgap1	IQ motif containing GTPase activating protein 1	2.7098	23	4.1846	158
84916	CIRH1A	cirrhosis, autosomal recessive 1A (cirhin)	2.1862	34	21771	Cirh1a	cirrhosis, autosomal recessive 1A (human)	1.5344	128	3.7206	162
58527	ABRACL	ABRA C-terminal like	1.6996	92	73112	Abracl	ABRA C-terminal like	1.9081	70	3.6077	162
27161	AGO2	argonaute RISC catalytic component 2	1.5183	128	239528	Ago2	argonaute RISC catalytic subunit 2	2.4752	34	3.9935	162
23603	CORO1C	coronin, actin binding protein, 1C	1.7468	83	23790	Coro1c	coronin, actin binding protein 1C	1.747	89	3.4938	172
87	ACTN1	actinin, alpha 1	1.8954	58	109711	Actn1	actinin, alpha 1	1.6155	115	3.5109	173
23673	STX12	syntaxin 12	1.7786	78	100226	Stx12	syntaxin 12	1.7086	96	3.4872	174
30001	ERO1L	ERO1-like (S. cerevisiae)	1.3243	173	50527	Ero1l	ERO1-like (S. cerevisiae)	5.6057	2	6.93	175
7052	TGM2	transglutaminase 2	1.3364	165	21817	Tgm2	transglutaminase 2, C polypeptide	3.6501	11	4.9865	176
5917	RARS	arginyl-tRNA synthetase	1.7359	87	104458	Rars	arginyl-tRNA synthetase	1.7327	90	3.4686	177
9412	MED21	mediator complex subunit 21	1.5977	110	108098	Med21	mediator complex subunit 21	1.8863	72	3.484	182
1039	CDR2	cerebellar degeneration-related protein 2, 62kDa	1.4314	145	12585	Cdr2	cerebellar degeneration-related 2	2.3878	37	3.8192	182
60626	RIC8A	RIC8 guanine nucleotide exchange factor A	1.6876	95	101489	Ric8	resistance to inhibitors of cholinesterase 8 homolog (C. elegans)	1.7191	93	3.4067	188
1476	CSTB	cystatin B (stefin B)	1.3206	174	13014	Cstb	cystatin B	3.0215	16	4.3421	190
55858	TMEM165	transmembrane protein 165	1.7785	79	21982	Tmem165	transmembrane protein 165	1.6378	114	3.4163	193
27000	DNAJC2	DnaJ (Hsp40) homolog, subfamily C, member 2	1.594	111	22791	Dnajc2	DnaJ (Hsp40) homolog, subfamily C, member 2	1.7963	82	3.3903	193
28982	FLVCR1	feline leukemia virus subgroup C cellular receptor 1	1.5421	118	226844	Mfsd7b	major facilitator superfamily domain containing 7B	1.8657	77	3.4078	195
158	ADSL	adenylosuccinate lyase	2.0255	44	11564	Adsl	adenylosuccinate lyase	1.4395	152	3.465	196
4893	NRAS	neuroblastoma RAS viral (v-ras) oncogene homolog	1.4517	140	18176	Nras	neuroblastoma ras oncogene	2.145	56	3.5967	196
2764	GMFB	glia maturation factor, beta	1.7485	82	63985	Gmfb	glia maturation factor, beta	1.6034	117	3.3519	199
4144	MAT2A	methionine adenosyltransferase II, alpha	1.3246	172	232087	Mat2a	methionine adenosyltransferase II, alpha	2.6055	28	3.9301	200
54583	EGLN1	egl-9 family hypoxia-inducible factor 1	1.4053	149	112405	Egln1	EGL nine homolog 1 (C. elegans)	2.2044	52	3.6097	201
23560	GTPBP4	GTP binding protein 4	2.1777	35	69237	Gtpbp4	GTP binding protein 4	1.3446	169	3.5223	204
389	RHOC	ras homolog family member C	1.3031	178	11853	Rhoc	ras homolog gene family, member C	2.6529	26	3.956	204
29889	GNL2	guanine nucleotide binding protein-like 2 (nucleolar)	1.9475	54	230737	Gnl2	guanine nucleotide binding protein-like 2 (nucleolar)	1.4415	151	3.389	205
5243	ABCB1	ATP-binding cassette, sub-family B (MDR/TAP), member 1	2.198	33	18669	Abcb1b	ATP-binding cassette, sub-family B (MDR/TAP), member 1B	1.3382	173	3.5362	206
1026	CDKN1A	cyclin-dependent kinase inhibitor 1A (p21, Cip1)	1.2044	199	12575	Cdkn1a	cyclin-dependent kinase inhibitor 1A (P21)	4.1252	7	5.3296	206
7371	UCK2	uridine-cytidine kinase 2	1.3378	163	80914	Uck2	uridine-cytidine kinase 2	2.2448	44	3.5826	207
138428	PTRH1	peptidyl-tRNA hydrolase 1 homolog (S. cerevisiae)	1.2627	185	329384	Ptrh1	peptidyl-tRNA hydrolase 1 homolog (S. cerevisiae)	2.7339	22	3.9966	207
10576	CCT2	chaperonin containing TCP1, subunit 2 (beta)	1.8118	73	12461	Cct2	chaperonin containing Tcp1, subunit 2 (beta)	1.4748	141	3.2866	214
11034	DSTN	destrin (actin depolymerizing factor)	1.2942	180	56431	Dstn	destrin	2.3816	38	3.6758	218
908	CCT6A	chaperonin containing TCP1, subunit 6A (zeta 1)	2.0489	41	12466	Cct6a	chaperonin containing Tcp1, subunit 6a (zeta)	1.3173	179	3.3662	220
10656	KHDRBS3	KH domain containing, RNA binding, signal transduction associated 3	2.1982	32	13992	Khdrbs3	KH domain containing, RNA binding, signal transduction associated 3	1.2383	191	3.4365	223
10537	UBD	ubiquitin D	4.282	3	24108	Ubd	ubiquitin D	1.1272	222	5.4092	225
51096	UTP18	UTP18 small subunit (SSU) processome component homolog (yeast)	1.3282	170	217109	Utp18	UTP18, small subunit (SSU) processome component, homolog (yeast)	2.148	55	3.4762	225
29902	FAM216A	family with sequence similarity 216, member A	2.6323	19	68948	Fam216a	family with sequence similarity 216, member A	1.1734	207	3.8057	226
79711	IPO4	importin 4	2.0683	38	75751	Ipo4	importin 4	1.2546	189	3.3229	227
4839	NOP2	NOP2 nucleolar protein	1.9567	53	110109	Nop2	NOP2 nucleolar protein	1.3354	174	3.2921	227
55646	LYAR	Ly1 antibody reactive	1.8388	70	17089	Lyar	Ly1 antibody reactive clone	1.4116	157	3.2504	227
9270	ITGB1BP1	integrin beta 1 binding protein 1	1.6166	107	16413	Itgb1bp1	integrin beta 1 binding protein 1	1.5888	120	3.2054	227
1019	CDK4	cyclin-dependent kinase 4	1.5191	127	12567	Cdk4	cyclin-dependent kinase 4	1.686	100	3.2051	227
9933	KIAA0020	KIAA0020	1.5304	122	52874	D19Bwg1357e	DNA segment, Chr 19, Brigham & Women's Genetics 1357 expressed	1.6638	109	3.1942	231
23568	ARL2BP	ADP-ribosylation factor-like 2 binding protein	1.5258	124	107566	Arl2bp	ADP-ribosylation factor-like 2 binding protein	1.6663	108	3.1921	232
3611	ILK	integrin-linked kinase	1.6367	103	16202	Ilk	integrin linked kinase	1.5107	130	3.1474	233
10544	PROCR	protein C receptor, endothelial	1.5891	112	19124	Procr	protein C receptor, endothelial	1.5675	122	3.1566	234
9533	POLR1C	polymerase (RNA) I polypeptide C, 30kDa	1.5204	126	20016	Polr1c	polymerase (RNA) I polypeptide C	1.653	110	3.1734	236
545	ATR	ataxia telangiectasia and Rad3 related	1.8492	66	245000	Atr	ataxia telangiectasia and Rad3 related	1.3393	171	3.1885	237
84154	RPF2	ribosome production factor 2 homolog (S. cerevisiae)	1.5151	130	67239	Rpf2	ribosome production factor 2 homolog (S. cerevisiae)	1.6475	111	3.1626	241
483	ATP1B3	ATPase, Na+/K+ transporting, beta 3 polypeptide	2.5551	21	11933	Atp1b3	ATPase, Na+/K+ transporting, beta 3 polypeptide	1.1324	221	3.6875	242
23052	ENDOD1	endonuclease domain containing 1	1.4024	150	71946	Endod1	endonuclease domain containing 1	1.7262	92	3.1286	242
2963	GTF2F2	general transcription factor IIF, polypeptide 2, 30kDa	1.2148	195	68705	Gtf2f2	general transcription factor IIF, polypeptide 2	2.2146	48	3.4294	243
7408	VASP	vasodilator-stimulated phosphoprotein	1.3783	156	22323	Vasp	vasodilator-stimulated phosphoprotein	1.7665	88	3.1448	244
51118	UTP11L	UTP11-like, U3 small nucleolar ribonucleoprotein, (yeast)	1.8514	65	67205	Utp11l	UTP11-like, U3 small nucleolar ribonucleoprotein, (yeast)	1.2824	183	3.1338	248
10196	PRMT3	protein arginine methyltransferase 3	1.5811	114	71974	Prmt3	protein arginine N-methyltransferase 3	1.4932	134	3.0743	248
51186	WBP5	WW domain binding protein 5	1.1913	204	22381	Wbp5	WW domain binding protein 5	2.2155	46	3.4068	250
3655	ITGA6	integrin, alpha 6	1.5628	116	16403	Itga6	integrin alpha 6	1.4914	135	3.0542	251
51621	KLF13	Kruppel-like factor 13	1.3062	177	50794	Klf13	Kruppel-like factor 13	1.881	74	3.1872	251
10769	PLK2	polo-like kinase 2	1.6264	105	20620	Plk2	polo-like kinase 2	1.4497	147	3.0761	252
81929	SEH1L	SEH1-like (S. cerevisiae)	1.4006	151	72124	Seh1l	SEH1-like (S. cerevisiae	1.6728	103	3.0734	254
10200	MPHOSPH6	M-phase phosphoprotein 6	1.3621	159	68533	Mphosph6	M phase phosphoprotein 6	1.7122	95	3.0743	254
6301	SARS	seryl-tRNA synthetase	1.7127	90	20226	Sars	seryl-aminoacyl-tRNA synthetase	1.3483	168	3.061	258
1875	E2F5	E2F transcription factor 5, p130-binding	2.2343	30	13559	E2f5	E2F transcription factor 5	1.0991	232	3.3334	262
10694	CCT8	chaperonin containing TCP1, subunit 8 (theta)	1.4637	139	12469	Cct8	chaperonin containing Tcp1, subunit 8 (theta)	1.5659	123	3.0296	262
6659	SOX4	SRY (sex determining region Y)-box 4	2.504	28	20677	Sox4	SRY (sex determining region Y)-box 4	1.0881	237	3.5921	265
8682	PEA15	phosphoprotein enriched in astrocytes 15	1.49	131	18611	Pea15a	phosphoprotein enriched in astrocytes 15A	1.4909	136	2.9809	267
5782	PTPN12	protein tyrosine phosphatase, non-receptor type 12	1.2025	201	19248	Ptpn12	protein tyrosine phosphatase, non-receptor type 12	1.923	66	3.1255	267
10903	MTMR11	myotubularin related protein 11	1.0496	246	194126	Mtmr11	myotubularin related protein 11	2.7353	21	3.7849	267
55003	PAK1IP1	PAK1 interacting protein 1	2.706	17	68083	Pak1ip1	PAK1 interacting protein 1	1.0334	251	3.7394	268
1736	DKC1	dyskeratosis congenita 1, dyskerin	2.0407	42	245474	Dkc1	dyskeratosis congenita 1, dyskerin	1.1159	226	3.1566	268
84542	KIAA1841	KIAA1841	1.5294	123	71675	0610010F05Rik	RIKEN cDNA 0610010F05 gene	1.4459	149	2.9753	272
84946	LTV1	LTV1 homolog (S. cerevisiae)	1.5165	129	353258	Ltv1	LTV1 homolog (S. cerevisiae)	1.4653	143	2.9818	272
3182	HNRNPAB	heterogeneous nuclear ribonucleoprotein A/B	1.5774	115	15384	Hnrnpab	heterogeneous nuclear ribonucleoprotein A/B	1.4013	158	2.9787	273
84365	NIFK	nucleolar protein interacting with the FHA domain of MKI67	1.8406	69	67949	Nifk	nucleolar protein interacting with the FHA domain of MKI67	1.1829	205	3.0235	274
5898	RALA	v-ral simian leukemia viral oncogene homolog A (ras related)	1.4133	147	56044	Rala	v-ral simian leukemia viral oncogene homolog A (ras related)	1.515	129	2.9283	276
54463	FAM134B	family with sequence similarity 134, member B	1.087	236	66270	Fam134b	family with sequence similarity 134, member B	2.369	40	3.456	276
3685	ITGAV	integrin, alpha V	2.703	18	16410	Itgav	integrin alpha V	1.0063	259	3.7093	277
5584	PRKCI	protein kinase C, iota	1.2997	179	18759	Prkci	protein kinase C, iota	1.6958	98	2.9955	277
4691	NCL	nucleolin	1.1224	226	17975	Ncl	nucleolin	2.1655	54	3.2879	280
51493	RTCB	RNA 2',3'-cyclic phosphate and 5'-OH ligase	1.9287	56	28088	Rtcb	RNA 2',3'-cyclic phosphate and 5'-OH ligase	1.1169	225	3.0456	281
54517	PUS7	pseudouridylate synthase 7 homolog (S. cerevisiae)	1.9102	57	78697	Pus7	pseudouridylate synthase 7 homolog (S. cerevisiae)	1.1183	224	3.0285	281
1810	DR1	down-regulator of transcription 1, TBP-binding (negative cofactor 2)	1.4084	148	13486	Dr1	down-regulator of transcription 1	1.4941	133	2.9025	281
7532	YWHAG	tyrosine 3-monooxygenase/tryptophan 5-monooxygenase activation protein, gamma polypeptide	1.1799	208	22628	Ywhag	tyrosine 3-monooxygenase/tryptophan 5-monooxygenase activation protein, gamma polypeptide	1.883	73	3.0629	281
3995	FADS3	fatty acid desaturase 3	1.958	52	60527	Fads3	fatty acid desaturase 3	1.108	230	3.066	282
84910	TMEM87B	transmembrane protein 87B	1.5361	120	72477	Tmem87b	transmembrane protein 87B	1.3785	162	2.9146	282
29887	SNX10	sorting nexin 10	1.2675	183	71982	Snx10	sorting nexin 10	1.6862	99	2.9537	282
10550	ARL6IP5	ADP-ribosylation-like factor 6 interacting protein 5	1.2109	197	65106	Arl6ip5	ADP-ribosylation factor-like 6 interacting protein 5	1.7693	86	2.9802	283
85377	MICALL1	MICAL-like 1	2.5517	24	27008	Micall1	microtubule associated monooxygenase, calponin and LIM domain containing -like 1	1.0043	260	3.556	284
23160	WDR43	WD repeat domain 43	1.7388	85	72515	Wdr43	WD repeat domain 43	1.2025	199	2.9413	284
30844	EHD4	EH-domain containing 4	2.5346	25	98878	Ehd4	EH-domain containing 4	1.0028	261	3.5374	286
6421	SFPQ	splicing factor proline/glutamine-rich	1.3317	167	71514	Sfpq	splicing factor proline/glutamine rich (polypyrimidine tract binding protein associated)	1.5927	119	2.9244	286
54431	DNAJC10	DnaJ (Hsp40) homolog, subfamily C, member 10	1.7129	89	66861	Dnajc10	DnaJ (Hsp40) homolog, subfamily C, member 10	1.2061	198	2.919	287
54680	ZNHIT6	zinc finger, HIT-type containing 6	1.4784	134	229937	Znhit6	zinc finger, HIT type 6	1.4374	153	2.9158	287
5723	PSPH	phosphoserine phosphatase	1.183	207	100678	Psph	phosphoserine phosphatase	1.8056	81	2.9886	288
7430	EZR	ezrin	1.2083	198	22350	Ezr	ezrin	1.7266	91	2.9349	289
10226	PLIN3	perilipin 3	1.1457	218	66905	Plin3	perilipin 3	1.8975	71	3.0432	289
286343	LURAP1L	leucine rich adaptor protein 1-like	1.7979	74	52829	Lurap1l	leucine rich adaptor protein 1-like	1.1425	216	2.9404	290
3837	KPNB1	karyopherin (importin) beta 1	1.3994	153	16211	Kpnb1	karyopherin (importin) beta 1	1.4776	139	2.877	292
8883	NAE1	NEDD8 activating enzyme E1 subunit 1	1.3405	161	234664	Nae1	NEDD8 activating enzyme E1 subunit 1	1.5107	131	2.8512	292
581	BAX	BCL2-associated X protein	1.0896	234	12028	Bax	BCL2-associated X protein	2.0557	58	3.1453	292
11108	PRDM4	PR domain containing 4	1.174	211	72843	Prdm4	PR domain containing 4	1.7896	83	2.9636	294
6059	ABCE1	ATP-binding cassette, sub-family E (OABP), member 1	1.5575	117	24015	Abce1	ATP-binding cassette, sub-family E (OABP), member 1	1.3184	178	2.8759	295
140576	S100A16	S100 calcium binding protein A16	1.8735	62	67860	S100a16	S100 calcium binding protein A16	1.0962	234	2.9697	296
53917	RAB24	RAB24, member RAS oncogene family	1.6107	108	19336	Rab24	RAB24, member RAS oncogene family	1.2635	188	2.8742	296
7414	VCL	vinculin	1.4293	146	22330	Vcl	vinculin	1.4449	150	2.8742	296
5226	PGD	phosphogluconate dehydrogenase	1.0862	237	110208	Pgd	phosphogluconate dehydrogenase	2.0475	59	3.1337	296
51067	YARS2	tyrosyl-tRNA synthetase 2, mitochondrial	1.5315	121	70120	Yars2	tyrosyl-tRNA synthetase 2 (mitochondrial)	1.3209	177	2.8524	298
1073	CFL2	cofilin 2 (muscle)	1.1054	231	12632	Cfl2	cofilin 2, muscle	1.9229	67	3.0283	298
54931	TRMT10C	tRNA methyltransferase 10 homolog C (S. cerevisiae)	1.2403	190	52575	Trmt10c	tRNA methyltransferase 10C	1.645	112	2.8853	302
6251	RSU1	Ras suppressor protein 1	1.69	94	20163	Rsu1	Ras suppressor protein 1	1.164	210	2.854	304
84549	MAK16	MAK16 homolog (S. cerevisiae)	1.6027	109	67920	Mak16	MAK16 homolog (S. cerevisiae)	1.216	195	2.8187	304
3070	HELLS	helicase, lymphoid-specific	1.0825	240	15201	Hells	helicase, lymphoid specific	1.9541	65	3.0366	305
10672	GNA13	guanine nucleotide binding protein (G protein), alpha 13	1.5226	125	14674	Gna13	guanine nucleotide binding protein, alpha 13	1.2849	181	2.8075	306
129531	MITD1	MIT, microtubule interacting and transport, domain containing 1	1.6566	100	69028	Mitd1	MIT, microtubule interacting and transport, domain containing 1	1.1691	208	2.8257	308
10910	SUGT1	SGT1, suppressor of G2 allele of SKP1 (S. cerevisiae)	1.1592	214	67955	Sugt1	SGT1, suppressor of G2 allele of SKP1 (S. cerevisiae)	1.7187	94	2.8779	308
55379	LRRC59	leucine rich repeat containing 59	1.8608	63	98238	Lrrc59	leucine rich repeat containing 59	1.0481	246	2.9089	309
80324	PUS1	pseudouridylate synthase 1	1.6791	96	56361	Pus1	pseudouridine synthase 1	1.1454	213	2.8245	309
84246	MED10	mediator complex subunit 10	1.3378	164	28077	Med10	mediator complex subunit 10	1.4533	146	2.7911	310
54962	TIPIN	TIMELESS interacting protein	1.3363	166	66131	Tipin	timeless interacting protein	1.4602	144	2.7965	310
51388	NIP7	NIP7, nucleolar pre-rRNA processing protein	1.8179	71	66164	Nip7	nuclear import 7 homolog (S. cerevisiae)	1.0627	240	2.8806	311
80271	ITPKC	inositol-trisphosphate 3-kinase C	1.1207	227	233011	Itpkc	inositol 1,4,5-trisphosphate 3-kinase C	1.7889	84	2.9096	311
5713	PSMD7	proteasome (prosome, macropain) 26S subunit, non-ATPase, 7	1.3757	157	17463	Psmd7	proteasome (prosome, macropain) 26S subunit, non-ATPase, 7	1.4267	155	2.8024	312
5216	PFN1	profilin 1	1.2398	191	18643	Pfn1	profilin 1	1.5853	121	2.8251	312
51018	RRP15	ribosomal RNA processing 15 homolog (S. cerevisiae)	1.7402	84	67223	Rrp15	ribosomal RNA processing 15 homolog (S. cerevisiae)	1.1102	229	2.8504	313
10419	PRMT5	protein arginine methyltransferase 5	1.8144	72	27374	Prmt5	protein arginine N-methyltransferase 5	1.0612	242	2.8756	314
22948	CCT5	chaperonin containing TCP1, subunit 5 (epsilon)	1.3789	155	12465	Cct5	chaperonin containing Tcp1, subunit 5 (epsilon)	1.3675	164	2.7464	319
10109	ARPC2	actin related protein 2/3 complex, subunit 2, 34kDa	1.4325	144	76709	Arpc2	actin related protein 2/3 complex, subunit 2	1.3222	176	2.7547	320
2280	FKBP1A	FK506 binding protein 1A, 12kDa	1.0183	257	14225	Fkbp1a	FK506 binding protein 1a	2.0092	63	3.0275	320
6617	SNAPC1	small nuclear RNA activating complex, polypeptide 1, 43kDa	1.1872	205	75627	Snapc1	small nuclear RNA activating complex, polypeptide 1	1.6143	116	2.8015	321
64393	ZMAT3	zinc finger, matrin-type 3	1.0124	260	22401	Zmat3	zinc finger matrin type 3	2.0322	61	3.0446	321
10514	MYBBP1A	MYB binding protein (P160) 1a	1.1462	217	18432	Mybbp1a	MYB binding protein (P160) 1a	1.6668	107	2.813	324
8027	STAM	signal transducing adaptor molecule (SH3 domain and ITAM motif) 1	1.7302	88	20844	Stam	signal transducing adaptor molecule (SH3 domain and ITAM motif) 1	1.0866	238	2.8168	326
7321	UBE2D1	ubiquitin-conjugating enzyme E2D 1	1.2819	181	216080	Ube2d1	ubiquitin-conjugating enzyme E2D 1	1.4564	145	2.7383	326
4677	NARS	asparaginyl-tRNA synthetase	1.4403	142	70223	Nars	asparaginyl-tRNA synthetase	1.2526	190	2.6929	332
55035	NOL8	nucleolar protein 8	1.1639	213	70930	Nol8	nucleolar protein 8	1.5571	125	2.721	338
26353	HSPB8	heat shock 22kDa protein 8	1.4744	136	80888	Hspb8	heat shock protein 8	1.1884	204	2.6628	340
84128	WDR75	WD repeat domain 75	1.355	160	73674	Wdr75	WD repeat domain 75	1.3032	180	2.6582	340
51379	CRLF3	cytokine receptor-like factor 3	1.5375	119	54394	Crlf3	cytokine receptor-like factor 3	1.1211	223	2.6586	342
57486	NLN	neurolysin (metallopeptidase M3 family)	1.2036	200	75805	Nln	neurolysin (metallopeptidase M3 family)	1.4709	142	2.6745	342
55726	ASUN	asunder spermatogenesis regulator	1.7377	86	71177	Asun	asunder, spermatogenesis regulator	1.0099	258	2.7476	344
2274	FHL2	four and a half LIM domains 2	1.71	91	14200	Fhl2	four and a half LIM domains 2	1.0285	254	2.7385	345
79693	YRDC	yrdC N(6)-threonylcarbamoyltransferase domain containing	1.0711	243	230734	Yrdc	yrdC domain containing (E.coli)	1.6786	102	2.7497	345
8480	RAE1	ribonucleic acid export 1	1.247	188	66679	Rae1	RAE1 RNA export 1 homolog (S. pombe)	1.3995	159	2.6465	347
55970	GNG12	guanine nucleotide binding protein (G protein), gamma 12	1.4729	137	14701	Gng12	guanine nucleotide binding protein (G protein), gamma 12	1.1523	211	2.6252	348
11177	BAZ1A	bromodomain adjacent to zinc finger domain, 1A	1.0585	245	217578	Baz1a	bromodomain adjacent to zinc finger domain 1A	1.6717	105	2.7302	350
8664	EIF3D	eukaryotic translation initiation factor 3, subunit D	1.4877	133	55944	Eif3d	eukaryotic translation initiation factor 3, subunit D	1.1337	219	2.6214	352
8892	EIF2B2	eukaryotic translation initiation factor 2B, subunit 2 beta, 39kDa	1.6303	104	217715	Eif2b2	eukaryotic translation initiation factor 2B, subunit 2 beta	1.0344	250	2.6647	354
27340	UTP20	UTP20, small subunit (SSU) processome component, homolog (yeast)	1.6206	106	70683	Utp20	UTP20, small subunit (SSU) processome component, homolog (yeast)	1.0426	248	2.6632	354
55920	RCC2	regulator of chromosome condensation 2	1.3747	158	108911	Rcc2	regulator of chromosome condensation 2	1.2151	197	2.5898	355
153443	SRFBP1	serum response factor binding protein 1	1.2251	194	67222	Srfbp1	serum response factor binding protein 1	1.3861	161	2.6112	355
5631	PRPS1	phosphoribosyl pyrophosphate synthetase 1	1.0981	232	19139	Prps1	phosphoribosyl pyrophosphate synthetase 1	1.5599	124	2.658	356
51192	CKLF	chemokine-like factor	1.0163	258	75458	Cklf	chemokine-like factor	1.6799	101	2.6962	359
10885	WDR3	WD repeat domain 3	1.5866	113	269470	Wdr3	WD repeat domain 3	1.048	247	2.6346	360
5394	EXOSC10	exosome component 10	1.662	99	50912	Exosc10	exosome component 10	1.0021	262	2.6641	361
55661	DDX27	DEAD (Asp-Glu-Ala-Asp) box polypeptide 27	1.3285	169	228889	Ddx27	DEAD (Asp-Glu-Ala-Asp) box polypeptide 27	1.2266	194	2.5551	363
25829	TMEM184B	transmembrane protein 184B	1.4693	138	223693	Tmem184b	transmembrane protein 184b	1.1151	227	2.5844	365
92912	UBE2Q2	ubiquitin-conjugating enzyme E2Q family member 2	1.2689	182	109161	Ube2q2	ubiquitin-conjugating enzyme E2Q (putative) 2	1.2726	185	2.5415	367
51042	ZNF593	zinc finger protein 593	1.0248	255	68040	Zfp593	zinc finger protein 593	1.6443	113	2.6691	368
3840	KPNA4	karyopherin alpha 4 (importin alpha 3)	1.3821	154	16649	Kpna4	karyopherin (importin) alpha 4	1.1427	215	2.5248	369
6629	SNRPB2	small nuclear ribonucleoprotein polypeptide B	1.2014	202	20639	Snrpb2	U2 small nuclear ribonucleoprotein B	1.3494	167	2.5508	369
29766	TMOD3	tropomodulin 3 (ubiquitous)	1.0699	244	50875	Tmod3	tropomodulin 3	1.5567	126	2.6266	370
7128	TNFAIP3	tumor necrosis factor, alpha-induced protein 3	1.4336	143	21929	Tnfaip3	tumor necrosis factor, alpha-induced protein 3	1.1151	228	2.5487	371
1665	DHX15	DEAH (Asp-Glu-Ala-His) box helicase 15	1.1659	212	13204	Dhx15	DEAH (Asp-Glu-Ala-His) box polypeptide 15	1.3961	160	2.562	372
103910	MYL12B	myosin, light chain 12B, regulatory	1.1495	216	67938	Myl12b	myosin, light chain 12B, regulatory	1.4137	156	2.5632	372
2717	GLA	galactosidase, alpha	1.2444	189	11605	Gla	galactosidase, alpha	1.2752	184	2.5196	373
9255	AIMP1	aminoacyl tRNA synthetase complex-interacting multifunctional protein 1	1.1768	210	13722	Aimp1	aminoacyl tRNA synthetase complex-interacting multifunctional protein 1	1.3732	163	2.55	373
23279	NUP160	nucleoporin 160kDa	1.1249	225	59015	Nup160	nucleoporin 160	1.4482	148	2.5731	373
5493	PPL	periplakin	1.0915	233	19041	Ppl	periplakin	1.4749	140	2.5664	373
5433	POLR2D	polymerase (RNA) II (DNA directed) polypeptide D	1.0835	239	69241	Polr2d	polymerase (RNA) II (DNA directed) polypeptide D	1.4792	138	2.5627	377
7411	VBP1	von Hippel-Lindau binding protein 1	1.0403	250	22327	Vbp1	von Hippel-Lindau binding protein 1	1.5545	127	2.5948	377
51611	DPH5	diphthamide biosynthesis 5	1.32	175	69740	Dph5	DPH5 homolog (S. cerevisiae)	1.189	203	2.509	378
440145	MZT1	mitotic spindle organizing protein 1	1.1276	224	76789	Mzt1	mitotic spindle organizing protein 1	1.4322	154	2.5598	378
79101	TAF1D	TATA box binding protein (TBP)-associated factor, RNA polymerase I, D, 41kDa	1.186	206	75316	Taf1d	TATA box binding protein (Tbp)-associated factor, RNA polymerase I, D	1.3344	175	2.5204	381
86	ACTL6A	actin-like 6A	1.4004	152	56456	Actl6a	actin-like 6A	1.1016	231	2.502	383
25983	NGDN	neuroguidin, EIF4E binding protein	1.3278	171	68966	Ngdn	neuroguidin, EIF4E binding protein	1.1431	214	2.4709	385
157378	TMEM65	transmembrane protein 65	1.0205	256	74868	Tmem65	transmembrane protein 65	1.5056	132	2.5261	388
8891	EIF2B3	eukaryotic translation initiation factor 2B, subunit 3 gamma, 58kDa	1.2564	186	108067	Eif2b3	eukaryotic translation initiation factor 2B, subunit 3	1.1769	206	2.4333	392
56993	TOMM22	translocase of outer mitochondrial membrane 22 homolog (yeast)	1.1288	223	223696	Tomm22	translocase of outer mitochondrial membrane 22 homolog (yeast)	1.3415	170	2.4703	393
201626	PDE12	phosphodiesterase 12	1.2318	192	211948	Pde12	phosphodiesterase 12	1.1936	202	2.4254	394
2773	GNAI3	guanine nucleotide binding protein (G protein), alpha inhibiting activity polypeptide 3	1.2641	184	14679	Gnai3	guanine nucleotide binding protein (G protein), alpha inhibiting 3	1.1494	212	2.4135	396
117246	FTSJ3	FtsJ homolog 3 (E. coli)	1.3399	162	56095	Ftsj3	FtsJ homolog 3 (E. coli)	1.0888	236	2.4287	398
55700	MAP7D1	MAP7 domain containing 1	1.0038	262	245877	Map7d1	MAP7 domain containing 1	1.4845	137	2.4883	399
51143	DYNC1LI1	dynein, cytoplasmic 1, light intermediate chain 1	1.1338	220	235661	Dync1li1	dynein cytoplasmic 1 light intermediate chain 1	1.2655	187	2.3993	407
3842	TNPO1	transportin 1	1.3305	168	238799	Tnpo1	transportin 1	1.0546	245	2.3851	413
25932	CLIC4	chloride intracellular channel 4	1.0493	247	29876	Clic4	chloride intracellular channel 4 (mitochondrial)	1.3661	166	2.4154	413
7082	TJP1	tight junction protein 1	1.1107	229	21872	Tjp1	tight junction protein 1	1.2687	186	2.3794	415
8550	MAPKAPK5	mitogen-activated protein kinase-activated protein kinase 5	1.1798	209	17165	Mapkapk5	MAP kinase-activated protein kinase 5	1.1671	209	2.3469	418
11052	CPSF6	cleavage and polyadenylation specific factor 6, 68kDa	1.028	254	432508	Cpsf6	cleavage and polyadenylation specific factor 6	1.3675	165	2.3955	419
11146	GLMN	glomulin, FKBP associated protein	1.1414	219	170823	Glmn	glomulin, FKBP associated protein	1.1944	201	2.3358	420
51575	ESF1	ESF1, nucleolar pre-rRNA processing protein, homolog (S. cerevisiae)	1.0419	248	66580	Esf1	ESF1, nucleolar pre-rRNA processing protein, homolog (S. cerevisiae)	1.3392	172	2.3811	420
1155	TBCB	tubulin folding cofactor B	1.1934	203	66411	Tbcb	tubulin folding cofactor B	1.1374	218	2.3308	421
54801	HAUS6	HAUS augmin-like complex, subunit 6	1.1322	221	230376	Haus6	HAUS augmin-like complex, subunit 6	1.198	200	2.3302	421
54919	HEATR2	HEAT repeat containing 2	1.3071	176	433956	Heatr2	HEAT repeat containing 2	1.0247	256	2.3318	432
23657	SLC7A11	solute carrier family 7 (anionic amino acid transporter light chain, xc- system), member 11	1.0713	242	26570	Slc7a11	solute carrier family 7 (cationic amino acid transporter, y+ system), member 11	1.2282	193	2.2995	435
51134	CCDC41	coiled-coil domain containing 41	1.253	187	77048	Cep83	centrosomal protein 83	1.0302	253	2.2832	440
7465	WEE1	WEE1 homolog (S. pombe)	1.214	196	22390	Wee1	WEE 1 homolog 1 (S. pombe)	1.0557	244	2.2697	440
2107	ETF1	eukaryotic translation termination factor 1	1.004	261	225363	Etf1	eukaryotic translation termination factor 1	1.2843	182	2.2883	443
10199	MPHOSPH10	M-phase phosphoprotein 10 (U3 small nucleolar ribonucleoprotein)	1.0337	252	67973	Mphosph10	M-phase phosphoprotein 10 (U3 small nucleolar ribonucleoprotein)	1.2365	192	2.2702	444
378	ARF4	ADP-ribosylation factor 4	1.1135	228	11843	Arf4	ADP-ribosylation factor 4	1.1386	217	2.2521	445
1653	DDX1	DEAD (Asp-Glu-Ala-Asp) box helicase 1	1.2309	193	104721	Ddx1	DEAD (Asp-Glu-Ala-Asp) box polypeptide 1	1.02	257	2.2509	450
10492	SYNCRIP	synaptotagmin binding, cytoplasmic RNA interacting protein	1.015	259	56403	Syncrip	synaptotagmin binding, cytoplasmic RNA interacting protein	1.2157	196	2.2307	455
9040	UBE2M	ubiquitin-conjugating enzyme E2M	1.1299	222	22192	Ube2m	ubiquitin-conjugating enzyme E2M	1.0784	239	2.2083	461
23513	SCRIB	scribbled planar cell polarity protein	1.154	215	105782	Scrib	scribbled homolog (Drosophila)	1.0375	249	2.1915	464
115353	LRRC42	leucine rich repeat containing 42	1.0845	238	77809	Lrrc42	leucine rich repeat containing 42	1.099	233	2.1835	471
10574	CCT7	chaperonin containing TCP1, subunit 7 (eta)	1.0343	251	12468	Cct7	chaperonin containing Tcp1, subunit 7 (eta)	1.1328	220	2.1671	471
6835	SURF2	surfeit 2	1.1059	230	20931	Surf2	surfeit gene 2	1.0564	243	2.1623	473
83443	SF3B5	splicing factor 3b, subunit 5, 10kDa	1.0289	253	66125	Sf3b5	splicing factor 3b, subunit 5	1.094	235	2.1229	488
5877	RABIF	RAB interacting factor	1.0872	235	98710	Rabif	RAB interacting factor	1.0269	255	2.1141	490
6047	RNF4	ring finger protein 4	1.0414	249	19822	Rnf4	ring finger protein 4	1.0622	241	2.1036	490
23604	DAPK2	death-associated protein kinase 2	1.0788	241	13143	Dapk2	death-associated protein kinase 2	1.0323	252	2.1111	493

## Sheet: Q_2
Human					Mouse
Entrez-ID	Symbol	Description	Fold	Rank	Entrez-ID	Symbol	Description	Fold	Rank	sum	sum rank
1646	AKR1C2	aldo-keto reductase family 1, member C2	2.5299	5	83702	Akr1c6	aldo-keto reductase family 1, member C6	-2.649	2	5.1789	7
8644	AKR1C3	aldo-keto reductase family 1, member C3	1.8075	9	83702	Akr1c6	aldo-keto reductase family 1, member C6	-2.649	3	4.4565	12
3606	IL18	interleukin 18 (interferon-gamma-inducing factor)	3.5518	1	16173	Il18	interleukin 18	-1.7335	14	5.2853	15
1645	AKR1C1	aldo-keto reductase family 1, member C1	1.8026	12	83702	Akr1c6	aldo-keto reductase family 1, member C6	-2.649	4	4.4516	16
83597	RTP3	receptor (chemosensory) transporter protein 3	1.5688	16	235636	Rtp3	receptor transporter protein 3	-3.1613	1	4.7301	17
1646	AKR1C2	aldo-keto reductase family 1, member C2	2.5299	6	27384	Akr1c13	aldo-keto reductase family 1, member C13	-1.7528	11	4.2827	17
3992	FADS1	fatty acid desaturase 1	3.2267	3	76267	Fads1	fatty acid desaturase 1	-1.5592	15	4.7859	18
650	BMP2	bone morphogenetic protein 2	3.2526	2	12156	Bmp2	bone morphogenetic protein 2	-1.5521	16	4.8047	18
8644	AKR1C3	aldo-keto reductase family 1, member C3	1.8075	10	27384	Akr1c13	aldo-keto reductase family 1, member C13	-1.7528	12	3.5603	22
51537	MTFP1	mitochondrial fission process 1	1.3742	18	67900	Mtfp1	mitochondrial fission process 1	-2.0448	6	3.419	24
1645	AKR1C1	aldo-keto reductase family 1, member C1	1.8026	13	27384	Akr1c13	aldo-keto reductase family 1, member C13	-1.7528	13	3.5554	26
112849	L3HYPDH	L-3-hydroxyproline dehydratase (trans-)	1.9798	7	67217	L3hypdh	L-3-hydroxyproline dehydratase (trans-)	-1.2749	19	3.2547	26
727910	TLCD2	TLC domain containing 2	1.219	20	380712	Tlcd2	TLC domain containing 2	-1.9164	8	3.1354	28
1646	AKR1C2	aldo-keto reductase family 1, member C2	2.5299	4	622402	Akr1c12	aldo-keto reductase family 1, member C12	-1.0592	25	3.5891	29
11343	MGLL	monoglyceride lipase	1.1354	25	23945	Mgll	monoglyceride lipase	-2.266	5	3.4014	30
5918	RARRES1	retinoic acid receptor responder (tazarotene induced) 1	1.1916	21	109222	Rarres1	retinoic acid receptor responder (tazarotene induced) 1	-1.7872	9	2.9788	30
5205	ATP8B1	ATPase, aminophospholipid transporter, class I, type 8B, member 1	1.6732	14	54670	Atp8b1	ATPase, class I, type 8B, member 1	-1.4791	17	3.1523	31
8644	AKR1C3	aldo-keto reductase family 1, member C3	1.8075	8	622402	Akr1c12	aldo-keto reductase family 1, member C12	-1.0592	26	2.8667	34
51726	DNAJB11	DnaJ (Hsp40) homolog, subfamily B, member 11	1.6123	15	67838	Dnajb11	DnaJ (Hsp40) homolog, subfamily B, member 11	-1.2603	20	2.8726	35
1562	CYP2C18	cytochrome P450, family 2, subfamily C, polypeptide 18	1.0228	29	72082	Cyp2c55	cytochrome P450, family 2, subfamily c, polypeptide 55	-2.0403	7	3.0631	36
83729	INHBE	inhibin, beta E	1.1019	27	16326	Inhbe	inhibin beta E	-1.7791	10	2.881	37
1645	AKR1C1	aldo-keto reductase family 1, member C1	1.8026	11	622402	Akr1c12	aldo-keto reductase family 1, member C12	-1.0592	27	2.8618	38
3601	IL15RA	interleukin 15 receptor, alpha	1.5589	17	16169	Il15ra	interleukin 15 receptor, alpha chain	-1.1223	22	2.6812	39
79960	JADE1	jade family PHD finger 1	1.0808	28	269424	Jade1	jade family PHD finger 1	-1.3036	18	2.3844	46
4646	MYO6	myosin VI	1.1124	26	17920	Myo6	myosin VI	-1.1896	21	2.302	47
124976	SPNS2	spinster homolog 2 (Drosophila)	1.1451	24	216892	Spns2	spinster homolog 2	-1.117	23	2.2621	47
55033	FKBP14	FK506 binding protein 14, 22 kDa	1.1636	23	231997	Fkbp14	FK506 binding protein 14	-1.0664	24	2.23	47
51076	CUTC	cutC copper transporter	1.2914	19	66388	Cutc	cutC copper transporter homolog (E.coli)	-1.0474	28	2.3388	47
9415	FADS2	fatty acid desaturase 2	1.1755	22	56473	Fads2	fatty acid desaturase 2	-1.0296	29	2.2051	51

## Sheet: Q_3
Human					Mouse
Entrez-ID	Symbol	Description	Fold	Rank	Entrez-ID	Symbol	Description	Fold	Rank	sum	sum rank
5105	PCK1	phosphoenolpyruvate carboxykinase 1 (soluble)	-4.599	5	18534	Pck1	phosphoenolpyruvate carboxykinase 1, cytosolic	-4.0556	4	8.6546	9
2538	G6PC	glucose-6-phosphatase, catalytic subunit	-3.7994	11	14377	G6pc	glucose-6-phosphatase, catalytic	-4.0106	5	7.81	16
3158	HMGCS2	3-hydroxy-3-methylglutaryl-CoA synthase 2 (mitochondrial)	-4.0126	8	15360	Hmgcs2	3-hydroxy-3-methylglutaryl-Coenzyme A synthase 2	-3.7034	10	7.716	18
64081	PBLD	phenazine biosynthesis-like protein domain containing	-3.0987	19	67307	Pbld2	phenazine biosynthesis-like protein domain containing 2	-3.5305	14	6.6292	33
127	ADH4	alcohol dehydrogenase 4 (class II), pi polypeptide	-3.8731	10	26876	Adh4	alcohol dehydrogenase 4 (class II), pi polypeptide	-3.146	24	7.0191	34
57817	HAMP	hepcidin antimicrobial peptide	-5.1283	3	84506	Hamp	hepcidin antimicrobial peptide	-2.9173	35	8.0456	38
1807	DPYS	dihydropyrimidinase	-2.6843	34	64705	Dpys	dihydropyrimidinase	-3.9337	6	6.618	40
28234	SLCO1B3	solute carrier organic anion transporter family, member 1B3	-2.7121	30	28253	Slco1b2	solute carrier organic anion transporter family, member 1b2	-3.6702	12	6.3823	42
8431	NR0B2	nuclear receptor subfamily 0, group B, member 2	-2.7993	28	23957	Nr0b2	nuclear receptor subfamily 0, group B, member 2	-3.514	15	6.3133	43
6718	AKR1D1	aldo-keto reductase family 1, member D1	-2.5995	41	208665	Akr1d1	aldo-keto reductase family 1, member D1	-3.8221	8	6.4216	49
144193	AMDHD1	amidohydrolase domain containing 1	-2.619	39	71761	Amdhd1	amidohydrolase domain containing 1	-3.6888	11	6.3078	50
53354	PANK1	pantothenate kinase 1	-3.0867	20	75735	Pank1	pantothenate kinase 1	-3.0324	31	6.1191	51
27165	GLS2	glutaminase 2 (liver, mitochondrial)	-3.1282	17	216456	Gls2	glutaminase 2 (liver, mitochondrial)	-2.7437	44	5.8719	61
3818	KLKB1	kallikrein B, plasma (Fletcher factor) 1	-2.452	51	16621	Klkb1	kallikrein B, plasma 1	-3.4481	16	5.9001	67
10599	SLCO1B1	solute carrier organic anion transporter family, member 1B1	-2.2677	66	28253	Slco1b2	solute carrier organic anion transporter family, member 1b2	-3.6702	13	5.9379	79
55825	PECR	peroxisomal trans-2-enoyl-CoA reductase	-2.668	38	111175	Pecr	peroxisomal trans-2-enoyl-CoA reductase	-2.7612	41	5.4292	79
2822	GPLD1	glycosylphosphatidylinositol specific phospholipase D1	-3.0088	22	14756	Gpld1	glycosylphosphatidylinositol specific phospholipase D1	-2.5068	61	5.5156	83
57817	HAMP	hepcidin antimicrobial peptide	-5.1283	2	66438	Hamp2	hepcidin antimicrobial peptide 2	-2.1258	87	7.2541	89
57447	NDRG2	NDRG family member 2	-2.9053	25	29811	Ndrg2	N-myc downstream regulated gene 2	-2.4464	65	5.3517	90
3781	KCNN2	potassium intermediate/small conductance calcium-activated channel, subfamily N, member 2	-3.0627	21	140492	Kcnn2	potassium intermediate/small conductance calcium-activated channel, subfamily N, member 2	-2.3914	69	5.4541	90
55244	SLC47A1	solute carrier family 47 (multidrug and toxin extrusion), member 1	-2.0297	89	67473	Slc47a1	solute carrier family 47, member 1	-3.8361	7	5.8658	96
7069	THRSP	thyroid hormone responsive	-4.1343	7	21835	Thrsp	thyroid hormone responsive	-2.0962	90	6.2305	97
152831	KLB	klotho beta	-2.1937	77	83379	Klb	klotho beta	-3.1532	23	5.3469	100
2998	GYS2	glycogen synthase 2 (liver)	-3.6494	12	232493	Gys2	glycogen synthase 2	-2.0855	91	5.7349	103
9027	NAT8	N-acetyltransferase 8 (GCN5-related, putative)	-2.6828	35	69049	Cml5	camello-like 5	-2.3444	71	5.0272	106
763	CA5A	carbonic anhydrase VA, mitochondrial	-2.0092	90	12352	Car5a	carbonic anhydrase 5a, mitochondrial	-3.4353	17	5.4445	107
6554	SLC10A1	solute carrier family 10 (sodium/bile acid cotransporter), member 1	-2.1483	80	20493	Slc10a1	solute carrier family 10 (sodium/bile acid cotransporter family), member 1	-3.0879	27	5.2362	107
9970	NR1I3	nuclear receptor subfamily 1, group I, member 3	-2.2395	73	12355	Nr1i3	nuclear receptor subfamily 1, group I, member 3	-2.9253	34	5.1648	107
185	AGTR1	angiotensin II receptor, type 1	-2.1733	78	11607	Agtr1a	angiotensin II receptor, type 1a	-3.0444	30	5.2177	108
6822	SULT2A1	sulfotransferase family, cytosolic, 2A, dehydroepiandrosterone (DHEA)-preferring, member 1	-2.2799	65	76971	2810007J24Rik	RIKEN cDNA 2810007J24 gene	-2.7442	43	5.0241	108
1109	AKR1C4	aldo-keto reductase family 1, member C4	-2.3001	61	83702	Akr1c6	aldo-keto reductase family 1, member C6	-2.649	49	4.9491	110
189	AGXT	alanine-glyoxylate aminotransferase	-2.2889	64	11611	Agxt	alanine-glyoxylate aminotransferase	-2.6703	47	4.9592	111
4153	MBL2	mannose-binding lectin (protein C) 2, soluble	-4.1977	6	17194	Mbl1	mannose-binding lectin (protein A) 1	-1.9565	107	6.1542	113
64081	PBLD	phenazine biosynthesis-like protein domain containing	-3.0987	18	68371	Pbld1	phenazine biosynthesis-like protein domain containing 1	-2.0331	97	5.1318	115
51380	CSAD	cysteine sulfinic acid decarboxylase	-2.4146	53	246277	Csad	cysteine sulfinic acid decarboxylase	-2.3743	70	4.7889	123
1733	DIO1	deiodinase, iodothyronine, type I	-1.8949	106	13370	Dio1	deiodinase, iodothyronine, type I	-3.4195	18	5.3144	124
64577	ALDH8A1	aldehyde dehydrogenase 8 family, member A1	-1.7992	117	237320	Aldh8a1	aldehyde dehydrogenase 8 family, member A1	-3.76	9	5.5592	126
1579	CYP4A11	cytochrome P450, family 4, subfamily A, polypeptide 11	-2.4683	47	13117	Cyp4a10	cytochrome P450, family 4, subfamily a, polypeptide 10	-2.237	79	4.7053	126
64240	ABCG5	ATP-binding cassette, sub-family G (WHITE), member 5	-1.9922	98	27409	Abcg5	ATP-binding cassette, sub-family G (WHITE), member 5	-3.0553	29	5.0475	127
9027	NAT8	N-acetyltransferase 8 (GCN5-related, putative)	-2.6828	37	68396	Nat8	N-acetyltransferase 8 (GCN5-related, putative)	-2.0806	93	4.7634	130
10993	SDS	serine dehydratase	-2.1962	76	231691	Sds	serine dehydratase	-2.5436	60	4.7398	136
10912	GADD45G	growth arrest and DNA-damage-inducible, gamma	-3.9793	9	23882	Gadd45g	growth arrest and DNA-damage-inducible 45 gamma	-1.7702	128	5.7495	137
6038	RNASE4	ribonuclease, RNase A family, 4	-2.5186	44	58809	Rnase4	ribonuclease, RNase A family 4	-2.0747	94	4.5933	138
4942	OAT	ornithine aminotransferase	-2.3834	56	18242	Oat	ornithine aminotransferase	-2.1981	83	4.5815	139
6383	SDC2	syndecan 2	-2.0756	87	15529	Sdc2	syndecan 2	-2.5962	57	4.6718	144
1544	CYP1A2	cytochrome P450, family 1, subfamily A, polypeptide 2	-3.4074	15	13077	Cyp1a2	cytochrome P450, family 1, subfamily a, polypeptide 2	-1.7696	129	5.177	144
8564	KMO	kynurenine 3-monooxygenase (kynurenine 3-hydroxylase)	-1.9695	100	98256	Kmo	kynurenine 3-monooxygenase (kynurenine 3-hydroxylase)	-2.7075	46	4.677	146
54988	ACSM5	acyl-CoA synthetase medium-chain family member 5	-1.5666	148	272428	Acsm5	acyl-CoA synthetase medium-chain family member 5	-4.2829	3	5.8495	151
443	ASPA	aspartoacylase	-2.7138	29	11484	Aspa	aspartoacylase	-1.7957	122	4.5095	151
18	ABAT	4-aminobutyrate aminotransferase	-1.5655	150	268860	Abat	4-aminobutyrate aminotransferase	-4.8686	2	6.4341	152
3053	SERPIND1	serpin peptidase inhibitor, clade D (heparin cofactor), member 1	-1.9331	103	15160	Serpind1	serine (or cysteine) peptidase inhibitor, clade D, member 1	-2.6174	52	4.5505	155
10864	SLC22A7	solute carrier family 22 (organic anion transporter), member 7	-2.2391	74	108114	Slc22a7	solute carrier family 22 (organic anion transporter), member 7	-2.2172	81	4.4563	155
143941	TTC36	tetratricopeptide repeat domain 36	-2.5389	43	192653	Ttc36	tetratricopeptide repeat domain 36	-1.9283	112	4.4672	155
64816	CYP3A43	cytochrome P450, family 3, subfamily A, polypeptide 43	-1.9768	99	56388	Cyp3a25	cytochrome P450, family 3, subfamily a, polypeptide 25	-2.4812	62	4.458	161
54363	HAO1	hydroxyacid oxidase (glycolate oxidase) 1	-1.7059	130	15112	Hao1	hydroxyacid oxidase 1, liver	-3.0128	32	4.7187	162
1579	CYP4A11	cytochrome P450, family 4, subfamily A, polypeptide 11	-2.4683	46	277753	Cyp4a12a	cytochrome P450, family 4, subfamily a, polypeptide 12a	-1.8683	117	4.3366	163
7915	ALDH5A1	aldehyde dehydrogenase 5 family, member A1	-1.8453	109	214579	Aldh5a1	aldhehyde dehydrogenase family 5, subfamily A1	-2.5979	56	4.4432	165
1962	EHHADH	enoyl-CoA, hydratase/3-hydroxyacyl CoA dehydrogenase	-1.8224	113	74147	Ehhadh	enoyl-Coenzyme A, hydratase/3-hydroxyacyl Coenzyme A dehydrogenase	-2.605	55	4.4274	168
1579	CYP4A11	cytochrome P450, family 4, subfamily A, polypeptide 11	-2.4683	49	13119	Cyp4a14	cytochrome P450, family 4, subfamily a, polypeptide 14	-1.8214	120	4.2897	169
9104	RGN	regucalcin	-2.9449	24	19733	Rgn	regucalcin	-1.6856	145	4.6305	169
10249	GLYAT	glycine-N-acyltransferase	-3.601	13	107146	Glyat	glycine-N-acyltransferase	-1.5976	156	5.1986	169
922	CD5L	CD5 molecule-like	-1.7002	131	11801	Cd5l	CD5 antigen-like	-2.7634	40	4.4636	171
1557	CYP2C19	cytochrome P450, family 2, subfamily C, polypeptide 19	-2.2673	71	404195	Cyp2c54	cytochrome P450, family 2, subfamily c, polypeptide 54	-1.9873	102	4.2546	173
148534	TMEM56	transmembrane protein 56	-2.5571	42	99887	Tmem56	transmembrane protein 56	-1.7146	137	4.2717	179
29958	DMGDH	dimethylglycine dehydrogenase	-2.6083	40	74129	Dmgdh	dimethylglycine dehydrogenase precursor	-1.7116	139	4.3199	179
2353	FOS	FBJ murine osteosarcoma viral oncogene homolog	-5.2655	1	14281	Fos	FBJ osteosarcoma oncogene	-1.4378	179	6.7033	180
11309	SLCO2B1	solute carrier organic anion transporter family, member 2B1	-1.6117	143	101488	Slco2b1	solute carrier organic anion transporter family, member 2b1	-2.7761	39	4.3878	182
5244	ABCB4	ATP-binding cassette, sub-family B (MDR/TAP), member 4	-2.1401	82	18670	Abcb4	ATP-binding cassette, sub-family B (MDR/TAP), member 4	-1.9907	101	4.1308	183
56670	SUCNR1	succinate receptor 1	-1.3513	183	84112	Sucnr1	succinate receptor 1	-5.3017	1	6.653	184
9963	SLC23A1	solute carrier family 23 (ascorbic acid transporter), member 1	-2.1397	83	20522	Slc23a1	solute carrier family 23 (nucleobase transporters), member 1	-1.9621	105	4.1018	188
23498	HAAO	3-hydroxyanthranilate 3,4-dioxygenase	-1.5405	156	107766	Haao	3-hydroxyanthranilate 3,4-dioxygenase	-2.9499	33	4.4904	189
4143	MAT1A	methionine adenosyltransferase I, alpha	-1.4759	168	11720	Mat1a	methionine adenosyltransferase I, alpha	-3.2349	22	4.7108	190
2028	ENPEP	glutamyl aminopeptidase (aminopeptidase A)	-1.6194	139	13809	Enpep	glutamyl aminopeptidase	-2.6221	51	4.2415	190
23086	EXPH5	exophilin 5	-1.8006	116	320051	Exph5	exophilin 5	-2.2881	74	4.0887	190
2644	GCHFR	GTP cyclohydrolase I feedback regulator	-2.1353	84	320415	Gchfr	GTP cyclohydrolase I feedback regulator	-1.9548	109	4.0901	193
1109	AKR1C4	aldo-keto reductase family 1, member C4	-2.3001	62	27384	Akr1c13	aldo-keto reductase family 1, member C13	-1.7528	131	4.0529	193
148738	HFE2	hemochromatosis type 2 (juvenile)	-2.3572	58	69585	Hfe2	hemochromatosis type 2 (juvenile) (human homolog)	-1.7227	136	4.0799	194
57715	SEMA4G	sema domain, immunoglobulin domain (Ig), transmembrane domain (TM) and short cytoplasmic domain, (semaphorin) 4G	-1.3905	177	26456	Sema4g	sema domain, immunoglobulin domain (Ig), transmembrane domain (TM) and short cytoplasmic domain, (semaphorin) 4G	-3.399	19	4.7895	196
2203	FBP1	fructose-1,6-bisphosphatase 1	-2.4062	54	14121	Fbp1	fructose bisphosphatase 1	-1.705	142	4.1112	196
3479	IGF1	insulin-like growth factor 1 (somatomedin C)	-2.2025	75	16000	Igf1	insulin-like growth factor 1	-1.7808	123	3.9833	198
8608	RDH16	retinol dehydrogenase 16 (all-trans)	-2.705	32	54150	Rdh7	retinol dehydrogenase 7	-1.5252	166	4.2302	198
1558	CYP2C8	cytochrome P450, family 2, subfamily C, polypeptide 8	-1.9953	96	404195	Cyp2c54	cytochrome P450, family 2, subfamily c, polypeptide 54	-1.9873	103	3.9826	199
55908	C19orf80	chromosome 19 open reading frame 80	-2.0714	88	624219	Gm6484	predicted gene 6484	-1.9313	111	4.0027	199
6567	SLC16A2	solute carrier family 16, member 2 (thyroid hormone transporter)	-1.507	162	20502	Slc16a2	solute carrier family 16 (monocarboxylic acid transporters), member 2	-2.7536	42	4.2606	204
788	SLC25A20	solute carrier family 25 (carnitine/acylcarnitine translocase), member 20	-1.8601	108	57279	Slc25a20	solute carrier family 25 (mitochondrial carnitine/acylcarnitine translocase), member 20	-2.0605	96	3.9206	204
8608	RDH16	retinol dehydrogenase 16 (all-trans)	-2.705	31	216454	BC089597	cDNA sequence BC089597	-1.4692	173	4.1742	204
23743	BHMT2	betaine--homocysteine S-methyltransferase 2	-1.318	193	64918	Bhmt2	betaine-homocysteine methyltransferase 2	-3.2837	20	4.6017	213
1374	CPT1A	carnitine palmitoyltransferase 1A (liver)	-1.5725	147	12894	Cpt1a	carnitine palmitoyltransferase 1a, liver	-2.4164	67	3.9889	214
6920	TCEA3	transcription elongation factor A (SII), 3	-1.6121	142	21401	Tcea3	transcription elongation factor A (SII), 3	-2.3356	72	3.9477	214
10157	AASS	aminoadipate-semialdehyde synthase	-2.8108	27	30956	Aass	aminoadipate-semialdehyde synthase	-1.3772	187	4.188	214
1958	EGR1	early growth response 1	-4.6762	4	13653	Egr1	early growth response 1	-1.2208	211	5.897	215
210	ALAD	aminolevulinate dehydratase	-1.6753	132	17025	Alad	aminolevulinate, delta-, dehydratase	-2.1759	84	3.8512	216
9027	NAT8	N-acetyltransferase 8 (GCN5-related, putative)	-2.6828	36	93673	Cml2	camello-like 2	-1.4133	180	4.0961	216
5827	PXMP2	peroxisomal membrane protein 2, 22kDa	-1.4831	167	19301	Pxmp2	peroxisomal membrane protein 2	-2.6432	50	4.1263	217
10166	SLC25A15	solute carrier family 25 (mitochondrial carrier; ornithine transporter) member 15	-1.6179	140	18408	Slc25a15	solute carrier family 25 (mitochondrial carrier ornithine transporter), member 15	-2.2431	78	3.861	218
2690	GHR	growth hormone receptor	-1.7614	120	14600	Ghr	growth hormone receptor	-2.0304	98	3.7918	218
124	ADH1A	alcohol dehydrogenase 1A (class I), alpha polypeptide	-3.1445	16	11522	Adh1	alcohol dehydrogenase 1 (class I)	-1.2703	202	4.4148	218
116236	ABHD15	abhydrolase domain containing 15	-1.4078	174	67477	Abhd15	abhydrolase domain containing 15	-2.7388	45	4.1466	219
130589	GALM	galactose mutarotase (aldose 1-epimerase)	-1.7874	119	319625	Galm	galactose mutarotase	-2.0233	100	3.8107	219
8858	PROZ	protein Z, vitamin K-dependent plasma glycoprotein	-2.1527	79	66901	Proz	protein Z, vitamin K-dependent plasma glycoprotein	-1.7101	140	3.8628	219
23541	SEC14L2	SEC14-like 2 (S. cerevisiae)	-1.3036	196	67815	Sec14l2	SEC14-like 2 (S. cerevisiae)	-3.1198	26	4.4234	222
6821	SUOX	sulfite oxidase	-1.2853	199	211389	Suox	sulfite oxidase	-3.1394	25	4.4247	224
51268	PIPOX	pipecolic acid oxidase	-2.2406	72	19193	Pipox	pipecolic acid oxidase	-1.6238	152	3.8644	224
125	ADH1B	alcohol dehydrogenase 1B (class I), beta polypeptide	-2.9778	23	11522	Adh1	alcohol dehydrogenase 1 (class I)	-1.2703	203	4.2481	226
1557	CYP2C19	cytochrome P450, family 2, subfamily C, polypeptide 19	-2.2673	70	13096	Cyp2c37	cytochrome P450, family 2. subfamily c, polypeptide 37	-1.5676	160	3.8349	230
126	ADH1C	alcohol dehydrogenase 1C (class I), gamma polypeptide	-2.8903	26	11522	Adh1	alcohol dehydrogenase 1 (class I)	-1.2703	204	4.1606	230
2165	F13B	coagulation factor XIII, B polypeptide	-2.5031	45	14060	F13b	coagulation factor XIII, beta subunit	-1.3794	186	3.8825	231
30	ACAA1	acetyl-CoA acyltransferase 1	-1.6114	145	235674	Acaa1b	acetyl-Coenzyme A acyltransferase 1B	-2.1188	88	3.7302	233
58476	TP53INP2	tumor protein p53 inducible nuclear protein 2	-1.6485	134	68728	Trp53inp2	transformation related protein 53 inducible nuclear protein 2	-2.0304	99	3.6789	233
5009	OTC	ornithine carbamoyltransferase	-1.8095	115	18416	Otc	ornithine transcarbamylase	-1.8576	119	3.6671	234
285440	CYP4V2	cytochrome P450, family 4, subfamily V, polypeptide 2	-1.9164	104	102294	Cyp4v3	cytochrome P450, family 4, subfamily v, polypeptide 3	-1.7579	130	3.6743	234
3712	IVD	isovaleryl-CoA dehydrogenase	-1.5869	146	56357	Ivd	isovaleryl coenzyme A dehydrogenase	-2.1112	89	3.6981	235
1557	CYP2C19	cytochrome P450, family 2, subfamily C, polypeptide 19	-2.2673	68	13097	Cyp2c38	cytochrome P450, family 2, subfamily c, polypeptide 38	-1.506	167	3.7733	235
11001	SLC27A2	solute carrier family 27 (fatty acid transporter), member 2	-1.4426	171	26458	Slc27a2	solute carrier family 27 (fatty acid transporter), member 2	-2.4216	66	3.8642	237
51733	UPB1	ureidopropionase, beta	-1.7107	128	103149	Upb1	ureidopropionase, beta	-1.9316	110	3.6423	238
670	BPHL	biphenyl hydrolase-like (serine hydrolase)	-1.8357	111	68021	Bphl	biphenyl hydrolase-like (serine hydrolase, breast epithelial mucin-associated antigen)	-1.7737	127	3.6094	238
64388	GREM2	gremlin 2, DAN family BMP antagonist	-3.5655	14	23893	Grem2	gremlin 2 homolog, cysteine knot superfamily (Xenopus laevis)	-1.1342	225	4.6997	239
4129	MAOB	monoamine oxidase B	-1.2695	204	109731	Maob	monoamine oxidase B	-2.9149	36	4.1844	240
2639	GCDH	glutaryl-CoA dehydrogenase	-1.645	136	270076	Gcdh	glutaryl-Coenzyme A dehydrogenase	-1.9559	108	3.6009	244
2954	GSTZ1	glutathione S-transferase zeta 1	-1.3246	191	14874	Gstz1	glutathione transferase zeta 1 (maleylacetoacetate isomerase)	-2.6091	54	3.9337	245
1369	CPN1	carboxypeptidase N, polypeptide 1	-1.9974	92	93721	Cpn1	carboxypeptidase N, polypeptide 1	-1.6207	153	3.6181	245
51	ACOX1	acyl-CoA oxidase 1, palmitoyl	-1.328	188	11430	Acox1	acyl-Coenzyme A oxidase 1, palmitoyl	-2.5609	58	3.8889	246
5169	ENPP3	ectonucleotide pyrophosphatase/phosphodiesterase 3	-1.151	223	209558	Enpp3	ectonucleotide pyrophosphatase/phosphodiesterase 3	-3.084	28	4.235	251
27232	GNMT	glycine N-methyltransferase	-2.7045	33	14711	Gnmt	glycine N-methyltransferase	-1.1838	218	3.8883	251
2705	GJB1	gap junction protein, beta 1, 32kDa	-1.6386	137	14618	Gjb1	gap junction protein, beta 1	-1.8764	115	3.515	252
570	BAAT	bile acid CoA: amino acid N-acyltransferase (glycine N-choloyltransferase)	-1.0902	233	12012	Baat	bile acid-Coenzyme A: amino acid N-acyltransferase	-3.2774	21	4.3676	254
1376	CPT2	carnitine palmitoyltransferase 2	-1.9998	91	12896	Cpt2	carnitine palmitoyltransferase 2	-1.5526	163	3.5524	254
284904	SEC14L4	SEC14-like 4 (S. cerevisiae)	-1.3886	178	103655	Sec14l4	SEC14-like 4 (S. cerevisiae)	-2.2573	77	3.6459	255
2646	GCKR	glucokinase (hexokinase 4) regulator	-1.5606	152	231103	Gckr	glucokinase regulatory protein	-1.9748	104	3.5354	256
3131	HLF	hepatic leukemia factor	-2.076	86	217082	Hlf	hepatic leukemia factor	-1.4966	170	3.5726	256
51084	CRYL1	crystallin, lambda 1	-1.742	125	68631	Cryl1	crystallin, lambda 1	-1.7463	133	3.4883	258
1558	CYP2C8	cytochrome P450, family 2, subfamily C, polypeptide 8	-1.9953	97	13096	Cyp2c37	cytochrome P450, family 2. subfamily c, polypeptide 37	-1.5676	161	3.5629	258
5140	PDE3B	phosphodiesterase 3B, cGMP-inhibited	-1.8288	112	18576	Pde3b	phosphodiesterase 3B, cGMP-inhibited	-1.6831	147	3.5119	259
4594	MUT	methylmalonyl CoA mutase	-2.2959	63	17850	Mut	methylmalonyl-Coenzyme A mutase	-1.3092	197	3.6051	260
1558	CYP2C8	cytochrome P450, family 2, subfamily C, polypeptide 8	-1.9953	94	13097	Cyp2c38	cytochrome P450, family 2, subfamily c, polypeptide 38	-1.506	168	3.5013	262
1557	CYP2C19	cytochrome P450, family 2, subfamily C, polypeptide 19	-2.2673	69	107141	Cyp2c50	cytochrome P450, family 2, subfamily c, polypeptide 50	-1.3297	193	3.597	262
10110	SGK2	serum/glucocorticoid regulated kinase 2	-1.2079	210	27219	Sgk2	serum/glucocorticoid regulated kinase 2	-2.6117	53	3.8196	263
6568	SLC17A1	solute carrier family 17 (organic anion transporter), member 1	-2.3808	57	20504	Slc17a1	solute carrier family 17 (sodium phosphate), member 1	-1.2355	208	3.6163	265
58510	PRODH2	proline dehydrogenase (oxidase) 2	-2.1412	81	56189	Prodh2	proline dehydrogenase (oxidase) 2	-1.3827	185	3.5239	266
54762	GRAMD1C	GRAM domain containing 1C	-1.562	151	207798	Gramd1c	GRAM domain containing 1C	-1.8636	118	3.4256	269
54677	CROT	carnitine O-octanoyltransferase	-1.1378	225	74114	Crot	carnitine O-octanoyltransferase	-2.6545	48	3.7923	273
731	C8A	complement component 8, alpha polypeptide	-1.9358	102	230558	C8a	complement component 8, alpha polypeptide	-1.4742	172	3.41	274
55532	SLC30A10	solute carrier family 30, member 10	-1.0536	237	226781	Slc30a10	solute carrier family 30, member 10	-2.8408	38	3.8944	275
727	C5	complement component 5	-1.9548	101	15139	Hc	hemolytic complement	-1.4483	177	3.4031	278
1579	CYP4A11	cytochrome P450, family 4, subfamily A, polypeptide 11	-2.4683	48	666168	Cyp4a31	cytochrome P450, family 4, subfamily a, polypeptide 31	-1.1197	230	3.588	278
3176	HNMT	histamine N-methyltransferase	-1.0166	242	140483	Hnmt	histamine N-methyltransferase	-2.911	37	3.9276	279
51085	MLXIPL	MLX interacting protein-like	-1.4154	173	58805	Mlxipl	MLX interacting protein-like	-1.957	106	3.3724	279
1806	DPYD	dihydropyrimidine dehydrogenase	-1.6196	138	99586	Dpyd	dihydropyrimidine dehydrogenase	-1.694	143	3.3136	281
4035	LRP1	low density lipoprotein receptor-related protein 1	-1.1698	220	16971	Lrp1	low density lipoprotein receptor-related protein 1	-2.4624	63	3.6322	283
1491	CTH	cystathionase (cystathionine gamma-lyase)	-1.1908	216	107869	Cth	cystathionase (cystathionine gamma-lyase)	-2.3944	68	3.5852	284
80781	COL18A1	collagen, type XVIII, alpha 1	-1.7336	126	12822	Col18a1	collagen, type XVIII, alpha 1	-1.5711	158	3.3047	284
3626	INHBC	inhibin, beta C	-1.1648	222	16325	Inhbc	inhibin beta-C	-2.4525	64	3.6173	286
8508	NIPSNAP1	nipsnap homolog 1 (C. elegans)	-1.1987	213	18082	Nipsnap1	4-nitrophenylphosphatase domain and non-neuronal SNAP25-like protein homolog 1 (C. elegans)	-2.321	73	3.5197	286
10841	FTCD	formimidoyltransferase cyclodeaminase	-2.1282	85	14317	Ftcd	formiminotransferase cyclodeaminase	-1.273	201	3.4012	286
132158	GLYCTK	glycerate kinase	-2.3907	55	235582	Glyctk	glycerate kinase	-1.1195	231	3.5102	286
912	CD1D	CD1d molecule	-1.1964	214	12479	Cd1d1	CD1d1 antigen	-2.2798	75	3.4762	289
1558	CYP2C8	cytochrome P450, family 2, subfamily C, polypeptide 8	-1.9953	95	107141	Cyp2c50	cytochrome P450, family 2, subfamily c, polypeptide 50	-1.3297	194	3.325	289
3175	ONECUT1	one cut homeobox 1	-1.2958	198	15379	Onecut1	one cut domain, family member 1	-2.0837	92	3.3795	290
134147	CMBL	carboxymethylenebutenolidase homolog (Pseudomonas)	-1.5323	157	69574	Cmbl	carboxymethylenebutenolidase-like (Pseudomonas)	-1.7449	134	3.2772	291
115817	DHRS1	dehydrogenase/reductase (SDR family) member 1	-2.3272	59	52585	Dhrs1	dehydrogenase/reductase (SDR family) member 1	-1.1087	232	3.4359	291
6514	SLC2A2	solute carrier family 2 (facilitated glucose transporter), member 2	-2.4589	50	20526	Slc2a2	solute carrier family 2 (facilitated glucose transporter), member 2	-1.0552	241	3.5141	291
1557	CYP2C19	cytochrome P450, family 2, subfamily C, polypeptide 19	-2.2673	67	13095	Cyp2c29	cytochrome P450, family 2, subfamily c, polypeptide 29	-1.1297	226	3.397	293
6470	SHMT1	serine hydroxymethyltransferase 1 (soluble)	-1.0717	236	20425	Shmt1	serine hydroxymethyltransferase 1 (soluble)	-2.5558	59	3.6275	295
3242	HPD	4-hydroxyphenylpyruvate dioxygenase	-1.4059	175	15445	Hpd	4-hydroxyphenylpyruvic acid dioxygenase	-1.817	121	3.2229	296
3950	LECT2	leukocyte cell-derived chemotaxin 2	-2.4164	52	16841	Lect2	leukocyte cell-derived chemotaxin 2	-1.0352	244	3.4516	296
2153	F5	coagulation factor V (proaccelerin, labile factor)	-1.2743	202	14067	F5	coagulation factor V	-2.0606	95	3.3349	297
84263	HSDL2	hydroxysteroid dehydrogenase like 2	-1.6712	133	72479	Hsdl2	hydroxysteroid dehydrogenase like 2	-1.5476	165	3.2188	298
1109	AKR1C4	aldo-keto reductase family 1, member C4	-2.3001	60	622402	Akr1c12	aldo-keto reductase family 1, member C12	-1.0592	239	3.3593	299
2948	GSTM4	glutathione S-transferase mu 4	-1.1921	215	14865	Gstm4	glutathione S-transferase, mu 4	-2.1407	86	3.3328	301
3029	HAGH	hydroxyacylglutathione hydrolase	-1.5011	163	14651	Hagh	hydroxyacyl glutathione hydrolase	-1.7145	138	3.2156	301
2213	FCGR2B	Fc fragment of IgG, low affinity IIb, receptor (CD32)	-1.5594	153	14130	Fcgr2b	Fc receptor, IgG, low affinity IIb	-1.6666	149	3.226	302
866	SERPINA6	serpin peptidase inhibitor, clade A (alpha-1 antiproteinase, antitrypsin), member 6	-1.1159	229	12401	Serpina6	serine (or cysteine) peptidase inhibitor, clade A, member 6	-2.2087	82	3.3246	311
57561	ARRDC3	arrestin domain containing 3	-1.5666	149	105171	Arrdc3	arrestin domain containing 3	-1.5579	162	3.1245	311
36	ACADSB	acyl-CoA dehydrogenase, short/branched chain	-1.7062	129	66885	Acadsb	acyl-Coenzyme A dehydrogenase, short/branched chain	-1.4067	182	3.1129	311
2592	GALT	galactose-1-phosphate uridylyltransferase	-1.761	121	14430	Galt	galactose-1-phosphate uridyl transferase	-1.3439	190	3.1049	311
58488	PCTP	phosphatidylcholine transfer protein	-1.4988	164	18559	Pctp	phosphatidylcholine transfer protein	-1.6731	148	3.1719	312
6926	TBX3	T-box 3	-1.3	197	21386	Tbx3	T-box 3	-1.8705	116	3.1705	313
368	ABCC6	ATP-binding cassette, sub-family C (CFTR/MRP), member 6	-1.0446	239	27421	Abcc6	ATP-binding cassette, sub-family C (CFTR/MRP), member 6	-2.2622	76	3.3068	315
2157	F8	coagulation factor VIII, procoagulant component	-1.2812	201	14069	F8	coagulation factor VIII	-1.9065	114	3.1877	315
6480	ST6GAL1	ST6 beta-galactosamide alpha-2,6-sialyltranferase 1	-1.7448	124	20440	St6gal1	beta galactoside alpha 2,6 sialyltransferase 1	-1.3399	191	3.0847	315
55686	MREG	melanoregulin	-1.0471	238	381269	Mreg	melanoregulin	-2.2196	80	3.2667	318
595	CCND1	cyclin D1	-1.9026	105	12443	Ccnd1	cyclin D1	-1.2161	213	3.1187	318
594	BCKDHB	branched chain keto acid dehydrogenase E1, beta polypeptide	-1.3039	195	12040	Bckdhb	branched chain ketoacid dehydrogenase E1, beta polypeptide	-1.7772	124	3.0811	319
30	ACAA1	acetyl-CoA acyltransferase 1	-1.6114	144	113868	Acaa1a	acetyl-Coenzyme A acyltransferase 1A	-1.4604	175	3.0718	319
1558	CYP2C8	cytochrome P450, family 2, subfamily C, polypeptide 8	-1.9953	93	13095	Cyp2c29	cytochrome P450, family 2, subfamily c, polypeptide 29	-1.1297	227	3.125	320
3931	LCAT	lecithin-cholesterol acyltransferase	-1.8097	114	16816	Lcat	lecithin cholesterol acyltransferase	-1.2352	209	3.0449	323
3075	CFH	complement factor H	-1.0373	240	50702	Cfhr1	complement factor H-related 1	-2.1563	85	3.1936	325
3398	ID2	inhibitor of DNA binding 2, dominant negative helix-loop-helix protein	-1.6459	135	15902	Id2	inhibitor of DNA binding 2	-1.3104	196	2.9563	331
2155	F7	coagulation factor VII (serum prothrombin conversion accelerator)	-1.5242	159	14068	F7	coagulation factor VII	-1.4691	174	2.9933	333
686	BTD	biotinidase	-1.4032	176	26363	Btd	biotinidase	-1.5705	159	2.9737	335
54757	FAM20A	family with sequence similarity 20, member A	-1.3299	187	208659	Fam20a	family with sequence similarity 20, member A	-1.665	150	2.9949	337
8659	ALDH4A1	aldehyde dehydrogenase 4 family, member A1	-1.4925	166	212647	Aldh4a1	aldehyde dehydrogenase 4 family, member A1	-1.4937	171	2.9862	337
79639	TMEM53	transmembrane protein 53	-1.2739	203	68777	Tmem53	transmembrane protein 53	-1.7292	135	3.0031	338
23014	FBXO21	F-box protein 21	-1.3154	194	231670	Fbxo21	F-box protein 21	-1.6866	144	3.002	338
9935	MAFB	v-maf avian musculoaponeurotic fibrosarcoma oncogene homolog B	-1.3509	184	16658	Mafb	v-maf musculoaponeurotic fibrosarcoma oncogene family, protein B (avian)	-1.6172	154	2.9681	338
64241	ABCG8	ATP-binding cassette, sub-family G (WHITE), member 8	-1.8449	110	67470	Abcg8	ATP-binding cassette, sub-family G (WHITE), member 8	-1.1214	228	2.9663	338
56606	SLC2A9	solute carrier family 2 (facilitated glucose transporter), member 9	-1.466	170	117591	Slc2a9	solute carrier family 2 (facilitated glucose transporter), member 9	-1.4996	169	2.9656	339
51181	DCXR	dicarbonyl/L-xylulose reductase	-1.5302	158	67880	Dcxr	dicarbonyl L-xylulose reductase	-1.4098	181	2.94	339
5465	PPARA	peroxisome proliferator-activated receptor alpha	-1.7575	122	19013	Ppara	peroxisome proliferator activated receptor alpha	-1.1881	217	2.9456	339
56898	BDH2	3-hydroxybutyrate dehydrogenase, type 2	-1.4985	165	69772	Bdh2	3-hydroxybutyrate dehydrogenase, type 2	-1.4428	178	2.9413	343
173	AFM	afamin	-1.8735	107	280662	Afm	afamin	-1.0557	240	2.9292	347
2628	GATM	glycine amidinotransferase (L-arginine:glycine amidinotransferase)	-1.0731	235	67092	Gatm	glycine amidinotransferase (L-arginine:glycine amidinotransferase)	-1.9189	113	2.992	348
732	C8B	complement component 8, beta polypeptide	-1.5174	160	110382	C8b	complement component 8, beta polypeptide	-1.3705	188	2.8879	348
151393	RMDN2	regulator of microtubule dynamics 2	-1.6166	141	381110	Rmdn2	regulator of microtubule dynamics 2	-1.2366	207	2.8532	348
56204	FAM214A	family with sequence similarity 214, member A	-1.1845	217	235493	Fam214a	family with sequence similarity 214, member A	-1.7519	132	2.9364	349
3487	IGFBP4	insulin-like growth factor binding protein 4	-1.1166	228	16010	Igfbp4	insulin-like growth factor binding protein 4	-1.7748	125	2.8914	353
2593	GAMT	guanidinoacetate N-methyltransferase	-1.1203	227	14431	Gamt	guanidinoacetate methyltransferase	-1.7741	126	2.8944	353
6720	SREBF1	sterol regulatory element binding transcription factor 1	-1.2844	200	20787	Srebf1	sterol regulatory element binding transcription factor 1	-1.6137	155	2.8981	355
55337	C19orf66	chromosome 19 open reading frame 66	-1.3877	179	319278	A230050P20Rik	RIKEN cDNA A230050P20 gene	-1.4568	176	2.8445	355
7036	TFR2	transferrin receptor 2	-1.7925	118	50765	Tfr2	transferrin receptor 2	-1.0707	237	2.8632	355
8824	CES2	carboxylesterase 2	-1.2617	205	72361	Ces2g	carboxylesterase 2G	-1.6305	151	2.8922	356
166647	GPR125	G protein-coupled receptor 125	-1.4251	172	70693	Gpr125	G protein-coupled receptor 125	-1.3849	184	2.81	356
5763	PTMS	parathymosin	-1.749	123	69202	Ptms	parathymosin	-1.0836	235	2.8326	358
1629	DBT	dihydrolipoamide branched chain transacylase E2	-1.1728	219	13171	Dbt	dihydrolipoamide branched chain transacylase E2	-1.7095	141	2.8823	360
27329	ANGPTL3	angiopoietin-like 3	-1.4723	169	30924	Angptl3	angiopoietin-like 3	-1.3114	195	2.7837	364
23102	TBC1D2B	TBC1 domain family, member 2B	-1.5073	161	67016	Tbc1d2b	TBC1 domain family, member 2B	-1.2406	206	2.7479	367
7538	ZFP36	ZFP36 ring finger protein	-1.7253	127	22695	Zfp36	zinc finger protein 36	-1.0307	245	2.756	372
2184	FAH	fumarylacetoacetate hydrolase (fumarylacetoacetase)	-1.3844	180	14085	Fah	fumarylacetoacetate hydrolase	-1.2969	198	2.6813	378
11112	HIBADH	3-hydroxyisobutyrate dehydrogenase	-1.3269	190	58875	Hibadh	3-hydroxyisobutyrate dehydrogenase	-1.3456	189	2.6725	379
5345	SERPINF2	serpin peptidase inhibitor, clade F (alpha-2 antiplasmin, pigment epithelium derived factor), member 2	-1.3245	192	18816	Serpinf2	serine (or cysteine) peptidase inhibitor, clade F, member 2	-1.3387	192	2.6632	384
122622	ADSSL1	adenylosuccinate synthase like 1	-1.5452	155	11565	Adssl1	adenylosuccinate synthetase like 1	-1.0891	234	2.6343	389
126282	TNFAIP8L1	tumor necrosis factor, alpha-induced protein 8-like 1	-1.0063	245	66443	Tnfaip8l1	tumor necrosis factor, alpha-induced protein 8-like 1	-1.6834	146	2.6897	391
5627	PROS1	protein S (alpha)	-1.0854	234	19128	Pros1	protein S (alpha)	-1.5974	157	2.6828	391
10747	MASP2	mannan-binding lectin serine peptidase 2	-1.2362	209	17175	Masp2	mannan-binding lectin serine peptidase 2	-1.3983	183	2.6345	392
10461	MERTK	c-mer proto-oncogene tyrosine kinase	-1.5565	154	17289	Mertk	c-mer proto-oncogene tyrosine kinase	-1.0381	243	2.5946	397
23417	MLYCD	malonyl-CoA decarboxylase	-1.3538	182	56690	Mlycd	malonyl-CoA decarboxylase	-1.1689	219	2.5227	401
2494	NR5A2	nuclear receptor subfamily 5, group A, member 2	-1.0072	244	26424	Nr5a2	nuclear receptor subfamily 5, group A, member 2	-1.5481	164	2.5553	408
7263	TST	thiosulfate sulfurtransferase (rhodanese)	-1.3471	186	22117	Tst	thiosulfate sulfurtransferase, mitochondrial	-1.1428	223	2.4899	409
92960	PEX11G	peroxisomal biogenesis factor 11 gamma	-1.3278	189	69129	Pex11g	peroxisomal biogenesis factor 11 gamma	-1.1372	224	2.465	413
2217	FCGRT	Fc fragment of IgG, receptor, transporter, alpha	-1.35	185	14132	Fcgrt	Fc receptor, IgG, alpha chain transporter	-1.121	229	2.471	414
3280	HES1	hes family bHLH transcription factor 1	-1.3821	181	15205	Hes1	hairy and enhancer of split 1 (Drosophila)	-1.0938	233	2.4759	414
8824	CES2	carboxylesterase 2	-1.2617	206	102022	Ces2a	carboxylesterase 2A	-1.2171	212	2.4788	418
118429	ANTXR2	anthrax toxin receptor 2	-1.2009	211	71914	Antxr2	anthrax toxin receptor 2	-1.2298	210	2.4307	421
84693	MCEE	methylmalonyl CoA epimerase	-1.1437	224	73724	Mcee	methylmalonyl CoA epimerase	-1.2944	199	2.4381	423
9380	GRHPR	glyoxylate reductase/hydroxypyruvate reductase	-1.2505	208	76238	Grhpr	glyoxylate reductase/hydroxypyruvate reductase	-1.2033	215	2.4538	423
6540	SLC6A13	solute carrier family 6 (neurotransmitter transporter), member 13	-1.2578	207	14412	Slc6a13	solute carrier family 6 (neurotransmitter transporter, GABA), member 13	-1.1986	216	2.4564	423
84266	ALKBH7	alkB, alkylation repair homolog 7 (E. coli)	-1.1999	212	66400	Alkbh7	alkB, alkylation repair homolog 7 (E. coli)	-1.1451	222	2.345	434
1031	CDKN2C	cyclin-dependent kinase inhibitor 2C (p18, inhibits CDK4)	-1.1335	226	12580	Cdkn2c	cyclin-dependent kinase inhibitor 2C (p18, inhibits CDK4)	-1.204	214	2.3375	440
5264	PHYH	phytanoyl-CoA 2-hydroxylase	-1.0304	241	16922	Phyh	phytanoyl-CoA hydroxylase	-1.2732	200	2.3036	441
157506	RDH10	retinol dehydrogenase 10 (all-trans)	-1.1656	221	98711	Rdh10	retinol dehydrogenase 10 (all-trans)	-1.1519	220	2.3175	441
8528	DDO	D-aspartate oxidase	-1.0142	243	70503	Ddo	D-aspartate oxidase	-1.2526	205	2.2668	448
51703	ACSL5	acyl-CoA synthetase long-chain family member 5	-1.115	230	433256	Acsl5	acyl-CoA synthetase long-chain family member 5	-1.1498	221	2.2648	451
9429	ABCG2	ATP-binding cassette, sub-family G (WHITE), member 2	-1.183	218	26357	Abcg2	ATP-binding cassette, sub-family G (WHITE), member 2	-1.051	242	2.234	460
10162	LPCAT3	lysophosphatidylcholine acyltransferase 3	-1.1029	232	14792	Lpcat3	lysophosphatidylcholine acyltransferase 3	-1.0756	236	2.1785	468
19	ABCA1	ATP-binding cassette, sub-family A (ABC1), member 1	-1.1135	231	11303	Abca1	ATP-binding cassette, sub-family A (ABC1), member 1	-1.064	238	2.1775	469

## Sheet: Q_4 
Human					Mouse
Entrez-ID	Symbol	Description	Fold (log2)	Rank	Entrez-ID	Symbol	Description	Fold (log2)	Rank	sum	sum_rank
929	CD14	CD14 molecule	-1.5112	3	12475	Cd14	CD14 antigen	3.7896	1	5.3008	4
4811	NID1	nidogen 1	-1.6881	4	18073	Nid1	nidogen 1	3.5633	2	5.2514	6
6783	SULT1E1	sulfotransferase family 1E, estrogen-preferring, member 1	-3.2467	2	20860	Sult1e1	sulfotransferase family 1E, member 1	2.3181	6	5.5648	8
3484	IGFBP1	insulin-like growth factor binding protein 1	-2.177	5	16006	Igfbp1	insulin-like growth factor binding protein 1	2.6772	4	4.8542	9
5372	PMM1	phosphomannomutase 1	-1.3437	8	29858	Pmm1	phosphomannomutase 1	2.8223	3	4.166	11
353322	ANKRD37	ankyrin repeat domain 37	-1.7509	7	654824	Ankrd37	ankyrin repeat domain 37	2.5643	5	4.3152	12
10468	FST	follistatin	-2.684	6	14313	Fst	follistatin	2.0183	7	4.7023	13
1592	CYP26A1	cytochrome P450, family 26, subfamily A, polypeptide 1	-4.4427	1	13082	Cyp26a1	cytochrome P450, family 26, subfamily a, polypeptide 1	1.3358	12	5.7785	13
3764	KCNJ8	potassium inwardly-rectifying channel, subfamily J, member 8	-1.6188	10	16523	Kcnj8	potassium inwardly-rectifying channel, subfamily J, member 8	1.548	9	3.1668	19
8553	BHLHE40	basic helix-loop-helix family, member e40	-1.5887	12	20893	Bhlhe40	basic helix-loop-helix family, member e40	1.501	10	3.0897	22
64710	NUCKS1	nuclear casein kinase and cyclin-dependent kinase substrate 1	-1.032	16	98415	Nucks1	nuclear casein kinase and cyclin-dependent kinase substrate 1	1.6799	8	2.7119	24
22837	COBLL1	cordon-bleu WH2 repeat protein-like 1	-1.6166	14	319876	Cobll1	Cobl-like 1	1.4084	11	3.025	25
51129	ANGPTL4	angiopoietin-like 4	-1.8231	11	57875	Angptl4	angiopoietin-like 4	1.2706	14	3.0937	25
9027	NAT8	N-acetyltransferase 8 (GCN5-related, putative)	-2.6828	9	75541	1700019G17Rik	RIKEN cDNA 1700019G17 gene	1.0232	19	3.706	28
23461	ABCA5	ATP-binding cassette, sub-family A (ABC1), member 5	-1.1091	17	217265	Abca5	ATP-binding cassette, sub-family A (ABC1), member 5	1.3243	13	2.4334	30
64651	CSRNP1	cysteine-serine-rich nuclear protein 1	-1.4956	15	215418	Csrnp1	cysteine-serine-rich nuclear protein 1	1.2678	15	2.7634	30
5033	P4HA1	prolyl 4-hydroxylase, alpha polypeptide I	-2.0098	13	18451	P4ha1	procollagen-proline, 2-oxoglutarate 4-dioxygenase (proline 4-hydroxylase), alpha 1 polypeptide	1.0252	18	3.035	31
84706	GPT2	glutamic pyruvate transaminase (alanine aminotransferase) 2	-1.1168	18	108682	Gpt2	glutamic pyruvate transaminase (alanine aminotransferase) 2	1.2293	16	2.3461	34
3337	DNAJB1	DnaJ (Hsp40) homolog, subfamily B, member 1	-1.1582	19	81489	Dnajb1	DnaJ (Hsp40) homolog, subfamily B, member 1	1.0533	17	2.2115	36
