# Supplementary material for: Gene network activity in cultivated primary hepatocytes is highly similar to diseased mammalian liver tissue
Source: Arch Toxicol. 2016 Jun 23;90(10):2513–29. doi: 10.1007/s00204-016-1761-4 (PMC5043005; doi:10.1007/s00204-016-1761-4)
Supplement: Supplementary file 18 — Supplementary material 18 (XLSX 12 kb) [file 204_2016_1761_MOESM18_ESM.xlsx]

## Sheet: Supplemental Table 15
	Supplemental Table 15. List of antibodies and conditions for their use in western blot and immunostaining
	Antigen	Origin	Company	Catalog N°	Dilution
					Western blot	Fluorescence
	Lipocalin-2/NGAL	Goat	R&D	AF1857	1:500	-
	DPP4/CD26	Goat	R&D	AF954	-	1:300
	GAPDH	Rabbit	Cell Signaling	2118	1:1000	-
	HNF-4α	Goat	Santa Cruz	sc-6556	1:200	1:50
	ICAM1	Rabbit	ProteinTech Group	10020-1-AP	-	1:200
	p44/42 (ERK1/2)	Rabbit	Cell Signaling	9102	1:1000	-
	PCNA	Mouse	Cell Signaling	2586	1:2000	-
	p-p44/42 (p-ERK1/2)	Rabbit	Cell Signaling	9101	1:1000	-
	p-SAPK/JNK	Rabbit	Cell Signaling	4668	1:1000	-
	SAPK/JNK	Rabbit	Cell Signaling	9252	1:1000	-
	Maff/g/k	Rabbit	Santa Cruz	sc-22831	1:200	1:100
	Klf6	Rabbit	Santa Cruz	sc-7158	1:200	1:100
		Origin	Company	Catalog N°	Dilution
					Western blot	Fluorescence
Secondary antibodies	Anti Goat IgG, HRP-linked	Rabbit	Santa Cruz	sc-2768	1:5000	-
	Anti Mouse IgG, HRP-linked	Horse	Cell Signaling	7076	1:1000	-
	Anti Rabbit IgG, HRP-linked	Goat	Cell Signaling	7074	1:1000	-
	Anti Alexa Fluor-488	Rabbit	Invitrogen	A12379	-	1:500
	Anti goat, Alexa Fluor-555	Rabbit	Invitrogen	A21446	-	1:100
	Anti goat, Alexa Fluor-647	Rabbit	Invitrogen	A21446	-	1:100
	Anti goat, Cy3	Donkey	Dianova	705-167-003	-	1:250
	Anti rabbit, Alexa Fluor-647	Donkey	Dianova	711-606-152	-	1:250
