# Supplementary material for: Gene network activity in cultivated primary hepatocytes is highly similar to diseased mammalian liver tissue
Source: Arch Toxicol. 2016 Jun 23;90(10):2513–29. doi: 10.1007/s00204-016-1761-4 (PMC5043005; doi:10.1007/s00204-016-1761-4)
Supplement: Supplementary file 19 — Supplementary material 19 (XLSX 11 kb) [file 204_2016_1761_MOESM19_ESM.xlsx]

## Sheet: Tabelle1
	Supplemental Table 16: TaqMan expression assays
	Target gene	Assay number
Mouse	Bsep	Mm00445168_m1
	Cebpd	Mm00786711_s1
	Cebpa	Mm00514283_s1*
	Cebpb	Mm00843434_s1*
	HNF1	Mm00493434_m1*
	HNF4	Mm00433964_m1
	Lcn2	Mm01324470_m1
	Mrp2	Mm00496899_m1
	Mt2	Mm00809556_s1
	SAA3	MM00441203_m1
	Cyp7a1	Mm00484152_m1
	GAPDH	4308313
Human	Lcn2	Hs01008571_m1
	Mt2	Hs02379661_g1
	Bsep	Hs00184824_m1
	Mrp2	Hs00166123_m1
	Cyp7a1	Hs00167982_m1
	GAPDH	4352934E
